# Supplementary material for: Spatial-proteomics reveals phospho-signaling dynamics at subcellular resolution
Source: Nat Commun. 2021 Dec 7;12:7113. doi: 10.1038/s41467-021-27398-y (PMC8651693; doi:10.1038/s41467-021-27398-y)
Supplement: Supplementary file 4 — Supplementary Dataset 1 [file 41467_2021_27398_MOESM4_ESM.xlsx]

## Sheet: Legend
Sheet	Description
S1A	Raw intensity results at Protein Groups level from Spectronaut (V14) search for HeLa samples (in Control conditions)
S1B	Log2 transformed intensity results at Protein Groups level. Data was normalized, filtered by missing values and imputed.
S1C	Scaled intensities (from 0 to 1) for Proteins Groups of HeLa samples by replicate. It includes a categorical column ("hsap_location_marker") with the subcellular location markers used in the manuscript.
S1D	Gene Ontology Cellular Component results for proteins enriched in each Fraction. Significance of the GO enrichment (over-representation analysis using hypergeometric test) is indicated by the "false discovery rate" column (multiple testing correction by BH).
S1E	Gene Ontology Biological Process results for proteins enriched in Fraction 2. Significance of the GO enrichment (over-representation analysis using hypergeometric test) is indicated by the "false discovery rate" column (multiple testing correction by BH).
S1F	Gene Ontology Cellular Component results for proteins enriched in Fraction 2. Significance of the GO enrichment (over-representation analysis using hypergeometric test) is indicated by the "false discovery rate" column (multiple testing correction by BH).

## Sheet: S1A-Output SN HeLa CTRL
PG.ProteinGroups	PG.Genes	PG.ProteinDescriptions	PG.ProteinNames	[97] 20200217_EXPL2_Evo1_AMV_SA_21m_DIA_Prot_HeLa_SUBCELL_EGF_CTRL_FR1_Rep1.raw.PG.Quantity	[98] 20200217_EXPL2_Evo1_AMV_SA_21m_DIA_Prot_HeLa_SUBCELL_EGF_CTRL_FR1_Rep2.raw.PG.Quantity	[99] 20200217_EXPL2_Evo1_AMV_SA_21m_DIA_Prot_HeLa_SUBCELL_EGF_CTRL_FR1_Rep3.raw.PG.Quantity	[100] 20200217_EXPL2_Evo1_AMV_SA_21m_DIA_Prot_HeLa_SUBCELL_EGF_CTRL_FR1_Rep4.raw.PG.Quantity	[101] 20200217_EXPL2_Evo1_AMV_SA_21m_DIA_Prot_HeLa_SUBCELL_EGF_CTRL_FR2_Rep1.raw.PG.Quantity	[102] 20200217_EXPL2_Evo1_AMV_SA_21m_DIA_Prot_HeLa_SUBCELL_EGF_CTRL_FR2_Rep2.raw.PG.Quantity	[103] 20200217_EXPL2_Evo1_AMV_SA_21m_DIA_Prot_HeLa_SUBCELL_EGF_CTRL_FR2_Rep3.raw.PG.Quantity	[104] 20200217_EXPL2_Evo1_AMV_SA_21m_DIA_Prot_HeLa_SUBCELL_EGF_CTRL_FR2_Rep4.raw.PG.Quantity	[105] 20200217_EXPL2_Evo1_AMV_SA_21m_DIA_Prot_HeLa_SUBCELL_EGF_CTRL_FR3_Rep1.raw.PG.Quantity	[106] 20200217_EXPL2_Evo1_AMV_SA_21m_DIA_Prot_HeLa_SUBCELL_EGF_CTRL_FR3_Rep2.raw.PG.Quantity	[107] 20200217_EXPL2_Evo1_AMV_SA_21m_DIA_Prot_HeLa_SUBCELL_EGF_CTRL_FR3_Rep3.raw.PG.Quantity	[108] 20200217_EXPL2_Evo1_AMV_SA_21m_DIA_Prot_HeLa_SUBCELL_EGF_CTRL_FR3_Rep4.raw.PG.Quantity	[109] 20200217_EXPL2_Evo1_AMV_SA_21m_DIA_Prot_HeLa_SUBCELL_EGF_CTRL_FR4_Rep1.raw.PG.Quantity	[110] 20200217_EXPL2_Evo1_AMV_SA_21m_DIA_Prot_HeLa_SUBCELL_EGF_CTRL_FR4_Rep2.raw.PG.Quantity	[111] 20200217_EXPL2_Evo1_AMV_SA_21m_DIA_Prot_HeLa_SUBCELL_EGF_CTRL_FR4_Rep3.raw.PG.Quantity	[112] 20200217_EXPL2_Evo1_AMV_SA_21m_DIA_Prot_HeLa_SUBCELL_EGF_CTRL_FR4_Rep4.raw.PG.Quantity	[113] 20200217_EXPL2_Evo1_AMV_SA_21m_DIA_Prot_HeLa_SUBCELL_EGF_CTRL_FR5_Rep1.raw.PG.Quantity	[114] 20200217_EXPL2_Evo1_AMV_SA_21m_DIA_Prot_HeLa_SUBCELL_EGF_CTRL_FR5_Rep2.raw.PG.Quantity	[115] 20200217_EXPL2_Evo1_AMV_SA_21m_DIA_Prot_HeLa_SUBCELL_EGF_CTRL_FR5_Rep3.raw.PG.Quantity	[116] 20200217_EXPL2_Evo1_AMV_SA_21m_DIA_Prot_HeLa_SUBCELL_EGF_CTRL_FR5_Rep4.raw.PG.Quantity	[117] 20200217_EXPL2_Evo1_AMV_SA_21m_DIA_Prot_HeLa_SUBCELL_EGF_CTRL_FR6_Rep1.raw.PG.Quantity	[118] 20200217_EXPL2_Evo1_AMV_SA_21m_DIA_Prot_HeLa_SUBCELL_EGF_CTRL_FR6_Rep2.raw.PG.Quantity	[119] 20200217_EXPL2_Evo1_AMV_SA_21m_DIA_Prot_HeLa_SUBCELL_EGF_CTRL_FR6_Rep3.raw.PG.Quantity	[120] 20200217_EXPL2_Evo1_AMV_SA_21m_DIA_Prot_HeLa_SUBCELL_EGF_CTRL_FR6_Rep4.raw.PG.Quantity
A0A024RBG1;Q9NZJ9	NUDT4B;NUDT4	Diphosphoinositol polyphosphate phosphohydrolase NUDT4B;Diphosphoinositol polyphosphate phosphohydrolase 2	NUD4B_HUMAN;NUDT4_HUMAN	95375.7	76384	95723.8	92625	Filtered	Filtered	Filtered	49578.3	Filtered	Filtered	Filtered	77388.5	Filtered	Filtered	Filtered	61613.9	Filtered	Filtered	Filtered	Filtered	Filtered	Filtered	10831.6	Filtered
A0A087WUM0	SYNJ2BP-COX16	SYNJ2BP-COX16 readthrough (Fragment)	A0A087WUM0_HUMAN	NaN	Filtered	Filtered	Filtered	Filtered	Filtered	Filtered	Filtered	NaN	NaN	Filtered	NaN	NaN	NaN	NaN	NaN	NaN	NaN	NaN	NaN	NaN	NaN	NaN	NaN
A0A087WZ62;Q9H6U8	;ALG9	Mannosyltransferase;Alpha-1,2-mannosyltransferase ALG9	A0A087WZ62_HUMAN;ALG9_HUMAN	9172.67	Filtered	Filtered	Filtered	Filtered	Filtered	Filtered	Filtered	Filtered	Filtered	Filtered	Filtered	95290	173530	85550.3	55103.5	26423.5	63266.9	41734.5	57328.6	35766.3	51058	26647.6	25534.4
A0A087WZG4;Q6ZSZ5	ARHGEF18	Rho guanine nucleotide exchange factor 18 (Fragment);Rho guanine nucleotide exchange factor 18	A0A087WZG4_HUMAN;ARHGI_HUMAN	260706	191942	193234	158134	438590	334326	320548	287086	Filtered	14715	15903.5	112085	54178.2	Filtered	11104.7	234041	Filtered	5401.74	6637.49	191253	7415.52	62252.5	Filtered	52848.2
A0A096LP01	SMIM26	Small integral membrane protein 26	SIM26_HUMAN	Filtered	Filtered	Filtered	Filtered	Filtered	Filtered	Filtered	Filtered	Filtered	Filtered	Filtered	Filtered	17871.3	34733.3	18628.2	7583.85	Filtered	Filtered	Filtered	Filtered	Filtered	Filtered	Filtered	Filtered
A0A096LPI6		Uncharacterized protein (Fragment)	A0A096LPI6_HUMAN	Filtered	Filtered	Filtered	Filtered	Filtered	Filtered	NaN	NaN	NaN	NaN	NaN	Filtered	NaN	NaN	NaN	NaN	NaN	NaN	NaN	NaN	NaN	NaN	NaN	NaN
A0A0A6YYA0;Q9Y3B3	TMED7-TICAM2;TMED7	Protein TMED7-TICAM2;Transmembrane emp24 domain-containing protein 7	A0A0A6YYA0_HUMAN;TMED7_HUMAN	Filtered	Filtered	Filtered	Filtered	43996.4	56383.1	45817.2	31978.8	76214.4	83967.6	50046.9	27812.5	1.14638e+06	1.44065e+06	981664	430684	43552.1	99409.8	68968	242226	30223.9	59052.2	21070.4	8236.9
A0A0A6YYC7;Q96JP5	ZFP91-CNTF;ZFP91	HCG2042749, isoform CRA_d;E3 ubiquitin-protein ligase ZFP91	A0A0A6YYC7_HUMAN;ZFP91_HUMAN	27019.2	23656.3	Filtered	5308.43	127995	69086	22749.7	56740.8	50520.9	37152.3	14375.6	15050.5	22806.6	28851.2	5298.17	7890.74	26797.1	Filtered	16284	30595.7	Filtered	Filtered	Filtered	Filtered
A0A0A6YYF3;Q9Y575	GPR75-ASB3;ASB3	Protein GPR75-ASB3;Ankyrin repeat and SOCS box protein 3	A0A0A6YYF3_HUMAN;ASB3_HUMAN	106285	85012.6	75756	117678	126525	136703	119339	104455	46741.6	50259.1	56639.1	76293.6	Filtered	Filtered	Filtered	74192.7	47996.2	58540.6	46751.2	119709	21595.5	29751.4	25743.5	40915.7
A0A0A6YYH1;Q7Z6K5	C15orf38-AP3S2;ARPIN	Protein C15orf38-AP3S2;Arpin	A0A0A6YYH1_HUMAN;ARPIN_HUMAN	223077	236856	191784	229526	Filtered	57914.4	Filtered	Filtered	Filtered	Filtered	Filtered	159670	Filtered	Filtered	Filtered	76885.6	Filtered	Filtered	Filtered	Filtered	Filtered	Filtered	Filtered	Filtered
A0A0A6YYL1;P49914	ST20-MTHFS;MTHFS	5-formyltetrahydrofolate cyclo-ligase	A0A0A6YYL1_HUMAN;MTHFS_HUMAN	212378	393815	440866	396694	Filtered	Filtered	Filtered	178915	Filtered	Filtered	Filtered	119522	Filtered	325905	Filtered	301559	Filtered	Filtered	Filtered	Filtered	Filtered	Filtered	18686.1	Filtered
A0A0A6YYL6;P18621	RPL17-C18orf32;RPL17	Protein RPL17-C18orf32;60S ribosomal protein L17	A0A0A6YYL6_HUMAN;RL17_HUMAN	358066	726414	570771	572576	1.5938e+06	1.79171e+06	1.27183e+06	908140	99839.4	104763	83615.2	140666	554852	767836	521036	336621	174823	263592	267631	577057	415436	628030	654170	816409
A0A0B4J1V8;Q9NQ55	PPAN-P2RY11;PPAN	HCG2039996;Suppressor of SWI4 1 homolog	A0A0B4J1V8_HUMAN;SSF1_HUMAN	Filtered	Filtered	Filtered	Filtered	15204.4	Filtered	16306.1	19172.7	Filtered	Filtered	Filtered	Filtered	9639.48	Filtered	Filtered	Filtered	167789	402574	202076	115905	456482	652009	588920	391573
A0A0B4J2A0;Q9UHJ6	;SHPK	Uncharacterized protein;Sedoheptulokinase	A0A0B4J2A0_HUMAN;SHPK_HUMAN	42512.6	69975.2	49147.8	70841.4	Filtered	Filtered	Filtered	Filtered	Filtered	Filtered	Filtered	36411.4	160617	176646	120868	72797.5	14652.8	19627.9	Filtered	Filtered	Filtered	Filtered	Filtered	Filtered
A0A0B4J2E5;Q15269	LOC102724159;PWP2	Uncharacterized protein;Periodic tryptophan protein 2 homolog	A0A0B4J2E5_HUMAN;PWP2_HUMAN	Filtered	Filtered	Filtered	Filtered	127132	91804.4	85266	96259.5	Filtered	Filtered	Filtered	Filtered	22525.3	Filtered	41499.1	Filtered	1.00317e+06	2120219	1.17691e+06	826004	2.35402e+06	3487801	2263130	2.15068e+06
A0A0B4J2F0	PIGBOS1	Protein PIGBOS1	PIOS1_HUMAN	Filtered	Filtered	Filtered	Filtered	Filtered	Filtered	Filtered	Filtered	Filtered	Filtered	Filtered	Filtered	54512	68965.1	28957.5	23563	Filtered	Filtered	Filtered	Filtered	Filtered	Filtered	Filtered	Filtered
A0A0B4J2F2;P57059	SIK1B;SIK1	Probable serine/threonine-protein kinase SIK1B;Serine/threonine-protein kinase SIK1	SIK1B_HUMAN;SIK1_HUMAN	Filtered	Filtered	Filtered	Filtered	37931.6	Filtered	39895.8	19891.1	7905.68	10102.9	7697.25	Filtered	Filtered	Filtered	Filtered	Filtered	Filtered	Filtered	Filtered	Filtered	21445.5	Filtered	Filtered	Filtered
A0A0G2JPF8;B7ZW38;O60812;P0DMR1	HNRNPCL4;HNRNPCL3;HNRNPCL1;HNRNPCL4	Heterogeneous nuclear ribonucleoprotein C-like 4;Heterogeneous nuclear ribonucleoprotein C-like 3;Heterogeneous nuclear ribonucleoprotein C-like 1;Heterogeneous nuclear ribonucleoprotein C-like 4	A0A0G2JPF8_HUMAN;HNRC3_HUMAN;HNRC1_HUMAN;HNRC4_HUMAN	Filtered	Filtered	Filtered	Filtered	Filtered	Filtered	Filtered	Filtered	Filtered	Filtered	Filtered	Filtered	Filtered	Filtered	Filtered	Filtered	100167	111672	95574.2	Filtered	225372	349481	148556	182966
A0A0U1RQK1;A2RRD8;Q96IR2	;ZNF320;ZNF845	Uncharacterized protein (Fragment);Zinc finger protein 320;Zinc finger protein 845	A0A0U1RQK1_HUMAN;ZN320_HUMAN;ZN845_HUMAN	NaN	Filtered	Filtered	Filtered	NaN	NaN	NaN	NaN	NaN	NaN	NaN	NaN	NaN	Filtered	Filtered	Filtered	12171.3	15535.7	14612.3	NaN	NaN	Filtered	9900.14	13874.8
A0A0U1RQM0;Q15004	;PCLAF	Uncharacterized protein;PCNA-associated factor	A0A0U1RQM0_HUMAN;PAF15_HUMAN	378804	433178	414742	228246	216077	258954	129315	73115.1	3846.79	Filtered	Filtered	125020	Filtered	62558.2	45893.8	313114	Filtered	3567.12	Filtered	100968	Filtered	Filtered	8851.72	86860.2
A0A0U1RRH7;P04908;P0C0S8;P20671;Q7L7L0;Q93077;Q96KK5;Q99878;Q9BTM1	;HIST1H2AB;HIST1H2AG;HIST1H2AD;HIST3H2A;HIST1H2AC;HIST1H2AH;HIST1H2AJ;H2AFJ	Histone H2A;Histone H2A type 1-B/E;Histone H2A type 1;Histone H2A type 1-D;Histone H2A type 3;Histone H2A type 1-C;Histone H2A type 1-H;Histone H2A type 1-J;Histone H2A.J	A0A0U1RRH7_HUMAN;H2A1B_HUMAN;H2A1_HUMAN;H2A1D_HUMAN;H2A3_HUMAN;H2A1C_HUMAN;H2A1H_HUMAN;H2A1J_HUMAN;H2AJ_HUMAN	NaN	NaN	NaN	NaN	NaN	NaN	NaN	NaN	NaN	NaN	NaN	NaN	NaN	NaN	NaN	NaN	NaN	NaN	NaN	NaN	NaN	NaN	NaN	NaN
A0A0U1RRL7	MMP24OS	Protein MMP24OS	MMPOS_HUMAN	Filtered	Filtered	Filtered	Filtered	Filtered	Filtered	Filtered	Filtered	39663.8	49219.8	25124.2	Filtered	25851.7	38433.8	22871.4	21325	Filtered	Filtered	Filtered	Filtered	Filtered	Filtered	Filtered	Filtered
A0A1B0GTE1;Q9BZ76	CNTNAP3C;CNTNAP3	Contactin-associated protein-like 3C (Fragment);Contactin-associated protein-like 3	A0A1B0GTE1_HUMAN;CNTP3_HUMAN	Filtered	Filtered	Filtered	Filtered	Filtered	Filtered	Filtered	Filtered	49367.9	55511.2	26976.9	Filtered	Filtered	Filtered	Filtered	Filtered	Filtered	Filtered	Filtered	Filtered	Filtered	Filtered	Filtered	Filtered
A0A1B0GW23	ABHD14A-ACY1	ABHD14A-ACY1 readthrough (Fragment)	A0A1B0GW23_HUMAN	NaN	NaN	NaN	NaN	Filtered	Filtered	Filtered	Filtered	Filtered	Filtered	Filtered	NaN	NaN	NaN	Filtered	NaN	Filtered	Filtered	Filtered	Filtered	NaN	Filtered	Filtered	Filtered
A0A1C7CYW4;O75787	ATP6AP2	Renin receptor	A0A1C7CYW4_HUMAN;RENR_HUMAN	Filtered	Filtered	Filtered	Filtered	4482.88	Filtered	Filtered	Filtered	579357	1.06501e+06	1.13821e+06	226831	1.19223e+06	1.30564e+06	1.55831e+06	399443	8306.35	109452	115029	259288	82298.9	57481.3	13683.3	Filtered
A0A1W2PNV4		Uncharacterized protein	A0A1W2PNV4_HUMAN	NaN	NaN	NaN	NaN	NaN	NaN	NaN	NaN	NaN	NaN	NaN	NaN	NaN	NaN	NaN	NaN	NaN	NaN	NaN	NaN	NaN	NaN	NaN	NaN
A0A1W2PP11;Q9H300	;PARL	Uncharacterized protein;Presenilins-associated rhomboid-like protein, mitochondrial	A0A1W2PP11_HUMAN;PARL_HUMAN	Filtered	Filtered	Filtered	Filtered	Filtered	Filtered	Filtered	Filtered	Filtered	Filtered	Filtered	Filtered	127633	143839	96695.9	Filtered	Filtered	Filtered	Filtered	Filtered	Filtered	Filtered	Filtered	Filtered
A0A1W2PRB8		Uncharacterized protein	A0A1W2PRB8_HUMAN	NaN	NaN	NaN	NaN	NaN	NaN	NaN	NaN	NaN	NaN	NaN	NaN	Filtered	Filtered	NaN	NaN	NaN	NaN	NaN	NaN	NaN	NaN	NaN	NaN
A0A286YES4;O14495	;PLPP3	Uncharacterized protein (Fragment);Phospholipid phosphatase 3	A0A286YES4_HUMAN;PLPP3_HUMAN	Filtered	4859.22	Filtered	Filtered	Filtered	Filtered	Filtered	2484.08	43340.6	Filtered	51717.9	Filtered	99941.9	219259	194280	42923	Filtered	Filtered	Filtered	1801.73	Filtered	Filtered	Filtered	3257.43
A0A286YFD6;P31350	;RRM2	Uncharacterized protein;Ribonucleoside-diphosphate reductase subunit M2	A0A286YFD6_HUMAN;RIR2_HUMAN	1.52836e+06	1474690	1.41034e+06	1.57989e+06	247248	207789	357084	443236	403549	442969	358661	1.48389e+06	Filtered	Filtered	24647.2	823670	NaN	Filtered	Filtered	388554	28033.7	Filtered	Filtered	33300.8
A0A2R8Y455;Q86VX2	;COMMD7	Uncharacterized protein;COMM domain-containing protein 7	A0A2R8Y455_HUMAN;COMD7_HUMAN	Filtered	Filtered	Filtered	Filtered	139192	180323	180504	126241	Filtered	Filtered	Filtered	Filtered	17136.8	37278.1	31781.9	Filtered	52318.9	Filtered	Filtered	28374.3	Filtered	Filtered	Filtered	Filtered
A0A2R8Y4U1;O75164	;KDM4A	Uncharacterized protein;Lysine-specific demethylase 4A	A0A2R8Y4U1_HUMAN;KDM4A_HUMAN	Filtered	Filtered	Filtered	6287.07	16687.4	91893.7	94285.5	9603.56	Filtered	7657.64	Filtered	Filtered	Filtered	Filtered	Filtered	Filtered	55345.1	66784.2	66058.6	61390.9	Filtered	Filtered	Filtered	78245.6
A0A2R8YDH4;Q9UDY2	TJP2	Tight junction protein ZO-2	A0A2R8YDH4_HUMAN;ZO2_HUMAN	Filtered	6503.54	Filtered	Filtered	172854	172204	118311	53065.8	Filtered	Filtered	Filtered	Filtered	4862.86	6310.06	899.868	13885.4	20677.9	20041.2	32881.8	67697.1	25529.8	23322.6	21583.7	59419.2
A0A2R8YDQ0;Q9H267	;VPS33B	Uncharacterized protein;Vacuolar protein sorting-associated protein 33B	A0A2R8YDQ0_HUMAN;VP33B_HUMAN	32867	35191.6	35164	33280.3	Filtered	58450.1	59106.8	Filtered	Filtered	Filtered	Filtered	16193	Filtered	Filtered	Filtered	40335.1	Filtered	Filtered	Filtered	36361.4	Filtered	Filtered	Filtered	Filtered
A0A2R8YFF1;Q8N302	;AGGF1	Uncharacterized protein (Fragment);Angiogenic factor with G patch and FHA domains 1	A0A2R8YFF1_HUMAN;AGGF1_HUMAN	Filtered	Filtered	Filtered	Filtered	36242.6	38260.3	23212.7	13634	8190.23	Filtered	Filtered	Filtered	6368.27	11569.3	4783.99	12504.7	12250.8	48957.5	19748.6	Filtered	Filtered	Filtered	Filtered	Filtered
A0A3B3IRV3	MCTS2P	Malignant T-cell-amplified sequence	A0A3B3IRV3_HUMAN	Filtered	Filtered	Filtered	Filtered	Filtered	Filtered	64257.8	Filtered	Filtered	Filtered	Filtered	Filtered	Filtered	Filtered	Filtered	Filtered	Filtered	Filtered	Filtered	22684.7	Filtered	Filtered	Filtered	Filtered
A0A3B3IS24;O75688;P35813	;PPM1B;PPM1A	Uncharacterized protein;Protein phosphatase 1B;Protein phosphatase 1A	A0A3B3IS24_HUMAN;PPM1B_HUMAN;PPM1A_HUMAN	326075	203947	399016	200173	91805.9	532816	22859.1	39767.2	25341.6	37062.3	49537.6	109369	Filtered	Filtered	1133.85	151139	86325.8	226519	138170	Filtered	8848.83	Filtered	Filtered	Filtered
A0A3B3ISV5;Q8N9N7	;LRRC57	Uncharacterized protein;Leucine-rich repeat-containing protein 57	A0A3B3ISV5_HUMAN;LRC57_HUMAN	24979.2	34778.1	84475	27684.2	515225	433785	487130	248554	47692.1	148169	48470.9	152438	Filtered	Filtered	Filtered	152070	Filtered	Filtered	Filtered	19880.5	70050.7	16693.4	17492.8	Filtered
A0A3B3ITS5;Q14181	;POLA2	DNA polymerase alpha subunit B	A0A3B3ITS5_HUMAN;DPOA2_HUMAN	162400	150606	117837	145339	298088	372996	255883	157095	107279	56192.2	60722.8	83950.9	Filtered	Filtered	Filtered	339072	Filtered	56882.9	46110.6	270382	Filtered	27231.2	5284.89	Filtered
A0A3B3ITX9;O00258	WRB-SH3BGR;WRB	Uncharacterized protein;Tail-anchored protein insertion receptor WRB	A0A3B3ITX9_HUMAN;WRB_HUMAN	Filtered	Filtered	Filtered	Filtered	Filtered	Filtered	Filtered	Filtered	Filtered	Filtered	Filtered	Filtered	Filtered	Filtered	15926.3	15519.1	Filtered	32560.7	20876.5	Filtered	22018.1	44273.9	Filtered	Filtered
A0A3B3IU46	RAMACL	RNA guanine-7 methyltransferase-activating subunit-like (pseudogene)	A0A3B3IU46_HUMAN	Filtered	Filtered	Filtered	Filtered	Filtered	11542	Filtered	16236.6	7349.09	8011.91	17142.8	Filtered	Filtered	Filtered	Filtered	Filtered	Filtered	Filtered	Filtered	12406.7	Filtered	Filtered	Filtered	27698.7
A0AV96	RBM47	RNA-binding protein 47	RBM47_HUMAN	16579.4	48363.1	37257.5	28370.4	383983	379305	243052	139342	10272.7	23533	Filtered	Filtered	55433.6	68866.3	45871.4	24891.9	293013	305526	319873	525661	51260.3	66690.2	65806.7	298039
A0AVT1	UBA6	Ubiquitin-like modifier-activating enzyme 6	UBA6_HUMAN	739848	502193	494088	578203	160770	135261	144387	240461	613060	515866	260915	740237	57340.8	76798.8	209527	523113	11261.6	16391	Filtered	154941	90508.2	74050.7	122802	97307
A0FGR8	ESYT2	Extended synaptotagmin-2	ESYT2_HUMAN	Filtered	Filtered	Filtered	Filtered	170320	202718	182946	87355.3	386750	385747	224557	22913	942668	1.33014e+06	754106	447168	236952	397959	346527	322432	148024	226608	99878.6	164728
A0JLT2	MED19	Mediator of RNA polymerase II transcription subunit 19	MED19_HUMAN	Filtered	Filtered	Filtered	Filtered	21572.8	17951.1	22969.8	60659.6	Filtered	Filtered	Filtered	Filtered	Filtered	12251	Filtered	Filtered	112599	168789	160028	150758	25311.4	40254.1	21528.6	85697.8
A0JNW5	UHRF1BP1L	UHRF1-binding protein 1-like	UH1BL_HUMAN	54542.6	21562.5	18214.6	Filtered	251553	249445	223795	122726	10279.4	17505.9	9090.1	Filtered	Filtered	Filtered	Filtered	12995.1	Filtered	Filtered	Filtered	9714.55	Filtered	Filtered	Filtered	Filtered
A0MZ66	SHTN1	Shootin-1	SHOT1_HUMAN	1.56199e+06	1.55725e+06	2.03745e+06	1424251	242670	220416	212280	422661	183234	121601	132888	991723	12782.9	12388	Filtered	1.62514e+06	69408.8	26129	19135.1	258316	173414	93381.4	113597	172771
A0PJW6	TMEM223	Transmembrane protein 223	TM223_HUMAN	Filtered	Filtered	Filtered	Filtered	Filtered	Filtered	Filtered	Filtered	Filtered	Filtered	Filtered	Filtered	37804.5	37504.6	23424.3	Filtered	1861.85	3307.39	Filtered	Filtered	Filtered	Filtered	Filtered	Filtered
A1A4S6	ARHGAP10	Rho GTPase-activating protein 10	RHG10_HUMAN	Filtered	Filtered	Filtered	Filtered	22865.6	22117.7	16001.5	5360.53	Filtered	Filtered	Filtered	Filtered	3141.87	6438.6	2693.61	5486.88	Filtered	4249.13	4942.05	12358.3	Filtered	Filtered	Filtered	Filtered
A1L020	MEX3A	RNA-binding protein MEX3A	MEX3A_HUMAN	Filtered	Filtered	Filtered	Filtered	Filtered	108960	82820.7	51369.7	Filtered	Filtered	Filtered	Filtered	Filtered	Filtered	Filtered	Filtered	Filtered	Filtered	Filtered	41697.7	Filtered	Filtered	10579.7	35865.5
A1L0T0	ILVBL	Acetolactate synthase-like protein	ILVBL_HUMAN	Filtered	Filtered	Filtered	Filtered	Filtered	31209.7	22716.8	Filtered	74952.8	80770736	61105552	3.47776e+06	3.99963e+06	3.74076e+06	3.13289e+06	188785	1.18514e+06	2.00987e+06	1.279e+06	197080	867327	1.59073e+06	748916	950064
A1L390	PLEKHG3	Pleckstrin homology domain-containing family G member 3	PKHG3_HUMAN	5835.83	14325.7	41845.9	Filtered	14557.4	29113.8	Filtered	Filtered	Filtered	6845.87	Filtered	10595.5	Filtered	24045.3	Filtered	53505.5	88933	117017	126545	31801.5	161067	287031	174204	210631
A1X283	SH3PXD2B	SH3 and PX domain-containing protein 2B	SPD2B_HUMAN	70341	117579	99641.5	79633.8	365277	391449	294666	186821	Filtered	5086.64	Filtered	31266.1	Filtered	Filtered	Filtered	53201	Filtered	Filtered	Filtered	155078	Filtered	Filtered	Filtered	48936.3
A2A4G1		Tax_Id=10090 Gene_Symbol=Krt15 Keratin complex 1, acidic, gene 15		Filtered	Filtered	Filtered	Filtered	Filtered	Filtered	Filtered	Filtered	Filtered	Filtered	Filtered	Filtered	Filtered	Filtered	Filtered	Filtered	34791.1	112681	168156	102399	109190	143798	111766	Filtered
A2A5Y0		Tax_Id=10090 Gene_Symbol=Krt31 keratin complex 1, acidic, gene 1		Filtered	Filtered	Filtered	Filtered	Filtered	Filtered	Filtered	Filtered	Filtered	Filtered	Filtered	Filtered	Filtered	Filtered	Filtered	Filtered	Filtered	Filtered	Filtered	NaN	Filtered	Filtered	Filtered	Filtered
A2I7N0;A2I7N1;Q9TTE1		(Bos taurus) SERPINA3-4;(Bos taurus) SERPINA3-5;(Bos taurus) Endopin-1 precursor		Filtered	Filtered	Filtered	Filtered	Filtered	Filtered	Filtered	Filtered	Filtered	Filtered	Filtered	Filtered	Filtered	Filtered	Filtered	Filtered	Filtered	Filtered	Filtered	Filtered	Filtered	Filtered	Filtered	Filtered
A2RRP1	NBAS	Neuroblastoma-amplified sequence	NBAS_HUMAN	Filtered	Filtered	Filtered	Filtered	Filtered	Filtered	Filtered	Filtered	136952	127776	8640.19	Filtered	387876	447968	376515	107592	19359	31399.3	42023.8	48330	30414.7	65772.5	44121.4	11427.2
A2RU67	FAM234B	Protein FAM234B	F234B_HUMAN	Filtered	Filtered	Filtered	Filtered	Filtered	Filtered	Filtered	Filtered	Filtered	Filtered	Filtered	Filtered	62603.6	107069	72115.4	17971.4	Filtered	Filtered	Filtered	Filtered	Filtered	Filtered	Filtered	Filtered
A2VDF0	FUOM	Fucose mutarotase	FUCM_HUMAN	Filtered	38976.5	Filtered	Filtered	Filtered	Filtered	Filtered	Filtered	Filtered	Filtered	Filtered	Filtered	Filtered	Filtered	Filtered	Filtered	Filtered	Filtered	Filtered	Filtered	Filtered	Filtered	Filtered	Filtered
A2VDJ0	TMEM131L	Transmembrane protein 131-like	T131L_HUMAN	Filtered	Filtered	Filtered	Filtered	Filtered	Filtered	Filtered	Filtered	Filtered	Filtered	Filtered	Filtered	20132.1	21138.1	16954.7	Filtered	8505.1	8729.77	Filtered	Filtered	Filtered	Filtered	Filtered	Filtered
A3KMH1	VWA8	von Willebrand factor A domain-containing protein 8	VWA8_HUMAN	Filtered	Filtered	Filtered	Filtered	Filtered	Filtered	11308.6	Filtered	241950	258206	174771	14864	872036	1.47071e+06	1.04973e+06	468858	207787	313777	329228	354389	95348.9	94670.4	98989.1	212265
A3KN83	SBNO1	Protein strawberry notch homolog 1	SBNO1_HUMAN	283465	407096	397440	335593	553570	456766	327733	303346	106762	86131	115208	162235	Filtered	Filtered	NaN	307645	Filtered	20581.8	11597.7	168090	64691.7	90713.1	69672.8	81454.4
A4D1E9	GTPBP10	GTP-binding protein 10	GTPBA_HUMAN	4093.2	Filtered	Filtered	Filtered	Filtered	22145.5	Filtered	83505.5	41554.2	54843	4296.16	Filtered	927316	1.19996e+06	860452	355173	272579	331035	371175	549348	60859.7	59166	87701	153867
A4D1P6	WDR91	WD repeat-containing protein 91	WDR91_HUMAN	116776	92922.4	42731.6	172834	293356	270740	164211	195653	60489.2	10120.2	35068.3	60199.2	413429	491156	422696	233642	Filtered	Filtered	Filtered	99673.3	27375.6	52799.9	Filtered	44723.7
A5PLL7	TMEM189	Transmembrane protein 189	TM189_HUMAN	Filtered	Filtered	Filtered	Filtered	Filtered	Filtered	Filtered	Filtered	9258	13192.1	8571.03	Filtered	82595.8	114643	34964.3	30906.5	Filtered	Filtered	Filtered	Filtered	Filtered	Filtered	Filtered	Filtered
A5PLN9	TRAPPC13	Trafficking protein particle complex subunit 13	TPC13_HUMAN	Filtered	Filtered	Filtered	Filtered	91933.7	98616.4	47819.6	30570.7	35935.3	48211.5	Filtered	Filtered	Filtered	Filtered	Filtered	Filtered	Filtered	Filtered	Filtered	Filtered	Filtered	3348.69	Filtered	14136.1
A5YKK6	CNOT1	CCR4-NOT transcription complex subunit 1	CNOT1_HUMAN	306120	383932	338248	323023	2945914	3.20238e+06	2192544	903549	126741	150067	84892.7	143529	356117	558283	393820	304370	364334	662486	893563	1.51849e+06	359647	473648	280568	907674
A6H8Y1	BDP1	Transcription factor TFIIIB component B'' homolog	BDP1_HUMAN	143048	108916	89777.4	122501	Filtered	Filtered	Filtered	Filtered	171134	4870.82	Filtered	Filtered	46552.4	48523.6	45702.2	84288.4	101872	146422	115581	38601.1	Filtered	34913.8	22340	Filtered
A6NC57	ANKRD62	Ankyrin repeat domain-containing protein 62	ANR62_HUMAN	Filtered	Filtered	Filtered	Filtered	Filtered	Filtered	Filtered	Filtered	40563.7	31256.4	Filtered	Filtered	540230	488497	264165	163491	Filtered	Filtered	Filtered	Filtered	Filtered	Filtered	Filtered	Filtered
A6NCC3;F8WBI6;H3BV12;I6L899	GOLGA8O;GOLGA8N;GOLGA8Q;GOLGA8R	Golgin subfamily A member 8O;Golgin subfamily A member 8N;Golgin subfamily A member 8Q;Golgin subfamily A member 8R	GOG8O_HUMAN;GOG8N_HUMAN;GOG8Q_HUMAN;GOG8R_HUMAN	Filtered	Filtered	Filtered	Filtered	Filtered	Filtered	Filtered	Filtered	Filtered	Filtered	Filtered	Filtered	Filtered	43507	18975.5	Filtered	Filtered	Filtered	Filtered	Filtered	12686.2	10427.2	10622.7	Filtered
A6NCE7;Q9GZQ8	MAP1LC3B2;MAP1LC3B	Microtubule-associated proteins 1A/1B light chain 3 beta 2;Microtubule-associated proteins 1A/1B light chain 3B	MP3B2_HUMAN;MLP3B_HUMAN	82929.6	74930.5	63164.1	61456	229042	187404	163144	173687	38344.9	51125.4	31192.1	63201.9	111302	85794.9	70201.8	73431.4	31894.6	47159.2	46097.1	60700.1	30495.3	58328	22341.8	45092.7
A6NCN2	KRT87P	Putative keratin-87 protein	KR87P_HUMAN	Filtered	Filtered	Filtered	Filtered	Filtered	Filtered	Filtered	Filtered	Filtered	Filtered	Filtered	Filtered	Filtered	Filtered	Filtered	Filtered	Filtered	Filtered	Filtered	Filtered	Filtered	Filtered	Filtered	Filtered
A6ND36	FAM83G	Protein FAM83G	FA83G_HUMAN	114332	47935.9	55021.1	89342.1	106594	102081	109498	118157	Filtered	Filtered	Filtered	52771.9	21417.9	Filtered	22228.8	70029.7	Filtered	Filtered	Filtered	25573.5	Filtered	Filtered	Filtered	37215.3
A6NDG6	PGP	Glycerol-3-phosphate phosphatase	PGP_HUMAN	299926	311722	237312	235400	Filtered	Filtered	Filtered	29774.4	10056.7	Filtered	10043.7	241244	5334.26	Filtered	15171.2	115464	Filtered	Filtered	Filtered	10243.1	Filtered	Filtered	Filtered	Filtered
A6NDU8	C5orf51	UPF0600 protein C5orf51	CE051_HUMAN	809479	850280	653950	716195	90722.4	34723.3	86004.8	205735	44081.1	36679.8	61502.6	960007	Filtered	Filtered	24578.5	497588	Filtered	Filtered	Filtered	61570	22028.6	42726.9	55204.3	15065.6
A6NED2	RCCD1	RCC1 domain-containing protein 1	RCCD1_HUMAN	192183	225496	179910	223510	40991.3	Filtered	Filtered	36566.2	Filtered	26755.1	Filtered	147877	Filtered	Filtered	Filtered	15266.8	Filtered	Filtered	Filtered	Filtered	11331.2	Filtered	Filtered	11960.5
A6NHR9	SMCHD1	Structural maintenance of chromosomes flexible hinge domain-containing protein 1	SMHD1_HUMAN	24697.3	44749.3	Filtered	Filtered	697712	786794	501918	574831	Filtered	Filtered	Filtered	Filtered	Filtered	139440	Filtered	Filtered	878808	1.54981e+06	1.17627e+06	1.05864e+06	1.21707e+06	1.83353e+06	1.15426e+06	919119
A6NHX0	CASTOR2	Cytosolic arginine sensor for mTORC1 subunit 2	CAST2_HUMAN	46807	54745.5	37309.3	42080.8	Filtered	Filtered	Filtered	9671.74	Filtered	Filtered	Filtered	37655.3	Filtered	Filtered	Filtered	19434.5	Filtered	Filtered	Filtered	Filtered	Filtered	Filtered	Filtered	Filtered
A6NI28	ARHGAP42	Rho GTPase-activating protein 42	RHG42_HUMAN	Filtered	Filtered	Filtered	Filtered	145429	203725	167756	65255.2	Filtered	Filtered	Filtered	Filtered	Filtered	Filtered	Filtered	83136.6	Filtered	Filtered	33540.9	128674	9976.42	Filtered	Filtered	36355.1
A6NIH7	UNC119B	Protein unc-119 homolog B	U119B_HUMAN	229992	166048	138466	145461	51031.6	50404.5	Filtered	45574	68471.4	27972.7	20477.6	171334	Filtered	Filtered	Filtered	49452.4	Filtered	Filtered	Filtered	24037.5	Filtered	Filtered	Filtered	Filtered
A6NJ78	METTL15	Probable methyltransferase-like protein 15	MET15_HUMAN	Filtered	Filtered	Filtered	Filtered	Filtered	Filtered	Filtered	Filtered	3706.07	Filtered	3829.74	Filtered	467895	786929	443363	227372	271214	539155	387996	266937	40608.1	40654.1	37013.8	133335
A6NKD9	CCDC85C	Coiled-coil domain-containing protein 85C	CC85C_HUMAN	308212	312903	322040	250565	210196	205763	191570	116085	Filtered	Filtered	Filtered	118736	Filtered	33609.3	Filtered	380493	Filtered	Filtered	Filtered	53442.1	48382.9	35183.3	25874.3	84704.5
A6NKF1	SAC3D1	SAC3 domain-containing protein 1	SAC31_HUMAN	282362	241783	239422	283865	572682	677951	617900	393429	Filtered	Filtered	Filtered	120302	Filtered	110963	Filtered	129698	155155	259555	169356	350317	Filtered	Filtered	Filtered	201995
A7E2V4	ZSWIM8	Zinc finger SWIM domain-containing protein 8	ZSWM8_HUMAN	11993.3	20718.7	28765.5	16094.2	56840.2	76946.5	61983.1	51071.6	5223.08	Filtered	Filtered	36195.6	Filtered	Filtered	Filtered	1331.81	Filtered	Filtered	Filtered	Filtered	Filtered	9202.53	Filtered	Filtered
A8CG34	POM121C	Nuclear envelope pore membrane protein POM 121C	P121C_HUMAN	Filtered	Filtered	Filtered	Filtered	NaN	NaN	Filtered	NaN	5022.01	Filtered	Filtered	Filtered	Filtered	12338.7	NaN	NaN	21774.2	57138	46531.4	50180.9	199732	272697	176589	130808
A8K2U0	A2ML1	Alpha-2-macroglobulin-like protein 1	A2ML1_HUMAN	Filtered	Filtered	Filtered	Filtered	Filtered	Filtered	Filtered	Filtered	Filtered	Filtered	Filtered	Filtered	Filtered	Filtered	Filtered	Filtered	Filtered	Filtered	Filtered	Filtered	Filtered	Filtered	Filtered	Filtered
A8MPP1;Q92771	DDX11L8;DDX12P	Putative ATP-dependent RNA helicase DDX11-like protein 8;Putative ATP-dependent RNA helicase DDX12	D11L8_HUMAN;DDX12_HUMAN	27816.4	29566.2	NaN	23933.9	124888	137255	83354	22579.5	Filtered	NaN	Filtered	Filtered	Filtered	Filtered	NaN	Filtered	Filtered	Filtered	NaN	NaN	NaN	NaN	NaN	NaN
A8MQ03	CYSRT1	Cysteine-rich tail protein 1	CRTP1_HUMAN	Filtered	Filtered	Filtered	Filtered	Filtered	Filtered	Filtered	Filtered	Filtered	Filtered	Filtered	Filtered	13616.2	22079.3	15796	11648.6	Filtered	Filtered	Filtered	64849.4	11075.2	15323	17582.8	Filtered
A8MW92	PHF20L1	PHD finger protein 20-like protein 1	P20L1_HUMAN	Filtered	Filtered	Filtered	Filtered	Filtered	Filtered	Filtered	Filtered	Filtered	Filtered	Filtered	Filtered	Filtered	Filtered	Filtered	Filtered	145323	202720	147771	87506	20546.3	15962.1	8968.15	63889.9
A8MXV4	NUDT19	Nucleoside diphosphate-linked moiety X motif 19	NUD19_HUMAN	Filtered	Filtered	Filtered	Filtered	Filtered	Filtered	Filtered	Filtered	305361	363027	207699	15986.3	1.36988e+06	1.70731e+06	1.20132e+06	467371	Filtered	Filtered	Filtered	66219.6	Filtered	12871.5	Filtered	Filtered
B1ALY0	PALM2-AKAP2	PALM2-AKAP2 readthrough (Fragment)	B1ALY0_HUMAN	7445.82	8275.56	9637.53	8777.54	56410.4	64726.8	54821.1	20496.9	5046.85	4224.95	Filtered	Filtered	NaN	Filtered	NaN	2727.92	14879.3	15771.7	26448.5	26765.5	NaN	NaN	NaN	21425.9
B2RUZ4	SMIM1	Small integral membrane protein 1	SMIM1_HUMAN	14622.7	Filtered	Filtered	Filtered	Filtered	Filtered	Filtered	7779.2	Filtered	Filtered	Filtered	Filtered	51128	68038.1	32907.9	8563.2	Filtered	45954.2	23260	Filtered	Filtered	Filtered	Filtered	Filtered
B4DGG1;Q9H0X4	FAM234A	Protein FAM234A	B4DGG1_HUMAN;F234A_HUMAN	Filtered	Filtered	Filtered	Filtered	Filtered	Filtered	Filtered	Filtered	Filtered	Filtered	Filtered	Filtered	66492.6	68840.6	58509.1	28673.7	Filtered	Filtered	Filtered	Filtered	Filtered	Filtered	Filtered	Filtered
B4DL54	CHURC1-FNTB	Protein farnesyltransferase subunit beta	B4DL54_HUMAN	NaN	NaN	NaN	NaN	NaN	NaN	NaN	NaN	NaN	NaN	NaN	NaN	Filtered	Filtered	Filtered	NaN	Filtered	Filtered	Filtered	NaN	Filtered	Filtered	Filtered	NaN
B4E1Z4		cDNA FLJ55673, highly similar to Complement factor B	B4E1Z4_HUMAN	Filtered	Filtered	Filtered	Filtered	Filtered	Filtered	Filtered	Filtered	NaN	NaN	NaN	NaN	NaN	Filtered	NaN	NaN	NaN	NaN	Filtered	NaN	Filtered	NaN	NaN	Filtered
B5ME19;Q99613	EIF3CL;EIF3C	Eukaryotic translation initiation factor 3 subunit C-like protein;Eukaryotic translation initiation factor 3 subunit C	EIFCL_HUMAN;EIF3C_HUMAN	315199	493191	434376	435361	4.66056e+06	4392212	1784745	2.39e+06	463605	476476	284827	260589	426273	593281	207622	207847	592758	684300	714945	785994	113204	103657	86633.7	327772
B7ZAQ6;P0CG08	GPR89A;GPR89B	Golgi pH regulator A;Golgi pH regulator B	GPHRA_HUMAN;GPHRB_HUMAN	23271.2	Filtered	Filtered	Filtered	123599	125085	115203	90933.8	22801.5	27820.6	Filtered	Filtered	121910	140905	57538.3	100269	276033	495102	289406	247597	36359.5	53478.8	40731	186337
C4AMC7;Q6VEQ5	WASH3P;WASH2P	Putative WAS protein family homolog 3;WAS protein family homolog 2	WASH3_HUMAN;WASH2_HUMAN	NaN	NaN	NaN	Filtered	137425	207644	136044	89476.3	780598	NaN	NaN	NaN	15753.9	20140.3	14741.5	42376.4	Filtered	Filtered	Filtered	15653.9	Filtered	NaN	NaN	NaN
C9J7I0	UMAD1	UBAP1-MVB12-associated (UMA)-domain containing protein 1	UMAD1_HUMAN	54963.5	66489.5	58313.2	47120.1	8324.59	Filtered	Filtered	Filtered	9638.58	7678.75	Filtered	35687.4	6949.35	13255.6	9290.9	87424	Filtered	Filtered	Filtered	Filtered	Filtered	Filtered	Filtered	Filtered
E7ENX8;Q03519	;TAP2	Uncharacterized protein (Fragment);Antigen peptide transporter 2	E7ENX8_HUMAN;TAP2_HUMAN	Filtered	Filtered	Filtered	Filtered	Filtered	Filtered	Filtered	Filtered	9080.39	10279.7	2454.92	Filtered	546542	656326	439684	208611	4703.39	14566.5	6522.09	30855.7	11196.5	9992.35	7498.76	Filtered
E7EQ34;O14653	;GOSR2	Uncharacterized protein;Golgi SNAP receptor complex member 2	E7EQ34_HUMAN;GOSR2_HUMAN	Filtered	Filtered	Filtered	Filtered	28525.1	65881.5	64926.6	8454.23	91812.2	121365	60084.2	17649.9	404460	537670	333498	231194	98055	189327	172373	170994	64434.5	105607	59101.2	156603
E7EVH7		Uncharacterized protein	E7EVH7_HUMAN	NaN	NaN	NaN	NaN	NaN	NaN	NaN	NaN	NaN	NaN	NaN	NaN	NaN	NaN	NaN	NaN	NaN	NaN	NaN	NaN	NaN	NaN	NaN	NaN
E9PAV3	NACA	Nascent polypeptide-associated complex subunit alpha, muscle-specific form	NACAM_HUMAN	9855870	12861170	8389250	11154008	17522266	15367146	11257737	9308465	3.19477e+06	3.16926e+06	2170642	6522736	1.04124e+06	1.51655e+06	1.35326e+06	6.47492e+06	1.25076e+06	1877062	1.88355e+06	10050906	326822	659656	463446	2924684
E9PCH4;Q8TEU7	;RAPGEF6	Uncharacterized protein;Rap guanine nucleotide exchange factor 6	E9PCH4_HUMAN;RPGF6_HUMAN	106863	115077	103938	105176	130456	84364.8	85513.4	89814.7	Filtered	Filtered	Filtered	41430	Filtered	Filtered	Filtered	85685.6	Filtered	Filtered	Filtered	14779.4	Filtered	Filtered	Filtered	Filtered
E9PI62;Q9BT17	;MTG1	Mitochondrial GTPase 1;Mitochondrial ribosome-associated GTPase 1	E9PI62_HUMAN;MTG1_HUMAN	128211	Filtered	40556.7	50045.9	44548.1	Filtered	214630	Filtered	Filtered	Filtered	Filtered	Filtered	369973	553498	226684	244602	302862	518410	325965	312050	10657.6	13765.7	Filtered	34115.9
E9PL57	NEDD8-MDP1	NEDD8-MDP1 readthrough (Fragment)	E9PL57_HUMAN	NaN	NaN	NaN	NaN	NaN	NaN	NaN	NaN	NaN	NaN	NaN	NaN	NaN	NaN	NaN	NaN	NaN	NaN	NaN	NaN	NaN	NaN	Filtered	NaN
E9PLD3;E9PRG8	;C11orf98	Uncharacterized protein;Uncharacterized protein C11orf98	E9PLD3_HUMAN;CK098_HUMAN	400486	434005	344091	344590	1.87453e+06	1.98596e+06	1.62895e+06	1101358	81805	109362	60355.5	124407	500475	629116	420055	342590	547195	805346	659500	719803	1082884	2.10978e+06	1.35812e+06	1.7376e+06
E9PLN8;Q9BQB6	;VKORC1	Uncharacterized protein (Fragment);Vitamin K epoxide reductase complex subunit 1	E9PLN8_HUMAN;VKOR1_HUMAN	Filtered	Filtered	Filtered	Filtered	Filtered	Filtered	Filtered	Filtered	Filtered	Filtered	Filtered	Filtered	137603	255970	193180	100294	24092.6	39536.9	39883.1	71178.8	Filtered	30217.6	18964.8	Filtered
E9PR17;P13987	;CD59	Uncharacterized protein;CD59 glycoprotein	E9PR17_HUMAN;CD59_HUMAN	Filtered	Filtered	Filtered	Filtered	Filtered	Filtered	Filtered	Filtered	Filtered	Filtered	Filtered	Filtered	273369	435578	276335	198231	Filtered	Filtered	Filtered	64690.8	21007.9	34985.9	42923.4	21319
E9PSI1		Transmembrane 9 superfamily member	E9PSI1_HUMAN	NaN	NaN	NaN	NaN	NaN	NaN	NaN	NaN	NaN	NaN	NaN	NaN	NaN	NaN	NaN	NaN	Filtered	NaN	Filtered	NaN	NaN	NaN	NaN	NaN
ENSEMBL:ENSBTAP00000025008;Q9H4B7	;TUBB1	taurus) hypothetical protein;Tubulin beta-1 chain	;TBB1_HUMAN	6883496	4631571	8646458	7.27843e+06	Filtered	478569	521567	Filtered	609374	355417	714539	4.08329e+06	80159.6	109644	158907	2775166	102160	156516	Filtered	547542	808013	498094	533678	473793
ENSEMBL:ENSBTAP00000032840		taurus) similar to apolipoprotein B, partial		Filtered	Filtered	Filtered	Filtered	Filtered	Filtered	Filtered	Filtered	Filtered	Filtered	Filtered	Filtered	9922.24	Filtered	Filtered	Filtered	Filtered	Filtered	Filtered	Filtered	77662.3	118473	91671.4	Filtered
ENSEMBL:ENSP00000377550;P13646;P19012	;KRT13;KRT15	Gene_Symbol=KRT13 46 kDa protein;Keratin, type I cytoskeletal 13;Keratin, type I cytoskeletal 15	;K1C13_HUMAN;K1C15_HUMAN	Filtered	NaN	Filtered	Filtered	NaN	Filtered	Filtered	Filtered	Filtered	Filtered	Filtered	Filtered	Filtered	Filtered	Filtered	Filtered	Filtered	NaN	NaN	Filtered	NaN	NaN	NaN	NaN
F5H5P2;P12694	;BCKDHA	2-oxoisovalerate dehydrogenase subunit alpha;2-oxoisovalerate dehydrogenase subunit alpha, mitochondrial	F5H5P2_HUMAN;ODBA_HUMAN	Filtered	Filtered	Filtered	Filtered	Filtered	Filtered	Filtered	53278.9	7618.93	Filtered	Filtered	Filtered	302097	468820	275826	193011	68404.7	159706	124125	188996	109061	154434	120815	97164.8
F6WH68;Q9NZ71	RTEL1-TNFRSF6B;RTEL1	Regulator of telomere elongation helicase 1	F6WH68_HUMAN;RTEL1_HUMAN	Filtered	Filtered	Filtered	2509.3	149513	162633	59584.3	31525.3	27813.9	14611.1	11251	Filtered	Filtered	Filtered	Filtered	Filtered	14866.3	24302.2	24666.3	42966.7	11922.3	5966.39	9729.73	20368.6
F8W031		Uncharacterized protein (Fragment)	F8W031_HUMAN	NaN	NaN	NaN	NaN	NaN	NaN	NaN	NaN	NaN	NaN	NaN	NaN	NaN	NaN	NaN	NaN	NaN	Filtered	Filtered	NaN	Filtered	NaN	NaN	NaN
F8WAN1;Q69YQ0	SPECC1L-ADORA2A;SPECC1L	SPECC1L-ADORA2A readthrough (NMD candidate);Cytospin-A	F8WAN1_HUMAN;CYTSA_HUMAN	312607	354335	248807	386723	3.11582e+06	2.75842e+06	1.49601e+06	1.71608e+06	128552	99381.1	46656.4	139721	Filtered	292472	Filtered	346246	604580	1.04335e+06	996402	1416250	138283	221902	165064	910313
G3V325	ATP5MF-PTCD1	ATP5MF-PTCD1 readthrough	G3V325_HUMAN	NaN	Filtered	NaN	NaN	NaN	NaN	NaN	NaN	NaN	NaN	NaN	Filtered	NaN	NaN	NaN	NaN	NaN	NaN	NaN	NaN	NaN	NaN	NaN	NaN
G3V3G9		Uncharacterized protein	G3V3G9_HUMAN	Filtered	Filtered	Filtered	Filtered	NaN	NaN	NaN	NaN	NaN	NaN	NaN	Filtered	Filtered	Filtered	Filtered	NaN	Filtered	Filtered	Filtered	Filtered	Filtered	Filtered	Filtered	Filtered
G5E9Z4;Q8TCG2	PI4K2B	Phosphatidylinositol 4-kinase type 2-beta	G5E9Z4_HUMAN;P4K2B_HUMAN	258550	Filtered	698406	580258	161706	305068	291599	Filtered	347924	291020	174545	Filtered	591687	598806	422125	754484	14578.8	36611.9	25007.9	321705	467650	613864	528074	467464
H0YHG0		Uncharacterized protein (Fragment)	H0YHG0_HUMAN	NaN	NaN	NaN	NaN	NaN	NaN	NaN	NaN	NaN	NaN	NaN	NaN	NaN	NaN	NaN	NaN	NaN	NaN	NaN	NaN	NaN	NaN	NaN	NaN
H0YIV9		Uncharacterized protein (Fragment)	H0YIV9_HUMAN	Filtered	Filtered	Filtered	Filtered	Filtered	Filtered	Filtered	Filtered	NaN	NaN	NaN	Filtered	NaN	NaN	NaN	NaN	NaN	Filtered	NaN	NaN	NaN	Filtered	NaN	NaN
H3BN57;Q8TDH9	BLOC1S5-TXNDC5;BLOC1S5	BLOC1S5-TXNDC5 readthrough (NMD candidate) (Fragment);Biogenesis of lysosome-related organelles complex 1 subunit 5	H3BN57_HUMAN;BL1S5_HUMAN	30757.4	22412.4	20006.3	Filtered	Filtered	Filtered	54903.2	Filtered	Filtered	Filtered	Filtered	Filtered	Filtered	Filtered	Filtered	Filtered	Filtered	Filtered	Filtered	Filtered	Filtered	Filtered	Filtered	Filtered
H3BNC9;P08708	;RPS17	Uncharacterized protein;40S ribosomal protein S17	H3BNC9_HUMAN;RS17_HUMAN	1668488	1.52042e+06	1.61605e+06	1.40852e+06	2833795	2787825	2.36374e+06	1.97842e+06	350783	335850	310627	612138	1.0736e+06	1.586e+06	1.10387e+06	722906	1.00705e+06	1.22747e+06	1.5715e+06	3.18654e+06	793942	1.23151e+06	1.08397e+06	1.77622e+06
H3BP13;Q9UL33	TRAPPC2L	Trafficking protein particle complex subunit 2-like protein	H3BP13_HUMAN;TPC2L_HUMAN	71740.9	101724	80513.4	87930	214688	192460	112437	112910	106683	17111.4	Filtered	Filtered	Filtered	Filtered	Filtered	74535.7	Filtered	Filtered	Filtered	Filtered	Filtered	Filtered	Filtered	Filtered
H3BQ06;Q9ULP9	;TBC1D24	Uncharacterized protein;TBC1 domain family member 24	H3BQ06_HUMAN;TBC24_HUMAN	97025.9	102209	Filtered	Filtered	169871	Filtered	Filtered	105785	Filtered	Filtered	Filtered	57537.4	Filtered	Filtered	Filtered	Filtered	Filtered	Filtered	Filtered	Filtered	Filtered	Filtered	Filtered	Filtered
H3BQ15;Q9Y303	;AMDHD2	Uncharacterized protein (Fragment);N-acetylglucosamine-6-phosphate deacetylase	H3BQ15_HUMAN;NAGA_HUMAN	80241.7	55406.7	61918.6	Filtered	Filtered	Filtered	Filtered	Filtered	Filtered	Filtered	Filtered	Filtered	Filtered	Filtered	Filtered	Filtered	Filtered	Filtered	Filtered	Filtered	Filtered	Filtered	Filtered	Filtered
H3BQV1;Q5TF58	;IFFO2	Uncharacterized protein (Fragment);Intermediate filament family orphan 2	H3BQV1_HUMAN;IFFO2_HUMAN	Filtered	Filtered	Filtered	Filtered	Filtered	Filtered	Filtered	Filtered	Filtered	Filtered	Filtered	Filtered	Filtered	Filtered	Filtered	Filtered	Filtered	Filtered	Filtered	Filtered	Filtered	11699	Filtered	Filtered
H3BRW5;O14521	;SDHD	Succinate dehydrogenase [ubiquinone] cytochrome b small subunit;Succinate dehydrogenase [ubiquinone] cytochrome b small subunit, mitochondrial	H3BRW5_HUMAN;DHSD_HUMAN	Filtered	Filtered	Filtered	Filtered	21941.9	Filtered	Filtered	Filtered	Filtered	Filtered	Filtered	Filtered	44914	Filtered	Filtered	Filtered	Filtered	Filtered	Filtered	Filtered	Filtered	Filtered	Filtered	Filtered
H3BTX0;Q9BTK6	;PAGR1	Uncharacterized protein (Fragment);PAXIP1-associated glutamate-rich protein 1	H3BTX0_HUMAN;PAGR1_HUMAN	71843.8	70410.8	80773.8	32764.8	Filtered	Filtered	Filtered	18881.5	Filtered	Filtered	Filtered	68667.1	Filtered	Filtered	Filtered	57347.9	67402.9	71639	88905.7	39284.3	Filtered	Filtered	Filtered	Filtered
H3BU86;O14662	STX16-NPEPL1;STX16	STX16-NPEPL1 readthrough (NMD candidate);Syntaxin-16	H3BU86_HUMAN;STX16_HUMAN	14956.1	Filtered	Filtered	Filtered	105758	136190	124241	36996.8	38990.4	65955.1	19975.6	Filtered	487784	483270	461458	232921	92793.6	154494	129962	171028	87385.9	79994.7	58974.6	108806
H3BUS1;Q8N2H4	SYS1-DBNDD2;SYS1	SYS1-DBNDD2 readthrough (NMD candidate);Protein SYS1 homolog	H3BUS1_HUMAN;SYS1_HUMAN	Filtered	Filtered	Filtered	Filtered	Filtered	Filtered	Filtered	Filtered	Filtered	Filtered	Filtered	Filtered	Filtered	55235.1	57115.7	Filtered	Filtered	Filtered	Filtered	Filtered	Filtered	Filtered	Filtered	Filtered
H3BUX3;Q8N4H5	;TOMM5	Uncharacterized protein (Fragment);Mitochondrial import receptor subunit TOM5 homolog	H3BUX3_HUMAN;TOM5_HUMAN	Filtered	Filtered	Filtered	Filtered	Filtered	Filtered	Filtered	Filtered	Filtered	Filtered	Filtered	Filtered	Filtered	Filtered	Filtered	31874.7	Filtered	Filtered	Filtered	Filtered	Filtered	Filtered	Filtered	Filtered
H6UMI1;O95166	GABARAP	GABARAP-a;Gamma-aminobutyric acid receptor-associated protein	H6UMI1_HUMAN;GBRAP_HUMAN	17591.9	7581.42	5090.16	Filtered	29596.2	39289.7	23110.1	17002	9445.67	14724.9	9498.39	20027	Filtered	Filtered	Filtered	Filtered	Filtered	Filtered	Filtered	5111.26	Filtered	Filtered	Filtered	Filtered
H7BYZ3;P63098	;PPP3R1	Uncharacterized protein;Calcineurin subunit B type 1	H7BYZ3_HUMAN;CANB1_HUMAN	816847	975626	620384	174867	70241.2	8421.77	37641.6	108867	159915	169193	138086	406140	38612.1	50179.7	95515.9	605555	Filtered	Filtered	Filtered	NaN	NaN	Filtered	8251.99	NaN
H7BZ11;P83881;Q969Q0	RPL36A-HNRNPH2;RPL36A;RPL36AL	RPL36A-HNRNPH2 readthrough;60S ribosomal protein L36a;60S ribosomal protein L36a-like	H7BZ11_HUMAN;RL36A_HUMAN;RL36L_HUMAN	11433.1	Filtered	Filtered	Filtered	96661.5	79680.2	35939.5	26662.6	Filtered	Filtered	Filtered	Filtered	Filtered	Filtered	Filtered	Filtered	Filtered	Filtered	Filtered	Filtered	Filtered	Filtered	Filtered	Filtered
H7C0S8;O75575	;CRCP	Uncharacterized protein (Fragment);DNA-directed RNA polymerase III subunit RPC9	H7C0S8_HUMAN;RPC9_HUMAN	11947.6	11084.8	10922.1	8210.46	12663	16280.3	14217	7612.12	10849.7	12976.3	7458.49	5428.02	9677.83	17557.6	11819.7	30125.1	Filtered	4443.37	Filtered	6478.96	Filtered	Filtered	Filtered	4442.69
H7C0V5	ANKHD1-EIF4EBP3	ANKHD1-EIF4EBP3 readthrough (Fragment)	H7C0V5_HUMAN	Filtered	Filtered	Filtered	Filtered	491.978	794.524	Filtered	Filtered	Filtered	Filtered	Filtered	Filtered	Filtered	Filtered	Filtered	Filtered	Filtered	Filtered	Filtered	Filtered	Filtered	Filtered	Filtered	Filtered
H7C1D1;Q96JY6	;PDLIM2	Uncharacterized protein (Fragment);PDZ and LIM domain protein 2	H7C1D1_HUMAN;PDLI2_HUMAN	141120	191457	168276	154854	Filtered	Filtered	Filtered	Filtered	Filtered	Filtered	Filtered	73894.6	Filtered	Filtered	Filtered	96207.1	Filtered	Filtered	Filtered	Filtered	Filtered	Filtered	Filtered	Filtered
H-INV:HIT000292931		Gene_Symbol=- Similar to Keratin, type II cytoskeletal 8		22350	20083.3	24321.5	22177.4	21766.8	136016	Filtered	21652.6	Filtered	26631.2	Filtered	Filtered	51420.7	Filtered	Filtered	Filtered	136979	128735	105125	104861	410135	364014	341604	159880
I3L0A0	TMEM189-UBE2V1	HCG2044781	I3L0A0_HUMAN	NaN	NaN	NaN	NaN	NaN	NaN	NaN	NaN	NaN	NaN	NaN	NaN	NaN	NaN	NaN	NaN	Filtered	Filtered	Filtered	NaN	Filtered	Filtered	Filtered	Filtered
I3L0E3	hCG_1984214	HCG1984214, isoform CRA_a	I3L0E3_HUMAN	Filtered	Filtered	Filtered	Filtered	Filtered	NaN	Filtered	NaN	NaN	NaN	NaN	NaN	NaN	NaN	NaN	NaN	NaN	NaN	NaN	NaN	NaN	NaN	NaN	NaN
I3L521;Q9Y580	;RBM7	Uncharacterized protein (Fragment);RNA-binding protein 7	I3L521_HUMAN;RBM7_HUMAN	Filtered	Filtered	16928	55757.7	221396	226233	202225	24235.5	180390	132393	21116.6	Filtered	205219	214878	20058.2	324251	10589	107333	97677.7	103903	110144	218235	131365	183494
J3QQQ9;P61254	;RPL26	Uncharacterized protein;60S ribosomal protein L26	J3QQQ9_HUMAN;RL26_HUMAN	NaN	NaN	NaN	NaN	NaN	NaN	NaN	NaN	NaN	NaN	NaN	NaN	NaN	NaN	NaN	NaN	NaN	NaN	NaN	NaN	NaN	NaN	NaN	NaN
K7ELQ4		Uncharacterized protein	K7ELQ4_HUMAN	Filtered	Filtered	Filtered	Filtered	Filtered	Filtered	39750.6	Filtered	NaN	Filtered	Filtered	Filtered	NaN	NaN	NaN	NaN	68300.3	59527.1	79583.7	NaN	NaN	NaN	NaN	NaN
K7EMT4;Q86Y39	;NDUFA11	Uncharacterized protein (Fragment);NADH dehydrogenase [ubiquinone] 1 alpha subcomplex subunit 11	K7EMT4_HUMAN;NDUAB_HUMAN	2.05894e+06	2.16139e+06	2.07727e+06	Filtered	Filtered	Filtered	Filtered	Filtered	83645	112936	Filtered	563330	341982	290756	218241	378333	171568	209739	135723	15736	30708.4	175322	60573.5	37851.4
K7EN88;O75771	RAD51L3-RFFL;RAD51D	HCG2039718, isoform CRA_g;DNA repair protein RAD51 homolog 4	K7EN88_HUMAN;RA51D_HUMAN	Filtered	Filtered	Filtered	Filtered	21961.1	32667.9	13627	8638.59	Filtered	Filtered	Filtered	Filtered	Filtered	Filtered	Filtered	Filtered	Filtered	Filtered	Filtered	Filtered	Filtered	Filtered	Filtered	Filtered
K7EQG2		Uncharacterized protein (Fragment)	K7EQG2_HUMAN	Filtered	22209.1	Filtered	Filtered	507473	888998	620569	239428	196594	220337	112269	14646.6	5698.18	Filtered	19784.1	Filtered	156798	201566	123648	365386	80158.5	97408.4	61203.5	350494
K7ERE1;Q8N2U0	TMEM256-PLSCR3;TMEM256	TMEM256-PLSCR3 readthrough (NMD candidate);Transmembrane protein 256	K7ERE1_HUMAN;TM256_HUMAN	Filtered	Filtered	Filtered	Filtered	Filtered	Filtered	Filtered	Filtered	Filtered	Filtered	Filtered	Filtered	271004	461473	285112	89718	Filtered	Filtered	Filtered	19882.5	Filtered	Filtered	Filtered	Filtered
L0R819	ASDURF	ASNSD1 upstream open reading frame protein	ASURF_HUMAN	1.25357e+06	933750	1062710	1.1019e+06	640942	516278	381041	150419	Filtered	Filtered	Filtered	348996	Filtered	109584	119615	505823	53632.1	Filtered	56360.1	508787	Filtered	Filtered	Filtered	298386
L7N2F9;P63027	;VAMP2	Uncharacterized protein (Fragment);Vesicle-associated membrane protein 2	L7N2F9_HUMAN;VAMP2_HUMAN	Filtered	Filtered	Filtered	NaN	NaN	16921.6	13651.1	24275.1	21503.8	33377.6	24858	NaN	310035	438538	250007	68494.6	NaN	NaN	NaN	19014.3	NaN	NaN	NaN	NaN
M0QYT0		Uncharacterized protein (Fragment)	M0QYT0_HUMAN	NaN	NaN	NaN	NaN	NaN	NaN	NaN	NaN	NaN	NaN	NaN	NaN	NaN	NaN	NaN	NaN	NaN	NaN	NaN	NaN	NaN	NaN	NaN	NaN
O00115	DNASE2	Deoxyribonuclease-2-alpha	DNS2A_HUMAN	127106	51687.6	Filtered	Filtered	Filtered	3584574	208733	Filtered	852007	956826	514528	224370	723821	1.24648e+06	955402	800941	Filtered	Filtered	126718	63019.5	Filtered	Filtered	Filtered	Filtered
O00116	AGPS	Alkyldihydroxyacetonephosphate synthase, peroxisomal	ADAS_HUMAN	Filtered	Filtered	Filtered	79638.9	101555	Filtered	111383	6107.73	6.64289e+06	6842908	2.80411e+06	977391	2.7475e+06	4.36048e+06	2306965	1.51877e+06	579499	931979	638836	767085	664404	947067	649054	565491
O00124	UBXN8	UBX domain-containing protein 8	UBXN8_HUMAN	2176.31	3964.8	4165.66	3646.61	Filtered	Filtered	Filtered	Filtered	4331.3	7110.65	Filtered	Filtered	301814	366512	252812	101168	Filtered	9526.59	18561	59449.1	2555.28	4424.97	4115.79	Filtered
O00139	KIF2A	Kinesin-like protein KIF2A	KIF2A_HUMAN	251149	329492	220979	228526	1.02846e+06	1.07676e+06	826161	541473	51204	65558.8	36923.7	133044	94771	65413	112517	226108	261409	449098	388431	408344	89661.8	106440	128854	302597
O00142	TK2	Thymidine kinase 2, mitochondrial	KITM_HUMAN	Filtered	Filtered	Filtered	483682	Filtered	103378	Filtered	154654	Filtered	Filtered	Filtered	Filtered	90623.9	122510	97015.4	Filtered	Filtered	Filtered	Filtered	Filtered	Filtered	Filtered	Filtered	Filtered
O00148	DDX39A	ATP-dependent RNA helicase DDX39A	DX39A_HUMAN	1.4068e+06	1.57425e+06	1.59252e+06	2.1236e+06	10500568	6.08406e+06	11481952	5353609	2098665	2.17218e+06	2.82852e+06	2.03319e+06	1.3977e+06	1.42873e+06	445988	1.92609e+06	3.59099e+06	3.68878e+06	8063923	3.40483e+06	5273674	2.9037e+06	2.54481e+06	11567876
O00151	PDLIM1	PDZ and LIM domain protein 1	PDLI1_HUMAN	3077685	4712804	4.25061e+06	4814428	5157215	4.74092e+06	7.40749e+06	3.64593e+06	789675	961439	1117736	2.04101e+06	1.74776e+06	1.69047e+06	1.591e+06	3.19892e+06	12387212	18297044	19896850	11800691	2.16182e+06	2.93e+06	3.69897e+06	16457671
O00154	ACOT7	Cytosolic acyl coenzyme A thioester hydrolase	BACH_HUMAN	4575219	5258175	3.82417e+06	4714801	418276	76026.6	240034	1.08986e+06	240789	184000	208114	2714105	129042	191490	53334.6	1.57128e+06	39312.8	47042.8	Filtered	430944	81990.9	145102	91175.5	70909
O00159	MYO1C	Unconventional myosin-Ic	MYO1C_HUMAN	323575	358857	263853	287582	140192	155512	100039	312709	253842	343741	136155	60858.3	155141	124720	100981	264192	421816	636154	640378	163532	1.42264e+06	2027189	1.92852e+06	1.23694e+06
O00161	SNAP23	Synaptosomal-associated protein 23	SNP23_HUMAN	410111	187625	152855	134815	Filtered	17888.1	Filtered	91258.6	281623	290154	73502.8	281697	1.40501e+06	1.99218e+06	1.12894e+06	794303	Filtered	Filtered	Filtered	132027	340315	466775	43165.1	Filtered
O00165	HAX1	HCLS1-associated protein X-1	HAX1_HUMAN	Filtered	Filtered	Filtered	Filtered	Filtered	Filtered	2904.36	Filtered	834871	1.21643e+06	629168	75563.9	1.13561e+06	1.62045e+06	1.21852e+06	545683	54451	78177.2	80715.4	47196.3	82194.9	124885	40980.5	74543.3
O00170	AIP	AH receptor-interacting protein	AIP_HUMAN	965558	1.42715e+06	907595	1.05353e+06	344705	383044	355822	305520	183284	138600	140277	845280	96695	90455.4	125504	1.00442e+06	Filtered	Filtered	190539	181665	84688.6	63062	45100.7	130845
O00178	GTPBP1	GTP-binding protein 1	GTPB1_HUMAN	242278	251682	205130	278948	600490	525078	406439	312008	Filtered	Filtered	Filtered	126841	Filtered	6280.22	Filtered	132019	56743.6	46264.2	61159.5	197434	22803.3	15413.4	Filtered	76917.2
O00186	STXBP3	Syntaxin-binding protein 3	STXB3_HUMAN	44552.8	Filtered	46561.2	98613.3	269744	264844	241597	169501	139084	152779	70542.6	27588.7	620904	905802	726964	335477	82155.7	113814	121241	262161	78097.1	107718	84750.4	66916.7
O00189	AP4M1	AP-4 complex subunit mu-1	AP4M1_HUMAN	Filtered	Filtered	Filtered	Filtered	Filtered	Filtered	Filtered	Filtered	3263.89	1825.97	Filtered	Filtered	Filtered	Filtered	Filtered	Filtered	Filtered	Filtered	Filtered	Filtered	Filtered	Filtered	Filtered	Filtered
O00193	SMAP	Small acidic protein	SMAP_HUMAN	391109	441684	377580	291919	154419	106005	71623.4	58598.8	28161	25992.4	13049.7	293644	6006.92	6517.74	6841.86	519252	10698.6	26740.3	26022.2	59821.4	Filtered	4047.98	3349.39	10616.7
O00194	RAB27B	Ras-related protein Rab-27B	RB27B_HUMAN	Filtered	Filtered	Filtered	Filtered	Filtered	Filtered	NaN	Filtered	NaN	7874.01	NaN	Filtered	62044.6	85892.2	47845.1	54029.6	Filtered	NaN	NaN	14053.2	Filtered	NaN	Filtered	Filtered
O00203	AP3B1	AP-3 complex subunit beta-1	AP3B1_HUMAN	1.28355e+06	1.56159e+06	1.40957e+06	1.47609e+06	3256817	2460740	2.22737e+06	1562503	333113	323946	252625	742853	463899	531794	562545	1.03433e+06	76947.7	102630	48017.6	449640	138310	206138	118956	239004
O00212	RHOD	Rho-related GTP-binding protein RhoD	RHOD_HUMAN	Filtered	Filtered	Filtered	Filtered	Filtered	Filtered	Filtered	Filtered	Filtered	Filtered	Filtered	Filtered	41822.2	76666.8	16299.3	Filtered	28875.5	29113.5	57613.1	22611.6	Filtered	15921.5	Filtered	Filtered
O00214	LGALS8	Galectin-8	LEG8_HUMAN	Filtered	Filtered	Filtered	Filtered	Filtered	Filtered	Filtered	Filtered	Filtered	31286.5	Filtered	Filtered	19779.8	21941.9	12913.2	Filtered	Filtered	Filtered	Filtered	Filtered	18725.8	34318.2	23371.1	7864.61
O00217	NDUFS8	NADH dehydrogenase [ubiquinone] iron-sulfur protein 8, mitochondrial	NDUS8_HUMAN	Filtered	Filtered	Filtered	Filtered	Filtered	Filtered	Filtered	Filtered	23512.3	27008.5	Filtered	Filtered	6.33835e+06	8723481	6.63579e+06	4.45845e+06	485186	655123	660318	590758	241009	392114	237521	460831
O00220	TNFRSF10A	Tumor necrosis factor receptor superfamily member 10A	TR10A_HUMAN	Filtered	Filtered	Filtered	21604.9	123008	57297.6	Filtered	Filtered	121663	157731	41865.5	Filtered	1.00388e+06	1.25574e+06	1.13892e+06	506245	Filtered	143048	Filtered	98279	66220.1	110502	234542	235285
O00221	NFKBIE	NF-kappa-B inhibitor epsilon	IKBE_HUMAN	Filtered	10679.9	9541.32	8222.32	Filtered	Filtered	Filtered	Filtered	Filtered	Filtered	Filtered	Filtered	Filtered	Filtered	Filtered	Filtered	Filtered	Filtered	Filtered	Filtered	Filtered	Filtered	Filtered	Filtered
O00231	PSMD11	26S proteasome non-ATPase regulatory subunit 11	PSD11_HUMAN	1.73455e+06	1.87569e+06	1.77143e+06	1.85751e+06	1.09166e+06	1.03361e+06	1.13821e+06	1.2168e+06	1.48697e+06	1.59987e+06	1.19327e+06	1.40774e+06	1.11318e+06	1108634	1.01122e+06	1392085	480940	550293	476617	964029	330166	325684	271376	534392
O00232	PSMD12	26S proteasome non-ATPase regulatory subunit 12	PSD12_HUMAN	743078	996420	727566	817893	704854	776812	539068	704785	938969	1.07769e+06	577177	687361	552329	664656	405063	779584	183236	245908	198396	408845	96862.8	135411	142806	166988
O00233	PSMD9	26S proteasome non-ATPase regulatory subunit 9	PSMD9_HUMAN	611563	449635	368087	978193	64994.7	54190.6	36528.4	81751.1	33459.3	39719.4	28971.3	691087	Filtered	Filtered	14733.2	423245	Filtered	Filtered	Filtered	Filtered	Filtered	Filtered	18951.7	27541.4
O00238;P36894	BMPR1B;BMPR1A	Bone morphogenetic protein receptor type-1B;Bone morphogenetic protein receptor type-1A	BMR1B_HUMAN;BMR1A_HUMAN	Filtered	Filtered	Filtered	Filtered	Filtered	Filtered	Filtered	Filtered	Filtered	Filtered	Filtered	Filtered	12638.3	19161.6	18750.7	Filtered	Filtered	Filtered	2464.89	Filtered	Filtered	Filtered	Filtered	Filtered
O00244	ATOX1	Copper transport protein ATOX1	ATOX1_HUMAN	15618.4	Filtered	18782.1	7799.01	Filtered	Filtered	Filtered	Filtered	Filtered	Filtered	Filtered	Filtered	Filtered	Filtered	Filtered	Filtered	Filtered	Filtered	Filtered	Filtered	Filtered	Filtered	Filtered	Filtered
O00255	MEN1	Menin	MEN1_HUMAN	Filtered	Filtered	Filtered	Filtered	306146	320619	181936	68585	Filtered	Filtered	Filtered	Filtered	11928.1	Filtered	Filtered	Filtered	358516	613294	352034	310673	38138.5	96421.2	47360.7	217033
O00257	CBX4	E3 SUMO-protein ligase CBX4	CBX4_HUMAN	Filtered	Filtered	Filtered	Filtered	Filtered	Filtered	Filtered	Filtered	13472.8	Filtered	Filtered	Filtered	Filtered	Filtered	Filtered	Filtered	190842	341355	225877	187389	34785.8	76535.3	80038.5	247037
O00264	PGRMC1	Membrane-associated progesterone receptor component 1	PGRC1_HUMAN	45184.6	Filtered	72314.6	Filtered	179323	168776	118232	112153	546478	1.21115e+06	668170	246376	5.89165e+06	9960744	6.49352e+06	3.87448e+06	115689	144017	219827	685753	155388	428348	234792	496895
O00267	SUPT5H	Transcription elongation factor SPT5	SPT5H_HUMAN	312498	336966	317186	342516	793408	969815	678580	382890	288053	263555	179163	167311	76711.5	37209.4	70353.1	322115	489719	823871	523900	456865	128058	164594	111620	301432
O00268	TAF4	Transcription initiation factor TFIID subunit 4	TAF4_HUMAN	Filtered	Filtered	Filtered	Filtered	39348	82413.3	19200.1	Filtered	Filtered	Filtered	Filtered	Filtered	Filtered	Filtered	Filtered	Filtered	80488.2	166876	130332	156092	25622.4	32698.4	37336.6	99922
O00273	DFFA	DNA fragmentation factor subunit alpha	DFFA_HUMAN	2812979	2.54857e+06	2232609	2.96701e+06	146495	112210	68611.2	1.07987e+06	62016.6	49839.9	63711.2	1710231	38498.4	Filtered	Filtered	1.87748e+06	398941	Filtered	Filtered	119196	265683	10405	Filtered	Filtered
O00287	RFXAP	Regulatory factor X-associated protein	RFXAP_HUMAN	Filtered	Filtered	Filtered	Filtered	Filtered	Filtered	Filtered	Filtered	Filtered	Filtered	Filtered	Filtered	Filtered	Filtered	Filtered	Filtered	Filtered	4212.09	2554.73	4521.9	Filtered	Filtered	Filtered	Filtered
O00291	HIP1	Huntingtin-interacting protein 1	HIP1_HUMAN	Filtered	Filtered	Filtered	Filtered	188040	253975	43543.7	16172.5	Filtered	Filtered	3153.44	Filtered	66016.3	120454	84721.1	Filtered	183652	283739	219156	236276	34058.4	65662.2	29078.5	155307
O00299	CLIC1	Chloride intracellular channel protein 1	CLIC1_HUMAN	13411128	14334901	11361694	13395646	1.42567e+06	922224	1.23281e+06	4997840	953338	784450	964952	14453952	343239	398222	341237	5.44261e+06	65484.5	230124	111758	1096519	158935	200988	151265	317973
O00303	EIF3F	Eukaryotic translation initiation factor 3 subunit F	EIF3F_HUMAN	4.4938e+06	4282455	3348401	3.15159e+06	13317188	13829762	7.76298e+06	4823844	1.00337e+06	701237	646320	1.63559e+06	916405	1.26071e+06	729355	1.52758e+06	1.33952e+06	1.6174e+06	1.48677e+06	4.62337e+06	338250	350244	283713	1467155
O00308	WWP2	NEDD4-like E3 ubiquitin-protein ligase WWP2	WWP2_HUMAN	Filtered	Filtered	Filtered	Filtered	Filtered	Filtered	Filtered	Filtered	Filtered	Filtered	Filtered	Filtered	51086.2	Filtered	Filtered	Filtered	Filtered	86255	85035.7	44486.7	27965.2	42380	25170.2	51993
O00311	CDC7	Cell division cycle 7-related protein kinase	CDC7_HUMAN	Filtered	Filtered	27652.7	Filtered	102816	210215	141857	35080.5	Filtered	Filtered	Filtered	Filtered	Filtered	15635.2	Filtered	Filtered	75223.8	76997.1	70723.6	81673.2	Filtered	47977.7	42778.1	106579
O00330	PDHX	Pyruvate dehydrogenase protein X component, mitochondrial	ODPX_HUMAN	Filtered	Filtered	Filtered	Filtered	19720.7	155270	Filtered	Filtered	122020	86102.9	50843.8	Filtered	1817095	2.55845e+06	1.66366e+06	788168	Filtered	23676.6	Filtered	266188	9701.5	11643.9	Filtered	Filtered
O00399	DCTN6	Dynactin subunit 6	DCTN6_HUMAN	Filtered	Filtered	Filtered	Filtered	43844.5	Filtered	Filtered	18690.3	Filtered	Filtered	Filtered	Filtered	Filtered	Filtered	Filtered	Filtered	107246	128478	124912	52914.8	19962.6	Filtered	Filtered	Filtered
O00400	SLC33A1	Acetyl-coenzyme A transporter 1	ACATN_HUMAN	Filtered	Filtered	Filtered	Filtered	Filtered	Filtered	Filtered	Filtered	Filtered	Filtered	Filtered	Filtered	106761	66891	43952	47233.3	Filtered	Filtered	Filtered	Filtered	Filtered	Filtered	Filtered	Filtered
O00401	WASL	Neural Wiskott-Aldrich syndrome protein	WASL_HUMAN	503427	445843	442782	358814	1.22617e+06	1.09741e+06	838476	585980	72855.9	Filtered	17728.5	128341	15066.9	Filtered	Filtered	269960	56830.2	54783.8	51276.5	475439	Filtered	Filtered	Filtered	93955.1
O00410	IPO5	Importin-5	IPO5_HUMAN	6.81201e+06	6.1967e+06	5.84211e+06	6025787	592355	655938	616446	1228208	253420	281076	320704	3.94793e+06	848550	841656	599516	2.78921e+06	98804.2	92247.2	133600	628662	130270	173476	118031	227063
O00411	POLRMT	DNA-directed RNA polymerase, mitochondrial	RPOM_HUMAN	275857	276024	207403	256057	4.05302e+06	1.03273e+06	782720	44135.5	Filtered	10541.9	Filtered	100496	1.22395e+06	1.65157e+06	1.17086e+06	576609	764672	1.01229e+06	904352	880477	202456	332621	349097	1.04502e+06
O00418	EEF2K	Eukaryotic elongation factor 2 kinase	EF2K_HUMAN	1.52442e+06	255540	263777	737786	2.09357e+06	3.10715e+06	1692021	1.2551e+06	279161	214401	165622	660902	690376	Filtered	Filtered	808914	969698	1.48035e+06	676573	28170.6	458339	483248	399634	362371
O00422	SAP18	Histone deacetylase complex subunit SAP18	SAP18_HUMAN	Filtered	Filtered	Filtered	Filtered	Filtered	53024.2	Filtered	25951.6	Filtered	Filtered	Filtered	Filtered	Filtered	Filtered	Filtered	Filtered	462406	414754	387647	408370	326439	482645	388885	716280
O00423	EML1	Echinoderm microtubule-associated protein-like 1	EMAL1_HUMAN	Filtered	28687.8	26915	19717.4	41263.3	Filtered	24488.9	36500.7	Filtered	Filtered	Filtered	Filtered	Filtered	Filtered	Filtered	Filtered	Filtered	Filtered	Filtered	11519.2	Filtered	Filtered	Filtered	Filtered
O00425	IGF2BP3	Insulin-like growth factor 2 mRNA-binding protein 3	IF2B3_HUMAN	155998	124311	146381	99101.2	1.3632e+06	1.60541e+06	783439	420954	123580	128695	106894	Filtered	244481	444682	257642	167931	259588	525380	443919	735597	177501	243522	204237	547513
O00429	DNM1L	Dynamin-1-like protein	DNM1L_HUMAN	2.6103e+06	2.97333e+06	2.74278e+06	2.51211e+06	475321	382262	351439	594750	150246	92669.3	147793	1.48525e+06	Filtered	Filtered	Filtered	1249334	Filtered	Filtered	Filtered	459996	245705	129683	102578	152115
O00442	RTCA	RNA 3'-terminal phosphate cyclase	RTCA_HUMAN	312403	405681	266309	382621	438758	318221	361025	322203	Filtered	47756.6	58960.9	183543	Filtered	Filtered	Filtered	124425	6189.19	5538.08	16281.8	240606	7924.87	Filtered	16031.1	101868
O00443	PIK3C2A	Phosphatidylinositol 4-phosphate 3-kinase C2 domain-containing subunit alpha	P3C2A_HUMAN	133539	117110	65224.1	95316.8	566880	580575	492500	339457	72494.9	87907.8	35958.2	23464.4	305206	396953	298669	125725	310260	377108	444160	385462	190481	254680	185512	434116
O00458	IFRD1	Interferon-related developmental regulator 1	IFRD1_HUMAN	145764	78366.8	53923.2	62228.1	607207	552369	432573	355782	Filtered	1767.23	Filtered	12992.4	201122	186371	126424	105134	100643	110043	117974	322388	7913.1	10741.9	Filtered	124487
O00459	PIK3R2	Phosphatidylinositol 3-kinase regulatory subunit beta	P85B_HUMAN	249961	340348	350863	341469	250198	248268	297352	178042	11693.4	Filtered	Filtered	132547	16028.5	Filtered	Filtered	185487	288761	7355.74	Filtered	431578	8900.15	14331.9	13099.9	49060.8
O00461	GOLIM4	Golgi integral membrane protein 4	GOLI4_HUMAN	8358.76	Filtered	64782.4	Filtered	87719	135606	82706.9	Filtered	60091.1	102274	59167.6	44405.5	1.10974e+06	1852901	1.01331e+06	547944	294942	462700	416950	494591	104855	164983	26389	185581
O00462	MANBA	Beta-mannosidase	MANBA_HUMAN	Filtered	Filtered	Filtered	Filtered	6680.37	Filtered	268496	193667	361571	518902	331298	119899	188440	732252	177562	297021	1581.38	Filtered	136010	Filtered	Filtered	Filtered	62931.5	Filtered
O00468	AGRN	Agrin	AGRIN_HUMAN	104725	126763	Filtered	24946.9	58869.7	Filtered	Filtered	35075.4	514828	481485	245071	283734	314502	400607	304125	294105	310701	465685	366450	392502	62787.1	167017	43185.1	241400
O00469	PLOD2	Procollagen-lysine,2-oxoglutarate 5-dioxygenase 2	PLOD2_HUMAN	Filtered	Filtered	Filtered	Filtered	5888.42	Filtered	Filtered	Filtered	4586267	5648511	4223243	790622	406667	455903	428383	309320	407156	613124	568423	455578	64698.6	96500.9	67820.2	254496
O00470	MEIS1	Homeobox protein Meis1	MEIS1_HUMAN	Filtered	Filtered	Filtered	Filtered	271948	383744	271305	112247	12598.4	Filtered	Filtered	Filtered	Filtered	NaN	Filtered	20990.3	51772.2	67969.9	NaN	94056.1	Filtered	Filtered	Filtered	NaN
O00471	EXOC5	Exocyst complex component 5	EXOC5_HUMAN	253832	249989	246188	210514	2.20793e+06	2.16413e+06	1.69395e+06	1.16254e+06	42368.7	45339.5	61824.4	30576.5	Filtered	87027	76895.2	250617	43564	110823	126056	427212	100553	106545	68390.5	211333
O00472	ELL2	RNA polymerase II elongation factor ELL2	ELL2_HUMAN	Filtered	Filtered	Filtered	Filtered	2119.87	255815	104343	Filtered	Filtered	Filtered	Filtered	Filtered	Filtered	Filtered	Filtered	Filtered	59822.6	145801	185089	188881	Filtered	Filtered	Filtered	39376.8
O00483	NDUFA4	Cytochrome c oxidase subunit NDUFA4	NDUA4_HUMAN	Filtered	Filtered	Filtered	Filtered	Filtered	Filtered	Filtered	Filtered	Filtered	10513.1	Filtered	Filtered	848191	1.85439e+06	1.00332e+06	655346	Filtered	26357.7	31638.6	45541.8	Filtered	Filtered	Filtered	6721.36
O00487	PSMD14	26S proteasome non-ATPase regulatory subunit 14	PSDE_HUMAN	1.24915e+06	1.84047e+06	1.12789e+06	1.76339e+06	1.39005e+06	1.33026e+06	903511	1.36794e+06	2.1792e+06	2.17938e+06	1.17085e+06	1.04397e+06	1.0322e+06	1.03833e+06	911089	1.37091e+06	323864	419852	395378	1.02265e+06	175523	37369	174850	238122
O00488	ZNF593	Zinc finger protein 593	ZN593_HUMAN	41984	55491.3	Filtered	29556.8	148080	152795	112178	59095.5	6180.47	7390.03	Filtered	19363	45897.6	140321	36421.5	73849	166495	408803	232799	277414	64843.9	137472	95574.3	352669
O00499	BIN1	Myc box-dependent-interacting protein 1	BIN1_HUMAN	813678	981109	774797	652467	701852	617967	589150	482242	152816	142471	124586	784926	50625	156491	233667	1.0349e+06	14810.3	Filtered	14649.5	262601	68325.7	54758	9508.55	207122
O00505	KPNA3	Importin subunit alpha-4	IMA4_HUMAN	73360	15634.8	34655.9	63182.7	160799	162507	121164	220465	94088	94183.1	57180.2	142097	17688.5	21483.5	NaN	90333.5	112983	118936	73823.2	52206	89485.8	212480	63467.9	121027
O00506	STK25	Serine/threonine-protein kinase 25	STK25_HUMAN	113891	101830	Filtered	Filtered	344534	258659	452141	306186	Filtered	62210	67472.1	90676	34583.1	Filtered	Filtered	134505	Filtered	Filtered	Filtered	Filtered	Filtered	Filtered	24408.2	81923.8
O00534	VWA5A	von Willebrand factor A domain-containing protein 5A	VMA5A_HUMAN	397778	452294	354664	430568	260696	200730	198178	170854	43858.6	Filtered	Filtered	209324	Filtered	Filtered	Filtered	206532	201382	Filtered	276272	48746.4	Filtered	Filtered	19091.2	19317.6
O00541	PES1	Pescadillo homolog	PESC_HUMAN	137767	92240.4	Filtered	Filtered	171014	490141	236472	102442	61145	70391.3	158549	Filtered	Filtered	16827.3	30147.5	3913.65	213991	538838	310831	331579	1.11391e+06	1.02707e+06	1.08188e+06	937479
O00560	SDCBP	Syntenin-1	SDCB1_HUMAN	347111	388763	359128	333189	34667.7	44163.2	42402.3	Filtered	174598	248231	92776.3	14840.9	548364	465454	313817	322120	199492	199073	189621	277704	88078.4	108263	127174	248787
O00562	PITPNM1	Membrane-associated phosphatidylinositol transfer protein 1	PITM1_HUMAN	24603.9	17968.3	7700.85	24327.4	Filtered	4909.41	3426.35	5928.7	18131.2	Filtered	4569.06	16262.5	3676.68	Filtered	2875.98	6768.93	Filtered	1949.37	1740.66	6801.79	Filtered	3531.43	Filtered	3602.12
O00566	MPHOSPH10	U3 small nucleolar ribonucleoprotein protein MPP10	MPP10_HUMAN	Filtered	Filtered	Filtered	Filtered	4793.32	6934.66	4568.33	Filtered	15067	17558	6755.61	Filtered	27906.7	30590.3	67478	Filtered	191057	253047	130527	96363.5	174509	279036	192275	135681
O00567	NOP56	Nucleolar protein 56	NOP56_HUMAN	20416.4	Filtered	Filtered	Filtered	104607	60756	121094	74487.5	25420.1	45006	Filtered	Filtered	40776.3	96998.3	47464.4	67306.3	1.33428e+06	1.909e+06	1.53602e+06	949943	4.74784e+06	7066149	5362272	2.63147e+06
O00571	DDX3X	ATP-dependent RNA helicase DDX3X	DDX3X_HUMAN	2.77526e+06	3.81939e+06	3.41053e+06	3.5218e+06	29298124	25211492	23062716	13093728	518082	675091	1.00341e+06	1303077	5.26469e+06	4254701	5.25141e+06	4233292	9759312	14015438	14703122	15387238	5350941	6.79092e+06	6327292	19617494
O00584	RNASET2	Ribonuclease T2	RNT2_HUMAN	Filtered	Filtered	Filtered	Filtered	Filtered	8166.42	Filtered	Filtered	68337.7	75235.4	47848	Filtered	48129.6	51452.2	50911.9	39111.7	Filtered	Filtered	Filtered	Filtered	Filtered	Filtered	Filtered	Filtered
O00592	PODXL	Podocalyxin	PODXL_HUMAN	19767.7	20401.7	Filtered	Filtered	Filtered	Filtered	Filtered	Filtered	Filtered	Filtered	Filtered	Filtered	308789	295025	220881	58289.4	Filtered	13730.2	Filtered	Filtered	47485.4	75369.7	5928.36	Filtered
O00625	PIR	Pirin	PIR_HUMAN	1.74772e+06	2686827	1.59078e+06	2.49678e+06	101854	136622	140666	520766	237552	85244.4	298704	977679	19632.4	Filtered	Filtered	680538	11023.5	Filtered	Filtered	82931.6	Filtered	Filtered	Filtered	36366.4
O00628	PEX7	Peroxisomal targeting signal 2 receptor	PEX7_HUMAN	4038.92	7628.04	Filtered	7228.97	Filtered	Filtered	Filtered	Filtered	3984.46	3972.16	Filtered	3458.69	Filtered	Filtered	Filtered	Filtered	Filtered	Filtered	Filtered	Filtered	Filtered	Filtered	Filtered	Filtered
O00629	KPNA4	Importin subunit alpha-3	IMA3_HUMAN	202927	246220	172202	212613	84421.1	155186	88729.4	77556.3	97820	52485.4	55478.9	150631	87339.2	81784.2	46728.7	212128	117521	161311	139676	137141	116441	78846.3	73169.5	92171.8
O00712	NFIB	Nuclear factor 1 B-type	NFIB_HUMAN	Filtered	27702.7	23774.5	Filtered	292176	324593	245567	154400	Filtered	Filtered	Filtered	Filtered	Filtered	Filtered	Filtered	Filtered	167527	417095	283189	351499	Filtered	Filtered	Filtered	164436
O00716	E2F3	Transcription factor E2F3	E2F3_HUMAN	Filtered	Filtered	Filtered	Filtered	38812.3	25218.5	22049	12242.4	Filtered	Filtered	Filtered	Filtered	Filtered	Filtered	Filtered	Filtered	7656.26	NaN	NaN	20699.6	Filtered	Filtered	Filtered	Filtered
O00743	PPP6C	Serine/threonine-protein phosphatase 6 catalytic subunit	PPP6_HUMAN	65324.3	70573.9	84807.1	102043	56166.2	47128	33804.8	36361.9	23425.2	26491.8	18027.7	67587.1	46483.1	84610.3	56059.5	202372	5773.19	Filtered	Filtered	151884	20932.2	14153.9	10695.5	54482.7
O00748	CES2	Cocaine esterase	EST2_HUMAN	10083.8	Filtered	Filtered	Filtered	Filtered	Filtered	1372.98	Filtered	569035	548546	307718	50750.6	Filtered	Filtered	15439.4	24382.8	91159.9	Filtered	Filtered	3208.54	Filtered	Filtered	Filtered	Filtered
O00750	PIK3C2B	Phosphatidylinositol 4-phosphate 3-kinase C2 domain-containing subunit beta	P3C2B_HUMAN	Filtered	48401	10890.2	Filtered	207267	199894	135522	81828.3	Filtered	Filtered	Filtered	Filtered	Filtered	Filtered	Filtered	Filtered	Filtered	Filtered	28889.4	49049.6	Filtered	Filtered	Filtered	Filtered
O00754	MAN2B1	Lysosomal alpha-mannosidase	MA2B1_HUMAN	Filtered	Filtered	Filtered	Filtered	Filtered	Filtered	Filtered	Filtered	342280	489367	173321	861736	425668	463369	587258	2058843	Filtered	1150.89	NaN	Filtered	Filtered	Filtered	Filtered	Filtered
O00762	UBE2C	Ubiquitin-conjugating enzyme E2 C	UBE2C_HUMAN	416092	229484	311391	162860	Filtered	Filtered	11902.8	41686.9	Filtered	7383.87	15129.9	202340	Filtered	Filtered	Filtered	83304.3	Filtered	Filtered	Filtered	Filtered	Filtered	Filtered	36201	Filtered
O00764	PDXK	Pyridoxal kinase	PDXK_HUMAN	1715262	1.53777e+06	1.52776e+06	1.77852e+06	33417.9	87044.5	127040	415830	115109	65051.6	80840.2	1.34627e+06	29041.5	22847.8	55801.1	975851	Filtered	11801.5	Filtered	173715	23371.2	29758.9	64357.5	40827.7
O00767	SCD	Acyl-CoA desaturase	ACOD_HUMAN	380459	213124	Filtered	279223	174423	201280	144003	129801	311870	275084	137707	195326	3663873	4.08689e+06	2.51423e+06	1.35611e+06	433761	662840	407758	339575	395586	554280	309794	306921
O14494	PLPP1	Phospholipid phosphatase 1	PLPP1_HUMAN	Filtered	Filtered	Filtered	Filtered	Filtered	Filtered	Filtered	Filtered	Filtered	Filtered	Filtered	Filtered	82721.1	92321.7	90897.7	39898.7	Filtered	Filtered	Filtered	Filtered	Filtered	Filtered	Filtered	Filtered
O14497	ARID1A	AT-rich interactive domain-containing protein 1A	ARI1A_HUMAN	Filtered	65687.8	73146.7	102496	256956	225082	158638	46638.1	16979	13283.7	Filtered	Filtered	34263.8	Filtered	Filtered	61384.9	384351	667328	356434	359344	16809.5	51663.8	36758	219084
O14503	BHLHE40	Class E basic helix-loop-helix protein 40	BHE40_HUMAN	Filtered	Filtered	Filtered	Filtered	Filtered	Filtered	Filtered	169341	Filtered	Filtered	Filtered	Filtered	Filtered	Filtered	Filtered	Filtered	12991.1	69851.2	57678.2	69874.1	40686.6	Filtered	Filtered	Filtered
O14508	SOCS2	Suppressor of cytokine signaling 2	SOCS2_HUMAN	4223.43	4498.32	Filtered	Filtered	Filtered	Filtered	Filtered	Filtered	Filtered	Filtered	Filtered	Filtered	Filtered	Filtered	Filtered	Filtered	Filtered	Filtered	Filtered	Filtered	Filtered	Filtered	Filtered	Filtered
O14519	CDK2AP1	Cyclin-dependent kinase 2-associated protein 1	CDKA1_HUMAN	Filtered	Filtered	Filtered	Filtered	Filtered	Filtered	Filtered	Filtered	Filtered	Filtered	Filtered	Filtered	Filtered	Filtered	Filtered	Filtered	Filtered	12494.7	Filtered	Filtered	Filtered	Filtered	Filtered	Filtered
O14523	C2CD2L	Phospholipid transfer protein C2CD2L	C2C2L_HUMAN	Filtered	Filtered	Filtered	Filtered	Filtered	Filtered	Filtered	Filtered	Filtered	Filtered	8285.56	Filtered	58290.2	74046.6	61992.3	Filtered	Filtered	21682.7	52395.5	22811.9	14602.4	19071.1	13268	Filtered
O14524	NEMP1	Nuclear envelope integral membrane protein 1	NEMP1_HUMAN	Filtered	Filtered	Filtered	Filtered	Filtered	Filtered	Filtered	Filtered	Filtered	Filtered	Filtered	Filtered	54529.5	86462.4	50638.5	63411.6	Filtered	28593.8	35047.1	Filtered	149670	201015	150066	55340.9
O14530	TXNDC9	Thioredoxin domain-containing protein 9	TXND9_HUMAN	431810	355114	384495	306827	82281.3	40747.4	66508.5	191308	31005	25350.1	26380	238454	Filtered	14837.9	11172.5	236184	Filtered	Filtered	12315.8	27646.3	Filtered	16032	Filtered	Filtered
O14531	DPYSL4	Dihydropyrimidinase-related protein 4	DPYL4_HUMAN	27310.3	Filtered	Filtered	Filtered	Filtered	Filtered	Filtered	Filtered	Filtered	Filtered	Filtered	28602.6	Filtered	Filtered	Filtered	Filtered	Filtered	Filtered	Filtered	Filtered	Filtered	Filtered	Filtered	Filtered
O14545	TRAFD1	TRAF-type zinc finger domain-containing protein 1	TRAD1_HUMAN	104748	138400	134624	116822	41190.5	35962.4	Filtered	11309.8	11017.6	Filtered	Filtered	101752	Filtered	Filtered	Filtered	234790	Filtered	Filtered	Filtered	Filtered	Filtered	Filtered	Filtered	Filtered
O14548	COX7A2L	Cytochrome c oxidase subunit 7A-related protein, mitochondrial	COX7R_HUMAN	Filtered	Filtered	Filtered	Filtered	Filtered	Filtered	Filtered	Filtered	Filtered	Filtered	Filtered	Filtered	653370	846522	598180	356277	Filtered	Filtered	Filtered	Filtered	Filtered	Filtered	Filtered	Filtered
O14561	NDUFAB1	Acyl carrier protein, mitochondrial	ACPM_HUMAN	Filtered	Filtered	Filtered	Filtered	Filtered	Filtered	Filtered	20431.3	80006.5	76058.8	20303.6	Filtered	844275	1.46893e+06	1.03461e+06	493401	185996	199012	249332	78670.4	31004.4	39594.8	24280	30767.1
O14562	UBFD1	Ubiquitin domain-containing protein UBFD1	UBFD1_HUMAN	667714	805280	580851	558524	844536	903461	682559	523759	213681	166509	152784	407290	Filtered	67472.2	14515.3	423323	36411.5	122018	Filtered	227484	Filtered	23577.7	Filtered	108649
O14578	CIT	Citron Rho-interacting kinase	CTRO_HUMAN	Filtered	Filtered	Filtered	Filtered	496438	476241	274738	249838	9137.46	11057.6	Filtered	Filtered	52369.9	47482.4	40200.4	72751.7	215364	331036	312166	284610	106493	181939	113854	154560
O14579	COPE	Coatomer subunit epsilon	COPE_HUMAN	761917	895632	863747	681843	5120203	5595162	4.53601e+06	1.51784e+06	908937	918959	588378	683267	446535	599062	426989	1.17748e+06	113757	156374	140546	651123	127561	167853	116005	301675
O14593	RFXANK	DNA-binding protein RFXANK	RFXK_HUMAN	Filtered	71768.2	Filtered	62662.8	78026	109359	44633.6	70833	Filtered	Filtered	Filtered	55307.7	Filtered	Filtered	Filtered	51664.7	43014	53641.8	83265.3	76480	Filtered	18762.9	Filtered	36345.6
O14602;P47813	EIF1AY;EIF1AX	Eukaryotic translation initiation factor 1A, Y-chromosomal;Eukaryotic translation initiation factor 1A, X-chromosomal	IF1AY_HUMAN;IF1AX_HUMAN	909101	931893	1.12481e+06	1.26181e+06	2586295	1.95808e+06	1.84104e+06	1324319	333431	266450	396027	567262	171525	129772	159129	633173	211595	138979	200004	1.25468e+06	180858	255911	246383	718376
O14613	CDC42EP2	Cdc42 effector protein 2	BORG1_HUMAN	19539	Filtered	Filtered	Filtered	Filtered	Filtered	Filtered	Filtered	Filtered	Filtered	Filtered	Filtered	Filtered	Filtered	Filtered	43910.7	Filtered	Filtered	Filtered	Filtered	Filtered	Filtered	Filtered	Filtered
O14617	AP3D1	AP-3 complex subunit delta-1	AP3D1_HUMAN	3.37296e+06	3.00893e+06	585831	3252676	2416718	2.29376e+06	2.01138e+06	1.97486e+06	277757	168352	196957	451851	479076	498339	461616	1.51148e+06	101980	127785	231974	1.54966e+06	233656	188063	224563	402289
O14618	CCS	Copper chaperone for superoxide dismutase	CCS_HUMAN	210627	194284	188157	157203	Filtered	Filtered	Filtered	28459.7	Filtered	Filtered	35073.6	136097	Filtered	Filtered	Filtered	166794	Filtered	Filtered	Filtered	Filtered	Filtered	Filtered	Filtered	Filtered
O14639	ABLIM1	Actin-binding LIM protein 1	ABLM1_HUMAN	32027.3	23274.8	Filtered	Filtered	168008	225231	93391.5	53883.2	Filtered	3648.27	Filtered	23653.2	Filtered	Filtered	Filtered	40423.1	70450.8	163938	81822.7	120128	49721.1	64312.6	68944	293527
O14640;P54792	DVL1;DVL1P1	Segment polarity protein dishevelled homolog DVL-1;Putative segment polarity protein dishevelled homolog DVL1P1	DVL1_HUMAN;DVLP1_HUMAN	47776.3	62605.4	55959.1	52773.8	Filtered	Filtered	Filtered	Filtered	Filtered	Filtered	Filtered	28927.5	Filtered	64151.1	37246.4	43886.4	Filtered	Filtered	Filtered	Filtered	Filtered	Filtered	Filtered	Filtered
O14641	DVL2	Segment polarity protein dishevelled homolog DVL-2	DVL2_HUMAN	33991.6	47742.1	91730.6	53245.9	Filtered	Filtered	Filtered	Filtered	Filtered	Filtered	Filtered	23224.7	Filtered	Filtered	Filtered	Filtered	Filtered	Filtered	Filtered	6830.53	Filtered	Filtered	Filtered	Filtered
O14646	CHD1	Chromodomain-helicase-DNA-binding protein 1	CHD1_HUMAN	43125.5	37119.1	24392.8	58420.7	470544	623707	458173	384328	76948.8	106228	48835.1	44960	414392	745933	375765	236720	536047	835624	619811	510007	126960	248003	145145	395259
O14647	CHD2	Chromodomain-helicase-DNA-binding protein 2	CHD2_HUMAN	Filtered	Filtered	Filtered	Filtered	Filtered	22205.5	17703	Filtered	Filtered	Filtered	Filtered	Filtered	Filtered	Filtered	Filtered	Filtered	125222	177243	113884	155923	11292.9	62666.7	23393.3	125532
O14656	TOR1A	Torsin-1A	TOR1A_HUMAN	Filtered	Filtered	14932.2	Filtered	Filtered	Filtered	25440.7	Filtered	2.76424e+06	3.65585e+06	2.37255e+06	805567	289053	451096	367348	384512	Filtered	Filtered	Filtered	170704	42226	Filtered	41632.2	63274.2
O14657	TOR1B	Torsin-1B	TOR1B_HUMAN	Filtered	Filtered	Filtered	Filtered	Filtered	Filtered	Filtered	Filtered	1.98437e+06	1.92684e+06	990095	261157	163420	259899	153900	153782	Filtered	Filtered	Filtered	Filtered	Filtered	Filtered	Filtered	38313.9
O14672	ADAM10	Disintegrin and metalloproteinase domain-containing protein 10	ADA10_HUMAN	Filtered	Filtered	Filtered	29011.8	Filtered	Filtered	Filtered	Filtered	67554.1	59278	Filtered	Filtered	338033	446532	324766	134865	158732	264584	199339	180496	95581	181237	94093.2	102192
O14681	EI24	Etoposide-induced protein 2.4 homolog	EI24_HUMAN	Filtered	Filtered	Filtered	Filtered	Filtered	Filtered	52087	Filtered	23001.4	40495.4	20711.3	Filtered	262516	404591	252079	111850	56842.3	78433.3	61760.6	117315	159822	305949	113440	124688
O14686	KMT2D	Histone-lysine N-methyltransferase 2D	KMT2D_HUMAN	11910.8	Filtered	Filtered	Filtered	159260	170851	153311	68187.1	Filtered	Filtered	Filtered	37064.6	Filtered	Filtered	5567.87	21286	239410	410699	319614	281303	5068.4	74232.6	50406	174356
O14715	RGPD8	RANBP2-like and GRIP domain-containing protein 8	RGPD8_HUMAN	NaN	NaN	NaN	NaN	NaN	NaN	NaN	NaN	NaN	NaN	NaN	NaN	NaN	NaN	NaN	NaN	59150.8	93044.1	101452	69467.4	29855.3	172858	130612	124391
O14717	TRDMT1	tRNA (cytosine(38)-C(5))-methyltransferase	TRDMT_HUMAN	66957.5	86159	51421.3	89506.4	59373.6	34018.1	30184.4	22557.5	Filtered	Filtered	Filtered	32898.4	Filtered	Filtered	Filtered	38607.8	Filtered	Filtered	Filtered	17970.4	Filtered	Filtered	Filtered	Filtered
O14727	APAF1	Apoptotic protease-activating factor 1	APAF_HUMAN	118043	148790	154991	114898	59074.8	20509.9	7003.98	71039.6	Filtered	Filtered	Filtered	113205	Filtered	Filtered	Filtered	67045.3	Filtered	Filtered	Filtered	70095.6	Filtered	Filtered	10419.7	19730.1
O14730	RIOK3	Serine/threonine-protein kinase RIO3	RIOK3_HUMAN	225464	238968	5170.03	218054	32818.5	25361.5	17007.6	102512	Filtered	15848.4	Filtered	9970.04	Filtered	Filtered	Filtered	16658.3	Filtered	Filtered	Filtered	11663.6	Filtered	Filtered	Filtered	Filtered
O14732	IMPA2	Inositol monophosphatase 2	IMPA2_HUMAN	1.59648e+06	1.1213e+06	1.04082e+06	1.15953e+06	33006.1	Filtered	46927.5	205926	61056.9	28410	45928.6	692807	Filtered	Filtered	Filtered	364933	Filtered	Filtered	Filtered	80168.4	Filtered	7244.37	5576.26	21276.1
O14733	MAP2K7	Dual specificity mitogen-activated protein kinase kinase 7	MP2K7_HUMAN	179162	197783	62409.4	49658.5	315270	396719	292472	181212	Filtered	Filtered	26307	59828.6	Filtered	Filtered	Filtered	297472	Filtered	Filtered	Filtered	332078	14772.3	69954.1	Filtered	121543
O14734	ACOT8	Acyl-coenzyme A thioesterase 8	ACOT8_HUMAN	Filtered	Filtered	Filtered	Filtered	Filtered	Filtered	Filtered	Filtered	330241	371829	174250	103279	218808	328452	214297	83012.9	190542	282997	228442	130938	Filtered	5296.48	Filtered	24140.8
O14735	CDIPT	CDP-diacylglycerol--inositol 3-phosphatidyltransferase	CDIPT_HUMAN	Filtered	Filtered	Filtered	Filtered	Filtered	53553.3	Filtered	Filtered	Filtered	Filtered	Filtered	Filtered	306735	297309	230785	194499	Filtered	Filtered	Filtered	Filtered	Filtered	Filtered	Filtered	Filtered
O14737	PDCD5	Programmed cell death protein 5	PDCD5_HUMAN	9262572	7.51162e+06	7.85007e+06	4.73414e+06	1.30979e+06	415820	665763	1.04098e+06	363193	366308	290019	4.57989e+06	176775	215849	131987	5896296	29131.6	Filtered	Filtered	340894	36477.9	57686.8	37690.3	296498
O14744	PRMT5	Protein arginine N-methyltransferase 5	ANM5_HUMAN	643919	962413	649333	821547	505695	619488	381665	420712	203481	200866	204303	519032	32084.2	38716.2	33954.9	382565	59232.4	106749	80211.6	358682	49451.9	50695.1	31998.8	144880
O14745	SLC9A3R1	Na(+)/H(+) exchange regulatory cofactor NHE-RF1	NHRF1_HUMAN	3.58703e+06	2.72735e+06	2.59735e+06	2183652	2.60563e+06	2300585	2.09822e+06	1.19139e+06	890100	934611	783109	1.70949e+06	2.31487e+06	3.09888e+06	2371536	7844899	15116.4	59932.4	60970.6	397799	34550.7	55064.6	27017.6	216331
O14757	CHEK1	Serine/threonine-protein kinase Chk1	CHK1_HUMAN	193977	224426	221537	205828	1.17392e+06	1.01874e+06	943340	510065	63723	71722.2	52751.5	129401	Filtered	Filtered	Filtered	250503	36126	46571.8	54660.5	420529	103476	124745	94944	286445
O14763	TNFRSF10B	Tumor necrosis factor receptor superfamily member 10B	TR10B_HUMAN	Filtered	Filtered	Filtered	Filtered	Filtered	Filtered	Filtered	Filtered	54047.7	126660	24364.6	Filtered	551746	495957	346646	105918	Filtered	Filtered	Filtered	56601	42435.2	88725.2	47351.4	39664.5
O14770	MEIS2	Homeobox protein Meis2	MEIS2_HUMAN	Filtered	Filtered	Filtered	Filtered	80886.9	124644	75106.5	50414.2	Filtered	Filtered	Filtered	Filtered	Filtered	Filtered	Filtered	Filtered	16373	18657.8	Filtered	Filtered	Filtered	Filtered	Filtered	Filtered
O14773	TPP1	Tripeptidyl-peptidase 1	TPP1_HUMAN	Filtered	Filtered	Filtered	Filtered	Filtered	Filtered	Filtered	Filtered	339367	314440	181695	61911.7	416915	686959	499109	418925	Filtered	17824	15496.2	40740.6	Filtered	7044.18	7702.64	16896
O14776	TCERG1	Transcription elongation regulator 1	TCRG1_HUMAN	212125	13843.9	121169	111081	7.01848e+06	7.90307e+06	4.76335e+06	3.11048e+06	47453.3	41148.2	16449.2	11630.9	196323	279499	134107	128482	1.2793e+06	2.25879e+06	1.41921e+06	1.82629e+06	254580	416235	261466	1.0777e+06
O14777	NDC80	Kinetochore protein NDC80 homolog	NDC80_HUMAN	171679	140644	265791	193925	429397	404204	314723	216633	Filtered	18320.5	Filtered	94949.5	193585	Filtered	Filtered	75541.3	86776.6	148413	151860	253637	77906.1	129161	77706.9	289015
O14786	NRP1	Neuropilin-1	NRP1_HUMAN	Filtered	Filtered	Filtered	Filtered	Filtered	Filtered	Filtered	Filtered	Filtered	Filtered	Filtered	Filtered	8438.22	15539.2	9482.15	Filtered	Filtered	Filtered	Filtered	Filtered	Filtered	Filtered	Filtered	Filtered
O14787	TNPO2	Transportin-2	TNPO2_HUMAN	24641.3	73730.1	50148.8	49309.7	Filtered	Filtered	Filtered	5109.78	Filtered	Filtered	Filtered	43999.9	Filtered	Filtered	Filtered	38183.8	Filtered	525.222	21530.9	Filtered	Filtered	Filtered	Filtered	Filtered
O14795	UNC13B	Protein unc-13 homolog B	UN13B_HUMAN	31908.3	69185.1	55725.7	55045.3	209002	180053	214702	27806.4	Filtered	Filtered	Filtered	25601.2	Filtered	Filtered	Filtered	Filtered	Filtered	Filtered	124410	Filtered	8390.44	Filtered	Filtered	Filtered
O14802	POLR3A	DNA-directed RNA polymerase III subunit RPC1	RPC1_HUMAN	114208	60938.3	75272.1	79828.5	267270	508060	350584	222402	367426	382266	184002	73716.7	137201	213907	98034.4	170401	163828	291652	205156	248891	33153.7	18971.5	35517.6	104362
O14810	CPLX1	Complexin-1	CPLX1_HUMAN	971723	632450	548647	408406	Filtered	55056.9	50112.9	48016.9	Filtered	Filtered	Filtered	584869	Filtered	52018.6	60354	509842	Filtered	Filtered	Filtered	Filtered	Filtered	Filtered	Filtered	Filtered
O14817	TSPAN4	Tetraspanin-4	TSN4_HUMAN	40867.4	49717.5	47722.2	Filtered	Filtered	Filtered	Filtered	Filtered	23685.2	29539.7	29448.4	28289.4	142748	100770	108279	62198.6	Filtered	Filtered	Filtered	Filtered	Filtered	17050	16627.2	Filtered
O14818	PSMA7	Proteasome subunit alpha type-7	PSA7_HUMAN	2.74857e+06	1.80914e+06	1.85665e+06	2.0386e+06	1.58358e+06	1677160	1.09324e+06	1.21977e+06	1.25933e+06	1.30799e+06	761584	1.24947e+06	470847	696413	450066	1.22549e+06	219912	387607	307787	685339	50794.9	85100.6	53590.9	206325
O14828	SCAMP3	Secretory carrier-associated membrane protein 3	SCAM3_HUMAN	221301	200177	170414	193646	1.12825e+06	1.20214e+06	633618	394053	781111	887870	488431	149131	4.12853e+06	6038476	3.82393e+06	1.76315e+06	Filtered	13466.2	54340.4	393103	23734.6	83094.3	12345.3	160886
O14832	PHYH	Phytanoyl-CoA dioxygenase, peroxisomal	PAHX_HUMAN	Filtered	Filtered	Filtered	Filtered	Filtered	Filtered	Filtered	Filtered	112836	122762	65755.5	Filtered	Filtered	Filtered	Filtered	Filtered	Filtered	Filtered	Filtered	Filtered	Filtered	Filtered	Filtered	Filtered
O14841	OPLAH	5-oxoprolinase	OPLA_HUMAN	54130.3	152904	120119	142043	Filtered	Filtered	Filtered	3939.92	Filtered	Filtered	Filtered	42041	Filtered	Filtered	Filtered	65276.4	Filtered	Filtered	Filtered	Filtered	Filtered	Filtered	Filtered	Filtered
O14874	BCKDK	[3-methyl-2-oxobutanoate dehydrogenase [lipoamide]] kinase, mitochondrial	BCKD_HUMAN	Filtered	Filtered	Filtered	Filtered	Filtered	Filtered	Filtered	Filtered	Filtered	Filtered	Filtered	Filtered	169713	288033	147393	112768	164071	278923	210426	153522	3603.36	6396.25	Filtered	54381.2
O14879	IFIT3	Interferon-induced protein with tetratricopeptide repeats 3	IFIT3_HUMAN	197735	237605	261522	199778	46740.2	190395	31139.8	48168.5	Filtered	Filtered	Filtered	135722	Filtered	Filtered	81895.4	136112	Filtered	Filtered	Filtered	40696.6	Filtered	Filtered	Filtered	Filtered
O14880	MGST3	Microsomal glutathione S-transferase 3	MGST3_HUMAN	Filtered	Filtered	Filtered	Filtered	Filtered	Filtered	Filtered	Filtered	Filtered	Filtered	Filtered	Filtered	596817	833977	513343	362532	473370	638731	502522	387023	386524	594189	363662	841258
O14893	GEMIN2	Gem-associated protein 2	GEMI2_HUMAN	Filtered	Filtered	31717.8	Filtered	430365	586955	330173	130901	Filtered	Filtered	Filtered	Filtered	Filtered	Filtered	15807.6	Filtered	80782.8	101034	127820	334940	14998	Filtered	18831.1	131807
O14907	TAX1BP3	Tax1-binding protein 3	TX1B3_HUMAN	1.29833e+06	1.31373e+06	1295165	1190838	481430	401911	754185	543338	100111	109027	131587	889992	Filtered	Filtered	Filtered	619795	Filtered	Filtered	Filtered	69077.8	64148.5	116982	99558.8	440102
O14908	GIPC1	PDZ domain-containing protein GIPC1	GIPC1_HUMAN	793936	621345	527890	617621	453571	558294	355169	360224	324720	274676	166782	663972	165143	221516	158840	520712	84620.3	145133	90620.9	211853	63183.5	68417.8	77065.7	106912
O14917	PCDH17	Protocadherin-17	PCD17_HUMAN	204233	88493.1	132121	151013	Filtered	Filtered	Filtered	Filtered	Filtered	Filtered	Filtered	86185.7	78407.3	140444	Filtered	89046.2	Filtered	Filtered	Filtered	Filtered	Filtered	23840	Filtered	Filtered
O14920	IKBKB	Inhibitor of nuclear factor kappa-B kinase subunit beta	IKKB_HUMAN	74816.5	101991	102523	108465	47786.8	16123.4	15345.3	15584	5750.74	9380.92	9229.16	51830.2	Filtered	Filtered	Filtered	52306.3	Filtered	Filtered	Filtered	17685.3	Filtered	4565.01	Filtered	Filtered
O14925	TIMM23	Mitochondrial import inner membrane translocase subunit Tim23	TIM23_HUMAN	Filtered	Filtered	Filtered	Filtered	Filtered	Filtered	Filtered	Filtered	Filtered	Filtered	Filtered	Filtered	37082	95616.7	110271	79973.6	36561.2	NaN	NaN	Filtered	NaN	NaN	Filtered	Filtered
O14929	HAT1	Histone acetyltransferase type B catalytic subunit	HAT1_HUMAN	1.44528e+06	888280	700012	909988	1.0285e+06	981966	385190	389342	260291	175691	154638	603281	20214.5	58780.6	Filtered	602196	Filtered	Filtered	Filtered	184017	34228.2	19534	17824.3	91355.6
O14936	CASK	Peripheral plasma membrane protein CASK	CSKP_HUMAN	43423.3	20647.8	33049.3	Filtered	173560	164639	142937	75896.5	185711	127581	67828.1	32110.6	561148	1.16713e+06	920024	438308	116592	136419	203860	233014	69170	92009.5	51974.7	76231.6
O14949	UQCRQ	Cytochrome b-c1 complex subunit 8	QCR8_HUMAN	Filtered	Filtered	Filtered	Filtered	Filtered	Filtered	Filtered	Filtered	49264.2	54970.7	Filtered	Filtered	3895785	5.61823e+06	3231927	1236310	53776.9	145930	96797.4	230581	68370.1	86816.6	52822.1	145636
O14950;P19105	MYL12B;MYL12A	Myosin regulatory light chain 12B;Myosin regulatory light chain 12A	ML12B_HUMAN;ML12A_HUMAN	5785727	4.56566e+06	3.07736e+06	2371873	2.53937e+06	1.87403e+06	1.57645e+06	2.34716e+06	503353	477011	287368	1.63053e+06	131213	165943	154228	1851391	73841.8	116191	155596	433354	662251	1.09668e+06	825389	2858456
O14957	UQCR11	Cytochrome b-c1 complex subunit 10	QCR10_HUMAN	Filtered	Filtered	Filtered	Filtered	Filtered	Filtered	Filtered	Filtered	Filtered	Filtered	Filtered	Filtered	479260	412757	411223	197672	41200.8	80671.8	Filtered	90252.4	Filtered	Filtered	Filtered	Filtered
O14964	HGS	Hepatocyte growth factor-regulated tyrosine kinase substrate	HGS_HUMAN	258413	271164	252058	91234.2	1065171	1.18918e+06	819763	455938	1.14217e+06	1.03783e+06	759389	358628	787571	1.0293e+06	952757	740812	Filtered	Filtered	Filtered	318927	Filtered	Filtered	20890.7	Filtered
O14965	AURKA	Aurora kinase A	AURKA_HUMAN	342070	355953	332618	360516	865909	1.04354e+06	936942	662663	95347.7	93962	111713	158780	212573	181517	181835	210989	735414	1056769	1.05628e+06	938960	244608	274145	266725	755598
O14966	RAB29	Ras-related protein Rab-7L1	RAB7L_HUMAN	Filtered	Filtered	Filtered	Filtered	Filtered	Filtered	Filtered	Filtered	Filtered	Filtered	Filtered	Filtered	179900	212602	134130	118568	Filtered	Filtered	Filtered	Filtered	Filtered	Filtered	Filtered	Filtered
O14967	CLGN	Calmegin	CLGN_HUMAN	Filtered	Filtered	Filtered	Filtered	Filtered	Filtered	Filtered	Filtered	39730	72731.6	Filtered	Filtered	178520	226605	105923	98577.8	Filtered	Filtered	Filtered	Filtered	Filtered	Filtered	Filtered	Filtered
O14972	DSCR3	Down syndrome critical region protein 3	DSCR3_HUMAN	Filtered	Filtered	Filtered	Filtered	499276	291631	421559	174770	Filtered	4171.97	Filtered	Filtered	100820	43039.8	75829.2	24230.7	Filtered	Filtered	Filtered	96451.6	Filtered	Filtered	Filtered	21752.9
O14974	PPP1R12A	Protein phosphatase 1 regulatory subunit 12A	MYPT1_HUMAN	207180	173592	197559	191537	972784	888150	566338	290565	64938.7	71797.9	42992.7	83566.9	162436	67361	50947.9	89806	403216	516702	468992	505766	107476	142976	98503.1	498257
O14975	SLC27A2	Very long-chain acyl-CoA synthetase	S27A2_HUMAN	30257.7	49249.4	3293.14	61099.7	463957	Filtered	Filtered	Filtered	254733	285379	173531	Filtered	824441	1.00664e+06	598988	317933	346357	450291	412907	377627	288282	467655	302422	247596
O14976	GAK	Cyclin-G-associated kinase	GAK_HUMAN	238263	254189	283161	355811	1.3623e+06	1.24129e+06	1.042e+06	496441	544826	568248	316894	234710	288713	360995	250909	258662	111183	131461	159932	527528	172771	213321	114365	302877
O14979	HNRNPDL	Heterogeneous nuclear ribonucleoprotein D-like	HNRDL_HUMAN	553554	486387	397502	557502	3.29499e+06	3318172	3.11774e+06	1.78982e+06	801061	733092	430342	269278	1.42356e+06	2.43795e+06	1.35815e+06	634954	9999963	18002474	16182748	10012467	7.91371e+06	14851874	11052500	16467989
O14980	XPO1	Exportin-1	XPO1_HUMAN	973404	998965	788443	1.31403e+06	2903863	2942409	2.5012e+06	1.51424e+06	689095	618794	502798	922130	139211	179013	186760	812343	138326	162178	280100	730947	205854	188800	201381	619515
O14981	BTAF1	TATA-binding protein-associated factor 172	BTAF1_HUMAN	148650	208302	179889	191638	417958	445994	382278	179932	38762.3	13353.1	69592.3	98765.7	Filtered	58335.9	15914.6	110836	150870	200857	186217	193781	54279.7	63132.5	66281.9	120448
O15013	ARHGEF10	Rho guanine nucleotide exchange factor 10	ARHGA_HUMAN	172322	181704	155767	173813	9371.43	Filtered	Filtered	36715.3	12223.4	15464.1	11154.8	91978.7	Filtered	Filtered	Filtered	60238.9	Filtered	Filtered	Filtered	NaN	11395.3	17582.8	9215.66	Filtered
O15014	ZNF609	Zinc finger protein 609	ZN609_HUMAN	Filtered	Filtered	Filtered	Filtered	11493	25539.7	Filtered	Filtered	Filtered	Filtered	Filtered	Filtered	Filtered	Filtered	Filtered	Filtered	15236.8	20434.7	22190.7	26370.1	Filtered	Filtered	Filtered	8294.35
O15020	SPTBN2	Spectrin beta chain, non-erythrocytic 2	SPTN2_HUMAN	33541.5	34102.2	68370.4	77589.8	753021	837625	509857	307022	14035.9	123207	11299.5	NaN	241472	50518	228900	51274.1	431719	750087	575694	509564	484735	648821	532343	948113
O15027	SEC16A	Protein transport protein Sec16A	SC16A_HUMAN	425913	445792	576769	371765	448831	406923	298233	235797	173011	256910	122390	109294	142668	230787	205024	251695	166733	278175	275552	521464	279846	376846	244419	813930
O15031	PLXNB2	Plexin-B2	PLXB2_HUMAN	20047.8	218085	14266.1	60456.6	1.11656e+06	8544.34	Filtered	17274.9	207536	216749	88219.9	52841.6	647370	928742	585071	329045	Filtered	8016.11	24489.6	47177.2	140034	228592	186178	52542
O15037	KHNYN	Protein KHNYN	KHNYN_HUMAN	26691.7	12148	43824.7	20235.4	114911	109864	148386	87532.5	Filtered	Filtered	Filtered	Filtered	Filtered	Filtered	Filtered	Filtered	Filtered	Filtered	Filtered	11423.5	10811.2	Filtered	Filtered	26317.4
O15042	U2SURP	U2 snRNP-associated SURP motif-containing protein	SR140_HUMAN	Filtered	Filtered	Filtered	Filtered	1.38515e+06	1.13406e+06	1.21999e+06	939712	245782	320817	29652.9	Filtered	487132	597033	511293	74378.2	1.02906e+06	2.07829e+06	1.25729e+06	2.12519e+06	945433	1.31735e+06	980031	1.24979e+06
O15047	SETD1A	Histone-lysine N-methyltransferase SETD1A	SET1A_HUMAN	Filtered	Filtered	Filtered	Filtered	39251	61163.4	Filtered	47357.9	Filtered	Filtered	Filtered	Filtered	14963.8	Filtered	Filtered	Filtered	231885	325355	287686	259270	65222.4	128814	45434.6	117221
O15049	N4BP3	NEDD4-binding protein 3	N4BP3_HUMAN	Filtered	Filtered	Filtered	Filtered	Filtered	Filtered	Filtered	Filtered	Filtered	Filtered	Filtered	Filtered	Filtered	Filtered	Filtered	Filtered	Filtered	Filtered	Filtered	Filtered	18820.2	23724.4	22682.3	Filtered
O15054	KDM6B	Lysine-specific demethylase 6B	KDM6B_HUMAN	Filtered	Filtered	Filtered	Filtered	Filtered	Filtered	Filtered	Filtered	Filtered	Filtered	Filtered	Filtered	Filtered	Filtered	Filtered	Filtered	15591.7	Filtered	25534.4	Filtered	Filtered	Filtered	Filtered	Filtered
O15056	SYNJ2	Synaptojanin-2	SYNJ2_HUMAN	70315.1	59337.8	66436.3	36821.1	91826.2	96227.4	55401.1	33276.9	Filtered	Filtered	Filtered	Filtered	Filtered	Filtered	Filtered	29827.9	Filtered	Filtered	Filtered	33591.4	Filtered	Filtered	Filtered	Filtered
O15061	SYNM	Synemin	SYNEM_HUMAN	Filtered	Filtered	Filtered	Filtered	1364.82	5494.86	39543.1	10472.1	72269.7	57832.8	Filtered	Filtered	Filtered	Filtered	Filtered	104685	129386	40390.4	106164	77445.6	633929	1.01702e+06	560500	630589
O15066	KIF3B	Kinesin-like protein KIF3B	KIF3B_HUMAN	59476.3	11155.1	8125.55	10434.8	21840.3	18404.9	82373.1	48497.8	Filtered	Filtered	Filtered	7261.9	Filtered	Filtered	Filtered	37108.1	Filtered	Filtered	Filtered	10925.9	Filtered	Filtered	Filtered	Filtered
O15067	PFAS	Phosphoribosylformylglycinamidine synthase	PUR4_HUMAN	3384792	3531356	2.65929e+06	3.16412e+06	262975	220361	219391	755461	142301	104947	150512	2097532	89099.6	111395	113830	1.08139e+06	58285.4	23160.7	22731.8	282845	22685.1	65035.8	54241	129546
O15068	MCF2L	Guanine nucleotide exchange factor DBS	MCF2L_HUMAN	421309	422105	307666	214979	72287.8	55498	28111.8	49359.5	9411.79	23335.9	14009.8	183709	Filtered	Filtered	Filtered	103093	Filtered	Filtered	Filtered	64327.6	10221.6	8469.83	7259.04	11163.4
O15069	NACAD	NAC-alpha domain-containing protein 1	NACAD_HUMAN	2499849	2.57655e+06	1.42051e+06	2.0146e+06	4.11323e+06	3703400	2.47856e+06	3447917	882046	851832	373953	1.33452e+06	334417	403710	348169	1.60582e+06	324917	546176	953115	2.76971e+06	124688	240579	163013	779932
O15078	CEP290	Centrosomal protein of 290 kDa	CE290_HUMAN	13813.1	Filtered	Filtered	5478.86	118434	145818	110882	27422.7	8435.02	8946.94	Filtered	Filtered	51710.5	76727.8	Filtered	9232.93	26103.5	43288.5	39340.7	53705.4	70475.8	72220.8	40998.9	71783.2
O15084	ANKRD28	Serine/threonine-protein phosphatase 6 regulatory ankyrin repeat subunit A	ANR28_HUMAN	116582	133025	55655.2	104244	86811.9	33519.7	Filtered	46580.5	Filtered	Filtered	Filtered	78504	Filtered	Filtered	Filtered	61556.1	Filtered	Filtered	Filtered	Filtered	Filtered	Filtered	Filtered	Filtered
O15085	ARHGEF11	Rho guanine nucleotide exchange factor 11	ARHGB_HUMAN	54424.4	80282.9	55014.7	51731.7	57973.4	54041.8	50374.9	40275.3	Filtered	29567.4	Filtered	35973.8	Filtered	59294.1	Filtered	51079.8	Filtered	Filtered	Filtered	52122.8	Filtered	Filtered	Filtered	10216.5
O15091	KIAA0391	Mitochondrial ribonuclease P catalytic subunit	MRPP3_HUMAN	Filtered	Filtered	Filtered	Filtered	Filtered	Filtered	Filtered	Filtered	Filtered	Filtered	Filtered	Filtered	695573	770407	610556	344286	661378	767526	860908	777877	300256	512576	162231	438501
O15111	CHUK	Inhibitor of nuclear factor kappa-B kinase subunit alpha	IKKA_HUMAN	205438	205075	128769	133364	426504	440488	9908.27	28961	9084.2	11420.4	Filtered	136808	24900.5	Filtered	Filtered	176540	101747	Filtered	Filtered	314681	176245	Filtered	175694	283848
O15116	LSM1	U6 snRNA-associated Sm-like protein LSm1	LSM1_HUMAN	416358	334896	274763	399977	411780	238361	313204	308417	21543.1	22078.7	8273.67	348041	Filtered	Filtered	Filtered	525123	Filtered	14384.7	17263.8	78812.3	25816.1	22608	14058.1	38729.9
O15118	NPC1	NPC intracellular cholesterol transporter 1	NPC1_HUMAN	Filtered	Filtered	Filtered	Filtered	Filtered	23319.6	37057.9	10400	185408	234021	76851.3	33834.6	3.4298e+06	3.06498e+06	3.00189e+06	1.2921e+06	16786.6	81413.4	87681.5	300855	11786.9	76494.8	48615.5	92244.3
O15120	AGPAT2	1-acyl-sn-glycerol-3-phosphate acyltransferase beta	PLCB_HUMAN	Filtered	Filtered	Filtered	Filtered	Filtered	Filtered	Filtered	Filtered	Filtered	Filtered	Filtered	Filtered	421205	604589	366301	244105	92651.8	136040	30796.3	39417.8	88026.8	168961	25632.3	30773.2
O15121	DEGS1	Sphingolipid delta(4)-desaturase DES1	DEGS1_HUMAN	Filtered	Filtered	Filtered	Filtered	Filtered	Filtered	Filtered	Filtered	Filtered	Filtered	Filtered	Filtered	43408.8	58562	21216.2	26537.6	Filtered	Filtered	Filtered	Filtered	Filtered	Filtered	Filtered	Filtered
O15126	SCAMP1	Secretory carrier-associated membrane protein 1	SCAM1_HUMAN	Filtered	Filtered	Filtered	Filtered	55624.3	74216	79020.7	23061.3	45671.5	67787.2	41454.9	Filtered	473504	612495	376568	211291	Filtered	Filtered	Filtered	75243.6	Filtered	Filtered	Filtered	Filtered
O15127	SCAMP2	Secretory carrier-associated membrane protein 2	SCAM2_HUMAN	Filtered	Filtered	Filtered	Filtered	Filtered	Filtered	Filtered	Filtered	16176.1	33157.1	Filtered	Filtered	457742	535441	393679	288583	Filtered	Filtered	Filtered	7503.58	Filtered	Filtered	Filtered	Filtered
O15143	ARPC1B	Actin-related protein 2/3 complex subunit 1B	ARC1B_HUMAN	769900	972516	809200	865413	812372	679177	659606	476376	144882	111863	91877.2	407228	39007.7	47693.4	Filtered	121394	112074	198200	115745	718134	142105	179547	148570	569212
O15144	ARPC2	Actin-related protein 2/3 complex subunit 2	ARPC2_HUMAN	615251	646890	677698	925422	728775	734521	693932	574410	139236	143897	96028.2	490708	176419	172941	90149.9	429422	140273	185046	186993	656485	159333	222255	225521	632490
O15145	ARPC3	Actin-related protein 2/3 complex subunit 3	ARPC3_HUMAN	248120	143692	319964	156886	248763	188052	165797	304468	92309.8	144052	88401.7	397442	Filtered	Filtered	Filtered	203710	23243.3	60975	22963.9	162994	91909.6	138563	143605	104151
O15155	BET1	BET1 homolog	BET1_HUMAN	Filtered	Filtered	Filtered	Filtered	Filtered	Filtered	Filtered	Filtered	Filtered	Filtered	Filtered	Filtered	52749.8	Filtered	52457.9	111806	Filtered	Filtered	Filtered	Filtered	15625.7	30816.1	22925.5	Filtered
O15156	ZBTB7B	Zinc finger and BTB domain-containing protein 7B	ZBT7B_HUMAN	Filtered	5240.33	Filtered	5246.45	39413.8	47566.2	34154.3	37135.6	Filtered	6579.81	Filtered	Filtered	1387.17	2285.09	1802.14	Filtered	196211	275683	259380	167090	Filtered	22686.5	16488.7	53018.7
O15160	POLR1C	DNA-directed RNA polymerases I and III subunit RPAC1	RPAC1_HUMAN	319040	253089	262940	239708	285138	238699	277491	176871	155003	119854	80487.2	226148	203819	287278	130236	237226	459169	789872	575145	377004	83660.8	148182	110913	271202
O15164	TRIM24	Transcription intermediary factor 1-alpha	TIF1A_HUMAN	Filtered	25413.4	Filtered	Filtered	202572	244744	424076	106927	175138	190149	88695.9	12355.4	164882	205352	160901	121815	209414	390246	345590	280084	80746.3	187399	20923.7	302482
O15173	PGRMC2	Membrane-associated progesterone receptor component 2	PGRC2_HUMAN	Filtered	31022.6	Filtered	Filtered	168202	212560	327838	166990	327084	383489	302684	158807	3.8987e+06	4665533	3.21921e+06	1.72531e+06	151378	145844	209934	709507	184120	212590	195823	351288
O15212	PFDN6	Prefoldin subunit 6	PFD6_HUMAN	1.13047e+06	1.11907e+06	1.07435e+06	684880	221322	188899	146630	106218	50154.6	44845.7	30406.7	407190	Filtered	19321.1	23672.1	623796	34005.3	18758.4	41679.7	372012	72527	59467.2	18424	433842
O15213	WDR46	WD repeat-containing protein 46	WDR46_HUMAN	Filtered	Filtered	Filtered	Filtered	Filtered	Filtered	Filtered	Filtered	Filtered	1435.2	3954.06	Filtered	Filtered	Filtered	Filtered	17432.6	99050.9	182592	93729.1	118192	611644	933472	656859	422770
O15226	NKRF	NF-kappa-B-repressing factor	NKRF_HUMAN	Filtered	Filtered	612731	Filtered	123359	216471	185788	119940	20923.1	24679.3	27322	Filtered	82406.4	41459.9	80564	273736	805344	1.39939e+06	837227	535919	484888	770781	525556	565421
O15228	GNPAT	Dihydroxyacetone phosphate acyltransferase	GNPAT_HUMAN	Filtered	28169.3	Filtered	Filtered	Filtered	43817.3	22590.7	Filtered	1.09499e+06	1.49734e+06	1003705	301899	221637	201485	188523	249077	62133.6	33120.3	35852.8	266957	Filtered	Filtered	Filtered	73549.3
O15230	LAMA5	Laminin subunit alpha-5	LAMA5_HUMAN	Filtered	Filtered	Filtered	Filtered	8856.56	32066.3	Filtered	73501.6	595717	581404	364983	69056.9	208154	289331	264844	91172.8	269380	391219	310924	229700	117032	165985	108378	262768
O15234	CASC3	Protein CASC3	CASC3_HUMAN	4284.44	7728.92	33835	3884.68	132237	158263	105162	27898.2	Filtered	14014.1	5440.19	Filtered	219318	369809	253930	78232.5	256523	437117	386048	294523	445558	543789	304354	169179
O15235	MRPS12	28S ribosomal protein S12, mitochondrial	RT12_HUMAN	Filtered	Filtered	Filtered	Filtered	Filtered	Filtered	Filtered	Filtered	Filtered	Filtered	Filtered	Filtered	366537	540346	243680	91293.8	Filtered	Filtered	Filtered	Filtered	Filtered	Filtered	Filtered	Filtered
O15239	NDUFA1	NADH dehydrogenase [ubiquinone] 1 alpha subcomplex subunit 1	NDUA1_HUMAN	Filtered	Filtered	Filtered	Filtered	Filtered	Filtered	Filtered	Filtered	Filtered	Filtered	Filtered	Filtered	76289.3	78569.2	58066.4	70126.9	Filtered	35075.5	9394.96	11028.2	Filtered	Filtered	Filtered	Filtered
O15254	ACOX3	Peroxisomal acyl-coenzyme A oxidase 3	ACOX3_HUMAN	42781.3	60568.2	Filtered	50177.6	Filtered	Filtered	Filtered	Filtered	1.33423e+06	1.41062e+06	1.05746e+06	351376	21927.5	172678	648709	175718	Filtered	43774.4	17876.6	Filtered	Filtered	54283.8	Filtered	Filtered
O15258	RER1	Protein RER1	RER1_HUMAN	Filtered	Filtered	Filtered	Filtered	90181.8	84932.6	56881.6	46966.4	234462	98376.6	16203.1	4700.92	730599	815817	372986	266839	167759	146308	128623	134610	75146.4	343021	120991	148945
O15260	SURF4	Surfeit locus protein 4	SURF4_HUMAN	Filtered	Filtered	Filtered	Filtered	135544	112751	6009.29	4347.19	53937.4	155101	109318	Filtered	1937372	2.03543e+06	656196	539927	Filtered	12447	7968.71	70476.4	6962.88	8335.48	9902.76	114304
O15269	SPTLC1	Serine palmitoyltransferase 1	SPTC1_HUMAN	Filtered	Filtered	Filtered	Filtered	32199.1	49578.8	29065.6	20289.1	1.27257e+06	1.44816e+06	859085	164798	971966	1235988	746777	564805	123436	139614	183462	193678	107299	165672	96899.6	92992.6
O15270	SPTLC2	Serine palmitoyltransferase 2	SPTC2_HUMAN	Filtered	Filtered	Filtered	Filtered	Filtered	Filtered	Filtered	Filtered	691248	709095	450701	126408	405282	603435	373122	351350	77873.8	144286	97058.9	203661	93477.8	102622	37277	54675.4
O15287	FANCG	Fanconi anemia group G protein	FANCG_HUMAN	Filtered	Filtered	Filtered	Filtered	Filtered	Filtered	Filtered	Filtered	Filtered	Filtered	Filtered	Filtered	Filtered	Filtered	Filtered	Filtered	73369.1	86591.7	83967.4	86915.5	57007.1	57458.1	43009.8	65963.6
O15294	OGT	UDP-N-acetylglucosamine--peptide N-acetylglucosaminyltransferase 110 kDa subunit	OGT1_HUMAN	574333	543767	464094	489915	1.02445e+06	1.06801e+06	658954	522263	333617	311965	147676	233273	72649.6	243429	97407.9	270492	1.14639e+06	1.95273e+06	1.07922e+06	1.05389e+06	211679	346754	178773	657526
O15297	PPM1D	Protein phosphatase 1D	PPM1D_HUMAN	55908.2	Filtered	64061	Filtered	Filtered	Filtered	Filtered	Filtered	Filtered	Filtered	Filtered	Filtered	Filtered	Filtered	Filtered	29040.1	47467.5	97791.3	52294.4	Filtered	Filtered	9034.2	19093.2	102331
O15305	PMM2	Phosphomannomutase 2	PMM2_HUMAN	1.07501e+06	1.34145e+06	1.0122e+06	1.22097e+06	Filtered	Filtered	Filtered	220907	33915.2	24008.7	NaN	670898	Filtered	Filtered	Filtered	507095	Filtered	Filtered	Filtered	148397	Filtered	NaN	Filtered	Filtered
O15315	RAD51B	DNA repair protein RAD51 homolog 2	RA51B_HUMAN	Filtered	Filtered	Filtered	Filtered	112701	79442	87709.1	Filtered	Filtered	Filtered	Filtered	Filtered	Filtered	Filtered	Filtered	Filtered	Filtered	Filtered	Filtered	Filtered	Filtered	Filtered	Filtered	Filtered
O15318	POLR3G	DNA-directed RNA polymerase III subunit RPC7	RPC7_HUMAN	239470	279478	120769	179202	341158	371464	300382	182177	196855	208662	130208	184167	119523	112842	90714.1	397870	261478	409107	368586	281924	Filtered	Filtered	Filtered	49119.4
O15344	MID1	E3 ubiquitin-protein ligase Midline-1	TRI18_HUMAN	90011.8	72380.9	86089.7	63749.6	384087	360990	267202	202953	Filtered	Filtered	Filtered	NaN	Filtered	Filtered	2306.61	39689	10550.7	30290.3	28665.1	131323	9425.71	Filtered	16847.6	48566.1
O15347	HMGB3	High mobility group protein B3	HMGB3_HUMAN	3.80787e+06	3606370	3.38945e+06	3060654	9780131	8.06554e+06	6.50578e+06	3.2994e+06	176798	131500	133800	1.66073e+06	Filtered	Filtered	39389.4	1.39722e+06	88472	35897.5	211020	2.82128e+06	91435.5	269911	225624	805582
O15355	PPM1G	Protein phosphatase 1G	PPM1G_HUMAN	1.51758e+06	2.12778e+06	2.36259e+06	1.83306e+06	1.0045e+06	694233	611352	546835	171861	124949	96753.9	1.52377e+06	19323.1	Filtered	52773	771873	27356.7	38394	18575.1	277400	83925.8	62434.1	Filtered	104501
O15357	INPPL1	Phosphatidylinositol 3,4,5-trisphosphate 5-phosphatase 2	SHIP2_HUMAN	600512	775749	796289	736151	1.06155e+06	738356	612574	456384	145937	135890	79716	262682	15831.9	26331.1	Filtered	504629	Filtered	40423.9	Filtered	237039	20998.3	9018.87	9033.11	83432.6
O15360	FANCA	Fanconi anemia group A protein	FANCA_HUMAN	23796.4	25721.7	23018.6	15844.5	29746.4	36013.5	38136.7	20685.5	7035.87	Filtered	7746.44	7478.78	11982.3	Filtered	8569.89	19358.3	38773	72998.8	64977.5	81315.4	Filtered	30914	8439.75	51528.1
O15371	EIF3D	Eukaryotic translation initiation factor 3 subunit D	EIF3D_HUMAN	359095	383185	411583	370073	2.34504e+06	3.01081e+06	1.8749e+06	849962	167308	167871	129395	108654	258345	339916	249703	291061	301991	284538	375169	1.08263e+06	82471.8	126555	88441.7	442925
O15372	EIF3H	Eukaryotic translation initiation factor 3 subunit H	EIF3H_HUMAN	1.86584e+06	2.13692e+06	1869995	1.75816e+06	13843277	16120228	9335533	4315372	1.00119e+06	842851	623737	592567	1.1536e+06	1.79682e+06	1.15298e+06	1.3961e+06	1260763	1.82658e+06	2.02133e+06	5759054	146014	209997	180879	2.04991e+06
O15379	HDAC3	Histone deacetylase 3	HDAC3_HUMAN	19754.6	Filtered	Filtered	Filtered	106477	130839	90990.8	111033	23940	101530	16142.2	Filtered	29328.6	180128	121532	Filtered	153548	205904	178381	227146	7235.49	26107.7	Filtered	149445
O15381	NVL	Nuclear valosin-containing protein-like	NVL_HUMAN	Filtered	Filtered	Filtered	15252.8	58565.7	63973.1	48684.6	23153.3	14212.2	10095.2	Filtered	Filtered	20481.9	12022.3	7537.41	11260.3	216694	384783	247438	191815	888044	1.25367e+06	977919	1.13165e+06
O15382	BCAT2	Branched-chain-amino-acid aminotransferase, mitochondrial	BCAT2_HUMAN	11187.4	87780.5	Filtered	Filtered	15885.4	17863.3	128934	58631.6	152600	118677	71156.9	64117.5	846316	1.39781e+06	858416	421021	71164.8	74879.8	19686.4	89057.8	39605.1	12946.9	29027.1	221904
O15392	BIRC5	Baculoviral IAP repeat-containing protein 5	BIRC5_HUMAN	Filtered	Filtered	Filtered	Filtered	Filtered	8731.39	Filtered	Filtered	12008.2	26923.6	5194.12	12115.9	10047.6	Filtered	5989.26	23347	107471	138465	205998	135480	138339	178708	87493.3	372394
O15397	IPO8	Importin-8	IPO8_HUMAN	320462	302508	330468	395316	756514	962419	571275	124530	38320.3	41352.9	64206.4	188107	Filtered	11788.7	Filtered	208747	Filtered	Filtered	Filtered	64009.6	34230.3	20188.3	20047	145985
O15400	STX7	Syntaxin-7	STX7_HUMAN	82449.2	Filtered	53394.8	Filtered	81520	77623.4	48361	22213.2	26442.9	31634.3	36231	Filtered	922837	1483027	831106	417004	71651	70250.8	67776.6	130818	44563.4	60778.3	7752.66	100621
O15409	FOXP2	Forkhead box protein P2	FOXP2_HUMAN	Filtered	Filtered	Filtered	Filtered	285579	325026	239819	155075	14027.8	20044.5	Filtered	Filtered	Filtered	Filtered	Filtered	Filtered	89411.3	78163.3	Filtered	138273	Filtered	Filtered	Filtered	Filtered
O15417	TNRC18	Trinucleotide repeat-containing gene 18 protein	TNC18_HUMAN	Filtered	Filtered	Filtered	Filtered	Filtered	Filtered	Filtered	Filtered	Filtered	Filtered	Filtered	Filtered	51011.8	Filtered	46935.8	Filtered	145532	218039	177112	186125	105161	116461	98155.8	148336
O15427	SLC16A3	Monocarboxylate transporter 4	MOT4_HUMAN	94443.7	70612.6	113406	133656	202858	222965	108743	171216	715385	951929	264654	206664	3.02284e+06	4.66207e+06	768609	760176	64655.6	52682.6	53111.1	93249.4	302236	385360	313745	50338.3
O15439	ABCC4	Multidrug resistance-associated protein 4	MRP4_HUMAN	11385.5	Filtered	Filtered	Filtered	Filtered	30715.1	17129.9	Filtered	11882.9	182755	13825.1	Filtered	445975	780943	351090	249753	Filtered	Filtered	Filtered	59112.1	49404.1	93825.6	49637.4	Filtered
O15440	ABCC5	Multidrug resistance-associated protein 5	MRP5_HUMAN	Filtered	Filtered	Filtered	Filtered	Filtered	Filtered	Filtered	Filtered	Filtered	Filtered	Filtered	Filtered	144841	245637	162863	Filtered	36286.7	65023.6	60939.6	6397.27	34100.6	68742.3	21945.7	Filtered
O15446	CD3EAP	DNA-directed RNA polymerase I subunit RPA34	RPA34_HUMAN	Filtered	Filtered	Filtered	Filtered	42195.2	60331.1	105296	59867.8	Filtered	Filtered	Filtered	Filtered	208134	284355	111798	12444.2	248789	441855	306943	353722	117623	156726	124377	428048
O15455	TLR3	Toll-like receptor 3	TLR3_HUMAN	329809	292096	250179	233767	2.1083e+06	2.17667e+06	1.05253e+06	608807	154986	Filtered	Filtered	65134.9	467793	472874	303621	56564.4	459190	854076	533342	956985	29284.2	59016.7	38572.5	322265
O15460	P4HA2	Prolyl 4-hydroxylase subunit alpha-2	P4HA2_HUMAN	556997	Filtered	323094	Filtered	Filtered	18180.2	185857	Filtered	3.25025e+06	3363358	2031471	728737	165009	254529	179197	284299	114034	216824	142623	224649	33107.4	46243.1	22039.6	92130.9
O15479	MAGEB2	Melanoma-associated antigen B2	MAGB2_HUMAN	270924	234168	212428	255487	1.05852e+06	1.08682e+06	790141	401425	41390.2	39732.1	13267.9	71285.7	155124	269020	127954	162449	267489	510471	435148	811382	82786	110482	106846	350796
O15498	YKT6	Synaptobrevin homolog YKT6	YKT6_HUMAN	249199	186645	95584.8	201370	10452.9	Filtered	Filtered	172479	81543.8	67968.1	52126.9	421296	Filtered	Filtered	7740.19	55739.4	Filtered	Filtered	Filtered	Filtered	100823	74069.8	24508.9	Filtered
O15504	NUPL2	Nucleoporin-like protein 2	NUPL2_HUMAN	Filtered	Filtered	Filtered	Filtered	Filtered	44519.2	Filtered	Filtered	Filtered	Filtered	Filtered	Filtered	11050.8	Filtered	Filtered	Filtered	16935.9	103273	91177.6	204960	599707	646996	395442	374997
O15511	ARPC5	Actin-related protein 2/3 complex subunit 5	ARPC5_HUMAN	1.47337e+06	1.63626e+06	1.2462e+06	1.00673e+06	294119	157855	397390	412887	99834.4	89082.2	62732.9	963527	Filtered	Filtered	Filtered	517926	17958.4	Filtered	Filtered	234921	72886.1	108956	96354.5	284054
O15514	POLR2D	DNA-directed RNA polymerase II subunit RPB4	RPB4_HUMAN	62483.5	36957.8	59674.2	Filtered	Filtered	Filtered	Filtered	16359.7	24195.9	13626.7	49173.7	Filtered	Filtered	23052.8	Filtered	115269	27868	78073	75484.2	75670.7	30033.5	66822.2	118113	122992
O15516	CLOCK	Circadian locomoter output cycles protein kaput	CLOCK_HUMAN	Filtered	Filtered	Filtered	Filtered	Filtered	Filtered	Filtered	Filtered	Filtered	Filtered	Filtered	Filtered	Filtered	Filtered	Filtered	Filtered	16294.5	30581.1	22833.7	Filtered	Filtered	Filtered	Filtered	Filtered
O15527	OGG1	N-glycosylase/DNA lyase	OGG1_HUMAN	Filtered	Filtered	Filtered	Filtered	42101.2	135273	118266	69873.6	12912.1	12739.9	Filtered	Filtered	Filtered	27724.1	26337.3	Filtered	25127.8	41296.3	46507.5	69103.9	Filtered	19270.2	Filtered	37545.5
O15530	PDPK1	3-phosphoinositide-dependent protein kinase 1	PDPK1_HUMAN	NaN	NaN	NaN	NaN	NaN	50731.1	71804	67867.2	NaN	25907.9	NaN	124586	101884	132792	135488	NaN	Filtered	Filtered	Filtered	Filtered	NaN	34341.6	Filtered	Filtered
O15533	TAPBP	Tapasin	TPSN_HUMAN	Filtered	Filtered	Filtered	Filtered	Filtered	Filtered	Filtered	Filtered	138928	125033	75927.1	Filtered	815308	1.25487e+06	918303	397332	100941	116499	106990	169207	66592.5	107806	74759.2	Filtered
O15541	RNF113A	E3 ubiquitin-protein ligase RNF113A	R113A_HUMAN	135793	111881	97671.4	63633.7	Filtered	Filtered	Filtered	Filtered	Filtered	Filtered	Filtered	121742	Filtered	Filtered	Filtered	42139	Filtered	Filtered	7731.86	51729.7	Filtered	Filtered	Filtered	Filtered
O15550	KDM6A	Lysine-specific demethylase 6A	KDM6A_HUMAN	Filtered	Filtered	Filtered	Filtered	Filtered	11375.1	Filtered	Filtered	Filtered	Filtered	Filtered	Filtered	Filtered	Filtered	Filtered	Filtered	5472.7	54292.2	32474.3	10127.9	Filtered	Filtered	Filtered	Filtered
O15554	KCNN4	Intermediate conductance calcium-activated potassium channel protein 4	KCNN4_HUMAN	Filtered	Filtered	Filtered	Filtered	Filtered	Filtered	Filtered	25350.5	Filtered	Filtered	Filtered	Filtered	66761.2	70693.6	61967.2	41530.6	11134.3	Filtered	13379.4	19607.7	20012.4	27684.6	9478.91	Filtered
O43143	DHX15	Pre-mRNA-splicing factor ATP-dependent RNA helicase DHX15	DHX15_HUMAN	3.55902e+06	3.30505e+06	3.18273e+06	3.3761e+06	3779181	2.8421e+06	2.31242e+06	2.566e+06	377728	321828	184457	1.77994e+06	323560	367366	252479	2452786	2.776e+06	5278626	2.66833e+06	2.04241e+06	4.7773e+06	6673622	5.01749e+06	4192069
O43148	RNMT	mRNA cap guanine-N7 methyltransferase	MCES_HUMAN	213316	201320	157892	223985	990270	1.32775e+06	907854	821602	280387	378311	278318	131025	95219	188700	198572	221672	309463	492439	423538	409939	63963.5	63505.9	65212.6	329681
O43149	ZZEF1	Zinc finger ZZ-type and EF-hand domain-containing protein 1	ZZEF1_HUMAN	256114	97495	158721	143011	83158.2	Filtered	16376.3	93381.9	Filtered	Filtered	Filtered	284538	Filtered	Filtered	Filtered	243130	Filtered	Filtered	Filtered	Filtered	Filtered	Filtered	Filtered	Filtered
O43156	TTI1	TELO2-interacting protein 1 homolog	TTI1_HUMAN	102420	2779761	2.72661e+06	2688561	7.7893e+06	6.38827e+06	4.53429e+06	4.64574e+06	511464	422500	564814	307312	3.18126e+06	3.0967e+06	3.47659e+06	2.13777e+06	1907859	1.83966e+06	2.4746e+06	5571740	713861	945804	931317	3321161
O43159	RRP8	Ribosomal RNA-processing protein 8	RRP8_HUMAN	Filtered	Filtered	Filtered	Filtered	4052.05	88047	98103.5	74635.7	Filtered	Filtered	5119.85	Filtered	Filtered	5694.24	9440.45	Filtered	573744	1.11965e+06	623562	458678	250387	434528	245753	416553
O43164	PJA2	E3 ubiquitin-protein ligase Praja-2	PJA2_HUMAN	59369.3	66981.3	57621.7	59049.9	17072.9	13190.9	2088.95	1326.61	Filtered	1807.74	Filtered	49199.3	Filtered	Filtered	Filtered	27889.8	Filtered	Filtered	Filtered	18152.5	Filtered	Filtered	Filtered	Filtered
O43166	SIPA1L1	Signal-induced proliferation-associated 1-like protein 1	SI1L1_HUMAN	Filtered	Filtered	Filtered	Filtered	42166.6	14160.9	15267.3	2012.87	Filtered	Filtered	Filtered	Filtered	Filtered	Filtered	Filtered	58100.1	110767	201732	121533	95001.2	198637	266334	203932	239062
O43169	CYB5B	Cytochrome b5 type B	CYB5B_HUMAN	Filtered	Filtered	Filtered	Filtered	34676.4	69242.2	55279.4	12678.2	310031	335526	134872	50775.4	7137704	13946394	7.53978e+06	3499004	9177.99	33725.1	25559	346251	53733	64433	55776.8	213062
O43172	PRPF4	U4/U6 small nuclear ribonucleoprotein Prp4	PRP4_HUMAN	279634	268511	175938	337957	1.2021e+06	992325	1.0011e+06	600437	277786	308832	134457	18824.7	124597	144862	14145.3	271761	1090068	2.26311e+06	1.88623e+06	1.38808e+06	2.66554e+06	3.68384e+06	2.33906e+06	3313265
O43175	PHGDH	D-3-phosphoglycerate dehydrogenase	SERA_HUMAN	42786848	40848676	36643156	36893564	3236528	2.13692e+06	2.42983e+06	6069879	1.85716e+06	1.43978e+06	2.23821e+06	24588904	826482	809536	898142	13329768	181325	206904	187008	3.51321e+06	1.55475e+06	1.18868e+06	1.07279e+06	1460882
O43181	NDUFS4	NADH dehydrogenase [ubiquinone] iron-sulfur protein 4, mitochondrial	NDUS4_HUMAN	Filtered	Filtered	Filtered	Filtered	Filtered	Filtered	Filtered	Filtered	Filtered	Filtered	Filtered	Filtered	350600	346163	365810	146453	11847.3	7302.03	14269.3	Filtered	10687.8	15606.1	10398.2	42819.5
O43237	DYNC1LI2	Cytoplasmic dynein 1 light intermediate chain 2	DC1L2_HUMAN	639898	1.00436e+06	663997	526355	3.38078e+06	3055141	2145971	1.27126e+06	126384	164177	118032	167060	155731	260462	104870	375133	336804	583972	333167	1.29117e+06	295110	416507	95898.3	458136
O43242	PSMD3	26S proteasome non-ATPase regulatory subunit 3	PSMD3_HUMAN	1.74584e+06	1807000	1.93711e+06	1.78157e+06	1.50993e+06	1.50526e+06	1.08459e+06	1.09309e+06	2.34636e+06	2.64136e+06	1.36148e+06	1.23528e+06	1258762	1.80558e+06	1.02589e+06	1.48768e+06	305169	607553	365332	919264	173734	232113	171672	384193
O43251;Q9NWB1	RBFOX2;RBFOX1	RNA binding protein fox-1 homolog 2;RNA binding protein fox-1 homolog 1	RFOX2_HUMAN;RFOX1_HUMAN	Filtered	Filtered	Filtered	22784.1	309192	402618	246153	152450	66839.4	85100.6	58270.8	17398.4	49214.2	65203.6	46379.1	Filtered	140943	327218	156731	160116	215763	358999	223678	413696
O43252	PAPSS1	Bifunctional 3'-phosphoadenosine 5'-phosphosulfate synthase 1	PAPS1_HUMAN	1.0123e+06	958545	840083	1277471	244951	Filtered	Filtered	235796	31121.4	Filtered	79317.5	561371	1.98526e+06	1819228	Filtered	1.31448e+06	Filtered	Filtered	Filtered	23701.9	222531	Filtered	302391	Filtered
O43264	ZW10	Centromere/kinetochore protein zw10 homolog	ZW10_HUMAN	340686	338438	349293	353826	310394	293573	228853	143006	65146.9	102876	58424.5	196883	271208	313440	173731	320091	7266.88	12624.6	77464.9	98576.5	94725.2	61322.2	57938.2	34884.5
O43290	SART1	U4/U6.U5 tri-snRNP-associated protein 1	SNUT1_HUMAN	Filtered	Filtered	Filtered	Filtered	87613.8	160398	142031	58971.5	Filtered	Filtered	Filtered	Filtered	15785.6	88958.8	22025.2	34209.1	1.0195e+06	1.23002e+06	1.286e+06	783266	651982	795636	638785	605110
O43292	GPAA1	Glycosylphosphatidylinositol anchor attachment 1 protein	GPAA1_HUMAN	Filtered	Filtered	Filtered	212762	Filtered	Filtered	Filtered	Filtered	153726	60993.4	63597.9	4321.84	536368	871300	424947	264633	129419	218677	165161	200393	160230	246227	118936	260587
O43293	DAPK3	Death-associated protein kinase 3	DAPK3_HUMAN	Filtered	Filtered	Filtered	Filtered	245803	278883	17287.1	123941	Filtered	Filtered	Filtered	Filtered	Filtered	Filtered	Filtered	Filtered	43086.6	76892.8	126320	73132.9	Filtered	18485	21764.5	81346.5
O43298	ZBTB43	Zinc finger and BTB domain-containing protein 43	ZBT43_HUMAN	Filtered	Filtered	Filtered	Filtered	102558	Filtered	109994	68216.5	Filtered	Filtered	Filtered	Filtered	Filtered	Filtered	Filtered	Filtered	101517	138958	116856	95395.5	25212.2	Filtered	Filtered	Filtered
O43299	AP5Z1	AP-5 complex subunit zeta-1	AP5Z1_HUMAN	20678.6	13930.8	23146.8	14868.7	52671.3	70138.6	69910.5	30998.6	6379.02	Filtered	Filtered	11820.5	15907.1	15406.7	11547.2	16436.8	Filtered	10245.3	Filtered	14775.5	Filtered	8648.03	8900.87	9551.92
O43314	PPIP5K2	Inositol hexakisphosphate and diphosphoinositol-pentakisphosphate kinase 2	VIP2_HUMAN	333589	351099	266107	343248	985764	1.16263e+06	906914	904724	49194.1	56875.8	28098.4	296474	40918.9	54313.5	31483.2	287844	18763.8	66917.2	122970	314236	74647	97483.1	104924	162652
O43318	MAP3K7	Mitogen-activated protein kinase kinase kinase 7	M3K7_HUMAN	298437	405757	292279	322244	143921	128674	209261	198522	40804.5	20703.7	35854.6	275902	Filtered	Filtered	Filtered	217407	Filtered	Filtered	Filtered	84441.9	Filtered	21053.1	Filtered	53294.5
O43324	EEF1E1	Eukaryotic translation elongation factor 1 epsilon-1	MCA3_HUMAN	838217	931207	614556	1.20754e+06	436816	NaN	272846	561058	NaN	NaN	NaN	620681	NaN	98575.5	17664.8	520671	419721	647331	419867	398531	15934.4	183618	82928.8	172193
O43353	RIPK2	Receptor-interacting serine/threonine-protein kinase 2	RIPK2_HUMAN	8798.32	30271.2	Filtered	13175	Filtered	Filtered	Filtered	Filtered	Filtered	Filtered	Filtered	16050.6	Filtered	Filtered	Filtered	Filtered	Filtered	Filtered	Filtered	Filtered	Filtered	Filtered	Filtered	Filtered
O43379	WDR62	WD repeat-containing protein 62	WDR62_HUMAN	45763.4	65347.4	50369.6	62972	61872.9	42321.2	25229.7	12490.2	Filtered	Filtered	Filtered	6008.22	13930.9	16184.6	4886.3	36949.3	Filtered	Filtered	Filtered	37877.9	10164.4	15494.1	Filtered	35359.4
O43390	HNRNPR	Heterogeneous nuclear ribonucleoprotein R	HNRPR_HUMAN	575513	435620	349019	579189	949353	1.34678e+06	1.74494e+06	578712	442356	518136	331082	212884	459223	455654	472083	183280	7716619	9263137	7.70788e+06	5183646	1.39597e+06	1.99505e+06	1.83642e+06	5.18818e+06
O43395	PRPF3	U4/U6 small nuclear ribonucleoprotein Prp3	PRPF3_HUMAN	2577.63	Filtered	48568.9	123202	362272	387464	299498	248003	216289	211698	115882	Filtered	22099.6	96376.9	122490	82644.7	809807	1.50506e+06	911615	705391	1.57731e+06	2.10782e+06	1.28954e+06	1.49894e+06
O43396	TXNL1	Thioredoxin-like protein 1	TXNL1_HUMAN	1.93513e+06	1.93375e+06	1.33943e+06	1540253	2.49564e+06	2285310	1.59768e+06	1.55395e+06	450822	430780	277410	792888	160657	185361	148012	752378	379290	630166	332379	612230	155726	103917	38942.5	265896
O43399	TPD52L2	Tumor protein D54	TPD54_HUMAN	13508016	11974036	10305163	9589871	1.35213e+06	1.32025e+06	988309	1.62705e+06	16941864	19280834	8.3515e+06	14302255	261688	309428	279640	10086546	Filtered	218366	Filtered	654164	35808.7	148880	21519.4	215787
O43402	EMC8	ER membrane protein complex subunit 8	EMC8_HUMAN	Filtered	Filtered	25859.9	Filtered	Filtered	Filtered	Filtered	Filtered	Filtered	Filtered	13686.7	27822.2	97877.9	182741	108304	65306.8	310624	467011	350285	230365	273233	340345	282603	221930
O43414	ERI3	ERI1 exoribonuclease 3	ERI3_HUMAN	Filtered	Filtered	Filtered	Filtered	Filtered	Filtered	Filtered	Filtered	Filtered	Filtered	Filtered	Filtered	Filtered	Filtered	5393.03	9779.78	Filtered	Filtered	Filtered	40716.6	Filtered	Filtered	Filtered	Filtered
O43422	THAP12	52 kDa repressor of the inhibitor of the protein kinase	P52K_HUMAN	351717	Filtered	22387.3	42122.8	793181	412590	379446	154769	54577.8	849456	102211	38550.9	Filtered	453013	Filtered	34346.7	13808.5	114505	239469	63865.7	28526296	887070	30138238	28874438
O43426	SYNJ1	Synaptojanin-1	SYNJ1_HUMAN	Filtered	Filtered	Filtered	Filtered	62645.3	52361.8	54649.7	29357.6	Filtered	Filtered	12644.1	Filtered	65624	110085	Filtered	19964.1	Filtered	21442.1	Filtered	82892.2	Filtered	Filtered	Filtered	37056.5
O43427	FIBP	Acidic fibroblast growth factor intracellular-binding protein	FIBP_HUMAN	126964	174006	148494	150184	582920	534571	499762	298250	115347	135277	124617	134738	231816	317584	215222	218974	301846	279406	411779	273764	117883	183045	138043	213093
O43432	EIF4G3	Eukaryotic translation initiation factor 4 gamma 3	IF4G3_HUMAN	132939	107130	102079	201666	899983	1.128e+06	955293	435459	40185.9	24754.1	8863.4	32887.7	12053.8	41576.6	51383.1	61296.4	88227.9	96389.4	127899	290795	102991	123000	96474.5	173320
O43447	PPIH	Peptidyl-prolyl cis-trans isomerase H	PPIH_HUMAN	887471	869668	1.09697e+06	820236	951284	740642	522135	457717	189615	160757	144365	484961	15629.8	60224.4	Filtered	267789	303464	388150	201053	257650	512647	677897	548460	660160
O43463	SUV39H1	Histone-lysine N-methyltransferase SUV39H1	SUV91_HUMAN	Filtered	Filtered	Filtered	Filtered	Filtered	Filtered	Filtered	Filtered	Filtered	Filtered	Filtered	Filtered	Filtered	Filtered	Filtered	Filtered	187977	371661	225868	132850	71794.3	126631	37031.6	184345
O43464	HTRA2	Serine protease HTRA2, mitochondrial	HTRA2_HUMAN	11309.3	Filtered	Filtered	Filtered	Filtered	Filtered	Filtered	1630.67	981207	1.2097e+06	760294	180144	500339	488084	505514	371711	3709.19	Filtered	87197.8	64851.6	14420.2	71780.8	20467.8	35461.5
O43482	OIP5	Protein Mis18-beta	MS18B_HUMAN	15314.7	20609.7	16940.3	21267.7	21158.8	16255.3	13891.3	Filtered	Filtered	Filtered	Filtered	Filtered	Filtered	Filtered	Filtered	13713.6	Filtered	27978.6	Filtered	32630.8	8723.53	16910.6	12036.5	29160.8
O43488	AKR7A2	Aflatoxin B1 aldehyde reductase member 2	ARK72_HUMAN	676393	784022	590309	555502	NaN	Filtered	Filtered	201738	53892.4	45338.8	43625.4	462855	126863	282196	215123	319481	Filtered	Filtered	Filtered	14247.9	Filtered	NaN	NaN	Filtered
O43491	EPB41L2	Band 4.1-like protein 2	E41L2_HUMAN	336855	466134	377160	579069	797159	838893	692336	482968	485725	670219	607982	435378	1.03228e+06	1.34182e+06	1120186	1.11902e+06	154780	232422	307488	427433	95468.7	153852	166211	292056
O43493	TGOLN2	Trans-Golgi network integral membrane protein 2	TGON2_HUMAN	Filtered	Filtered	Filtered	Filtered	Filtered	Filtered	Filtered	Filtered	7877.91	5725.46	Filtered	Filtered	99697.6	139763	20423.8	20174.3	Filtered	Filtered	Filtered	Filtered	Filtered	Filtered	Filtered	Filtered
O43502	RAD51C	DNA repair protein RAD51 homolog 3	RA51C_HUMAN	Filtered	Filtered	Filtered	Filtered	159215	140367	161852	53492.9	Filtered	Filtered	Filtered	Filtered	Filtered	Filtered	Filtered	Filtered	Filtered	Filtered	Filtered	Filtered	Filtered	Filtered	Filtered	Filtered
O43504	LAMTOR5	Ragulator complex protein LAMTOR5	LTOR5_HUMAN	11276.7	5947.81	6787.23	Filtered	Filtered	Filtered	Filtered	Filtered	Filtered	Filtered	Filtered	Filtered	36549.2	192839	45535.9	35992.8	Filtered	Filtered	Filtered	Filtered	14044.9	46533.5	7348.85	Filtered
O43505	B4GAT1	Beta-1,4-glucuronyltransferase 1	B4GA1_HUMAN	Filtered	Filtered	Filtered	Filtered	11932.1	Filtered	Filtered	Filtered	102056	97083	31170.6	Filtered	425212	492058	331240	163717	44183	41258.6	Filtered	61797.9	25370.5	41988.7	25269.3	45829.5
O43513	MED7	Mediator of RNA polymerase II transcription subunit 7	MED7_HUMAN	Filtered	Filtered	Filtered	Filtered	32395.1	45265.8	Filtered	Filtered	Filtered	Filtered	Filtered	Filtered	Filtered	Filtered	Filtered	Filtered	37978.1	85186.5	17878.7	Filtered	12495.5	Filtered	Filtered	Filtered
O43542	XRCC3	DNA repair protein XRCC3	XRCC3_HUMAN	79895.4	111619	96497.9	89481.8	301555	229421	312039	137277	Filtered	Filtered	Filtered	Filtered	Filtered	Filtered	Filtered	63628.4	Filtered	Filtered	Filtered	87899.3	Filtered	Filtered	21090.4	59265.3
O43556	SGCE	Epsilon-sarcoglycan	SGCE_HUMAN	Filtered	Filtered	Filtered	Filtered	Filtered	Filtered	Filtered	Filtered	Filtered	Filtered	Filtered	Filtered	123747	171250	128154	46683.1	Filtered	Filtered	Filtered	Filtered	Filtered	Filtered	Filtered	Filtered
O43567	RNF13	E3 ubiquitin-protein ligase RNF13	RNF13_HUMAN	Filtered	Filtered	Filtered	Filtered	Filtered	Filtered	Filtered	Filtered	Filtered	14575.8	11069.7	Filtered	86266.4	126641	84495.6	17995.8	Filtered	Filtered	Filtered	Filtered	Filtered	Filtered	Filtered	Filtered
O43572	AKAP10	A-kinase anchor protein 10, mitochondrial	AKA10_HUMAN	8907.13	6866.2	Filtered	Filtered	65690.3	59873.4	36386.9	26570.8	Filtered	Filtered	Filtered	Filtered	Filtered	Filtered	Filtered	16927	Filtered	Filtered	Filtered	Filtered	Filtered	Filtered	Filtered	Filtered
O43583	DENR	Density-regulated protein	DENR_HUMAN	48995.4	55219.9	34300.2	45010.6	571555	384771	228334	102151	7047.98	6943.89	3233.91	26876.9	Filtered	Filtered	Filtered	152688	2246.89	16717	17120.6	593339	Filtered	25775.1	8625.8	152391
O43592	XPOT	Exportin-T	XPOT_HUMAN	2.08615e+06	2193566	1.27053e+06	1.5765e+06	287691	130800	147039	392460	49789.6	67061.7	73750.6	1.14685e+06	Filtered	Filtered	23543.4	738697	Filtered	Filtered	Filtered	134910	Filtered	46364.7	44452.9	94110.4
O43598	DNPH1	2'-deoxynucleoside 5'-phosphate N-hydrolase 1	DNPH1_HUMAN	719639	280766	259156	372453	75956.9	Filtered	43043.3	34864.6	39967.7	72192.3	48733.8	350341	Filtered	Filtered	Filtered	214223	Filtered	Filtered	17569.4	150451	Filtered	Filtered	Filtered	Filtered
O43615	TIMM44	Mitochondrial import inner membrane translocase subunit TIM44	TIM44_HUMAN	Filtered	Filtered	Filtered	Filtered	Filtered	Filtered	86964.5	57788.6	404100	284817	201503	93113.5	4339520	6048231	3.71013e+06	1.8016e+06	165985	231684	241207	357248	206469	290875	248578	161015
O43617	TRAPPC3	Trafficking protein particle complex subunit 3	TPPC3_HUMAN	744957	859612	796832	841841	423256	511331	439153	315091	200288	225798	156255	661182	67920.6	60747.6	56991.7	356815	Filtered	Filtered	28476.5	68620.9	Filtered	21666.3	24557.9	16937.8
O43633	CHMP2A	Charged multivesicular body protein 2a	CHM2A_HUMAN	50220.7	73102.2	63800.6	Filtered	35618.3	19134.1	45574.4	30285.9	27191.5	22204.6	14971.2	27192.4	Filtered	Filtered	Filtered	56449.5	Filtered	Filtered	15014.9	Filtered	10906.8	15572.4	3160.56	80009.5
O43653	PSCA	Prostate stem cell antigen	PSCA_HUMAN	Filtered	Filtered	Filtered	Filtered	Filtered	Filtered	Filtered	Filtered	Filtered	Filtered	Filtered	Filtered	25183.6	34871.1	21353.8	Filtered	Filtered	Filtered	Filtered	Filtered	Filtered	Filtered	Filtered	Filtered
O43657	TSPAN6	Tetraspanin-6	TSN6_HUMAN	Filtered	Filtered	Filtered	Filtered	Filtered	Filtered	Filtered	Filtered	Filtered	Filtered	Filtered	Filtered	50326.9	9617.06	57574.8	Filtered	Filtered	Filtered	Filtered	Filtered	Filtered	Filtered	Filtered	Filtered
O43660	PLRG1	Pleiotropic regulator 1	PLRG1_HUMAN	Filtered	Filtered	Filtered	3878.36	221605	211992	196715	78811.4	13444.3	16559.6	4268.28	Filtered	18278.5	57817.2	11667.9	6952.51	565052	1.08503e+06	673760	414915	150872	197360	176553	287451
O43663	PRC1	Protein regulator of cytokinesis 1	PRC1_HUMAN	Filtered	Filtered	Filtered	8273.48	313496	324235	303780	167581	Filtered	Filtered	Filtered	Filtered	Filtered	Filtered	33968.2	Filtered	243635	278787	344258	207773	80192.7	84725.2	88353.5	207955
O43665	RGS10	Regulator of G-protein signaling 10	RGS10_HUMAN	114374	654986	577900	682665	73980.2	62704.2	56019.7	Filtered	33483.2	44696.6	23900.7	16136	Filtered	Filtered	Filtered	275828	Filtered	Filtered	9719.15	Filtered	Filtered	28828.3	Filtered	158760
O43670	ZNF207	BUB3-interacting and GLEBS motif-containing protein ZNF207	ZN207_HUMAN	46457.8	5140.97	53329.3	15669.9	2.20729e+06	2.21435e+06	1.43782e+06	868219	334275	347765	185065	22318.4	82675.6	183458	128336	175254	281818	526145	437578	454773	98232	110250	140461	618749
O43674	NDUFB5	NADH dehydrogenase [ubiquinone] 1 beta subcomplex subunit 5, mitochondrial	NDUB5_HUMAN	Filtered	Filtered	Filtered	Filtered	Filtered	Filtered	Filtered	Filtered	Filtered	Filtered	Filtered	Filtered	1.24326e+06	1821276	1.09809e+06	718670	196548	345604	331446	347563	210331	276018	188132	267387
O43676	NDUFB3	NADH dehydrogenase [ubiquinone] 1 beta subcomplex subunit 3	NDUB3_HUMAN	Filtered	Filtered	Filtered	Filtered	Filtered	Filtered	Filtered	Filtered	Filtered	Filtered	Filtered	Filtered	230888	296059	226784	75753.1	44346.2	71652	43681.3	34996.8	Filtered	30884.9	Filtered	20875.3
O43678	NDUFA2	NADH dehydrogenase [ubiquinone] 1 alpha subcomplex subunit 2	NDUA2_HUMAN	32216.8	25587.4	19033.2	31007.1	Filtered	Filtered	Filtered	Filtered	Filtered	Filtered	Filtered	Filtered	119540	161402	127348	101564	Filtered	Filtered	15844.3	18848.2	12160	19533.8	10707.1	Filtered
O43681	ASNA1	ATPase ASNA1	ASNA_HUMAN	741079	646698	486461	767973	489957	447925	139478	462747	1.52118e+06	1.3789e+06	1.18309e+06	1118359	Filtered	27565.1	Filtered	364437	Filtered	Filtered	Filtered	235669	19573.8	37776.6	80168.6	Filtered
O43683	BUB1	Mitotic checkpoint serine/threonine-protein kinase BUB1	BUB1_HUMAN	82750.9	17098.5	78484.3	67760.2	250619	212092	126265	62477.7	Filtered	Filtered	Filtered	Filtered	Filtered	Filtered	Filtered	10722.9	Filtered	38771.4	34300.9	84791.9	3405.84	16113.3	6628.77	37879.6
O43684	BUB3	Mitotic checkpoint protein BUB3	BUB3_HUMAN	813624	823857	813782	794735	9218632	11201077	6.37889e+06	4.43104e+06	1.35437e+06	1.20964e+06	664877	490810	354216	495221	264584	482300	3919733	6.30714e+06	4.33556e+06	5.04892e+06	413843	646607	476855	2.38547e+06
O43707	ACTN4	Alpha-actinin-4	ACTN4_HUMAN	12101581	13156386	8969170	9168070	21760800	20818088	15693724	9918719	6166255	5322000	3.89744e+06	3.8013e+06	1.4779e+06	1.5e+06	1.76293e+06	3975887	2.47711e+06	3660197	3.14633e+06	10078858	869976	1.39009e+06	959117	13223544
O43708	GSTZ1	Maleylacetoacetate isomerase	MAAI_HUMAN	90354.5	Filtered	Filtered	153017	Filtered	Filtered	Filtered	Filtered	15507.3	Filtered	Filtered	135347	162167	298340	161409	189505	Filtered	Filtered	Filtered	725900	Filtered	Filtered	Filtered	346430
O43709	BUD23	Probable 18S rRNA (guanine-N(7))-methyltransferase	BUD23_HUMAN	287590	309997	236057	252591	1334862	1.03855e+06	1.05409e+06	945337	227643	219427	166375	169185	301038	272714	266382	400856	262587	279409	222081	375008	147098	159909	139458	225630
O43715	TRIAP1	TP53-regulated inhibitor of apoptosis 1	TRIA1_HUMAN	Filtered	Filtered	Filtered	Filtered	Filtered	Filtered	Filtered	Filtered	65734.6	79783.1	38066.7	9405.39	10740.1	Filtered	12374.4	19256.5	Filtered	Filtered	Filtered	Filtered	Filtered	Filtered	Filtered	Filtered
O43719	HTATSF1	HIV Tat-specific factor 1	HTSF1_HUMAN	2424.6	23866.7	17075.7	4770.02	239962	253280	200773	181988	21783.8	60470.9	14295.4	43685.3	196470	143933	137636	2109650	439259	842600	465346	343426	6587.62	64661.5	46266.4	206865
O43734	TRAF3IP2	Adapter protein CIKS	CIKS_HUMAN	Filtered	41341.3	34847.2	36879.7	32298.3	36382.9	26920.5	19938.9	Filtered	Filtered	Filtered	46817.8	Filtered	Filtered	Filtered	25688.6	Filtered	Filtered	Filtered	12725.9	Filtered	9987.08	Filtered	Filtered
O43747	AP1G1	AP-1 complex subunit gamma-1	AP1G1_HUMAN	42326.1	150189	12293.1	107110	246183	297226	164275	95928.6	150607	159694	102065	52714.3	167679	259150	167575	83829	46133.4	66931	75446.8	134364	108712	240485	Filtered	76767
O43752	STX6	Syntaxin-6	STX6_HUMAN	Filtered	Filtered	Filtered	Filtered	141591	88108.1	66076.8	61858.8	42624.2	52395.9	24733.7	Filtered	513692	931199	527748	343297	29823	95586.6	70643.5	138620	36267.9	64681.3	27562	44001.2
O43760	SYNGR2	Synaptogyrin-2	SNG2_HUMAN	Filtered	Filtered	Filtered	Filtered	154106	161439	113873	40224.6	99200.5	147183	85565	Filtered	485745	830929	265855	269865	Filtered	Filtered	Filtered	35754.1	Filtered	Filtered	Filtered	15590.4
O43765	SGTA	Small glutamine-rich tetratricopeptide repeat-containing protein alpha	SGTA_HUMAN	1106104	1.2347e+06	1.01297e+06	525407	406165	411308	314744	248679	479369	368865	249776	956115	96422.3	91285.6	105048	1.56812e+06	Filtered	Filtered	Filtered	149898	Filtered	19833.6	15163.6	107305
O43768	ENSA	Alpha-endosulfine	ENSA_HUMAN	781794	465267	322469	434820	Filtered	7197.29	73908.7	74440.7	72261.4	71429.8	49176.7	606874	Filtered	Filtered	Filtered	509281	Filtered	Filtered	Filtered	Filtered	Filtered	Filtered	Filtered	21587.5
O43772	SLC25A20	Mitochondrial carnitine/acylcarnitine carrier protein	MCAT_HUMAN	Filtered	Filtered	Filtered	Filtered	Filtered	Filtered	Filtered	Filtered	Filtered	Filtered	Filtered	Filtered	348779	554807	274506	147929	Filtered	Filtered	Filtered	10052.8	Filtered	Filtered	Filtered	8345.89
O43776	NARS	Asparagine--tRNA ligase, cytoplasmic	SYNC_HUMAN	7592671	7252248	6.41872e+06	6333709	1.61203e+06	1.34178e+06	1.32693e+06	2.08967e+06	359576	255939	308267	6328110	28388.5	158580	50250.8	3026272	95142.1	78133.4	144916	901603	40685.3	90816.4	47714.6	229716
O43791	SPOP	Speckle-type POZ protein	SPOP_HUMAN	Filtered	Filtered	Filtered	Filtered	Filtered	Filtered	Filtered	Filtered	Filtered	Filtered	Filtered	Filtered	Filtered	Filtered	Filtered	Filtered	Filtered	8355.43	Filtered	Filtered	114319	141883	83532	65883.9
O43795	MYO1B	Unconventional myosin-Ib	MYO1B_HUMAN	653858	737457	566856	536461	372502	361246	180956	282920	512017	568961	260820	340016	213327	216258	137554	612227	572708	776781	731796	375179	1.50684e+06	1.66562e+06	1492276	1.86137e+06
O43805	SSNA1	Sjoegren syndrome nuclear autoantigen 1	SSNA1_HUMAN	93374	64440.1	71936.9	47823.9	6893.58	Filtered	Filtered	Filtered	Filtered	Filtered	Filtered	44656.4	Filtered	Filtered	Filtered	76313	Filtered	Filtered	Filtered	8596.3	16231.4	Filtered	12476.3	Filtered
O43808	SLC25A17	Peroxisomal membrane protein PMP34	PM34_HUMAN	Filtered	Filtered	Filtered	Filtered	Filtered	Filtered	Filtered	Filtered	Filtered	16749.6	Filtered	Filtered	202120	265995	163663	62609.7	69461	133381	89958.2	77766.3	114091	196559	62023.8	70050.3
O43809	NUDT21	Cleavage and polyadenylation specificity factor subunit 5	CPSF5_HUMAN	235978	140733	139736	309167	5581681	7.33506e+06	6934463	5.85927e+06	1.30623e+06	1.37765e+06	740416	222641	4258495	4271032	3.82299e+06	1.97048e+06	6.32944e+06	9666632	5893833	4.75516e+06	1.39405e+06	2.07573e+06	1.35099e+06	3.11465e+06
O43813	LANCL1	Glutathione S-transferase LANCL1	LANC1_HUMAN	955186	824583	849701	868038	340978	335483	286882	256893	152341	115250	80655.6	499038	50100.8	204432	82119.2	567960	Filtered	22826.1	Filtered	192777	Filtered	38126.9	Filtered	102733
O43815	STRN	Striatin	STRN_HUMAN	132610	141345	158507	173931	422059	367643	284975	200487	139841	118304	65288.5	52744.4	505147	760635	497043	273505	31176.4	87601.9	75861.8	282773	63973.7	47354.4	9693.46	225028
O43818	RRP9	U3 small nucleolar RNA-interacting protein 2	U3IP2_HUMAN	45103.5	18962.9	61226.4	Filtered	544518	664778	354570	276128	85247.1	93974.4	41762.1	7458.4	52708.6	86839.5	49805.7	29732.9	403920	681040	429532	351729	1.90843e+06	2.34878e+06	1.78002e+06	1.42993e+06
O43819	SCO2	Protein SCO2 homolog, mitochondrial	SCO2_HUMAN	Filtered	Filtered	Filtered	Filtered	Filtered	Filtered	Filtered	Filtered	Filtered	Filtered	Filtered	Filtered	396865	632461	346194	80786.6	6092.95	8667.52	9810.39	24356.9	Filtered	3854.75	2744.2	Filtered
O43823	AKAP8	A-kinase anchor protein 8	AKAP8_HUMAN	95991	146061	Filtered	Filtered	138096	158985	104513	47992.7	85526.1	94671.5	64125.9	93643.4	86564.7	111583	98594.1	152293	599314	694585	918607	317667	549833	918358	796499	719558
O43824	GTPBP6	Putative GTP-binding protein 6	GTPB6_HUMAN	Filtered	Filtered	Filtered	Filtered	Filtered	Filtered	Filtered	Filtered	Filtered	Filtered	Filtered	Filtered	303520	385688	255543	113062	359706	537124	374230	195786	146713	141096	118915	122246
O43826	SLC37A4	Glucose-6-phosphate exchanger SLC37A4	G6PT1_HUMAN	Filtered	Filtered	Filtered	Filtered	Filtered	Filtered	Filtered	Filtered	Filtered	Filtered	Filtered	Filtered	73772.1	63380.5	Filtered	Filtered	Filtered	Filtered	Filtered	Filtered	Filtered	Filtered	Filtered	Filtered
O43837	IDH3B	Isocitrate dehydrogenase [NAD] subunit beta, mitochondrial	IDH3B_HUMAN	Filtered	Filtered	Filtered	Filtered	86843.6	140848	103551	70767.2	140863	100040	47329	86109	1.43077e+06	2483883	1402619	636687	Filtered	181432	145185	161602	21346.9	25218.8	13414.5	200352
O43847	NRDC	Nardilysin	NRDC_HUMAN	3724416	3.77863e+06	2722046	3598085	555893	522913	425071	1.24354e+06	151946	130563	167697	2671895	68420.8	156352	119481	1752612	7823.67	Filtered	8780.21	410443	10157.4	25446	67133.6	123157
O43852	CALU	Calumenin	CALU_HUMAN	152686	84402.3	200621	131494	329462	415378	205349	315488	18758634	23947112	14671650	6342269	584337	1.31234e+06	906521	3.50991e+06	247401	447446	396591	684484	217790	441076	320996	340600
O43865	AHCYL1	S-adenosylhomocysteine hydrolase-like protein 1	SAHH2_HUMAN	609692	533059	432935	436401	282295	223804	195605	163275	78731.8	54927.7	17989.5	246027	345551	355896	221144	358862	15245.1	18352.9	28961	144332	11544.9	Filtered	29070.7	36167.1
O43896	KIF1C	Kinesin-like protein KIF1C	KIF1C_HUMAN	14465.4	168381	157563	11194.7	345450	355765	282533	130542	Filtered	12121.2	Filtered	64835.4	Filtered	Filtered	Filtered	62304.1	23550	17726.2	48229.7	167958	11173.5	49303	9353.71	32524.3
O43897	TLL1	Tolloid-like protein 1	TLL1_HUMAN	Filtered	Filtered	Filtered	Filtered	Filtered	Filtered	Filtered	Filtered	174410	199640	105272	Filtered	9907.86	Filtered	Filtered	Filtered	Filtered	Filtered	34529.2	Filtered	Filtered	Filtered	Filtered	Filtered
O43909	EXTL3	Exostosin-like 3	EXTL3_HUMAN	Filtered	Filtered	Filtered	Filtered	Filtered	Filtered	Filtered	Filtered	Filtered	Filtered	Filtered	Filtered	9538.93	14136.7	10191.5	3833.74	Filtered	6154.26	4404.87	4788.43	Filtered	Filtered	Filtered	Filtered
O43913	ORC5	Origin recognition complex subunit 5	ORC5_HUMAN	7322.77	Filtered	11117.3	7047.32	581629	854305	667251	391347	40986.6	81371	20897.4	Filtered	100370	Filtered	117245	120385	358628	454402	368742	253416	152092	108839	83693	275199
O43920	NDUFS5	NADH dehydrogenase [ubiquinone] iron-sulfur protein 5	NDUS5_HUMAN	Filtered	Filtered	Filtered	Filtered	Filtered	Filtered	Filtered	Filtered	Filtered	35933	Filtered	Filtered	577505	997199	497696	340637	9573.47	152533	61008.8	56843.8	67363.2	95732.3	46143.7	118277
O43924	PDE6D	Retinal rod rhodopsin-sensitive cGMP 3',5'-cyclic phosphodiesterase subunit delta	PDE6D_HUMAN	317623	446477	216364	410445	90708.9	52822.2	Filtered	163421	124170	130836	99858.8	255929	Filtered	Filtered	Filtered	109329	Filtered	Filtered	Filtered	19884.3	Filtered	Filtered	Filtered	Filtered
O43929	ORC4	Origin recognition complex subunit 4	ORC4_HUMAN	Filtered	83391.8	NaN	Filtered	1.32725e+06	1485842	961933	690255	288487	331159	Filtered	Filtered	NaN	115986	Filtered	105544	354776	469168	421039	557625	96393.6	188621	127660	295988
O43933	PEX1	Peroxisome biogenesis factor 1	PEX1_HUMAN	24867.1	Filtered	60258.7	Filtered	Filtered	Filtered	13732.2	Filtered	45087.1	29294.2	21280.6	Filtered	262814	302203	284200	134583	56690.7	Filtered	1.04327e+06	566769	292425	351499	63473.6	66319.7
O60216	RAD21	Double-strand-break repair protein rad21 homolog	RAD21_HUMAN	Filtered	Filtered	Filtered	Filtered	460284	485409	408210	436813	31500.8	Filtered	Filtered	Filtered	Filtered	Filtered	Filtered	Filtered	1.77805e+06	2503007	1.9549e+06	719893	517652	510803	559346	763346
O60220	TIMM8A	Mitochondrial import inner membrane translocase subunit Tim8 A	TIM8A_HUMAN	Filtered	Filtered	Filtered	Filtered	Filtered	Filtered	Filtered	Filtered	356482	356208	349021	126512	582563	529528	487714	325701	341095	574100	431913	444998	347761	466040	285221	747836
O60231	DHX16	Pre-mRNA-splicing factor ATP-dependent RNA helicase DHX16	DHX16_HUMAN	160432	162339	160100	168778	998440	1.12087e+06	1.21664e+06	965292	142836	189818	109414	104838	250732	265642	273602	194875	361849	497838	811088	670347	311267	239468	276276	848409
O60232	SSSCA1	Sjoegren syndrome/scleroderma autoantigen 1	SSA27_HUMAN	226671	249435	215250	177264	42452.1	25940.6	Filtered	18669.6	11626.4	13890.8	Filtered	147058	17819	23507.4	19311.5	653114	Filtered	Filtered	Filtered	Filtered	Filtered	Filtered	Filtered	Filtered
O60237	PPP1R12B	Protein phosphatase 1 regulatory subunit 12B	MYPT2_HUMAN	Filtered	Filtered	Filtered	Filtered	10234.2	9253.19	Filtered	Filtered	Filtered	Filtered	Filtered	Filtered	Filtered	Filtered	Filtered	Filtered	10371.1	15808	22607.5	9656.29	Filtered	Filtered	Filtered	6140.15
O60238	BNIP3L	BCL2/adenovirus E1B 19 kDa protein-interacting protein 3-like	BNI3L_HUMAN	Filtered	Filtered	Filtered	Filtered	NaN	NaN	Filtered	Filtered	NaN	Filtered	Filtered	Filtered	53640.6	74684.3	31081.3	25836.9	Filtered	Filtered	Filtered	Filtered	Filtered	Filtered	Filtered	Filtered
O60239	SH3BP5	SH3 domain-binding protein 5	3BP5_HUMAN	10922.3	Filtered	Filtered	Filtered	Filtered	Filtered	Filtered	Filtered	Filtered	Filtered	Filtered	14166.4	Filtered	Filtered	Filtered	18543.5	Filtered	Filtered	Filtered	Filtered	Filtered	Filtered	Filtered	Filtered
O60244	MED14	Mediator of RNA polymerase II transcription subunit 14	MED14_HUMAN	Filtered	Filtered	77333.7	Filtered	97742.7	130019	87466.5	74967.6	Filtered	Filtered	Filtered	Filtered	4493.17	10796.2	Filtered	Filtered	272882	482082	359806	237571	52244.4	60481.2	41885.9	185768
O60245	PCDH7	Protocadherin-7	PCDH7_HUMAN	Filtered	Filtered	Filtered	Filtered	Filtered	Filtered	Filtered	138993	27721.4	35735.6	Filtered	Filtered	144884	257938	153388	71668.2	143331	149498	195293	94422.3	59245.7	95855.7	127796	66108.9
O60256	PRPSAP2	Phosphoribosyl pyrophosphate synthase-associated protein 2	KPRB_HUMAN	662240	886136	920295	852891	451282	379065	277747	585925	74103	54447.9	41508.3	499352	Filtered	Filtered	Filtered	580138	36271.1	13729.8	45105.4	334796	16287.2	10348.2	Filtered	75088.2
O60264	SMARCA5	SWI/SNF-related matrix-associated actin-dependent regulator of chromatin subfamily A member 5	SMCA5_HUMAN	88721.2	61568.1	101866	106000	580851	616400	447248	305529	140642	161222	78502.9	74854.8	95437.1	86573.4	76596.8	43142.1	2014344	3.87702e+06	2.45187e+06	1.94091e+06	370788	727297	269116	1.51313e+06
O60266	ADCY3	Adenylate cyclase type 3	ADCY3_HUMAN	Filtered	Filtered	Filtered	Filtered	Filtered	Filtered	Filtered	Filtered	Filtered	Filtered	Filtered	Filtered	64677.5	88757.1	55708.2	29976.6	Filtered	Filtered	Filtered	Filtered	Filtered	26555.6	Filtered	Filtered
O60271	SPAG9	C-Jun-amino-terminal kinase-interacting protein 4	JIP4_HUMAN	848465	653942	853159	944117	375380	337420	355947	302295	109460	199157	97062.9	609040	7155.81	250788	3715.2	457586	Filtered	Filtered	Filtered	110413	42019.2	40785.3	39825.7	57219.8
O60279	SUSD5	Sushi domain-containing protein 5	SUSD5_HUMAN	Filtered	Filtered	Filtered	Filtered	79312.5	Filtered	Filtered	32510.4	Filtered	Filtered	Filtered	Filtered	Filtered	32304.5	Filtered	Filtered	Filtered	Filtered	Filtered	Filtered	Filtered	Filtered	Filtered	Filtered
O60287	URB1	Nucleolar pre-ribosomal-associated protein 1	NPA1P_HUMAN	Filtered	Filtered	Filtered	Filtered	22719.9	27275.8	100841	68424.1	Filtered	Filtered	Filtered	Filtered	Filtered	Filtered	34069.6	Filtered	400762	394390	376726	238924	619511	925550	675402	770143
O60292	SIPA1L3	Signal-induced proliferation-associated 1-like protein 3	SI1L3_HUMAN	Filtered	Filtered	Filtered	Filtered	Filtered	Filtered	Filtered	Filtered	46514.2	69369.2	Filtered	Filtered	Filtered	Filtered	Filtered	Filtered	313988	571434	314047	54505.6	217594	316547	224983	138680
O60293	ZFC3H1	Zinc finger C3H1 domain-containing protein	ZC3H1_HUMAN	50901.1	Filtered	46221.9	50860.1	136379	140188	1.65058e+06	53347.2	Filtered	Filtered	9671.27	Filtered	136801	250911	107295	105093	1.28783e+06	1.58266e+06	1.44658e+06	1.7326e+06	619858	914548	333782	1.63067e+06
O60294	LCMT2	tRNA wybutosine-synthesizing protein 4	TYW4_HUMAN	321414	328986	321820	350176	88094.5	60223.2	138159	186519	Filtered	Filtered	Filtered	190765	Filtered	Filtered	Filtered	114080	Filtered	Filtered	Filtered	29840.2	Filtered	Filtered	Filtered	Filtered
O60306	AQR	RNA helicase aquarius	AQR_HUMAN	909679	937062	854622	923571	991961	768943	639343	621832	1.01715e+06	1.00112e+06	576220	538352	590675	817124	466100	748237	842594	1397468	857360	891925	545194	581187	438634	705630
O60307	MAST3	Microtubule-associated serine/threonine-protein kinase 3	MAST3_HUMAN	32745.6	30257.9	36976	22384.6	Filtered	Filtered	Filtered	Filtered	Filtered	Filtered	Filtered	10040.8	Filtered	Filtered	Filtered	Filtered	Filtered	Filtered	Filtered	Filtered	Filtered	Filtered	Filtered	Filtered
O60313	OPA1	Dynamin-like 120 kDa protein, mitochondrial	OPA1_HUMAN	Filtered	Filtered	Filtered	6032.42	Filtered	Filtered	Filtered	Filtered	951999	1.05374e+06	497664	110247	841177	1.20396e+06	767429	492943	43864.8	78026.8	74885.6	147438	75726.5	85675.7	76583.2	17430.5
O60318	MCM3AP	Germinal-center associated nuclear protein	GANP_HUMAN	Filtered	Filtered	Filtered	Filtered	Filtered	5979.16	41268.7	27366.5	24725.7	Filtered	Filtered	Filtered	Filtered	Filtered	Filtered	46694.7	144791	222539	194676	166039	331714	480813	269329	253694
O60331	PIP5K1C	Phosphatidylinositol 4-phosphate 5-kinase type-1 gamma	PI51C_HUMAN	Filtered	Filtered	Filtered	Filtered	20294.3	37413.8	Filtered	Filtered	46619.9	52831.5	13304.6	Filtered	76837.4	118094	87843.7	57022.9	Filtered	Filtered	Filtered	Filtered	Filtered	10343.5	Filtered	Filtered
O60333	KIF1B	Kinesin-like protein KIF1B	KIF1B_HUMAN	348965	360060	362258	373943	135413	168155	98427.4	105094	3436.91	14153.1	Filtered	230036	NaN	NaN	21859.4	131172	Filtered	NaN	58760.6	NaN	Filtered	6339.18	NaN	NaN
O60337	2006-03-01	E3 ubiquitin-protein ligase MARCH6	MARH6_HUMAN	Filtered	Filtered	Filtered	Filtered	Filtered	Filtered	63768.9	Filtered	Filtered	Filtered	Filtered	90936.9	236235	398331	268244	13474	15595.9	29898.2	Filtered	62047.8	Filtered	Filtered	Filtered	58667.6
O60341	KDM1A	Lysine-specific histone demethylase 1A	KDM1A_HUMAN	72490.3	188148	168604	256565	443908	512627	469861	356703	131585	180538	122981	197046	213767	257622	203853	133706	567423	932041	568492	559541	132310	232044	141732	299391
O60343	TBC1D4	TBC1 domain family member 4	TBCD4_HUMAN	1.30429e+06	1.33554e+06	1.24965e+06	1.22259e+06	249526	224608	259382	344519	111331	77107.7	80268.1	778075	45044.9	90486.7	97682.8	600279	Filtered	Filtered	Filtered	196513	87987.2	87084.1	117457	91483.1
O60427	FADS1	Acyl-CoA (8-3)-desaturase	FADS1_HUMAN	Filtered	Filtered	Filtered	Filtered	Filtered	Filtered	Filtered	Filtered	529621	595773	272974	53566.9	904931	1.42889e+06	878248	700221	346448	580248	416540	329989	336784	549549	243986	169544
O60437	PPL	Periplakin	PEPL_HUMAN	Filtered	Filtered	Filtered	Filtered	86550.4	204637	91939	Filtered	Filtered	Filtered	Filtered	Filtered	15674.4	15141.2	24259.8	29418.9	98062.8	147129	152834	149251	21647.9	66668	42331.4	139093
O60443	GSDME	Gasdermin-E	GSDME_HUMAN	206473	287584	236125	226554	Filtered	Filtered	Filtered	53406.3	Filtered	Filtered	Filtered	203587	Filtered	Filtered	Filtered	156034	Filtered	Filtered	Filtered	Filtered	51426.9	Filtered	56232.6	Filtered
O60447	EVI5	Ecotropic viral integration site 5 protein homolog	EVI5_HUMAN	17149.6	13477.9	27186.9	24797	17713.9	Filtered	26487.8	Filtered	Filtered	Filtered	Filtered	11103.6	Filtered	Filtered	Filtered	Filtered	Filtered	Filtered	Filtered	Filtered	Filtered	Filtered	Filtered	Filtered
O60462	NRP2	Neuropilin-2	NRP2_HUMAN	Filtered	Filtered	Filtered	Filtered	Filtered	Filtered	Filtered	Filtered	33335.1	31800.8	8899.17	Filtered	7354.59	27895.2	10053	Filtered	Filtered	Filtered	Filtered	Filtered	Filtered	Filtered	Filtered	Filtered
O60476	MAN1A2	Mannosyl-oligosaccharide 1,2-alpha-mannosidase IB	MA1A2_HUMAN	Filtered	Filtered	Filtered	Filtered	Filtered	Filtered	Filtered	Filtered	Filtered	Filtered	Filtered	Filtered	149315	193762	132763	67759.3	47711.6	144079	148500	74148.8	63199.6	70745.6	15079.6	71710.2
O60488	ACSL4	Long-chain-fatty-acid--CoA ligase 4	ACSL4_HUMAN	87800.8	99201.7	94045.6	106827	229366	246262	221385	157510	3.30333e+06	3.23639e+06	1.69943e+06	445421	536134	759129	420337	320088	227447	290037	225525	233102	114346	156924	138738	75566.2
O60493	SNX3	Sorting nexin-3	SNX3_HUMAN	150718	153865	106408	93367.1	495806	353683	297167	216574	539677	464743	231114	194948	105825	117172	83866.2	239116	Filtered	Filtered	Filtered	12654.4	5432.99	NaN	NaN	NaN
O60499	STX10	Syntaxin-10	STX10_HUMAN	6284.58	Filtered	Filtered	49840.3	164049	219745	174969	17473.5	160247	228432	28024	Filtered	1.46937e+06	1.81143e+06	1186825	523493	120108	154854	135169	280471	83801.3	137940	32845.6	132203
O60502	OGA	Protein O-GlcNAcase	OGA_HUMAN	1700625	1.12828e+06	1.16692e+06	1.15546e+06	367397	292861	341550	330244	189697	153687	195386	1.40212e+06	23042.8	9276.53	20399	506553	Filtered	Filtered	Filtered	136518	82554.9	33423.7	26333.2	Filtered
O60503	ADCY9	Adenylate cyclase type 9	ADCY9_HUMAN	Filtered	Filtered	Filtered	Filtered	Filtered	16349.3	Filtered	Filtered	Filtered	Filtered	Filtered	Filtered	245410	260462	236351	198923	Filtered	Filtered	Filtered	21730.4	12998.4	37193.8	14856.9	Filtered
O60506	SYNCRIP	Heterogeneous nuclear ribonucleoprotein Q	HNRPQ_HUMAN	1.62309e+06	1.6215e+06	1.50542e+06	1.22556e+06	11330262	13340522	6.24874e+06	5248583	1.00625e+06	981494	676446	947195	2.05745e+06	2882505	1.9651e+06	1.08794e+06	7132280	9302166	6.75447e+06	8489456	767789	1.38439e+06	1.27445e+06	5.24219e+06
O60507	TPST1	Protein-tyrosine sulfotransferase 1	TPST1_HUMAN	Filtered	Filtered	Filtered	Filtered	Filtered	Filtered	Filtered	Filtered	Filtered	28229.6	Filtered	Filtered	294921	299737	272585	88172	73488.1	107222	101672	112160	Filtered	82464.9	46716.5	50306.7
O60508	CDC40	Pre-mRNA-processing factor 17	PRP17_HUMAN	127902	92317.6	74153.7	68682.8	766376	925183	582568	447432	19477.8	63857.4	Filtered	28259.8	Filtered	Filtered	24699.5	Filtered	502278	769636	580778	482975	792536	1.13495e+06	810777	979684
O60512	B4GALT3	Beta-1,4-galactosyltransferase 3	B4GT3_HUMAN	Filtered	Filtered	Filtered	Filtered	Filtered	3348.45	Filtered	Filtered	Filtered	3798.18	Filtered	Filtered	50817.4	49662.7	48940.3	33426.2	Filtered	Filtered	Filtered	4255.71	Filtered	5326.4	Filtered	Filtered
O60518	RANBP6	Ran-binding protein 6	RNBP6_HUMAN	721108	1512094	934553	972548	295156	197804	221998	260171	76636.8	90336.2	46230.6	448712	173044	299875	164046	205541	Filtered	257333	947486	54035.2	Filtered	Filtered	Filtered	31267.8
O60524	NEMF	Nuclear export mediator factor NEMF	NEMF_HUMAN	185676	209119	241592	259782	800226	624131	553612	334549	13658.5	16971.7	Filtered	144136	37820.1	90242.8	72468.5	177420	63143.8	63625.8	43302.9	191552	55601.9	24682.6	68246.1	138728
O60547	GMDS	GDP-mannose 4,6 dehydratase	GMDS_HUMAN	154272	172404	134287	262798	89022.3	46464.2	70486.6	124622	Filtered	Filtered	Filtered	145390	Filtered	Filtered	Filtered	112901	Filtered	Filtered	Filtered	27649.6	Filtered	Filtered	Filtered	31215.7
O60563	CCNT1	Cyclin-T1	CCNT1_HUMAN	Filtered	Filtered	Filtered	Filtered	64870	17283.7	7216.25	43994.2	61878	67375	21535.6	Filtered	226452	316139	68952.2	29451.8	104636	202746	129218	219407	35977.4	59759.2	36646.6	119061
O60566	BUB1B	Mitotic checkpoint serine/threonine-protein kinase BUB1 beta	BUB1B_HUMAN	427959	580681	477104	490246	190856	148958	164025	190781	49072.8	32524.3	28762	456848	Filtered	Filtered	Filtered	351870	Filtered	Filtered	31563.4	204951	54714.1	40822	26307	106225
O60568	PLOD3	Multifunctional procollagen lysine hydroxylase and glycosyltransferase LH3	PLOD3_HUMAN	224531	30113.5	Filtered	188416	Filtered	43746.1	132644	68412.8	1.02058e+06	997432	536707	191094	468544	602630	583175	216855	1.81622e+06	2.4501e+06	1896344	1.10083e+06	788838	1120166	584190	1.20342e+06
O60573	EIF4E2	Eukaryotic translation initiation factor 4E type 2	IF4E2_HUMAN	557068	282167	467918	456358	2.62959e+06	2353903	2.07498e+06	1.46878e+06	131756	120839	103758	228763	133345	209310	209935	315613	478958	582072	767774	1.1466e+06	484851	656283	110761	788969
O60583	CCNT2	Cyclin-T2	CCNT2_HUMAN	Filtered	Filtered	Filtered	Filtered	Filtered	Filtered	Filtered	Filtered	Filtered	Filtered	Filtered	Filtered	21935.3	42212.1	23983.3	Filtered	Filtered	14576.5	13563.1	22516.2	Filtered	Filtered	Filtered	Filtered
O60610	DIAPH1	Protein diaphanous homolog 1	DIAP1_HUMAN	2.28698e+06	2.3091e+06	2373477	2.52427e+06	508372	475946	602306	778012	380004	434194	394386	1.89281e+06	175806	135838	191173	1.5122e+06	31496.1	72643	75307.1	562527	259268	198647	116515	237180
O60613	SELENOF	Selenoprotein F	SEP15_HUMAN	Filtered	Filtered	Filtered	Filtered	Filtered	Filtered	Filtered	Filtered	547898	759444	675530	401467	30606.1	32420.4	37493.7	94260	Filtered	5949.66	Filtered	Filtered	Filtered	Filtered	Filtered	Filtered
O60645	EXOC3	Exocyst complex component 3	EXOC3_HUMAN	188445	315336	154928	136093	1.44321e+06	1.46104e+06	890992	569838	100539	122200	56912.3	112096	92400	17384	54677.9	280467	23075.6	244114	196007	296620	59190.9	56400.3	40154.2	151613
O60658	PDE8A	High affinity cAMP-specific and IBMX-insensitive 3',5'-cyclic phosphodiesterase 8A	PDE8A_HUMAN	Filtered	Filtered	Filtered	Filtered	Filtered	Filtered	128410	57281.1	Filtered	5366.56	24805.8	Filtered	Filtered	Filtered	Filtered	Filtered	Filtered	Filtered	Filtered	Filtered	62693.2	32853.1	65089.7	Filtered
O60664	PLIN3	Perilipin-3	PLIN3_HUMAN	4444281	4561298	3.8359e+06	3797052	579335	465732	408765	880693	789183	657853	585985	5531096	171490	165035	150157	2.19795e+06	76049.1	55554.3	75211.6	449177	174513	102711	58961	117150
O60669	SLC16A7	Monocarboxylate transporter 2	MOT2_HUMAN	12501.1	15176	15822.7	24072.6	Filtered	17260.2	Filtered	8489.81	40128.5	47137.2	18105.9	8728.97	137228	295326	164941	85781.2	7083.36	18583.4	12665.2	31032	13755	25607.9	22508.6	17859.6
O60671	RAD1	Cell cycle checkpoint protein RAD1	RAD1_HUMAN	182634	166786	139612	170540	290976	305276	280461	213815	12633.1	7822.3	38273.1	193171	Filtered	Filtered	Filtered	99808.1	Filtered	Filtered	42629.3	170992	Filtered	Filtered	21438.4	7065.08
O60675	MAFK	Transcription factor MafK	MAFK_HUMAN	Filtered	Filtered	Filtered	Filtered	Filtered	Filtered	Filtered	Filtered	Filtered	Filtered	Filtered	Filtered	Filtered	Filtered	Filtered	Filtered	151151	263176	157063	120203	10814	11165.8	10302.8	40528
O60678	PRMT3	Protein arginine N-methyltransferase 3	ANM3_HUMAN	205244	197153	202746	217875	188121	95205.4	80053.5	107575	Filtered	Filtered	Filtered	192195	Filtered	Filtered	Filtered	124121	27197.4	Filtered	Filtered	89126.6	13304.5	22051.8	10484	23611.8
O60683	PEX10	Peroxisome biogenesis factor 10	PEX10_HUMAN	Filtered	Filtered	Filtered	Filtered	Filtered	Filtered	Filtered	Filtered	Filtered	Filtered	Filtered	Filtered	33177.1	45709.3	25516.8	16907	Filtered	Filtered	22695.6	Filtered	11974.2	18474.9	Filtered	8750.52
O60684	KPNA6	Importin subunit alpha-7	IMA7_HUMAN	1.78978e+06	2276818	1.47175e+06	1.59797e+06	1.3107e+06	1.35483e+06	1.14771e+06	788184	658064	573452	382260	706854	259527	268018	220483	1.06738e+06	476302	686785	598415	1.01036e+06	587278	925076	484387	718531
O60701	UGDH	UDP-glucose 6-dehydrogenase	UGDH_HUMAN	2.09445e+06	2.07651e+06	1958940	2380769	763112	566663	324532	624440	223967	106962	124941	1.44072e+06	8050.88	Filtered	72618.7	1.17604e+06	Filtered	Filtered	Filtered	280174	122415	143033	156617	106573
O60716	CTNND1	Catenin delta-1	CTND1_HUMAN	160639	180316	167219	142698	784148	842070	505473	349921	79882.1	80244.2	36003.1	74006.8	294755	530274	276081	258004	108099	178375	151522	223020	83965.3	111536	82271.5	137930
O60725	ICMT	Protein-S-isoprenylcysteine O-methyltransferase	ICMT_HUMAN	Filtered	Filtered	Filtered	Filtered	Filtered	Filtered	Filtered	Filtered	Filtered	Filtered	Filtered	Filtered	35109.3	88423.2	30054.4	Filtered	10212.5	Filtered	Filtered	Filtered	Filtered	Filtered	Filtered	Filtered
O60749	SNX2	Sorting nexin-2	SNX2_HUMAN	1117624	1.13607e+06	1.21911e+06	1.21354e+06	1.66075e+06	1.51153e+06	942635	634582	3.23306e+06	2883451	1.39135e+06	1.04217e+06	121964	151172	82228	785054	Filtered	20095.4	Filtered	295730	44267.9	44872.8	5785.55	45363.6
O60762	DPM1	Dolichol-phosphate mannosyltransferase subunit 1	DPM1_HUMAN	Filtered	Filtered	Filtered	Filtered	Filtered	Filtered	2300.27	3480.66	108888	153779	55418.2	Filtered	2.29739e+06	3.26585e+06	2059370	944922	855838	1.2016e+06	891444	759303	886942	1.55123e+06	676616	610703
O60763	USO1	General vesicular transport factor p115	USO1_HUMAN	950900	1062756	1.07699e+06	1.13823e+06	3.01693e+06	2.7676e+06	1.92479e+06	1.33973e+06	2.47434e+06	2.85135e+06	1.78605e+06	1.24087e+06	729208	724008	672717	1.35308e+06	Filtered	16587.2	Filtered	333739	92652.2	73774.8	44924.6	42263.9
O60779	SLC19A2	Thiamine transporter 1	S19A2_HUMAN	Filtered	Filtered	Filtered	Filtered	Filtered	Filtered	Filtered	Filtered	Filtered	5700.05	Filtered	Filtered	108558	156181	81962.2	18508.2	Filtered	Filtered	Filtered	Filtered	Filtered	Filtered	Filtered	Filtered
O60783	MRPS14	28S ribosomal protein S14, mitochondrial	RT14_HUMAN	Filtered	Filtered	Filtered	Filtered	Filtered	Filtered	Filtered	Filtered	Filtered	Filtered	Filtered	Filtered	206712	272131	152183	51868.2	Filtered	Filtered	Filtered	48878.5	Filtered	Filtered	Filtered	37386.1
O60784	TOM1	Target of Myb protein 1	TOM1_HUMAN	421242	145151	191319	146225	96292.7	65804.6	20911.2	71856	94470.2	76057.8	92068.6	251402	25659.7	58999.2	55518.1	176053	Filtered	Filtered	Filtered	56924.3	54753	35127.6	Filtered	25826.6
O60814;P57053;P58876;P62807;Q5QNW6;Q93079;Q99877;Q99879;Q99880	HIST1H2BK;H2BFS;HIST1H2BD;HIST1H2BC;HIST2H2BF;HIST1H2BH;HIST1H2BN;HIST1H2BM;HIST1H2BL	Histone H2B type 1-K;Histone H2B type F-S;Histone H2B type 1-D;Histone H2B type 1-C/E/F/G/I;Histone H2B type 2-F;Histone H2B type 1-H;Histone H2B type 1-N;Histone H2B type 1-M;Histone H2B type 1-L	H2B1K_HUMAN;H2BFS_HUMAN;H2B1D_HUMAN;H2B1C_HUMAN;H2B2F_HUMAN;H2B1H_HUMAN;H2B1N_HUMAN;H2B1M_HUMAN;H2B1L_HUMAN	5822.51	NaN	NaN	15634.9	NaN	NaN	NaN	10504.5	21182.3	23719.1	10613.1	14525.5	NaN	NaN	NaN	NaN	527303	605661	547619	310298	212541	291211	167970	489730
O60825	PFKFB2	6-phosphofructo-2-kinase/fructose-2,6-bisphosphatase 2	F262_HUMAN	355526	343066	369212	435231	78148.1	51704.5	NaN	122178	NaN	NaN	Filtered	226093	Filtered	Filtered	Filtered	177802	Filtered	Filtered	Filtered	Filtered	Filtered	Filtered	NaN	Filtered
O60826	CCDC22	Coiled-coil domain-containing protein 22	CCD22_HUMAN	279915	328120	206950	213702	3.35979e+06	3421726	2.63522e+06	1.40674e+06	29643.1	139843	124657	183383	351186	330558	410271	519395	Filtered	123793	Filtered	446352	20156.4	23378	38220.6	Filtered
O60828	PQBP1	Polyglutamine-binding protein 1	PQBP1_HUMAN	11345.4	8519.48	7328.25	Filtered	566621	587146	416536	315074	57831	74597.7	42906.3	4334.8	118808	141255	151003	252655	287439	437246	453674	431908	59021.7	112479	95036.2	183549
O60830	TIMM17B	Mitochondrial import inner membrane translocase subunit Tim17-B	TI17B_HUMAN	Filtered	Filtered	Filtered	Filtered	Filtered	Filtered	Filtered	Filtered	Filtered	Filtered	Filtered	Filtered	1.65646e+06	2.3562e+06	1.42305e+06	426749	Filtered	172042	195810	56123.9	Filtered	148578	Filtered	Filtered
O60831	PRAF2	PRA1 family protein 2	PRAF2_HUMAN	Filtered	Filtered	Filtered	Filtered	Filtered	Filtered	Filtered	Filtered	82084	117056	56104.9	Filtered	243281	299656	251226	136896	14952.6	Filtered	Filtered	38505	Filtered	9758.81	52083.1	79087.8
O60832	DKC1	H/ACA ribonucleoprotein complex subunit DKC1	DKC1_HUMAN	79654.9	84215.5	63463.9	62741.5	271892	280460	233604	166597	54396.8	77156.9	36397.8	38732.8	73640.1	113935	61918.9	92710.7	566322	841008	580821	463391	582515	1.04719e+06	1.13947e+06	572847
O60841	EIF5B	Eukaryotic translation initiation factor 5B	IF2P_HUMAN	2.06264e+06	1.99511e+06	1776625	1.59461e+06	5776808	4.26285e+06	3207419	2.53544e+06	298452	212722	145658	395831	89602	224594	230519	1.00972e+06	364438	500244	429851	2172714	134234	200379	159603	833187
O60869	EDF1	Endothelial differentiation-related factor 1	EDF1_HUMAN	290453	284327	306570	181163	865322	1.13134e+06	1.05722e+06	308662	9481.88	9140.83	12013	40607.7	41322	76360.9	71571.6	85718.7	22023.4	51596.5	48315.6	329688	9405.08	20953.2	23711.3	390738
O60870	KIN	DNA/RNA-binding protein KIN17	KIN17_HUMAN	42505.1	8497.28	11305.9	6750.21	595193	814038	504872	320061	Filtered	Filtered	Filtered	16622.7	Filtered	Filtered	7519.05	Filtered	186998	226156	343928	266648	35985.1	87048.2	86045.1	227057
O60884	DNAJA2	DnaJ homolog subfamily A member 2	DNJA2_HUMAN	907233	950913	884710	638727	1.26368e+06	763407	863726	642224	364568	434238	383705	524772	284928	382509	318304	576650	154052	258125	289701	564361	361944	241866	346131	323705
O60885	BRD4	Bromodomain-containing protein 4	BRD4_HUMAN	Filtered	Filtered	Filtered	Filtered	165072	235675	176011	144744	Filtered	Filtered	Filtered	Filtered	41990	41336.9	29273	Filtered	895099	1.43464e+06	1.12892e+06	1.22519e+06	Filtered	25609.1	65226.5	307395
O60888	CUTA	Protein CutA	CUTA_HUMAN	5017408	4.83984e+06	5805547	4.11126e+06	291933	118906	220851	466025	527502	298458	619866	4108925	697093	1103381	1.17726e+06	2.26363e+06	Filtered	Filtered	Filtered	301456	50490	48843.1	Filtered	106365
O60906	SMPD2	Sphingomyelin phosphodiesterase 2	NSMA_HUMAN	Filtered	Filtered	Filtered	Filtered	Filtered	Filtered	Filtered	Filtered	Filtered	Filtered	Filtered	Filtered	19073.8	39424.3	18678.1	12737.5	Filtered	Filtered	Filtered	Filtered	Filtered	Filtered	Filtered	Filtered
O60907	TBL1X	F-box-like/WD repeat-containing protein TBL1X	TBL1X_HUMAN	343372	NaN	622597	713632	643269	592474	595781	378391	257320	NaN	156291	389965	287742	329750	142997	239043	265670	487994	296741	718341	106053	184751	106406	241232
O60921	HUS1	Checkpoint protein HUS1	HUS1_HUMAN	186970	236933	112665	185171	370616	490973	294858	271412	33529.4	49244.3	39556.2	147892	Filtered	27331.9	Filtered	131810	28115.1	37847.8	Filtered	135850	Filtered	27049.5	Filtered	75037.5
O60925	PFDN1	Prefoldin subunit 1	PFD1_HUMAN	781397	537326	571354	278459	Filtered	49608	20430.8	Filtered	Filtered	Filtered	25877.8	473411	13701	Filtered	8555.15	152039	Filtered	Filtered	Filtered	27094.3	Filtered	Filtered	80058.3	21463.2
O60927	PPP1R11	E3 ubiquitin-protein ligase PPP1R11	PP1RB_HUMAN	75645.4	76618.8	84472.7	54058	Filtered	Filtered	Filtered	Filtered	Filtered	Filtered	Filtered	65342.3	Filtered	Filtered	Filtered	88419.1	Filtered	Filtered	Filtered	Filtered	Filtered	Filtered	Filtered	Filtered
O60930	RNASEH1	Ribonuclease H1	RNH1_HUMAN	Filtered	Filtered	Filtered	Filtered	149277	179662	107261	67449.3	Filtered	Filtered	Filtered	Filtered	103457	24306.1	26245.8	62040.6	Filtered	Filtered	Filtered	41670.3	Filtered	Filtered	Filtered	36024.6
O60934	NBN	Nibrin	NBN_HUMAN	Filtered	Filtered	12840.6	Filtered	593044	700005	517928	412382	Filtered	Filtered	Filtered	Filtered	160528	265615	120520	28811.3	857776	1.20629e+06	895026	869125	100655	150786	111682	507655
O60936	NOL3	Nucleolar protein 3	NOL3_HUMAN	1.07298e+06	714995	492471	449198	Filtered	Filtered	Filtered	53682.2	30098.8	9982.18	Filtered	379742	Filtered	Filtered	Filtered	448077	Filtered	Filtered	Filtered	52416.1	Filtered	Filtered	Filtered	Filtered
O60942	RNGTT	mRNA-capping enzyme	MCE1_HUMAN	Filtered	Filtered	204171	16470.3	1.32181e+06	1.4212e+06	1546505	615270	16052.2	13961.6	16467	Filtered	74924	84978.8	84654.5	189921	161815	186225	240873	477213	233823	275144	185202	307770
O75027	ABCB7	ATP-binding cassette sub-family B member 7, mitochondrial	ABCB7_HUMAN	Filtered	5.98049e+06	Filtered	5.05665e+06	399664	Filtered	Filtered	Filtered	8239.98	6672.44	Filtered	Filtered	1.0454e+06	1.35951e+06	1.09772e+06	506846	532881	754315	603170	476457	438119	623480	307235	401201
O75030	MITF	Microphthalmia-associated transcription factor	MITF_HUMAN	73509.9	70056.8	90061.6	77414.4	65953.4	68036.5	60755	35356.6	Filtered	Filtered	Filtered	86842.4	Filtered	Filtered	Filtered	96725	32034.7	Filtered	43582.8	47911.4	Filtered	Filtered	Filtered	55681
O75044	SRGAP2	SLIT-ROBO Rho GTPase-activating protein 2	SRGP2_HUMAN	70444.2	88029.5	29351.5	29122.7	101206	252996	141567	78747.8	139262	150975	73206.8	61643.5	8449.09	101511	6027.46	116368	17975.3	107839	99664.9	35344.4	10089.2	53537.8	8627.94	68421.4
O75051	PLXNA2	Plexin-A2	PLXA2_HUMAN	Filtered	Filtered	Filtered	Filtered	Filtered	Filtered	Filtered	Filtered	6481.23	Filtered	Filtered	Filtered	12621.9	13901.3	15428	10093	Filtered	Filtered	Filtered	Filtered	Filtered	5235.84	Filtered	Filtered
O75063	FAM20B	Glycosaminoglycan xylosylkinase	XYLK_HUMAN	Filtered	Filtered	Filtered	Filtered	Filtered	Filtered	20770.6	Filtered	68188.8	67863.1	Filtered	Filtered	556804	822349	457685	257431	19154.8	467508	106104	48846.8	16416.9	34380.1	Filtered	21524.4
O75071	EFCAB14	EF-hand calcium-binding domain-containing protein 14	EFC14_HUMAN	Filtered	Filtered	Filtered	Filtered	114367	Filtered	Filtered	Filtered	75211	83397.7	Filtered	Filtered	275833	378714	321026	216429	35687.1	364259	39897.4	17085.3	131708	18137.4	186019	40450.6
O75072	FKTN	Fukutin	FKTN_HUMAN	Filtered	Filtered	Filtered	Filtered	Filtered	Filtered	Filtered	Filtered	Filtered	Filtered	Filtered	Filtered	38883.5	55803.3	40850	Filtered	Filtered	Filtered	Filtered	Filtered	Filtered	2141.26	Filtered	Filtered
O75083	WDR1	WD repeat-containing protein 1	WDR1_HUMAN	8021182	5.78678e+06	4.16296e+06	6421353	2.73145e+06	2589914	2135703	2.64827e+06	850277	642872	564412	4.15428e+06	293742	263139	221642	2.52215e+06	653165	861502	655139	2.08201e+06	383887	135188	133436	822539
O75093	SLIT1	Slit homolog 1 protein	SLIT1_HUMAN	Filtered	Filtered	Filtered	Filtered	Filtered	Filtered	Filtered	Filtered	37460.8	36296.9	25819	Filtered	238768	523532	183883	154116	17335.2	17993.5	15630.7	20488.9	11166.9	14637.4	7926.17	Filtered
O75096	LRP4	Low-density lipoprotein receptor-related protein 4	LRP4_HUMAN	Filtered	Filtered	Filtered	Filtered	Filtered	Filtered	Filtered	Filtered	Filtered	Filtered	Filtered	Filtered	81748.8	183967	215681	Filtered	Filtered	Filtered	Filtered	Filtered	Filtered	Filtered	Filtered	Filtered
O75110	ATP9A	Probable phospholipid-transporting ATPase IIA	ATP9A_HUMAN	Filtered	Filtered	Filtered	Filtered	Filtered	Filtered	Filtered	Filtered	Filtered	Filtered	Filtered	Filtered	120365	214208	150788	80517.6	Filtered	Filtered	Filtered	26434.9	Filtered	Filtered	Filtered	Filtered
O75113	N4BP1	NEDD4-binding protein 1	N4BP1_HUMAN	15762.6	Filtered	12333.1	16184.1	Filtered	Filtered	Filtered	Filtered	Filtered	Filtered	Filtered	7368.19	Filtered	Filtered	Filtered	Filtered	Filtered	Filtered	Filtered	Filtered	Filtered	Filtered	Filtered	Filtered
O75116	ROCK2	Rho-associated protein kinase 2	ROCK2_HUMAN	834020	782376	588664	856440	3.75429e+06	5.51815e+06	3.40965e+06	1.66911e+06	914389	872107	439042	863556	1.44656e+06	1.11978e+06	1.23727e+06	1.1581e+06	585848	983694	765860	894278	349174	464828	387580	527544
O75122	CLASP2	CLIP-associating protein 2	CLAP2_HUMAN	155986	168483	180303	182647	339017	326676	171540	144733	9281.01	Filtered	Filtered	65959.8	15283.7	30204.3	49663.9	125028	60887.1	79774.6	62637.4	142874	96667.8	45597.7	68625.5	130283
O75128	COBL	Protein cordon-bleu	COBL_HUMAN	33265.4	44411.2	6387.45	Filtered	105598	234945	125962	71833.4	Filtered	Filtered	Filtered	Filtered	30924.2	66409.5	22742.8	Filtered	144781	206477	192080	234620	88043.5	99652.9	55861.1	166944
O75131	CPNE3	Copine-3	CPNE3_HUMAN	5340628	4787136	4198675	4476056	874603	586229	180411	947960	384971	268797	306979	2154678	28730.4	57886.7	65950.9	1.62863e+06	Filtered	15149.5	Filtered	500850	Filtered	28679.7	31615.6	Filtered
O75146	HIP1R	Huntingtin-interacting protein 1-related protein	HIP1R_HUMAN	10076.1	Filtered	177216	12275.9	1.17252e+06	1.37176e+06	845518	372407	34400.5	16497.5	Filtered	Filtered	140835	160679	106544	Filtered	176011	213505	206894	393655	45853.3	62924.7	39978.4	200003
O75150	RNF40	E3 ubiquitin-protein ligase BRE1B	BRE1B_HUMAN	74241.8	29831.7	40460.1	69710.1	1.46054e+06	1.50502e+06	921141	722946	52898.9	84167	36226.7	Filtered	290166	158381	173779	209387	633445	1.14614e+06	673625	685934	200938	258736	145579	421149
O75151	PHF2	Lysine-specific demethylase PHF2	PHF2_HUMAN	Filtered	Filtered	Filtered	Filtered	Filtered	Filtered	16904.3	Filtered	Filtered	Filtered	Filtered	Filtered	Filtered	Filtered	Filtered	Filtered	202382	370851	247099	200931	Filtered	39764.9	31459	105099
O75152	ZC3H11A	Zinc finger CCCH domain-containing protein 11A	ZC11A_HUMAN	Filtered	Filtered	Filtered	Filtered	95681	237506	166369	131274	40190.6	56726.3	Filtered	Filtered	62502.7	77421.8	62128.8	Filtered	688737	1.31131e+06	748957	610566	423557	637877	457421	994905
O75153	CLUH	Clustered mitochondria protein homolog	CLU_HUMAN	1.44709e+06	1.77529e+06	1.1743e+06	1.47551e+06	6707296	6894625	4696052	3.24392e+06	229184	276155	231503	435472	176282	206445	198438	998318	164424	266106	277183	1.27633e+06	101109	138721	61346.9	485190
O75161	NPHP4	Nephrocystin-4	NPHP4_HUMAN	Filtered	Filtered	Filtered	Filtered	Filtered	Filtered	Filtered	Filtered	Filtered	Filtered	Filtered	Filtered	Filtered	Filtered	Filtered	Filtered	Filtered	Filtered	Filtered	13017.5	7883.86	9854.78	6390.27	14045.1
O75165	DNAJC13	DnaJ homolog subfamily C member 13	DJC13_HUMAN	2701.46	4428.52	Filtered	13882.8	229851	218812	230715	150998	163190	191933	92700.5	51471	1.56441e+06	1.9029e+06	1.66422e+06	385474	199387	227999	293463	439422	229440	308866	181408	350319
O75170	PPP6R2	Serine/threonine-protein phosphatase 6 regulatory subunit 2	PP6R2_HUMAN	61775.8	64014.7	76416.1	69967.9	Filtered	19126.2	Filtered	15906.4	Filtered	Filtered	Filtered	43795.5	Filtered	Filtered	Filtered	37798.4	Filtered	Filtered	Filtered	18881.6	Filtered	Filtered	Filtered	Filtered
O75175	CNOT3	CCR4-NOT transcription complex subunit 3	CNOT3_HUMAN	33201.7	158501	Filtered	66382.4	705262	669742	468971	312846	4616.41	40774.8	21281.5	Filtered	90203.9	85629.1	Filtered	58046.3	156088	115037	299612	295291	34880.5	122211	49883.9	232343
O75179	ANKRD17	Ankyrin repeat domain-containing protein 17	ANR17_HUMAN	259988	386965	230178	268092	952073	1.04129e+06	700533	432909	46750.3	30022.5	58131.4	109154	49743.9	49747.7	41549.1	217972	147124	189711	164191	470835	751811	85169.8	524371	212281
O75182	SIN3B	Paired amphipathic helix protein Sin3b	SIN3B_HUMAN	52036	35479.5	63038.1	Filtered	11554	25770.5	18345.2	Filtered	4394.82	Filtered	Filtered	33014.8	126195	7415.17	Filtered	Filtered	117522	193302	166848	120238	35576	33720.8	19943.7	112066
O75190	DNAJB6	DnaJ homolog subfamily B member 6	DNJB6_HUMAN	97269.5	32126.2	37342	21042.7	65499.9	33215.7	Filtered	10497	Filtered	Filtered	Filtered	Filtered	Filtered	Filtered	Filtered	Filtered	17204.3	719858	57875.2	24794.3	121293	539764	51904.5	135056
O75208	COQ9	Ubiquinone biosynthesis protein COQ9, mitochondrial	COQ9_HUMAN	Filtered	Filtered	Filtered	Filtered	Filtered	Filtered	Filtered	15209.4	61701.7	52847.8	19883.4	19117.7	535434	517463	335896	180671	Filtered	Filtered	Filtered	31538.8	8319.76	13857.8	8780.77	16912.8
O75223	GGCT	Gamma-glutamylcyclotransferase	GGCT_HUMAN	96270.3	81793.5	177980	193777	NaN	NaN	NaN	44028.6	NaN	NaN	NaN	43804.7	Filtered	Filtered	Filtered	52996.6	Filtered	Filtered	Filtered	NaN	Filtered	Filtered	Filtered	Filtered
O75251	NDUFS7	NADH dehydrogenase [ubiquinone] iron-sulfur protein 7, mitochondrial	NDUS7_HUMAN	Filtered	Filtered	Filtered	Filtered	Filtered	Filtered	Filtered	Filtered	9328.75	10274.3	Filtered	Filtered	581090	789991	610749	404850	35921.2	56691.5	64495.8	64398.7	33423.7	55780.5	29807.9	Filtered
O75290	ZNF780A	Zinc finger protein 780A	Z780A_HUMAN	Filtered	Filtered	Filtered	Filtered	Filtered	Filtered	Filtered	Filtered	Filtered	Filtered	Filtered	Filtered	Filtered	Filtered	Filtered	Filtered	Filtered	12777.5	11990.2	Filtered	Filtered	Filtered	Filtered	Filtered
O75298	RTN2	Reticulon-2	RTN2_HUMAN	Filtered	Filtered	Filtered	Filtered	Filtered	Filtered	Filtered	Filtered	110755	138736	50278.7	Filtered	Filtered	Filtered	Filtered	Filtered	Filtered	Filtered	Filtered	Filtered	Filtered	Filtered	Filtered	Filtered
O75306	NDUFS2	NADH dehydrogenase [ubiquinone] iron-sulfur protein 2, mitochondrial	NDUS2_HUMAN	Filtered	Filtered	6240.89	Filtered	125812	Filtered	Filtered	Filtered	56560	217049	46144.4	Filtered	2.02649e+06	3227390	2.20162e+06	646544	215387	523997	279456	292050	254251	300313	138799	316035
O75312	ZPR1	Zinc finger protein ZPR1	ZPR1_HUMAN	936429	1.05416e+06	1.07734e+06	727840	1.27362e+06	1.35887e+06	685093	502221	74130.4	112198	99722.6	827145	498745	94381.2	76204.2	691670	383989	710175	572865	618838	158455	165880	134054	780592
O75319	DUSP11	RNA/RNP complex-1-interacting phosphatase	DUS11_HUMAN	Filtered	Filtered	Filtered	Filtered	18064.6	13735.7	Filtered	28219.7	Filtered	Filtered	Filtered	Filtered	Filtered	Filtered	Filtered	Filtered	1778.83	14212.5	23553.8	6801.21	195649	246375	217118	246654
O75323	NIPSNAP2	Protein NipSnap homolog 2	NIPS2_HUMAN	Filtered	Filtered	Filtered	Filtered	Filtered	Filtered	Filtered	Filtered	8988.01	62492.8	Filtered	Filtered	849707	1131166	700326	336757	Filtered	Filtered	Filtered	74071.8	Filtered	17552.9	Filtered	Filtered
O75330	HMMR	Hyaluronan mediated motility receptor	HMMR_HUMAN	145181	121493	128284	93093.4	533429	491974	293639	258704	Filtered	Filtered	Filtered	39219.8	Filtered	8053.26	8256.97	239640	52422	97360.9	81861	309313	44734.8	49909.7	44560.8	137055
O75340	PDCD6	Programmed cell death protein 6	PDCD6_HUMAN	2300224	2.12677e+06	1.87501e+06	1900819	655678	445070	553301	646082	192588	197031	177790	1237553	Filtered	Filtered	53583.9	304962	13302.8	14641.9	7098.02	633483	164490	167091	150580	710844
O75347	TBCA	Tubulin-specific chaperone A	TBCA_HUMAN	9389196	7209571	6179789	4.01242e+06	184845	Filtered	86094	307341	207186	207858	255078	3.74221e+06	56180.6	Filtered	110536	3566086	Filtered	Filtered	Filtered	202197	Filtered	10896.2	Filtered	42256.2
O75348	ATP6V1G1	V-type proton ATPase subunit G 1	VATG1_HUMAN	232875	293201	255546	192781	23642.4	25354.8	28113.8	Filtered	21836.7	21585.4	22742.3	Filtered	198483	343676	225052	240034	Filtered	Filtered	Filtered	Filtered	Filtered	4342.93	Filtered	24786.8
O75351	VPS4B	Vacuolar protein sorting-associated protein 4B	VPS4B_HUMAN	512550	693978	517554	522853	Filtered	Filtered	95282.6	89999.4	58959.9	6789.86	91319.6	72470.8	67808.8	82278.1	67607.3	217405	Filtered	Filtered	Filtered	271215	81007.9	113644	136598	635060
O75352	MPDU1	Mannose-P-dolichol utilization defect 1 protein	MPU1_HUMAN	Filtered	Filtered	Filtered	Filtered	Filtered	Filtered	Filtered	Filtered	34120.5	48010.6	26746.8	Filtered	1.22122e+06	1.35817e+06	482177	432710	Filtered	Filtered	Filtered	114625	Filtered	8919.71	Filtered	Filtered
O75356	ENTPD5	Ectonucleoside triphosphate diphosphohydrolase 5	ENTP5_HUMAN	Filtered	Filtered	Filtered	Filtered	Filtered	Filtered	Filtered	Filtered	198578	232722	164681	26822	Filtered	Filtered	Filtered	Filtered	Filtered	Filtered	Filtered	Filtered	Filtered	Filtered	Filtered	Filtered
O75362	ZNF217	Zinc finger protein 217	ZN217_HUMAN	Filtered	Filtered	Filtered	Filtered	116521	129083	98066.9	68167.7	Filtered	Filtered	Filtered	Filtered	Filtered	Filtered	Filtered	Filtered	86290.9	139818	84001.5	92573.3	13270.5	Filtered	Filtered	75317.5
O75367	H2AFY	Core histone macro-H2A.1	H2AY_HUMAN	Filtered	19800.8	59014.4	55194.9	Filtered	Filtered	26265.8	54934.6	146962	123904	Filtered	Filtered	23030.1	97225	13644.2	NaN	6735833	6813797	4909607	2215427	1.44569e+06	2089981	717690	2129680
O75368	SH3BGRL	SH3 domain-binding glutamic acid-rich-like protein	SH3L1_HUMAN	1834737	2.23811e+06	1427408	1526380	Filtered	Filtered	16984.6	300334	49820.5	57570.5	52953.8	1.25711e+06	Filtered	9235.16	Filtered	718149	Filtered	Filtered	Filtered	136270	Filtered	Filtered	Filtered	23656.2
O75369	FLNB	Filamin-B	FLNB_HUMAN	1.94499e+06	1.9736e+06	2.02209e+06	2.01197e+06	2.30056e+06	1.75775e+06	1.18931e+06	998828	481392	451236	351454	856617	65259.3	112723	125572	649786	295313	475873	406157	1.09655e+06	301976	419478	324615	1.83275e+06
O75376	NCOR1	Nuclear receptor corepressor 1	NCOR1_HUMAN	31614.7	Filtered	Filtered	29517.9	220673	200345	202086	157917	133390	135071	86966	56029.4	222432	289641	265321	139325	657186	709234	906600	611973	108846	121662	132945	307146
O75379	VAMP4	Vesicle-associated membrane protein 4	VAMP4_HUMAN	Filtered	Filtered	Filtered	Filtered	18017.4	Filtered	Filtered	Filtered	Filtered	6741.77	Filtered	Filtered	117657	108448	166617	42775.8	Filtered	Filtered	Filtered	22255	Filtered	10727.4	Filtered	Filtered
O75380	NDUFS6	NADH dehydrogenase [ubiquinone] iron-sulfur protein 6, mitochondrial	NDUS6_HUMAN	Filtered	Filtered	Filtered	Filtered	Filtered	Filtered	Filtered	Filtered	Filtered	Filtered	Filtered	Filtered	317578	501937	292588	157505	33689.3	106888	43628.1	50559.9	96723.2	79731.9	2869.67	Filtered
O75381	PEX14	Peroxisomal membrane protein PEX14	PEX14_HUMAN	Filtered	Filtered	Filtered	Filtered	Filtered	Filtered	Filtered	Filtered	11869.3	Filtered	Filtered	Filtered	218613	373559	227758	172200	14404.6	33640	20086.6	105604	Filtered	Filtered	Filtered	Filtered
O75382	TRIM3	Tripartite motif-containing protein 3	TRIM3_HUMAN	Filtered	18344.6	Filtered	Filtered	310013	306895	203311	125477	Filtered	Filtered	Filtered	Filtered	Filtered	Filtered	Filtered	Filtered	6359.73	35797.4	Filtered	134027	Filtered	Filtered	Filtered	71260.4
O75385	ULK1	Serine/threonine-protein kinase ULK1	ULK1_HUMAN	53359	66675	55794	53074	35874.7	116718	81805.1	48272.3	Filtered	Filtered	Filtered	32488.5	Filtered	Filtered	Filtered	51075.4	Filtered	Filtered	Filtered	Filtered	Filtered	Filtered	Filtered	Filtered
O75390	CS	Citrate synthase, mitochondrial	CISY_HUMAN	Filtered	Filtered	99166.6	153006	218026	232381	305494	527330	1706437	1.69864e+06	809749	472550	20888544	31197568	19592668	7814916	426226	629680	876679	2431822	94049	152832	133070	458073
O75391	SPAG7	Sperm-associated antigen 7	SPAG7_HUMAN	672245	551759	529927	428290	57756.9	Filtered	25367	67175.8	30358.1	33731.5	38994.3	436036	Filtered	Filtered	Filtered	677852	Filtered	Filtered	Filtered	Filtered	Filtered	Filtered	Filtered	Filtered
O75394	MRPL33	39S ribosomal protein L33, mitochondrial	RM33_HUMAN	Filtered	Filtered	Filtered	Filtered	Filtered	Filtered	Filtered	Filtered	Filtered	Filtered	Filtered	Filtered	391087	430269	228893	130578	Filtered	13953.7	7005.62	18366	3583.94	Filtered	Filtered	9228.59
O75396	SEC22B	Vesicle-trafficking protein SEC22b	SC22B_HUMAN	164273	158403	100980	137171	193243	148188	460153	339525	580896	496717	192847	222652	2.97625e+06	3.41384e+06	266852	175756	408067	251190	345008	643265	469349	556512	332091	459183
O75400	PRPF40A	Pre-mRNA-processing factor 40 homolog A	PR40A_HUMAN	11280.4	Filtered	Filtered	45589.7	353427	376352	572511	385851	29709.7	17233.9	Filtered	114419	230402	303059	201057	Filtered	2.59137e+06	4289129	3.11284e+06	2.34103e+06	954222	1.72083e+06	1.16036e+06	2.3404e+06
O75410	TACC1	Transforming acidic coiled-coil-containing protein 1	TACC1_HUMAN	36591	60501.3	38038.7	35691.7	167082	160907	131711	86644.2	1.25867e+06	1.23952e+06	620361	163448	417255	550309	432794	396654	59477.3	50409.5	134442	358099	110164	115004	99536.2	47021.4
O75414	NME6	Nucleoside diphosphate kinase 6	NDK6_HUMAN	Filtered	6345.75	4914.09	Filtered	46624.1	49852.1	20037.4	Filtered	4602.2	24978.3	Filtered	Filtered	793099	957944	699923	266343	191946	249699	291212	340005	18555.4	31389.9	36216.6	316794
O75419	CDC45	Cell division control protein 45 homolog	CDC45_HUMAN	102314	20211.3	103944	118947	206247	151182	142081	79558.7	Filtered	Filtered	Filtered	35535.5	Filtered	Filtered	Filtered	39394.6	Filtered	Filtered	Filtered	32814.9	Filtered	9997.84	Filtered	Filtered
O75427	LRCH4	Leucine-rich repeat and calponin homology domain-containing protein 4	LRCH4_HUMAN	Filtered	Filtered	Filtered	Filtered	Filtered	Filtered	Filtered	18466.4	Filtered	55633.1	Filtered	Filtered	88680.4	128916	Filtered	42268.8	29845.5	40222.1	32594.9	Filtered	Filtered	31724	16497.4	Filtered
O75431	MTX2	Metaxin-2	MTX2_HUMAN	Filtered	Filtered	Filtered	Filtered	Filtered	Filtered	Filtered	Filtered	Filtered	Filtered	Filtered	Filtered	806867	956153	766491	271285	155646	209425	142830	223161	310936	390372	306705	283314
O75436	VPS26A	Vacuolar protein sorting-associated protein 26A	VP26A_HUMAN	1.36628e+06	978568	817892	1.06091e+06	5.49848e+06	5656919	3.64956e+06	1995846	2.13969e+06	1.97455e+06	1283603	787754	759565	1014842	660163	952324	11946.5	63849.6	70050.2	571199	221583	Filtered	7572.32	251806
O75439	PMPCB	Mitochondrial-processing peptidase subunit beta	MPPB_HUMAN	Filtered	Filtered	Filtered	Filtered	Filtered	Filtered	Filtered	80583.7	150392	160611	124641	61724.3	2.13863e+06	2.11474e+06	2.01448e+06	945661	251879	519837	450023	420161	59648.9	141351	157456	178847
O75446	SAP30	Histone deacetylase complex subunit SAP30	SAP30_HUMAN	38595.8	33293	Filtered	Filtered	95780.8	41548.3	90856.5	52059.6	Filtered	Filtered	Filtered	32750.3	Filtered	Filtered	Filtered	Filtered	77009.5	100466	95730.9	157003	38615.5	44910.3	59971.1	86811.3
O75448	MED24	Mediator of RNA polymerase II transcription subunit 24	MED24_HUMAN	Filtered	Filtered	122825	Filtered	281736	240052	228568	149721	34222.6	19068.1	Filtered	Filtered	Filtered	8231.59	31468.3	Filtered	572398	878156	756934	558920	76507.8	146250	135407	377555
O75449	KATNA1	Katanin p60 ATPase-containing subunit A1	KTNA1_HUMAN	37646.5	NaN	Filtered	Filtered	42399.5	44817.2	NaN	NaN	Filtered	Filtered	Filtered	Filtered	Filtered	Filtered	Filtered	Filtered	Filtered	Filtered	Filtered	NaN	Filtered	Filtered	Filtered	Filtered
O75461	E2F6	Transcription factor E2F6	E2F6_HUMAN	Filtered	Filtered	Filtered	Filtered	Filtered	Filtered	Filtered	Filtered	Filtered	Filtered	Filtered	Filtered	Filtered	Filtered	Filtered	Filtered	45985.7	55895.5	41828.7	28538.9	Filtered	8897.75	Filtered	Filtered
O75462	CRLF1	Cytokine receptor-like factor 1	CRLF1_HUMAN	Filtered	Filtered	Filtered	Filtered	Filtered	Filtered	Filtered	Filtered	27777.5	35217.1	42666.7	Filtered	Filtered	Filtered	Filtered	Filtered	Filtered	Filtered	Filtered	Filtered	Filtered	Filtered	Filtered	Filtered
O75475	PSIP1	PC4 and SFRS1-interacting protein	PSIP1_HUMAN	29941.2	37366.9	26812.3	26669.8	1.50946e+06	1774500	810448	507264	42588.3	31704.8	Filtered	22483.2	82071.7	129017	63400.2	38992.9	789259	1524396	1.13325e+06	1.70717e+06	125126	240558	203461	987906
O75477	ERLIN1	Erlin-1	ERLN1_HUMAN	Filtered	Filtered	Filtered	Filtered	Filtered	Filtered	Filtered	Filtered	39504.7	25296.8	Filtered	Filtered	1.80181e+06	3.20884e+06	2141039	843011	59254.1	57853.4	44047	421619	106696	129751	166159	206452
O75478	TADA2A	Transcriptional adapter 2-alpha	TAD2A_HUMAN	Filtered	Filtered	Filtered	Filtered	Filtered	Filtered	Filtered	18937.8	Filtered	Filtered	Filtered	Filtered	Filtered	Filtered	Filtered	Filtered	107071	192826	113028	129207	7095.72	9279.31	Filtered	46417.8
O75486	SUPT3H	Transcription initiation protein SPT3 homolog	SUPT3_HUMAN	21040.3	Filtered	Filtered	Filtered	Filtered	10744.6	20800.2	Filtered	Filtered	Filtered	Filtered	Filtered	Filtered	Filtered	Filtered	Filtered	127675	64082.9	89098.6	66904.5	2944.46	Filtered	Filtered	7451.26
O75489	NDUFS3	NADH dehydrogenase [ubiquinone] iron-sulfur protein 3, mitochondrial	NDUS3_HUMAN	Filtered	Filtered	Filtered	Filtered	4036.03	Filtered	1477.7	3745.02	113956	165307	73731.4	Filtered	2.95164e+06	3.0834e+06	2730361	911906	201140	256849	296059	356169	101720	207006	93563	271329
O75494	SRSF10	Serine/arginine-rich splicing factor 10	SRS10_HUMAN	Filtered	Filtered	Filtered	Filtered	32307.9	42879.1	24412.7	14742.7	NaN	11677.7	17749.6	Filtered	37824.8	60361.1	38372.6	10362.8	824725	1.15543e+06	1.11366e+06	453870	986723	1.28864e+06	1.11236e+06	1.45147e+06
O75496	GMNN	Geminin	GEMI_HUMAN	317181	289668	172384	273548	550807	375680	245298	144602	23493.2	5704.33	Filtered	130561	Filtered	Filtered	Filtered	322015	23020.3	32535.4	28116.2	269619	Filtered	Filtered	Filtered	30249.5
O75503	CLN5	Ceroid-lipofuscinosis neuronal protein 5	CLN5_HUMAN	Filtered	Filtered	Filtered	Filtered	Filtered	Filtered	Filtered	Filtered	82089.2	98550.4	NaN	Filtered	101446	120518	98526.9	Filtered	Filtered	Filtered	Filtered	2820.11	Filtered	Filtered	Filtered	Filtered
O75506	HSBP1	Heat shock factor-binding protein 1	HSBP1_HUMAN	632790	432810	514023	294017	149426	120852	111363	102678	74161.4	78435	43599.3	381343	234534	164914	58013.5	559610	13681.7	Filtered	Filtered	90799.7	55170.8	77093.7	45469.8	209813
O75521	ECI2	Enoyl-CoA delta isomerase 2, mitochondrial	ECI2_HUMAN	Filtered	Filtered	Filtered	Filtered	Filtered	30564.9	30384.4	66494.9	2.99779e+06	2.9711e+06	1.44358e+06	485995	437518	541768	332644	256807	673480	1.23136e+06	701113	906645	208947	192677	74036.1	474439
O75525	KHDRBS3	KH domain-containing, RNA-binding, signal transduction-associated protein 3	KHDR3_HUMAN	Filtered	Filtered	Filtered	Filtered	81087.2	Filtered	Filtered	Filtered	Filtered	Filtered	Filtered	Filtered	Filtered	Filtered	Filtered	Filtered	225817	377735	318810	243541	79957.1	117248	Filtered	196340
O75528	TADA3	Transcriptional adapter 3	TADA3_HUMAN	Filtered	Filtered	Filtered	Filtered	46381	43044.4	62018.2	Filtered	Filtered	Filtered	Filtered	Filtered	Filtered	Filtered	Filtered	Filtered	Filtered	55483.5	55662.5	93620.4	Filtered	Filtered	Filtered	12830.7
O75529	TAF5L	TAF5-like RNA polymerase II p300/CBP-associated factor-associated factor 65 kDa subunit 5L	TAF5L_HUMAN	Filtered	Filtered	Filtered	Filtered	69097.1	118378	60495.7	Filtered	3091.1	Filtered	Filtered	Filtered	Filtered	Filtered	Filtered	Filtered	123606	223197	139052	114542	12242	Filtered	Filtered	70386
O75530	EED	Polycomb protein EED	EED_HUMAN	1243071	981226	882252	1.31768e+06	571982	568952	422672	493904	41955.2	3613.34	43695.1	914251	11296.3	Filtered	18197.5	180736	551947	961936	582607	439634	114166	150141	120536	330297
O75531	BANF1	Barrier-to-autointegration factor	BAF_HUMAN	212141	93423	274906	380002	419644	393709	469003	566994	190974	131918	153157	420760	283357	253243	337691	1.60319e+06	1.89385e+06	2.36964e+06	2.27966e+06	2.03473e+06	4.26345e+06	5.25388e+06	3.97744e+06	4439772
O75533	SF3B1	Splicing factor 3B subunit 1	SF3B1_HUMAN	54758.5	63763.5	33035.5	52460.4	332018	335715	277587	233135	162654	160828	72877.1	32166	238338	463561	196367	100697	734042	1.30498e+06	862681	859745	511407	767349	493871	975496
O75534	CSDE1	Cold shock domain-containing protein E1	CSDE1_HUMAN	320116	258114	238645	321263	3.62252e+06	3908574	2858354	1483488	288821	285143	249071	280588	127791	187712	126319	356717	182712	215362	201222	1.00806e+06	85557.5	115004	118106	501794
O75554	WBP4	WW domain-binding protein 4	WBP4_HUMAN	Filtered	Filtered	Filtered	Filtered	Filtered	Filtered	Filtered	Filtered	Filtered	Filtered	Filtered	Filtered	Filtered	Filtered	Filtered	Filtered	215147	230888	246292	Filtered	227166	233393	230747	213393
O75569	PRKRA	Interferon-inducible double-stranded RNA-dependent protein kinase activator A	PRKRA_HUMAN	100152	134095	Filtered	137873	393620	361063	398088	188502	Filtered	Filtered	Filtered	Filtered	40901.8	172125	70002	89382.8	Filtered	59954	15015	73992.5	125568	162060	114478	358668
O75582	RPS6KA5	Ribosomal protein S6 kinase alpha-5	KS6A5_HUMAN	72679.6	59351.3	44867.3	76322.2	37641.5	40775.3	29789.5	33051.4	8093.33	Filtered	Filtered	27963.5	Filtered	11521.8	Filtered	39685.5	Filtered	Filtered	Filtered	32121.3	Filtered	18705.4	18145.4	16589.4
O75592	MYCBP2	E3 ubiquitin-protein ligase MYCBP2	MYCB2_HUMAN	78409.8	122812	63409.8	112131	708678	703381	647524	248570	13107.4	5941.26	Filtered	30520.8	148041	133209	192048	85211.2	160754	199334	286138	327027	148196	166706	183781	287302
O75600	GCAT	2-amino-3-ketobutyrate coenzyme A ligase, mitochondrial	KBL_HUMAN	Filtered	Filtered	Filtered	Filtered	Filtered	Filtered	Filtered	Filtered	Filtered	Filtered	Filtered	Filtered	624753	842887	539548	251716	Filtered	Filtered	Filtered	Filtered	Filtered	149195	Filtered	Filtered
O75607	NPM3	Nucleoplasmin-3	NPM3_HUMAN	43789.5	45110.6	37315.5	52664.4	350026	402054	292036	159071	67667.3	72306.6	34359.9	29152.1	176772	219821	188652	120932	488723	661422	582924	657288	97156.5	117077	132957	229420
O75608	LYPLA1	Acyl-protein thioesterase 1	LYPA1_HUMAN	950081	1035929	950574	966056	Filtered	Filtered	Filtered	251218	141772	130664	88186.6	1.17254e+06	588150	844914	572561	700634	Filtered	Filtered	Filtered	146250	6843.82	Filtered	Filtered	Filtered
O75616	ERAL1	GTPase Era, mitochondrial	ERAL1_HUMAN	Filtered	Filtered	Filtered	Filtered	Filtered	Filtered	Filtered	Filtered	Filtered	26577.5	Filtered	Filtered	1.36673e+06	2.13252e+06	1.22274e+06	440028	135868	245953	171157	342669	115338	204902	84947.1	214614
O75629	CREG1	Protein CREG1	CREG1_HUMAN	Filtered	Filtered	Filtered	Filtered	Filtered	57092.2	Filtered	Filtered	108080	219038	124307	50331.6	680513	765682	576260	251958	11415.5	23060.1	22885.5	67588.4	Filtered	Filtered	Filtered	16967.4
O75635	SERPINB7	Serpin B7	SPB7_HUMAN	Filtered	Filtered	Filtered	Filtered	Filtered	Filtered	Filtered	Filtered	677002	692999	590032	204101	15027.7	Filtered	Filtered	Filtered	Filtered	Filtered	Filtered	Filtered	Filtered	Filtered	Filtered	Filtered
O75643	SNRNP200	U5 small nuclear ribonucleoprotein 200 kDa helicase	U520_HUMAN	700245	677054	513362	413617	2.2261e+06	1.91378e+06	2.02343e+06	1.32437e+06	657334	712634	404039	307583	529993	661915	470161	488000	11496545	14651846	11054013	6883325	8991938	12819945	8978140	11013919
O75648	TRMU	Mitochondrial tRNA-specific 2-thiouridylase 1	MTU1_HUMAN	Filtered	Filtered	Filtered	Filtered	Filtered	Filtered	Filtered	6400.88	4477.85	137637	Filtered	Filtered	574058	777445	507761	381380	27312.9	26238.7	27301.3	28278.4	Filtered	Filtered	Filtered	Filtered
O75663	TIPRL	TIP41-like protein	TIPRL_HUMAN	442452	449912	385733	471469	242984	264064	203222	173669	72004.9	43499.7	32069.4	413597	4006.06	Filtered	Filtered	258424	Filtered	Filtered	Filtered	101647	11745.3	3475.08	Filtered	21783.1
O75665	OFD1	Oral-facial-digital syndrome 1 protein	OFD1_HUMAN	6145.44	26150.4	25865.5	27416.1	98044.6	97431.6	27286	123365	Filtered	17651.2	38746.5	14868.1	Filtered	186870	Filtered	20686.5	23638.9	257025	48520.2	831906	134035	209462	100621	415906
O75674	TOM1L1	TOM1-like protein 1	TM1L1_HUMAN	296432	515468	244565	130908	845996	796208	621813	465416	116909	110612	42375.7	195542	Filtered	Filtered	54430.1	303996	Filtered	Filtered	Filtered	58664.6	Filtered	Filtered	Filtered	Filtered
O75676	RPS6KA4	Ribosomal protein S6 kinase alpha-4	KS6A4_HUMAN	594577	773168	669292	658289	2.78646e+06	2.95434e+06	2.31218e+06	1.32321e+06	60384.6	85872.5	25384.1	217278	344184	546149	390135	523466	506768	715676	739380	1.59995e+06	223620	246080	234936	1.32954e+06
O75683	SURF6	Surfeit locus protein 6	SURF6_HUMAN	Filtered	Filtered	Filtered	Filtered	Filtered	Filtered	Filtered	Filtered	Filtered	Filtered	Filtered	40296.4	Filtered	Filtered	Filtered	7829.54	Filtered	18228.8	15614.2	14391	411406	454104	379849	177674
O75691	UTP20	Small subunit processome component 20 homolog	UTP20_HUMAN	206134	Filtered	Filtered	Filtered	370877	21967.8	102662	Filtered	12590	18013.2	11180.1	39253.4	147904	128692	77144.4	Filtered	758747	1.08335e+06	778363	696530	853998	1.15623e+06	826689	971596
O75694	NUP155	Nuclear pore complex protein Nup155	NU155_HUMAN	844711	993096	1072707	1.0916e+06	1613583	1.83566e+06	1753571	959897	915961	882706	717273	1.33126e+06	1.64932e+06	1.78261e+06	1.26224e+06	1.8289e+06	1.9883e+06	2753713	2.92377e+06	2.25722e+06	2.80772e+06	4.43476e+06	2.73555e+06	2.96135e+06
O75695	RP2	Protein XRP2	XRP2_HUMAN	Filtered	25199.5	Filtered	Filtered	Filtered	15922.3	Filtered	Filtered	80981	114658	36783.4	17092	616633	756799	496025	237684	Filtered	Filtered	Filtered	39255	Filtered	72274	Filtered	Filtered
O75716	STK16	Serine/threonine-protein kinase 16	STK16_HUMAN	Filtered	Filtered	Filtered	Filtered	Filtered	Filtered	Filtered	Filtered	Filtered	Filtered	Filtered	Filtered	10510.2	14663.8	11646.7	Filtered	Filtered	Filtered	Filtered	0.350103	Filtered	Filtered	Filtered	Filtered
O75717	WDHD1	WD repeat and HMG-box DNA-binding protein 1	WDHD1_HUMAN	84416.5	54196.7	48862.5	71458.9	735022	1.08407e+06	813535	572051	387063	441625	269578	60752.4	121977	118633	132841	215220	58610.5	155138	118270	211308	26501.9	45250.9	37943.2	101018
O75718	CRTAP	Cartilage-associated protein	CRTAP_HUMAN	Filtered	Filtered	Filtered	Filtered	Filtered	Filtered	15173.4	Filtered	1.90323e+06	2037579	1593274	244104	110332	170804	85214.1	104686	72546.5	156890	95785.5	129902	43951.2	31002.9	36044.7	58297.1
O75746	SLC25A12	Calcium-binding mitochondrial carrier protein Aralar1	CMC1_HUMAN	Filtered	Filtered	Filtered	Filtered	NaN	Filtered	9017.32	Filtered	NaN	NaN	Filtered	Filtered	1.8435e+06	2242692	1.81679e+06	703210	154420	286438	275072	394717	42812.3	68911.2	42245.4	72356.5
O75752	B3GALNT1	UDP-GalNAc:beta-1,3-N-acetylgalactosaminyltransferase 1	B3GL1_HUMAN	Filtered	Filtered	Filtered	Filtered	Filtered	Filtered	Filtered	Filtered	Filtered	18358.3	Filtered	Filtered	159756	133396	123826	95234	Filtered	Filtered	Filtered	Filtered	Filtered	23068.7	Filtered	Filtered
O75781	PALM	Paralemmin-1	PALM_HUMAN	Filtered	Filtered	Filtered	Filtered	Filtered	Filtered	Filtered	Filtered	Filtered	Filtered	Filtered	Filtered	10175.1	18211.9	Filtered	Filtered	Filtered	Filtered	Filtered	Filtered	Filtered	Filtered	Filtered	Filtered
O75792	RNASEH2A	Ribonuclease H2 subunit A	RNH2A_HUMAN	744698	318320	301447	621212	703777	810957	762567	623605	79914.1	96264.8	129916	174205	Filtered	Filtered	9082.39	328813	Filtered	9127.08	Filtered	264827	16289.2	Filtered	Filtered	164720
O75794	CDC123	Cell division cycle protein 123 homolog	CD123_HUMAN	3.74704e+06	3.25197e+06	2.57002e+06	3.70336e+06	1.97744e+06	1.81555e+06	1.32786e+06	1.87121e+06	284042	180491	222087	2094332	Filtered	76051	89367.3	1.56211e+06	140349	128464	148971	823234	321443	360862	319128	437681
O75808	CAPN15	Calpain-15	CAN15_HUMAN	Filtered	Filtered	Filtered	Filtered	Filtered	Filtered	Filtered	Filtered	Filtered	Filtered	Filtered	Filtered	Filtered	Filtered	Filtered	Filtered	Filtered	Filtered	Filtered	14048.3	Filtered	Filtered	Filtered	Filtered
O75815	BCAR3	Breast cancer anti-estrogen resistance protein 3	BCAR3_HUMAN	127701	158784	132834	104260	61912.2	36275.2	53901.5	49114.6	28921.5	27473.1	17229.2	73948.8	Filtered	Filtered	Filtered	22905.6	Filtered	Filtered	Filtered	10117.8	Filtered	Filtered	Filtered	Filtered
O75817	POP7	Ribonuclease P protein subunit p20	POP7_HUMAN	137141	149989	131296	179771	630626	793204	445437	343267	194132	203142	150852	131575	9426.49	129351	88838	195731	261622	593683	368212	341110	102552	148821	90152.4	211137
O75818	RPP40	Ribonuclease P protein subunit p40	RPP40_HUMAN	112019	106300	79071	114869	362568	457128	297918	218395	103193	107918	60649.3	79468.9	63600.4	89082.8	37581.2	108482	104269	155134	151943	142902	69656.7	50531.4	32919.6	81380.6
O75821	EIF3G	Eukaryotic translation initiation factor 3 subunit G	EIF3G_HUMAN	2122548	2197077	2066342	1.93853e+06	7190681	6990064	4.70021e+06	2.37347e+06	634426	520921	378311	965197	699613	988612	669407	1.17699e+06	712969	996981	1.07516e+06	3.45943e+06	113880	156283	117431	1.26806e+06
O75822	EIF3J	Eukaryotic translation initiation factor 3 subunit J	EIF3J_HUMAN	1.58333e+06	1.70541e+06	1.31331e+06	1.07479e+06	4.78528e+06	4.89401e+06	3015990	1.54538e+06	439214	418419	300979	556064	444154	588891	458092	1.28672e+06	516604	716326	876421	2423375	50389.9	59715.8	87100.4	642059
O75828	CBR3	Carbonyl reductase [NADPH] 3	CBR3_HUMAN	81720.8	60240.8	73460	97981	Filtered	Filtered	Filtered	Filtered	Filtered	Filtered	Filtered	90709.3	Filtered	Filtered	Filtered	39131.9	Filtered	Filtered	Filtered	Filtered	Filtered	Filtered	Filtered	Filtered
O75832	PSMD10	26S proteasome non-ATPase regulatory subunit 10	PSD10_HUMAN	479684	377313	344803	403944	121495	105876	33550.4	144207	196211	143532	115010	339652	Filtered	Filtered	Filtered	199390	Filtered	Filtered	Filtered	59497.8	63642.4	2651.23	46335.6	1878.24
O75843	AP1G2	AP-1 complex subunit gamma-like 2	AP1G2_HUMAN	32150.6	99672.2	45019.6	77867.3	224085	268646	215870	134566	6288.49	46945.9	Filtered	Filtered	40534.8	23930.5	46340.7	120741	Filtered	Filtered	17948.8	85176.3	22290.2	15533.8	Filtered	31784.9
O75844	ZMPSTE24	CAAX prenyl protease 1 homolog	FACE1_HUMAN	Filtered	Filtered	Filtered	Filtered	29143.3	Filtered	32828.5	Filtered	53115.3	77799	19114.4	Filtered	1176955	1.95251e+06	1290017	534432	14818.9	Filtered	40903.6	128397	38455	50423	16749.6	109438
O75874	IDH1	Isocitrate dehydrogenase [NADP] cytoplasmic	IDHC_HUMAN	10018631	7.10723e+06	6900579	8091460	420223	245020	318652	1.64227e+06	750650	708295	604449	5.24076e+06	67046.6	99817.2	108384	2.7193e+06	13943.9	Filtered	34511.5	414313	22042	44846.2	48666.1	113084
O75879	GATB	Glutamyl-tRNA(Gln) amidotransferase subunit B, mitochondrial	GATB_HUMAN	Filtered	Filtered	Filtered	Filtered	Filtered	Filtered	Filtered	Filtered	4559.39	Filtered	Filtered	Filtered	908785	640032	638048	231776	Filtered	Filtered	Filtered	Filtered	Filtered	Filtered	Filtered	Filtered
O75880	SCO1	Protein SCO1 homolog, mitochondrial	SCO1_HUMAN	Filtered	Filtered	Filtered	Filtered	Filtered	Filtered	Filtered	47818.8	17042.4	Filtered	Filtered	Filtered	180556	355851	181205	104694	24986.3	84585.2	28389.2	62148.6	17309.7	11037	21754.1	107397
O75882	ATRN	Attractin	ATRN_HUMAN	Filtered	Filtered	Filtered	Filtered	Filtered	Filtered	Filtered	Filtered	42101.2	47922.8	39141.1	Filtered	22108.4	44311.4	24137.9	Filtered	Filtered	Filtered	Filtered	Filtered	Filtered	Filtered	Filtered	Filtered
O75886	STAM2	Signal transducing adapter molecule 2	STAM2_HUMAN	149330	77773.7	28926.4	162358	644667	525138	340767	278712	296051	270603	218187	176014	445160	680391	544096	376896	Filtered	Filtered	Filtered	169029	Filtered	Filtered	Filtered	Filtered
O75909	CCNK	Cyclin-K	CCNK_HUMAN	Filtered	Filtered	Filtered	Filtered	192747	164300	166123	93006.3	19252.9	20863.4	Filtered	Filtered	87935.9	119617	62792.2	37346.8	338066	576652	399927	419818	83241.6	132679	95358.8	220778
O75915	ARL6IP5	PRA1 family protein 3	PRAF3_HUMAN	Filtered	Filtered	24710.4	Filtered	208836	173253	176518	83025	4.21538e+06	4.29553e+06	2.0286e+06	309876	1.47735e+06	2286175	1.71696e+06	847725	721287	1.10253e+06	784829	430657	921433	1763835	936436	892852
O75925	PIAS1	E3 SUMO-protein ligase PIAS1	PIAS1_HUMAN	Filtered	Filtered	Filtered	Filtered	167621	165190	103115	76870.9	Filtered	Filtered	Filtered	Filtered	Filtered	Filtered	Filtered	Filtered	63962.7	120914	114332	168014	5382.81	35510.9	29872.7	117561
O75928	PIAS2	E3 SUMO-protein ligase PIAS2	PIAS2_HUMAN	Filtered	NaN	Filtered	Filtered	579263	464441	419720	265560	NaN	NaN	Filtered	Filtered	Filtered	Filtered	Filtered	16991.9	53213.9	23562.6	72051.6	162233	5593.86	NaN	NaN	89355.5
O75934	BCAS2	Pre-mRNA-splicing factor SPF27	SPF27_HUMAN	200774	316671	328822	111069	486595	605063	290312	253240	84369.5	146824	69491.5	102198	171546	314936	196900	275242	661484	1.28864e+06	853976	749433	268016	444881	309384	978706
O75935	DCTN3	Dynactin subunit 3	DCTN3_HUMAN	275668	285142	299355	278199	1.84994e+06	1944264	1.11757e+06	804085	105591	83388.8	46407.8	142092	221531	194497	148013	262453	208269	238488	232072	497414	174343	455749	225592	164964
O75937	DNAJC8	DnaJ homolog subfamily C member 8	DNJC8_HUMAN	206902	100032	102315	77424.9	1.55387e+06	1.78885e+06	849245	980414	147016	112640	7262.1	275228	9195.73	42802.5	Filtered	110997	88967.7	100906	112936	159847	75714.2	113871	118158	184650
O75940	SMNDC1	Survival of motor neuron-related-splicing factor 30	SPF30_HUMAN	Filtered	Filtered	Filtered	Filtered	92162.6	274141	144877	130264	Filtered	Filtered	Filtered	Filtered	Filtered	Filtered	Filtered	24046.2	14424.1	29669.1	420648	25350.5	153431	161506	123768	280807
O75943	RAD17	Cell cycle checkpoint protein RAD17	RAD17_HUMAN	Filtered	Filtered	Filtered	Filtered	456078	748571	568463	233182	Filtered	Filtered	Filtered	Filtered	8392.7	12364.8	42322.7	67001.5	63308.5	45647.6	56255.3	204796	30120.8	46941.1	8643.37	77797.3
O75947	ATP5PD	ATP synthase subunit d, mitochondrial	ATP5H_HUMAN	Filtered	Filtered	Filtered	Filtered	Filtered	Filtered	Filtered	Filtered	21591.8	51652.5	Filtered	Filtered	9328646	11336573	8.3721e+06	4.59467e+06	55657.1	120475	92819.1	194184	171874	278484	125572	264504
O75955	FLOT1	Flotillin-1	FLOT1_HUMAN	Filtered	Filtered	Filtered	74904.1	296946	175792	173150	37399.4	78167.3	82777.4	45315.6	43091.6	121529	185690	123181	209835	44776.9	72175.3	33086.5	138748	1.07469e+06	1544024	1411547	517906
O75962	TRIO	Triple functional domain protein	TRIO_HUMAN	241661	302232	252733	291041	466600	352190	453668	350201	13710.7	13548.7	295392	59793.6	86051.5	Filtered	168288	231499	70866	63861.2	45755.5	270142	86099.5	94673.8	66493.6	187262
O75964	ATP5MG	ATP synthase subunit g, mitochondrial	ATP5L_HUMAN	Filtered	Filtered	Filtered	Filtered	155250	291929	211446	150265	132970	149390	70297.7	Filtered	11660048	23462628	10566433	3.73089e+06	937085	1.68234e+06	1.23357e+06	1.72353e+06	352291	549167	247670	687381
O75970	MPDZ	Multiple PDZ domain protein	MPDZ_HUMAN	49851.4	104493	77339.4	71939.7	224073	203666	188964	123113	11887	33559.7	NaN	16135.9	112192	137394	112315	119075	53014.3	64172.7	62060.4	154175	126856	85624.1	51043.3	62004.4
O75976	CPD	Carboxypeptidase D	CBPD_HUMAN	Filtered	Filtered	20064.1	Filtered	Filtered	49430.4	56754.2	Filtered	58615.1	48312.9	55376.1	15323.5	718322	903050	853748	331417	Filtered	Filtered	Filtered	109629	3466.03	70941.9	2599.31	74678
O76003	GLRX3	Glutaredoxin-3	GLRX3_HUMAN	5552816	6.2301e+06	5573786	5.53218e+06	525073	351785	367450	1.27707e+06	403774	347960	338938	3716773	97851.7	49145.1	182044	2.73018e+06	Filtered	Filtered	Filtered	480564	120409	133156	129399	183540
O76009	KRT33A	Keratin, type I cuticular Ha3-I	KT33A_HUMAN	NaN	Filtered	Filtered	Filtered	NaN	Filtered	Filtered	Filtered	NaN	Filtered	NaN	NaN	NaN	NaN	NaN	NaN	NaN	NaN	NaN	NaN	NaN	NaN	NaN	NaN
O76021	RSL1D1	Ribosomal L1 domain-containing protein 1	RL1D1_HUMAN	83683.3	43670.2	127298	103226	290569	294739	420108	392875	121481	74387.2	117918	23897.7	175509	179662	173183	99503	3.15417e+06	4.01648e+06	2.25938e+06	1590886	3993728	5.73643e+06	5393641	4626773
O76024	WFS1	Wolframin	WFS1_HUMAN	Filtered	Filtered	Filtered	Filtered	Filtered	273893	300033	476819	877814	668993	612352	469257	28354148	28422316	24206150	15840302	1.57954e+06	2239996	1.81368e+06	3082821	636561	790720	598166	1.97476e+06
O76031	CLPX	ATP-dependent Clp protease ATP-binding subunit clpX-like, mitochondrial	CLPX_HUMAN	Filtered	Filtered	Filtered	Filtered	91172.2	Filtered	93922	231708	222495	188461	200628	23489.2	4697300	7.46439e+06	4.83425e+06	2.04498e+06	650793	1.08028e+06	853813	1.09477e+06	331282	527354	267824	432638
O76070	SNCG	Gamma-synuclein	SYUG_HUMAN	2.34107e+06	2392252	1.95539e+06	2.06909e+06	180635	169976	203048	421342	627335	558546	335593	2361693	49537.5	60670.8	41126.1	1.79896e+06	Filtered	Filtered	Filtered	56695.6	Filtered	Filtered	Filtered	Filtered
O76071	CIAO1	Probable cytosolic iron-sulfur protein assembly protein CIAO1	CIAO1_HUMAN	Filtered	Filtered	Filtered	Filtered	Filtered	Filtered	Filtered	Filtered	Filtered	Filtered	Filtered	Filtered	Filtered	22021.2	Filtered	144675	19637.7	20726.9	32236.3	60059.2	17099.8	18070.1	14390.8	24384.9
O76082	SLC22A5	Solute carrier family 22 member 5	S22A5_HUMAN	Filtered	Filtered	Filtered	Filtered	Filtered	Filtered	Filtered	Filtered	8330.99	11067.3	Filtered	Filtered	56283.3	123102	39678.9	23922	Filtered	Filtered	Filtered	Filtered	Filtered	Filtered	Filtered	Filtered
O76094	SRP72	Signal recognition particle subunit SRP72	SRP72_HUMAN	289607	364713	299531	269922	6625595	6466393	4217524	2.28347e+06	338822	376998	215029	183476	325044	482401	419055	473467	397399	566200	482318	1.26765e+06	252532	345592	218881	678162
O76095	JTB	Protein JTB	JTB_HUMAN	Filtered	Filtered	Filtered	Filtered	Filtered	Filtered	Filtered	Filtered	Filtered	Filtered	Filtered	Filtered	115280	173281	96306.6	54274.3	Filtered	Filtered	Filtered	Filtered	Filtered	Filtered	Filtered	Filtered
O94760	DDAH1	N(G),N(G)-dimethylarginine dimethylaminohydrolase 1	DDAH1_HUMAN	317048	348341	301692	395538	243892	274167	219261	126436	148390	136640	129209	251871	84768.2	152015	187805	314479	Filtered	Filtered	Filtered	105020	Filtered	Filtered	Filtered	43242
O94761	RECQL4	ATP-dependent DNA helicase Q4	RECQ4_HUMAN	45764.5	Filtered	Filtered	Filtered	Filtered	37672.9	Filtered	Filtered	Filtered	Filtered	Filtered	Filtered	Filtered	28281	Filtered	Filtered	Filtered	23655.7	Filtered	Filtered	Filtered	Filtered	Filtered	Filtered
O94762	RECQL5	ATP-dependent DNA helicase Q5	RECQ5_HUMAN	Filtered	Filtered	Filtered	Filtered	50207.4	107860	42158.3	Filtered	Filtered	Filtered	Filtered	Filtered	Filtered	Filtered	Filtered	Filtered	54854.6	78145.9	68956.9	39434	Filtered	Filtered	Filtered	Filtered
O94763	URI1	Unconventional prefoldin RPB5 interactor 1	RMP_HUMAN	98164.8	155098	82128.6	57813.6	701147	753651	567470	372627	47053.1	Filtered	22509.1	90345	4976.23	66972.6	52398.6	113423	226722	252761	307622	533861	19029.3	Filtered	26209.9	241715
O94766	B3GAT3	Galactosylgalactosylxylosylprotein 3-beta-glucuronosyltransferase 3	B3GA3_HUMAN	Filtered	Filtered	Filtered	Filtered	Filtered	9258.85	4328.03	Filtered	237451	247200	191215	Filtered	467075	607962	444114	402841	222017	337413	455388	219917	130506	281953	224958	299649
O94776	MTA2	Metastasis-associated protein MTA2	MTA2_HUMAN	91970.6	94329.7	48837	164368	1.37635e+06	1.63327e+06	890734	847842	293831	354503	181030	121493	431160	578768	381737	305826	2999388	4878174	3110691	1.85779e+06	481191	625359	437466	2.46311e+06
O94782	USP1	Ubiquitin carboxyl-terminal hydrolase 1	UBP1_HUMAN	Filtered	Filtered	Filtered	Filtered	197912	589138	290309	96529.4	Filtered	16687.6	5484.57	Filtered	Filtered	Filtered	Filtered	Filtered	58730.1	151337	41911.3	115281	18418.3	33879.5	10812.6	50287.4
O94788	ALDH1A2	Retinal dehydrogenase 2	AL1A2_HUMAN	Filtered	Filtered	Filtered	Filtered	Filtered	Filtered	Filtered	Filtered	Filtered	Filtered	Filtered	Filtered	63082.6	145776	Filtered	Filtered	Filtered	Filtered	Filtered	Filtered	Filtered	Filtered	Filtered	Filtered
O94804	STK10	Serine/threonine-protein kinase 10	STK10_HUMAN	113081	420296	56782.3	203622	809312	872453	786687	588662	48813	74360.9	Filtered	51027.7	Filtered	Filtered	Filtered	192480	132715	Filtered	Filtered	219369	Filtered	Filtered	Filtered	176095
O94808	GFPT2	Glutamine--fructose-6-phosphate aminotransferase [isomerizing] 2	GFPT2_HUMAN	36108.6	104443	121152	136760	Filtered	Filtered	Filtered	Filtered	Filtered	Filtered	Filtered	62500.9	Filtered	Filtered	Filtered	63023.2	Filtered	Filtered	Filtered	13445	Filtered	Filtered	Filtered	Filtered
O94813	SLIT2	Slit homolog 2 protein	SLIT2_HUMAN	Filtered	Filtered	Filtered	45503.5	120698	Filtered	119899	79193.5	Filtered	Filtered	Filtered	Filtered	37767.3	Filtered	43084.4	Filtered	84699.2	147256	65021.4	Filtered	Filtered	Filtered	Filtered	104520
O94822	LTN1	E3 ubiquitin-protein ligase listerin	LTN1_HUMAN	391733	255101	372700	359029	897558	767207	796526	542583	19730.4	25919.3	Filtered	139840	28552.2	Filtered	Filtered	87972.6	Filtered	32263.3	73360.6	328208	Filtered	22931.1	Filtered	183527
O94826	TOMM70	Mitochondrial import receptor subunit TOM70	TOM70_HUMAN	183775	136541	148039	144191	Filtered	Filtered	97566	Filtered	15318.2	55015.3	Filtered	20041.2	2530831	4326122	2.28147e+06	1274597	1114617	1.83201e+06	1.05835e+06	571704	288438	429802	263520	459411
O94829	IPO13	Importin-13	IPO13_HUMAN	143935	182115	175411	188862	65291.2	59000.3	16562	40644	Filtered	Filtered	Filtered	126206	Filtered	Filtered	Filtered	165006	Filtered	Filtered	Filtered	8272.28	Filtered	Filtered	Filtered	Filtered
O94830	DDHD2	Phospholipase DDHD2	DDHD2_HUMAN	205092	96124	161204	118834	Filtered	13404.1	Filtered	24755.3	115837	97460.9	43036.9	152419	Filtered	Filtered	Filtered	118308	Filtered	Filtered	Filtered	Filtered	Filtered	Filtered	Filtered	Filtered
O94842	TOX4	TOX high mobility group box family member 4	TOX4_HUMAN	NaN	Filtered	Filtered	NaN	90148.3	93655.6	117399	78594.4	136896	167324	21861.4	Filtered	44470.2	47993.5	17221.3	43417	660145	646096	825606	737833	58313.2	87788.4	63301.9	419869
O94851	MICAL2	[F-actin]-monooxygenase MICAL2	MICA2_HUMAN	Filtered	Filtered	Filtered	Filtered	Filtered	Filtered	Filtered	Filtered	45266.1	55001.3	Filtered	Filtered	241913	273181	185730	97270.3	32676	54816.7	94619.7	117888	19861.1	Filtered	17292.1	Filtered
O94854	KIAA0754	Uncharacterized protein KIAA0754	K0754_HUMAN	Filtered	Filtered	Filtered	Filtered	Filtered	Filtered	Filtered	Filtered	41378.9	54672.3	Filtered	Filtered	97884.9	239680	147175	62067.4	Filtered	19062.4	23308.9	64638.4	Filtered	80241.5	26112.4	23543.2
O94855	SEC24D	Protein transport protein Sec24D	SC24D_HUMAN	419100	424464	341132	491648	4802713	5.08255e+06	3.40827e+06	2.06442e+06	4464771	4.98425e+06	3171243	819074	440219	502439	458678	768580	41463.4	126667	114907	580888	49194	64866.9	40474.3	241481
O94864	SUPT7L	STAGA complex 65 subunit gamma	ST65G_HUMAN	25314	24651	Filtered	Filtered	49706.1	90009	52146	32336.5	1559.92	68387.3	Filtered	Filtered	Filtered	Filtered	2612.27	161505	223488	287102	202134	164342	Filtered	69703.5	24395.5	78739.4
O94868	FCHSD2	F-BAR and double SH3 domains protein 2	FCSD2_HUMAN	40951	41186.5	Filtered	34797	73455.2	50540.2	41489.3	Filtered	Filtered	Filtered	Filtered	Filtered	Filtered	Filtered	14991.4	Filtered	Filtered	Filtered	Filtered	Filtered	Filtered	Filtered	5767.77	43027.8
O94874	UFL1	E3 UFM1-protein ligase 1	UFL1_HUMAN	Filtered	41207.7	30239.2	112559	78005.2	76052.7	92354.9	74519.3	130661	127589	70365	38934.8	2.6709e+06	3617969	2366278	1.02603e+06	805515	1.03031e+06	1047787	1.05031e+06	724398	1.09023e+06	650890	691072
O94875	SORBS2	Sorbin and SH3 domain-containing protein 2	SRBS2_HUMAN	10092.4	Filtered	5871.74	Filtered	407608	442289	226614	216636	Filtered	Filtered	Filtered	Filtered	Filtered	Filtered	Filtered	Filtered	143576	237450	225219	248196	23256.7	31925.3	Filtered	439996
O94876	TMCC1	Transmembrane and coiled-coil domains protein 1	TMCC1_HUMAN	Filtered	Filtered	Filtered	Filtered	Filtered	Filtered	Filtered	Filtered	Filtered	Filtered	Filtered	Filtered	NaN	20288	NaN	Filtered	Filtered	12588.9	Filtered	Filtered	NaN	11753.2	17779.8	16802.7
O94880	PHF14	PHD finger protein 14	PHF14_HUMAN	49673.6	27649	42956.1	50318.2	39547.2	44238	31605.3	21414.7	5201.59	10010.5	Filtered	19495.8	Filtered	Filtered	Filtered	27003.8	466643	665096	570921	286384	104913	137406	101431	310600
O94886	TMEM63A	CSC1-like protein 1	CSCL1_HUMAN	Filtered	Filtered	Filtered	Filtered	Filtered	Filtered	Filtered	Filtered	Filtered	Filtered	Filtered	Filtered	272129	386451	207763	79964.2	Filtered	Filtered	Filtered	Filtered	Filtered	Filtered	Filtered	Filtered
O94887	FARP2	FERM, ARHGEF and pleckstrin domain-containing protein 2	FARP2_HUMAN	5059.05	16250.5	Filtered	Filtered	Filtered	Filtered	Filtered	Filtered	Filtered	6145.27	Filtered	Filtered	11712.9	76871.6	52141.2	26460.8	4906.42	12980	Filtered	1925.56	3288.43	8065.16	Filtered	Filtered
O94888	UBXN7	UBX domain-containing protein 7	UBXN7_HUMAN	552113	655790	490131	490306	779082	831462	817950	498984	247364	221713	230277	444738	208649	59626.1	207088	643588	108500	63394.3	186602	516663	Filtered	Filtered	Filtered	41884.6
O94898	LRIG2	Leucine-rich repeats and immunoglobulin-like domains protein 2	LRIG2_HUMAN	Filtered	Filtered	Filtered	Filtered	Filtered	Filtered	Filtered	Filtered	45864	80679.6	43280.4	Filtered	Filtered	4683.98	2302.25	Filtered	Filtered	0.365816	Filtered	Filtered	Filtered	Filtered	Filtered	Filtered
O94900	TOX	Thymocyte selection-associated high mobility group box protein TOX	TOX_HUMAN	90207.6	82041.2	49090.8	Filtered	Filtered	Filtered	Filtered	Filtered	Filtered	Filtered	Filtered	Filtered	Filtered	Filtered	Filtered	57100.3	Filtered	Filtered	Filtered	Filtered	Filtered	Filtered	Filtered	Filtered
O94901	SUN1	SUN domain-containing protein 1	SUN1_HUMAN	Filtered	Filtered	Filtered	Filtered	Filtered	Filtered	Filtered	136818	Filtered	Filtered	Filtered	Filtered	6951.85	56511.2	5642.91	Filtered	28239.2	51954	85588.7	170050	223256	274652	220592	320952
O94903	PLPBP	Pyridoxal phosphate homeostasis protein	PLPHP_HUMAN	448040	655500	609750	659970	85512.7	Filtered	94449.1	196686	15026.1	15204	12541	476306	99045.7	59022.6	155893	339498	Filtered	Filtered	Filtered	Filtered	Filtered	Filtered	Filtered	Filtered
O94905	ERLIN2	Erlin-2	ERLN2_HUMAN	Filtered	Filtered	Filtered	Filtered	NaN	NaN	NaN	12316.8	73337.2	115286	33756.7	Filtered	2.96892e+06	4576540	2.76581e+06	1.05294e+06	121099	253017	211992	623894	249205	329890	233235	416856
O94906	PRPF6	Pre-mRNA-processing factor 6	PRP6_HUMAN	Filtered	Filtered	Filtered	Filtered	583301	668005	678942	362107	89562.2	134457	124736	Filtered	158410	276043	173529	Filtered	4.04206e+06	7.33863e+06	4772545	3.28253e+06	2.46105e+06	4.17222e+06	2.60483e+06	3767790
O94913	PCF11	Pre-mRNA cleavage complex 2 protein Pcf11	PCF11_HUMAN	Filtered	Filtered	Filtered	Filtered	178098	198954	147445	118976	9926.29	Filtered	Filtered	Filtered	45386.4	38393	4268.14	5904.28	212944	321600	257120	173949	132345	163940	134184	122573
O94915	FRYL	Protein furry homolog-like	FRYL_HUMAN	114099	138758	148961	103277	326154	287791	227667	164238	Filtered	4366.01	10846.5	61081.5	Filtered	Filtered	Filtered	67410.8	Filtered	9075.98	6280.99	123519	59480.2	83383.2	68394.6	128193
O94916	NFAT5	Nuclear factor of activated T-cells 5	NFAT5_HUMAN	Filtered	Filtered	Filtered	Filtered	Filtered	Filtered	Filtered	Filtered	Filtered	Filtered	Filtered	Filtered	Filtered	Filtered	Filtered	Filtered	78041.5	77659	66159	40050.6	Filtered	Filtered	Filtered	28799.5
O94919	ENDOD1	Endonuclease domain-containing 1 protein	ENDD1_HUMAN	Filtered	Filtered	Filtered	Filtered	Filtered	Filtered	Filtered	Filtered	139941	161478	82736.9	Filtered	390944	535403	349935	172411	Filtered	Filtered	Filtered	Filtered	Filtered	Filtered	Filtered	Filtered
O94923	GLCE	D-glucuronyl C5-epimerase	GLCE_HUMAN	Filtered	Filtered	Filtered	Filtered	Filtered	Filtered	Filtered	Filtered	24416.7	Filtered	Filtered	190991	230802	308506	153517	105787	152087	227817	153642	133777	96637.2	69011.6	72418.4	71736.5
O94925	GLS	Glutaminase kidney isoform, mitochondrial	GLSK_HUMAN	Filtered	Filtered	Filtered	Filtered	Filtered	Filtered	54211.4	137313	232259	219246	110756	90638.5	2.02027e+06	3023841	1.88434e+06	1.15032e+06	Filtered	Filtered	39073	190863	88837.8	102494	99594.9	27573.3
O94927	HAUS5	HAUS augmin-like complex subunit 5	HAUS5_HUMAN	276792	328271	185059	145498	963128	759835	770174	535414	15123.8	Filtered	Filtered	57712.2	Filtered	3854.54	Filtered	186403	Filtered	Filtered	28831.5	227853	50870.3	47039.1	27130.4	152128
O94952	FBXO21	F-box only protein 21	FBX21_HUMAN	53155.9	56528.5	64184.1	72225.4	50528.4	100935	68964.7	36275.1	Filtered	Filtered	34346.1	46369.1	Filtered	11867.5	Filtered	44089.2	Filtered	Filtered	Filtered	16470.4	Filtered	Filtered	Filtered	Filtered
O94953	KDM4B	Lysine-specific demethylase 4B	KDM4B_HUMAN	7834.84	Filtered	Filtered	Filtered	28776.3	65250.6	11858.1	Filtered	Filtered	Filtered	Filtered	Filtered	Filtered	Filtered	Filtered	Filtered	7856.39	36549.2	29577.7	42628.1	Filtered	Filtered	Filtered	Filtered
O94955	RHOBTB3	Rho-related BTB domain-containing protein 3	RHBT3_HUMAN	Filtered	Filtered	Filtered	Filtered	Filtered	1.30833e+06	Filtered	Filtered	356117	Filtered	Filtered	Filtered	212826	Filtered	249352	Filtered	Filtered	Filtered	Filtered	Filtered	88475	113247	Filtered	349231
O94966	USP19	Ubiquitin carboxyl-terminal hydrolase 19	UBP19_HUMAN	744931	659769	693957	605581	438815	351601	308970	330053	228832	235345	152443	476981	558508	620437	460434	590855	56317.5	86019.4	57906.4	178671	66332.2	75415.1	39077.6	103732
O94967	WDR47	WD repeat-containing protein 47	WDR47_HUMAN	33924.4	48899.1	49782.6	64521.7	Filtered	12523.3	Filtered	Filtered	Filtered	Filtered	Filtered	39721.3	Filtered	Filtered	Filtered	24548.8	Filtered	Filtered	Filtered	Filtered	Filtered	Filtered	Filtered	Filtered
O94973	AP2A2	AP-2 complex subunit alpha-2	AP2A2_HUMAN	82669.8	95012.9	71888.5	102397	241810	244321	163698	127713	25343.5	38992.9	8774.83	28605.6	170554	223428	171919	79862.3	192813	246426	187732	220969	86026.2	70712	29914.1	192309
O94979	SEC31A	Protein transport protein Sec31A	SC31A_HUMAN	310297	430762	346360	383417	2.77453e+06	2.64114e+06	1.46657e+06	1.2942e+06	581054	566663	406190	263468	436962	510846	490723	651594	73127.4	109006	103185	396904	79763.1	98060.9	63733.6	165854
O94985	CLSTN1	Calsyntenin-1	CSTN1_HUMAN	Filtered	Filtered	Filtered	Filtered	Filtered	Filtered	Filtered	Filtered	Filtered	6292.85	Filtered	Filtered	125838	205154	89112.6	87325.8	Filtered	Filtered	Filtered	Filtered	5527.36	Filtered	Filtered	Filtered
O94986	CEP152	Centrosomal protein of 152 kDa	CE152_HUMAN	Filtered	Filtered	Filtered	Filtered	Filtered	8556.99	Filtered	Filtered	Filtered	Filtered	Filtered	Filtered	Filtered	Filtered	Filtered	Filtered	Filtered	Filtered	Filtered	Filtered	35412.2	52367.9	35178.6	24557.9
O94988	FAM13A	Protein FAM13A	FA13A_HUMAN	40039.7	43735.8	29460.3	Filtered	Filtered	Filtered	Filtered	Filtered	Filtered	Filtered	Filtered	16454.9	Filtered	Filtered	Filtered	Filtered	Filtered	Filtered	Filtered	Filtered	Filtered	Filtered	Filtered	Filtered
O94991	SLITRK5	SLIT and NTRK-like protein 5	SLIK5_HUMAN	Filtered	Filtered	Filtered	Filtered	Filtered	Filtered	Filtered	Filtered	Filtered	Filtered	Filtered	Filtered	37061.1	60234.2	36368.8	48738.1	Filtered	Filtered	Filtered	Filtered	Filtered	Filtered	Filtered	Filtered
O94992	HEXIM1	Protein HEXIM1	HEXI1_HUMAN	1.43409e+06	1.46438e+06	1.40564e+06	1.08047e+06	1.13147e+06	436877	564841	202293	277093	243147	159104	619865	746143	1.19261e+06	723029	2.2274e+06	418602	508914	587643	983517	17042.7	63494.9	54399.7	225734
O95059	RPP14	Ribonuclease P protein subunit p14	RPP14_HUMAN	49388.1	32299.6	Filtered	50527.5	435574	532079	473408	271263	141362	82734.2	141876	29939.6	84427.6	Filtered	Filtered	207423	272897	316069	264705	314193	40249.6	46209	24241	110546
O95067	CCNB2	G2/mitotic-specific cyclin-B2	CCNB2_HUMAN	219927	16373.8	9114.82	203584	1.35633e+06	197283	138487	109291	7912.27	12582.8	5730.4	Filtered	16418.4	9260.38	12750.7	118386	413390	612590	724558	1.22965e+06	Filtered	142700	202470	41021.3
O95070	YIF1A	Protein YIF1A	YIF1A_HUMAN	Filtered	Filtered	Filtered	Filtered	163705	183245	107635	101288	63068.7	244649	181638	Filtered	517731	955303	467587	357627	Filtered	Filtered	31838.1	51127.4	Filtered	30251.4	Filtered	27807.2
O95071	UBR5	E3 ubiquitin-protein ligase UBR5	UBR5_HUMAN	191003	111213	110157	179584	471908	728178	566186	549942	1.63805e+06	1.81925e+06	1.11255e+06	182124	583265	557961	443199	333370	120696	192998	157956	395459	171440	267832	199549	262695
O95081	AGFG2	Arf-GAP domain and FG repeat-containing protein 2	AGFG2_HUMAN	102098	94005.1	103597	87959.2	40225.6	28349.4	42165.4	34629.1	812616	849589	529059	209936	223234	225868	181392	39838.9	625244	647952	605812	432833	202778	265538	152769	429161
O95084	PRSS23	Serine protease 23	PRS23_HUMAN	Filtered	Filtered	Filtered	Filtered	Filtered	Filtered	Filtered	Filtered	17114.2	109336	100589	Filtered	140589	Filtered	68107.8	13934.9	117944	196708	205786	Filtered	93553.6	144491	148476	117989
O95104	SCAF4	Splicing factor, arginine/serine-rich 15	SFR15_HUMAN	Filtered	Filtered	Filtered	Filtered	75089	48892.7	173291	20835.4	Filtered	Filtered	Filtered	Filtered	Filtered	Filtered	Filtered	Filtered	32317.7	241295	225784	201192	19335.5	Filtered	Filtered	140008
O95139	NDUFB6	NADH dehydrogenase [ubiquinone] 1 beta subcomplex subunit 6	NDUB6_HUMAN	Filtered	Filtered	Filtered	Filtered	Filtered	Filtered	Filtered	Filtered	Filtered	Filtered	Filtered	Filtered	697476	605607	1.13548e+06	430585	177928	251401	142921	Filtered	214668	307664	212043	206074
O95140	MFN2	Mitofusin-2	MFN2_HUMAN	Filtered	Filtered	Filtered	Filtered	Filtered	Filtered	Filtered	Filtered	47195.7	52092.2	16618.8	816.588	551110	739931	408547	284141	Filtered	71689.3	18345.7	Filtered	19845.1	49718.2	Filtered	49699.7
O95147	DUSP14	Dual specificity protein phosphatase 14	DUS14_HUMAN	Filtered	Filtered	Filtered	Filtered	127776	102369	136758	152558	Filtered	Filtered	Filtered	Filtered	Filtered	Filtered	Filtered	Filtered	Filtered	Filtered	Filtered	Filtered	21893.6	Filtered	Filtered	Filtered
O95155	UBE4B	Ubiquitin conjugation factor E4 B	UBE4B_HUMAN	841059	1.08177e+06	920031	991650	1.49747e+06	1.79077e+06	1.37198e+06	811153	368237	375597	305261	302436	193829	255430	234573	949007	8225.07	Filtered	Filtered	249292	Filtered	42119.7	26632.3	93430.2
O95159	ZFPL1	Zinc finger protein-like 1	ZFPL1_HUMAN	Filtered	Filtered	Filtered	Filtered	Filtered	Filtered	Filtered	Filtered	Filtered	Filtered	Filtered	Filtered	200107	285244	111017	55460.9	60092.4	106903	73749.3	40246.7	38415.1	54523.2	26089.1	Filtered
O95163	ELP1	Elongator complex protein 1	ELP1_HUMAN	1.76274e+06	2.22487e+06	1588999	1.49569e+06	999940	670791	790126	1.28625e+06	144717	140846	100650	1.28431e+06	119434	115460	112145	1.11305e+06	264496	406191	362394	662886	253069	205478	213502	381397
O95167	NDUFA3	NADH dehydrogenase [ubiquinone] 1 alpha subcomplex subunit 3	NDUA3_HUMAN	Filtered	Filtered	Filtered	Filtered	Filtered	Filtered	Filtered	Filtered	Filtered	Filtered	Filtered	Filtered	100612	125895	87677.2	73147.2	Filtered	Filtered	6048.38	Filtered	Filtered	Filtered	Filtered	Filtered
O95168	NDUFB4	NADH dehydrogenase [ubiquinone] 1 beta subcomplex subunit 4	NDUB4_HUMAN	Filtered	Filtered	Filtered	Filtered	Filtered	Filtered	Filtered	Filtered	Filtered	Filtered	Filtered	Filtered	1.13325e+06	1.58917e+06	1.24831e+06	534373	17457.9	68386.7	56270.3	67094.7	89807.5	135627	56382.1	95276.2
O95169	NDUFB8	NADH dehydrogenase [ubiquinone] 1 beta subcomplex subunit 8, mitochondrial	NDUB8_HUMAN	Filtered	Filtered	Filtered	Filtered	Filtered	Filtered	Filtered	Filtered	Filtered	Filtered	Filtered	Filtered	1.37591e+06	2.00685e+06	1.13605e+06	679058	55224	133629	74111.8	47093.1	90505	107601	73160.8	152192
O95178	NDUFB2	NADH dehydrogenase [ubiquinone] 1 beta subcomplex subunit 2, mitochondrial	NDUB2_HUMAN	Filtered	Filtered	Filtered	Filtered	Filtered	Filtered	Filtered	Filtered	Filtered	Filtered	Filtered	Filtered	45508.2	95379.7	57764	40403.2	Filtered	Filtered	3555.76	Filtered	Filtered	Filtered	Filtered	Filtered
O95182	NDUFA7	NADH dehydrogenase [ubiquinone] 1 alpha subcomplex subunit 7	NDUA7_HUMAN	Filtered	Filtered	Filtered	Filtered	Filtered	Filtered	Filtered	Filtered	Filtered	Filtered	Filtered	860.769	630000	1086548	724122	431596	6496.83	60262.1	37194.8	20731.2	10084.4	16326.4	6633.27	62861.9
O95197	RTN3	Reticulon-3	RTN3_HUMAN	Filtered	Filtered	Filtered	Filtered	15109	15039.2	Filtered	Filtered	227300	227714	98077.5	20577.8	288596	518269	250387	333290	Filtered	Filtered	Filtered	58209.8	Filtered	Filtered	Filtered	73300.7
O95202	LETM1	Mitochondrial proton/calcium exchanger protein	LETM1_HUMAN	25049.1	Filtered	Filtered	324885	Filtered	426818	Filtered	Filtered	119497	145737	18072	1873.43	5478569	6332783	3863774	2.05251e+06	1.15638e+06	1.56053e+06	1.44828e+06	1.07079e+06	1.66506e+06	2.45189e+06	1.60819e+06	2.08106e+06
O95208	EPN2	Epsin-2	EPN2_HUMAN	Filtered	Filtered	Filtered	Filtered	Filtered	32544.1	Filtered	Filtered	Filtered	38008	Filtered	Filtered	108083	181312	116826	64865	44560.2	76552.2	69605.8	109098	48863.5	77205.2	42404.3	106516
O95210	STBD1	Starch-binding domain-containing protein 1	STBD1_HUMAN	28874.2	24257.8	26237.5	Filtered	Filtered	Filtered	Filtered	Filtered	39272.4	3518.16	Filtered	13799.2	206750	347844	188080	148796	Filtered	Filtered	22623.5	24725.2	Filtered	63141.2	42537	12120.3
O95218	ZRANB2	Zinc finger Ran-binding domain-containing protein 2	ZRAB2_HUMAN	37639.4	45506.2	33845	39603	106111	122279	106153	68133.2	Filtered	7068.85	6427.78	27653.9	33047	43487.5	36641.6	196375	38909.1	65857.9	50937.8	266273	Filtered	28490.5	13223.3	106385
O95219	SNX4	Sorting nexin-4	SNX4_HUMAN	264786	210364	207224	223773	283172	263337	220573	142572	511645	522268	418006	326686	123680	111643	147640	295470	38189	Filtered	Filtered	20519.7	42621.5	40983.2	29580.8	127288
O95229	ZWINT	ZW10 interactor	ZWINT_HUMAN	91393.8	84120.6	80972.5	67504.7	27325	24500.2	15088	14594.8	13744.2	14389.6	9318.23	66044.3	Filtered	10567.9	Filtered	113684	Filtered	Filtered	Filtered	3812.96	7348.79	15997	7675.47	25882.3
O95232	LUC7L3	Luc7-like protein 3	LC7L3_HUMAN	77009.1	4854.56	36811.6	94737.9	415051	403531	603876	600155	86971.3	100077	59382.4	46258	570586	890831	501078	299557	800952	1.34898e+06	1.08803e+06	1215535	360638	591236	501739	961934
O95235	KIF20A	Kinesin-like protein KIF20A	KI20A_HUMAN	Filtered	37045.3	28657.6	Filtered	282229	305181	220679	112847	Filtered	Filtered	Filtered	15805.3	Filtered	Filtered	Filtered	15470.4	420598	583082	472972	448519	61655.1	96326.6	71155.5	519742
O95239	KIF4A	Chromosome-associated kinesin KIF4A	KIF4A_HUMAN	969335	185897	184332	76714.2	2.11139e+06	2.60993e+06	1651906	944621	69562.9	61452.6	35042.6	27961.6	128898	208793	198140	180725	509281	888799	655416	851830	93246.2	124276	97762.9	420273
O95243	MBD4	Methyl-CpG-binding domain protein 4	MBD4_HUMAN	Filtered	Filtered	Filtered	Filtered	146197	128252	189258	128371	Filtered	Filtered	Filtered	Filtered	Filtered	Filtered	Filtered	27316.5	716203	910940	813123	424494	100669	158005	83619.4	512392
O95248	SBF1	Myotubularin-related protein 5	MTMR5_HUMAN	123045	179602	170915	26732.4	212182	186435	174592	188226	Filtered	Filtered	Filtered	Filtered	Filtered	51501.1	59488.9	137737	Filtered	Filtered	44754.7	79067.6	Filtered	Filtered	Filtered	7751.98
O95249	GOSR1	Golgi SNAP receptor complex member 1	GOSR1_HUMAN	Filtered	Filtered	Filtered	Filtered	Filtered	53642.8	251374	Filtered	40510.6	35534.9	Filtered	Filtered	93345	139607	78186.7	Filtered	79696.3	280779	17111.2	558788	81864.9	128401	56702.6	148548
O95251	KAT7	Histone acetyltransferase KAT7	KAT7_HUMAN	Filtered	Filtered	Filtered	Filtered	220775	129474	162194	125332	38456.9	46694	Filtered	Filtered	16265.4	119186	19170.8	Filtered	150759	336595	193173	169842	50648.3	56466	63572.6	140787
O95258	SLC25A14	Brain mitochondrial carrier protein 1	UCP5_HUMAN	Filtered	Filtered	Filtered	Filtered	Filtered	Filtered	Filtered	Filtered	Filtered	Filtered	Filtered	Filtered	29079.4	56253	21597.9	Filtered	Filtered	Filtered	Filtered	Filtered	Filtered	Filtered	Filtered	Filtered
O95260	ATE1	Arginyl-tRNA--protein transferase 1	ATE1_HUMAN	145902	219761	125120	179662	Filtered	Filtered	Filtered	28643.1	Filtered	Filtered	Filtered	128396	Filtered	Filtered	Filtered	119764	Filtered	Filtered	Filtered	Filtered	Filtered	Filtered	Filtered	Filtered
O95273	CCNDBP1	Cyclin-D1-binding protein 1	CCDB1_HUMAN	32727.8	56158.2	Filtered	Filtered	Filtered	Filtered	Filtered	16289.7	Filtered	Filtered	Filtered	Filtered	Filtered	Filtered	Filtered	45009.1	Filtered	Filtered	Filtered	Filtered	Filtered	Filtered	Filtered	Filtered
O95292	VAPB	Vesicle-associated membrane protein-associated protein B/C	VAPB_HUMAN	Filtered	Filtered	NaN	NaN	NaN	NaN	NaN	NaN	181639	180853	84680.7	33592.5	721912	1.23826e+06	558182	370811	152405	322975	203652	185108	185501	264609	128354	171347
O95295	SNAPIN	SNARE-associated protein Snapin	SNAPN_HUMAN	188709	194573	303547	291030	24194	32165.3	37408.3	74738	311256	275462	289500	280438	118951	121674	141653	181471	Filtered	Filtered	Filtered	29576.4	Filtered	9303.19	Filtered	Filtered
O95297	MPZL1	Myelin protein zero-like protein 1	MPZL1_HUMAN	Filtered	Filtered	Filtered	Filtered	Filtered	Filtered	Filtered	Filtered	66163.6	67208.7	15577.8	Filtered	298837	472792	222707	157466	Filtered	Filtered	6205.09	Filtered	19972.5	27277.8	15116.8	Filtered
O95298	NDUFC2	NADH dehydrogenase [ubiquinone] 1 subunit C2	NDUC2_HUMAN	Filtered	Filtered	Filtered	Filtered	Filtered	Filtered	Filtered	Filtered	Filtered	Filtered	Filtered	Filtered	124060	217259	37331.8	43417.8	NaN	23453.8	31359.6	25007.9	Filtered	16951.6	Filtered	Filtered
O95299	NDUFA10	NADH dehydrogenase [ubiquinone] 1 alpha subcomplex subunit 10, mitochondrial	NDUAA_HUMAN	Filtered	Filtered	Filtered	Filtered	Filtered	Filtered	Filtered	Filtered	25586.3	Filtered	Filtered	Filtered	1529495	2.60851e+06	1.36938e+06	627719	191658	357222	288136	303468	216739	260617	173041	187643
O95302	FKBP9	Peptidyl-prolyl cis-trans isomerase FKBP9	FKBP9_HUMAN	Filtered	Filtered	Filtered	103747	Filtered	Filtered	28658.5	Filtered	1819045	1.66939e+06	1.10925e+06	310584	65511.7	7764.04	8878.58	129798	11977.3	33677.8	17076.6	16981.2	Filtered	Filtered	Filtered	Filtered
O95336	PGLS	6-phosphogluconolactonase	6PGL_HUMAN	3.32219e+06	3.00905e+06	3.08192e+06	2927572	Filtered	11707.3	141744	959122	180918	151690	273537	2.87816e+06	Filtered	Filtered	Filtered	1.16229e+06	Filtered	Filtered	Filtered	236042	Filtered	19314.2	18209.8	Filtered
O95340	PAPSS2	Bifunctional 3'-phosphoadenosine 5'-phosphosulfate synthase 2	PAPS2_HUMAN	762526	426670	600818	756292	20887.3	15582.5	15014.6	164960	1711.09	369.111	Filtered	525044	Filtered	Filtered	Filtered	403056	Filtered	Filtered	15809.1	26663.8	Filtered	Filtered	Filtered	Filtered
O95347	SMC2	Structural maintenance of chromosomes protein 2	SMC2_HUMAN	1.55848e+06	2.19652e+06	1.66762e+06	1.34013e+06	7.0102e+06	5928927	5005592	4.02758e+06	172661	161111	128379	365809	308210	332196	272083	1.13884e+06	860796	1.56137e+06	1.16422e+06	2.37099e+06	719312	844277	482127	1.22888e+06
O95352	ATG7	Ubiquitin-like modifier-activating enzyme ATG7	ATG7_HUMAN	416321	668487	447758	544185	114385	108087	178596	134051	17384.9	18958.6	30133.7	211645	Filtered	Filtered	Filtered	218443	Filtered	Filtered	Filtered	42118.6	Filtered	14896.9	Filtered	89343.6
O95359	TACC2	Transforming acidic coiled-coil-containing protein 2	TACC2_HUMAN	162808	172973	190078	157489	327302	266882	239760	121212	Filtered	Filtered	Filtered	6637.92	Filtered	Filtered	Filtered	124147	Filtered	2567.95	Filtered	213712	Filtered	Filtered	Filtered	30252.3
O95361	TRIM16	Tripartite motif-containing protein 16	TRI16_HUMAN	NaN	NaN	NaN	NaN	NaN	NaN	NaN	NaN	NaN	NaN	NaN	NaN	Filtered	Filtered	Filtered	NaN	NaN	Filtered	NaN	NaN	NaN	NaN	NaN	NaN
O95363	FARS2	Phenylalanine--tRNA ligase, mitochondrial	SYFM_HUMAN	Filtered	10474.4	20441.7	Filtered	32977	Filtered	Filtered	117006	Filtered	Filtered	85398	71158.4	3.15452e+06	2610063	623279	794705	12067.2	Filtered	Filtered	274641	7478.04	14701.4	Filtered	84711
O95365	ZBTB7A	Zinc finger and BTB domain-containing protein 7A	ZBT7A_HUMAN	Filtered	Filtered	Filtered	Filtered	41007.3	58442.1	10050.6	Filtered	Filtered	Filtered	Filtered	Filtered	Filtered	Filtered	Filtered	Filtered	134274	98506.3	127779	85411	63248.6	19516.6	Filtered	19223.6
O95372	LYPLA2	Acyl-protein thioesterase 2	LYPA2_HUMAN	125860	148893	172110	150921	Filtered	35748.6	Filtered	30583.3	8365.53	10889.6	Filtered	147509	14808.4	Filtered	Filtered	56520.1	Filtered	Filtered	Filtered	Filtered	Filtered	Filtered	Filtered	Filtered
O95373	IPO7	Importin-7	IPO7_HUMAN	3.8478e+06	4.07065e+06	3.43998e+06	3318764	964858	797938	656088	1.06922e+06	377542	371007	273522	2886998	186134	194225	166123	1.94567e+06	84619.6	140317	121740	486337	160563	218953	137400	375679
O95376	ARIH2	E3 ubiquitin-protein ligase ARIH2	ARI2_HUMAN	215524	267693	237947	268529	Filtered	Filtered	Filtered	26694.6	Filtered	Filtered	Filtered	172279	Filtered	Filtered	Filtered	90313.3	Filtered	Filtered	Filtered	Filtered	Filtered	Filtered	Filtered	Filtered
O95379	TNFAIP8	Tumor necrosis factor alpha-induced protein 8	TFIP8_HUMAN	45967.3	49424.2	29747.1	35759	11589.8	12016	8765.8	14426.6	7460.12	Filtered	22696.2	42709.7	Filtered	Filtered	Filtered	19454.5	Filtered	Filtered	Filtered	Filtered	Filtered	Filtered	Filtered	Filtered
O95391	SLU7	Pre-mRNA-splicing factor SLU7	SLU7_HUMAN	Filtered	Filtered	56603.6	79237.4	220221	288270	119060	85190.4	111239	104937	Filtered	Filtered	Filtered	72080.7	19756.8	62496.3	142822	245105	176427	175769	85924.8	84722.7	105472	174220
O95394	PGM3	Phosphoacetylglucosamine mutase	AGM1_HUMAN	599594	681462	524591	715316	Filtered	Filtered	Filtered	175462	Filtered	Filtered	Filtered	481564	Filtered	Filtered	Filtered	201677	Filtered	Filtered	Filtered	66229.4	Filtered	4889.56	17847.6	1807.46
O95396	MOCS3	Adenylyltransferase and sulfurtransferase MOCS3	MOCS3_HUMAN	234643	284875	298349	308937	88894.4	17288.8	Filtered	65297.5	Filtered	Filtered	Filtered	207669	Filtered	Filtered	Filtered	109391	Filtered	Filtered	Filtered	9165.43	17342.7	10373.6	18137.5	Filtered
O95400	CD2BP2	CD2 antigen cytoplasmic tail-binding protein 2	CD2B2_HUMAN	29241.9	30924.2	18700.5	20502.4	297252	302579	295477	216095	26750.7	29652.2	18683.3	Filtered	88136.3	141194	72105.4	86619.1	3552399	3.56662e+06	4.15971e+06	1.96206e+06	139737	215130	184123	670361
O95402	MED26	Mediator of RNA polymerase II transcription subunit 26	MED26_HUMAN	Filtered	Filtered	Filtered	Filtered	Filtered	Filtered	Filtered	Filtered	Filtered	Filtered	Filtered	Filtered	Filtered	Filtered	Filtered	Filtered	118925	95163.4	121203	111997	54165.9	45955	Filtered	127180
O95405	ZFYVE9	Zinc finger FYVE domain-containing protein 9	ZFYV9_HUMAN	Filtered	Filtered	Filtered	Filtered	Filtered	Filtered	Filtered	Filtered	Filtered	Filtered	Filtered	Filtered	Filtered	Filtered	Filtered	Filtered	Filtered	Filtered	Filtered	Filtered	Filtered	Filtered	Filtered	Filtered
O95425	SVIL	Supervillin	SVIL_HUMAN	Filtered	Filtered	Filtered	Filtered	Filtered	Filtered	118701	Filtered	Filtered	Filtered	Filtered	Filtered	Filtered	11223.6	Filtered	Filtered	98527.4	159507	116710	112883	86481.4	185740	127033	279317
O95427	PIGN	GPI ethanolamine phosphate transferase 1	PIGN_HUMAN	Filtered	Filtered	407862	Filtered	Filtered	Filtered	Filtered	Filtered	Filtered	8329.17	Filtered	Filtered	144064	167895	115989	21415.9	84300.7	24732.3	16006.6	86133.6	64153.2	85856.5	51815.9	Filtered
O95429	BAG4	BAG family molecular chaperone regulator 4	BAG4_HUMAN	483900	420553	365597	237268	102182	146876	153953	105856	94457.3	179778	45512.1	172027	137785	195298	143916	370088	38381.4	25409.9	64276.5	127193	71413.1	82681.1	85878.6	163684
O95433	AHSA1	Activator of 90 kDa heat shock protein ATPase homolog 1	AHSA1_HUMAN	6.7955e+06	8079143	5554513	9341661	998625	836743	802165	2.09603e+06	515971	409753	508308	5510743	190897	186284	273143	3.21458e+06	17949.6	60451.8	Filtered	736981	409723	489192	336033	377629
O95453	PARN	Poly(A)-specific ribonuclease PARN	PARN_HUMAN	78711.8	125232	107915	151681	396310	438014	298282	205540	108978	113585	77421.7	21593	167239	114438	145311	162710	322438	540430	368695	380526	354432	502257	333036	431126
O95456	PSMG1	Proteasome assembly chaperone 1	PSMG1_HUMAN	2.98106e+06	3171976	2.6312e+06	2.87674e+06	1.74088e+06	1.38765e+06	1.28708e+06	1.19138e+06	272790	234866	232351	1.65653e+06	Filtered	Filtered	20834.6	1.33962e+06	Filtered	Filtered	Filtered	495218	100058	Filtered	65658.5	149607
O95466	FMNL1	Formin-like protein 1	FMNL1_HUMAN	497057	444245	425308	375270	356756	295527	392743	316898	211730	248605	252033	353777	999172	903202	995059	282625	63722.5	54222.9	104302	168221	199207	145939	148720	154371
O95470	SGPL1	Sphingosine-1-phosphate lyase 1	SGPL1_HUMAN	Filtered	Filtered	Filtered	Filtered	Filtered	Filtered	Filtered	Filtered	Filtered	Filtered	Filtered	Filtered	223800	321207	151046	92957.5	151274	184426	224629	156316	136133	184954	79603.5	119700
O95476	CTDNEP1	CTD nuclear envelope phosphatase 1	CNEP1_HUMAN	Filtered	Filtered	Filtered	Filtered	Filtered	Filtered	Filtered	Filtered	96770	168016	28933.9	Filtered	74997.3	90654.3	69051.3	Filtered	86732.5	162061	28338.4	Filtered	196969	242752	168288	150729
O95478	NSA2	Ribosome biogenesis protein NSA2 homolog	NSA2_HUMAN	Filtered	Filtered	Filtered	Filtered	Filtered	16257.3	Filtered	Filtered	Filtered	Filtered	Filtered	Filtered	Filtered	Filtered	Filtered	Filtered	88235.9	142114	95916.7	93389.5	389683	695978	603330	534413
O95479	H6PD	GDH/6PGL endoplasmic bifunctional protein	G6PE_HUMAN	Filtered	Filtered	Filtered	Filtered	Filtered	Filtered	Filtered	Filtered	383973	384465	242914	320457	26745.5	16784.8	Filtered	70337.5	Filtered	Filtered	Filtered	Filtered	Filtered	Filtered	Filtered	Filtered
O95486	SEC24A	Protein transport protein Sec24A	SC24A_HUMAN	412985	390511	295317	346045	1.72465e+06	1.69633e+06	1.0453e+06	693786	1.19808e+06	1.17101e+06	749914	439109	372905	486537	336070	575492	65601.3	110123	81415.7	397457	103841	71299.9	49660.3	151803
O95487	SEC24B	Protein transport protein Sec24B	SC24B_HUMAN	21447.8	18858	Filtered	87743.8	1.64377e+06	2.2821e+06	2.55048e+06	1.24683e+06	1.64503e+06	1.67302e+06	1.30637e+06	223339	1078055	1.57181e+06	1.21205e+06	1.27558e+06	148221	141658	248662	655969	Filtered	177045	115581	300307
O95551	TDP2	Tyrosyl-DNA phosphodiesterase 2	TYDP2_HUMAN	255229	364524	252687	328129	32530.1	28386.7	104628	201363	20561.5	21437.5	11651	276153	Filtered	Filtered	Filtered	167500	Filtered	Filtered	4038.42	36391.6	Filtered	Filtered	Filtered	Filtered
O95562	SFT2D2	Vesicle transport protein SFT2B	SFT2B_HUMAN	Filtered	Filtered	Filtered	Filtered	Filtered	Filtered	Filtered	Filtered	Filtered	25224.3	Filtered	Filtered	69668.8	101236	121334	Filtered	Filtered	Filtered	Filtered	Filtered	Filtered	Filtered	Filtered	Filtered
O95563	MPC2	Mitochondrial pyruvate carrier 2	MPC2_HUMAN	Filtered	Filtered	Filtered	Filtered	Filtered	Filtered	Filtered	Filtered	Filtered	Filtered	Filtered	Filtered	223719	275317	349099	135148	Filtered	1092.28	Filtered	Filtered	Filtered	19164.8	Filtered	Filtered
O95568	METTL18	Histidine protein methyltransferase 1 homolog	MET18_HUMAN	Filtered	12352.2	Filtered	14355.1	65855.3	67163.7	55876.5	33003	33898.5	36151.5	19826	Filtered	Filtered	Filtered	Filtered	Filtered	16108.2	30147.3	21354.3	48850.7	7769.22	Filtered	10231.8	28845.6
O95571	ETHE1	Persulfide dioxygenase ETHE1, mitochondrial	ETHE1_HUMAN	Filtered	36241	33787.9	36859.6	Filtered	Filtered	Filtered	19441.8	56467.4	38497.4	30436.4	44672.1	707774	785118	600966	391313	Filtered	Filtered	Filtered	31085.5	Filtered	Filtered	Filtered	Filtered
O95573	ACSL3	Long-chain-fatty-acid--CoA ligase 3	ACSL3_HUMAN	NaN	NaN	NaN	NaN	132025	42657.3	78282.7	69590.2	642375	706255	363994	157523	2332835	3.83763e+06	2.07659e+06	1336953	1.14968e+06	1.88766e+06	1.56705e+06	1.06876e+06	852945	1.38631e+06	714126	591401
O95602	POLR1A	DNA-directed RNA polymerase I subunit RPA1	RPA1_HUMAN	45760.4	168237	16608.1	51161.7	153531	80420.1	243966	123065	Filtered	Filtered	Filtered	44338.4	181490	293043	119105	143071	1.18566e+06	2.1722e+06	1.34963e+06	1.15106e+06	151945	294163	164928	617752
O95613	PCNT	Pericentrin	PCNT_HUMAN	7284.61	26248.8	32676.5	15964.8	134626	159198	125734	58198.3	Filtered	Filtered	Filtered	17665.9	150993	185025	95134	92550.8	40968.7	12144.4	45261.1	62105.2	96275.9	164681	78548.2	144395
O95619	YEATS4	YEATS domain-containing protein 4	YETS4_HUMAN	Filtered	Filtered	Filtered	Filtered	50566.5	38421.5	66326.3	36737.4	Filtered	Filtered	Filtered	Filtered	Filtered	Filtered	Filtered	Filtered	197416	248324	165219	105012	Filtered	13071.6	Filtered	81198.1
O95625	ZBTB11	Zinc finger and BTB domain-containing protein 11	ZBT11_HUMAN	Filtered	Filtered	Filtered	Filtered	Filtered	46705.3	Filtered	Filtered	Filtered	41138.4	Filtered	Filtered	Filtered	Filtered	Filtered	Filtered	Filtered	57912.6	40581.4	46981.5	38175.9	52626.3	Filtered	62926.7
O95628	CNOT4	CCR4-NOT transcription complex subunit 4	CNOT4_HUMAN	70998.8	63711	Filtered	56743.6	173820	204054	156213	134888	18432.8	50151.4	18578.2	59550.6	Filtered	Filtered	Filtered	33474.7	Filtered	642087	540567	87465.8	Filtered	Filtered	Filtered	9499.5
O95630	STAMBP	STAM-binding protein	STABP_HUMAN	216634	150765	200069	195305	200932	259309	143663	145807	135118	119004	47332.8	39998.6	68801.2	64710.6	92020.8	123584	Filtered	5944.96	Filtered	286894	27876.6	34993.8	36482.4	393379
O95639	CPSF4	Cleavage and polyadenylation specificity factor subunit 4	CPSF4_HUMAN	22896.9	Filtered	Filtered	Filtered	16570.9	Filtered	7435.78	Filtered	Filtered	Filtered	Filtered	Filtered	Filtered	Filtered	Filtered	21398.4	190911	335615	187871	151562	37873.2	55316.4	23131.6	76773
O95671	ASMTL	N-acetylserotonin O-methyltransferase-like protein	ASML_HUMAN	114612	224817	84166.2	73794.2	Filtered	Filtered	Filtered	89317.1	8134.96	4837.17	Filtered	123593	Filtered	Filtered	Filtered	105253	Filtered	Filtered	Filtered	Filtered	Filtered	Filtered	Filtered	Filtered
O95672	ECEL1	Endothelin-converting enzyme-like 1	ECEL1_HUMAN	Filtered	76050.2	Filtered	Filtered	Filtered	Filtered	40383.1	Filtered	62252.4	96089.5	31785.4	Filtered	709788	943026	598829	603142	Filtered	36897.2	33314.3	Filtered	42195.3	119205	88819.2	41527.2
O95674	CDS2	Phosphatidate cytidylyltransferase 2	CDS2_HUMAN	Filtered	Filtered	Filtered	Filtered	Filtered	Filtered	Filtered	Filtered	Filtered	Filtered	Filtered	Filtered	22676.9	Filtered	Filtered	Filtered	Filtered	Filtered	Filtered	Filtered	Filtered	Filtered	Filtered	Filtered
O95677	EYA4	Eyes absent homolog 4	EYA4_HUMAN	44309.9	61795.9	37502.8	27868.3	88081.3	93586.2	54254	61943.3	26605.6	26894.9	16681.8	22899.6	Filtered	Filtered	Filtered	24657.2	19869	35975.9	24290.1	29855.9	13263.5	20760.1	13787.7	25141.3
O95684	FGFR1OP	FGFR1 oncogene partner	FR1OP_HUMAN	172641	129532	22478.8	54931.7	302881	246155	198076	93376.6	61355.7	64146.5	30496.1	133999	Filtered	28847.9	14118.9	111995	36258	Filtered	73508.5	189117	169034	248994	138743	172628
O95696	BRD1	Bromodomain-containing protein 1	BRD1_HUMAN	Filtered	Filtered	Filtered	Filtered	Filtered	Filtered	Filtered	Filtered	Filtered	Filtered	Filtered	Filtered	Filtered	Filtered	Filtered	Filtered	93834.7	161008	119458	44890.6	Filtered	31577	15333.3	38613.8
O95707	POP4	Ribonuclease P protein subunit p29	RPP29_HUMAN	104778	112959	79539.1	139816	331631	397904	319565	306700	280832	263291	203909	68890.4	72200.4	Filtered	30471.6	201189	203737	345461	268832	238127	94408.6	164394	63240.2	201352
O95714	HERC2	E3 ubiquitin-protein ligase HERC2	HERC2_HUMAN	105774	66527.8	390901	66595.8	224926	236986	237175	136794	15353.7	22868.6	Filtered	249686	83457.6	108059	102762	58690.3	95419.6	142836	168435	200513	159288	214634	129607	180851
O95716	RAB3D	Ras-related protein Rab-3D	RAB3D_HUMAN	Filtered	Filtered	Filtered	Filtered	3331.56	4276.66	19081.7	11166.4	83149	82783.4	63308.4	Filtered	424814	469577	318228	177187	1973.24	17175.6	26024.2	53618.9	Filtered	17894.4	12345.4	41533.7
O95721	SNAP29	Synaptosomal-associated protein 29	SNP29_HUMAN	411546	664676	625000	485016	217412	273911	201900	195144	269361	418781	225702	251573	579989	661536	612158	998393	Filtered	38019.6	163218	38867.9	70147.7	68618.3	19122.9	327454
O95747	OXSR1	Serine/threonine-protein kinase OSR1	OXSR1_HUMAN	1.74566e+06	1.49273e+06	1.61011e+06	1.92123e+06	2.11059e+06	1.32393e+06	1707145	1.27051e+06	150710	144925	160014	1.28688e+06	Filtered	Filtered	Filtered	870632	Filtered	43498.4	84374.6	940707	273828	239993	243486	579688
O95749	GGPS1	Geranylgeranyl pyrophosphate synthase	GGPPS_HUMAN	242748	103281	278411	160002	Filtered	Filtered	Filtered	13789.5	Filtered	Filtered	Filtered	232186	Filtered	Filtered	Filtered	32135.7	Filtered	Filtered	Filtered	Filtered	Filtered	Filtered	Filtered	Filtered
O95751	LDOC1	Protein LDOC1	LDOC1_HUMAN	72273.8	105442	117540	69582.9	158268	177551	100328	92765.4	17488.7	Filtered	Filtered	92125.2	14380.9	13693.1	Filtered	68690.6	30837.8	45406	41697.7	86983	30238.5	40264.2	20178.5	33204.6
O95757	HSPA4L	Heat shock 70 kDa protein 4L	HS74L_HUMAN	2.58176e+06	1.58219e+06	1.65977e+06	2.24831e+06	894097	1.00651e+06	833808	1.15057e+06	1.26355e+06	1.22447e+06	748546	1.22098e+06	335355	240192	296226	953185	154764	225123	153109	410942	68844	102056	95488.3	280144
O95758	PTBP3	Polypyrimidine tract-binding protein 3	PTBP3_HUMAN	125313	167227	41856.5	45721.1	1096522	1295518	1.18493e+06	602274	Filtered	Filtered	Filtered	12019.5	93130.4	97733.5	92102.7	42160.6	742017	931588	896079	1.27612e+06	374886	416054	300758	1.20355e+06
O95772	STARD3NL	STARD3 N-terminal-like protein	STR3N_HUMAN	Filtered	Filtered	Filtered	Filtered	Filtered	Filtered	Filtered	Filtered	Filtered	Filtered	Filtered	Filtered	109564	123817	54442.8	21244.8	Filtered	Filtered	18066.8	Filtered	Filtered	Filtered	Filtered	15995.3
O95777	LSM8	U6 snRNA-associated Sm-like protein LSm8	LSM8_HUMAN	758542	701637	657707	484822	1.36567e+06	1.3711e+06	1.16092e+06	603802	315145	401691	296790	585993	104145	191783	194473	831138	671933	1.06983e+06	842895	733205	833578	874788	798172	1.18769e+06
O95782	AP2A1	AP-2 complex subunit alpha-1	AP2A1_HUMAN	528875	758204	551014	442708	2.03438e+06	2.04517e+06	1.51321e+06	954098	230738	269054	186426	266653	1.48243e+06	1.59496e+06	1.53488e+06	816114	1.66618e+06	1.96709e+06	1783084	1.73236e+06	635486	1005767	674626	1464472
O95785	WIZ	Protein Wiz	WIZ_HUMAN	Filtered	Filtered	Filtered	Filtered	190817	259391	78278.9	95282.2	Filtered	Filtered	Filtered	Filtered	Filtered	Filtered	Filtered	Filtered	113502	364647	155422	56877.6	80854.2	146639	48416.3	206820
O95793	STAU1	Double-stranded RNA-binding protein Staufen homolog 1	STAU1_HUMAN	257216	277014	295578	92165.9	393399	311024	323102	148687	155510	4153.28	246785	2092846	135965	204731	159465	197042	179820	82765.8	40972.8	98152.1	48874.5	64365.8	53500.7	284590
O95801	TTC4	Tetratricopeptide repeat protein 4	TTC4_HUMAN	270148	316387	299296	313795	86713.9	89226.9	53627.5	50553.8	40790.7	31603.2	27268	187371	Filtered	Filtered	Filtered	183005	Filtered	Filtered	Filtered	Filtered	Filtered	Filtered	Filtered	10060.7
O95807	TMEM50A	Transmembrane protein 50A	TM50A_HUMAN	Filtered	Filtered	Filtered	Filtered	Filtered	13086.5	Filtered	Filtered	8149.46	Filtered	Filtered	Filtered	81500.8	68445.8	44101.2	29794.3	6082.14	Filtered	5554.08	12742.1	11429.1	20672.5	10999.7	19556.2
O95816	BAG2	BAG family molecular chaperone regulator 2	BAG2_HUMAN	1.49895e+06	2.12175e+06	1.55257e+06	1.40035e+06	1096506	1.09591e+06	1.01946e+06	810004	450560	485331	339782	1014976	2.15206e+06	3.14556e+06	2318280	1.54093e+06	2.31049e+06	4.09058e+06	3.68604e+06	1.96133e+06	6714350	10163620	6669204	8.20522e+06
O95817	BAG3	BAG family molecular chaperone regulator 3	BAG3_HUMAN	2200235	2.54054e+06	1.54789e+06	1.18126e+06	431800	398466	263371	376618	298587	259491	225296	561504	328733	454828	345243	1.39205e+06	26674.3	68029.2	59126.2	112357	349334	504514	387927	1.03412e+06
O95819	MAP4K4	Mitogen-activated protein kinase kinase kinase kinase 4	M4K4_HUMAN	NaN	NaN	NaN	NaN	270258	207547	121653	74765	36700.4	42829.4	19798.1	1146.41	11983.3	49114.8	27608.2	36453.1	5304.75	20183.8	50976.7	82229.9	18640.3	41353	NaN	44584.5
O95822	MLYCD	Malonyl-CoA decarboxylase, mitochondrial	DCMC_HUMAN	Filtered	Filtered	Filtered	Filtered	Filtered	Filtered	Filtered	Filtered	Filtered	Filtered	Filtered	Filtered	84627.3	29165.9	60426.7	12477.5	Filtered	Filtered	Filtered	Filtered	Filtered	Filtered	Filtered	Filtered
O95825	CRYZL1	Quinone oxidoreductase-like protein 1	QORL1_HUMAN	70299.6	Filtered	Filtered	Filtered	198180	177308	160333	96509.7	Filtered	Filtered	Filtered	Filtered	Filtered	Filtered	Filtered	Filtered	Filtered	Filtered	Filtered	Filtered	Filtered	Filtered	Filtered	Filtered
O95831	AIFM1	Apoptosis-inducing factor 1, mitochondrial	AIFM1_HUMAN	Filtered	Filtered	Filtered	2805.62	Filtered	7337.54	Filtered	11894.7	1.81325e+06	2.29599e+06	1.20508e+06	243825	8074561	13781523	9072202	3.26199e+06	472278	712021	787112	1.39442e+06	295509	337133	228420	621330
O95833	CLIC3	Chloride intracellular channel protein 3	CLIC3_HUMAN	921657	1.23671e+06	1.00226e+06	1.07786e+06	416513	289109	322778	312990	142255	112956	127627	620878	Filtered	Filtered	Filtered	487365	Filtered	Filtered	Filtered	52051.6	76359.5	49678.6	191073	170073
O95834	EML2	Echinoderm microtubule-associated protein-like 2	EMAL2_HUMAN	382063	378449	312493	350453	Filtered	39153.5	60561.9	114340	25439.7	Filtered	23947	248273	Filtered	Filtered	Filtered	130029	Filtered	Filtered	Filtered	38075	Filtered	Filtered	Filtered	Filtered
O95835	LATS1	Serine/threonine-protein kinase LATS1	LATS1_HUMAN	12634.6	10019.4	Filtered	6469.48	182921	140909	130396	54136.2	Filtered	Filtered	Filtered	Filtered	Filtered	Filtered	Filtered	11322.8	Filtered	Filtered	Filtered	25623	Filtered	Filtered	Filtered	Filtered
O95848	NUDT14	Uridine diphosphate glucose pyrophosphatase	NUD14_HUMAN	119377	111641	61378.4	49540.9	Filtered	Filtered	Filtered	21983.9	Filtered	Filtered	Filtered	67047.9	Filtered	Filtered	Filtered	36502.9	Filtered	Filtered	Filtered	Filtered	Filtered	Filtered	Filtered	Filtered
O95861	BPNT1	3'(2'),5'-bisphosphate nucleotidase 1	BPNT1_HUMAN	724829	849904	683970	843971	Filtered	Filtered	Filtered	160407	24924.6	21240.4	10965.5	576971	38182.7	79400.6	48929.5	340024	Filtered	Filtered	Filtered	41031.2	Filtered	Filtered	Filtered	Filtered
O95865	DDAH2	N(G),N(G)-dimethylarginine dimethylaminohydrolase 2	DDAH2_HUMAN	171787	182112	143535	160686	49217.1	81703.5	50628.1	42184.4	44020.3	29011.8	Filtered	125313	Filtered	Filtered	Filtered	116119	Filtered	Filtered	Filtered	Filtered	Filtered	Filtered	Filtered	Filtered
O95870	ABHD16A	Protein ABHD16A	ABHGA_HUMAN	Filtered	103382	134567	5791.07	Filtered	Filtered	Filtered	Filtered	17756.1	29448.4	Filtered	Filtered	521835	784200	562080	159842	51549.3	85394.6	84697.2	71054.4	58113.8	150768	26880.6	21008.3
O95872	GPANK1	G patch domain and ankyrin repeat-containing protein 1	GPAN1_HUMAN	Filtered	Filtered	Filtered	Filtered	Filtered	Filtered	Filtered	Filtered	Filtered	Filtered	Filtered	Filtered	Filtered	Filtered	Filtered	Filtered	Filtered	7634.45	Filtered	Filtered	182401	269645	191166	201655
O95873	C6orf47	Uncharacterized protein C6orf47	CF047_HUMAN	Filtered	Filtered	Filtered	Filtered	Filtered	Filtered	Filtered	Filtered	Filtered	Filtered	Filtered	Filtered	23603.8	33744.2	23931.8	Filtered	Filtered	5872.48	Filtered	Filtered	Filtered	Filtered	Filtered	Filtered
O95881	TXNDC12	Thioredoxin domain-containing protein 12	TXD12_HUMAN	28573.2	13431.4	16528.6	16754.3	25968.2	27079.5	35390.8	55326	6187241	7313127	4.35346e+06	1.73562e+06	87869.7	129981	90410.9	1.03174e+06	Filtered	Filtered	Filtered	11802.7	42802.3	12563.7	Filtered	Filtered
O95900	TRUB2	Mitochondrial mRNA pseudouridine synthase TRUB2	TRUB2_HUMAN	Filtered	Filtered	Filtered	Filtered	Filtered	Filtered	Filtered	Filtered	Filtered	Filtered	Filtered	Filtered	492489	735716	532690	180606	96997.4	105499	111634	188507	97479.6	140148	50012.3	152750
O95905	ECD	Protein ecdysoneless homolog	ECD_HUMAN	190704	223711	212936	166136	203744	172291	159124	129303	22839.1	Filtered	9977.52	115465	13162.4	Filtered	12323.6	157979	8389.67	11359.1	5554.04	39197.8	Filtered	Filtered	36184.7	34188.5
O95926	SYF2	Pre-mRNA-splicing factor SYF2	SYF2_HUMAN	Filtered	Filtered	Filtered	Filtered	Filtered	19187.5	Filtered	Filtered	Filtered	Filtered	Filtered	Filtered	Filtered	Filtered	Filtered	Filtered	36856.8	146383	73195.2	46072.4	196060	272989	227375	317799
O95983	MBD3	Methyl-CpG-binding domain protein 3	MBD3_HUMAN	32760.4	Filtered	18292.2	Filtered	376153	314555	423902	160800	66404.1	92497.2	78577	Filtered	241514	121836	211025	273556	412186	543776	516953	593165	163682	165091	133306	494158
O95985	TOP3B	DNA topoisomerase 3-beta-1	TOP3B_HUMAN	Filtered	Filtered	Filtered	Filtered	266852	246217	146549	148354	6800.06	482002	5110.9	Filtered	29172.8	99072.9	102169	Filtered	120919	186297	152017	268472	20863.3	39307.1	61091.5	147171
O95989	NUDT3	Diphosphoinositol polyphosphate phosphohydrolase 1	NUDT3_HUMAN	43908.4	28281.2	33054	52518	Filtered	Filtered	Filtered	NaN	Filtered	Filtered	NaN	49533.4	Filtered	Filtered	Filtered	NaN	Filtered	Filtered	Filtered	Filtered	Filtered	Filtered	Filtered	Filtered
O95994	AGR2	Anterior gradient protein 2 homolog	AGR2_HUMAN	Filtered	Filtered	Filtered	Filtered	Filtered	Filtered	6847.08	Filtered	110011	122851	97434.8	38850.4	Filtered	Filtered	Filtered	Filtered	Filtered	Filtered	Filtered	Filtered	Filtered	Filtered	Filtered	Filtered
O95997;Q9NZH5	PTTG1;PTTG2	Securin;Securin-2	PTTG1_HUMAN;PTTG2_HUMAN	231059	268005	195867	145792	121105	135336	125811	75952.9	29846.8	33595.8	Filtered	100120	Filtered	Filtered	Filtered	184831	Filtered	Filtered	Filtered	24762.2	Filtered	Filtered	Filtered	NaN
O95999	BCL10	B-cell lymphoma/leukemia 10	BCL10_HUMAN	294789	328283	307043	287921	49260.6	Filtered	Filtered	21640.8	Filtered	Filtered	Filtered	285443	Filtered	Filtered	Filtered	332595	Filtered	Filtered	Filtered	Filtered	27215.3	Filtered	10479.3	Filtered
O96000	NDUFB10	NADH dehydrogenase [ubiquinone] 1 beta subcomplex subunit 10	NDUBA_HUMAN	Filtered	Filtered	Filtered	Filtered	Filtered	Filtered	43230.5	31607.7	Filtered	Filtered	Filtered	Filtered	2.38415e+06	3.7573e+06	2.3415e+06	1.17094e+06	309431	532711	439034	438985	243632	359575	200946	369718
O96005	CLPTM1	Cleft lip and palate transmembrane protein 1	CLPT1_HUMAN	Filtered	Filtered	Filtered	Filtered	Filtered	83208.2	261655	Filtered	249372	369522	203964	Filtered	4567471	6478433	3876205	1.66199e+06	94499.7	71252.4	47623.6	448505	184577	324940	252808	359091
O96006	ZBED1	Zinc finger BED domain-containing protein 1	ZBED1_HUMAN	61455.5	106008	88629.3	181230	1.0665e+06	1220248	888911	488909	137989	144704	122010	399418	Filtered	Filtered	Filtered	46157.2	171049	202965	194803	447341	Filtered	34881.4	37598.1	245906
O96007	MOCS2	Molybdopterin synthase catalytic subunit	MOC2B_HUMAN	444801	495340	421553	466560	19918.7	35643.5	62013.5	116341	18201.4	10687.6	Filtered	366622	Filtered	Filtered	Filtered	228690	Filtered	Filtered	Filtered	50057.6	6178.61	9592.58	9365.4	Filtered
O96008	TOMM40	Mitochondrial import receptor subunit TOM40 homolog	TOM40_HUMAN	Filtered	Filtered	Filtered	Filtered	Filtered	Filtered	3299.12	Filtered	76554.1	142735	37170.2	Filtered	4181132	6.16829e+06	3628065	1.86355e+06	117193	216005	192076	388260	68908	87793.2	131165	482335
O96011	PEX11B	Peroxisomal membrane protein 11B	PX11B_HUMAN	Filtered	Filtered	Filtered	Filtered	Filtered	Filtered	Filtered	Filtered	Filtered	Filtered	Filtered	Filtered	129554	198254	67861.4	82259.5	84013.7	149451	107631	135722	52850.3	86750.5	57254	56729.7
O96013	PAK4	Serine/threonine-protein kinase PAK 4	PAK4_HUMAN	213578	338040	201591	231094	1.59099e+06	1.53594e+06	1.16577e+06	677679	Filtered	Filtered	Filtered	9821.88	Filtered	Filtered	107270	136003	17910.8	88070.3	67518.1	446710	Filtered	60060.8	68433.4	165309
O96017	CHEK2	Serine/threonine-protein kinase Chk2	CHK2_HUMAN	Filtered	Filtered	Filtered	120039	Filtered	Filtered	Filtered	Filtered	Filtered	Filtered	Filtered	Filtered	Filtered	Filtered	Filtered	Filtered	Filtered	Filtered	Filtered	Filtered	Filtered	Filtered	Filtered	Filtered
O96019	ACTL6A	Actin-like protein 6A	ACL6A_HUMAN	289991	506345	393374	467860	347582	324979	388432	382891	31270.7	38125.3	25228.6	236042	Filtered	31738.8	Filtered	122026	1.41298e+06	2201513	1.44338e+06	1.0357e+06	171311	239662	213334	640092
O96028	NSD2	Histone-lysine N-methyltransferase NSD2	NSD2_HUMAN	Filtered	197476	183242	201578	27953.1	48715.1	32931	18264	Filtered	10418.9	Filtered	177438	60796.8	96148.5	49718.6	23712.1	257206	476816	314958	306861	91949.7	120419	75182.6	170916
P00156	MT-CYB	Cytochrome b	CYB_HUMAN	Filtered	Filtered	Filtered	Filtered	Filtered	Filtered	Filtered	Filtered	Filtered	Filtered	Filtered	Filtered	179777	265188	151090	58090.8	Filtered	Filtered	Filtered	Filtered	Filtered	Filtered	Filtered	Filtered
P00167	CYB5A	Cytochrome b5	CYB5_HUMAN	Filtered	Filtered	Filtered	Filtered	Filtered	Filtered	Filtered	Filtered	229811	251613	123946	39016.9	848731	1.23841e+06	724422	581386	Filtered	Filtered	Filtered	24400.6	Filtered	Filtered	Filtered	Filtered
P00338	LDHA	L-lactate dehydrogenase A chain	LDHA_HUMAN	114092072	126147472	113354656	99871904	10150118	4.9626e+06	5640860	34604412	18430472	17918628	15507856	97372048	1.34461e+06	1.66454e+06	1.29523e+06	43856004	95608.4	163050	135036	9853569	221726	503086	159148	1.76878e+06
P00367	GLUD1	Glutamate dehydrogenase 1, mitochondrial	DHE3_HUMAN	NaN	NaN	32339.1	52602.3	68325.7	65049.6	67102.2	260904	240246	221887	108418	202579	2975234	4641418	2.22285e+06	1492659	1.92941e+06	3.28935e+06	2.33965e+06	1.18029e+06	98339	165970	116354	369753
P00374	DHFR	Dihydrofolate reductase	DYR_HUMAN	1.44293e+06	1253388	1.02814e+06	1.24478e+06	Filtered	Filtered	Filtered	527075	24270	13932	31601.2	1.06359e+06	19640.7	32379.9	Filtered	468361	Filtered	38317	Filtered	65561.8	109979	51320.1	99062.7	Filtered
P00387	CYB5R3	NADH-cytochrome b5 reductase 3	NB5R3_HUMAN	6374.12	5633.48	5993.4	6101.97	7825.55	12852.8	6769.93	11733.7	376761	425465	151643	82840.3	4183910	7185567	3420520	1.55075e+06	82744.1	113253	90970.3	322439	122148	221116	119396	163386
P00390	GSR	Glutathione reductase, mitochondrial	GSHR_HUMAN	2.43426e+06	2265154	2208912	2866063	275372	243000	202868	828154	310413	185825	216520	1.74711e+06	785238	1.2224e+06	807969	1.28205e+06	37318.1	14456.3	18248.2	253729	Filtered	25924.2	21636.9	137696
P00395	MT-CO1	Cytochrome c oxidase subunit 1	COX1_HUMAN	Filtered	Filtered	Filtered	Filtered	Filtered	Filtered	Filtered	Filtered	Filtered	Filtered	Filtered	Filtered	178805	149336	22908.6	19382.6	18356.3	Filtered	Filtered	Filtered	Filtered	Filtered	Filtered	Filtered
P00403	MT-CO2	Cytochrome c oxidase subunit 2	COX2_HUMAN	Filtered	Filtered	Filtered	Filtered	Filtered	5868.88	Filtered	Filtered	Filtered	21856	16978.2	Filtered	1372769	2.04234e+06	1.62592e+06	523331	47629	74149.1	76317.7	289696	49208.2	78677.7	45247.1	437123
P00441	SOD1	Superoxide dismutase [Cu-Zn]	SODC_HUMAN	10790875	10848549	7091732	8.00661e+06	Filtered	125446	137550	1.92096e+06	505201	359785	383795	5171091	193440	173913	240383	4172840	Filtered	Filtered	Filtered	343295	Filtered	56233.9	Filtered	11473.8
P00491	PNP	Purine nucleoside phosphorylase	PNPH_HUMAN	5.88761e+06	2.91951e+06	4326151	4.4443e+06	237272	106105	218700	1.08763e+06	289802	192308	368634	3529442	66221.5	58724.4	108246	2279102	Filtered	32930.5	24157.6	181377	Filtered	Filtered	4719.6	24011.5
P00492	HPRT1	Hypoxanthine-guanine phosphoribosyltransferase	HPRT_HUMAN	3.70286e+06	3979467	3499375	4165253	188043	134444	207778	715506	230572	155227	248521	2614420	16187.3	28924.6	217420	1.11653e+06	Filtered	5703.28	Filtered	384838	60038.8	97627.2	Filtered	155739
P00505	GOT2	Aspartate aminotransferase, mitochondrial	AATM_HUMAN	60698	Filtered	Filtered	68459.1	231158	268259	297037	489538	1.58576e+06	1.72909e+06	880641	509994	21213624	28007552	16267841	6336758	99133.1	317252	217024	860741	38574.8	40914.4	10682.3	223005
P00519	ABL1	Tyrosine-protein kinase ABL1	ABL1_HUMAN	26691.4	48406.2	30672.6	Filtered	316588	341048	191352	145820	NaN	Filtered	Filtered	Filtered	Filtered	Filtered	Filtered	14706.5	10742.6	Filtered	Filtered	70340.4	Filtered	Filtered	Filtered	Filtered
P00533	EGFR	Epidermal growth factor receptor	EGFR_HUMAN	Filtered	Filtered	Filtered	7454	14419	13938.3	Filtered	Filtered	234555	297082	156363	55481.9	710477	1.02896e+06	671540	367374	38935.4	42778	12596.5	118895	168056	236592	224219	32702.7
P00558	PGK1	Phosphoglycerate kinase 1	PGK1_HUMAN	41517144	32798666	33669416	36433660	1.32968e+06	1.12777e+06	1.26899e+06	10586018	1.26195e+06	986102	1.46856e+06	21132748	231948	343881	328986	11385634	37721.1	95533.9	65804.6	2.76421e+06	115706	230117	113581	624448
P00568	AK1	Adenylate kinase isoenzyme 1	KAD1_HUMAN	2.42806e+06	2.41456e+06	1.68781e+06	1.96505e+06	Filtered	Filtered	53545.1	600585	84268.3	72206	84045.3	1.55507e+06	Filtered	Filtered	Filtered	630887	Filtered	Filtered	Filtered	118774	125832	22888.1	65346.1	116768
P00749	PLAU	Urokinase-type plasminogen activator	UROK_HUMAN	Filtered	Filtered	Filtered	Filtered	Filtered	Filtered	Filtered	Filtered	Filtered	Filtered	Filtered	Filtered	Filtered	Filtered	Filtered	1718.33	Filtered	Filtered	Filtered	Filtered	Filtered	Filtered	Filtered	Filtered
P00761		Trypsin - Sus scrofa (Pig).		24292.5	Filtered	Filtered	Filtered	189026	270851	104868	913893	1.36544e+06	1.87893e+06	1123409	693052	455982	498928	32137.4	66836.1	533738	678435	478801	27340.2	426355	524730	569059	Filtered
P00813	ADA	Adenosine deaminase	ADA_HUMAN	33633.4	37903.8	44033.5	2582.8	Filtered	Filtered	Filtered	Filtered	Filtered	Filtered	Filtered	Filtered	Filtered	Filtered	Filtered	Filtered	Filtered	Filtered	Filtered	2658.94	Filtered	Filtered	Filtered	Filtered
P00846	MT-ATP6	ATP synthase subunit a	ATP6_HUMAN	Filtered	Filtered	Filtered	Filtered	Filtered	Filtered	Filtered	Filtered	Filtered	Filtered	Filtered	Filtered	387744	553181	327288	211672	Filtered	Filtered	Filtered	Filtered	64487.3	87474.5	Filtered	Filtered
P00966	ASS1	Argininosuccinate synthase	ASSY_HUMAN	4.04021e+06	3.87813e+06	3.30293e+06	4661600	346153	357350	420036	1.66731e+06	410270	320923	373484	5481730	115547	92312.2	152312	3.88464e+06	36756.1	81069	76578.1	663180	126810	173343	153962	228161
P01024	C3	Complement C3	CO3_HUMAN	Filtered	Filtered	Filtered	Filtered	Filtered	Filtered	Filtered	Filtered	732918	817182	473161	117319	161575	249184	144621	108412	95517.7	168454	123643	194264	Filtered	5313.38	Filtered	24026.7
P01033	TIMP1	Metalloproteinase inhibitor 1	TIMP1_HUMAN	Filtered	Filtered	Filtered	Filtered	Filtered	60568.8	34206.5	Filtered	822124	885207	624275	189109	220154	330723	231497	154565	Filtered	Filtered	18486.8	Filtered	Filtered	Filtered	28985.7	Filtered
P01034	CST3	Cystatin-C	CYTC_HUMAN	46423.7	Filtered	Filtered	Filtered	Filtered	Filtered	Filtered	Filtered	515282	573325	307166	234947	Filtered	56193.1	56320.1	Filtered	Filtered	Filtered	Filtered	Filtered	Filtered	Filtered	Filtered	Filtered
P01044-1;P01045-1;Q2KJ62		(Bos taurus) Isoform HMW of Kininogen-1 precursor;(Bos taurus) Isoform HMW of Kininogen-2 precursor;(Bos taurus) KNG protein		Filtered	Filtered	Filtered	Filtered	Filtered	Filtered	Filtered	Filtered	Filtered	Filtered	Filtered	Filtered	Filtered	Filtered	Filtered	Filtered	Filtered	Filtered	Filtered	Filtered	Filtered	Filtered	Filtered	Filtered
P01100	FOS	Proto-oncogene c-Fos	FOS_HUMAN	Filtered	Filtered	Filtered	Filtered	Filtered	Filtered	Filtered	Filtered	Filtered	Filtered	Filtered	Filtered	Filtered	Filtered	Filtered	Filtered	100433	233340	192935	136243	Filtered	Filtered	Filtered	82374.1
P01106	MYC	Myc proto-oncogene protein	MYC_HUMAN	Filtered	1569.95	Filtered	Filtered	Filtered	141851	66380.6	2559.81	50425.3	Filtered	Filtered	Filtered	361838	617735	274407	193575	355542	636870	436050	294411	70253.9	107359	60913.2	142520
P01111	NRAS	GTPase NRas	RASN_HUMAN	51930.5	55156.9	35987.3	50339.9	108689	113270	73155.6	58479.6	347621	309696	192633	51459.3	76214.5	132111	73161.9	94647.2	NaN	NaN	NaN	39714.3	27827.6	47351.9	26381.2	88778.4
P01112	HRAS	GTPase HRas	RASH_HUMAN	Filtered	Filtered	Filtered	Filtered	Filtered	Filtered	Filtered	Filtered	66858.4	74678.6	Filtered	62696.5	206314	273462	157299	Filtered	Filtered	Filtered	Filtered	Filtered	Filtered	Filtered	Filtered	Filtered
P01116	KRAS	GTPase KRas	RASK_HUMAN	Filtered	Filtered	Filtered	Filtered	6796.14	Filtered	Filtered	6587.38	40039.5	42239.6	22685.4	Filtered	26156.7	19871.7	5938.93	Filtered	18915.5	Filtered	Filtered	Filtered	Filtered	5387.3	2047.82	Filtered
P01130	LDLR	Low-density lipoprotein receptor	LDLR_HUMAN	15094.4	18169.9	Filtered	Filtered	191690	186301	106460	51268.2	173266	241665	101558	74882.4	1.91268e+06	2.77273e+06	1.61067e+06	724748	Filtered	64767.6	33300.3	208118	63952.2	96435	47970.6	87706
P01137	TGFB1	Transforming growth factor beta-1 proprotein	TGFB1_HUMAN	Filtered	Filtered	Filtered	Filtered	Filtered	Filtered	Filtered	Filtered	469128	505884	369619	107322	149348	141510	144314	102296	134503	210020	189704	138382	Filtered	60438.7	49170.3	69915.6
P01215	CGA	Glycoprotein hormones alpha chain	GLHA_HUMAN	Filtered	Filtered	Filtered	Filtered	Filtered	Filtered	Filtered	Filtered	1.7106e+06	1.48455e+06	406526	53411.7	Filtered	Filtered	Filtered	Filtered	Filtered	Filtered	Filtered	Filtered	Filtered	Filtered	Filtered	Filtered
P01891	HLA-A	HLA class I histocompatibility antigen, A-68 alpha chain	1A68_HUMAN	351200	305075	257223	428454	357285	375065	192818	226903	1.6931e+06	2.03649e+06	799783	343051	3073325	4.69262e+06	2.70504e+06	1.51773e+06	94312	315459	139158	353249	439651	619741	596659	278723
P01893	HLA-H	Putative HLA class I histocompatibility antigen, alpha chain H	HLAH_HUMAN	NaN	NaN	NaN	NaN	NaN	NaN	NaN	NaN	NaN	NaN	NaN	NaN	245973	332966	233542	132001	NaN	13179.4	8025.41	56826.6	14223.8	23542	25845.8	8645.36
P01966		(Bos taurus) Hemoglobin subunit alpha		Filtered	Filtered	Filtered	Filtered	Filtered	Filtered	Filtered	Filtered	Filtered	Filtered	Filtered	Filtered	Filtered	Filtered	Filtered	Filtered	Filtered	Filtered	Filtered	Filtered	86317.1	135602	126968	46603.9
P02452	COL1A1	Collagen alpha-1(I) chain	CO1A1_HUMAN	Filtered	Filtered	Filtered	20491.6	Filtered	Filtered	28837.2	Filtered	93501.7	111212	67440.5	Filtered	Filtered	Filtered	14782.9	Filtered	68591.2	109716	73714.9	102662	Filtered	Filtered	Filtered	32703.7
P02461	COL3A1	Collagen alpha-1(III) chain	CO3A1_HUMAN	Filtered	Filtered	Filtered	Filtered	Filtered	24107.9	Filtered	NaN	127927	129450	74589.8	Filtered	Filtered	16323.8	Filtered	Filtered	139561	311404	159307	130000	NaN	39757.1	24358	42873
P02462	COL4A1	Collagen alpha-1(IV) chain	CO4A1_HUMAN	Filtered	Filtered	Filtered	Filtered	Filtered	Filtered	Filtered	Filtered	Filtered	Filtered	Filtered	Filtered	NaN	NaN	Filtered	Filtered	103406	32058.4	100819	NaN	39198.5	70755.1	27443.1	19376.3
P02533	KRT14	Keratin, type I cytoskeletal 14	K1C14_HUMAN	166816	Filtered	273517	261399	158014	215532	151127	234859	83449.5	143917	125283	110908	83420.1	Filtered	70801.5	224756	967631	1.28892e+06	1.3588e+06	679970	4.50673e+06	4226465	4738712	5.05205e+06
P02538	KRT6A	Keratin, type II cytoskeletal 6A	K2C6A_HUMAN	175929	133834	131487	123219	219989	263829	105022	89507.5	74483.5	71951	28586.8	35096.3	Filtered	Filtered	Filtered	Filtered	354484	546002	374594	243015	632188	944614	533323	923689
P02545	LMNA	Prelamin-A/C	LMNA_HUMAN	138271	138261	137637	355287	4.69613e+06	5166932	2.51581e+06	1.69817e+06	315423	352304	121820	96721.7	140830	184181	88060	222808	9877080	17095638	11020766	6881752	14185957	22842348	14321498	14823861
P02656	APOC3	Apolipoprotein C-III	APOC3_HUMAN	Filtered	Filtered	Filtered	Filtered	Filtered	Filtered	Filtered	Filtered	Filtered	Filtered	Filtered	Filtered	Filtered	Filtered	Filtered	Filtered	Filtered	Filtered	Filtered	Filtered	Filtered	Filtered	Filtered	Filtered
P02662		Alpha-S1-casein - Bos taurus (Bovine).		45398.3	Filtered	Filtered	Filtered	Filtered	Filtered	Filtered	214667	51066.7	Filtered	49976.1	96638.8	27724.9	Filtered	327174	51833.2	Filtered	Filtered	281044	535605	195799	29840.2	29541.9	Filtered
P02663		Alpha-S2-casein [Contains: Casocidin-1 - Bos taurus (Bovine).		Filtered	Filtered	Filtered	Filtered	Filtered	Filtered	Filtered	Filtered	20913.7	Filtered	14459.4	Filtered	Filtered	Filtered	Filtered	Filtered	Filtered	Filtered	Filtered	43712.1	18196.3	Filtered	Filtered	Filtered
P02668		Kappa-casein [Contains: Casoxin C; Casoxin 6; Casoxin A; Casoxin B; Casoplatelin] - Bos taurus (Bovine).		Filtered	Filtered	Filtered	Filtered	Filtered	Filtered	Filtered	104645	Filtered	Filtered	Filtered	Filtered	Filtered	Filtered	Filtered	Filtered	Filtered	Filtered	55595	110419	69961.4	Filtered	Filtered	Filtered
P02672		(Bos taurus) Fibrinogen alpha chain precursor		33261.2	Filtered	Filtered	Filtered	29937.5	Filtered	Filtered	Filtered	Filtered	Filtered	Filtered	Filtered	Filtered	Filtered	Filtered	Filtered	Filtered	Filtered	Filtered	Filtered	Filtered	Filtered	Filtered	Filtered
P02676		(Bos taurus) similar to Fibrinogen beta chain precursor		Filtered	Filtered	Filtered	Filtered	Filtered	Filtered	Filtered	Filtered	Filtered	Filtered	Filtered	Filtered	Filtered	Filtered	Filtered	Filtered	Filtered	Filtered	Filtered	13740.9	Filtered	Filtered	Filtered	Filtered
P02686	MBP	Myelin basic protein	MBP_HUMAN	11652.9	12667	9894.41	Filtered	Filtered	Filtered	Filtered	Filtered	115733	93389.5	60054	28867	121701	122439	73822.7	130639	Filtered	Filtered	Filtered	7402.54	Filtered	Filtered	Filtered	Filtered
P02751	FN1	Fibronectin	FINC_HUMAN	Filtered	Filtered	Filtered	Filtered	Filtered	Filtered	Filtered	Filtered	Filtered	Filtered	Filtered	Filtered	14419.3	18133.6	Filtered	Filtered	34045.5	48382.9	32182.1	Filtered	8088.09	18105.9	Filtered	Filtered
P02769		(Bos taurus) Bovine serum albumin precursor		Filtered	Filtered	Filtered	741395	NaN	55855.8	2.96422e+06	539818	203651	134010	2.74393e+06	323392	58068.2	127404	204412	115228	75131.2	Filtered	157992	150327	71229.3	371249	98641.9	122365
P02786	TFRC	Transferrin receptor protein 1	TFR1_HUMAN	413577	367949	331446	508746	2.33593e+06	2.94744e+06	1.69506e+06	1234802	2.46205e+06	2.84721e+06	1.39185e+06	340233	45460760	60655880	41473552	15918784	371361	390528	616134	4658414	1.78154e+06	3.02352e+06	1.19689e+06	1.83179e+06
P02792	FTL	Ferritin light chain	FRIL_HUMAN	393593	563833	402082	401424	Filtered	15477.6	10164.6	Filtered	31397.7	179658	9741.16	191786	443344	661597	711424	608317	Filtered	54337.1	Filtered	Filtered	116310	166629	117839	237054
P02794	FTH1	Ferritin heavy chain	FRIH_HUMAN	606107	479369	463528	411783	141758	166929	106558	93219.4	219083	352632	101500	364149	683716	1090157	811870	690712	Filtered	Filtered	Filtered	69328.6	217422	251278	190776	237491
P03886	MT-ND1	NADH-ubiquinone oxidoreductase chain 1	NU1M_HUMAN	Filtered	Filtered	Filtered	Filtered	Filtered	Filtered	Filtered	Filtered	Filtered	Filtered	Filtered	Filtered	95488.3	163998	98357.4	12216.6	Filtered	Filtered	Filtered	Filtered	Filtered	Filtered	Filtered	Filtered
P03891	MT-ND2	NADH-ubiquinone oxidoreductase chain 2	NU2M_HUMAN	Filtered	Filtered	Filtered	Filtered	Filtered	Filtered	Filtered	Filtered	Filtered	Filtered	Filtered	Filtered	31162	Filtered	9350.54	38991.3	Filtered	Filtered	Filtered	Filtered	Filtered	Filtered	Filtered	Filtered
P03897	MT-ND3	NADH-ubiquinone oxidoreductase chain 3	NU3M_HUMAN	Filtered	Filtered	Filtered	Filtered	Filtered	Filtered	Filtered	Filtered	Filtered	Filtered	Filtered	Filtered	115121	147253	69446	96148	32212.3	34173.2	42696.5	51689.1	10780.8	19065	Filtered	Filtered
P03905	MT-ND4	NADH-ubiquinone oxidoreductase chain 4	NU4M_HUMAN	Filtered	Filtered	Filtered	Filtered	80051.6	44968.7	Filtered	Filtered	62074.4	33710.9	Filtered	Filtered	219693	185741	271210	194728	41674.2	89718	98232.1	6475.68	38071.5	75948	26381.3	56812
P03915	MT-ND5	NADH-ubiquinone oxidoreductase chain 5	NU5M_HUMAN	Filtered	Filtered	Filtered	Filtered	Filtered	26687.6	Filtered	Filtered	Filtered	Filtered	Filtered	Filtered	441574	601122	345118	147897	19118.3	271512	50109	39138	19590	49668.5	9188.21	35382.4
P04035	HMGCR	3-hydroxy-3-methylglutaryl-coenzyme A reductase	HMDH_HUMAN	Filtered	Filtered	Filtered	Filtered	Filtered	Filtered	Filtered	Filtered	Filtered	Filtered	Filtered	Filtered	21718	37324.6	33620.7	Filtered	16245.9	15770.7	25399.6	26287.8	19107.7	13550.3	16578.2	27742.2
P04040	CAT	Catalase	CATA_HUMAN	252289	175469	279796	272895	60851.4	55202.2	57425.6	57685	18122550	18789568	11315792	2.71888e+06	147467	259266	200061	927482	7628.12	33150.6	39780.9	188433	Filtered	5079.69	Filtered	Filtered
P04049	RAF1	RAF proto-oncogene serine/threonine-protein kinase	RAF1_HUMAN	894650	47628.9	68090.2	610383	11350.9	14064.5	81918.6	111578	NaN	NaN	NaN	483598	1511.26	NaN	11589.8	107087	21535.3	NaN	Filtered	12718.7	9397.61	6072.49	NaN	49052.1
P04062	GBA	Lysosomal acid glucosylceramidase	GLCM_HUMAN	Filtered	Filtered	Filtered	Filtered	Filtered	137339	101197	10054.4	2.17291e+06	2.18264e+06	1.71731e+06	409382	1575039	2621478	2.01569e+06	817640	183084	283443	229892	474999	82284.6	116167	7854.38	197957
P04066	FUCA1	Tissue alpha-L-fucosidase	FUCO_HUMAN	Filtered	Filtered	Filtered	Filtered	478319	375648	Filtered	Filtered	148250	193134	96294.6	Filtered	268498	307760	272021	104948	Filtered	Filtered	Filtered	Filtered	Filtered	Filtered	Filtered	Filtered
P04075	ALDOA	Fructose-bisphosphate aldolase A	ALDOA_HUMAN	59202244	60966380	57415100	64703336	3.42305e+06	2764806	3.45632e+06	11178474	3.22109e+06	2.05306e+06	2.49359e+06	36719980	718223	825382	675327	24213714	60411.6	154792	156662	5272773	101380	370968	464831	1.34777e+06
P04080	CSTB	Cystatin-B	CYTB_HUMAN	979593	462892	618824	416991	Filtered	Filtered	Filtered	183562	Filtered	33023.2	15258.1	585177	Filtered	Filtered	Filtered	241490	Filtered	Filtered	Filtered	Filtered	Filtered	Filtered	Filtered	Filtered
P04083	ANXA1	Annexin A1	ANXA1_HUMAN	6967962	8250019	9880895	8846973	308465	331911	466527	1.95619e+06	442582	295449	430262	5774349	126521	161517	211841	4124397	18659.2	58015.4	47090	715544	47110.1	116197	77768	142534
P04085	PDGFA	Platelet-derived growth factor subunit A	PDGFA_HUMAN	409063	491090	502660	319363	1.56271e+06	1.33358e+06	665402	842848	Filtered	19888.2	Filtered	99325	81525.1	Filtered	104563	332643	251119	375301	346319	606090	143135	Filtered	Filtered	327631
P04150	NR3C1	Glucocorticoid receptor	GCR_HUMAN	673518	540537	486027	541051	213872	219781	191021	264848	189641	170562	61772	151901	Filtered	88087.8	Filtered	339082	Filtered	Filtered	Filtered	16640.3	95135.6	81403.9	72184.1	181756
P04156	PRNP	Major prion protein	PRIO_HUMAN	Filtered	Filtered	Filtered	Filtered	Filtered	Filtered	Filtered	Filtered	Filtered	Filtered	Filtered	Filtered	75289.6	83349	79601.4	40849.7	Filtered	Filtered	Filtered	Filtered	Filtered	Filtered	Filtered	Filtered
P04179	SOD2	Superoxide dismutase [Mn], mitochondrial	SODM_HUMAN	Filtered	Filtered	57541.9	85970.5	30545.1	45055.2	113600	144108	391348	329657	284706	338241	3044823	4.7349e+06	4127771	2.97825e+06	Filtered	12568.9	Filtered	187839	Filtered	Filtered	Filtered	65490.6
P04181	OAT	Ornithine aminotransferase, mitochondrial	OAT_HUMAN	Filtered	Filtered	Filtered	Filtered	45523.9	Filtered	40677.5	127536	392538	392559	138229	95392.9	4327678	6920479	3.69826e+06	1.62911e+06	Filtered	Filtered	22685.4	178047	17230.8	64467	41716.3	52196.9
P04183	TK1	Thymidine kinase, cytosolic	KITH_HUMAN	376052	352292	259678	333107	Filtered	90890.2	118135	107569	Filtered	Filtered	Filtered	355357	Filtered	Filtered	Filtered	247990	Filtered	Filtered	51464	167438	Filtered	Filtered	Filtered	102120
P04264	KRT1	Keratin, type II cytoskeletal 1	K2C1_HUMAN	56802.7	14451.1	NaN	174466	207041	251961	NaN	744367	482862	309692	96317.7	98134	177276	242173	6744.56	55336.4	164874	901896	177374	113357	616255	1.10314e+06	2.63955e+06	1.8981e+06
P04350	TUBB4A	Tubulin beta-4A chain	TBB4A_HUMAN	2471527	2.18161e+06	2.04061e+06	1.70466e+06	192439	228948	275561	992986	136520	127981	210863	1.40129e+06	26112.4	17434.7	47742.5	436764	18596.8	Filtered	21331.2	299311	153522	179706	229404	147135
P04406	GAPDH	Glyceraldehyde-3-phosphate dehydrogenase	G3P_HUMAN	255552064	219493984	209877248	238186288	38805836	27797878	22834470	57297236	8278524	6.03009e+06	6661766	143547904	8220859	9398846	8675623	126145304	2.56716e+06	3.34368e+06	2.74815e+06	32606808	4352624	6.13962e+06	4.10032e+06	19703446
P04424	ASL	Argininosuccinate lyase	ARLY_HUMAN	231121	237281	298203	Filtered	Filtered	Filtered	Filtered	155553	Filtered	Filtered	Filtered	302710	Filtered	Filtered	Filtered	153242	Filtered	Filtered	Filtered	Filtered	Filtered	18384.9	Filtered	Filtered
P04632	CAPNS1	Calpain small subunit 1	CPNS1_HUMAN	15544659	8.32947e+06	6.58274e+06	3.81224e+06	109322	112398	529044	162252	518962	331841	97831.3	702544	15672.5	75463.3	17282.4	3.16465e+06	7374.17	Filtered	7686.9	612659	2476.47	37931.8	24330.9	287878
P04792	HSPB1	Heat shock protein beta-1	HSPB1_HUMAN	9720485	7978971	6.69211e+06	6.56791e+06	1.14203e+06	856497	690726	1.75249e+06	1.02413e+06	1.14895e+06	971700	6544040	341888	417405	440680	2.75062e+06	444584	151088	212428	963504	817368	810524	951786	944358
P04818	TYMS	Thymidylate synthase	TYSY_HUMAN	1.3956e+06	1.7178e+06	1.5127e+06	1.40632e+06	216983	223251	198497	427503	74838.3	77579.4	77561.1	743961	60599.2	7715.55	28470.7	1.03858e+06	7396.33	Filtered	11290.7	225041	59392	68359.2	80280.6	116451
P04843	RPN1	Dolichyl-diphosphooligosaccharide--protein glycosyltransferase subunit 1	RPN1_HUMAN	11199.7	Filtered	Filtered	Filtered	103895	98033.7	141210	81764.3	765403	832182	265985	117326	11582828	14270385	8286686	3449878	4.49481e+06	5.76678e+06	5931073	3.28722e+06	3089493	4370652	2.21613e+06	2.43252e+06
P04844	RPN2	Dolichyl-diphosphooligosaccharide--protein glycosyltransferase subunit 2	RPN2_HUMAN	Filtered	Filtered	58794.4	Filtered	Filtered	Filtered	71443.3	21578.4	246919	227486	115411	18996.5	2.52068e+06	3.05021e+06	2.28715e+06	2.14365e+06	1545495	2.83171e+06	2562544	2.21103e+06	788748	1878795	869375	2.33797e+06
P04899	GNAI2	Guanine nucleotide-binding protein G(i) subunit alpha-2	GNAI2_HUMAN	184396	268008	179863	260533	177121	150851	85884.7	120306	203300	353005	155160	170593	895089	1.10764e+06	807552	478569	16688.8	34694.8	45598.7	70374.4	136968	241004	150610	58458.2
P04920	SLC4A2	Anion exchange protein 2	B3A2_HUMAN	Filtered	Filtered	Filtered	Filtered	19266.2	Filtered	Filtered	Filtered	17525.5	50204.3	Filtered	Filtered	1.11935e+06	1.70183e+06	1.03869e+06	454017	24225.6	53947.9	35567	43110.5	88077.1	131258	89050.2	14632.4
P05023	ATP1A1	Sodium/potassium-transporting ATPase subunit alpha-1	AT1A1_HUMAN	232174	332414	224541	435483	288339	323277	183825	221874	1.11184e+06	1.40135e+06	458453	211983	8787326	14932922	7.55325e+06	4369379	144741	180792	159534	678984	1.17731e+06	1.87608e+06	1.23478e+06	282631
P05026	ATP1B1	Sodium/potassium-transporting ATPase subunit beta-1	AT1B1_HUMAN	19738	206779	170214	307657	105186	140589	90788	131230	609564	923375	360804	209119	3825374	6.43916e+06	4.01414e+06	2.0572e+06	103867	236338	158494	394397	730686	1.31838e+06	880424	236595
P05067	APP	Amyloid-beta precursor protein	A4_HUMAN	Filtered	Filtered	Filtered	Filtered	Filtered	Filtered	Filtered	Filtered	44520.5	12129.9	8231.48	Filtered	464373	633015	516990	182611	60500.7	91883	118696	111706	4060.85	44972.2	11261.3	47750.1
P05090	APOD	Apolipoprotein D	APOD_HUMAN	Filtered	Filtered	Filtered	Filtered	Filtered	Filtered	Filtered	Filtered	Filtered	Filtered	Filtered	Filtered	Filtered	Filtered	Filtered	Filtered	Filtered	Filtered	Filtered	Filtered	Filtered	Filtered	Filtered	Filtered
P05091	ALDH2	Aldehyde dehydrogenase, mitochondrial	ALDH2_HUMAN	Filtered	Filtered	Filtered	Filtered	Filtered	Filtered	Filtered	11241.6	103133	125323	82132.7	11302.2	1.11075e+06	1.86869e+06	1.28899e+06	705763	Filtered	Filtered	NaN	69674	Filtered	NaN	19826	Filtered
P05109	S100A8	Protein S100-A8	S10A8_HUMAN	Filtered	Filtered	Filtered	Filtered	Filtered	501327	Filtered	Filtered	Filtered	Filtered	8902.32	Filtered	Filtered	Filtered	Filtered	Filtered	Filtered	310420	Filtered	Filtered	Filtered	Filtered	133752	Filtered
P05114	HMGN1	Non-histone chromosomal protein HMG-14	HMGN1_HUMAN	8489.2	8697.61	7280.1	4674.96	23357.7	31551.6	12318.9	6844.74	Filtered	Filtered	Filtered	Filtered	Filtered	Filtered	Filtered	Filtered	Filtered	6475.43	4029.92	Filtered	Filtered	Filtered	Filtered	3640.96
P05141	SLC25A5	ADP/ATP translocase 2	ADT2_HUMAN	Filtered	Filtered	27271.3	Filtered	42564.9	89685.7	46901.8	39440.4	410238	588969	287826	41806.3	34419556	46465032	32009652	12254910	3.40928e+06	6.51694e+06	4.74712e+06	6767594	5.87118e+06	9648448	4.04773e+06	5.5331e+06
P05161	ISG15	Ubiquitin-like protein ISG15	ISG15_HUMAN	282157	245627	307570	408033	15434.7	8128.84	Filtered	96520.6	Filtered	Filtered	Filtered	402829	Filtered	Filtered	Filtered	274063	Filtered	Filtered	Filtered	Filtered	6779.8	Filtered	10359.4	9964.1
P05165	PCCA	Propionyl-CoA carboxylase alpha chain, mitochondrial	PCCA_HUMAN	Filtered	Filtered	81368.6	10738	4526.28	Filtered	Filtered	Filtered	7321.77	10837.8	Filtered	Filtered	335923	416747	229817	172306	2111.26	193583	4672.49	6335.25	Filtered	Filtered	4293.8	9156.36
P05166	PCCB	Propionyl-CoA carboxylase beta chain, mitochondrial	PCCB_HUMAN	Filtered	Filtered	Filtered	Filtered	Filtered	Filtered	Filtered	42558	71505.9	48116.9	14749.8	Filtered	984147	1.74809e+06	975286	394321	Filtered	Filtered	Filtered	Filtered	Filtered	Filtered	Filtered	Filtered
P05186	ALPL	Alkaline phosphatase, tissue-nonspecific isozyme	PPBT_HUMAN	1.08299e+06	1146060	1.26422e+06	1.70904e+06	945112	981529	643781	712750	2.65516e+06	2.69893e+06	1.79313e+06	1.68888e+06	7085673	11168743	6.27612e+06	3.97564e+06	221164	270115	253932	1.22338e+06	4685675	5.93284e+06	5.83442e+06	1.626e+06
P05187	ALPP	Alkaline phosphatase, placental type	PPB1_HUMAN	NaN	NaN	NaN	NaN	NaN	NaN	NaN	NaN	53559.1	62100.4	50649.8	NaN	190322	239149	151211	224511	NaN	NaN	NaN	NaN	54693.8	125055	131161	51863.6
P05198	EIF2S1	Eukaryotic translation initiation factor 2 subunit 1	IF2A_HUMAN	3615316	5053577	3977509	4.03872e+06	16872786	19330172	11529912	6358323	469814	439056	365992	1.14167e+06	904348	1.18684e+06	1.05362e+06	2.24865e+06	1.34032e+06	2.14616e+06	2.15809e+06	7045025	264266	390761	371953	3.35209e+06
P05362	ICAM1	Intercellular adhesion molecule 1	ICAM1_HUMAN	Filtered	Filtered	Filtered	Filtered	Filtered	Filtered	Filtered	Filtered	8979.19	8080.34	Filtered	Filtered	256796	339579	462094	86214.2	33862.1	41632.6	58819.5	7496.3	82531.5	95481.5	87523.3	Filtered
P05386	RPLP1	60S acidic ribosomal protein P1	RLA1_HUMAN	9192808	6760655	6.8044e+06	6799684	10294004	8.33073e+06	5.87202e+06	6.01658e+06	1.22494e+06	1.02858e+06	1.38459e+06	3.78543e+06	8885615	4.75117e+06	9528031	8560188	2.79044e+06	2.66593e+06	4.14749e+06	15533803	1026429	2.63645e+06	1315558	4.7691e+06
P05387	RPLP2	60S acidic ribosomal protein P2	RLA2_HUMAN	58980928	39780480	31992898	26345138	58194140	58673668	50641748	32972468	3134903	2743200	2582525	11886875	28623382	35638252	26801208	39733228	10150839	12059728	12994420	35950820	4420485	8.03896e+06	4482876	27440650
P05388	RPLP0	60S acidic ribosomal protein P0	RLA0_HUMAN	7.394e+06	6343688	5.22796e+06	4.3244e+06	23501448	24100480	13610935	8857153	784653	649009	535716	1.03174e+06	5.32994e+06	8006211	4360350	3.41946e+06	6929665	8505392	6.98651e+06	12864086	1.12997e+06	1.53416e+06	1.09226e+06	6.01383e+06
P05412	JUN	Transcription factor AP-1	JUN_HUMAN	Filtered	Filtered	Filtered	Filtered	Filtered	Filtered	Filtered	Filtered	Filtered	Filtered	Filtered	Filtered	Filtered	Filtered	Filtered	Filtered	47546.1	81858.6	64649.2	20754	11723.7	13001.9	6369.4	113356
P05413	FABP3	Fatty acid-binding protein, heart	FABPH_HUMAN	49870.8	79427.8	67775	Filtered	Filtered	Filtered	Filtered	22728.1	Filtered	Filtered	Filtered	46411.1	Filtered	Filtered	Filtered	23319	Filtered	Filtered	Filtered	Filtered	Filtered	Filtered	Filtered	Filtered
P05423	POLR3D	DNA-directed RNA polymerase III subunit RPC4	RPC4_HUMAN	Filtered	Filtered	Filtered	Filtered	107264	126674	97784.5	47111.3	19728.3	46454.6	4720.38	Filtered	51383.6	51941.3	42225.5	86591.2	24284.1	31002.5	26260.1	36070.3	4585.04	4373.54	4847.43	21222.9
P05455	SSB	Lupus La protein	LA_HUMAN	4.91777e+06	4.962e+06	3.70353e+06	3.75744e+06	4.91511e+06	4706146	3143171	2.70234e+06	1.23293e+06	1.21184e+06	963196	2.04823e+06	542461	674644	427282	2.43537e+06	229462	460550	305871	1.26648e+06	234376	402228	296382	690335
P05549	TFAP2A	Transcription factor AP-2-alpha	AP2A_HUMAN	Filtered	Filtered	Filtered	Filtered	Filtered	Filtered	Filtered	Filtered	Filtered	Filtered	NaN	Filtered	Filtered	Filtered	Filtered	Filtered	77602.4	116297	79464.5	51215.8	Filtered	NaN	Filtered	NaN
P05556	ITGB1	Integrin beta-1	ITB1_HUMAN	85930.6	227840	187799	238140	226109	287788	200435	211007	393971	528402	400312	211477	3550860	4.18594e+06	3.23682e+06	1.17321e+06	123516	194875	224564	617117	384529	596639	379720	283929
P05783	KRT18	Keratin, type I cytoskeletal 18	K1C18_HUMAN	5309375	6110142	5.65059e+06	4.96593e+06	9561243	9792552	5379084	3.10962e+06	2.40023e+06	2.29963e+06	1.18394e+06	1.45773e+06	313176	466363	321957	675927	10289349	19369988	11810376	9232433	22158308	29236818	24647498	40741864
P05784		Tax_Id=10090 Gene_Symbol=Krt18 Keratin, type I cytoskeletal 18		115505	100627	136586	148677	61803.3	114373	92706.4	183354	38314.6	43881	102751	37513.5	Filtered	Filtered	Filtered	Filtered	260675	369953	295028	165470	147532	471251	793325	1.16481e+06
P05787	KRT8	Keratin, type II cytoskeletal 8	K2C8_HUMAN	2.04325e+06	1.94364e+06	1795858	1.81914e+06	2.0265e+06	2282814	1718154	912396	906074	911860	608887	919412	309712	270382	252936	562336	8446459	11078212	7014887	4447080	21099026	25439598	22196856	26834128
P05997	COL5A2	Collagen alpha-2(V) chain	CO5A2_HUMAN	Filtered	Filtered	Filtered	Filtered	Filtered	Filtered	Filtered	Filtered	104437	102526	29958.4	25357.3	Filtered	16191.8	7193.54	Filtered	21490.4	72392.3	35978.5	859070	11945.9	38876.8	38814.7	273678
P06132	UROD	Uroporphyrinogen decarboxylase	DCUP_HUMAN	745318	715637	750475	807875	45299	Filtered	109719	165756	75104.8	24789.8	24092.3	355737	Filtered	Filtered	Filtered	178331	Filtered	Filtered	Filtered	106622	Filtered	Filtered	Filtered	40505.1
P06213	INSR	Insulin receptor	INSR_HUMAN	Filtered	Filtered	Filtered	Filtered	Filtered	Filtered	Filtered	Filtered	Filtered	Filtered	Filtered	Filtered	60873.4	79130.4	68963	111359	Filtered	Filtered	Filtered	Filtered	Filtered	Filtered	Filtered	Filtered
P06241	FYN	Tyrosine-protein kinase Fyn	FYN_HUMAN	14525.9	16863.9	42502.9	58309.6	7040.66	57681.8	181266	Filtered	103236	115549	35239.3	Filtered	281739	411219	295332	158055	261077	Filtered	Filtered	222944	65975.2	125677	83957.9	151559
P06276	BCHE	Cholinesterase	CHLE_HUMAN	Filtered	Filtered	Filtered	Filtered	Filtered	Filtered	Filtered	Filtered	197176	192846	136757	Filtered	Filtered	Filtered	Filtered	Filtered	Filtered	Filtered	Filtered	Filtered	Filtered	Filtered	Filtered	Filtered
P06280	GLA	Alpha-galactosidase A	AGAL_HUMAN	48460.3	2956.93	Filtered	4556.3	44953	19950.1	31384.4	Filtered	1.73878e+06	2.24633e+06	1191694	284407	929826	1.28312e+06	1.22505e+06	498140	Filtered	Filtered	Filtered	80775.8	33603	Filtered	Filtered	13940.5
P06396	GSN	Gelsolin	GELS_HUMAN	102968	116359	36923.7	125822	Filtered	Filtered	Filtered	13838.4	NaN	NaN	NaN	46755.1	Filtered	Filtered	Filtered	22996.2	Filtered	NaN	Filtered	NaN	Filtered	Filtered	Filtered	Filtered
P06400	RB1	Retinoblastoma-associated protein	RB_HUMAN	Filtered	Filtered	Filtered	Filtered	18419.7	22544.8	16002.7	17736	Filtered	Filtered	Filtered	Filtered	Filtered	14644.4	Filtered	Filtered	8228	16629.6	10634.9	22497.5	5622.23	6531.77	4498.51	9531.5
P06454	PTMA	Prothymosin alpha	PTMA_HUMAN	147242	114734	143944	116540	Filtered	Filtered	Filtered	23965.9	Filtered	Filtered	Filtered	58132.1	Filtered	Filtered	Filtered	181769	Filtered	Filtered	Filtered	Filtered	Filtered	Filtered	Filtered	Filtered
P06493	CDK1	Cyclin-dependent kinase 1	CDK1_HUMAN	1.1167e+06	2.24314e+06	850341	1300617	2015475	1.72768e+06	857489	1.3275e+06	221201	179929	120473	678196	62540.9	91898.8	60801.7	421136	127983	213286	171309	446390	139560	156737	128513	162004
P06576	ATP5F1B	ATP synthase subunit beta, mitochondrial	ATPB_HUMAN	135758	150291	144833	157984	297220	296187	221866	348088	961140	1.09835e+06	502190	283264	83428072	126601264	76643752	31426778	2.70743e+06	5263448	3.27032e+06	7524897	1.83415e+06	3.06652e+06	1.27684e+06	3.64125e+06
P06702	S100A9	Protein S100-A9	S10A9_HUMAN	Filtered	Filtered	Filtered	Filtered	Filtered	Filtered	Filtered	Filtered	Filtered	Filtered	20493	Filtered	Filtered	Filtered	Filtered	Filtered	Filtered	Filtered	13516.4	Filtered	9605.02	11472.4	367737	31194.6
P06703	S100A6	Protein S100-A6	S10A6_HUMAN	19790.6	99421	9269.75	Filtered	49362.4	Filtered	Filtered	63234.9	Filtered	Filtered	18534.6	430272	23016	61499.4	Filtered	1.2495e+06	Filtered	8480.38	17091.7	361623	25031.7	Filtered	16785.9	26154.5
P06730	EIF4E	Eukaryotic translation initiation factor 4E	IF4E_HUMAN	351891	384220	355132	460065	777760	988493	548181	300882	74710.9	45728.7	8773.95	221451	108867	208096	139198	304608	173972	226764	272795	362245	30436.3	28541.9	39846.4	258925
P06733	ENO1	Alpha-enolase	ENOA_HUMAN	74239400	73565520	56200580	64326736	2.9912e+06	2.90265e+06	3233674	20200900	4344220	3228297	3.98647e+06	55513784	1.41143e+06	1.42011e+06	1.16545e+06	30716372	190890	337555	300117	6124743	207816	383775	286995	1368063
P06737	PYGL	Glycogen phosphorylase, liver form	PYGL_HUMAN	1.54303e+06	1.34965e+06	1.33299e+06	1.31686e+06	206497	168692	141850	352040	115733	151285	100255	918006	Filtered	15831.6	19132.8	620314	22955.9	70304.9	40005.6	81473	Filtered	82116	16554.8	38014.5
P06744	GPI	Glucose-6-phosphate isomerase	G6PI_HUMAN	8359131	10327312	9731290	14292842	484936	439963	726274	3.36512e+06	483454	384666	513137	7.87806e+06	322510	210407	234213	5351866	19070.5	14368	19985.8	1534880	26328.6	30697.3	14806.5	288616
P06746	POLB	DNA polymerase beta	DPOLB_HUMAN	77722.1	91635.3	68124.6	120539	1.08555e+06	1.0006e+06	655325	421722	18524.6	15292.6	28234.6	29582.9	51137.7	77067.5	55841.9	74265	110349	140101	89759.3	348027	27899.7	33168.3	1.06226e+06	164717
P06748	NPM1	Nucleophosmin	NPM_HUMAN	2.50728e+06	1.3572e+06	1.73301e+06	1.96317e+06	16543537	14272915	17225220	12088258	3.33695e+06	2.77063e+06	3.06224e+06	1.75398e+06	9362842	13740773	11266955	5.58923e+06	31867598	36326664	55593924	30491336	3.49618e+06	4.06443e+06	3.78049e+06	21298712
P06753	TPM3	Tropomyosin alpha-3 chain	TPM3_HUMAN	11771766	12633579	8.26219e+06	7488511	3156507	2534543	2.47669e+06	1.8865e+06	736872	967984	764891	4.37707e+06	555608	696006	503427	4912425	289814	340176	728265	4730922	54651	134250	42694.1	755941
P06756	ITGAV	Integrin alpha-V	ITAV_HUMAN	64046.1	71728.4	22466.2	107708	102030	129079	55453.5	47464.9	286724	308947	142266	66046.9	1.55294e+06	2.01519e+06	1.36535e+06	419565	54885.7	42922	65923.5	172911	201616	334665	261594	162025
P06858	LPL	Lipoprotein lipase	LIPL_HUMAN	Filtered	Filtered	Filtered	Filtered	11890.8	13732.2	9022.65	41191.6	860377	920386	557932	139719	463023	613757	416187	194639	158650	83582.7	175244	165272	180665	273514	154194	118610
P06865	HEXA	Beta-hexosaminidase subunit alpha	HEXA_HUMAN	Filtered	69234.3	Filtered	Filtered	74921.4	88736.3	Filtered	34726.5	1.97216e+06	2.66782e+06	1.20967e+06	424276	1.1254e+06	1.40867e+06	1.32266e+06	582025	Filtered	Filtered	Filtered	121455	Filtered	Filtered	Filtered	Filtered
P07093	SERPINE2	Glia-derived nexin	GDN_HUMAN	Filtered	Filtered	Filtered	Filtered	Filtered	Filtered	Filtered	Filtered	46834.1	39882	26781.4	Filtered	Filtered	12443.5	22575	8579.52	18494.9	57946.2	5608.73	73155.1	26251.6	1345.77	19776.7	Filtered
P07099	EPHX1	Epoxide hydrolase 1	HYEP_HUMAN	Filtered	16244.6	Filtered	Filtered	74634.1	123299	40853.5	33595.5	2491288	3500876	1.52587e+06	445961	2.19439e+06	2705506	1.8932e+06	1221880	31862.2	49244.7	42041.6	263599	35357.7	72976.5	29452.7	69912.2
P07108	DBI	Acyl-CoA-binding protein	ACBP_HUMAN	2269560	1.70314e+06	1.65424e+06	1.02098e+06	Filtered	Filtered	Filtered	199973	74085.5	63472.9	58178	776955	Filtered	Filtered	Filtered	518975	Filtered	Filtered	Filtered	58379.9	Filtered	Filtered	Filtered	Filtered
P07195	LDHB	L-lactate dehydrogenase B chain	LDHB_HUMAN	7.4122e+06	2740156	2.98851e+06	3025270	1.34783e+06	931785	687892	5167095	7.04453e+06	7.94801e+06	4.17043e+06	17306376	325801	559127	181058	4680274	91805.9	94661.7	71887.9	893763	122823	284692	95627.2	159452
P07199	CENPB	Major centromere autoantigen B	CENPB_HUMAN	Filtered	Filtered	Filtered	17896.8	Filtered	Filtered	Filtered	102561	Filtered	Filtered	Filtered	Filtered	33710.7	40013.7	Filtered	Filtered	190016	410521	259464	322488	44377.5	81825.3	60181.7	128686
P07203	GPX1	Glutathione peroxidase 1	GPX1_HUMAN	131520	160971	96162.1	134196	Filtered	Filtered	Filtered	8990.41	Filtered	Filtered	Filtered	114867	54295	108273	81838	120707	Filtered	Filtered	Filtered	Filtered	Filtered	Filtered	Filtered	Filtered
P07205	PGK2	Phosphoglycerate kinase 2	PGK2_HUMAN	183257	204761	149335	223055	Filtered	Filtered	Filtered	214912	22399.9	10060.5	32461.7	282398	Filtered	Filtered	Filtered	60555.8	Filtered	Filtered	Filtered	Filtered	Filtered	Filtered	Filtered	Filtered
P07237	P4HB	Protein disulfide-isomerase	PDIA1_HUMAN	141401	157516	217417	252766	468740	311390	219485	254796	81043880	94596680	48690848	12850247	1.01476e+06	1.95607e+06	833101	3.84882e+06	506736	954450	784685	1.1243e+06	92966.2	127768	74420.5	403897
P07305	H1F0	Histone H1.0	H10_HUMAN	Filtered	Filtered	Filtered	Filtered	Filtered	Filtered	Filtered	Filtered	Filtered	Filtered	Filtered	Filtered	Filtered	Filtered	Filtered	Filtered	45887.6	55493.9	40010.8	5847.99	21810	54969.5	34281	34000.8
P07311	ACYP1	Acylphosphatase-1	ACYP1_HUMAN	558334	352789	292673	324626	Filtered	Filtered	Filtered	25747.2	3635.15	Filtered	Filtered	288113	Filtered	Filtered	Filtered	50090.4	Filtered	Filtered	Filtered	Filtered	Filtered	Filtered	Filtered	Filtered
P07339	CTSD	Cathepsin D	CATD_HUMAN	NaN	NaN	Filtered	NaN	NaN	NaN	NaN	NaN	359436	441767	176559	10381.7	76263.4	301842	156829	99065.4	NaN	NaN	NaN	NaN	NaN	NaN	Filtered	NaN
P07355	ANXA2	Annexin A2	ANXA2_HUMAN	503942	1139824	817658	1.25338e+06	2.21725e+06	2.63591e+06	1.73171e+06	2.53899e+06	2.97041e+06	2.47802e+06	2.4118e+06	1.62954e+06	478413	445257	565545	997823	334655	677041	734298	391996	103946	148452	162453	322625
P07384	CAPN1	Calpain-1 catalytic subunit	CAN1_HUMAN	1.14328e+06	1181393	882858	1.30053e+06	110774	195017	146712	396169	149296	140702	141371	915571	13398.1	Filtered	24574.7	585223	Filtered	Filtered	Filtered	334999	Filtered	Filtered	Filtered	16441.9
P07437	TUBB	Tubulin beta chain	TBB5_HUMAN	30752770	31254608	37072012	34174256	3.79304e+06	3279129	4455941	9338659	2.13988e+06	1.66692e+06	2448602	29493936	1001148	927498	1.07888e+06	18667480	331306	370608	455885	4.73458e+06	2.85594e+06	3.17358e+06	3.54157e+06	2.65105e+06
P07602	PSAP	Prosaposin	SAP_HUMAN	31950.4	179985	Filtered	82486.8	257322	285882	104275	58285.8	2.85079e+06	4.20371e+06	1.80807e+06	1.0712e+06	2.44835e+06	1596220	1.26808e+06	1.84151e+06	Filtered	Filtered	Filtered	191735	Filtered	Filtered	Filtered	16962.4
P07686	HEXB	Beta-hexosaminidase subunit beta	HEXB_HUMAN	Filtered	8081.86	Filtered	53805.8	55789.2	168324	61489.6	192959	1.87766e+06	2359520	1.20155e+06	321844	2.32748e+06	3707537	3.03568e+06	1.37521e+06	70339.2	Filtered	18656.7	177950	7017.6	3887.41	Filtered	37787.5
P07711	CTSL	Cathepsin L1	CATL1_HUMAN	26757.6	20797.1	Filtered	Filtered	292665	Filtered	Filtered	Filtered	1.94816e+06	1.98587e+06	1.26438e+06	313097	71234.7	123315	211205	97855	152978	20923.7	Filtered	Filtered	Filtered	Filtered	Filtered	Filtered
P07737	PFN1	Profilin-1	PROF1_HUMAN	104384768	104256344	122991616	126121768	3.2423e+06	1906187	4877082	25306906	5183862	3560023	6998520	96798168	1.06614e+06	883386	1.29365e+06	45883176	86310.6	60691.3	63283	10586185	335421	479714	306717	2.67031e+06
P07738	BPGM	Bisphosphoglycerate mutase	PMGE_HUMAN	230014	146297	176366	163804	Filtered	Filtered	Filtered	Filtered	Filtered	Filtered	Filtered	90655.1	Filtered	Filtered	Filtered	6345	Filtered	Filtered	Filtered	Filtered	Filtered	Filtered	Filtered	Filtered
P07741	APRT	Adenine phosphoribosyltransferase	APT_HUMAN	7.57086e+06	7841988	7079310	7449199	285851	5427.75	395697	1.52504e+06	344778	354305	363181	3.59463e+06	45847.8	80857.7	43035	3.0716e+06	229994	Filtered	Filtered	648970	392432	412392	510979	34776
P07814	EPRS	Bifunctional glutamate/proline--tRNA ligase	SYEP_HUMAN	2445171	2.56799e+06	1.91495e+06	1.92543e+06	1.89226e+06	1.62248e+06	951590	928381	210883	199665	193235	1449382	289045	408216	261932	1.66157e+06	844743	1.48486e+06	1.02132e+06	1.18724e+06	208296	306586	185721	370208
P07858	CTSB	Cathepsin B	CATB_HUMAN	20413.6	24495.8	Filtered	Filtered	69044.2	42158.2	Filtered	9671.11	211499	242105	100350	24446.9	880385	924847	781615	379755	24055.6	38670.3	38671.3	76109.8	Filtered	Filtered	Filtered	Filtered
P07900	HSP90AA1	Heat shock protein HSP 90-alpha	HS90A_HUMAN	20777428	14722817	16377738	13835040	5161719	5.17099e+06	2615261	4250421	3.22689e+06	2.90419e+06	2047203	10561456	684379	941846	617418	8968632	184747	286398	232644	1.08389e+06	231625	271778	243488	814686
P07910	HNRNPC	Heterogeneous nuclear ribonucleoproteins C1/C2	HNRPC_HUMAN	980698	1.10545e+06	1.17372e+06	1.79343e+06	5332942	4.45315e+06	2398331	3.6872e+06	1.82309e+06	1.46581e+06	788664	478643	1449611	1.23423e+06	950753	651025	39543436	46875856	36762124	12280532	140226080	140370560	116830456	106445464
P07919	UQCRH	Cytochrome b-c1 complex subunit 6, mitochondrial	QCR6_HUMAN	Filtered	Filtered	Filtered	Filtered	Filtered	Filtered	Filtered	Filtered	Filtered	Filtered	Filtered	Filtered	980658	1.22876e+06	420800	945674	35408.6	33346.9	80823.6	22303.9	7876.02	2607.01	Filtered	Filtered
P07942	LAMB1	Laminin subunit beta-1	LAMB1_HUMAN	Filtered	Filtered	37156.5	Filtered	44518.6	26941.9	206108	44950.2	4324494	5.36923e+06	2.44467e+06	426740	572305	879202	366744	517932	192526	337880	267181	266825	72112.8	135549	74421.8	170689
P07947	YES1	Tyrosine-protein kinase Yes	YES_HUMAN	NaN	NaN	NaN	NaN	NaN	28654.8	NaN	NaN	37266.3	88428.7	NaN	30476.3	165363	282201	172442	205498	NaN	NaN	36873	NaN	20983.6	51071.6	38539.3	NaN
P07948	LYN	Tyrosine-protein kinase Lyn	LYN_HUMAN	217348	Filtered	188881	247118	145876	Filtered	Filtered	Filtered	162219	256750	169046	265260	410701	415390	384814	326141	Filtered	45250.4	Filtered	54830.9	227379	190918	82092	48744.6
P07951	TPM2	Tropomyosin beta chain	TPM2_HUMAN	9296.19	1746.65	NaN	NaN	NaN	NaN	NaN	NaN	NaN	NaN	NaN	1789.76	NaN	NaN	NaN	NaN	NaN	NaN	NaN	NaN	NaN	NaN	NaN	NaN
P07954	FH	Fumarate hydratase, mitochondrial	FUMH_HUMAN	2044363	1.88865e+06	1.90155e+06	1.81959e+06	267897	227848	259678	460943	670994	578045	364399	1.43539e+06	8560463	13034317	7.40274e+06	3.76442e+06	99542.6	110734	159884	518453	51441.8	51820.5	41282.8	105127
P07992	ERCC1	DNA excision repair protein ERCC-1	ERCC1_HUMAN	Filtered	Filtered	Filtered	5337.05	214711	232426	178008	72620	2106.67	1153.24	Filtered	Filtered	Filtered	Filtered	Filtered	93172.1	20069.7	17602.6	182850	142703	2412.51	3269.75	Filtered	6330.7
P07996;Q28194	THBS1;	Thrombospondin-1;(Bos taurus) Thrombospondin-1	TSP1_HUMAN;	Filtered	Filtered	Filtered	Filtered	Filtered	Filtered	Filtered	Filtered	491035	550796	355038	Filtered	188883	88951.3	45062	Filtered	7621.19	Filtered	Filtered	17441.7	Filtered	Filtered	Filtered	11163.1
P08047	SP1	Transcription factor Sp1	SP1_HUMAN	38836.2	31644.3	30274.8	30553.8	123784	118715	62663.8	36165.3	57717.2	40279.1	21282.7	27523	30565.7	28462.2	24179.5	32563.8	23553.4	44385.9	16512	31832.5	9323.39	11577.9	5914.52	34253.9
P08069	IGF1R	Insulin-like growth factor 1 receptor	IGF1R_HUMAN	Filtered	Filtered	3634.04	5920.21	Filtered	Filtered	Filtered	Filtered	19846.9	16569.3	Filtered	4266.97	132720	178735	109236	70829.9	Filtered	Filtered	Filtered	24667.1	55827.3	86429.4	64736.5	Filtered
P08133	ANXA6	Annexin A6	ANXA6_HUMAN	7389644	9555830	7.0106e+06	8294709	10537434	6147011	3.69414e+06	5446610	834426	921705	846449	2.2769e+06	473653	603590	889543	4630629	Filtered	62618.7	31209.6	813704	100972	195069	137784	159962
P08134	RHOC	Rho-related GTP-binding protein RhoC	RHOC_HUMAN	NaN	NaN	Filtered	NaN	Filtered	Filtered	Filtered	Filtered	NaN	NaN	NaN	NaN	148087	255611	152537	213325	Filtered	NaN	NaN	66038.7	39961.4	39749	45696.3	NaN
P08174	CD55	Complement decay-accelerating factor	DAF_HUMAN	Filtered	157587	Filtered	203817	107945	Filtered	Filtered	Filtered	1237357	1.15174e+06	555782	209886	3.24946e+06	4477692	2.15191e+06	1.15031e+06	Filtered	Filtered	35242.7	163019	627739	916941	827956	Filtered
P08195	SLC3A2	4F2 cell-surface antigen heavy chain	4F2_HUMAN	820446	919238	645767	1033424	1.11444e+06	1.05771e+06	537205	735956	3238825	3.2522e+06	994828	700590	23909918	30825466	17364832	12695228	238466	367320	378015	1.47823e+06	3.24294e+06	5664070	3536845	1.0546e+06
P08236	GUSB	Beta-glucuronidase	BGLR_HUMAN	Filtered	Filtered	Filtered	Filtered	Filtered	45251.6	15734.4	Filtered	874292	930696	611862	236474	247014	240048	228210	233846	Filtered	Filtered	Filtered	19923.7	Filtered	Filtered	Filtered	Filtered
P08237	PFKM	ATP-dependent 6-phosphofructokinase, muscle type	PFKAM_HUMAN	4.11735e+06	6309656	3.9907e+06	5127282	1324186	1110696	890661	1.4224e+06	160898	180208	205651	2.94336e+06	26947.9	16091	Filtered	2.15474e+06	Filtered	60698.3	64009.3	854289	201756	266534	263330	208911
P08238	HSP90AB1	Heat shock protein HSP 90-beta	HS90B_HUMAN	85382832	69641152	62051552	84415128	20915612	19058734	17540922	39307452	12162860	12710860	13705113	47386000	3.92787e+06	3857209	5.55199e+06	42266236	1.13282e+06	1552346	1.4812e+06	10266859	2.78474e+06	3.30724e+06	2449377	3.45972e+06
P08240	SRPRA	Signal recognition particle receptor subunit alpha	SRPRA_HUMAN	Filtered	Filtered	Filtered	Filtered	44616.4	Filtered	96113.6	Filtered	205986	236165	66338.8	5883.38	1.08807e+06	1.50381e+06	971520	476522	971126	1.38759e+06	1.44121e+06	1.10935e+06	718497	951198	462811	563649
P08243	ASNS	Asparagine synthetase [glutamine-hydrolyzing]	ASNS_HUMAN	3694376	3.29216e+06	4009796	3.98918e+06	140702	24510.3	322972	735273	175790	57392	228479	2729343	Filtered	Filtered	Filtered	1.85473e+06	Filtered	Filtered	Filtered	186223	103738	137452	110134	135594
P08253	MMP2	72 kDa type IV collagenase	MMP2_HUMAN	Filtered	Filtered	Filtered	Filtered	Filtered	Filtered	Filtered	Filtered	127533	135220	Filtered	Filtered	Filtered	Filtered	Filtered	30059.4	Filtered	Filtered	Filtered	Filtered	Filtered	Filtered	Filtered	Filtered
P08397	HMBS	Porphobilinogen deaminase	HEM3_HUMAN	195846	220102	114277	221175	Filtered	Filtered	Filtered	32881.3	Filtered	Filtered	Filtered	119762	Filtered	Filtered	Filtered	75034.4	Filtered	Filtered	Filtered	7096.59	Filtered	Filtered	Filtered	Filtered
P08559	PDHA1	Pyruvate dehydrogenase E1 component subunit alpha, somatic form, mitochondrial	ODPA_HUMAN	10848167	Filtered	683.349	15052798	148626	176387	248921	289019	1.64929e+06	412752	1.44916e+06	103055	19884854	24968524	16405483	11671917	674765	981156	1.0642e+06	9061589	1.2924e+06	1.12279e+06	1.34732e+06	5.08307e+06
P08572	COL4A2	Collagen alpha-2(IV) chain	CO4A2_HUMAN	Filtered	Filtered	Filtered	Filtered	Filtered	Filtered	Filtered	Filtered	620381	663865	399172	73095.1	244584	461901	280995	111256	630316	968635	799252	710055	320984	511531	330389	689201
P08574	CYC1	Cytochrome c1, heme protein, mitochondrial	CY1_HUMAN	91073.3	Filtered	Filtered	Filtered	Filtered	Filtered	Filtered	Filtered	83340.7	83733.3	45533.4	Filtered	2.86357e+06	4.32138e+06	2.86298e+06	1314952	135215	320134	216588	312317	256840	475627	193138	262893
P08579	SNRPB2	U2 small nuclear ribonucleoprotein B''	RU2B_HUMAN	Filtered	Filtered	Filtered	Filtered	22536.8	14751.1	49292.8	17369.4	36770.2	9215.3	4270.24	Filtered	71534.6	27374.3	20672.5	13532.3	63549.3	62619	82853.8	82847.6	86373.2	426813	186910	242113
P08581	MET	Hepatocyte growth factor receptor	MET_HUMAN	16285.5	23780.7	25740.8	59124	30142.1	58052	19107.9	132003	156513	201305	73571.8	31708.5	857946	808964	745539	560414	94130.2	119724	126487	89393.4	267126	334916	267499	62048.8
P08603	CFH	Complement factor H	CFAH_HUMAN	Filtered	Filtered	Filtered	Filtered	Filtered	Filtered	Filtered	Filtered	47249.9	110684	52605.4	16767.1	33064.4	46870.9	28733.6	9583.7	131761	166478	163227	17704.8	Filtered	Filtered	Filtered	Filtered
P08621	SNRNP70	U1 small nuclear ribonucleoprotein 70 kDa	RU17_HUMAN	66150.8	61776	46054.1	80661.3	337967	395632	438370	234927	145009	116233	33323.5	47411.2	516342	724293	318677	120343	2602456	2764678	2.05222e+06	2240680	565740	532301	533720	1.28784e+06
P08648	ITGA5	Integrin alpha-5	ITA5_HUMAN	176406	194048	200846	286162	240173	293484	152592	115039	557419	570388	213855	157437	3.5055e+06	5144359	3585375	1.80069e+06	Filtered	5982.35	9639.12	285840	226674	356937	273931	22439.7
P08651	NFIC	Nuclear factor 1 C-type	NFIC_HUMAN	50114.3	100775	47318.8	67990.3	299079	361317	226978	110879	44810.1	17655.1	4598.74	67466.7	35220.5	31477.3	29854.6	54573.8	214236	465970	270081	304920	4115.4	35720	28244.8	180254
P08670	VIM	Vimentin	VIME_HUMAN	1402003	1.21335e+06	1.84157e+06	2.10597e+06	2.17102e+06	2558080	1.47414e+06	1.12346e+06	4.1376e+06	4.5887e+06	2420264	1050259	1.34068e+06	1.60395e+06	982746	1.12065e+06	26571406	38237848	35197400	9301581	306777600	377296672	318499968	360741760
P08729	KRT7	Keratin, type II cytoskeletal 7	K2C7_HUMAN	348068	261024	259966	224138	516222	592672	344250	190435	187951	175427	90144.8	NaN	Filtered	14854.5	15373.9	NaN	432569	638302	417282	285735	1.5998e+06	2.34507e+06	1363501	2.16804e+06
P08754	GNAI3	Guanine nucleotide-binding protein G(k) subunit alpha	GNAI3_HUMAN	12303.7	16115.5	17646.9	27225.4	Filtered	Filtered	Filtered	Filtered	142863	157338	21215.8	Filtered	312811	159612	83383.6	186422	Filtered	Filtered	Filtered	3349.71	Filtered	41756	Filtered	Filtered
P08758	ANXA5	Annexin A5	ANXA5_HUMAN	25746532	19275454	17886808	18256292	714356	442182	770284	4613595	1.12897e+06	727932	990772	17127976	312655	274158	316258	8456639	Filtered	Filtered	28655.5	1191776	136100	197735	69796.9	283081
P08779	KRT16	Keratin, type I cytoskeletal 16	K1C16_HUMAN	Filtered	Filtered	Filtered	Filtered	NaN	58082.9	Filtered	NaN	24155	NaN	NaN	NaN	NaN	NaN	Filtered	Filtered	NaN	76652.1	NaN	Filtered	63184.5	175702	222112	44603
P08842	STS	Steryl-sulfatase	STS_HUMAN	Filtered	Filtered	Filtered	Filtered	Filtered	Filtered	Filtered	Filtered	546955	923446	28272.4	Filtered	290040	405441	273891	216237	Filtered	Filtered	Filtered	Filtered	Filtered	Filtered	Filtered	Filtered
P08865	RPSA	40S ribosomal protein SA	RSSA_HUMAN	5.956e+06	8514310	4085823	5016455	21106946	25894532	15856305	10223821	1.43767e+06	1.39551e+06	912240	2.25577e+06	9894899	17828940	14384534	11461905	10357711	12490800	12435037	21253060	1.27947e+06	1.27108e+06	1898250	15972958
P08962	CD63	CD63 antigen	CD63_HUMAN	Filtered	Filtered	Filtered	Filtered	72757.8	210033	Filtered	Filtered	Filtered	Filtered	Filtered	Filtered	40912.9	49388.7	8783.61	20991.5	Filtered	37415.6	Filtered	62925.8	23794.8	Filtered	Filtered	Filtered
P09001	MRPL3	39S ribosomal protein L3, mitochondrial	RM03_HUMAN	Filtered	Filtered	Filtered	Filtered	Filtered	Filtered	Filtered	Filtered	8147.74	330096	150746	Filtered	2.18739e+06	3.62374e+06	2.08252e+06	669829	69116.1	190093	105529	149201	48160	109608	52696.9	271227
P09012	SNRPA	U1 small nuclear ribonucleoprotein A	SNRPA_HUMAN	310957	303323	181360	127751	533088	832022	860513	777699	108039	148813	NaN	87713.2	543590	729958	405448	301777	658674	1.1295e+06	817755	558800	860128	1.29897e+06	833543	1.50586e+06
P09038	FGF2	Fibroblast growth factor 2	FGF2_HUMAN	20968	11328.5	Filtered	Filtered	174416	152312	101725	46553.9	34893.1	59579.3	31681.3	Filtered	94666.5	172247	61688.7	17270.3	118769	137147	131336	110288	Filtered	35308.4	8297.48	55741
P09104	ENO2	Gamma-enolase	ENOG_HUMAN	2667783	1.52804e+06	Filtered	Filtered	114186	111591	100681	172136	Filtered	93549.5	Filtered	977394	Filtered	Filtered	Filtered	1223581	Filtered	Filtered	Filtered	134805	Filtered	Filtered	Filtered	Filtered
P09110	ACAA1	3-ketoacyl-CoA thiolase, peroxisomal	THIK_HUMAN	Filtered	Filtered	Filtered	Filtered	Filtered	Filtered	60636.7	Filtered	4327770	4.81249e+06	6.23868e+06	1.33666e+06	142793	208383	208203	569982	41994.1	128597	149361	386811	Filtered	28035.8	19287.5	164373
P09132	SRP19	Signal recognition particle 19 kDa protein	SRP19_HUMAN	Filtered	Filtered	Filtered	Filtered	25721.7	21162.7	23388.7	7658.3	2799.69	Filtered	Filtered	Filtered	86351.7	83464.8	101779	93158.1	Filtered	367254	32530.4	351653	Filtered	Filtered	Filtered	28080.1
P09211	GSTP1	Glutathione S-transferase P	GSTP1_HUMAN	9992680	10742299	9478297	13409222	639783	395244	611351	4.28842e+06	823645	590951	601366	9650285	256019	248522	245651	8536766	Filtered	Filtered	Filtered	1.25699e+06	190288	194456	195090	295151
P09234	SNRPC	U1 small nuclear ribonucleoprotein C	RU1C_HUMAN	33416	36498.4	Filtered	Filtered	55960.7	68139.3	51606.4	35121.9	24644.1	22505.3	Filtered	Filtered	47211	49829.8	31760.5	Filtered	99042.1	235354	141383	104495	171744	344883	174085	281653
P09382	LGALS1	Galectin-1	LEG1_HUMAN	1.7409e+06	1.25616e+06	1.1534e+06	1195505	693282	500946	470614	540506	230662	204346	301955	1.23513e+06	30818.6	29150.7	83770.4	1.04643e+06	Filtered	Filtered	Filtered	361765	71197.4	78377.8	84873.4	395105
P09417	QDPR	Dihydropteridine reductase	DHPR_HUMAN	928210	854692	709645	716892	81684.9	65286.2	41420.7	214066	95254.1	13583.4	11560	618514	258102	373510	203878	495088	14370.7	Filtered	26465.5	114299	Filtered	Filtered	Filtered	Filtered
P09429	HMGB1	High mobility group protein B1	HMGB1_HUMAN	2982520	3.0547e+06	2.676e+06	3.05979e+06	2268649	2165823	2.31249e+06	960157	115350	73703.6	81389.1	1.81755e+06	78039.8	58315.5	89687.8	2.36322e+06	139653	294590	228296	5605974	211581	538036	362839	710661
P09471	GNAO1	Guanine nucleotide-binding protein G(o) subunit alpha	GNAO_HUMAN	Filtered	Filtered	35204.3	37648.9	Filtered	Filtered	Filtered	Filtered	33638.6	39506.1	Filtered	Filtered	Filtered	131480	88780	Filtered	Filtered	Filtered	Filtered	Filtered	Filtered	Filtered	Filtered	Filtered
P09493	TPM1	Tropomyosin alpha-1 chain	TPM1_HUMAN	3.84618e+06	2.81212e+06	2.12866e+06	1.33737e+06	1.27904e+06	838422	747799	689873	181136	235918	126442	898894	143771	115357	169458	1.09287e+06	129729	51472.2	325397	1.65801e+06	Filtered	Filtered	Filtered	455637
P09496	CLTA	Clathrin light chain A	CLCA_HUMAN	Filtered	Filtered	Filtered	Filtered	14348.3	2040.91	Filtered	8789.52	75705.7	40550.2	3301.95	Filtered	53795.4	1796.23	Filtered	Filtered	7376.19	Filtered	Filtered	Filtered	11124.7	Filtered	Filtered	Filtered
P09497	CLTB	Clathrin light chain B	CLCB_HUMAN	384421	332026	299575	210519	447422	522210	299444	157950	223258	216042	125341	17874.3	460533	953130	489346	625243	19365.4	Filtered	27721.6	130662	33586	54597.1	23929.3	138300
P09525	ANXA4	Annexin A4	ANXA4_HUMAN	1.73861e+06	1.95932e+06	1904034	2.20452e+06	Filtered	Filtered	89767.5	3.56496e+06	123193	669538	162635	985319	254898	166642	291670	980066	Filtered	818216	1.0841e+06	2716414	75126.1	164267	129910	3.56121e+06
P09543	CNP	2',3'-cyclic-nucleotide 3'-phosphodiesterase	CN37_HUMAN	161744	185221	157253	244887	1.24987e+06	1.50761e+06	1.01389e+06	487772	1.45569e+06	1.66739e+06	914430	474371	676042	1.3633e+06	692622	652124	290520	526430	513276	505326	178473	251801	191698	196519
P09601	HMOX1	Heme oxygenase 1	HMOX1_HUMAN	Filtered	Filtered	Filtered	113697	Filtered	38712.6	31872.2	18060.8	256046	305610	185519	33216.9	1.16078e+06	1.93238e+06	842101	471255	372510	650414	415400	411734	309811	373586	256303	227743
P09622	DLD	Dihydrolipoyl dehydrogenase, mitochondrial	DLDH_HUMAN	Filtered	Filtered	Filtered	Filtered	Filtered	263735	84186.8	139770	374057	478077	456144	110511	6.47072e+06	7.66696e+06	7214820	3.86523e+06	30929.7	141327	201299	642823	193389	250677	185043	210609
P09630	HOXC6	Homeobox protein Hox-C6	HXC6_HUMAN	5054	5588.93	Filtered	5280.83	11531.6	11056.4	8716.76	4246.23	Filtered	Filtered	Filtered	2715.48	Filtered	Filtered	Filtered	Filtered	Filtered	Filtered	Filtered	Filtered	Filtered	Filtered	Filtered	Filtered
P09651	HNRNPA1	Heterogeneous nuclear ribonucleoprotein A1	ROA1_HUMAN	NaN	NaN	NaN	NaN	NaN	NaN	NaN	NaN	2327.17	NaN	NaN	NaN	NaN	NaN	NaN	NaN	34600.7	NaN	9325.8	NaN	11672.6	NaN	NaN	NaN
P09661	SNRPA1	U2 small nuclear ribonucleoprotein A'	RU2A_HUMAN	739273	633540	584208	664837	2.58788e+06	3.07889e+06	2.9971e+06	2.07962e+06	716456	849224	520568	493151	1.67108e+06	2.59718e+06	1450298	638574	2.17047e+06	4429645	3.18662e+06	2.9647e+06	5274702	6636013	5258575	8826938
P09669	COX6C	Cytochrome c oxidase subunit 6C	COX6C_HUMAN	Filtered	Filtered	Filtered	Filtered	Filtered	Filtered	Filtered	Filtered	21293.8	18814.3	Filtered	Filtered	771174	470326	110385	63497.3	21642.6	Filtered	Filtered	Filtered	37110.5	32342.2	16307.2	Filtered
P09874	PARP1	Poly [ADP-ribose] polymerase 1	PARP1_HUMAN	179851	223453	158560	278175	26158230	27566758	18635318	10728443	365051	348233	228506	223841	459055	537859	519040	434429	3.54989e+06	5393480	6.74361e+06	7305879	594624	1.0423e+06	871656	4.66595e+06
P09884	POLA1	DNA polymerase alpha catalytic subunit	DPOLA_HUMAN	531696	580688	446273	464303	1231538	1.3177e+06	857046	704608	412113	347258	321284	208594	29001.9	15956	29511.5	272071	73402.5	100706	100870	248534	110961	77062.9	67713.9	135645
P09913	IFIT2	Interferon-induced protein with tetratricopeptide repeats 2	IFIT2_HUMAN	79993.1	64392.6	16631	53746.6	451233	339872	218889	297736	Filtered	6190.04	Filtered	26285.1	5606.41	7240.41	6406.29	15666.5	9553.92	13809.8	19947.2	103440	Filtered	1450.75	Filtered	54714
P09914	IFIT1	Interferon-induced protein with tetratricopeptide repeats 1	IFIT1_HUMAN	45782.6	77285.5	52828.3	55234.1	6971.73	7566.44	3560.5	Filtered	Filtered	Filtered	Filtered	36425.1	Filtered	Filtered	Filtered	34542.8	Filtered	Filtered	Filtered	29238.5	39530.5	Filtered	43868.6	Filtered
P09923	ALPI	Intestinal-type alkaline phosphatase	PPBI_HUMAN	685988	792089	812713	984274	606841	666677	386107	356071	3.21916e+06	2813006	1.41011e+06	703272	7396548	8752846	5.84259e+06	3.74471e+06	194220	338107	279607	726173	3002943	3.848e+06	3.76365e+06	807068
P09958	FURIN	Furin	FURIN_HUMAN	Filtered	Filtered	Filtered	Filtered	Filtered	Filtered	Filtered	Filtered	Filtered	Filtered	Filtered	Filtered	86022	102735	84211.4	Filtered	Filtered	Filtered	Filtered	Filtered	Filtered	Filtered	Filtered	Filtered
P09960	LTA4H	Leukotriene A-4 hydrolase	LKHA4_HUMAN	3.49514e+06	3.77148e+06	3.03015e+06	3854783	139826	115509	111748	550903	139495	127907	136830	1.93056e+06	68965	56337.1	42955.5	1.29897e+06	Filtered	Filtered	Filtered	279972	5541.23	Filtered	Filtered	44917
P09972	ALDOC	Fructose-bisphosphate aldolase C	ALDOC_HUMAN	4.21129e+06	5935883	4200685	5.13242e+06	450450	273818	230771	1.81477e+06	311540	276586	416488	3.91611e+06	71956.5	75307.1	81174.1	1.89665e+06	Filtered	Filtered	Filtered	213785	Filtered	Filtered	Filtered	143538
P0C0L4;P0C0L5	C4A;C4B	Complement C4-A;Complement C4-B	CO4A_HUMAN;CO4B_HUMAN	Filtered	Filtered	Filtered	Filtered	Filtered	Filtered	Filtered	15451.6	24449.5	23702.2	30240.4	Filtered	Filtered	Filtered	Filtered	Filtered	Filtered	Filtered	Filtered	Filtered	Filtered	Filtered	Filtered	Filtered
P0C0S5;Q71UI9	H2AFZ;H2AFV	Histone H2A.Z;Histone H2A.V	H2AZ_HUMAN;H2AV_HUMAN	287177	239193	280713	290446	101603	74696.6	51695.7	66738.3	213388	59699.6	32492	290360	49381.7	60252.2	16001.8	204599	2.75528e+06	4.85558e+06	2.55696e+06	1.42767e+06	1.87881e+06	3461123	936440	3.1691e+06
P0C1Z6	TFPT	TCF3 fusion partner	TFPT_HUMAN	Filtered	Filtered	Filtered	Filtered	19321.8	15363.4	Filtered	Filtered	Filtered	Filtered	Filtered	Filtered	3396.2	Filtered	Filtered	Filtered	90347.5	119695	111276	76879.5	Filtered	Filtered	Filtered	Filtered
P0C2W1	FBXO45	F-box/SPRY domain-containing protein 1	FBSP1_HUMAN	64381.8	49403.7	29792.6	33602.3	168910	213808	207670	82660.1	Filtered	10509.1	Filtered	10206.4	22848.8	26596.8	27944.6	29967.4	35660.6	40111.5	54175.3	90270.8	37901.5	44750.2	38872.5	90558.5
P0CAP2;Q9BZD3	POLR2M;GCOM2	DNA-directed RNA polymerase II subunit GRINL1A;Putative GRINL1B complex locus protein 2	GRL1A_HUMAN;GCOM2_HUMAN	189880	230860	NaN	161704	NaN	NaN	Filtered	Filtered	Filtered	Filtered	Filtered	73932.8	Filtered	Filtered	Filtered	205085	Filtered	Filtered	Filtered	Filtered	Filtered	Filtered	Filtered	Filtered
P0CG29;P0CG30	GSTT2;GSTT2B	Glutathione S-transferase theta-2;Glutathione S-transferase theta-2B	GST2_HUMAN;GSTT2_HUMAN	326656	483616	376670	412192	Filtered	Filtered	42878.3	166496	Filtered	Filtered	18471.2	256172	Filtered	18160.3	6571.53	363331	19419.9	29427.5	12199.6	Filtered	Filtered	16495.8	23438.3	51759.6
P0CW18	PRSS56	Serine protease 56	PRS56_HUMAN	Filtered	Filtered	Filtered	Filtered	Filtered	Filtered	Filtered	Filtered	142867	191822	135220	Filtered	Filtered	Filtered	Filtered	Filtered	Filtered	Filtered	Filtered	Filtered	Filtered	Filtered	Filtered	Filtered
P0DI81;P0DI82	TRAPPC2;TRAPPC2B	Trafficking protein particle complex subunit 2;Trafficking protein particle complex subunit 2B	TPC2A_HUMAN;TPC2B_HUMAN	261729	214913	329127	279890	187538	381137	247237	236198	116414	145638	158545	300097	101205	75654.4	93805.5	263701	Filtered	Filtered	Filtered	141258	Filtered	Filtered	Filtered	Filtered
P0DJD0;P0DJD1	RGPD1;RGPD2	RANBP2-like and GRIP domain-containing protein 1;RANBP2-like and GRIP domain-containing protein 2	RGPD1_HUMAN;RGPD2_HUMAN	Filtered	Filtered	Filtered	Filtered	Filtered	Filtered	Filtered	Filtered	2317.01	Filtered	Filtered	Filtered	Filtered	Filtered	Filtered	Filtered	1817.86	Filtered	Filtered	Filtered	4867.29	Filtered	Filtered	Filtered
P0DMM9;P0DMN0	SULT1A3;SULT1A4	Sulfotransferase 1A3;Sulfotransferase 1A4	ST1A3_HUMAN;ST1A4_HUMAN	460364	408075	461571	452938	6422.88	Filtered	Filtered	82426.7	8564.2	7873.46	Filtered	403866	Filtered	NaN	Filtered	200424	Filtered	Filtered	Filtered	41894	49934.7	65613.2	41490.2	7169.57
P0DMV8;P0DMV9	HSPA1A;HSPA1B	Heat shock 70 kDa protein 1A;Heat shock 70 kDa protein 1B	HS71A_HUMAN;HS71B_HUMAN	15919145	15596364	16224552	16377530	15587652	14938680	10253382	11142245	8482508	7710237	5265163	11170380	4557891	6.35343e+06	4580369	10437518	4.84043e+06	7251806	4.70136e+06	10268921	3.11953e+06	3.82884e+06	2.83309e+06	6.64133e+06
P0DN76;Q01081	U2AF1L5;U2AF1	Splicing factor U2AF 35 kDa subunit-like protein;Splicing factor U2AF 35 kDa subunit	U2AF5_HUMAN;U2AF1_HUMAN	15838.3	Filtered	Filtered	18382	1.84193e+06	2553698	722304	2.11691e+06	1.67267e+06	1871241	727982	152698	461237	582869	101831	86114.1	3.25895e+06	2581779	3.06194e+06	692342	929901	1282302	1.01079e+06	313767
P0DN79;P35520	CBSL;CBS	Cystathionine beta-synthase-like protein;Cystathionine beta-synthase	CBSL_HUMAN;CBS_HUMAN	478198	418663	513202	594199	Filtered	151999	998297	269498	10931.2	Filtered	12442.6	288696	130576	55146.9	137421	394103	17761.8	41046.5	43134.9	169412	29554.5	31429.9	Filtered	Filtered
P0DP23;P0DP24;P0DP25	CALM1;CALM2;CALM3	Calmodulin-1;Calmodulin-2;Calmodulin-3	CALM1_HUMAN;CALM2_HUMAN;CALM3_HUMAN	31071900	16303653	21348016	12625088	7508792	5.91649e+06	4.98989e+06	10633279	9731469	9579800	6991612	14516266	5267775	4851054	4.20161e+06	27546998	6.36796e+06	4917557	7.1544e+06	5.45534e+06	8.06295e+06	10627761	9975172	4.60965e+06
P0DPB6	POLR1D	DNA-directed RNA polymerases I and III subunit RPAC2	RPAC2_HUMAN	231448	177927	239232	234725	186053	247196	165656	153267	60521.6	37914.6	27845.5	186734	72018.6	26130.7	23087	139903	299799	541337	296241	353329	66557.1	110117	79805.9	215440
P0DPD7;P0DPD8	EEF1AKMT4;EEF1AKMT4-ECE2	EEF1A lysine methyltransferase 4;EEF1AKMT4-ECE2 readthrough transcript protein	EFMT4_HUMAN;EFCE2_HUMAN	84182.9	87961	62955.9	99744.1	Filtered	Filtered	Filtered	19569.4	Filtered	Filtered	Filtered	95203.8	Filtered	Filtered	Filtered	44248.4	Filtered	Filtered	Filtered	Filtered	Filtered	Filtered	Filtered	Filtered
P0DPH7;P0DPH8	TUBA3C;TUBA3D	Tubulin alpha-3C chain;Tubulin alpha-3D chain	TBA3C_HUMAN;TBA3D_HUMAN	NaN	NaN	NaN	NaN	NaN	NaN	NaN	NaN	NaN	NaN	NaN	NaN	NaN	NaN	NaN	NaN	NaN	NaN	NaN	NaN	NaN	NaN	NaN	NaN
P10109	FDX1	Adrenodoxin, mitochondrial	ADX_HUMAN	Filtered	Filtered	Filtered	Filtered	Filtered	Filtered	Filtered	Filtered	Filtered	Filtered	Filtered	Filtered	319705	517143	296572	261173	Filtered	Filtered	Filtered	Filtered	Filtered	Filtered	Filtered	Filtered
P10114	RAP2A	Ras-related protein Rap-2a	RAP2A_HUMAN	Filtered	27047	NaN	Filtered	NaN	Filtered	Filtered	NaN	16728.8	NaN	25492.6	18344.5	158169	128135	27196.3	65434.2	Filtered	Filtered	Filtered	NaN	NaN	NaN	NaN	Filtered
P10124	SRGN	Serglycin	SRGN_HUMAN	Filtered	Filtered	Filtered	Filtered	Filtered	Filtered	Filtered	Filtered	19477.8	Filtered	Filtered	Filtered	109405	137835	77995.4	Filtered	50617.8	102703	59874.1	63480.4	Filtered	39554.3	Filtered	Filtered
P10155	TROVE2	60 kDa SS-A/Ro ribonucleoprotein	RO60_HUMAN	349316	684639	609236	779270	527878	984797	619099	306910	252917	232765	236586	380730	128319	157700	146498	333533	86975.8	123088	89709.3	282816	65360	74219.7	24613	175620
P10244	MYBL2	Myb-related protein B	MYBB_HUMAN	Filtered	Filtered	Filtered	Filtered	Filtered	73444.4	Filtered	41007	Filtered	Filtered	Filtered	Filtered	Filtered	Filtered	Filtered	Filtered	16972.9	Filtered	28588.5	31657.5	Filtered	Filtered	Filtered	35329.9
P10253	GAA	Lysosomal alpha-glucosidase	LYAG_HUMAN	23725.2	Filtered	Filtered	Filtered	54168.8	87305.9	43532.1	25206.2	465537	756945	127739	72294.1	1.19662e+06	1.73353e+06	1117277	640995	Filtered	Filtered	Filtered	104364	Filtered	13572.7	Filtered	Filtered
P10301	RRAS	Ras-related protein R-Ras	RRAS_HUMAN	NaN	NaN	NaN	36478.5	NaN	NaN	NaN	NaN	114684	127706	67711.4	NaN	406139	526728	377746	223289	Filtered	Filtered	NaN	38828.5	55004.4	113535	29437.7	NaN
P10398	ARAF	Serine/threonine-protein kinase A-Raf	ARAF_HUMAN	184406	194894	154032	201534	126891	58534.2	Filtered	33329.2	10082.8	10921.4	19967.1	133989	26444	Filtered	Filtered	81697.5	Filtered	Filtered	25371.8	110014	34214.8	46288.8	31451.3	50869.9
P10412	HIST1H1E	Histone H1.4	H14_HUMAN	215188	139114	89346.8	552515	607786	725621	1.89552e+06	1.29391e+06	308251	123296	87545.8	79192.2	138722	241781	243326	203284	6023431	9687287	13229286	15243028	3.32201e+06	6213575	5.21922e+06	11532961
P10515	DLAT	Dihydrolipoyllysine-residue acetyltransferase component of pyruvate dehydrogenase complex, mitochondrial	ODP2_HUMAN	Filtered	Filtered	Filtered	5707787	127362	138754	187814	251395	131308	226141	73634	32984.8	9231365	11590623	8657722	5.39664e+06	108721	197115	133672	1.20466e+06	38665.1	77421.9	84866.5	292885
P10586	PTPRF	Receptor-type tyrosine-protein phosphatase F	PTPRF_HUMAN	93415.9	103350	76208.4	152451	112711	119788	121184	125593	234993	246782	148206	113024	539049	833721	721505	402906	156444	221726	226713	278031	429618	521167	438373	214681
P10588	NR2F6	Nuclear receptor subfamily 2 group F member 6	NR2F6_HUMAN	Filtered	Filtered	Filtered	Filtered	225366	242957	156479	79289.4	76613.6	33631.4	36959.9	Filtered	55080.2	62195.6	55509.4	Filtered	163256	286442	202626	188216	Filtered	Filtered	15774.9	65342.8
P10589	NR2F1	COUP transcription factor 1	COT1_HUMAN	NaN	NaN	Filtered	Filtered	31126.8	29561.5	30649.1	31437.6	NaN	NaN	NaN	NaN	NaN	NaN	Filtered	Filtered	98747.2	193597	134887	116663	NaN	19554	3137.77	27565.5
P10599	TXN	Thioredoxin	THIO_HUMAN	5547825	4811635	5.44077e+06	4326192	483642	385536	281452	1.63199e+06	431938	424284	397927	5994320	97907.6	399268	54046.1	4.25586e+06	47736.3	20717.3	24401.8	287138	41139.4	17955.1	19419.7	25319.7
P10606	COX5B	Cytochrome c oxidase subunit 5B, mitochondrial	COX5B_HUMAN	Filtered	Filtered	Filtered	Filtered	Filtered	Filtered	Filtered	Filtered	4928.82	30577.2	Filtered	Filtered	4368545	6139870	4.11741e+06	2.21485e+06	Filtered	Filtered	16850.1	207773	120555	135279	38178.8	244586
P10619	CTSA	Lysosomal protective protein	PPGB_HUMAN	Filtered	Filtered	Filtered	Filtered	Filtered	34279.6	Filtered	Filtered	1.42295e+06	1.46598e+06	718196	47659.6	683911	1.06659e+06	734336	310081	15346.7	31929	17656	71139.6	Filtered	Filtered	Filtered	33746.1
P10620	MGST1	Microsomal glutathione S-transferase 1	MGST1_HUMAN	Filtered	Filtered	Filtered	Filtered	25257.7	Filtered	26707.6	Filtered	45259.5	34001.7	45091.5	Filtered	525320	729257	436497	302930	900505	1.5024e+06	958752	648524	575769	805909	427755	469548
P10636	MAPT	Microtubule-associated protein tau	TAU_HUMAN	469518	424862	289290	205167	446936	374148	337184	263260	Filtered	Filtered	Filtered	116427	46309.3	Filtered	Filtered	386016	Filtered	Filtered	Filtered	93091.2	29523.8	39701.9	Filtered	90745
P10644	PRKAR1A	cAMP-dependent protein kinase type I-alpha regulatory subunit	KAP0_HUMAN	805121	928211	862334	984468	346571	281332	273625	339466	312227	197338	208527	734333	455697	327289	440985	1.16439e+06	26209.1	23464.3	44330.4	245296	161262	123998	123390	155416
P10646	TFPI	Tissue factor pathway inhibitor	TFPI1_HUMAN	Filtered	Filtered	Filtered	Filtered	Filtered	Filtered	Filtered	Filtered	183508	220107	196390	105529	173833	157796	210599	112363	33709.9	54407.2	63685.7	Filtered	Filtered	50674.7	53334.5	51664.9
P10746	UROS	Uroporphyrinogen-III synthase	HEM4_HUMAN	21602.6	22724.8	26957.1	27639.3	Filtered	Filtered	Filtered	Filtered	Filtered	Filtered	Filtered	8849.31	Filtered	Filtered	Filtered	Filtered	Filtered	Filtered	Filtered	Filtered	Filtered	Filtered	Filtered	Filtered
P10768	ESD	S-formylglutathione hydrolase	ESTD_HUMAN	2.01898e+06	2.22808e+06	1.84392e+06	2.10416e+06	54332.6	Filtered	Filtered	353370	125726	79745.5	137646	1.35435e+06	40316.4	Filtered	Filtered	874442	Filtered	Filtered	Filtered	163693	Filtered	Filtered	Filtered	Filtered
P10809	HSPD1	60 kDa heat shock protein, mitochondrial	CH60_HUMAN	581696	517249	807967	978721	3.11363e+06	2.95419e+06	2.6873e+06	5.52498e+06	21974092	20626734	9675112	5083522	225602336	361354080	204683632	98417032	14121020	21716236	16747848	24174638	3.46831e+06	4.43385e+06	3.25393e+06	6.6445e+06
P10909	CLU	Clusterin	CLUS_HUMAN	163334	254041	214653	225714	492216	584280	482101	334427	37985504	36062984	28324140	8676133	6342257	7.95763e+06	6759605	6.6167e+06	311602	474989	625613	1416126	1.121e+06	1.38859e+06	1.37867e+06	1481558
P11021	HSPA5	Endoplasmic reticulum chaperone BiP	BIP_HUMAN	709793	684498	957677	1.04119e+06	1530801	1.43248e+06	1.12623e+06	1.32157e+06	475823712	458591200	288691648	71041928	23240044	37144832	22700960	31991210	4.47543e+06	7885085	5497409	9475742	3138957	5589405	2.65015e+06	4571152
P11047	LAMC1	Laminin subunit gamma-1	LAMC1_HUMAN	53976.1	Filtered	28985.6	36587.2	26893.9	11181.2	11526.6	88879.5	5105482	6.16551e+06	3.94992e+06	957425	647505	851026	667332	653271	377925	512830	479759	618334	175512	218828	134298	365531
P11117	ACP2	Lysosomal acid phosphatase	PPAL_HUMAN	Filtered	Filtered	Filtered	Filtered	Filtered	12645.1	Filtered	Filtered	238134	358612	115474	Filtered	1.28188e+06	1.71972e+06	1.32435e+06	470384	Filtered	Filtered	Filtered	43068.4	Filtered	38700.5	Filtered	Filtered
P11137	MAP2	Microtubule-associated protein 2	MTAP2_HUMAN	Filtered	Filtered	Filtered	Filtered	66923.2	39761.3	37490.1	Filtered	Filtered	Filtered	Filtered	Filtered	Filtered	Filtered	Filtered	Filtered	Filtered	Filtered	Filtered	Filtered	Filtered	Filtered	Filtered	Filtered
P11142	HSPA8	Heat shock cognate 71 kDa protein	HSP7C_HUMAN	43625624	39208488	37579500	37302408	32379384	31124944	21404290	21169770	15554262	13756132	7854977	20844034	8299023	12422673	8.12048e+06	20884006	10080759	17405142	11311310	19210544	7827637	10627118	6456097	14440816
P11166	SLC2A1	Solute carrier family 2, facilitated glucose transporter member 1	GTR1_HUMAN	61835.9	89299.5	71821.3	129213	45585.9	105978	69130.8	30160.1	228859	300302	115648	65117.7	5.00523e+06	5.59631e+06	4.7763e+06	1.86438e+06	36322.9	42059.8	90964.2	289926	234930	300730	198110	124297
P11169	SLC2A3	Solute carrier family 2, facilitated glucose transporter member 3	GTR3_HUMAN	Filtered	Filtered	Filtered	Filtered	Filtered	Filtered	Filtered	Filtered	Filtered	Filtered	Filtered	Filtered	63809.9	67125.8	61431.6	Filtered	Filtered	Filtered	Filtered	Filtered	Filtered	Filtered	Filtered	Filtered
P11171	EPB41	Protein 4.1	41_HUMAN	72029	73385.4	93216.4	87204.3	182025	190592	128235	62123.3	51355.3	49779.2	23813.4	29404.1	460809	622833	405992	233639	95802.1	156856	169864	357160	17968.9	130207	111089	76670.1
P11172	UMPS	Uridine 5'-monophosphate synthase	UMPS_HUMAN	830498	838144	634843	872693	85504.9	28274.6	122115	260443	23211.1	79201.3	147186	623520	156517	194944	158065	449525	Filtered	Filtered	Filtered	129783	77198.8	94358.1	99679.7	38292.4
P11177	PDHB	Pyruvate dehydrogenase E1 component subunit beta, mitochondrial	ODPB_HUMAN	Filtered	Filtered	Filtered	23845.4	118603	118722	233108	265043	230263	235800	169022	174817	8.36482e+06	8897404	9152057	3.92067e+06	124123	212610	176090	630731	119372	144573	152313	228443
P11182	DBT	Lipoamide acyltransferase component of branched-chain alpha-keto acid dehydrogenase complex, mitochondrial	ODB2_HUMAN	Filtered	123855	Filtered	Filtered	Filtered	40528.5	Filtered	Filtered	Filtered	81978.6	32873.3	Filtered	644699	825082	509080	273973	864713	1504154	927705	705938	117865	101957	74029.5	296800
P11216	PYGB	Glycogen phosphorylase, brain form	PYGB_HUMAN	662315	855004	844635	1.02826e+06	206971	98483.8	146688	246882	11808.6	NaN	NaN	711137	NaN	NaN	Filtered	843035	NaN	NaN	NaN	452843	29162.3	NaN	47191.6	89567.1
P11233	RALA	Ras-related protein Ral-A	RALA_HUMAN	Filtered	Filtered	3573.94	4226.75	Filtered	Filtered	Filtered	1158.88	120581	120038	56521.6	1835.13	329616	515608	426922	93764.1	109754	171063	190154	39512.3	72260.7	100244	51688.5	27018.9
P11234	RALB	Ras-related protein Ral-B	RALB_HUMAN	Filtered	Filtered	Filtered	Filtered	Filtered	Filtered	Filtered	11275.5	36704.2	28420.1	10929.3	11293.7	138528	158540	129601	64870.3	16329.8	31179.7	22110.2	Filtered	40057.9	72413.9	21789.9	Filtered
P11274	BCR	Breakpoint cluster region protein	BCR_HUMAN	114510	210744	62405.2	53170.8	96279.8	105160	35618.5	32648	68023.2	58978.4	21326.8	43987.6	Filtered	Filtered	19791.6	193935	6235.04	Filtered	Filtered	25452.6	6071.41	8565.52	Filtered	Filtered
P11279	LAMP1	Lysosome-associated membrane glycoprotein 1	LAMP1_HUMAN	51000.2	Filtered	Filtered	121035	54660.2	48418.5	16365.5	31143.5	913084	1.51921e+06	234493	84657.2	1.7878e+06	2578110	670659	524315	15550.5	17294.7	19818.7	97948.5	30993.2	91127.9	16701.5	10444.6
P11310	ACADM	Medium-chain specific acyl-CoA dehydrogenase, mitochondrial	ACADM_HUMAN	Filtered	Filtered	24258.9	Filtered	167615	164812	207079	377769	872029	868963	341448	322444	12164341	18178656	10703688	4.49512e+06	121409	90249.9	110247	563298	205296	222926	232572	208353
P11387	TOP1	DNA topoisomerase 1	TOP1_HUMAN	10283.6	Filtered	NaN	Filtered	47035.8	41350.5	130630	100567	38909.7	12578.1	NaN	4614.95	41146.6	63143.8	87658.5	12399.4	2.58231e+06	4.5728e+06	2.63116e+06	2.17556e+06	189906	338621	260492	938360
P11388	TOP2A	DNA topoisomerase 2-alpha	TOP2A_HUMAN	112695	218832	124762	188294	587995	607835	826809	635818	83163.4	115711	72213.9	Filtered	188137	185978	185656	121806	3.63246e+06	6312124	3.46359e+06	2.1624e+06	484914	972904	515659	2.37072e+06
P11413	G6PD	Glucose-6-phosphate 1-dehydrogenase	G6PD_HUMAN	6.78024e+06	7853417	6662443	7.39454e+06	555084	387283	481095	1187482	2921955	3048184	1.68549e+06	5.09895e+06	137950	274932	274816	3.98529e+06	Filtered	235682	80656.3	682772	720050	147198	960059	242587
P11441	UBL4A	Ubiquitin-like protein 4A	UBL4A_HUMAN	443275	438206	523100	458997	163061	219925	127491	141123	280343	291868	187338	287333	81764.3	Filtered	90316.4	272437	Filtered	Filtered	Filtered	55122.4	59890.9	62980.5	53109	110705
P11473	VDR	Vitamin D3 receptor	VDR_HUMAN	Filtered	Filtered	Filtered	Filtered	121501	121614	177291	146840	14052.6	17233.6	Filtered	Filtered	Filtered	Filtered	Filtered	Filtered	Filtered	Filtered	Filtered	Filtered	Filtered	Filtered	Filtered	299131
P11474	ESRRA	Steroid hormone receptor ERR1	ERR1_HUMAN	Filtered	Filtered	Filtered	Filtered	256882	144118	27362.8	5439.62	Filtered	26279.2	Filtered	Filtered	NaN	NaN	NaN	Filtered	264817	282267	358561	369601	49382.8	48059.4	49104.3	137614
P11498	PC	Pyruvate carboxylase, mitochondrial	PYC_HUMAN	Filtered	Filtered	Filtered	Filtered	Filtered	112182	41466.7	70120.6	230726	211009	107649	95152.2	2.76762e+06	3.69625e+06	2574823	952877	64101.2	57822.5	47551.7	153956	80731.2	74368	106499	95807
P11532	DMD	Dystrophin	DMD_HUMAN	113333	105432	93955.2	107654	91339.7	130024	39953.9	20157.4	77217.3	79622.5	42560	28113.6	169494	261568	150104	114810	Filtered	Filtered	27907.8	70354.8	27479	41593.3	21275.4	9834.9
P11586	MTHFD1	C-1-tetrahydrofolate synthase, cytoplasmic	C1TC_HUMAN	9354727	11172344	10067360	9791828	13766322	12600617	8072297	10594334	400172	361686	331510	2.32845e+06	326616	363495	343542	3.54071e+06	623545	828892	918573	7.766e+06	356966	460494	433028	2.64307e+06
P11717	IGF2R	Cation-independent mannose-6-phosphate receptor	MPRI_HUMAN	40695.2	Filtered	Filtered	31859.8	388806	361939	263339	225838	226860	252519	190901	Filtered	1458564	1.76792e+06	1.38422e+06	531497	131182	166185	150161	427558	132559	141703	96022.9	286412
P11766	ADH5	Alcohol dehydrogenase class-3	ADHX_HUMAN	967105	917840	787595	1.0268e+06	124813	121353	240238	292451	123059	103479	93192.3	974596	Filtered	Filtered	38835.7	239914	Filtered	42635.5	17634.8	103901	35795.4	86851.6	23501.3	24263.9
P11802	CDK4	Cyclin-dependent kinase 4	CDK4_HUMAN	1.20204e+06	1.25645e+06	1.12676e+06	1.49364e+06	218290	180456	136856	291409	135524	145797	95345.9	797380	Filtered	Filtered	Filtered	572395	Filtered	Filtered	Filtered	159143	14982.6	Filtered	18085.9	Filtered
P11908	PRPS2	Ribose-phosphate pyrophosphokinase 2	PRPS2_HUMAN	1.15849e+06	839748	716394	914662	1.22151e+06	907311	571225	719232	123089	108218	71068	401123	7915.43	6580.58	21373.4	714921	8552.11	40064.3	8341.14	131997	89111.3	94898.1	40360.9	34039.3
P11940	PABPC1	Polyadenylate-binding protein 1	PABP1_HUMAN	1.17355e+06	1.02768e+06	946927	1.11927e+06	3.99234e+06	3777364	2.07008e+06	1570945	385569	399098	242209	490524	659228	996335	625793	590632	871000	1453918	1.05853e+06	1853798	354611	554846	247818	1.18754e+06
P12004	PCNA	Proliferating cell nuclear antigen	PCNA_HUMAN	2.61777e+06	2007094	1.40914e+06	1.42844e+06	6072305	7.62769e+06	3.95917e+06	3.96343e+06	1.31221e+06	1.17411e+06	731491	695047	317101	344566	337447	1.21055e+06	243209	321903	172915	524554	67502.3	85500	103292	389772
P12081	HARS	Histidine--tRNA ligase, cytoplasmic	SYHC_HUMAN	4385707	3833259	3.97866e+06	4540457	2.33619e+06	1.92914e+06	1.62994e+06	1.67657e+06	110505	98931.9	107220	3371467	59376	58329	74651.2	1.82501e+06	83253.9	136215	179072	900274	321804	324108	45437.8	266577
P12109	COL6A1	Collagen alpha-1(VI) chain	CO6A1_HUMAN	490834	493937	499076	369627	Filtered	Filtered	Filtered	26201.3	110439	67556.3	84156.9	258774	Filtered	9413.66	27255.6	258995	Filtered	Filtered	Filtered	156346	44377.1	Filtered	Filtered	Filtered
P12235	SLC25A4	ADP/ATP translocase 1	ADT1_HUMAN	Filtered	Filtered	NaN	Filtered	Filtered	Filtered	Filtered	Filtered	NaN	NaN	Filtered	Filtered	1.38991e+06	1.58355e+06	1.13684e+06	248772	90229.8	107367	115451	175641	154252	115061	86206.4	202201
P12236	SLC25A6	ADP/ATP translocase 3	ADT3_HUMAN	Filtered	Filtered	Filtered	Filtered	Filtered	35929.4	223891	53033.6	272659	207298	160798	Filtered	20004284	20366116	18512464	7.08711e+06	1.87829e+06	2660062	2.09631e+06	2.98291e+06	3046091	3.41536e+06	1.77246e+06	3.2767e+06
P12268	IMPDH2	Inosine-5'-monophosphate dehydrogenase 2	IMDH2_HUMAN	2.99689e+06	2.63317e+06	1.92365e+06	1.9279e+06	2191361	1630884	546952	1094485	315096	257470	132722	1.07679e+06	236598	278313	143832	1.7209e+06	137846	192185	163752	629692	270111	320023	298828	238532
P12270	TPR	Nucleoprotein TPR	TPR_HUMAN	219515	229852	231334	276735	523709	658359	524748	478488	403720	420160	306545	184169	686755	1145935	1.11264e+06	611902	5881363	6094366	9362946	5888291	879498	1218628	635254	2.38878e+06
P12277	CKB	Creatine kinase B-type	KCRB_HUMAN	18622836	18703752	16314913	17038616	661303	563380	710142	4287576	862321	588127	946828	13444664	394032	524795	517461	6876499	31072.6	41475.2	68830.3	1.16525e+06	236764	271963	241873	292497
P12429	ANXA3	Annexin A3	ANXA3_HUMAN	7815107	8320155	6414322	7277536	195583	110225	293626	1.74396e+06	253041	199062	250367	5044054	Filtered	Filtered	55567.7	2.34172e+06	Filtered	43575.3	39012.4	419231	26847.4	41725	17828.4	93746
P12532	CKMT1A	Creatine kinase U-type, mitochondrial	KCRU_HUMAN	Filtered	Filtered	Filtered	Filtered	Filtered	Filtered	Filtered	Filtered	Filtered	Filtered	Filtered	Filtered	15125.1	19223	17403.3	NaN	22912.6	19391.1	44993.4	39653.8	Filtered	Filtered	Filtered	NaN
P12763		(Bos taurus) Alpha-2-HS-glycoprotein precursor		Filtered	Filtered	Filtered	Filtered	Filtered	Filtered	Filtered	Filtered	Filtered	Filtered	Filtered	Filtered	15098.7	Filtered	6443.24	Filtered	Filtered	Filtered	Filtered	Filtered	Filtered	Filtered	Filtered	Filtered
P12814	ACTN1	Alpha-actinin-1	ACTN1_HUMAN	930790	1.05932e+06	793241	884836	2.00327e+06	1.91089e+06	1.34655e+06	950544	571190	504078	348768	614835	120310	195257	271766	631806	564118	722036	616643	796878	176910	236800	210157	1.0322e+06
P12931	SRC	Proto-oncogene tyrosine-protein kinase Src	SRC_HUMAN	Filtered	Filtered	Filtered	Filtered	Filtered	33165.7	25962.4	Filtered	21835.9	21406.3	16241	Filtered	Filtered	Filtered	Filtered	Filtered	Filtered	Filtered	9144.81	Filtered	Filtered	Filtered	Filtered	Filtered
P12955	PEPD	Xaa-Pro dipeptidase	PEPD_HUMAN	1.07957e+06	1.23379e+06	1.36863e+06	1.13543e+06	60163.7	43604.8	95962.5	310110	51385.2	24962.4	37366	965679	37013.2	Filtered	37414.5	575246	Filtered	10714	6380.71	181374	26857	26822.7	23663.6	53002.7
P12956	XRCC6	X-ray repair cross-complementing protein 6	XRCC6_HUMAN	4004668	3474381	3138535	3324136	21505708	21643286	14786810	13337012	1.00234e+06	899823	617517	1.07621e+06	1510580	1.61807e+06	1.40901e+06	3.14117e+06	7154023	11420479	7.73845e+06	8732679	971062	1.40493e+06	941169	3848690
P13010	XRCC5	X-ray repair cross-complementing protein 5	XRCC5_HUMAN	1.50356e+06	1.21241e+06	967822	1108951	9385963	10856294	6.56639e+06	4.79591e+06	377578	343926	327082	462844	1.13167e+06	838662	600926	1441058	2.65169e+06	3.81485e+06	2814813	3.50297e+06	276250	654714	292128	1.52576e+06
P13051	UNG	Uracil-DNA glycosylase	UNG_HUMAN	197846	125341	150853	149321	755446	797673	591397	361646	27394.4	26499.5	Filtered	31631.5	229990	93116.5	33710.1	121745	394945	526654	400019	426596	Filtered	54769.1	Filtered	266701
P13056	NR2C1	Nuclear receptor subfamily 2 group C member 1	NR2C1_HUMAN	Filtered	Filtered	Filtered	Filtered	173076	215537	129332	Filtered	Filtered	Filtered	Filtered	20573	Filtered	Filtered	Filtered	Filtered	47540.1	104194	63563.7	105521	37371.8	Filtered	Filtered	85545.5
P13073	COX4I1	Cytochrome c oxidase subunit 4 isoform 1, mitochondrial	COX41_HUMAN	Filtered	Filtered	Filtered	Filtered	Filtered	Filtered	Filtered	7668.17	170876	199922	16348.3	12361.7	7098609	12023531	4.05469e+06	2.09014e+06	190225	228785	125593	383915	248368	352349	174592	389813
P13196	ALAS1	5-aminolevulinate synthase, nonspecific, mitochondrial	HEM1_HUMAN	Filtered	Filtered	Filtered	Filtered	Filtered	Filtered	Filtered	Filtered	Filtered	Filtered	Filtered	Filtered	261955	463717	234552	85548.9	10870.2	34086.6	13038.8	30306.7	Filtered	Filtered	Filtered	Filtered
P13284	IFI30	Gamma-interferon-inducible lysosomal thiol reductase	GILT_HUMAN	Filtered	Filtered	Filtered	Filtered	Filtered	Filtered	Filtered	Filtered	155931	144175	15342.9	6257.42	76317.4	39935.5	17117.4	Filtered	15968.9	Filtered	15913.1	956.567	Filtered	Filtered	Filtered	Filtered
P13473	LAMP2	Lysosome-associated membrane glycoprotein 2	LAMP2_HUMAN	42947.2	41972.6	Filtered	46788.4	79489.1	75504.4	20073.7	18534.8	507607	608887	165686	98548.9	3436164	2.78645e+06	3.53116e+06	1.09041e+06	44779.3	61503.6	60846.8	259856	77355.6	57065.3	27114.1	57717.7
P13489	RNH1	Ribonuclease inhibitor	RINI_HUMAN	3916959	3.97373e+06	3541692	3.7088e+06	405005	333121	327235	834419	206606	142433	175034	2298075	38874.7	Filtered	68528.2	1.48556e+06	41888.1	12427.3	Filtered	327040	85321.3	87308.2	68208.4	99205.4
P13497	BMP1	Bone morphogenetic protein 1	BMP1_HUMAN	Filtered	Filtered	Filtered	Filtered	Filtered	Filtered	Filtered	Filtered	554708	464881	278614	69556.6	43515.1	43332.9	NaN	36923.8	Filtered	Filtered	20061.1	16701	6719.52	3343.54	16853.2	Filtered
P13498	CYBA	Cytochrome b-245 light chain	CY24A_HUMAN	Filtered	Filtered	Filtered	Filtered	Filtered	12616.9	Filtered	Filtered	509662	782420	324160	63174.7	379767	748704	262946	189987	162638	287733	154640	117286	57711.6	102001	31795.5	78119
P13639	EEF2	Elongation factor 2	EF2_HUMAN	36965224	35475236	38390000	35498248	25155900	22158082	17087794	17130560	1.72467e+06	1.49234e+06	1.41157e+06	22163524	5594780	9679649	5032510	18735932	1.59126e+06	2813391	2.31594e+06	16827288	566297	897733	688569	5460914
P13645	KRT10	Keratin, type I cytoskeletal 10	K1C10_HUMAN	21600.1	NaN	Filtered	171644	138314	34811	4230.66	255597	90464.9	124261	66845.8	131121	23437	183211	NaN	NaN	109820	462240	137413	91731.4	432715	683913	1.75986e+06	568970
P13647	KRT5	Keratin, type II cytoskeletal 5	K2C5_HUMAN	Filtered	Filtered	Filtered	Filtered	Filtered	NaN	Filtered	NaN	NaN	NaN	Filtered	Filtered	Filtered	Filtered	Filtered	Filtered	NaN	NaN	NaN	Filtered	NaN	NaN	24996.9	NaN
P13667	PDIA4	Protein disulfide-isomerase A4	PDIA4_HUMAN	181849	75377.4	88708.3	120934	239566	269144	249886	198734	78734512	70243064	37773536	10738237	399860	608714	288536	2.79952e+06	118090	158454	146040	911179	68497	75686.5	131052	224165
P13674	P4HA1	Prolyl 4-hydroxylase subunit alpha-1	P4HA1_HUMAN	Filtered	Filtered	28471.3	Filtered	41198.6	15935.5	25045.7	45201.9	9000084	10761668	5801339	1280055	412914	587690	378521	569204	306356	535014	365612	496023	59132.8	96861.2	57183.5	212102
P13693	TPT1	Translationally-controlled tumor protein	TCTP_HUMAN	1.17967e+06	1.19778e+06	1.02693e+06	1.19725e+06	2.05451e+06	1.75023e+06	1.90849e+06	1.03277e+06	83417.4	98275.4	117715	846027	15031.9	19152.5	16042.5	477792	Filtered	Filtered	16293.4	636176	Filtered	14069.2	15454.6	264359
P13717		Nuclease - Serratia marcescens.		Filtered	Filtered	Filtered	99337.2	Filtered	Filtered	Filtered	Filtered	Filtered	Filtered	Filtered	Filtered	Filtered	Filtered	Filtered	Filtered	834213	1.18943e+06	755760	1.61797e+06	114870	120807	93497.3	94440.1
P13797	PLS3	Plastin-3	PLST_HUMAN	4.15032e+06	5.37873e+06	4.05935e+06	4951895	1229920	1101531	1.07175e+06	1872214	492421	412135	386409	2306035	65675.6	122737	107551	1.02951e+06	63616.7	142822	157919	2.2747e+06	80763.3	395515	68465.1	799386
P13798	APEH	Acylamino-acid-releasing enzyme	ACPH_HUMAN	2.27981e+06	2254060	1.87305e+06	2.70474e+06	175270	204222	176694	583171	139480	116349	234714	1.73005e+06	Filtered	Filtered	67747.3	843761	Filtered	Filtered	Filtered	161932	Filtered	Filtered	Filtered	31781.2
P13804	ETFA	Electron transfer flavoprotein subunit alpha, mitochondrial	ETFA_HUMAN	Filtered	Filtered	Filtered	247215	77348.4	143235	135013	160012	186390	247761	155820	116098	3.07403e+06	4202050	3.56469e+06	1.33616e+06	55017.1	82247	122747	407110	75099	63943.8	85703.3	172197
P13807	GYS1	Glycogen [starch] synthase, muscle	GYS1_HUMAN	539256	601135	565556	826123	470754	380158	431514	390161	30805.5	82169.2	89402	321024	117146	160041	67749.7	480108	Filtered	290685	Filtered	227060	104514	132413	135629	191207
P13861	PRKAR2A	cAMP-dependent protein kinase type II-alpha regulatory subunit	KAP2_HUMAN	109332	300586	323722	187403	676696	553069	339292	259964	237800	259016	134229	130295	298542	558548	223646	174024	66354.7	83182.7	71393.5	346830	88320.2	92668.4	103290	285641
P13928;Q5VT79	ANXA8;ANXA8L1	Annexin A8;Annexin A8-like protein 1	ANXA8_HUMAN;AXA81_HUMAN	7963.79	9536.89	9886.69	10987.9	Filtered	Filtered	Filtered	Filtered	Filtered	Filtered	Filtered	7799.98	Filtered	Filtered	Filtered	Filtered	Filtered	Filtered	Filtered	Filtered	Filtered	Filtered	Filtered	Filtered
P13929	ENO3	Beta-enolase	ENOB_HUMAN	1.06064e+06	1.09425e+06	590462	1.01451e+06	46252.6	Filtered	80654.2	432974	57862.2	52731.5	69219.2	711988	Filtered	Filtered	Filtered	384164	Filtered	Filtered	Filtered	166533	Filtered	5801.09	Filtered	15481.6
P13984	GTF2F2	General transcription factor IIF subunit 2	T2FB_HUMAN	1.01028e+06	1.09576e+06	987577	921513	1.04481e+06	968730	683356	585326	244678	294870	494610	274220	157643	158149	136631	398988	3.08004e+06	219479	171349	2.30407e+06	6829412	11162188	108282	14116892
P13995	MTHFD2	Bifunctional methylenetetrahydrofolate dehydrogenase/cyclohydrolase, mitochondrial	MTDC_HUMAN	Filtered	Filtered	Filtered	Filtered	33133.5	103362	304305	257460	790767	772386	338987	114051	5501773	7.89997e+06	4682357	2533321	3.55186e+06	6.87369e+06	4249344	3.2187e+06	423661	666124	461471	1.21757e+06
P14174	MIF	Macrophage migration inhibitory factor	MIF_HUMAN	9611074	11407844	7.68664e+06	6093657	190708	230172	324508	835160	200566	292335	132632	2.75656e+06	90046.4	72532.6	98368.9	2.5093e+06	Filtered	Filtered	Filtered	580895	Filtered	859503	Filtered	602530
P14209	CD99	CD99 antigen	CD99_HUMAN	32418.9	34971.1	23488.8	30025.6	45087	41084.8	20597.6	11611.9	222970	238975	70782.3	38670.4	1199467	1851352	868405	1.56e+06	3585.87	5637.31	7914.32	75320.5	40802.7	102823	76251.3	31681.5
P14314	PRKCSH	Glucosidase 2 subunit beta	GLU2B_HUMAN	100400	Filtered	77259.1	234283	233790	154467	124719	176208	41450044	36990656	28885110	8750907	474627	666175	424723	5261152	31322.1	79070.2	51820.8	678842	Filtered	Filtered	Filtered	102400
P14324	FDPS	Farnesyl pyrophosphate synthase	FPPS_HUMAN	6504777	6800866	5549617	6.89056e+06	383236	264620	301176	1.78555e+06	499927	124865	408683	6.06965e+06	315551	405045	299723	3.25529e+06	23624.4	32018.1	28271.5	477338	25722.2	58961.1	25367	98947.5
P14373	TRIM27	Zinc finger protein RFP	TRI27_HUMAN	Filtered	10676.6	Filtered	Filtered	152038	67605.2	15561.2	Filtered	Filtered	Filtered	Filtered	Filtered	126218	142878	60936	39881	162465	285172	190191	214985	501751	796865	580413	580740
P14384	CPM	Carboxypeptidase M	CBPM_HUMAN	217528	243977	183698	230804	228631	226741	114261	38524.4	481797	493392	258684	94557.8	1.22878e+06	1.84578e+06	983002	673458	10685.9	28531.4	15576.9	197622	322163	685758	282019	103663
P14406	COX7A2	Cytochrome c oxidase subunit 7A2, mitochondrial	CX7A2_HUMAN	Filtered	Filtered	Filtered	Filtered	Filtered	Filtered	Filtered	Filtered	36912.2	35785.9	Filtered	Filtered	2330364	4.12334e+06	2.37989e+06	957455	88384.4	91436.8	58855.9	157399	48157.1	82406.8	43649.2	172938
P14550	AKR1A1	Alcohol dehydrogenase [NADP(+)]	AK1A1_HUMAN	3085446	3.404e+06	2645554	2.96566e+06	271535	214815	45404.6	757852	149075	125585	213333	2.22083e+06	108654	128929	166120	1.14862e+06	Filtered	Filtered	Filtered	231218	55563	44467.4	74467.4	43092.3
P14618	PKM	Pyruvate kinase PKM	KPYM_HUMAN	24862020	27352160	23243064	25735782	2088546	1.71354e+06	1.58355e+06	5630541	1.87313e+06	1.20454e+06	1.60221e+06	17656278	434116	442782	518195	12941833	125267	198346	231685	1.74164e+06	121063	207280	214794	442379
P14621	ACYP2	Acylphosphatase-2	ACYP2_HUMAN	20507.9	Filtered	Filtered	Filtered	Filtered	Filtered	Filtered	Filtered	Filtered	Filtered	Filtered	23565.6	15154.9	Filtered	Filtered	Filtered	Filtered	Filtered	Filtered	Filtered	Filtered	Filtered	Filtered	Filtered
P14625	HSP90B1	Endoplasmin	ENPL_HUMAN	259746	277041	330230	323048	647416	735059	458995	543893	179779040	203881312	126538648	26943106	1.9477e+06	2.84275e+06	1.46209e+06	7.9783e+06	164125	255605	197739	1.60879e+06	190188	270601	197691	371988
P14635	CCNB1	G2/mitotic-specific cyclin-B1	CCNB1_HUMAN	92027.2	57753.3	85133	72979.5	720184	938608	672506	382575	33385.3	58847.7	31726.7	24587.7	Filtered	11116.1	4418.46	56305.6	124345	181349	158604	295080	18997.6	22770.5	23723.1	133592
P14649	MYL6B	Myosin light chain 6B	MYL6B_HUMAN	178030	182607	134678	96361.4	51468.3	NaN	NaN	41400.9	NaN	NaN	12087.3	100091	NaN	NaN	NaN	221111	NaN	NaN	NaN	NaN	22072.2	22928.2	NaN	117500
P14678	SNRPB	Small nuclear ribonucleoprotein-associated proteins B and B'	RSMB_HUMAN	NaN	NaN	NaN	NaN	NaN	NaN	NaN	NaN	NaN	NaN	NaN	NaN	NaN	NaN	NaN	NaN	NaN	NaN	NaN	43578.2	NaN	NaN	15534.9	56104.2
P14735	IDE	Insulin-degrading enzyme	IDE_HUMAN	2.28523e+06	2.5828e+06	2885892	2.70977e+06	1.37601e+06	1.44426e+06	934419	824566	555244	458157	395566	1.22964e+06	529090	638068	485570	1531011	12863.8	Filtered	17195.9	628687	7561.7	48027.7	20066.7	154139
P14854	COX6B1	Cytochrome c oxidase subunit 6B1	CX6B1_HUMAN	Filtered	Filtered	Filtered	Filtered	Filtered	Filtered	Filtered	Filtered	162094	171305	69333.5	Filtered	426212	696673	344530	303859	Filtered	Filtered	22441.8	85917.5	20192	11517.6	Filtered	105978
P14859	POU2F1	POU domain, class 2, transcription factor 1	PO2F1_HUMAN	NaN	NaN	64745.4	167606	157319	194812	167640	208136	Filtered	253942	Filtered	Filtered	Filtered	Filtered	Filtered	NaN	Filtered	NaN	20464.7	NaN	Filtered	NaN	Filtered	71244.7
P14866	HNRNPL	Heterogeneous nuclear ribonucleoprotein L	HNRPL_HUMAN	57526.2	45167.7	42835	115796	214642	318973	163851	252821	114109	120632	61121.2	25198.4	93826.1	153280	51483.5	32267.6	3.3085e+06	4.31665e+06	3144724	932018	489972	1034837	748795	994088
P14868	DARS	Aspartate--tRNA ligase, cytoplasmic	SYDC_HUMAN	1.00152e+06	1020466	1.01572e+06	1.15833e+06	1.25387e+06	1.08448e+06	734432	972735	83503.9	28642.9	45392.7	756179	231846	443670	193845	602871	1.62623e+06	2699247	1.63363e+06	1.38277e+06	273058	464850	221635	508455
P14923	JUP	Junction plakoglobin	PLAK_HUMAN	93827.9	122046	118320	194674	90333	168657	107098	133770	170285	225487	82360.2	73283.8	827753	727917	493206	287469	17156.2	59212.4	91811.5	145328	350716	430044	356926	227187
P14927	UQCRB	Cytochrome b-c1 complex subunit 7	QCR7_HUMAN	Filtered	Filtered	Filtered	Filtered	Filtered	Filtered	Filtered	Filtered	6258.68	Filtered	Filtered	Filtered	531877	923285	578598	544746	Filtered	Filtered	Filtered	Filtered	Filtered	Filtered	Filtered	Filtered
P15036	ETS2	Protein C-ets-2	ETS2_HUMAN	Filtered	71430.7	57410.3	69074.3	122769	170992	93866.7	32758.7	17935.6	Filtered	29291.6	55362.3	Filtered	Filtered	Filtered	Filtered	Filtered	Filtered	Filtered	57283.7	28699.4	Filtered	Filtered	39929.6
P15121	AKR1B1	Aldose reductase	ALDR_HUMAN	705568	884267	449898	880975	Filtered	58787.8	122110	553038	166365	175887	150970	1.00791e+06	101758	126658	94410.9	385850	2929.19	Filtered	420485	178643	71037.7	38153.8	104290	10625
P15144	ANPEP	Aminopeptidase N	AMPN_HUMAN	137616	156745	122168	129527	119949	129545	105819	88308.4	230113	238382	116080	98806.7	665399	760926	720278	396633	13803.7	Filtered	33246.4	121442	324854	445976	419779	151535
P15151	PVR	Poliovirus receptor	PVR_HUMAN	Filtered	Filtered	Filtered	37793.9	23245.7	Filtered	23616.6	29754.8	146441	161756	85129.1	53904	253145	432591	296103	127865	Filtered	Filtered	Filtered	40091.9	42671	67103.1	38682.5	34690.8
P15170	GSPT1	Eukaryotic peptide chain release factor GTP-binding subunit ERF3A	ERF3A_HUMAN	1.04933e+06	796786	668134	938767	273840	143130	200670	410332	78540.1	75792.6	84277	593921	Filtered	27983.2	Filtered	610580	Filtered	17246.2	Filtered	190871	25198.8	55093.5	38241.4	131735
P15260	IFNGR1	Interferon gamma receptor 1	INGR1_HUMAN	Filtered	Filtered	Filtered	Filtered	Filtered	Filtered	Filtered	Filtered	23653.7	28399.1	Filtered	Filtered	148438	161032	168628	Filtered	Filtered	Filtered	Filtered	Filtered	17921.6	Filtered	19263.9	Filtered
P15289	ARSA	Arylsulfatase A	ARSA_HUMAN	Filtered	Filtered	Filtered	Filtered	Filtered	Filtered	Filtered	10272.6	335534	313251	201297	59651.8	155712	198512	216160	133800	Filtered	Filtered	6827.83	16334.4	Filtered	Filtered	Filtered	Filtered
P15291	B4GALT1	Beta-1,4-galactosyltransferase 1	B4GT1_HUMAN	32364.2	1.4274e+06	1.22529e+06	1.16151e+06	424849	406456	290092	748180	532944	558267	395506	35931.1	3046253	2.95828e+06	2.16287e+06	1.09261e+06	325090	393233	365051	524891	239210	295417	191698	284735
P15311	EZR	Ezrin	EZRI_HUMAN	1.19571e+06	1.79857e+06	1.28837e+06	1.10157e+06	6986130	5109908	3.43513e+06	4114334	1.32688e+06	1.26408e+06	696047	721463	550469	563835	439893	494916	497494	421806	419015	1.21201e+06	100177	157726	111276	725533
P15374	UCHL3	Ubiquitin carboxyl-terminal hydrolase isozyme L3	UCHL3_HUMAN	2104936	2240645	2.14024e+06	1930432	107350	143778	156590	534872	114163	112142	116964	1.68245e+06	Filtered	Filtered	36150.4	1.33365e+06	Filtered	Filtered	Filtered	222014	Filtered	17696.5	36607	Filtered
P15407	FOSL1	Fos-related antigen 1	FOSL1_HUMAN	Filtered	Filtered	Filtered	Filtered	Filtered	Filtered	Filtered	Filtered	Filtered	Filtered	Filtered	Filtered	Filtered	Filtered	Filtered	Filtered	Filtered	Filtered	Filtered	Filtered	Filtered	Filtered	Filtered	Filtered
P15408	FOSL2	Fos-related antigen 2	FOSL2_HUMAN	Filtered	Filtered	Filtered	Filtered	Filtered	Filtered	31383.7	Filtered	Filtered	Filtered	Filtered	Filtered	Filtered	Filtered	Filtered	Filtered	230747	341594	348239	207268	Filtered	4937.03	7070.67	116297
P15497		(Bos taurus) Apolipoprotein A-I precursor		Filtered	Filtered	Filtered	267781	Filtered	Filtered	Filtered	Filtered	Filtered	58720.4	61729.4	13050.3	Filtered	Filtered	Filtered	Filtered	Filtered	Filtered	Filtered	Filtered	188931	Filtered	Filtered	Filtered
P15529	CD46	Membrane cofactor protein	MCP_HUMAN	Filtered	Filtered	Filtered	Filtered	Filtered	Filtered	Filtered	Filtered	14694	8541.36	Filtered	Filtered	147808	187186	59089.1	30084.9	Filtered	Filtered	5654.05	16464.9	8333.44	6287.09	Filtered	Filtered
P15531	NME1	Nucleoside diphosphate kinase A	NDKA_HUMAN	15168811	7470342	6.58535e+06	6.61364e+06	1.07029e+06	769238	663412	2.61031e+06	1.68018e+06	1.35982e+06	1.12272e+06	10465143	329777	412327	255852	3.92179e+06	21081.7	27436.8	4504.82	852981	33017.4	96494.7	29706.5	191259
P15559	NQO1	NAD(P)H dehydrogenase [quinone] 1	NQO1_HUMAN	2.90621e+06	3.16234e+06	2.66901e+06	4343522	231550	187502	249119	1.20621e+06	289104	230873	250758	4273603	363674	613202	320695	3030383	Filtered	Filtered	7391.75	498824	231226	280708	320772	211123
P15586	GNS	N-acetylglucosamine-6-sulfatase	GNS_HUMAN	Filtered	21438.6	Filtered	Filtered	86158.5	63189.2	Filtered	53768.3	587720	649036	345250	353535	688187	849906	707576	619378	Filtered	12643.9	Filtered	134691	Filtered	Filtered	8056.19	56177.2
P15636		Protease I precursor Lysyl endopeptidase Achromobacter lyticus.		16380241	12540617	10499035	21268236	30822394	31137424	21778346	28517204	66273240	78065296	42645848	26764096	2.6374e+06	3.94881e+06	1.58322e+06	2.8923e+06	1.21305e+06	2.1334e+06	1.24513e+06	786964	1.4645e+06	2373156	1.96656e+06	771524
P15735	PHKG2	Phosphorylase b kinase gamma catalytic chain, liver/testis isoform	PHKG2_HUMAN	221584	270055	273420	278768	Filtered	Filtered	Filtered	71551.4	Filtered	Filtered	20208.4	169352	Filtered	Filtered	Filtered	128652	Filtered	Filtered	Filtered	Filtered	30523.3	38431.6	23772.8	Filtered
P15822	HIVEP1	Zinc finger protein 40	ZEP1_HUMAN	Filtered	Filtered	Filtered	Filtered	15842.8	27763.9	Filtered	33530.8	Filtered	Filtered	Filtered	Filtered	Filtered	Filtered	Filtered	Filtered	76321.6	104420	83350.3	39328.3	Filtered	10368	6312.19	22549.4
P15848	ARSB	Arylsulfatase B	ARSB_HUMAN	Filtered	Filtered	Filtered	Filtered	Filtered	Filtered	9506.25	Filtered	130111	131362	67638.1	Filtered	86855.8	77967.6	62809.2	Filtered	Filtered	Filtered	Filtered	Filtered	Filtered	Filtered	Filtered	Filtered
P15880	RPS2	40S ribosomal protein S2	RS2_HUMAN	886363	556383	464569	558074	9789187	12324613	5647173	3947805	717081	620903	414033	726095	2.22153e+06	3.98093e+06	1.20051e+06	1290624	2.61291e+06	3.12515e+06	3.59017e+06	3.99051e+06	994563	1.87877e+06	1.82428e+06	2.05766e+06
P15923	TCF3	Transcription factor E2-alpha	TFE2_HUMAN	49228.4	41389.6	16974	15713	15249.1	14592.3	9632.44	8544.06	5412.7	10962.2	7459.89	14894.1	Filtered	Filtered	Filtered	33354.2	Filtered	2921.93	Filtered	Filtered	Filtered	Filtered	Filtered	Filtered
P15924	DSP	Desmoplakin	DESP_HUMAN	427090	439413	470272	420872	738176	652750	467271	332930	36444.7	41053.2	19098.5	60090.9	50910.3	9374.24	3540.98	205361	55994.6	117468	105546	375063	515099	722123	579802	1.33125e+06
P15927	RPA2	Replication protein A 32 kDa subunit	RFA2_HUMAN	553264	638363	502478	666825	1.28172e+06	1.13823e+06	1.10491e+06	731973	145308	177062	162602	282855	10548.4	Filtered	41842.3	431807	108520	63635.2	131348	322562	39663.4	24626.9	41654.3	168232
P15941	MUC1	Mucin-1	MUC1_HUMAN	Filtered	Filtered	Filtered	Filtered	Filtered	Filtered	Filtered	Filtered	Filtered	Filtered	Filtered	Filtered	108507	108717	87878.5	44845.2	Filtered	Filtered	Filtered	Filtered	12205.2	Filtered	20719.5	Filtered
P16035	TIMP2	Metalloproteinase inhibitor 2	TIMP2_HUMAN	Filtered	Filtered	Filtered	Filtered	Filtered	Filtered	Filtered	Filtered	170327	165987	72031.7	Filtered	30430	49053.8	29754.2	19891.3	Filtered	Filtered	Filtered	Filtered	Filtered	Filtered	Filtered	Filtered
P16066	NPR1	Atrial natriuretic peptide receptor 1	ANPRA_HUMAN	Filtered	Filtered	Filtered	Filtered	Filtered	Filtered	Filtered	Filtered	3632.7	5048.16	Filtered	Filtered	97187.6	111698	93448.2	11316.6	Filtered	Filtered	Filtered	Filtered	Filtered	9958.4	6866.62	Filtered
P16070	CD44	CD44 antigen	CD44_HUMAN	630175	587517	533860	739965	615259	694674	474189	417732	2.2023e+06	2527223	862618	812086	7.1032e+06	11792298	6341340	4.06614e+06	142650	239821	239698	744922	1.46833e+06	2.63272e+06	2.42241e+06	403389
P16083	NQO2	Ribosyldihydronicotinamide dehydrogenase [quinone]	NQO2_HUMAN	1.50313e+06	1.1551e+06	997349	1.04386e+06	Filtered	Filtered	Filtered	327583	48230.4	35696.1	40037.4	1.16578e+06	Filtered	Filtered	Filtered	705447	Filtered	Filtered	Filtered	48396.5	Filtered	Filtered	Filtered	Filtered
P16104	H2AFX	Histone H2AX	H2AX_HUMAN	NaN	Filtered	Filtered	NaN	Filtered	Filtered	Filtered	Filtered	NaN	Filtered	NaN	Filtered	Filtered	Filtered	Filtered	Filtered	NaN	NaN	NaN	NaN	NaN	NaN	NaN	NaN
P16152	CBR1	Carbonyl reductase [NADPH] 1	CBR1_HUMAN	6.37152e+06	5684327	5.15307e+06	5224203	300869	127022	367385	1.45555e+06	270410	208886	207507	3.79474e+06	335310	520727	322527	1.94472e+06	Filtered	Filtered	Filtered	464442	91100.1	161352	114576	134096
P16219	ACADS	Short-chain specific acyl-CoA dehydrogenase, mitochondrial	ACADS_HUMAN	Filtered	Filtered	Filtered	Filtered	Filtered	Filtered	Filtered	Filtered	88904.8	35218.9	Filtered	Filtered	686211	1119378	724384	464854	Filtered	Filtered	Filtered	Filtered	Filtered	22189.6	Filtered	Filtered
P16220	CREB1	Cyclic AMP-responsive element-binding protein 1	CREB1_HUMAN	36826.3	56227.6	46419.9	50134.5	254082	286880	238260	144741	14521.4	Filtered	Filtered	28762.4	Filtered	Filtered	Filtered	Filtered	178602	354033	245770	243308	45480.2	65904.9	40858.5	296345
P16278	GLB1	Beta-galactosidase	BGAL_HUMAN	18143.2	10901.5	7320.76	Filtered	71324	204011	19201.5	82183.2	2718204	3265676	1392048	372778	3402594	4421260	3220825	1.56214e+06	Filtered	55379.6	74407.8	456206	5256.74	33448.6	14654.5	129420
P16298	PPP3CB	Serine/threonine-protein phosphatase 2B catalytic subunit beta isoform	PP2BB_HUMAN	150704	132055	136403	169886	24894.4	32874.4	Filtered	29279.8	27268.2	Filtered	Filtered	93218.2	Filtered	Filtered	Filtered	71183.3	Filtered	Filtered	Filtered	Filtered	Filtered	Filtered	Filtered	Filtered
P16333	NCK1	Cytoplasmic protein NCK1	NCK1_HUMAN	420577	432185	382453	447605	529649	382822	334548	243634	90806.7	81610.8	15892.4	270826	82081.5	27058.1	24960.5	259712	Filtered	35753.4	25815.5	192227	Filtered	Filtered	Filtered	72622
P16383	GCFC2	GC-rich sequence DNA-binding factor 2	GCFC2_HUMAN	416931	426197	430228	343985	109870	101979	101004	72683.3	24949.3	27620.8	13656.6	295116	Filtered	Filtered	Filtered	351988	55686.9	94688.9	66166.1	107183	Filtered	Filtered	26904.3	58505.2
P16401	HIST1H1B	Histone H1.5	H15_HUMAN	362528	249776	335517	1.5635e+06	2.08393e+06	2.38467e+06	5731181	5.18288e+06	551335	648588	305024	490300	411172	1.83717e+06	1.62108e+06	943322	17174664	19892420	29223176	29823154	6.80557e+06	11618266	10639131	19032966
P16403	HIST1H1C	Histone H1.2	H12_HUMAN	178556	194363	75681.7	355992	556271	658075	1.74719e+06	1.19034e+06	274689	109843	75771.8	84795.4	137052	605149	325248	201053	5.65929e+06	9034669	12328773	14241996	3095752	5.7815e+06	4.87079e+06	10788256
P16435	POR	NADPH--cytochrome P450 reductase	NCPR_HUMAN	105407	42601.5	54130.3	48037.3	325241	557366	266516	217707	1.73401e+06	2.06894e+06	997103	144885	24413074	35950912	19851460	8.19081e+06	271671	436408	425488	1.58865e+06	336095	582196	447282	714408
P16591	FER	Tyrosine-protein kinase Fer	FER_HUMAN	69791	Filtered	70494.8	85764	356357	395969	367640	211835	Filtered	Filtered	Filtered	Filtered	Filtered	Filtered	Filtered	Filtered	Filtered	Filtered	Filtered	148377	Filtered	36311.1	Filtered	Filtered
P16615	ATP2A2	Sarcoplasmic/endoplasmic reticulum calcium ATPase 2	AT2A2_HUMAN	29137.1	Filtered	Filtered	39886.4	88761.3	250192	NaN	Filtered	315974	330443	149825	Filtered	6.59143e+06	8947386	6.28441e+06	2.99708e+06	75712.4	134706	143151	613706	133421	259812	181100	274375
P16671	CD36	Platelet glycoprotein 4	CD36_HUMAN	Filtered	Filtered	Filtered	Filtered	Filtered	Filtered	Filtered	51606.1	Filtered	14845.6	9840.51	Filtered	158079	129001	154745	59337.7	Filtered	Filtered	Filtered	Filtered	Filtered	Filtered	25257.7	Filtered
P16870	CPE	Carboxypeptidase E	CBPE_HUMAN	Filtered	Filtered	Filtered	Filtered	Filtered	Filtered	Filtered	Filtered	34905	76337.3	45966.9	Filtered	Filtered	Filtered	Filtered	Filtered	Filtered	Filtered	Filtered	Filtered	Filtered	Filtered	Filtered	Filtered
P16930	FAH	Fumarylacetoacetase	FAAA_HUMAN	399730	600255	560583	500997	81802.4	123423	59857.1	197078	Filtered	Filtered	8773.34	504346	206008	Filtered	16390.8	291816	Filtered	Filtered	Filtered	691900	14813.5	17536.2	17458.8	Filtered
P16949	STMN1	Stathmin	STMN1_HUMAN	12612362	9624080	7.74017e+06	5258951	503940	550517	511678	716760	457292	379680	399001	4.54691e+06	233978	49866.9	209602	5.70896e+06	Filtered	Filtered	Filtered	355881	Filtered	180492	Filtered	230261
P16989	YBX3	Y-box-binding protein 3	YBOX3_HUMAN	1.54482e+06	1.837e+06	1.6097e+06	1.53722e+06	5580725	7.25367e+06	4.67138e+06	2.02081e+06	563601	615851	435208	971638	1809439	3.18434e+06	2.13337e+06	1.24235e+06	263420	487403	557514	1579431	973698	1285447	1.08247e+06	3.76132e+06
P17010	ZFX	Zinc finger X-chromosomal protein	ZFX_HUMAN	Filtered	Filtered	Filtered	Filtered	Filtered	Filtered	Filtered	Filtered	Filtered	Filtered	Filtered	Filtered	Filtered	Filtered	Filtered	Filtered	Filtered	33887.1	Filtered	Filtered	Filtered	Filtered	Filtered	Filtered
P17028	ZNF24	Zinc finger protein 24	ZNF24_HUMAN	Filtered	6117.51	Filtered	7132.76	34112.3	39542.8	24010	Filtered	Filtered	Filtered	Filtered	Filtered	Filtered	Filtered	Filtered	8075.91	12863.6	21766.2	17007.8	25919.3	Filtered	Filtered	Filtered	Filtered
P17050	NAGA	Alpha-N-acetylgalactosaminidase	NAGAB_HUMAN	Filtered	Filtered	Filtered	Filtered	Filtered	Filtered	Filtered	Filtered	393260	477194	206524	Filtered	336801	517124	449189	190331	Filtered	Filtered	Filtered	Filtered	Filtered	Filtered	Filtered	Filtered
P17066	HSPA6	Heat shock 70 kDa protein 6	HSP76_HUMAN	1.0317e+06	1363047	1.24854e+06	789169	721279	681500	1.0693e+06	963313	440096	399130	396724	925296	328052	139455	266875	642362	315907	273233	313059	741527	286836	491094	511856	580656
P17096	HMGA1	High mobility group protein HMG-I/HMG-Y	HMGA1_HUMAN	419822	315260	300076	267023	2832231	2.5926e+06	2518062	1.79227e+06	177485	193989	115292	203141	154554	130302	122315	177745	2.54325e+06	4.12897e+06	3378002	4.58487e+06	693845	1382261	926267	2.57613e+06
P17152	TMEM11	Transmembrane protein 11, mitochondrial	TMM11_HUMAN	Filtered	Filtered	Filtered	Filtered	Filtered	Filtered	Filtered	Filtered	45506	Filtered	Filtered	29663.4	184872	212408	149380	43622.2	17740.4	24930.5	26291.8	52624.5	26708.9	29625.2	17230.8	26780.1
P17174	GOT1	Aspartate aminotransferase, cytoplasmic	AATC_HUMAN	560190	394601	431523	452947	102776	40758.4	79109	205854	68047.4	55060.5	63592.2	597407	Filtered	Filtered	Filtered	345784	Filtered	2663.74	10482.6	211484	Filtered	9799.36	Filtered	47464
P17252	PRKCA	Protein kinase C alpha type	KPCA_HUMAN	587500	584917	444053	311958	Filtered	Filtered	Filtered	91083.4	23312.6	Filtered	NaN	303228	Filtered	Filtered	Filtered	232447	Filtered	Filtered	Filtered	Filtered	53502.8	45333.4	NaN	Filtered
P17275	JUNB	Transcription factor jun-B	JUNB_HUMAN	Filtered	Filtered	Filtered	Filtered	Filtered	Filtered	80199.1	78253.7	Filtered	Filtered	Filtered	Filtered	Filtered	Filtered	Filtered	Filtered	133823	240305	156772	207995	46908	69335.7	46282.5	348061
P17301	ITGA2	Integrin alpha-2	ITA2_HUMAN	49635.9	48904.3	72591	113434	47982.8	45962.5	51309	Filtered	145525	195878	77834.7	88004.1	804431	942081	700278	449557	Filtered	Filtered	Filtered	85336.7	145052	241527	209677	60179.2
P17302	GJA1	Gap junction alpha-1 protein	CXA1_HUMAN	Filtered	Filtered	Filtered	Filtered	Filtered	Filtered	Filtered	Filtered	2494.27	2820.85	Filtered	Filtered	129602	219697	102570	61658.6	15028.3	5496.52	52523.4	Filtered	21461	31027.9	17870.9	12155.7
P17342	NPR3	Atrial natriuretic peptide receptor 3	ANPRC_HUMAN	9350.4	12238.1	14422.1	19895.9	51213.9	54923.6	46535.8	39077.2	157404	185107	123453	30582.3	843956	935321	680898	397821	8088.56	14202.8	18356.3	93586.6	58057.2	80474.4	55420.3	32158.4
P17405	SMPD1	Sphingomyelin phosphodiesterase	ASM_HUMAN	Filtered	Filtered	Filtered	Filtered	Filtered	Filtered	Filtered	Filtered	146768	154315	145079	Filtered	115550	98642.9	113088	30040.9	Filtered	Filtered	Filtered	Filtered	Filtered	Filtered	Filtered	Filtered
P17480	UBTF	Nucleolar transcription factor 1	UBF1_HUMAN	39379.9	42582.4	45093.9	42413.9	1.09524e+06	1.26782e+06	792548	600068	53739.6	64709.4	Filtered	Filtered	205792	323655	163761	120409	3.68979e+06	6.25064e+06	4.07427e+06	2.39333e+06	134582	174153	149890	690172
P17535	JUND	Transcription factor jun-D	JUND_HUMAN	21419.2	24419.7	Filtered	17894.5	28639.9	31317.9	28097.1	13499.4	5644.3	7908.21	Filtered	Filtered	Filtered	Filtered	Filtered	23953.8	69907.3	160322	87827.3	99993.9	7525.71	14568.4	7822.89	143794
P17544	ATF7	Cyclic AMP-dependent transcription factor ATF-7	ATF7_HUMAN	Filtered	Filtered	Filtered	Filtered	Filtered	Filtered	45095.5	32905.5	Filtered	Filtered	Filtered	Filtered	Filtered	Filtered	Filtered	Filtered	108175	83275.5	88474.3	62404.1	12882.7	21743.1	13192.5	41078.7
P17568	NDUFB7	NADH dehydrogenase [ubiquinone] 1 beta subcomplex subunit 7	NDUB7_HUMAN	Filtered	Filtered	Filtered	Filtered	Filtered	Filtered	Filtered	Filtered	7268.2	Filtered	Filtered	Filtered	323606	468759	378740	163603	27369.7	35528	13520	17994.9	41027.7	15799.9	15626.1	35252.9
P17612	PRKACA	cAMP-dependent protein kinase catalytic subunit alpha	KAPCA_HUMAN	132406	135325	134919	193465	181402	180513	159196	103390	42016.4	57210.1	41868.5	117759	78327.8	97949.1	79901.9	156834	40645.7	23432.3	51976.1	108368	33920	42608.4	38144.6	103006
P17655	CAPN2	Calpain-2 catalytic subunit	CAN2_HUMAN	999564	979503	984644	1.00538e+06	926120	658500	421936	595922	80652.3	122046	43637.5	825930	Filtered	21701	41308.3	621612	128679	68920.5	79470	465324	Filtered	Filtered	Filtered	943206
P17661	DES	Desmin	DESM_HUMAN	243695	943448	163419	29799.5	422418	467057	356012	575195	222812	446229	230222	23180.3	Filtered	Filtered	Filtered	Filtered	1.87137e+06	2.34594e+06	1887516	667146	10542238	9106205	11776383	5698395
P17676	CEBPB	CCAAT/enhancer-binding protein beta	CEBPB_HUMAN	21540.2	30365.3	Filtered	7190.66	Filtered	Filtered	44834	18936.4	Filtered	Filtered	Filtered	3766.17	Filtered	Filtered	5106.96	6704.32	228072	397176	331338	336097	100677	152746	95877.9	487326
P17706	PTPN2	Tyrosine-protein phosphatase non-receptor type 2	PTN2_HUMAN	224356	62984.9	163694	273210	504792	468208	451454	259974	86268.3	61768.9	43298.9	120525	183542	241174	160368	183158	85170	115350	98752.7	208433	58354.3	103642	83851.9	122741
P17707	AMD1	S-adenosylmethionine decarboxylase proenzyme	DCAM_HUMAN	54175.9	40518	36316	35747	Filtered	Filtered	Filtered	Filtered	Filtered	Filtered	Filtered	19194.5	Filtered	Filtered	Filtered	27189.5	Filtered	Filtered	Filtered	Filtered	Filtered	Filtered	Filtered	Filtered
P17812	CTPS1	CTP synthase 1	PYRG1_HUMAN	1.0282e+06	1.4947e+06	1.61045e+06	1.79323e+06	217780	198843	210041	485678	127517	93876.1	165394	1.40465e+06	60136.5	10462.6	76115.8	1.60333e+06	25153.6	25914.9	77852.7	403686	130109	194235	172875	392717
P17813	ENG	Endoglin	EGLN_HUMAN	12230.7	93268.3	74457.2	Filtered	Filtered	Filtered	Filtered	Filtered	58626.3	58493	14806.5	12724.6	434878	727017	236670	195008	Filtered	Filtered	Filtered	27206	30948.3	237309	153653	Filtered
P17844	DDX5	Probable ATP-dependent RNA helicase DDX5	DDX5_HUMAN	392622	415251	359315	459052	5.12463e+06	6.65023e+06	2.90992e+06	2.11478e+06	684843	850772	371032	215689	733000	1.1696e+06	766659	267589	11749231	19709604	13143225	6.72291e+06	23293384	26878360	20206020	34854864
P17858	PFKL	ATP-dependent 6-phosphofructokinase, liver type	PFKAL_HUMAN	613889	670890	572256	584138	197198	63624.8	94075.9	208503	44578.1	41265.1	51018.1	415619	NaN	18548.4	NaN	272874	NaN	33651.4	13095.8	66305.6	73334.4	83943.5	133118	44967.6
P17900	GM2A	Ganglioside GM2 activator	SAP3_HUMAN	Filtered	Filtered	Filtered	Filtered	Filtered	Filtered	Filtered	Filtered	Filtered	Filtered	Filtered	Filtered	25987.4	31444.7	24243.9	29825.7	Filtered	Filtered	Filtered	Filtered	Filtered	Filtered	Filtered	Filtered
P17931	LGALS3	Galectin-3	LEG3_HUMAN	589034	614395	688690	536891	364457	346830	356029	323006	45371.1	20962	21801	504659	26065.5	Filtered	6958.95	459915	Filtered	Filtered	Filtered	28953.1	Filtered	Filtered	9248.16	23824.1
P17980	PSMC3	26S proteasome regulatory subunit 6A	PRS6A_HUMAN	3.21981e+06	3140636	2.72203e+06	2.61756e+06	1785719	1.72327e+06	1.24828e+06	1.41729e+06	2.21663e+06	2.23094e+06	1.34692e+06	2387616	1.43147e+06	1.93942e+06	1.33546e+06	2712220	384332	687656	515172	1.3755e+06	276961	256201	248885	535167
P17987	TCP1	T-complex protein 1 subunit alpha	TCPA_HUMAN	4.15142e+06	3365316	2833208	2375628	5791010	6.73131e+06	4.137e+06	8742770	632661	690364	353857	2.56467e+06	825498	1.23066e+06	725734	3.7218e+06	252189	404377	315099	1.24331e+06	255293	294699	235756	409839
P18031	PTPN1	Tyrosine-protein phosphatase non-receptor type 1	PTN1_HUMAN	Filtered	Filtered	Filtered	Filtered	24193.5	88950.5	23435.9	Filtered	316194	400250	150002	34126.7	1.96232e+06	2918313	1.53672e+06	750849	196931	302455	251124	291063	212813	301532	172450	240457
P18074	ERCC2	General transcription and DNA repair factor IIH helicase subunit XPD	ERCC2_HUMAN	127563	206620	210897	187119	760188	931570	733384	550920	12875.3	71756.1	24598.8	56329.7	84267.5	103027	48115.6	178345	1.25703e+06	1.35663e+06	1.29904e+06	1.05918e+06	185698	200634	189771	832578
P18077	RPL35A	60S ribosomal protein L35a	RL35A_HUMAN	517736	497693	406386	331325	1.30273e+06	1.45292e+06	1.26943e+06	1.00232e+06	150823	121681	66092.6	127141	359890	451250	243861	107241	467860	538078	523370	879775	352844	409080	386888	478859
P18084	ITGB5	Integrin beta-5	ITB5_HUMAN	Filtered	Filtered	Filtered	Filtered	Filtered	Filtered	Filtered	Filtered	Filtered	Filtered	Filtered	Filtered	142882	158380	75913.9	Filtered	Filtered	Filtered	Filtered	Filtered	Filtered	Filtered	Filtered	Filtered
P18085	ARF4	ADP-ribosylation factor 4	ARF4_HUMAN	4.0063e+06	3.52393e+06	2615905	3.70793e+06	5089105	4.15742e+06	4.47539e+06	3516277	3.5888e+06	3.71825e+06	2.70845e+06	7.96456e+06	609106	780479	411426	5313484	72341.9	224952	145799	915362	929488	1.02211e+06	1.04193e+06	553544
P18124	RPL7	60S ribosomal protein L7	RL7_HUMAN	2.87792e+06	2.94691e+06	3.23903e+06	2.35744e+06	11415968	13730933	13178929	7043045	548699	608059	406387	897406	5.19704e+06	5.99138e+06	3.88835e+06	3.12267e+06	4615238	6639196	5913902	8445086	4.72857e+06	7.29924e+06	6.77289e+06	9111519
P18146	EGR1	Early growth response protein 1	EGR1_HUMAN	Filtered	Filtered	Filtered	Filtered	Filtered	Filtered	Filtered	Filtered	Filtered	Filtered	Filtered	Filtered	Filtered	Filtered	Filtered	Filtered	Filtered	Filtered	Filtered	Filtered	Filtered	Filtered	Filtered	Filtered
P18206	VCL	Vinculin	VINC_HUMAN	3.19686e+06	3.20178e+06	2.35338e+06	3.0535e+06	295260	216814	262023	819695	313942	279836	280374	3.54352e+06	95754.5	144404	110038	2.34942e+06	Filtered	5581.27	50376.3	361619	70715.9	10124.6	7694.87	113168
P18433	PTPRA	Receptor-type tyrosine-protein phosphatase alpha	PTPRA_HUMAN	Filtered	Filtered	Filtered	Filtered	Filtered	Filtered	Filtered	39825.5	78177.7	81399.1	52372.1	Filtered	207857	318191	278102	143303	Filtered	Filtered	Filtered	Filtered	Filtered	64498.5	62168.7	Filtered
P18440	NAT1	Arylamine N-acetyltransferase 1	ARY1_HUMAN	56939.3	64761.4	79648.1	100695	Filtered	Filtered	Filtered	14832	Filtered	Filtered	Filtered	61384.8	Filtered	Filtered	Filtered	25312.4	Filtered	Filtered	Filtered	Filtered	Filtered	Filtered	Filtered	Filtered
P18583	SON	Protein SON	SON_HUMAN	Filtered	Filtered	105245	Filtered	113524	135900	78558.9	202435	40935.9	67764.6	Filtered	103547	148061	4.30791e+06	2886215	996117	689403	953431	824828	466331	6.01031e+06	7785689	5.9745e+06	5993840
P18615	NELFE	Negative elongation factor E	NELFE_HUMAN	756941	734234	592918	464851	1.67266e+06	1870213	1.21733e+06	999632	122371	105019	80078.1	196613	118905	164307	127689	402121	60071.3	129366	164826	398628	154086	135283	104098	237890
P18669	PGAM1	Phosphoglycerate mutase 1	PGAM1_HUMAN	2.74828e+06	1.13605e+06	1.9174e+06	810288	176984	59614.7	520176	390648	53364.8	96554.8	81005	1.06787e+06	80028.5	39272.9	100353	620502	NaN	NaN	16047.3	184271	NaN	NaN	19385.1	32336
P18754	RCC1	Regulator of chromosome condensation	RCC1_HUMAN	81292	89457	64034.1	179626	1.35787e+06	1.33503e+06	627511	1.34115e+06	214075	189497	63922.9	98902.7	97316.3	80017.8	34262.9	23333.6	5143640	6302956	4.69412e+06	2.71036e+06	336284	407614	401757	960383
P18827	SDC1	Syndecan-1	SDC1_HUMAN	Filtered	Filtered	Filtered	Filtered	Filtered	Filtered	Filtered	Filtered	52997.3	96622.1	8880.08	Filtered	179819	304230	176061	107317	63366.6	89183.1	84319.7	38565.6	93853.3	155585	104620	20345.7
P18846	ATF1	Cyclic AMP-dependent transcription factor ATF-1	ATF1_HUMAN	Filtered	Filtered	Filtered	Filtered	58892	72238.6	68313.3	101956	Filtered	Filtered	Filtered	Filtered	Filtered	Filtered	Filtered	Filtered	78226.7	79676.2	81982.1	46930.5	Filtered	19891.5	15098.4	18267.9
P18850	ATF6	Cyclic AMP-dependent transcription factor ATF-6 alpha	ATF6A_HUMAN	Filtered	Filtered	Filtered	Filtered	Filtered	Filtered	Filtered	Filtered	Filtered	Filtered	Filtered	Filtered	65176	160056	65820	Filtered	24711.6	60736	22210.1	Filtered	Filtered	Filtered	Filtered	Filtered
P18858	LIG1	DNA ligase 1	DNLI1_HUMAN	391604	452513	330863	337963	837368	934254	401893	307246	151562	97765.7	72103.5	275520	Filtered	Filtered	126971	348230	22947.8	Filtered	Filtered	133692	60541	81083.7	45649.6	56916.4
P18859	ATP5PF	ATP synthase-coupling factor 6, mitochondrial	ATP5J_HUMAN	Filtered	Filtered	Filtered	Filtered	Filtered	Filtered	Filtered	Filtered	Filtered	Filtered	Filtered	Filtered	438775	519153	397585	245306	23301.4	55697.5	41584.1	89477.4	68755.2	129325	65775.6	152980
P18887	XRCC1	DNA repair protein XRCC1	XRCC1_HUMAN	74910.4	120987	70266.7	184069	2.07832e+06	1692720	1.65431e+06	948571	147457	163345	55942	81090.5	157143	139743	146463	72899.3	1.31851e+06	1.38156e+06	1.48287e+06	1.12616e+06	113589	138744	155834	733276
P19021	PAM	Peptidyl-glycine alpha-amidating monooxygenase	AMD_HUMAN	Filtered	Filtered	Filtered	Filtered	Filtered	Filtered	Filtered	39455.7	91315.2	67920.7	26923.5	Filtered	96791.6	109767	64257.9	Filtered	Filtered	16483.2	78469.4	Filtered	56340	48025.4	42171.7	15592
P19022	CDH2	Cadherin-2	CADH2_HUMAN	34556.6	Filtered	Filtered	4507.17	Filtered	12073477	8732802	Filtered	259672	489681	270842	139221	764564	1.1879e+06	1.34054e+06	337011	2.19202e+06	10236423	30546.5	2332157	928379	1.37763e+06	1.2565e+06	769312
P19174	PLCG1	1-phosphatidylinositol 4,5-bisphosphate phosphodiesterase gamma-1	PLCG1_HUMAN	815551	1347627	1.06197e+06	1135757	399668	374058	409159	350717	101311	79000.9	54690.4	603139	Filtered	Filtered	3653.64	598690	Filtered	16268.3	Filtered	204004	22201.9	29577.9	23473.2	122623
P19338	NCL	Nucleolin	NUCL_HUMAN	2.9075e+06	3.4318e+06	2.2529e+06	2976960	15628562	18434224	13835747	12502293	6024485	7254536	3.67147e+06	1.18838e+06	8743240	11510011	9755158	3802018	18273726	27195618	26945930	18422590	1.40337e+06	2.31462e+06	2235937	8247884
P19367	HK1	Hexokinase-1	HXK1_HUMAN	1.51075e+06	1370161	1.417e+06	1.21177e+06	3.3085e+06	3378058	3.04825e+06	1.26226e+06	5.28681e+06	4292242	3.59998e+06	1962602	232493	411949	206595	1.21337e+06	NaN	1090.06	Filtered	815360	57655.2	67176.8	79407.8	387554
P19387	POLR2C	DNA-directed RNA polymerase II subunit RPB3	RPB3_HUMAN	528230	444366	169542	272090	243783	266899	276341	136426	238276	238952	174116	346577	123049	109698	123238	209315	460632	679068	563317	501642	891200	1.07098e+06	966343	1.03607e+06
P19388	POLR2E	DNA-directed RNA polymerases I, II, and III subunit RPABC1	RPAB1_HUMAN	214936	326605	165205	222528	646134	662395	572165	323530	212799	202172	142093	122543	188552	201472	189035	242411	622257	898005	826707	647488	366221	435228	437716	722063
P19404	NDUFV2	NADH dehydrogenase [ubiquinone] flavoprotein 2, mitochondrial	NDUV2_HUMAN	Filtered	Filtered	Filtered	23423.4	Filtered	Filtered	Filtered	86264.7	149780	149935	74017.2	102074	6.77893e+06	6.53961e+06	7.16996e+06	2.52238e+06	507040	453919	764309	410071	577150	738199	387371	739050
P19438	TNFRSF1A	Tumor necrosis factor receptor superfamily member 1A	TNR1A_HUMAN	Filtered	Filtered	Filtered	Filtered	Filtered	Filtered	Filtered	Filtered	Filtered	2235.59	Filtered	Filtered	65377.5	72205.2	79298.6	36020.9	Filtered	Filtered	Filtered	19067.6	Filtered	Filtered	7201.59	Filtered
P19440	GGT1	Glutathione hydrolase 1 proenzyme	GGT1_HUMAN	Filtered	Filtered	NaN	NaN	Filtered	NaN	Filtered	NaN	NaN	NaN	NaN	Filtered	20918.1	18589.5	NaN	NaN	Filtered	Filtered	Filtered	Filtered	NaN	NaN	NaN	Filtered
P19447	ERCC3	General transcription and DNA repair factor IIH helicase subunit XPB	ERCC3_HUMAN	Filtered	Filtered	Filtered	Filtered	152309	168499	248447	147416	Filtered	Filtered	Filtered	Filtered	Filtered	Filtered	Filtered	Filtered	694900	988406	885029	637961	130407	150909	139246	570814
P19474	TRIM21	E3 ubiquitin-protein ligase TRIM21	RO52_HUMAN	243162	257011	246423	287607	Filtered	Filtered	42647.8	75173.2	Filtered	10221	18867.7	196206	Filtered	Filtered	Filtered	116109	Filtered	Filtered	Filtered	Filtered	Filtered	Filtered	Filtered	Filtered
P19484	TFEB	Transcription factor EB	TFEB_HUMAN	24115.4	36010.2	26717.2	26257.5	Filtered	Filtered	Filtered	Filtered	Filtered	Filtered	Filtered	21782.3	Filtered	Filtered	Filtered	49756.9	Filtered	Filtered	Filtered	Filtered	Filtered	Filtered	Filtered	Filtered
P19525	EIF2AK2	Interferon-induced, double-stranded RNA-activated protein kinase	E2AK2_HUMAN	369567	473241	442986	420338	1.37417e+06	1.58542e+06	1.27353e+06	776690	81219.2	93131.8	102342	161196	264541	221146	295033	277627	496811	560254	707428	1.37494e+06	219048	235840	247884	964136
P19623	SRM	Spermidine synthase	SPEE_HUMAN	6281648	7.45173e+06	5.08349e+06	5638643	421522	261304	348094	1.58042e+06	401789	339042	419142	3.99494e+06	211382	137640	34015.7	2.81141e+06	Filtered	23615.2	24643.6	651711	224751	334285	261338	295337
P19634	SLC9A1	Sodium/hydrogen exchanger 1	SL9A1_HUMAN	Filtered	Filtered	Filtered	Filtered	Filtered	Filtered	Filtered	Filtered	Filtered	Filtered	Filtered	Filtered	53343.5	84822.4	52607.9	3664.08	Filtered	Filtered	Filtered	Filtered	Filtered	Filtered	Filtered	Filtered
P19784	CSNK2A2	Casein kinase II subunit alpha'	CSK22_HUMAN	220320	239822	215505	275219	305748	262047	276770	273362	55822.8	66669.9	79579.2	131562	214498	298467	216399	185810	181158	306696	233883	310301	11990.5	70256.1	60788.1	209671
P19793	RXRA	Retinoic acid receptor RXR-alpha	RXRA_HUMAN	4242.14	24253.4	19140.6	18342.9	210605	251642	171816	93577.8	NaN	14733.6	8673.55	NaN	NaN	Filtered	Filtered	14806.8	30390	62390.8	27189.3	95887.1	NaN	NaN	NaN	NaN
P19838	NFKB1	Nuclear factor NF-kappa-B p105 subunit	NFKB1_HUMAN	705594	535601	578088	744016	72859.5	77792.2	87367.2	241997	122369	102853	69608.5	584699	Filtered	Filtered	Filtered	499208	224439	275213	240051	467909	113467	59528.6	88783.6	155006
P19971	TYMP	Thymidine phosphorylase	TYPH_HUMAN	759362	693458	709682	749882	110941	160821	138340	247195	161502	219691	151699	434521	Filtered	Filtered	Filtered	476863	33961.9	58285.4	Filtered	131690	26452	Filtered	39610.3	25137.7
P20020	ATP2B1	Plasma membrane calcium-transporting ATPase 1	AT2B1_HUMAN	31701.5	37237.5	396574	60615.2	37360.9	48573.3	34135.8	22826.6	262281	279633	49485.6	34477.9	1.66648e+06	2.84866e+06	1.61591e+06	926254	27357.1	19806.8	20388	134000	297910	423979	380237	98487
P20042	EIF2S2	Eukaryotic translation initiation factor 2 subunit 2	IF2B_HUMAN	535544	601119	403962	349239	2.83873e+06	2.29645e+06	1256817	1.07087e+06	133757	165071	93408.7	122703	191565	216828	220212	445979	290565	410131	480875	545951	112558	115884	93926.6	397712
P20073	ANXA7	Annexin A7	ANXA7_HUMAN	659463	656596	645220	655210	Filtered	Filtered	Filtered	238645	31896.7	35339.8	42955.1	460814	Filtered	Filtered	12531.4	304927	Filtered	Filtered	Filtered	87005.5	15319.3	Filtered	Filtered	36339.6
P20226	TBP	TATA-box-binding protein	TBP_HUMAN	Filtered	NaN	NaN	NaN	Filtered	NaN	Filtered	Filtered	Filtered	Filtered	Filtered	Filtered	Filtered	Filtered	Filtered	Filtered	9871.75	14528.9	15965.5	6492.69	NaN	NaN	NaN	NaN
P20248	CCNA2	Cyclin-A2	CCNA2_HUMAN	36010.3	Filtered	Filtered	Filtered	241358	286030	205514	162319	10989.1	NaN	11794.7	11022.6	Filtered	Filtered	Filtered	Filtered	38249.6	153006	97365.2	125221	Filtered	NaN	NaN	41054.5
P20290	BTF3	Transcription factor BTF3	BTF3_HUMAN	2680634	5.90831e+06	4.17254e+06	4361221	2715723	2238244	2.27339e+06	1.37238e+06	691360	1.01015e+06	1.03592e+06	1.52588e+06	649822	431559	443869	1.3173e+06	224033	188425	246078	1.30058e+06	154279	222618	190422	1.14856e+06
P20336	RAB3A	Ras-related protein Rab-3A	RAB3A_HUMAN	61056.2	82151.4	72002	77230	Filtered	Filtered	Filtered	Filtered	59629.4	50431.5	31067	38548.8	105406	181280	95329.9	134652	Filtered	Filtered	Filtered	19589.3	Filtered	Filtered	Filtered	Filtered
P20338	RAB4A	Ras-related protein Rab-4A	RAB4A_HUMAN	38437.4	5051.26	6480.69	49201.5	16782	12151.2	NaN	NaN	NaN	11636	NaN	80955.9	111753	137511	94541	132102	Filtered	Filtered	Filtered	NaN	Filtered	Filtered	Filtered	NaN
P20339	RAB5A	Ras-related protein Rab-5A	RAB5A_HUMAN	399965	481338	391895	380239	97263.8	51438.3	Filtered	223317	393397	314658	168283	333072	1.81935e+06	2.1234e+06	1.51669e+06	676537	80870.4	118797	118648	108748	133783	120994	124162	62730.7
P20340	RAB6A	Ras-related protein Rab-6A	RAB6A_HUMAN	1077601	300599	327557	874321	382420	423575	118788	203579	397676	744954	234115	509857	3.71682e+06	6.11013e+06	3.74679e+06	1.87051e+06	170526	238018	157346	481936	281515	287987	196487	503176
P20585	MSH3	DNA mismatch repair protein Msh3	MSH3_HUMAN	4814.69	26376.6	38423.1	51186.5	584521	308528	462564	403558	4277.87	13625	Filtered	28463.6	13957.9	Filtered	Filtered	279546	165431	246737	366550	233493	Filtered	5801.76	2992.73	131084
P20618	PSMB1	Proteasome subunit beta type-1	PSB1_HUMAN	5508212	5.02319e+06	4961156	5354672	2714450	2.82687e+06	1.71444e+06	2.1402e+06	5.03773e+06	4.49964e+06	2.5671e+06	3.14586e+06	1747544	1.98622e+06	1.39015e+06	3.27772e+06	510702	868917	514967	1.19997e+06	117862	196621	70701	493608
P20645	M6PR	Cation-dependent mannose-6-phosphate receptor	MPRD_HUMAN	Filtered	Filtered	Filtered	Filtered	238338	205717	239571	56196.2	169876	90586.7	140396	20521.3	1.13773e+06	1.2937e+06	904984	497370	Filtered	Filtered	Filtered	198744	Filtered	Filtered	Filtered	55535.8
P20674	COX5A	Cytochrome c oxidase subunit 5A, mitochondrial	COX5A_HUMAN	Filtered	Filtered	Filtered	Filtered	Filtered	Filtered	Filtered	Filtered	Filtered	147126	Filtered	Filtered	508655	718764	408577	384578	Filtered	Filtered	39841.4	6683.18	16434.9	10858.4	Filtered	Filtered
P20700	LMNB1	Lamin-B1	LMNB1_HUMAN	100665	109949	116516	132118	117783	115461	105566	95336.5	719775	709542	327591	133671	152345	188139	129641	114813	1.15405e+06	2.61267e+06	1.73811e+06	975973	13955749	18049242	13189500	7840662
P20749	BCL3	B-cell lymphoma 3 protein	BCL3_HUMAN	577321	48048.2	37941.1	2.18121e+06	Filtered	79579.3	105334	Filtered	Filtered	Filtered	Filtered	Filtered	Filtered	Filtered	Filtered	2.30503e+06	Filtered	Filtered	Filtered	303444	Filtered	Filtered	Filtered	Filtered
P20809	IL11	Interleukin-11	IL11_HUMAN	Filtered	Filtered	Filtered	Filtered	Filtered	Filtered	Filtered	Filtered	71294.9	96668.1	33735.8	Filtered	318483	Filtered	19621.9	16346.6	Filtered	Filtered	Filtered	Filtered	Filtered	Filtered	Filtered	Filtered
P20810	CAST	Calpastatin	ICAL_HUMAN	1.79378e+06	2.05031e+06	1.45144e+06	1410437	641100	476642	576456	518372	107126	82017.9	101334	814590	36019.5	Filtered	40383.7	854319	Filtered	30338.5	Filtered	314654	Filtered	Filtered	Filtered	138976
P20839	IMPDH1	Inosine-5'-monophosphate dehydrogenase 1	IMDH1_HUMAN	1.28338e+06	1.46911e+06	1.25045e+06	1.32995e+06	966974	624632	469960	583305	144126	107198	104847	469765	74540	136791	86855	632822	67353.6	125580	119336	369604	100690	160591	155494	164694
P20851	C4BPB	C4b-binding protein beta chain	C4BPB_HUMAN	Filtered	Filtered	Filtered	Filtered	Filtered	Filtered	Filtered	Filtered	195068	234741	125513	31847.8	Filtered	Filtered	Filtered	24889.4	Filtered	Filtered	Filtered	Filtered	Filtered	Filtered	Filtered	Filtered
P20908	COL5A1	Collagen alpha-1(V) chain	CO5A1_HUMAN	Filtered	Filtered	Filtered	Filtered	Filtered	Filtered	Filtered	Filtered	228899	249447	151728	Filtered	48483.3	83933.3	53332.8	Filtered	476862	646774	455093	309942	71254.9	179006	99266.2	246181
P20933	AGA	N(4)-(beta-N-acetylglucosaminyl)-L-asparaginase	ASPG_HUMAN	Filtered	38768.9	Filtered	39773.7	Filtered	36027.1	Filtered	Filtered	493257	523343	280514	100770	634054	914828	512448	288732	Filtered	Filtered	Filtered	51174.3	Filtered	Filtered	Filtered	Filtered
P20936	RASA1	Ras GTPase-activating protein 1	RASA1_HUMAN	83485.1	170585	167685	157581	Filtered	19690.8	22408.3	15172.3	Filtered	Filtered	Filtered	47366.3	Filtered	Filtered	Filtered	79754.9	Filtered	Filtered	Filtered	Filtered	Filtered	Filtered	Filtered	Filtered
P20962	PTMS	Parathymosin	PTMS_HUMAN	2.12689e+06	2.671e+06	2.49025e+06	1.90429e+06	59342.7	32092.4	66515.1	270550	42115.2	30159.1	40551.7	1.55161e+06	Filtered	Filtered	Filtered	1.78426e+06	Filtered	Filtered	Filtered	432045	Filtered	Filtered	Filtered	Filtered
P21127	CDK11B	Cyclin-dependent kinase 11B	CD11B_HUMAN	NaN	NaN	NaN	NaN	18780.1	18655.5	9228.99	6687.42	81722.7	111941	63775.9	NaN	130075	181908	105607	4808.06	106679	192822	118515	51549.7	66112	93953.4	56252.4	121056
P21266	GSTM3	Glutathione S-transferase Mu 3	GSTM3_HUMAN	4.35152e+06	5690872	4.65062e+06	6195630	212231	102054	335783	1.44535e+06	257577	184543	251285	2583642	69327.9	38499.3	30112.5	2.21834e+06	Filtered	Filtered	Filtered	389732	379729	539315	504537	305005
P21281	ATP6V1B2	V-type proton ATPase subunit B, brain isoform	VATB2_HUMAN	1.46263e+06	1366908	1.17763e+06	1590636	719879	596792	486508	548655	315385	290144	215573	940412	2.32112e+06	3323568	1.93686e+06	1.47678e+06	13111	28190.9	6361.33	446628	Filtered	25452.4	Filtered	55231.4
P21283	ATP6V1C1	V-type proton ATPase subunit C 1	VATC1_HUMAN	523353	415126	328699	481079	347421	255902	256980	243522	78921.2	109912	51636.6	504194	428595	618493	362725	564621	Filtered	45218.2	Filtered	180101	12092.7	34518.8	14491.9	22651.9
P21291	CSRP1	Cysteine and glycine-rich protein 1	CSRP1_HUMAN	978540	1.34467e+06	749640	1.31656e+06	13984995	12950984	8.36309e+06	5.13855e+06	351078	390521	214276	389759	323625	398541	371351	1.449e+06	52530.4	63849.5	103814	2686728	6688.87	37120.3	22189.2	863377
P21333	FLNA	Filamin-A	FLNA_HUMAN	16701433	20401204	20526756	21197420	21946936	19360612	15867763	10820282	1806166	1521898	1137045	5.86051e+06	461126	546140	505937	5.95496e+06	1813901	2.9426e+06	2.91703e+06	17873558	610877	952396	675002	14100772
P21359	NF1	Neurofibromin	NF1_HUMAN	26476.1	5365.78	3273.88	24087.8	651528	750249	546862	304566	4978.78	Filtered	Filtered	Filtered	31456.1	Filtered	2896.29	6694.64	74209.5	153554	224502	248848	110271	131524	137535	237788
P21399	ACO1	Cytoplasmic aconitate hydratase	ACOC_HUMAN	1.73362e+06	1.39426e+06	1.05006e+06	1.7055e+06	1.24238e+06	980501	1.32087e+06	1.17544e+06	94709.1	85761.1	93452.2	957880	15369.9	18201.5	39664.8	811082	11032.4	419637	280208	449665	68255.7	135140	71780	157126
P21589	NT5E	5'-nucleotidase	5NTD_HUMAN	Filtered	Filtered	Filtered	Filtered	Filtered	Filtered	Filtered	Filtered	55041.9	91418.9	40273.5	Filtered	169604	153938	169505	102303	Filtered	Filtered	Filtered	Filtered	161480	186447	199421	Filtered
P21675	TAF1	Transcription initiation factor TFIID subunit 1	TAF1_HUMAN	Filtered	Filtered	Filtered	Filtered	Filtered	Filtered	Filtered	Filtered	Filtered	Filtered	Filtered	Filtered	Filtered	Filtered	Filtered	Filtered	24576.7	40459.9	34459.3	NaN	NaN	Filtered	Filtered	NaN
P21731	TBXA2R	Thromboxane A2 receptor	TA2R_HUMAN	Filtered	Filtered	Filtered	Filtered	Filtered	Filtered	Filtered	Filtered	Filtered	19428.7	Filtered	Filtered	178550	232748	165523	88772.6	Filtered	Filtered	Filtered	Filtered	Filtered	Filtered	13186.9	Filtered
P21796	VDAC1	Voltage-dependent anion-selective channel protein 1	VDAC1_HUMAN	Filtered	Filtered	20070.3	19711.6	16032.5	12572.5	7514.83	71771.7	310280	418280	107743	19946.1	29782008	49548412	26314432	12343046	919536	1.62424e+06	1.01087e+06	2.43693e+06	1.09923e+06	2.12578e+06	978993	3.51057e+06
P21810	BGN	Biglycan	PGS1_HUMAN	Filtered	Filtered	Filtered	Filtered	Filtered	Filtered	Filtered	Filtered	93665.4	118520	117388	Filtered	Filtered	45274	42703.7	Filtered	Filtered	22728.9	27433	23199.9	Filtered	Filtered	19343	Filtered
P21912	SDHB	Succinate dehydrogenase [ubiquinone] iron-sulfur subunit, mitochondrial	SDHB_HUMAN	Filtered	Filtered	Filtered	Filtered	Filtered	Filtered	Filtered	Filtered	46950	35104.9	Filtered	42642.2	3.3803e+06	4.21877e+06	3.25346e+06	1.44088e+06	30600.6	Filtered	31557.2	318241	Filtered	Filtered	44888.7	182054
P21953	BCKDHB	2-oxoisovalerate dehydrogenase subunit beta, mitochondrial	ODBB_HUMAN	Filtered	Filtered	Filtered	Filtered	Filtered	Filtered	Filtered	Filtered	Filtered	Filtered	Filtered	Filtered	234626	257733	168568	19332.9	130154	210546	194557	201508	Filtered	5096.69	8919.49	7916.8
P21964	COMT	Catechol O-methyltransferase	COMT_HUMAN	Filtered	Filtered	Filtered	Filtered	Filtered	Filtered	Filtered	Filtered	72756.6	111226	20017.5	Filtered	162305	505400	337757	199371	Filtered	Filtered	Filtered	26069	Filtered	Filtered	Filtered	Filtered
P21980	TGM2	Protein-glutamine gamma-glutamyltransferase 2	TGM2_HUMAN	2.03729e+06	2.10829e+06	2198163	2.72193e+06	141897	123414	173333	540101	224441	205516	199740	2.08092e+06	65128.2	Filtered	77014.8	1.14698e+06	98829.3	107510	131784	636231	156839	161348	206450	319871
P22033	MMUT	Methylmalonyl-CoA mutase, mitochondrial	MUTA_HUMAN	Filtered	Filtered	Filtered	Filtered	Filtered	Filtered	Filtered	24490.4	127151	183674	60543.7	Filtered	1.84015e+06	1935566	1.65887e+06	562702	128744	167901	191336	202882	15496.1	34687.8	25985.6	78290.7
P22059	OSBP	Oxysterol-binding protein 1	OSBP1_HUMAN	50983.3	122047	64776.9	75242.7	393712	482041	324275	218962	346927	445348	224392	96655.3	2140347	3.0375e+06	1.66863e+06	1.08022e+06	138913	218651	160680	386227	Filtered	1347.7	23667.6	72819
P22061	PCMT1	Protein-L-isoaspartate(D-aspartate) O-methyltransferase	PIMT_HUMAN	2.09199e+06	1325574	1.05482e+06	1205491	189823	126258	192388	421476	604703	532500	384748	1.88909e+06	393476	321750	384825	649346	88379	30579.2	47689.1	52164.8	Filtered	219929	139118	236866
P22087	FBL	rRNA 2'-O-methyltransferase fibrillarin	FBRL_HUMAN	113747	187045	206491	188857	529161	537157	547576	202131	138826	181302	124184	98958.1	269282	501156	428288	319134	1.25865e+06	1.47372e+06	1.05851e+06	1.54426e+06	2.22475e+06	3580776	3.28741e+06	3424998
P22102	GART	Trifunctional purine biosynthetic protein adenosine-3	PUR2_HUMAN	2.11007e+06	3.54862e+06	3.56748e+06	4478704	270529	240648	220566	937015	208595	200119	347007	1.99752e+06	93333.8	250643	125573	1.51145e+06	Filtered	Filtered	Filtered	334750	256981	264424	297376	254458
P22234	PAICS	Multifunctional protein ADE2	PUR6_HUMAN	9094211	8825632	9902189	9546965	1185338	872802	970704	1888800	588022	587679	676738	9092026	280791	203546	276848	5701152	5039.46	47567.8	58153.7	876061	161638	104472	76990.8	427656
P22307	SCP2	Non-specific lipid-transfer protein	NLTP_HUMAN	63280.6	Filtered	69466.4	Filtered	Filtered	15593.6	29947.6	Filtered	9550660	9510509	7463946	2670799	Filtered	Filtered	32360.2	929196	Filtered	Filtered	Filtered	108254	Filtered	Filtered	Filtered	21269.4
P22314	UBA1	Ubiquitin-like modifier-activating enzyme 1	UBA1_HUMAN	10433144	9743930	8948251	9890016	1.62988e+06	951899	583526	2.2067e+06	555398	386359	454046	4.76599e+06	163845	149829	172365	3.80575e+06	70200.2	67285.9	66692.8	722680	81973.2	125946	50870.3	163760
P22392	NME2	Nucleoside diphosphate kinase B	NDKB_HUMAN	5664756	5267967	5913922	3.97524e+06	198751	132057	234407	331786	219641	206303	216642	4.01931e+06	77813	66681.7	74856.4	1.90786e+06	NaN	NaN	NaN	117393	NaN	NaN	NaN	47890.1
P22413	ENPP1	Ectonucleotide pyrophosphatase/phosphodiesterase family member 1	ENPP1_HUMAN	Filtered	Filtered	Filtered	Filtered	Filtered	19650.9	Filtered	Filtered	42330.5	46923	11140.8	Filtered	100562	148026	114729	74854.4	Filtered	Filtered	Filtered	Filtered	Filtered	36312.1	10175.7	Filtered
P22455	FGFR4	Fibroblast growth factor receptor 4	FGFR4_HUMAN	Filtered	Filtered	Filtered	Filtered	Filtered	Filtered	Filtered	Filtered	31179.5	61942.3	30728.3	Filtered	NaN	24061	NaN	NaN	Filtered	Filtered	Filtered	Filtered	Filtered	Filtered	Filtered	Filtered
P22466	GAL	Galanin peptides	GALA_HUMAN	Filtered	Filtered	Filtered	Filtered	Filtered	Filtered	Filtered	Filtered	193178	223535	145273	Filtered	41492.2	64390.8	82897.4	47794.8	Filtered	Filtered	Filtered	Filtered	26461.8	481571	360088	Filtered
P22570	FDXR	NADPH:adrenodoxin oxidoreductase, mitochondrial	ADRO_HUMAN	Filtered	Filtered	Filtered	Filtered	Filtered	16586.9	Filtered	23622.9	Filtered	Filtered	Filtered	Filtered	314629	456029	306497	165296	129464	287268	198093	208151	Filtered	12182.6	12828.5	Filtered
P22626	HNRNPA2B1	Heterogeneous nuclear ribonucleoproteins A2/B1	ROA2_HUMAN	1.11486e+06	1.08021e+06	1.08642e+06	1538117	15189581	19162900	11243052	9003664	2720898	3.34871e+06	1.43116e+06	753574	3882746	6513116	3.39491e+06	1.40602e+06	77313648	108684184	70467848	44594396	40825432	55579244	58091968	104928336
P22670	RFX1	MHC class II regulatory factor RFX1	RFX1_HUMAN	3858.45	Filtered	Filtered	6651.82	379558	393428	368744	217226	43112.4	55062.2	Filtered	Filtered	9380.67	39254.9	5851.26	5328.48	422895	897880	580850	545099	9166.99	7395.99	9065.08	359553
P22681	CBL	E3 ubiquitin-protein ligase CBL	CBL_HUMAN	112199	98642.7	113396	49292.1	Filtered	14850.4	Filtered	19060.4	9484.75	Filtered	Filtered	Filtered	Filtered	Filtered	Filtered	69868.1	Filtered	Filtered	Filtered	Filtered	Filtered	Filtered	Filtered	Filtered
P22692	IGFBP4	Insulin-like growth factor-binding protein 4	IBP4_HUMAN	Filtered	Filtered	Filtered	Filtered	Filtered	Filtered	Filtered	Filtered	Filtered	Filtered	Filtered	Filtered	3859.07	Filtered	1490.58	3356.46	Filtered	Filtered	Filtered	Filtered	Filtered	Filtered	Filtered	Filtered
P22694	PRKACB	cAMP-dependent protein kinase catalytic subunit beta	KAPCB_HUMAN	219865	230552	220084	266141	240495	225810	232827	138232	66557	86646.6	80910.6	212447	129787	127638	119717	169862	34991	54561.1	27835.3	126769	68568.1	62167.7	64516.7	144404
P22695	UQCRC2	Cytochrome b-c1 complex subunit 2, mitochondrial	QCR2_HUMAN	Filtered	Filtered	34702.6	23897.7	15187.9	Filtered	Filtered	12735.4	94716.2	99707.2	31985.1	10187.6	8.11474e+06	11288231	7381689	3.12896e+06	177765	282111	318383	786984	103572	145856	85659.7	303745
P22735	TGM1	Protein-glutamine gamma-glutamyltransferase K	TGM1_HUMAN	Filtered	Filtered	Filtered	Filtered	Filtered	Filtered	Filtered	Filtered	Filtered	Filtered	Filtered	Filtered	Filtered	Filtered	Filtered	Filtered	Filtered	Filtered	Filtered	Filtered	Filtered	Filtered	19538.2	Filtered
P22736	NR4A1	Nuclear receptor subfamily 4 group A member 1	NR4A1_HUMAN	114811	Filtered	120993	Filtered	335712	399148	309659	151951	24996.2	17662.6	Filtered	Filtered	Filtered	Filtered	Filtered	8077.57	126820	57320.9	197071	274405	199454	300889	184431	157814
P22830	FECH	Ferrochelatase, mitochondrial	HEMH_HUMAN	Filtered	Filtered	Filtered	Filtered	Filtered	4325.57	Filtered	Filtered	Filtered	Filtered	Filtered	Filtered	274259	391515	188856	208731	163257	228605	190683	138577	23711.9	43506	59343.1	97822.5
P23025	XPA	DNA repair protein complementing XP-A cells	XPA_HUMAN	148601	169017	124149	141515	552182	506999	368244	275074	33030.7	23638.6	Filtered	43550.1	Filtered	Filtered	Filtered	147294	Filtered	Filtered	10412.3	51063.6	Filtered	21700.8	21366	31177.3
P23141	CES1	Liver carboxylesterase 1	EST1_HUMAN	Filtered	Filtered	Filtered	Filtered	28010.5	Filtered	Filtered	Filtered	1.07915e+06	1.18023e+06	795456	184685	Filtered	18634.3	Filtered	Filtered	Filtered	Filtered	Filtered	Filtered	Filtered	Filtered	Filtered	Filtered
P23142	FBLN1	Fibulin-1	FBLN1_HUMAN	Filtered	Filtered	Filtered	Filtered	Filtered	101973	Filtered	47702.7	71832.9	74531.2	4291.92	Filtered	4869.78	Filtered	6560.24	Filtered	Filtered	Filtered	Filtered	88609.5	Filtered	Filtered	Filtered	Filtered
P23193	TCEA1	Transcription elongation factor A protein 1	TCEA1_HUMAN	266399	292888	423968	319847	920806	783318	855139	489907	40263.1	33070.1	78300.1	247906	Filtered	10742.6	Filtered	348736	18680.3	25614.1	32171.3	180861	9207.28	27984.8	24124.8	173293
P23219	PTGS1	Prostaglandin G/H synthase 1	PGH1_HUMAN	Filtered	Filtered	Filtered	Filtered	Filtered	Filtered	Filtered	Filtered	193920	217633	113490	52080.8	Filtered	50942.7	Filtered	Filtered	Filtered	Filtered	Filtered	Filtered	Filtered	Filtered	Filtered	Filtered
P23229	ITGA6	Integrin alpha-6	ITA6_HUMAN	88256.1	Filtered	Filtered	Filtered	Filtered	Filtered	Filtered	Filtered	22573.8	49260.2	2901.26	Filtered	290256	469160	324866	131205	Filtered	Filtered	Filtered	Filtered	15620.7	36540.7	22270.5	Filtered
[truncated: 5,786 more rows]

## Sheet: S1B-log2 processed data HeLa
Gene.name	EGF_CTRL_FR1_Rep1	EGF_CTRL_FR1_Rep2	EGF_CTRL_FR1_Rep3	EGF_CTRL_FR1_Rep4	EGF_CTRL_FR2_Rep1	EGF_CTRL_FR2_Rep2	EGF_CTRL_FR2_Rep3	EGF_CTRL_FR2_Rep4	EGF_CTRL_FR3_Rep1	EGF_CTRL_FR3_Rep2	EGF_CTRL_FR3_Rep3	EGF_CTRL_FR3_Rep4	EGF_CTRL_FR4_Rep1	EGF_CTRL_FR4_Rep2	EGF_CTRL_FR4_Rep3	EGF_CTRL_FR4_Rep4	EGF_CTRL_FR5_Rep1	EGF_CTRL_FR5_Rep2	EGF_CTRL_FR5_Rep3	EGF_CTRL_FR5_Rep4	EGF_CTRL_FR6_Rep1	EGF_CTRL_FR6_Rep2	EGF_CTRL_FR6_Rep3	EGF_CTRL_FR6_Rep4
[truncated: 6,952 more rows]

[truncated: 4 more sheets: S1C-Scaled data HeLa CTRL, S1D- GOCC all fractions, S1E-GOBP FR2 enriched prot, S1F-GOCC FR2 enriched prot]
