# Supplementary material for: Spatial-proteomics reveals phospho-signaling dynamics at subcellular resolution
Source: Nat Commun. 2021 Dec 7;12:7113. doi: 10.1038/s41467-021-27398-y (PMC8651693; doi:10.1038/s41467-021-27398-y)
Supplement: Supplementary file 5 — Supplementary Dataset 2 [file 41467_2021_27398_MOESM5_ESM.xlsx]

## Sheet: Legend
Sheet	Description
S2A	Collapsed data to Phospho-sites using PTM results from Spectronaut V14
S2B	Log2 transformed intensity results at Phospho-site level. Data was normalized, filtered by missing values and imputed.
S2C	Scaled intensities (from 0 to 1) for Phospho-sites of HeLa samples by replicate. It includes a categorical column ("hsap_location_marker") with the subcellular location markers used in the manuscript.

## Sheet: S2A-Collapse Phos-sites
PTM_collapse_key	PG.Genes	PG.ProteinDescriptions	PG.ProteinGroups	PG.ProteinNames	EG.PrecursorId	PTM_group	PTM_seq	PTM_0_aa	PTM_localization	PEP.PeptidePosition	20200214_EXPL2_Evo1_AMV_SA_21m_DIA_Phos_HeLa_SUBCELL_EGF_CTRL_FR1_Rep1	20200214_EXPL2_Evo1_AMV_SA_21m_DIA_Phos_HeLa_SUBCELL_EGF_CTRL_FR1_Rep2	20200214_EXPL2_Evo1_AMV_SA_21m_DIA_Phos_HeLa_SUBCELL_EGF_CTRL_FR1_Rep3	20200214_EXPL2_Evo1_AMV_SA_21m_DIA_Phos_HeLa_SUBCELL_EGF_CTRL_FR1_Rep4	20200214_EXPL2_Evo1_AMV_SA_21m_DIA_Phos_HeLa_SUBCELL_EGF_CTRL_FR2_Rep1	20200214_EXPL2_Evo1_AMV_SA_21m_DIA_Phos_HeLa_SUBCELL_EGF_CTRL_FR2_Rep2	20200214_EXPL2_Evo1_AMV_SA_21m_DIA_Phos_HeLa_SUBCELL_EGF_CTRL_FR2_Rep3	20200214_EXPL2_Evo1_AMV_SA_21m_DIA_Phos_HeLa_SUBCELL_EGF_CTRL_FR2_Rep4	20200214_EXPL2_Evo1_AMV_SA_21m_DIA_Phos_HeLa_SUBCELL_EGF_CTRL_FR3_Rep1	20200214_EXPL2_Evo1_AMV_SA_21m_DIA_Phos_HeLa_SUBCELL_EGF_CTRL_FR3_Rep2	20200214_EXPL2_Evo1_AMV_SA_21m_DIA_Phos_HeLa_SUBCELL_EGF_CTRL_FR3_Rep3	20200214_EXPL2_Evo1_AMV_SA_21m_DIA_Phos_HeLa_SUBCELL_EGF_CTRL_FR3_Rep4	20200214_EXPL2_Evo1_AMV_SA_21m_DIA_Phos_HeLa_SUBCELL_EGF_CTRL_FR4_Rep1	20200214_EXPL2_Evo1_AMV_SA_21m_DIA_Phos_HeLa_SUBCELL_EGF_CTRL_FR4_Rep2	20200214_EXPL2_Evo1_AMV_SA_21m_DIA_Phos_HeLa_SUBCELL_EGF_CTRL_FR4_Rep3	20200214_EXPL2_Evo1_AMV_SA_21m_DIA_Phos_HeLa_SUBCELL_EGF_CTRL_FR4_Rep4	20200214_EXPL2_Evo1_AMV_SA_21m_DIA_Phos_HeLa_SUBCELL_EGF_CTRL_FR5_Rep1	20200214_EXPL2_Evo1_AMV_SA_21m_DIA_Phos_HeLa_SUBCELL_EGF_CTRL_FR5_Rep2	20200214_EXPL2_Evo1_AMV_SA_21m_DIA_Phos_HeLa_SUBCELL_EGF_CTRL_FR5_Rep3	20200214_EXPL2_Evo1_AMV_SA_21m_DIA_Phos_HeLa_SUBCELL_EGF_CTRL_FR5_Rep4	20200214_EXPL2_Evo1_AMV_SA_21m_DIA_Phos_HeLa_SUBCELL_EGF_CTRL_FR6_Rep1	20200214_EXPL2_Evo1_AMV_SA_21m_DIA_Phos_HeLa_SUBCELL_EGF_CTRL_FR6_Rep2	20200214_EXPL2_Evo1_AMV_SA_21m_DIA_Phos_HeLa_SUBCELL_EGF_CTRL_FR6_Rep3	20200214_EXPL2_Evo1_AMV_SA_21m_DIA_Phos_HeLa_SUBCELL_EGF_CTRL_FR6_Rep4
AAAS_S495_M1	AAAS	Aladin	Q9NRG9	AAAS_HUMAN	_IAHIPLYFVNAQFPRFS[Phospho (STY)]PVLGR_.3;_IAHIPLYFVNAQFPRFS[Phospho (STY)]PVLGR_.4	_IAHIPLYFVNAQFPRFS[Phospho (STY)]PVLGR_.3;_IAHIPLYFVNAQFPRFS[Phospho (STY)]PVLGR_.4	AHIPLYFVNAQFPRFSPVLGRAQEPPAGGGG	S	0.998	479	NaN	NaN	NaN	NaN	NaN	NaN	NaN	NaN	NaN	NaN	NaN	NaN	NaN	NaN	887.032	NaN	NaN	NaN	NaN	1430.6	3350.29	NaN	NaN	3764.55
AAK1_S14_M1	AAK1	AP2-associated protein kinase 1	Q2M2I8	AAK1_HUMAN	_EQGGS[Phospho (STY)]GLGSGSSGGGGSTSGLGSGYIGR_.3	_EQGGS[Phospho (STY)]GLGSGSSGGGGSTSGLGSGYIGR_.3	__MKKFFDSRREQGGSGLGSGSSGGGGSTSG	S	0.992	10	NaN	NaN	NaN	NaN	NaN	NaN	NaN	NaN	NaN	NaN	NaN	NaN	NaN	NaN	NaN	NaN	NaN	NaN	NaN	1664.14	NaN	NaN	NaN	NaN
AAK1_S26_M1	AAK1	AP2-associated protein kinase 1	Q2M2I8	AAK1_HUMAN	_EQGGSGLGSGSSGGGGS[Phospho (STY)]TSGLGSGYIGR_.3	_EQGGSGLGSGSSGGGGS[Phospho (STY)]TSGLGSGYIGR_.3	QGGSGLGSGSSGGGGSTSGLGSGYIGRVFGI	S	0.959	10	NaN	NaN	NaN	NaN	NaN	NaN	6877.09	NaN	NaN	NaN	NaN	NaN	NaN	NaN	NaN	NaN	NaN	NaN	NaN	NaN	NaN	NaN	NaN	NaN
AAK1_S623_M2	AAK1	AP2-associated protein kinase 1	Q2M2I8	AAK1_HUMAN	_VGSLTPPS[Phospho (STY)]S[Phospho (STY)]PK_.2;_VGSLT[Phospho (STY)]PPS[Phospho (STY)]SPK_.2	_VGSLTPPS[Phospho (STY)]S[Phospho (STY)]PK_.2;_VGSLT[Phospho (STY)]PPS[Phospho (STY)]SPK_.2	PPAVQGQKVGSLTPPSSPKTQRAGHRRILSD	S	0.996	616	329552	563952	NaN	151598	138983	NaN	288062	NaN	NaN	NaN	NaN	NaN	8656.42	NaN	NaN	NaN	NaN	NaN	NaN	167684	NaN	NaN	NaN	NaN
AAK1_S624_M2	AAK1	AP2-associated protein kinase 1	Q2M2I8	AAK1_HUMAN	_VGSLTPPS[Phospho (STY)]S[Phospho (STY)]PK_.2;_VGSLT[Phospho (STY)]PPSS[Phospho (STY)]PK_.2	_VGSLTPPS[Phospho (STY)]S[Phospho (STY)]PK_.2;_VGSLT[Phospho (STY)]PPSS[Phospho (STY)]PK_.2	PAVQGQKVGSLTPPSSPKTQRAGHRRILSDV	S	1	616	NaN	NaN	NaN	NaN	NaN	187067	NaN	NaN	NaN	NaN	NaN	NaN	NaN	NaN	NaN	NaN	NaN	NaN	NaN	NaN	NaN	NaN	NaN	NaN
AAK1_S637_M1	AAK1	AP2-associated protein kinase 1	Q2M2I8	AAK1_HUMAN	_ILS[Phospho (STY)]DVTHSAVFGVPASK_.2;_ILS[Phospho (STY)]DVTHSAVFGVPASK_.3;_RILS[Phospho (STY)]DVTHSAVFGVPASK_.3	_ILS[Phospho (STY)]DVTHSAVFGVPASK_.2;_ILS[Phospho (STY)]DVTHSAVFGVPASK_.3;_RILS[Phospho (STY)]DVTHSAVFGVPASK_.3	PSSPKTQRAGHRRILSDVTHSAVFGVPASKS	S	1	635;634	20678.2	28772.9	50404.3	15959.2	84011.3	69484.8	69894	22938.5	1949.23	2631.54	2253.88	6633.12	4283.71	NaN	4022.5	13568.8	NaN	NaN	NaN	33339.3	NaN	NaN	NaN	7298.02
AAK1_S678_M1	AAK1	AP2-associated protein kinase 1	Q2M2I8	AAK1_HUMAN	_SATTTPSGS[Phospho (STY)]PR_.2	_SATTTPSGS[Phospho (STY)]PR_.2	ASLNKSKSATTTPSGSPRTSQQNVYNPSEGS	S	0.986	670	NaN	NaN	NaN	NaN	NaN	NaN	NaN	NaN	NaN	NaN	NaN	NaN	NaN	NaN	NaN	NaN	NaN	NaN	NaN	NaN	NaN	NaN	NaN	NaN
AAK1_T606_M1	AAK1	AP2-associated protein kinase 1	Q2M2I8	AAK1_HUMAN	_VQTT[Phospho (STY)]PPPAVQGQK_.2	_VQTT[Phospho (STY)]PPPAVQGQK_.2	PAIQAPVRQQPKVQTTPPPAVQGQKVGSLTP	T	1	603	31160.6	36562.1	74801	35197	65284	55094.1	69618.8	25736.8	NaN	NaN	NaN	NaN	NaN	NaN	NaN	NaN	NaN	NaN	NaN	NaN	NaN	NaN	NaN	NaN
AAK1_T620_M1	AAK1	AP2-associated protein kinase 1	Q2M2I8	AAK1_HUMAN	_VGSLT[Phospho (STY)]PPSSPK_.2	_VGSLT[Phospho (STY)]PPSSPK_.2	TTPPPAVQGQKVGSLTPPSSPKTQRAGHRRI	T	1	616	15720	21147.2	38007.3	11872.7	10257.1	9572.25	12439	3400.33	NaN	NaN	312.671	1115.27	NaN	NaN	NaN	3008.19	NaN	NaN	NaN	6474.16	NaN	NaN	NaN	NaN
AAK1_T620_M2	AAK1	AP2-associated protein kinase 1	Q2M2I8	AAK1_HUMAN	_VGSLT[Phospho (STY)]PPSS[Phospho (STY)]PK_.2;_VGSLT[Phospho (STY)]PPS[Phospho (STY)]SPK_.2	_VGSLT[Phospho (STY)]PPSS[Phospho (STY)]PK_.2;_VGSLT[Phospho (STY)]PPS[Phospho (STY)]SPK_.2	TTPPPAVQGQKVGSLTPPSSPKTQRAGHRRI	T	1	616	258658	442634	NaN	118986	109085	NaN	226094	NaN	NaN	NaN	NaN	NaN	6794.24	NaN	NaN	NaN	NaN	NaN	NaN	131612	NaN	NaN	NaN	NaN
AASDH_S649_M1	AASDH	Beta-alanine-activating enzyme	Q4L235	ACSF4_HUMAN	_KLS[Phospho (STY)]DINQEEASGTSLHQK_.3	_KLS[Phospho (STY)]DINQEEASGTSLHQK_.3	EDVTFRKSCATKRKLSDINQEEASGTSLHQK	S	1	647	NaN	756.703	1718.84	NaN	1142.08	790.216	NaN	NaN	NaN	NaN	NaN	657.448	NaN	NaN	NaN	NaN	NaN	NaN	NaN	NaN	NaN	NaN	NaN	NaN
AATF_S203_M1	AATF	Protein AATF	Q9NY61	AATF_HUMAN	_AGDRNS[Phospho (STY)]EDDGVVMTFSSVK_.2;_AGDRNS[Phospho (STY)]EDDGVVMTFSSVK_.3;_AGDRNS[Phospho (STY)]EDDGVVM[Oxidation (M)]TFSSVK_.3	_AGDRNS[Phospho (STY)]EDDGVVMTFSSVK_.2;_AGDRNS[Phospho (STY)]EDDGVVMTFSSVK_.3;_AGDRNS[Phospho (STY)]EDDGVVM[Oxidation (M)]TFSSVK_.3	DSQGESEEDRAGDRNSEDDGVVMTFSSVKVS	S	1	198	NaN	NaN	NaN	NaN	NaN	NaN	2056.93	NaN	NaN	NaN	NaN	NaN	NaN	NaN	NaN	NaN	8338.57	12644.2	17926	15500.8	10978.9	3321.49	9428.17	24340.7
ABCC1_S915_M1	ABCC1	Multidrug resistance-associated protein 1	P33527	MRP1_HUMAN	_QLS[Phospho (STY)]SSSSYSGDISR_.2	_QLS[Phospho (STY)]SSSSYSGDISR_.2	MLVTDSAGKQLQRQLSSSSSYSGDISRHHNS	S	1	913	NaN	NaN	NaN	NaN	NaN	NaN	NaN	NaN	NaN	NaN	1328.68	NaN	22410.8	6659.61	15448	6294.17	NaN	NaN	NaN	NaN	1227.17	452.958	NaN	NaN
ABCC1_S919_M1	ABCC1	Multidrug resistance-associated protein 1	P33527	MRP1_HUMAN	_QLSSSSS[Phospho (STY)]YSGDISR_.2	_QLSSSSS[Phospho (STY)]YSGDISR_.2	DSAGKQLQRQLSSSSSYSGDISRHHNSTAEL	S	0.952	913	NaN	NaN	NaN	NaN	NaN	NaN	NaN	NaN	NaN	NaN	NaN	NaN	NaN	NaN	NaN	2392.1	NaN	NaN	NaN	NaN	NaN	NaN	NaN	NaN
ABCC4_S655_M1	ABCC4	Multidrug resistance-associated protein 4	O15439	MRP4_HUMAN	_TFS[Phospho (STY)]ESSVWSQQSSRPSLK_.3;_TFS[Phospho (STY)]ESSVWSQQSSR_.2	_TFS[Phospho (STY)]ESSVWSQQSSRPSLK_.3;_TFS[Phospho (STY)]ESSVWSQQSSR_.2	QPPVPGTPTLRNRTFSESSVWSQQSSRPSLK	S	1	653	NaN	NaN	NaN	NaN	NaN	NaN	NaN	NaN	NaN	NaN	NaN	NaN	10316.1	1494.03	12294.2	11281.9	NaN	NaN	NaN	NaN	NaN	NaN	NaN	NaN
ABCC4_S668_M1	ABCC4	Multidrug resistance-associated protein 4	O15439	MRP4_HUMAN	_TFSESSVWSQQSSRPS[Phospho (STY)]LK_.2;_TFSESSVWSQQSSRPS[Phospho (STY)]LK_.3	_TFSESSVWSQQSSRPS[Phospho (STY)]LK_.2;_TFSESSVWSQQSSRPS[Phospho (STY)]LK_.3	TFSESSVWSQQSSRPSLKDGALESQDTENVP	S	1	653	NaN	NaN	NaN	NaN	NaN	NaN	14361.2	NaN	NaN	NaN	NaN	NaN	20674.1	6086.05	31813.7	7977.03	NaN	NaN	NaN	NaN	NaN	NaN	NaN	NaN
ABCC4_T646_M1	ABCC4	Multidrug resistance-associated protein 4	O15439	MRP4_HUMAN	_DNEESEQPPVPGT[Phospho (STY)]PTLR_.2;_DNEESEQPPVPGT[Phospho (STY)]PTLR_.3;_KDNEESEQPPVPGT[Phospho (STY)]PTLR_.2;_KDNEESEQPPVPGT[Phospho (STY)]PTLR_.3	_DNEESEQPPVPGT[Phospho (STY)]PTLR_.2;_DNEESEQPPVPGT[Phospho (STY)]PTLR_.3;_KDNEESEQPPVPGT[Phospho (STY)]PTLR_.2;_KDNEESEQPPVPGT[Phospho (STY)]PTLR_.3	LKKDNEESEQPPVPGTPTLRNRTFSESSVWS	T	1	634;633	NaN	NaN	NaN	1637.62	NaN	NaN	NaN	NaN	1166.39	1524.82	668.757	NaN	103219	19628.1	90637.9	18227.6	NaN	NaN	NaN	4768.85	1920.47	2427.96	3196.59	NaN
ABCC5_S501_M1	ABCC5	Multidrug resistance-associated protein 5	O15440	MRP5_HUMAN	_NATLAWDS[Phospho (STY)]SHSSIQNSPK_.2	_NATLAWDS[Phospho (STY)]SHSSIQNSPK_.2	PHIKIEMKNATLAWDSSHSSIQNSPKLTPKM	S	0.98	494	NaN	NaN	NaN	NaN	NaN	NaN	NaN	NaN	NaN	NaN	NaN	NaN	NaN	NaN	NaN	NaN	NaN	NaN	NaN	NaN	NaN	NaN	NaN	NaN
ABCC5_S504_M2	ABCC5	Multidrug resistance-associated protein 5	O15440	MRP5_HUMAN	_NATLAWDSSHS[Phospho (STY)]S[Phospho (STY)]IQNSPK_.3	_NATLAWDSSHS[Phospho (STY)]S[Phospho (STY)]IQNSPK_.3	KIEMKNATLAWDSSHSSIQNSPKLTPKMKKD	S	0.994	494	NaN	NaN	NaN	NaN	NaN	NaN	NaN	NaN	NaN	NaN	NaN	NaN	NaN	NaN	NaN	NaN	NaN	NaN	NaN	NaN	NaN	NaN	NaN	NaN
ABCC5_S505_M1	ABCC5	Multidrug resistance-associated protein 5	O15440	MRP5_HUMAN	_NATLAWDSSHSS[Phospho (STY)]IQNSPK_.3	_NATLAWDSSHSS[Phospho (STY)]IQNSPK_.3	IEMKNATLAWDSSHSSIQNSPKLTPKMKKDK	S	0.897	494	NaN	NaN	NaN	NaN	614.554	NaN	NaN	NaN	NaN	NaN	NaN	NaN	NaN	NaN	NaN	NaN	NaN	NaN	NaN	NaN	NaN	NaN	NaN	NaN
ABCC5_S505_M2	ABCC5	Multidrug resistance-associated protein 5	O15440	MRP5_HUMAN	_NATLAWDSSHS[Phospho (STY)]S[Phospho (STY)]IQNSPK_.3	_NATLAWDSSHS[Phospho (STY)]S[Phospho (STY)]IQNSPK_.3	IEMKNATLAWDSSHSSIQNSPKLTPKMKKDK	S	0.881	494	NaN	NaN	NaN	NaN	NaN	NaN	NaN	NaN	NaN	NaN	NaN	NaN	NaN	NaN	NaN	NaN	NaN	NaN	NaN	NaN	NaN	NaN	NaN	NaN
ABCC5_S509_M1	ABCC5	Multidrug resistance-associated protein 5	O15440	MRP5_HUMAN	_NATLAWDSSHSSIQNS[Phospho (STY)]PK_.2;_NATLAWDSSHSSIQNS[Phospho (STY)]PK_.3	_NATLAWDSSHSSIQNS[Phospho (STY)]PK_.2;_NATLAWDSSHSSIQNS[Phospho (STY)]PK_.3	NATLAWDSSHSSIQNSPKLTPKMKKDKRASR	S	1	494	NaN	NaN	NaN	NaN	NaN	NaN	NaN	NaN	NaN	NaN	NaN	NaN	15029.7	6449.83	11174.7	NaN	3182.08	2846.92	NaN	NaN	NaN	3358.84	NaN	NaN
ABCC5_S509_M2	ABCC5	Multidrug resistance-associated protein 5	O15440	MRP5_HUMAN	_NATLAWDSSHSSIQNS[Phospho (STY)]PKLT[Phospho (STY)]PK_.3	_NATLAWDSSHSSIQNS[Phospho (STY)]PKLT[Phospho (STY)]PK_.3	NATLAWDSSHSSIQNSPKLTPKMKKDKRASR	S	1	494	NaN	NaN	NaN	NaN	NaN	NaN	NaN	NaN	NaN	NaN	NaN	NaN	NaN	NaN	NaN	207.826	NaN	NaN	NaN	NaN	NaN	NaN	NaN	NaN
ABCC5_T513_M2	ABCC5	Multidrug resistance-associated protein 5	O15440	MRP5_HUMAN	_NATLAWDSSHSSIQNS[Phospho (STY)]PKLT[Phospho (STY)]PK_.3	_NATLAWDSSHSSIQNS[Phospho (STY)]PKLT[Phospho (STY)]PK_.3	AWDSSHSSIQNSPKLTPKMKKDKRASRGKKE	T	1	494	NaN	NaN	NaN	NaN	NaN	NaN	NaN	NaN	NaN	NaN	NaN	NaN	NaN	NaN	NaN	207.826	NaN	NaN	NaN	NaN	NaN	NaN	NaN	NaN
ABCF1_S105_M1	ABCF1	ATP-binding cassette sub-family F member 1	Q8NE71	ABCF1_HUMAN	_LS[Phospho (STY)]VPTSDEEDEVPAPK_.3	_LS[Phospho (STY)]VPTSDEEDEVPAPK_.3	DDGEEKELMERLKKLSVPTSDEEDEVPAPKP	S	0.945	104	NaN	NaN	NaN	NaN	NaN	NaN	NaN	NaN	NaN	NaN	NaN	NaN	NaN	NaN	NaN	NaN	NaN	NaN	NaN	NaN	NaN	NaN	NaN	NaN
ABCF1_S105_M2	ABCF1	ATP-binding cassette sub-family F member 1	Q8NE71	ABCF1_HUMAN	_KLS[Phospho (STY)]VPTS[Phospho (STY)]DEEDEVPAPKPR_.3;_KLS[Phospho (STY)]VPT[Phospho (STY)]SDEEDEVPAPKPR_.3	_KLS[Phospho (STY)]VPTS[Phospho (STY)]DEEDEVPAPKPR_.3;_KLS[Phospho (STY)]VPT[Phospho (STY)]SDEEDEVPAPKPR_.3	DDGEEKELMERLKKLSVPTSDEEDEVPAPKP	S	1	103	383484	808462	1272160	NaN	93305.4	113865	239418	NaN	NaN	NaN	NaN	NaN	4904.01	NaN	15241.1	125178	NaN	NaN	NaN	106362	NaN	NaN	NaN	NaN
ABCF1_S109_M1	ABCF1	ATP-binding cassette sub-family F member 1	Q8NE71	ABCF1_HUMAN	_KLSVPTS[Phospho (STY)]DEEDEVPAPKPR_.2;_KLSVPTS[Phospho (STY)]DEEDEVPAPKPR_.3;_KLSVPTS[Phospho (STY)]DEEDEVPAPKPR_.4;_KLSVPTS[Phospho (STY)]DEEDEVPAPK_.2;_KLSVPTS[Phospho (STY)]DEEDEVPAPK_.3;_LSVPTS[Phospho (STY)]DEEDEVPAPKPR_.2;_LSVPTS[Phospho (STY)]DEEDEVPAPKPR_.3;_LSVPTS[Phospho (STY)]DEEDEVPAPK_.2	_KLSVPTS[Phospho (STY)]DEEDEVPAPKPR_.2;_KLSVPTS[Phospho (STY)]DEEDEVPAPKPR_.3;_KLSVPTS[Phospho (STY)]DEEDEVPAPKPR_.4;_KLSVPTS[Phospho (STY)]DEEDEVPAPK_.2;_KLSVPTS[Phospho (STY)]DEEDEVPAPK_.3;_LSVPTS[Phospho (STY)]DEEDEVPAPKPR_.2;_LSVPTS[Phospho (STY)]DEEDEVPAPKPR_.3;_LSVPTS[Phospho (STY)]DEEDEVPAPK_.2	EKELMERLKKLSVPTSDEEDEVPAPKPRGGK	S	1	103;104	1229810	1743970	2805550	638503	1686840	2646930	2176210	709696	NaN	NaN	37133.3	143620	182068	NaN	297847	673835	60593.9	120241	266064	984275	NaN	NaN	NaN	372066
ABCF1_S109_M2	ABCF1	ATP-binding cassette sub-family F member 1	Q8NE71	ABCF1_HUMAN	_KLS[Phospho (STY)]VPTS[Phospho (STY)]DEEDEVPAPKPR_.3	_KLS[Phospho (STY)]VPTS[Phospho (STY)]DEEDEVPAPKPR_.3	EKELMERLKKLSVPTSDEEDEVPAPKPRGGK	S	1	103	194294	409610	644544	NaN	47273.5	57689.9	NaN	NaN	NaN	NaN	NaN	NaN	2484.63	NaN	7721.96	63422.1	NaN	NaN	NaN	53888.5	NaN	NaN	NaN	NaN
ABCF1_S140_M1	ABCF1	ATP-binding cassette sub-family F member 1	Q8NE71	ABCF1_HUMAN	_GGNVFAALIQDQS[Phospho (STY)]EEEEEEEKHPPK_.3;_GGNVFAALIQDQS[Phospho (STY)]EEEEEEEKHPPK_.4	_GGNVFAALIQDQS[Phospho (STY)]EEEEEEEKHPPK_.3;_GGNVFAALIQDQS[Phospho (STY)]EEEEEEEKHPPK_.4	KTKGGNVFAALIQDQSEEEEEEEKHPPKPAK	S	1	128	NaN	9107.39	NaN	NaN	12898.9	10126.7	8755.66	2509.47	NaN	NaN	NaN	NaN	NaN	NaN	NaN	8247.14	NaN	NaN	1962.66	NaN	NaN	NaN	NaN	NaN
ABCF1_S22_M1	ABCF1	ATP-binding cassette sub-family F member 1	Q8NE71	ABCF1_HUMAN	_QQPPEPEWIGDGESTS[Phospho (STY)]PSDK_.2;_QQPPEPEWIGDGESTS[Phospho (STY)]PSDK_.3	_QQPPEPEWIGDGESTS[Phospho (STY)]PSDK_.2;_QQPPEPEWIGDGESTS[Phospho (STY)]PSDK_.3	QQPPEPEWIGDGESTSPSDKVVKKGKKDKKI	S	1	7	171260	285096	472257	65459.2	190898	314514	331195	63964.6	2746.02	3336.21	NaN	NaN	28219.6	NaN	42929	115645	NaN	NaN	26820	76130.3	NaN	NaN	NaN	NaN
ABCF1_S24_M1	ABCF1	ATP-binding cassette sub-family F member 1	Q8NE71	ABCF1_HUMAN	_QQPPEPEWIGDGESTSPS[Phospho (STY)]DK_.2	_QQPPEPEWIGDGESTSPS[Phospho (STY)]DK_.2	PPEPEWIGDGESTSPSDKVVKKGKKDKKIKK	S	0.971	7	NaN	15753	NaN	NaN	NaN	NaN	NaN	NaN	NaN	NaN	NaN	NaN	NaN	NaN	NaN	NaN	NaN	NaN	NaN	NaN	NaN	NaN	NaN	NaN
ABCF1_T108_M1	ABCF1	ATP-binding cassette sub-family F member 1	Q8NE71	ABCF1_HUMAN	_KLSVPT[Phospho (STY)]SDEEDEVPAPKPR_.2;_KLSVPT[Phospho (STY)]SDEEDEVPAPK_.2;_KLSVPT[Phospho (STY)]SDEEDEVPAPK_.3;_LSVPT[Phospho (STY)]SDEEDEVPAPK_.2	_KLSVPT[Phospho (STY)]SDEEDEVPAPKPR_.2;_KLSVPT[Phospho (STY)]SDEEDEVPAPK_.2;_KLSVPT[Phospho (STY)]SDEEDEVPAPK_.3;_LSVPT[Phospho (STY)]SDEEDEVPAPK_.2	EEKELMERLKKLSVPTSDEEDEVPAPKPRGG	T	1	103;104	56457.5	110023	175149	NaN	NaN	NaN	165124	NaN	NaN	NaN	NaN	NaN	NaN	NaN	NaN	NaN	NaN	16078.6	51218.4	NaN	NaN	NaN	NaN	NaN
ABCF1_T108_M2	ABCF1	ATP-binding cassette sub-family F member 1	Q8NE71	ABCF1_HUMAN	_KLS[Phospho (STY)]VPT[Phospho (STY)]SDEEDEVPAPKPR_.3	_KLS[Phospho (STY)]VPT[Phospho (STY)]SDEEDEVPAPKPR_.3	EEKELMERLKKLSVPTSDEEDEVPAPKPRGG	T	0.993	103	NaN	NaN	NaN	NaN	NaN	NaN	118033	NaN	NaN	NaN	NaN	NaN	NaN	NaN	NaN	NaN	NaN	NaN	NaN	NaN	NaN	NaN	NaN	NaN
ABHD16A_T32_M1	ABHD16A	Protein ABHD16A	O95870	ABHGA_HUMAN	_APASVPET[Phospho (STY)]PTAVTAPHSSSWDTYYQPR_.3	_APASVPET[Phospho (STY)]PTAVTAPHSSSWDTYYQPR_.3	YRERDSERAPASVPETPTAVTAPHSSSWDTY	T	0.802	25	NaN	NaN	NaN	NaN	NaN	NaN	NaN	NaN	NaN	NaN	NaN	NaN	NaN	NaN	NaN	NaN	NaN	NaN	NaN	NaN	NaN	NaN	NaN	NaN
ABI1_S183_M1	ABI1	Abl interactor 1	Q8IZP0	ABI1_HUMAN	_TNPPTQKPPS[Phospho (STY)]PPMSGR_.2;_TNPPTQKPPS[Phospho (STY)]PPMSGR_.3;_TNPPTQKPPS[Phospho (STY)]PPM[Oxidation (M)]SGR_.2;_TNPPTQKPPS[Phospho (STY)]PPM[Oxidation (M)]SGR_.3	_TNPPTQKPPS[Phospho (STY)]PPMSGR_.2;_TNPPTQKPPS[Phospho (STY)]PPMSGR_.3;_TNPPTQKPPS[Phospho (STY)]PPM[Oxidation (M)]SGR_.2;_TNPPTQKPPS[Phospho (STY)]PPM[Oxidation (M)]SGR_.3	TGTLSRTNPPTQKPPSPPMSGRGTLGRNTPY	S	1	174	200823	190988	430749	156058	410931	406530	354417	125671	24815.3	18577.4	43111.4	64336.8	43776	15699.2	40355.8	100412	25145.2	27458.6	57113.4	175062	29599	13144.8	25540	83353.5
ABI1_S225_M1	ABI1	Abl interactor 1	Q8IZP0	ABI1_HUMAN	_LGSQHS[Phospho (STY)]PGR_.2	_LGSQHS[Phospho (STY)]PGR_.2	PNDYMTSPARLGSQHSPGRTASLNQRPRTHS	S	1	220	NaN	NaN	NaN	NaN	NaN	NaN	NaN	NaN	NaN	NaN	NaN	NaN	NaN	NaN	NaN	NaN	NaN	NaN	NaN	NaN	NaN	NaN	NaN	NaN
ABI1_T178_M1	ABI1	Abl interactor 1	Q8IZP0	ABI1_HUMAN	_TNPPT[Phospho (STY)]QKPPSPPM[Oxidation (M)]SGR_.3	_TNPPT[Phospho (STY)]QKPPSPPM[Oxidation (M)]SGR_.3	NQPARTGTLSRTNPPTQKPPSPPMSGRGTLG	T	1	174	NaN	NaN	NaN	NaN	NaN	NaN	NaN	NaN	NaN	NaN	18946.7	26382.6	12176.3	4407.72	19668	NaN	11612.7	NaN	NaN	NaN	NaN	5223.42	NaN	NaN
ABI1_T200_M2	ABI1	Abl interactor 1	Q8IZP0	ABI1_HUMAN	_NTPYKT[Phospho (STY)]LEPVKPPT[Phospho (STY)]VPNDYMTSPAR_.3	_NTPYKT[Phospho (STY)]LEPVKPPT[Phospho (STY)]VPNDYMTSPAR_.3	PMSGRGTLGRNTPYKTLEPVKPPTVPNDYMT	T	1	195	NaN	15561.3	33185.6	NaN	NaN	NaN	NaN	NaN	NaN	NaN	NaN	NaN	NaN	NaN	NaN	NaN	NaN	NaN	NaN	NaN	NaN	NaN	NaN	NaN
ABI1_T208_M2	ABI1	Abl interactor 1	Q8IZP0	ABI1_HUMAN	_NTPYKT[Phospho (STY)]LEPVKPPT[Phospho (STY)]VPNDYMTSPAR_.3	_NTPYKT[Phospho (STY)]LEPVKPPT[Phospho (STY)]VPNDYMTSPAR_.3	GRNTPYKTLEPVKPPTVPNDYMTSPARLGSQ	T	1	195	NaN	15561.3	33185.6	NaN	NaN	NaN	NaN	NaN	NaN	NaN	NaN	NaN	NaN	NaN	NaN	NaN	NaN	NaN	NaN	NaN	NaN	NaN	NaN	NaN
ABI1_Y213_M1	ABI1	Abl interactor 1	Q8IZP0	ABI1_HUMAN	_TLEPVKPPTVPNDY[Phospho (STY)]MTSPAR_.3;_TLEPVKPPTVPNDY[Phospho (STY)]M[Oxidation (M)]TSPAR_.3	_TLEPVKPPTVPNDY[Phospho (STY)]MTSPAR_.3;_TLEPVKPPTVPNDY[Phospho (STY)]M[Oxidation (M)]TSPAR_.3	YKTLEPVKPPTVPNDYMTSPARLGSQHSPGR	Y	1	200	78646.2	115482	135366	39653.3	52261	56731	59309.9	34440.2	2612.03	3532.32	5730.13	42444.9	NaN	NaN	7977.61	45373.1	NaN	NaN	NaN	71114.3	NaN	NaN	NaN	29534.5
ABI2_S183_M1	ABI2	Abl interactor 2	Q9NYB9	ABI2_HUMAN	_TTPPTQKPPS[Phospho (STY)]PPMSGK_.2;_TTPPTQKPPS[Phospho (STY)]PPMSGK_.3;_TTPPTQKPPS[Phospho (STY)]PPM[Oxidation (M)]SGK_.2;_TTPPTQKPPS[Phospho (STY)]PPM[Oxidation (M)]SGK_.3	_TTPPTQKPPS[Phospho (STY)]PPMSGK_.2;_TTPPTQKPPS[Phospho (STY)]PPMSGK_.3;_TTPPTQKPPS[Phospho (STY)]PPM[Oxidation (M)]SGK_.2;_TTPPTQKPPS[Phospho (STY)]PPM[Oxidation (M)]SGK_.3	MGGLPRTTPPTQKPPSPPMSGKGTLGRHSPY	S	1	174	101680	123979	268026	82976.3	239545	215248	186768	62696.8	11781.6	9489.98	24291.7	36283.2	NaN	5902.51	NaN	62289.1	NaN	NaN	19718	67821.3	12335.8	NaN	6395.72	31098.6
ABI2_S187_M1	ABI2	Abl interactor 2	Q9NYB9	ABI2_HUMAN	_TTPPTQKPPSPPMS[Phospho (STY)]GK_.3	_TTPPTQKPPSPPMS[Phospho (STY)]GK_.3	PRTTPPTQKPPSPPMSGKGTLGRHSPYRTLE	S	0.997	174	NaN	NaN	NaN	NaN	NaN	NaN	NaN	NaN	NaN	NaN	NaN	NaN	NaN	NaN	9188.34	NaN	NaN	NaN	NaN	NaN	NaN	NaN	NaN	NaN
ABI2_S224_M1	ABI2	Abl interactor 2	Q9NYB9	ABI2_HUMAN	_NMAPS[Phospho (STY)]QQSPVR_.2	_NMAPS[Phospho (STY)]QQSPVR_.2	VPNDYVPSPTRNMAPSQQSPVRTASVNQRNR	S	0.998	220	NaN	NaN	NaN	NaN	NaN	NaN	NaN	NaN	NaN	NaN	NaN	NaN	4049.96	NaN	NaN	NaN	NaN	NaN	NaN	NaN	4187.86	NaN	NaN	NaN
ABI2_S227_M1	ABI2	Abl interactor 2	Q9NYB9	ABI2_HUMAN	_NMAPSQQS[Phospho (STY)]PVR_.2;_NM[Oxidation (M)]APSQQS[Phospho (STY)]PVR_.2	_NMAPSQQS[Phospho (STY)]PVR_.2;_NM[Oxidation (M)]APSQQS[Phospho (STY)]PVR_.2	DYVPSPTRNMAPSQQSPVRTASVNQRNRTYS	S	1	220	12560.5	14951.8	37067.4	12910.2	21504.3	13464.9	19076.2	7041.77	1930.34	NaN	3824.43	5384.47	6084.96	NaN	3563.73	10458.4	NaN	928.585	4510.9	12397.8	5524.54	NaN	4426.5	3250.27
ABI2_S242_M1	ABI2	Abl interactor 2	Q9NYB9	ABI2_HUMAN	_TYS[Phospho (STY)]SSGSSGGSHPSSR_.3	_TYS[Phospho (STY)]SSGSSGGSHPSSR_.3	SPVRTASVNQRNRTYSSSGSSGGSHPSSRSS	S	0.945	240	NaN	NaN	NaN	NaN	NaN	NaN	NaN	NaN	NaN	NaN	NaN	NaN	NaN	NaN	NaN	NaN	NaN	NaN	NaN	NaN	NaN	NaN	NaN	NaN
ABI2_S368_M1	ABI2	Abl interactor 2	Q9NYB9	ABI2_HUMAN	_HTPPTIGGS[Phospho (STY)]LPYR_.2;_HTPPTIGGS[Phospho (STY)]LPYR_.3	_HTPPTIGGS[Phospho (STY)]LPYR_.2;_HTPPTIGGS[Phospho (STY)]LPYR_.3	MNRPASRHTPPTIGGSLPYRRPPSITSQTSL	S	1	360	21245.8	84187.8	122251	38029	21834.8	19162.5	24936.3	12294.8	2605.1	NaN	9935.04	22825.4	NaN	2674.41	4954.25	31342.9	NaN	NaN	NaN	34814.3	NaN	NaN	NaN	NaN
ABI2_T178_M1	ABI2	Abl interactor 2	Q9NYB9	ABI2_HUMAN	_TTPPT[Phospho (STY)]QKPPSPPMSGK_.3	_TTPPT[Phospho (STY)]QKPPSPPMSGK_.3	TQNMKMGGLPRTTPPTQKPPSPPMSGKGTLG	T	0.988	174	NaN	NaN	NaN	NaN	NaN	NaN	NaN	NaN	NaN	NaN	NaN	NaN	NaN	NaN	NaN	NaN	5957.35	5815.13	NaN	NaN	NaN	NaN	NaN	NaN
ABI2_T364_M1	ABI2	Abl interactor 2	Q9NYB9	ABI2_HUMAN	_HTPPT[Phospho (STY)]IGGSLPYR_.2	_HTPPT[Phospho (STY)]IGGSLPYR_.2	QFYSMNRPASRHTPPTIGGSLPYRRPPSITS	T	1	360	NaN	22775.5	NaN	10639	NaN	NaN	NaN	NaN	NaN	NaN	NaN	NaN	1946.82	NaN	NaN	NaN	NaN	NaN	NaN	NaN	NaN	NaN	NaN	NaN
ABI2_Y213_M1	ABI2	Abl interactor 2	Q9NYB9	ABI2_HUMAN	_TLEPVRPPVVPNDY[Phospho (STY)]VPSPTR_.3	_TLEPVRPPVVPNDY[Phospho (STY)]VPSPTR_.3	YRTLEPVRPPVVPNDYVPSPTRNMAPSQQSP	Y	1	200	36117.8	45375	49332	13485.9	19411.8	17344	18231.6	10255.8	622.783	758.998	1413.21	19668.3	1332.3	NaN	2131.62	32016.8	563.265	NaN	2503.67	53648.2	NaN	NaN	NaN	19377.9
ABL1_S569_M1	ABL1	Tyrosine-protein kinase ABL1	P00519	ABL1_HUMAN	_GQGESDPLDHEPAVS[Phospho (STY)]PLLPR_.3	_GQGESDPLDHEPAVS[Phospho (STY)]PLLPR_.3	KGQGESDPLDHEPAVSPLLPRKERGPPEGGL	S	1	555	2657.38	NaN	1803.02	993.299	18378.8	18940.3	14133.4	5917.75	NaN	NaN	NaN	NaN	NaN	NaN	NaN	1084.69	NaN	NaN	506.278	2922.52	NaN	NaN	NaN	575.162
ABL1_S809_M1	ABL1	Tyrosine-protein kinase ABL1	P00519	ABL1_HUMAN	_DIMESSPGSS[Phospho (STY)]PPNLTPK_.2	_DIMESSPGSS[Phospho (STY)]PPNLTPK_.2	ADEVFKDIMESSPGSSPPNLTPKPLRRQVTV	S	0.962	800	NaN	NaN	NaN	NaN	NaN	NaN	NaN	NaN	NaN	NaN	NaN	NaN	NaN	NaN	NaN	NaN	NaN	NaN	1360.39	10356.8	NaN	NaN	NaN	NaN
ABL1_S917_M1	ABL1	Tyrosine-protein kinase ABL1	P00519	ABL1_HUMAN	_AGGKPSQS[Phospho (STY)]PSQEAAGEAVLGAK_.3	_AGGKPSQS[Phospho (STY)]PSQEAAGEAVLGAK_.3	PPAASAGKAGGKPSQSPSQEAAGEAVLGAKT	S	1	910	NaN	NaN	NaN	NaN	18648.5	21056.5	NaN	NaN	NaN	NaN	NaN	NaN	NaN	NaN	NaN	NaN	NaN	NaN	NaN	NaN	NaN	NaN	NaN	NaN
ABL1_S919_M1	ABL1	Tyrosine-protein kinase ABL1	P00519	ABL1_HUMAN	_AGGKPSQSPS[Phospho (STY)]QEAAGEAVLGAK_.3	_AGGKPSQSPS[Phospho (STY)]QEAAGEAVLGAK_.3	AASAGKAGGKPSQSPSQEAAGEAVLGAKTKA	S	1	910	144761	180480	NaN	NaN	NaN	17496.6	17258.7	22267.7	NaN	NaN	NaN	41488.9	NaN	NaN	NaN	49327.6	NaN	NaN	NaN	NaN	NaN	NaN	NaN	NaN
ABL1_T852_M1	ABL1	Tyrosine-protein kinase ABL1	P00519	ABL1_HUMAN	_GSALGTPAAAEPVT[Phospho (STY)]PTSK_.2	_GSALGTPAAAEPVT[Phospho (STY)]PTSK_.2	GKGSALGTPAAAEPVTPTSKAGSGAPGGTSK	T	0.997	839	NaN	NaN	NaN	NaN	4144.78	4911.74	4120.59	1213.64	NaN	NaN	NaN	NaN	NaN	NaN	NaN	NaN	NaN	NaN	NaN	NaN	NaN	NaN	NaN	NaN
ABL2_S602_M1	ABL2	Tyrosine-protein kinase ABL2	P42684	ABL2_HUMAN	_ENIEGAQDATENS[Phospho (STY)]ASSLAPGFIR_.3	_ENIEGAQDATENS[Phospho (STY)]ASSLAPGFIR_.3	ENKENIEGAQDATENSASSLAPGFIRGAQAS	S	0.996	590	NaN	5607.41	NaN	NaN	2983.76	3275.11	NaN	NaN	NaN	NaN	NaN	NaN	NaN	NaN	NaN	NaN	NaN	NaN	NaN	3492.97	NaN	NaN	NaN	NaN
ABL2_S631_M1	ABL2	Tyrosine-protein kinase ABL2	P42684	ABL2_HUMAN	_DKS[Phospho (STY)]PSSLLEDAK_.2	_DKS[Phospho (STY)]PSSLLEDAK_.2	ASSGSPALPRKQRDKSPSSLLEDAKETCFTR	S	1	629	36026.4	34086.8	65615.9	30149.3	43826.6	NaN	59303	19487.1	NaN	NaN	599.609	11236.1	2888.64	NaN	NaN	17340.3	NaN	NaN	NaN	18773.6	NaN	NaN	NaN	10558
ABL2_S936_M1	ABL2	Tyrosine-protein kinase ABL2	P42684	ABL2_HUMAN	_VPVLIS[Phospho (STY)]PTLK_.2	_VPVLIS[Phospho (STY)]PTLK_.2	PVLPTTHNHKVPVLISPTLKHTPADVQLIGT	S	1	931	16138.7	18620.2	25746.5	NaN	13009.6	12567	NaN	6627.77	NaN	NaN	NaN	6147.36	NaN	NaN	NaN	8155.03	378.403	429.91	NaN	NaN	NaN	NaN	NaN	NaN
ABL2_T938_M1	ABL2	Tyrosine-protein kinase ABL2	P42684	ABL2_HUMAN	_VPVLISPT[Phospho (STY)]LK_.2	_VPVLISPT[Phospho (STY)]LK_.2	LPTTHNHKVPVLISPTLKHTPADVQLIGTDS	T	0.988	931	NaN	NaN	NaN	NaN	NaN	NaN	14405.4	NaN	NaN	NaN	NaN	NaN	928.652	NaN	1075.79	NaN	NaN	NaN	1120.42	9594.43	849.122	NaN	NaN	4915.23
ABLIM1_S367_M1	ABLIM1	Actin-binding LIM protein 1	O14639	ABLM1_HUMAN	_TSSESIYSRPGSSIPGS[Phospho (STY)]PGHTIYAK_.3	_TSSESIYSRPGSSIPGS[Phospho (STY)]PGHTIYAK_.3	SSESIYSRPGSSIPGSPGHTIYAKVDNEILD	S	1	351	NaN	NaN	NaN	NaN	NaN	NaN	NaN	NaN	NaN	NaN	NaN	NaN	NaN	NaN	NaN	NaN	NaN	578.098	1176.94	NaN	NaN	NaN	965.368	10647.2
ABLIM1_S431_M1	ABLIM1	Actin-binding LIM protein 1	O14639	ABLM1_HUMAN	_TLS[Phospho (STY)]PTPSAEGYQDVRDR_.3;_TLS[Phospho (STY)]PTPSAEGYQDVR_.2;_TLS[Phospho (STY)]PTPSAEGYQDVR_.3	_TLS[Phospho (STY)]PTPSAEGYQDVRDR_.3;_TLS[Phospho (STY)]PTPSAEGYQDVR_.2;_TLS[Phospho (STY)]PTPSAEGYQDVR_.3	DKQERQSLGESPRTLSPTPSAEGYQDVRDRM	S	1	429	19558	28174.2	39980.7	16065.7	119904	183231	125370	69668.5	4403.9	5397.98	6874.04	12134.4	18226.3	5553.2	22395.2	37295.8	45894.9	53028.8	85843.7	70076.4	70713.8	29571.5	79402	442213
ABLIM1_S452_M1	ABLIM1	Actin-binding LIM protein 1	O14639	ABLM1_HUMAN	_STS[Phospho (STY)]QGSINSPVYSR_.2	_STS[Phospho (STY)]QGSINSPVYSR_.2	EGYQDVRDRMIHRSTSQGSINSPVYSRHSYT	S	1	450	10867.6	15034.5	24708.8	NaN	25769	37987.6	22256.5	12112.7	1308.84	NaN	1483.32	5002.45	NaN	NaN	NaN	NaN	18338.2	14427.8	17652.7	23170	19096.7	13005	22591.2	78444.1
ABLIM1_S458_M1	ABLIM1	Actin-binding LIM protein 1	O14639	ABLM1_HUMAN	_STSQGSINS[Phospho (STY)]PVYSR_.3	_STSQGSINS[Phospho (STY)]PVYSR_.3	RDRMIHRSTSQGSINSPVYSRHSYTPTTSRS	S	0.9	450	NaN	NaN	NaN	NaN	NaN	NaN	NaN	NaN	NaN	NaN	NaN	NaN	NaN	NaN	NaN	NaN	NaN	NaN	NaN	NaN	NaN	NaN	NaN	NaN
ABLIM1_S655_M1	ABLIM1	Actin-binding LIM protein 1	O14639	ABLM1_HUMAN	_TAS[Phospho (STY)]LPGYGR_.2	_TAS[Phospho (STY)]LPGYGR_.2	SPINSASHIPSSKTASLPGYGRNGLHRPVST	S	1	653	30714.8	47983.2	83037.6	29181.6	15952.7	22678.5	22013.7	7741.85	3925.17	3940.93	6157.07	22003.7	NaN	986.228	7323.06	42476.8	NaN	NaN	NaN	16212	939.048	NaN	NaN	17684.7
ABLIM1_S706_M1	ABLIM1	Actin-binding LIM protein 1	O14639	ABLM1_HUMAN	_GVS[Phospho (STY)]MPNMLEPK_.2;_GVS[Phospho (STY)]MPNM[Oxidation (M)]LEPK_.2;_MDRGVS[Phospho (STY)]MPNMLEPK_.3	_GVS[Phospho (STY)]MPNMLEPK_.2;_GVS[Phospho (STY)]MPNM[Oxidation (M)]LEPK_.2;_MDRGVS[Phospho (STY)]MPNMLEPK_.3	LPDGHMPAMRMDRGVSMPNMLEPKIFPYEML	S	1	704;701	29315.3	39367	45080.1	21882.2	12644.7	12342.6	16194.3	4523.24	3245.32	2281.24	3232.17	16921.7	4829.75	NaN	5423.67	21190.8	955.162	NaN	NaN	10928.6	789.861	NaN	NaN	2160.77
ABLIM1_T429_M1	ABLIM1	Actin-binding LIM protein 1	O14639	ABLM1_HUMAN	_T[Phospho (STY)]LSPTPSAEGYQDVR_.3	_T[Phospho (STY)]LSPTPSAEGYQDVR_.3	YDDKQERQSLGESPRTLSPTPSAEGYQDVRD	T	0.92	429	NaN	NaN	NaN	1033.52	NaN	NaN	NaN	NaN	NaN	NaN	NaN	NaN	862.624	NaN	2276.92	NaN	NaN	5223.16	5933.23	NaN	NaN	NaN	NaN	NaN
ABLIM3_S282_M1	ABLIM3	Actin-binding LIM protein 3	O94929	ABLM3_HUMAN	_TSETSIS[Phospho (STY)]PPGSSIGSPNR_.2	_TSETSIS[Phospho (STY)]PPGSSIGSPNR_.2	AEKKLKHRRTSETSISPPGSSIGSPNRVICA	S	0.999	276	NaN	NaN	NaN	NaN	NaN	NaN	NaN	NaN	NaN	NaN	NaN	NaN	NaN	NaN	NaN	NaN	NaN	2048.14	NaN	NaN	NaN	NaN	4114.47	6930.7
ABLIM3_S372_M1	ABLIM3	Actin-binding LIM protein 3	O94929	ABLM3_HUMAN	_AS[Phospho (STY)]SPGYIDSPTYSR_.2	_AS[Phospho (STY)]SPGYIDSPTYSR_.2	SQDIYENLDLRQRRASSPGYIDSPTYSRQGM	S	1	371	NaN	NaN	NaN	NaN	4779.51	NaN	3277.46	NaN	NaN	NaN	NaN	NaN	NaN	561.761	NaN	NaN	2552.89	NaN	NaN	NaN	4366.49	NaN	NaN	NaN
ABLIM3_S373_M1	ABLIM3	Actin-binding LIM protein 3	O94929	ABLM3_HUMAN	_ASS[Phospho (STY)]PGYIDSPTYSR_.2	_ASS[Phospho (STY)]PGYIDSPTYSR_.2	QDIYENLDLRQRRASSPGYIDSPTYSRQGMS	S	0.952	371	NaN	NaN	NaN	NaN	NaN	NaN	NaN	NaN	NaN	NaN	NaN	NaN	NaN	NaN	1225.78	NaN	NaN	NaN	NaN	2677.85	NaN	1699.27	3299.34	6491.01
ABRAXAS1_S406_M1	ABRAXAS1	BRCA1-A complex subunit Abraxas 1	Q6UWZ7	ABRX1_HUMAN	_GFGEYSRS[Phospho (STY)]PTF_.2	_GFGEYSRS[Phospho (STY)]PTF_.2	DEEIEKMKGFGEYSRSPTF____________	S	1	399	2125.2	NaN	NaN	NaN	13677.9	13857.8	18629.8	7825.9	NaN	NaN	NaN	NaN	20811.9	6085.82	21716.7	3142.22	11702.6	14272.6	24858.9	29405.4	1497.38	711.351	NaN	13813.7
ABRAXAS1_T408_M1	ABRAXAS1	BRCA1-A complex subunit Abraxas 1	Q6UWZ7	ABRX1_HUMAN	_GFGEYSRSPT[Phospho (STY)]F_.2	_GFGEYSRSPT[Phospho (STY)]F_.2	EIEKMKGFGEYSRSPTF______________	T	0.986	399	NaN	2362.68	NaN	NaN	NaN	NaN	NaN	NaN	1080.34	NaN	NaN	NaN	NaN	NaN	NaN	NaN	NaN	NaN	NaN	NaN	NaN	NaN	1164.44	NaN
ACACA_S23_M1	ACACA	Acetyl-CoA carboxylase 1	Q13085	ACACA_HUMAN	_FIIGS[Phospho (STY)]VSEDNSEDEISNLVK_.2;_FIIGS[Phospho (STY)]VSEDNSEDEISNLVK_.3	_FIIGS[Phospho (STY)]VSEDNSEDEISNLVK_.2;_FIIGS[Phospho (STY)]VSEDNSEDEISNLVK_.3	AQPLELNQHSRFIIGSVSEDNSEDEISNLVK	S	1	19	7623.75	8590.2	11955.8	NaN	NaN	2048.44	NaN	1359.3	NaN	NaN	NaN	NaN	NaN	NaN	NaN	2125.55	NaN	NaN	NaN	NaN	NaN	NaN	NaN	NaN
ACACA_S25_M1	ACACA	Acetyl-CoA carboxylase 1	Q13085	ACACA_HUMAN	_FIIGSVS[Phospho (STY)]EDNSEDEISNLVK_.2	_FIIGSVS[Phospho (STY)]EDNSEDEISNLVK_.2	PLELNQHSRFIIGSVSEDNSEDEISNLVKLD	S	0.995	19	NaN	NaN	NaN	NaN	NaN	NaN	NaN	NaN	NaN	NaN	NaN	NaN	NaN	NaN	NaN	954.398	NaN	NaN	NaN	NaN	NaN	NaN	NaN	NaN
ACACA_S29_M1	ACACA	Acetyl-CoA carboxylase 1	Q13085	ACACA_HUMAN	_FIIGSVSEDNS[Phospho (STY)]EDEISNLVK_.2;_FIIGSVSEDNS[Phospho (STY)]EDEISNLVK_.3	_FIIGSVSEDNS[Phospho (STY)]EDEISNLVK_.2;_FIIGSVSEDNS[Phospho (STY)]EDEISNLVK_.3	NQHSRFIIGSVSEDNSEDEISNLVKLDLLEE	S	1	19	16562.9	25896.5	41351.8	NaN	3871.29	3855.88	NaN	NaN	215.334	NaN	NaN	3298.07	NaN	NaN	NaN	9090.07	NaN	NaN	NaN	NaN	NaN	NaN	NaN	NaN
ACACA_S5_M1	ACACA	Acetyl-CoA carboxylase 1	Q13085	ACACA_HUMAN	_M[Acetyl (Protein N-term)]DEPS[Phospho (STY)]PLAQPLELNQHSR_.2;_M[Acetyl (Protein N-term)]DEPS[Phospho (STY)]PLAQPLELNQHSR_.3	_MDEPS[Phospho (STY)]PLAQPLELNQHSR_.2;_MDEPS[Phospho (STY)]PLAQPLELNQHSR_.3	___________MDEPSPLAQPLELNQHSRFI	S	1	1	9610.35	11628.9	17351.4	4237.96	5361.41	3300.89	2602.66	1762.59	NaN	228.174	NaN	NaN	NaN	NaN	NaN	NaN	NaN	NaN	NaN	NaN	NaN	NaN	NaN	NaN
ACACA_S50_M1	ACACA	Acetyl-CoA carboxylase 1	Q13085	ACACA_HUMAN	_EGSLS[Phospho (STY)]PASVGSDTLSDLGISSLQDGLALHIR_.3	_EGSLS[Phospho (STY)]PASVGSDTLSDLGISSLQDGLALHIR_.3	NLVKLDLLEEKEGSLSPASVGSDTLSDLGIS	S	1	46	NaN	NaN	NaN	NaN	NaN	NaN	NaN	NaN	NaN	NaN	NaN	NaN	NaN	NaN	NaN	NaN	NaN	NaN	NaN	NaN	NaN	NaN	NaN	NaN
ACACA_S80_M1	ACACA	Acetyl-CoA carboxylase 1	Q13085	ACACA_HUMAN	_SSMS[Phospho (STY)]GLHLVK_.2;_SSM[Oxidation (M)]S[Phospho (STY)]GLHLVK_.2	_SSMS[Phospho (STY)]GLHLVK_.2;_SSM[Oxidation (M)]S[Phospho (STY)]GLHLVK_.2	SSLQDGLALHIRSSMSGLHLVKQGRDRKKID	S	1	77	169085	293590	559292	152060	110246	68115	67123.9	46953.4	13577.2	12121.6	24819.5	42764.5	15228.3	6870.26	14145.2	43400.6	NaN	NaN	NaN	21391	2396.46	NaN	NaN	2378.37
ACACB_S222_M1	ACACB	Acetyl-CoA carboxylase 2	O00763	ACACB_HUMAN	_VPTM[Oxidation (M)]RPSM[Oxidation (M)]S[Phospho (STY)]GLHLVK_.3	_VPTM[Oxidation (M)]RPSM[Oxidation (M)]S[Phospho (STY)]GLHLVK_.3	TGEAETRVPTMRPSMSGLHLVKRGREHKKLD	S	1	214	21916.5	34339.2	52810.5	35077	16608.2	10603	11083.4	14063.3	2973.71	2997.71	6915.99	12054	2467.32	1985.98	3381.52	10746.5	NaN	NaN	NaN	4732.28	NaN	NaN	NaN	NaN
ACAP2_S379_M1	ACAP2	Arf-GAP with coiled-coil, ANK repeat and PH domain-containing protein 2	Q15057	ACAP2_HUMAN	_KSS[Phospho (STY)]PSTGSLDSGNESK_.2	_KSS[Phospho (STY)]PSTGSLDSGNESK_.2	YREKGDESEKLDKKSSPSTGSLDSGNESKEK	S	0.994	377	NaN	655.912	NaN	740.386	NaN	NaN	NaN	NaN	NaN	NaN	NaN	NaN	NaN	NaN	NaN	243.768	NaN	NaN	NaN	NaN	NaN	NaN	NaN	NaN
ACAP2_S384_M1	ACAP2	Arf-GAP with coiled-coil, ANK repeat and PH domain-containing protein 2	Q15057	ACAP2_HUMAN	_KSSPSTGS[Phospho (STY)]LDSGNESK_.3	_KSSPSTGS[Phospho (STY)]LDSGNESK_.3	DESEKLDKKSSPSTGSLDSGNESKEKLLKGE	S	0.837	377	NaN	NaN	NaN	NaN	NaN	NaN	NaN	NaN	NaN	NaN	NaN	NaN	NaN	NaN	NaN	NaN	NaN	NaN	NaN	NaN	NaN	NaN	NaN	NaN
ACAP2_S521_M1	ACAP2	Arf-GAP with coiled-coil, ANK repeat and PH domain-containing protein 2	Q15057	ACAP2_HUMAN	_YSISLS[Phospho (STY)]PPEQQKK_.2;_YSISLS[Phospho (STY)]PPEQQKK_.3;_YSISLS[Phospho (STY)]PPEQQK_.2	_YSISLS[Phospho (STY)]PPEQQKK_.2;_YSISLS[Phospho (STY)]PPEQQKK_.3;_YSISLS[Phospho (STY)]PPEQQK_.2	KYVERKFVDKYSISLSPPEQQKKFVSKSSEE	S	1	516	85668.4	118184	225215	135056	44546.8	43713.1	42271.1	31059.8	NaN	NaN	12322.4	65838.8	NaN	NaN	NaN	59959.7	NaN	NaN	NaN	NaN	NaN	NaN	NaN	NaN
ACBD3_S43_M1	ACBD3	Golgi resident protein GCP60	Q9H3P7	GCP60_HUMAN	_LEVSVDGLTLSPDPEERPGAEGAPLLPPPLPPPS[Phospho (STY)]PPGSGR_.4	_LEVSVDGLTLSPDPEERPGAEGAPLLPPPLPPPS[Phospho (STY)]PPGSGR_.4	GAEGAPLLPPPLPPPSPPGSGRGPGASGEQP	S	1	10	32793.7	39115.2	85982.4	4602.09	22645.3	18104.4	12275.6	6730.27	1573.59	1170.32	1926.42	13855.8	1634.66	NaN	2231.3	36580.9	NaN	NaN	NaN	5748.05	NaN	NaN	NaN	NaN
ACBD6_S106_M1	ACBD6	Acyl-CoA-binding domain-containing protein 6	Q9BR61	ACBD6_HUMAN	_ALGDSS[Phospho (STY)]PSQAMQEYIAVVK_.2;_ALGDSS[Phospho (STY)]PSQAMQEYIAVVK_.3	_ALGDSS[Phospho (STY)]PSQAMQEYIAVVK_.2;_ALGDSS[Phospho (STY)]PSQAMQEYIAVVK_.3	EGKQKWEAWKALGDSSPSQAMQEYIAVVKKL	S	0.999	101	7070.01	7853.58	11998.6	NaN	NaN	NaN	NaN	NaN	NaN	NaN	NaN	4845.19	NaN	NaN	NaN	2536.92	NaN	NaN	NaN	NaN	NaN	NaN	NaN	NaN
ACD_S110_M1	ACD	Adrenocortical dysplasia protein homolog	Q96AP0	ACD_HUMAN	_ELILGSETPS[Phospho (STY)]SPR_.2	_ELILGSETPS[Phospho (STY)]SPR_.2	LRPWIRELILGSETPSSPRAGQLLEVLQDAE	S	0.991	101	NaN	NaN	NaN	4994.44	9264.92	NaN	NaN	5183.21	NaN	NaN	1367.46	NaN	1512.63	NaN	2221.84	NaN	NaN	NaN	NaN	NaN	NaN	NaN	NaN	NaN
ACD_S111_M1	ACD	Adrenocortical dysplasia protein homolog	Q96AP0	ACD_HUMAN	_ELILGSETPSS[Phospho (STY)]PR_.2	_ELILGSETPSS[Phospho (STY)]PR_.2	RPWIRELILGSETPSSPRAGQLLEVLQDAEA	S	1	101	NaN	6427.69	NaN	NaN	NaN	NaN	11068.8	NaN	NaN	NaN	NaN	NaN	NaN	NaN	NaN	NaN	13785.8	NaN	NaN	NaN	NaN	NaN	NaN	NaN
ACD_S402_M1	ACD	Adrenocortical dysplasia protein homolog	Q96AP0	ACD_HUMAN	_SSSQPS[Phospho (STY)]PAIC[Carbamidomethyl (C)]SAPATLTPR_.2;_SSSQPS[Phospho (STY)]PAIC[Carbamidomethyl (C)]SAPATLTPR_.3	_SSSQPS[Phospho (STY)]PAIC[Carbamidomethyl (C)]SAPATLTPR_.2;_SSSQPS[Phospho (STY)]PAIC[Carbamidomethyl (C)]SAPATLTPR_.3	SLAAPDPGQRSSSQPSPAICSAPATLTPRSP	S	1	397	NaN	NaN	NaN	NaN	NaN	NaN	NaN	NaN	NaN	NaN	NaN	NaN	NaN	NaN	NaN	NaN	5786.17	NaN	NaN	NaN	NaN	NaN	NaN	NaN
ACD_S402_M2	ACD	Adrenocortical dysplasia protein homolog	Q96AP0	ACD_HUMAN	_SSSQPS[Phospho (STY)]PAIC[Carbamidomethyl (C)]SAPAT[Phospho (STY)]LTPRSPHASR_.4	_SSSQPS[Phospho (STY)]PAIC[Carbamidomethyl (C)]SAPAT[Phospho (STY)]LTPRSPHASR_.4	SLAAPDPGQRSSSQPSPAICSAPATLTPRSP	S	1	397	NaN	NaN	NaN	NaN	NaN	NaN	NaN	NaN	NaN	NaN	NaN	NaN	NaN	NaN	NaN	NaN	NaN	1899.08	NaN	NaN	NaN	NaN	NaN	NaN
ACD_S424_M2	ACD	Adrenocortical dysplasia protein homolog	Q96AP0	ACD_HUMAN	_TPS[Phospho (STY)]SPLQSC[Carbamidomethyl (C)]TPSLS[Phospho (STY)]PR_.2	_TPS[Phospho (STY)]SPLQSC[Carbamidomethyl (C)]TPSLS[Phospho (STY)]PR_.2	PATLTPRSPHASRTPSSPLQSCTPSLSPRSH	S	0.95	422	NaN	NaN	NaN	NaN	NaN	NaN	NaN	NaN	NaN	NaN	NaN	NaN	NaN	NaN	NaN	NaN	NaN	NaN	NaN	NaN	NaN	NaN	NaN	NaN
ACD_S425_M1	ACD	Adrenocortical dysplasia protein homolog	Q96AP0	ACD_HUMAN	_TPSS[Phospho (STY)]PLQSC[Carbamidomethyl (C)]TPSLSPR_.2	_TPSS[Phospho (STY)]PLQSC[Carbamidomethyl (C)]TPSLSPR_.2	ATLTPRSPHASRTPSSPLQSCTPSLSPRSHV	S	0.983	422	NaN	NaN	NaN	NaN	NaN	NaN	NaN	NaN	NaN	NaN	NaN	NaN	NaN	NaN	NaN	NaN	4573.23	5329.71	7485.17	NaN	317.782	NaN	NaN	NaN
ACD_S435_M2	ACD	Adrenocortical dysplasia protein homolog	Q96AP0	ACD_HUMAN	_TPS[Phospho (STY)]SPLQSC[Carbamidomethyl (C)]TPSLS[Phospho (STY)]PR_.2	_TPS[Phospho (STY)]SPLQSC[Carbamidomethyl (C)]TPSLS[Phospho (STY)]PR_.2	SRTPSSPLQSCTPSLSPRSHVPSPHQALVTR	S	0.996	422	NaN	NaN	NaN	NaN	NaN	NaN	NaN	NaN	NaN	NaN	NaN	NaN	NaN	NaN	NaN	NaN	NaN	NaN	NaN	NaN	NaN	NaN	NaN	NaN
ACD_T411_M2	ACD	Adrenocortical dysplasia protein homolog	Q96AP0	ACD_HUMAN	_SSSQPS[Phospho (STY)]PAIC[Carbamidomethyl (C)]SAPAT[Phospho (STY)]LTPRSPHASR_.4	_SSSQPS[Phospho (STY)]PAIC[Carbamidomethyl (C)]SAPAT[Phospho (STY)]LTPRSPHASR_.4	RSSSQPSPAICSAPATLTPRSPHASRTPSSP	T	0.927	397	NaN	NaN	NaN	NaN	NaN	NaN	NaN	NaN	NaN	NaN	NaN	NaN	NaN	NaN	NaN	NaN	NaN	1899.08	NaN	NaN	NaN	NaN	NaN	NaN
ACIN1_S1004_M1	ACIN1	Apoptotic chromatin condensation inducer in the nucleus	Q9UKV3	ACINU_HUMAN	_TAQVPS[Phospho (STY)]PPRGK_.2;_TAQVPS[Phospho (STY)]PPR_.1;_TAQVPS[Phospho (STY)]PPR_.2	_TAQVPS[Phospho (STY)]PPRGK_.2;_TAQVPS[Phospho (STY)]PPR_.1;_TAQVPS[Phospho (STY)]PPR_.2	VSITIDDPVRTAQVPSPPRGKISNIVHISNL	S	1	999	65329.5	74342.2	145000	106171	575239	560298	771405	304630	26176.5	15374.5	34756	23352.3	164438	94451.8	163366	89643.2	4385100	3538150	6387710	4297720	614619	486144	751663	2982230
ACIN1_S208_M2	ACIN1	Apoptotic chromatin condensation inducer in the nucleus	Q9UKV3	ACINU_HUMAN	_SSS[Phospho (STY)]ISEEKGDS[Phospho (STY)]DDEKPR_.2;_SSS[Phospho (STY)]ISEEKGDS[Phospho (STY)]DDEKPR_.3	_SSS[Phospho (STY)]ISEEKGDS[Phospho (STY)]DDEKPR_.2;_SSS[Phospho (STY)]ISEEKGDS[Phospho (STY)]DDEKPR_.3	RPELELSRHSPRKSSSISEEKGDSDDEKPRK	S	1	206	1330.92	NaN	NaN	NaN	NaN	NaN	NaN	NaN	NaN	NaN	NaN	NaN	1186.6	NaN	NaN	NaN	NaN	NaN	7002.01	2114.15	NaN	NaN	NaN	NaN
ACIN1_S216_M1	ACIN1	Apoptotic chromatin condensation inducer in the nucleus	Q9UKV3	ACINU_HUMAN	_SSSISEEKGDS[Phospho (STY)]DDEKPR_.2;_SSSISEEKGDS[Phospho (STY)]DDEKPR_.3;_SSSISEEKGDS[Phospho (STY)]DDEKPR_.4	_SSSISEEKGDS[Phospho (STY)]DDEKPR_.2;_SSSISEEKGDS[Phospho (STY)]DDEKPR_.3;_SSSISEEKGDS[Phospho (STY)]DDEKPR_.4	HSPRKSSSISEEKGDSDDEKPRKGERRSSRV	S	1	206	49706	30037.4	65432.2	31155.8	139113	72402.5	130217	23031.7	12724.6	3497.36	6106.06	14203.3	63155.2	4692.42	106041	46104	114220	340884	683216	415022	11769.3	1440.68	27208.3	175688
ACIN1_S216_M2	ACIN1	Apoptotic chromatin condensation inducer in the nucleus	Q9UKV3	ACINU_HUMAN	_SSS[Phospho (STY)]ISEEKGDS[Phospho (STY)]DDEKPR_.2;_SSS[Phospho (STY)]ISEEKGDS[Phospho (STY)]DDEKPR_.3	_SSS[Phospho (STY)]ISEEKGDS[Phospho (STY)]DDEKPR_.2;_SSS[Phospho (STY)]ISEEKGDS[Phospho (STY)]DDEKPR_.3	HSPRKSSSISEEKGDSDDEKPRKGERRSSRV	S	1	206	1330.92	NaN	NaN	NaN	NaN	NaN	NaN	NaN	NaN	NaN	NaN	NaN	1186.6	NaN	NaN	NaN	NaN	NaN	7002.01	2114.15	NaN	NaN	NaN	NaN
ACIN1_S240_M1	ACIN1	Apoptotic chromatin condensation inducer in the nucleus	Q9UKV3	ACINU_HUMAN	_AAKLS[Phospho (STY)]EGSQPAEEEEDQETPSR_.3;_LS[Phospho (STY)]EGSQPAEEEEDQETPSR_.2	_AAKLS[Phospho (STY)]EGSQPAEEEEDQETPSR_.3;_LS[Phospho (STY)]EGSQPAEEEEDQETPSR_.2	ERRSSRVRQARAAKLSEGSQPAEEEEDQETP	S	1	236;239	NaN	NaN	NaN	NaN	NaN	10514.6	NaN	2819.81	604.728	612.657	956.312	NaN	NaN	NaN	5937.55	NaN	NaN	11815.4	52030.8	NaN	NaN	NaN	NaN	9056.65
ACIN1_S240_M2	ACIN1	Apoptotic chromatin condensation inducer in the nucleus	Q9UKV3	ACINU_HUMAN	_AAKLS[Phospho (STY)]EGS[Phospho (STY)]QPAEEEEDQETPSR_.3	_AAKLS[Phospho (STY)]EGS[Phospho (STY)]QPAEEEEDQETPSR_.3	ERRSSRVRQARAAKLSEGSQPAEEEEDQETP	S	1	236	NaN	NaN	NaN	NaN	NaN	NaN	NaN	NaN	NaN	NaN	NaN	NaN	NaN	NaN	NaN	NaN	NaN	NaN	NaN	NaN	NaN	NaN	NaN	NaN
ACIN1_S243_M1	ACIN1	Apoptotic chromatin condensation inducer in the nucleus	Q9UKV3	ACINU_HUMAN	_AAKLSEGS[Phospho (STY)]QPAEEEEDQETPSR_.3;_LSEGS[Phospho (STY)]QPAEEEEDQETPSR_.2	_AAKLSEGS[Phospho (STY)]QPAEEEEDQETPSR_.3;_LSEGS[Phospho (STY)]QPAEEEEDQETPSR_.2	SSRVRQARAAKLSEGSQPAEEEEDQETPSRN	S	1	236;239	3191.85	3296.36	12909.4	NaN	NaN	NaN	3031.01	NaN	NaN	NaN	NaN	1997.65	NaN	NaN	NaN	9607.11	NaN	NaN	NaN	22246	NaN	NaN	NaN	NaN
ACIN1_S243_M2	ACIN1	Apoptotic chromatin condensation inducer in the nucleus	Q9UKV3	ACINU_HUMAN	_AAKLS[Phospho (STY)]EGS[Phospho (STY)]QPAEEEEDQETPSR_.3	_AAKLS[Phospho (STY)]EGS[Phospho (STY)]QPAEEEEDQETPSR_.3	SSRVRQARAAKLSEGSQPAEEEEDQETPSRN	S	1	236	NaN	NaN	NaN	NaN	NaN	NaN	NaN	NaN	NaN	NaN	NaN	NaN	NaN	NaN	NaN	NaN	NaN	NaN	NaN	NaN	NaN	NaN	NaN	NaN
ACIN1_S365_M1	ACIN1	Apoptotic chromatin condensation inducer in the nucleus	Q9UKV3	ACINU_HUMAN	_TTS[Phospho (STY)]PLEEEEREIK_.2;_TTS[Phospho (STY)]PLEEEEREIK_.3;_TTS[Phospho (STY)]PLEEEER_.2	_TTS[Phospho (STY)]PLEEEEREIK_.2;_TTS[Phospho (STY)]PLEEEEREIK_.3;_TTS[Phospho (STY)]PLEEEER_.2	SHLARQQQEKEMKTTSPLEEEEREIKSSQGL	S	1	363	NaN	NaN	NaN	NaN	NaN	NaN	NaN	NaN	NaN	NaN	NaN	NaN	NaN	NaN	NaN	NaN	NaN	58815.6	134222	81748.2	NaN	NaN	NaN	NaN
ACIN1_S384_M2	ACIN1	Apoptotic chromatin condensation inducer in the nucleus	Q9UKV3	ACINU_HUMAN	_S[Phospho (STY)]KSPS[Phospho (STY)]PPRLTEDR_.2;_S[Phospho (STY)]KSPS[Phospho (STY)]PPRLTEDR_.3	_S[Phospho (STY)]KSPS[Phospho (STY)]PPRLTEDR_.2;_S[Phospho (STY)]KSPS[Phospho (STY)]PPRLTEDR_.3	EEEREIKSSQGLKEKSKSPSPPRLTEDRKKA	S	1	384	NaN	NaN	315189	NaN	NaN	NaN	NaN	NaN	NaN	NaN	NaN	NaN	NaN	NaN	NaN	NaN	NaN	786751	867792	1479270	NaN	NaN	NaN	NaN
ACIN1_S386_M2	ACIN1	Apoptotic chromatin condensation inducer in the nucleus	Q9UKV3	ACINU_HUMAN	_SKS[Phospho (STY)]PS[Phospho (STY)]PPRLTEDR_.2;_SKS[Phospho (STY)]PS[Phospho (STY)]PPRLTEDR_.3	_SKS[Phospho (STY)]PS[Phospho (STY)]PPRLTEDR_.2;_SKS[Phospho (STY)]PS[Phospho (STY)]PPRLTEDR_.3	EREIKSSQGLKEKSKSPSPPRLTEDRKKASL	S	1	384	108035	136614	172835	34670.6	44029	40902.9	210110	12411.2	NaN	NaN	NaN	5887.9	NaN	NaN	61633.1	62315.5	193370	NaN	NaN	955595	17267.9	NaN	8593.21	818266
ACIN1_S388_M1	ACIN1	Apoptotic chromatin condensation inducer in the nucleus	Q9UKV3	ACINU_HUMAN	_SPS[Phospho (STY)]PPRLTEDR_.2	_SPS[Phospho (STY)]PPRLTEDR_.2	EIKSSQGLKEKSKSPSPPRLTEDRKKASLVA	S	0.99	386	NaN	NaN	NaN	NaN	NaN	NaN	NaN	NaN	NaN	NaN	NaN	NaN	NaN	NaN	NaN	NaN	NaN	NaN	29319.6	NaN	NaN	NaN	NaN	NaN
ACIN1_S388_M2	ACIN1	Apoptotic chromatin condensation inducer in the nucleus	Q9UKV3	ACINU_HUMAN	_SKS[Phospho (STY)]PS[Phospho (STY)]PPRLTEDR_.2;_SKS[Phospho (STY)]PS[Phospho (STY)]PPRLTEDR_.3;_S[Phospho (STY)]KSPS[Phospho (STY)]PPRLTEDR_.2;_S[Phospho (STY)]KSPS[Phospho (STY)]PPRLTEDR_.3	_SKS[Phospho (STY)]PS[Phospho (STY)]PPRLTEDR_.2;_SKS[Phospho (STY)]PS[Phospho (STY)]PPRLTEDR_.3;_S[Phospho (STY)]KSPS[Phospho (STY)]PPRLTEDR_.2;_S[Phospho (STY)]KSPS[Phospho (STY)]PPRLTEDR_.3	EIKSSQGLKEKSKSPSPPRLTEDRKKASLVA	S	1	384	217367	274973	426265	69772.3	89613.8	83251.1	420251	25260.9	NaN	NaN	NaN	11983.8	NaN	NaN	125444	126346	386768	1562050	1613670	2212220	35146	NaN	17490.1	1631430
ACIN1_S400_M1	ACIN1	Apoptotic chromatin condensation inducer in the nucleus	Q9UKV3	ACINU_HUMAN	_KAS[Phospho (STY)]LVALPEQTASEEETPPPLLTK_.3	_KAS[Phospho (STY)]LVALPEQTASEEETPPPLLTK_.3	KSPSPPRLTEDRKKASLVALPEQTASEEETP	S	1	398	NaN	NaN	NaN	NaN	1876.94	2457.59	NaN	NaN	NaN	NaN	NaN	NaN	1174.24	NaN	787.526	NaN	4316.06	4320.34	8245.06	5260.71	NaN	NaN	NaN	2589.78
ACIN1_S410_M1	ACIN1	Apoptotic chromatin condensation inducer in the nucleus	Q9UKV3	ACINU_HUMAN	_ASLVALPEQTAS[Phospho (STY)]EEETPPPLLTK_.3;_KASLVALPEQTAS[Phospho (STY)]EEETPPPLLTK_.3	_ASLVALPEQTAS[Phospho (STY)]EEETPPPLLTK_.3;_KASLVALPEQTAS[Phospho (STY)]EEETPPPLLTK_.3	DRKKASLVALPEQTASEEETPPPLLTKEASS	S	1	399;398	11295.4	9738.61	12316.2	NaN	23662.6	32367.3	NaN	11065.9	NaN	NaN	NaN	5869.07	21285.1	NaN	18785.6	20026.6	60712.9	81590	239802	150390	6187.98	NaN	9061.06	61214
ACIN1_S478_M1	ACIN1	Apoptotic chromatin condensation inducer in the nucleus	Q9UKV3	ACINU_HUMAN	_ELLVSQHTVQLVGGLS[Phospho (STY)]PLSSPSDTK_.3	_ELLVSQHTVQLVGGLS[Phospho (STY)]PLSSPSDTK_.3	ELLVSQHTVQLVGGLSPLSSPSDTKAESPAE	S	1	463	8115.12	NaN	12550.3	7022.45	61613.9	65988.8	53471.8	21633.7	5585.23	4840.6	3807.8	6462.73	74440.2	3022.16	54158.2	39032.4	391386	328248	575944	644185	52209.9	6891.92	31546.1	232374
ACIN1_S490_M1	ACIN1	Apoptotic chromatin condensation inducer in the nucleus	Q9UKV3	ACINU_HUMAN	_AES[Phospho (STY)]PAEKVPEESVLPLVQK_.2;_AES[Phospho (STY)]PAEKVPEESVLPLVQK_.3	_AES[Phospho (STY)]PAEKVPEESVLPLVQK_.2;_AES[Phospho (STY)]PAEKVPEESVLPLVQK_.3	GGLSPLSSPSDTKAESPAEKVPEESVLPLVQ	S	1	488	5545.21	6540.11	7457.05	4986.86	33561.4	42513.7	42343.3	12510.7	3872.45	3172.05	2339.99	3323.03	23135.6	NaN	23499.1	15781.1	128754	127331	303090	213163	11305.4	NaN	11647	89720.2
ACIN1_S551_M1	ACIN1	Apoptotic chromatin condensation inducer in the nucleus	Q9UKV3	ACINU_HUMAN	_GITEEC[Carbamidomethyl (C)]LKQPS[Phospho (STY)]LEQK_.3	_GITEEC[Carbamidomethyl (C)]LKQPS[Phospho (STY)]LEQK_.3	LALAKGITEECLKQPSLEQKEGRRASHTLLP	S	1	541	NaN	NaN	NaN	NaN	NaN	NaN	NaN	NaN	NaN	NaN	NaN	NaN	NaN	NaN	NaN	NaN	726.415	1113.8	3483.67	2561.93	NaN	NaN	NaN	NaN
ACIN1_S655_M2	ACIN1	Apoptotic chromatin condensation inducer in the nucleus	Q9UKV3	ACINU_HUMAN	_KS[Phospho (STY)]LS[Phospho (STY)]PGVSR_.2	_KS[Phospho (STY)]LS[Phospho (STY)]PGVSR_.2	RSRSRSRSASSNSRKSLSPGVSRDSSTSYTE	S	0.999	654	NaN	NaN	NaN	NaN	NaN	NaN	NaN	NaN	NaN	NaN	NaN	NaN	NaN	NaN	NaN	NaN	NaN	NaN	NaN	118.032	NaN	NaN	NaN	NaN
ACIN1_S657_M2	ACIN1	Apoptotic chromatin condensation inducer in the nucleus	Q9UKV3	ACINU_HUMAN	_KS[Phospho (STY)]LS[Phospho (STY)]PGVSR_.2	_KS[Phospho (STY)]LS[Phospho (STY)]PGVSR_.2	RSRSRSASSNSRKSLSPGVSRDSSTSYTETK	S	0.999	654	NaN	NaN	NaN	NaN	NaN	NaN	NaN	NaN	NaN	NaN	NaN	NaN	NaN	NaN	NaN	NaN	NaN	NaN	NaN	118.032	NaN	NaN	NaN	NaN
ACIN1_S675_M1	ACIN1	Apoptotic chromatin condensation inducer in the nucleus	Q9UKV3	ACINU_HUMAN	_DPS[Phospho (STY)]SGQEVATPPVPQLQVC[Carbamidomethyl (C)]EPK_.3	_DPS[Phospho (STY)]SGQEVATPPVPQLQVC[Carbamidomethyl (C)]EPK_.3	VSRDSSTSYTETKDPSSGQEVATPPVPQLQV	S	0.955	673	NaN	NaN	NaN	NaN	NaN	NaN	NaN	NaN	NaN	NaN	NaN	NaN	NaN	NaN	NaN	NaN	NaN	NaN	NaN	NaN	NaN	NaN	NaN	NaN
ACIN1_S710_M1	ACIN1	Apoptotic chromatin condensation inducer in the nucleus	Q9UKV3	ACINU_HUMAN	_RLS[Phospho (STY)]QPESAEK_.2	_RLS[Phospho (STY)]QPESAEK_.2	ERTSTSSSSVQARRLSQPESAEKHVTQRLQP	S	1	708	5208.94	1197.68	8236.15	2320.07	22179.6	3027.37	27235.8	8741.83	3826.1	609.711	2830.59	3135.79	10221.2	3934.62	25696.7	5095.58	160492	68222.5	243904	64013.9	16299.2	7096.37	20583.3	34847.5
ACIN1_S710_M2	ACIN1	Apoptotic chromatin condensation inducer in the nucleus	Q9UKV3	ACINU_HUMAN	_RLS[Phospho (STY)]QPES[Phospho (STY)]AEK_.2	_RLS[Phospho (STY)]QPES[Phospho (STY)]AEK_.2	ERTSTSSSSVQARRLSQPESAEKHVTQRLQP	S	1	708	1372.73	1151.34	NaN	349.724	NaN	369.384	1702.05	NaN	NaN	NaN	NaN	NaN	NaN	NaN	NaN	NaN	NaN	1416.86	3362.96	3159.89	NaN	NaN	NaN	1514.68
ACIN1_S714_M2	ACIN1	Apoptotic chromatin condensation inducer in the nucleus	Q9UKV3	ACINU_HUMAN	_RLS[Phospho (STY)]QPES[Phospho (STY)]AEK_.2	_RLS[Phospho (STY)]QPES[Phospho (STY)]AEK_.2	TSSSSVQARRLSQPESAEKHVTQRLQPERGS	S	1	708	1372.73	1151.34	NaN	349.724	NaN	369.384	1702.05	NaN	NaN	NaN	NaN	NaN	NaN	NaN	NaN	NaN	NaN	1416.86	3362.96	3159.89	NaN	NaN	NaN	1514.68
ACIN1_S729_M1	ACIN1	Apoptotic chromatin condensation inducer in the nucleus	Q9UKV3	ACINU_HUMAN	_LQPERGS[Phospho (STY)]PKK_.2;_LQPERGS[Phospho (STY)]PK_.2	_LQPERGS[Phospho (STY)]PKK_.2;_LQPERGS[Phospho (STY)]PK_.2	SAEKHVTQRLQPERGSPKKCEAEEAEPPAAT	S	1	723	NaN	NaN	NaN	NaN	NaN	NaN	NaN	NaN	NaN	NaN	NaN	NaN	NaN	13286.5	NaN	NaN	14604.8	2537.11	22197.9	5519.73	12513	33259.5	1162.41	3024.12
ACIN1_S838_M1	ACIN1	Apoptotic chromatin condensation inducer in the nucleus	Q9UKV3	ACINU_HUMAN	_GVPAGNS[Phospho (STY)]DTEGGQPGRK_.2;_GVPAGNS[Phospho (STY)]DTEGGQPGRK_.3;_GVPAGNS[Phospho (STY)]DTEGGQPGR_.2	_GVPAGNS[Phospho (STY)]DTEGGQPGRK_.2;_GVPAGNS[Phospho (STY)]DTEGGQPGRK_.3;_GVPAGNS[Phospho (STY)]DTEGGQPGR_.2	KISVVSATKGVPAGNSDTEGGQPGRKRRWGA	S	1	832	NaN	NaN	NaN	NaN	NaN	11304.7	NaN	8544.02	NaN	NaN	NaN	NaN	2638.43	NaN	NaN	NaN	44723.7	49381.9	101846	128963	5595.2	NaN	4111.21	55533.9
ACIN1_S895_M1	ACIN1	Apoptotic chromatin condensation inducer in the nucleus	Q9UKV3	ACINU_HUMAN	_SLIPDIKPLAGQEAVVDLHADDS[Phospho (STY)]RISEDETER_.4	_SLIPDIKPLAGQEAVVDLHADDS[Phospho (STY)]RISEDETER_.4	PLAGQEAVVDLHADDSRISEDETERNGDDGT	S	0.999	873	NaN	NaN	NaN	NaN	NaN	NaN	NaN	NaN	NaN	NaN	NaN	NaN	NaN	NaN	NaN	NaN	NaN	NaN	2039.52	NaN	NaN	NaN	NaN	NaN
ACIN1_S987_M1	ACIN1	Apoptotic chromatin condensation inducer in the nucleus	Q9UKV3	ACINU_HUMAN	_S[Phospho (STY)]GVSITIDDPVR_.2	_S[Phospho (STY)]GVSITIDDPVR_.2	TLGDTLTRRSISQQKSGVSITIDDPVRTAQV	S	1	987	NaN	NaN	NaN	NaN	NaN	NaN	23079.1	7048.51	NaN	NaN	NaN	NaN	NaN	NaN	NaN	NaN	34163.8	33048.9	64751.9	55356.6	7496.64	2298.02	3342.02	NaN
ACIN1_S990_M1	ACIN1	Apoptotic chromatin condensation inducer in the nucleus	Q9UKV3	ACINU_HUMAN	_SGVS[Phospho (STY)]ITIDDPVR_.2	_SGVS[Phospho (STY)]ITIDDPVR_.2	DTLTRRSISQQKSGVSITIDDPVRTAQVPSP	S	0.941	987	NaN	NaN	NaN	NaN	NaN	NaN	NaN	NaN	NaN	NaN	NaN	NaN	NaN	NaN	NaN	NaN	NaN	NaN	NaN	NaN	NaN	NaN	NaN	NaN
ACIN1_T408_M1	ACIN1	Apoptotic chromatin condensation inducer in the nucleus	Q9UKV3	ACINU_HUMAN	_ASLVALPEQT[Phospho (STY)]ASEEETPPPLLTK_.3	_ASLVALPEQT[Phospho (STY)]ASEEETPPPLLTK_.3	TEDRKKASLVALPEQTASEEETPPPLLTKEA	T	0.961	399	NaN	NaN	NaN	5997.75	NaN	NaN	NaN	NaN	NaN	NaN	NaN	NaN	NaN	NaN	NaN	NaN	NaN	NaN	NaN	NaN	NaN	NaN	NaN	NaN
ACIN1_T414_M1	ACIN1	Apoptotic chromatin condensation inducer in the nucleus	Q9UKV3	ACINU_HUMAN	_ASLVALPEQTASEEET[Phospho (STY)]PPPLLTK_.3	_ASLVALPEQTASEEET[Phospho (STY)]PPPLLTK_.3	ASLVALPEQTASEEETPPPLLTKEASSPPPH	T	1	399	NaN	NaN	NaN	NaN	NaN	6223.5	5864.68	NaN	NaN	NaN	NaN	NaN	NaN	NaN	NaN	NaN	NaN	15199.6	39140.4	31194	NaN	NaN	NaN	NaN
ACIN1_T682_M1	ACIN1	Apoptotic chromatin condensation inducer in the nucleus	Q9UKV3	ACINU_HUMAN	_DPSSGQEVAT[Phospho (STY)]PPVPQLQVC[Carbamidomethyl (C)]EPK_.3	_DPSSGQEVAT[Phospho (STY)]PPVPQLQVC[Carbamidomethyl (C)]EPK_.3	SYTETKDPSSGQEVATPPVPQLQVCEPKERT	T	1	673	NaN	NaN	NaN	NaN	NaN	NaN	NaN	NaN	NaN	NaN	NaN	NaN	4080.03	NaN	3220.17	816.699	20140.1	30385.8	74940.5	51179	1588.86	NaN	1822.64	10600.1
ACKR3_S350_M1	ACKR3	Atypical chemokine receptor 3	P25106	ACKR3_HUMAN	_LIDASRVS[Phospho (STY)]ETEYSALEQSTK_.3	_LIDASRVS[Phospho (STY)]ETEYSALEQSTK_.3	SAKTGLTKLIDASRVSETEYSALEQSTK___	S	0.956	343	NaN	NaN	NaN	NaN	NaN	NaN	NaN	NaN	NaN	NaN	NaN	NaN	NaN	NaN	NaN	NaN	NaN	NaN	NaN	NaN	NaN	NaN	NaN	NaN
ACLY_S455_M1	ACLY	ATP-citrate synthase	P53396	ACLY_HUMAN	_TAS[Phospho (STY)]FSESRADEVAPAKK_.2;_TAS[Phospho (STY)]FSESRADEVAPAKK_.3;_TAS[Phospho (STY)]FSESRADEVAPAK_.2;_TAS[Phospho (STY)]FSESRADEVAPAK_.3;_TAS[Phospho (STY)]FSESR_.1;_TAS[Phospho (STY)]FSESR_.2	_TAS[Phospho (STY)]FSESRADEVAPAKK_.2;_TAS[Phospho (STY)]FSESRADEVAPAKK_.3;_TAS[Phospho (STY)]FSESRADEVAPAK_.2;_TAS[Phospho (STY)]FSESRADEVAPAK_.3;_TAS[Phospho (STY)]FSESR_.1;_TAS[Phospho (STY)]FSESR_.2	NASGSTSTPAPSRTASFSESRADEVAPAKKA	S	1	453	1378840	1165680	3330570	1332110	170830	170024	161550	234852	28829.1	13874.6	83818	1124340	7357.45	13264.7	54967.7	655686	5680.01	NaN	10369.8	125929	NaN	NaN	NaN	51397
ACLY_S478_M1	ACLY	ATP-citrate synthase	P53396	ACLY_HUMAN	_AKPAMPQDS[Phospho (STY)]VPSPR_.2	_AKPAMPQDS[Phospho (STY)]VPSPR_.2	EVAPAKKAKPAMPQDSVPSPRSLQGKSTTLF	S	0.923	470	NaN	NaN	NaN	NaN	NaN	NaN	NaN	NaN	NaN	NaN	NaN	NaN	NaN	NaN	NaN	NaN	NaN	NaN	NaN	NaN	NaN	NaN	NaN	NaN
ACLY_S481_M1	ACLY	ATP-citrate synthase	P53396	ACLY_HUMAN	_AKPAMPQDSVPS[Phospho (STY)]PR_.2;_AKPAMPQDSVPS[Phospho (STY)]PR_.3;_AKPAM[Oxidation (M)]PQDSVPS[Phospho (STY)]PR_.2;_AKPAM[Oxidation (M)]PQDSVPS[Phospho (STY)]PR_.3;_PAMPQDSVPS[Phospho (STY)]PR_.2;_PAM[Oxidation (M)]PQDSVPS[Phospho (STY)]PR_.2	_AKPAMPQDSVPS[Phospho (STY)]PR_.2;_AKPAMPQDSVPS[Phospho (STY)]PR_.3;_AKPAM[Oxidation (M)]PQDSVPS[Phospho (STY)]PR_.2;_AKPAM[Oxidation (M)]PQDSVPS[Phospho (STY)]PR_.3;_PAMPQDSVPS[Phospho (STY)]PR_.2;_PAM[Oxidation (M)]PQDSVPS[Phospho (STY)]PR_.2	PAKKAKPAMPQDSVPSPRSLQGKSTTLFSRH	S	1	470;472	426070	465833	957381	454494	304673	351165	277418	147814	18569	8299.14	21435.9	129998	35262	NaN	31221	221689	129378	20206.9	15003.7	114154	NaN	18899.7	NaN	NaN
ACLY_T447_M1	ACLY	ATP-citrate synthase	P53396	ACLY_HUMAN	_PIPNQPPTAAHTANFLLNASGSTST[Phospho (STY)]PAPSR_.3;_PIPNQPPTAAHTANFLLNASGSTST[Phospho (STY)]PAPSR_.4	_PIPNQPPTAAHTANFLLNASGSTST[Phospho (STY)]PAPSR_.3;_PIPNQPPTAAHTANFLLNASGSTST[Phospho (STY)]PAPSR_.4	AHTANFLLNASGSTSTPAPSRTASFSESRAD	T	0.981	423	NaN	17737.1	NaN	18715.3	NaN	NaN	NaN	NaN	NaN	NaN	NaN	9049.35	NaN	NaN	NaN	NaN	NaN	NaN	NaN	NaN	NaN	NaN	NaN	NaN
ACOT9_S158_M2	ACOT9	Acyl-coenzyme A thioesterase 9, mitochondrial	Q9Y305	ACOT9_HUMAN	_S[Phospho (STY)]LS[Phospho (STY)]PEQDIK_.2	_S[Phospho (STY)]LS[Phospho (STY)]PEQDIK_.2	SIVTALVDKIDMCKKSLSPEQDIKFSGHVSW	S	1	158	506355	832255	1334810	NaN	NaN	NaN	65870.8	NaN	NaN	NaN	NaN	NaN	NaN	NaN	NaN	NaN	NaN	NaN	NaN	NaN	NaN	NaN	NaN	51991
ACOT9_S160_M2	ACOT9	Acyl-coenzyme A thioesterase 9, mitochondrial	Q9Y305	ACOT9_HUMAN	_S[Phospho (STY)]LS[Phospho (STY)]PEQDIK_.2	_S[Phospho (STY)]LS[Phospho (STY)]PEQDIK_.2	VTALVDKIDMCKKSLSPEQDIKFSGHVSWVG	S	1	158	506355	832255	1334810	NaN	NaN	NaN	65870.8	NaN	NaN	NaN	NaN	NaN	NaN	NaN	NaN	NaN	NaN	NaN	NaN	NaN	NaN	NaN	NaN	51991
ACOX1_S26_M1	ACOX1	Peroxisomal acyl-coenzyme A oxidase 1	Q15067	ACOX1_HUMAN	_DSASFNPELLTHILDGS[Phospho (STY)]PEK_.2;_DSASFNPELLTHILDGS[Phospho (STY)]PEK_.3;_ERDSASFNPELLTHILDGS[Phospho (STY)]PEK_.3;_ERDSASFNPELLTHILDGS[Phospho (STY)]PEK_.4	_DSASFNPELLTHILDGS[Phospho (STY)]PEK_.2;_DSASFNPELLTHILDGS[Phospho (STY)]PEK_.3;_ERDSASFNPELLTHILDGS[Phospho (STY)]PEK_.3;_ERDSASFNPELLTHILDGS[Phospho (STY)]PEK_.4	SASFNPELLTHILDGSPEKTRRRREIENMIL	S	1	10;8	NaN	NaN	NaN	NaN	NaN	NaN	NaN	NaN	2618.52	NaN	NaN	NaN	NaN	NaN	NaN	NaN	NaN	NaN	NaN	NaN	NaN	NaN	NaN	NaN
ACOX1_S639_M1	ACOX1	Peroxisomal acyl-coenzyme A oxidase 1	Q15067	ACOX1_HUMAN	_NS[Phospho (STY)]PLNKAEVHESYK_.3	_NS[Phospho (STY)]PLNKAEVHESYK_.3	YDGNVYENLFEWAKNSPLNKAEVHESYKHLK	S	1	638	NaN	NaN	NaN	NaN	NaN	NaN	NaN	NaN	NaN	NaN	848.348	NaN	NaN	NaN	NaN	NaN	NaN	NaN	NaN	NaN	NaN	NaN	NaN	NaN
ACOX3_T4_M1	ACOX3	Peroxisomal acyl-coenzyme A oxidase 3	O15254	ACOX3_HUMAN	_A[Acetyl (Protein N-term)]ST[Phospho (STY)]VEGGDTALLPEFPR_.2	_AST[Phospho (STY)]VEGGDTALLPEFPR_.2	____________MASTVEGGDTALLPEFPRG	T	0.992	2	NaN	NaN	NaN	NaN	NaN	NaN	NaN	NaN	NaN	NaN	307.469	NaN	NaN	NaN	NaN	NaN	NaN	NaN	NaN	NaN	NaN	NaN	NaN	NaN
ACSL3_S683_M1	ACSL3	Long-chain-fatty-acid--CoA ligase 3	O95573	ACSL3_HUMAN	_IRLS[Phospho (STY)]PEPWTPETGLVTDAFK_.3	_IRLS[Phospho (STY)]PEPWTPETGLVTDAFK_.3	SASLEKFEIPVKIRLSPEPWTPETGLVTDAF	S	1	680	NaN	NaN	NaN	NaN	NaN	NaN	NaN	NaN	869.916	NaN	NaN	NaN	3092.84	NaN	2712.19	1907.26	NaN	NaN	NaN	1019.61	494.898	NaN	NaN	NaN
ACSS2_S267_M1	ACSS2	Acetyl-coenzyme A synthetase, cytoplasmic	Q9NR19	ACSA_HUMAN	_AELGMGDSTSQS[Phospho (STY)]PPIKR_.2;_AELGMGDSTSQS[Phospho (STY)]PPIKR_.3;_AELGM[Oxidation (M)]GDSTSQS[Phospho (STY)]PPIKR_.3	_AELGMGDSTSQS[Phospho (STY)]PPIKR_.2;_AELGMGDSTSQS[Phospho (STY)]PPIKR_.3;_AELGM[Oxidation (M)]GDSTSQS[Phospho (STY)]PPIKR_.3	HLGRAELGMGDSTSQSPPIKRSCPDVQISWN	S	1	256	37463.9	48080.3	92528.7	54568.7	NaN	NaN	NaN	2740.01	NaN	NaN	NaN	19937.3	NaN	NaN	NaN	12961	NaN	NaN	NaN	NaN	NaN	NaN	NaN	NaN
ACSS2_S28_M2	ACSS2	Acetyl-coenzyme A synthetase, cytoplasmic	Q9NR19	ACSA_HUMAN	_ARS[Phospho (STY)]WS[Phospho (STY)]PPPEVSR_.3	_ARS[Phospho (STY)]WS[Phospho (STY)]PPPEVSR_.3	GSRGQEEAGAGGRARSWSPPPEVSRSAHVPS	S	1	26	8253.66	22943.8	35355.5	NaN	NaN	NaN	NaN	NaN	NaN	NaN	NaN	NaN	NaN	NaN	NaN	NaN	NaN	NaN	NaN	NaN	NaN	NaN	NaN	NaN
ACSS2_S30_M1	ACSS2	Acetyl-coenzyme A synthetase, cytoplasmic	Q9NR19	ACSA_HUMAN	_SWS[Phospho (STY)]PPPEVSR_.2	_SWS[Phospho (STY)]PPPEVSR_.2	RGQEEAGAGGRARSWSPPPEVSRSAHVPSLQ	S	1	28	210798	303761	524069	234858	6387.12	4978.66	11550	23213.3	2057.15	1512.62	6911.16	102613	NaN	NaN	NaN	88139.2	NaN	NaN	NaN	13623.3	NaN	NaN	829.096	3608.22
ACSS2_S30_M2	ACSS2	Acetyl-coenzyme A synthetase, cytoplasmic	Q9NR19	ACSA_HUMAN	_ARS[Phospho (STY)]WS[Phospho (STY)]PPPEVSR_.3	_ARS[Phospho (STY)]WS[Phospho (STY)]PPPEVSR_.3	RGQEEAGAGGRARSWSPPPEVSRSAHVPSLQ	S	1	26	8253.66	22943.8	35355.5	NaN	NaN	NaN	NaN	NaN	NaN	NaN	NaN	NaN	NaN	NaN	NaN	NaN	NaN	NaN	NaN	NaN	NaN	NaN	NaN	NaN
ACTA2_T231_M2	ACTA2;ACTG2	Actin, aortic smooth muscle;Actin, gamma-enteric smooth muscle	P62736;P63267	ACTA_HUMAN;ACTH_HUMAN	_DIKEKLC[Carbamidomethyl (C)]Y[Phospho (STY)]VALDFENEMAT[Phospho (STY)]AASSSSLEK_.4	_DIKEKLC[Carbamidomethyl (C)]Y[Phospho (STY)]VALDFENEMAT[Phospho (STY)]AASSSSLEK_.4	EKLCYVALDFENEMATAASSSSLEKSYELPD	T	1	213;212	NaN	8089.75	9475.92	6238.3	5228.08	5543.37	5718.7	4901.49	3099.64	3469.23	5027.92	10614.4	NaN	1002.95	2885.14	6246.48	2332.69	NaN	2756.28	3259.63	1788.66	737.218	1962.61	1955.91
ACTA2_Y220_M2	ACTA2;ACTG2	Actin, aortic smooth muscle;Actin, gamma-enteric smooth muscle	P62736;P63267	ACTA_HUMAN;ACTH_HUMAN	_DIKEKLC[Carbamidomethyl (C)]Y[Phospho (STY)]VALDFENEMAT[Phospho (STY)]AASSSSLEK_.4	_DIKEKLC[Carbamidomethyl (C)]Y[Phospho (STY)]VALDFENEMAT[Phospho (STY)]AASSSSLEK_.4	TAEREIVRDIKEKLCYVALDFENEMATAASS	Y	1	213;212	NaN	8089.75	9475.92	6238.3	5228.08	5543.37	5718.7	4901.49	3099.64	3469.23	5027.92	10614.4	NaN	1002.95	2885.14	6246.48	2332.69	NaN	2756.28	3259.63	1788.66	737.218	1962.61	1955.91
ACTB_S239_M1	ACTB	Actin, cytoplasmic 1	P60709	ACTB_HUMAN	_S[Phospho (STY)]YELPDGQVITIGNER_.2;_S[Phospho (STY)]YELPDGQVITIGNER_.3	_S[Phospho (STY)]YELPDGQVITIGNER_.2;_S[Phospho (STY)]YELPDGQVITIGNER_.3	EQEMATAASSSSLEKSYELPDGQVITIGNER	S	1	239	25029.9	29770.7	50950.9	13097.4	8255.44	9027.3	7141.32	4662.05	2215.88	NaN	NaN	11570.4	NaN	NaN	NaN	9355.31	NaN	NaN	3680.79	7112.03	1512.04	NaN	2209.6	14303.2
ACTB_S323_M1	ACTB	Actin, cytoplasmic 1	P60709	ACTB_HUMAN	_EITALAPS[Phospho (STY)]TMK_.2	_EITALAPS[Phospho (STY)]TMK_.2	GIADRMQKEITALAPSTMKIKIIAPPERKYS	S	0.982	316	NaN	NaN	NaN	NaN	NaN	NaN	1502.19	NaN	NaN	NaN	NaN	NaN	NaN	NaN	NaN	NaN	NaN	NaN	NaN	NaN	NaN	NaN	NaN	NaN
ACTB_S344_M1	ACTB	Actin, cytoplasmic 1	P60709	ACTB_HUMAN	_YSVWIGGS[Phospho (STY)]ILASLSTFQQM[Oxidation (M)]WISK_.3	_YSVWIGGS[Phospho (STY)]ILASLSTFQQM[Oxidation (M)]WISK_.3	IIAPPERKYSVWIGGSILASLSTFQQMWISK	S	0.991	337	NaN	NaN	NaN	NaN	NaN	NaN	NaN	NaN	NaN	NaN	NaN	NaN	NaN	NaN	NaN	NaN	NaN	NaN	NaN	NaN	NaN	NaN	NaN	NaN
ACTB_Y133_M1	ACTB	Actin, cytoplasmic 1	P60709	ACTB_HUMAN	_MTQIM[Oxidation (M)]FETFNTPAM[Oxidation (M)]Y[Phospho (STY)]VAIQAVLSLYASGR_.3	_MTQIM[Oxidation (M)]FETFNTPAM[Oxidation (M)]Y[Phospho (STY)]VAIQAVLSLYASGR_.3	KMTQIMFETFNTPAMYVAIQAVLSLYASGRT	Y	1	119	NaN	NaN	NaN	NaN	NaN	2088.63	NaN	NaN	NaN	712.358	NaN	NaN	NaN	NaN	NaN	NaN	NaN	NaN	NaN	NaN	NaN	NaN	NaN	NaN
ACTB_Y240_M1	ACTB	Actin, cytoplasmic 1	P60709	ACTB_HUMAN	_SY[Phospho (STY)]ELPDGQVITIGNER_.3	_SY[Phospho (STY)]ELPDGQVITIGNER_.3	QEMATAASSSSLEKSYELPDGQVITIGNERF	Y	0.916	239	NaN	NaN	NaN	NaN	NaN	NaN	NaN	NaN	NaN	NaN	NaN	NaN	NaN	NaN	NaN	NaN	NaN	NaN	NaN	NaN	NaN	NaN	NaN	NaN
ACTL6A_S233_M1	ACTL6A	Actin-like protein 6A	O96019	ACL6A_HUMAN	_EAVREGS[Phospho (STY)]PANWK_.2;_EAVREGS[Phospho (STY)]PANWK_.3;_EGS[Phospho (STY)]PANWK_.2	_EAVREGS[Phospho (STY)]PANWK_.2;_EAVREGS[Phospho (STY)]PANWK_.3;_EGS[Phospho (STY)]PANWK_.2	VPPYMIASKEAVREGSPANWKRKEKLPQVTR	S	1	227;231	16852.2	19848.3	50379.1	17737.6	16023.2	18004.1	20212.4	10272.7	NaN	NaN	NaN	6511.79	NaN	NaN	NaN	6157.56	45265.4	47911.5	85203.8	53398	5282.86	NaN	5031.12	32427.6
ACTN4_S159_M1	ACTN4	Alpha-actinin-4	O43707	ACTN4_HUMAN	_FAIQDIS[Phospho (STY)]VEETSAK_.2	_FAIQDIS[Phospho (STY)]VEETSAK_.2	GMIWTIILRFAIQDISVEETSAKEGLLLWCQ	S	1	153	2245.88	3259.27	4120.82	NaN	4990.1	7331.36	6475.28	2749.53	561.725	2352.24	4124.29	1260.16	NaN	NaN	NaN	2369.52	674.7	1126.2	2509.35	2420.27	NaN	NaN	381.671	5326.57
ACTN4_Y260_M1	ACTN4	Alpha-actinin-4	O43707	ACTN4_HUMAN	_AIMTY[Phospho (STY)]VSSFYHAFSGAQK_.3	_AIMTY[Phospho (STY)]VSSFYHAFSGAQK_.3	DIVNTARPDEKAIMTYVSSFYHAFSGAQKAE	Y	1	256	NaN	NaN	NaN	NaN	NaN	NaN	NaN	NaN	NaN	NaN	NaN	NaN	NaN	NaN	NaN	NaN	NaN	NaN	NaN	NaN	NaN	NaN	NaN	NaN
ACTR8_S412_M1	ACTR8	Actin-related protein 8	Q9H981	ARP8_HUMAN	_S[Phospho (STY)]QGDPEDPHDEHYLLATQSK_.3	_S[Phospho (STY)]QGDPEDPHDEHYLLATQSK_.3	TFGIVGQKMTTLQHRSQGDPEDPHDEHYLLA	S	1	412	8586.57	9573.56	18983.2	3239.86	NaN	NaN	NaN	NaN	NaN	NaN	NaN	1351.82	NaN	NaN	NaN	5510.96	NaN	NaN	NaN	NaN	NaN	NaN	NaN	NaN
ADAM22_S834_M1	ADAM22	Disintegrin and metalloproteinase domain-containing protein 22	Q9P0K1	ADA22_HUMAN	_SNS[Phospho (STY)]WQGNLGGNK_.2	_SNS[Phospho (STY)]WQGNLGGNK_.2	KHISDICENGRPRSNSWQGNLGGNKKKIRGK	S	1	832	NaN	NaN	NaN	NaN	NaN	NaN	NaN	NaN	NaN	NaN	325.541	NaN	13356	5711.16	10772.2	7645.54	NaN	NaN	NaN	1738.17	NaN	NaN	NaN	NaN
ADAM22_S857_M1	ADAM22	Disintegrin and metalloproteinase domain-containing protein 22	Q9P0K1	ADA22_HUMAN	_SNS[Phospho (STY)]TETLSPAK_.2	_SNS[Phospho (STY)]TETLSPAK_.2	NKKKIRGKRFRPRSNSTETLSPAKSPSSSTG	S	1	855	NaN	NaN	NaN	NaN	NaN	NaN	NaN	NaN	NaN	NaN	NaN	NaN	7548.01	2560.26	9573.35	NaN	NaN	NaN	NaN	NaN	NaN	NaN	NaN	NaN
ADAM9_S758_M1	ADAM9	Disintegrin and metalloproteinase domain-containing protein 9	Q13443	ADAM9_HUMAN	_HVS[Phospho (STY)]PVTPPR_.2	_HVS[Phospho (STY)]PVTPPR_.2	QANPSRQPGSVPRHVSPVTPPREVPIYANRF	S	1	756	NaN	NaN	NaN	4797.11	NaN	NaN	NaN	NaN	561.398	NaN	1089.65	962.275	49259.1	15373.4	51909.6	14865.5	18926.8	NaN	32955.9	40380.3	NaN	14605.4	NaN	NaN
ADAM9_S758_M2	ADAM9	Disintegrin and metalloproteinase domain-containing protein 9	Q13443	ADAM9_HUMAN	_HVS[Phospho (STY)]PVT[Phospho (STY)]PPREVPIYANR_.3;_HVS[Phospho (STY)]PVT[Phospho (STY)]PPREVPIYANR_.4	_HVS[Phospho (STY)]PVT[Phospho (STY)]PPREVPIYANR_.3;_HVS[Phospho (STY)]PVT[Phospho (STY)]PPREVPIYANR_.4	QANPSRQPGSVPRHVSPVTPPREVPIYANRF	S	1	756	12927.9	22504.2	26441.7	8601.72	5034.42	7489.62	7886.05	NaN	1842.11	773.078	NaN	NaN	109152	7595.83	124330	79192.6	6550.37	36012.8	23400	81240.4	8201.69	1837.25	2299.29	62005.5
ADAM9_T761_M1	ADAM9	Disintegrin and metalloproteinase domain-containing protein 9	Q13443	ADAM9_HUMAN	_HVSPVT[Phospho (STY)]PPREVPIYANR_.3;_HVSPVT[Phospho (STY)]PPREVPIYANR_.4	_HVSPVT[Phospho (STY)]PPREVPIYANR_.3;_HVSPVT[Phospho (STY)]PPREVPIYANR_.4	PSRQPGSVPRHVSPVTPPREVPIYANRFAVP	T	1	756	NaN	NaN	NaN	NaN	NaN	NaN	NaN	NaN	NaN	3697.13	3400.65	NaN	79818.4	17655.8	74266.2	22462.4	NaN	16572.5	21152.6	NaN	14731.9	NaN	10778.9	19377.7
ADAM9_T761_M2	ADAM9	Disintegrin and metalloproteinase domain-containing protein 9	Q13443	ADAM9_HUMAN	_HVSPVT[Phospho (STY)]PPREVPIY[Phospho (STY)]ANR_.3;_HVS[Phospho (STY)]PVT[Phospho (STY)]PPREVPIYANR_.3;_HVS[Phospho (STY)]PVT[Phospho (STY)]PPREVPIYANR_.4	_HVSPVT[Phospho (STY)]PPREVPIY[Phospho (STY)]ANR_.3;_HVS[Phospho (STY)]PVT[Phospho (STY)]PPREVPIYANR_.3;_HVS[Phospho (STY)]PVT[Phospho (STY)]PPREVPIYANR_.4	PSRQPGSVPRHVSPVTPPREVPIYANRFAVP	T	1	756	17412.4	31048.4	35614	13333.5	7444.64	10087.7	10621.6	NaN	2943.84	1041.25	NaN	NaN	148866	10971.9	173883	112040	11051.6	49675	34209.7	114608	13306.5	2474.57	6867.73	84936.3
ADAM9_Y769_M2	ADAM9	Disintegrin and metalloproteinase domain-containing protein 9	Q13443	ADAM9_HUMAN	_HVSPVT[Phospho (STY)]PPREVPIY[Phospho (STY)]ANR_.3	_HVSPVT[Phospho (STY)]PPREVPIY[Phospho (STY)]ANR_.3	PRHVSPVTPPREVPIYANRFAVPTYAAKQPQ	Y	1	756	NaN	8344.43	NaN	4448.21	NaN	NaN	NaN	NaN	1028.51	NaN	NaN	NaN	39713.8	3239.09	49552.7	32847.6	4158.4	NaN	10809.7	33367.8	4750.58	NaN	4025.72	22930.9
ADAR_S599_M1	ADAR	Double-stranded RNA-specific adenosine deaminase	P55265	DSRAD_HUMAN	_TAES[Phospho (STY)]QTPTPSATSFFSGK_.2;_TAES[Phospho (STY)]QTPTPSATSFFSGK_.3	_TAES[Phospho (STY)]QTPTPSATSFFSGK_.2;_TAES[Phospho (STY)]QTPTPSATSFFSGK_.3	SSHYSTEKESEKTAESQTPTPSATSFFSGKS	S	0.94	596	NaN	NaN	NaN	NaN	NaN	NaN	12580.5	NaN	NaN	NaN	NaN	NaN	NaN	NaN	NaN	NaN	NaN	NaN	NaN	NaN	NaN	NaN	NaN	NaN
ADAR_S823_M1	ADAR	Double-stranded RNA-specific adenosine deaminase	P55265	DSRAD_HUMAN	_TMLLLS[Phospho (STY)]RSPEAQPK_.2;_TMLLLS[Phospho (STY)]RSPEAQPK_.3;_TM[Oxidation (M)]LLLS[Phospho (STY)]RSPEAQPK_.2;_TM[Oxidation (M)]LLLS[Phospho (STY)]RSPEAQPK_.3	_TMLLLS[Phospho (STY)]RSPEAQPK_.2;_TMLLLS[Phospho (STY)]RSPEAQPK_.3;_TM[Oxidation (M)]LLLS[Phospho (STY)]RSPEAQPK_.2;_TM[Oxidation (M)]LLLS[Phospho (STY)]RSPEAQPK_.3	TPVTGASLRRTMLLLSRSPEAQPKTLPLTGS	S	0.999	818	NaN	5506.05	14497.9	7247.58	NaN	NaN	28396.8	NaN	NaN	1608.66	NaN	NaN	NaN	NaN	NaN	NaN	NaN	NaN	NaN	NaN	NaN	NaN	NaN	132915
ADAR_S823_M2	ADAR	Double-stranded RNA-specific adenosine deaminase	P55265	DSRAD_HUMAN	_T[Phospho (STY)]M[Oxidation (M)]LLLS[Phospho (STY)]RSPEAQPK_.3	_T[Phospho (STY)]M[Oxidation (M)]LLLS[Phospho (STY)]RSPEAQPK_.3	TPVTGASLRRTMLLLSRSPEAQPKTLPLTGS	S	0.994	818	NaN	NaN	NaN	NaN	NaN	NaN	NaN	NaN	NaN	NaN	406.079	NaN	NaN	NaN	1770.61	NaN	NaN	NaN	NaN	NaN	NaN	NaN	NaN	NaN
ADAR_S825_M1	ADAR	Double-stranded RNA-specific adenosine deaminase	P55265	DSRAD_HUMAN	_TMLLLSRS[Phospho (STY)]PEAQPK_.2;_TMLLLSRS[Phospho (STY)]PEAQPK_.3;_TM[Oxidation (M)]LLLSRS[Phospho (STY)]PEAQPK_.2;_TM[Oxidation (M)]LLLSRS[Phospho (STY)]PEAQPK_.3	_TMLLLSRS[Phospho (STY)]PEAQPK_.2;_TMLLLSRS[Phospho (STY)]PEAQPK_.3;_TM[Oxidation (M)]LLLSRS[Phospho (STY)]PEAQPK_.2;_TM[Oxidation (M)]LLLSRS[Phospho (STY)]PEAQPK_.3	VTGASLRRTMLLLSRSPEAQPKTLPLTGSTF	S	1	818	NaN	NaN	NaN	7880.97	18277.4	23385.5	NaN	11056.4	NaN	NaN	NaN	NaN	NaN	1138.59	4380.92	NaN	58899.9	87340.8	121150	117317	35981.9	24391.1	21880.3	108688
ADAR_T596_M1	ADAR	Double-stranded RNA-specific adenosine deaminase	P55265	DSRAD_HUMAN	_T[Phospho (STY)]AESQTPTPSATSFFSGK_.2	_T[Phospho (STY)]AESQTPTPSATSFFSGK_.2	SEESSHYSTEKESEKTAESQTPTPSATSFFS	T	0.978	596	NaN	NaN	NaN	NaN	NaN	NaN	NaN	NaN	NaN	NaN	NaN	NaN	NaN	NaN	NaN	NaN	NaN	NaN	NaN	NaN	NaN	NaN	NaN	NaN
ADAR_T601_M1	ADAR	Double-stranded RNA-specific adenosine deaminase	P55265	DSRAD_HUMAN	_TAESQT[Phospho (STY)]PTPSATSFFSGK_.2;_TAESQT[Phospho (STY)]PTPSATSFFSGK_.3	_TAESQT[Phospho (STY)]PTPSATSFFSGK_.2;_TAESQT[Phospho (STY)]PTPSATSFFSGK_.3	HYSTEKESEKTAESQTPTPSATSFFSGKSPV	T	1	596	NaN	NaN	NaN	NaN	NaN	13415.6	NaN	NaN	NaN	1659.66	1605.91	NaN	NaN	NaN	NaN	NaN	155723	159411	268116	207354	81158.3	36417.9	32959.8	160239
ADAR_T603_M1	ADAR	Double-stranded RNA-specific adenosine deaminase	P55265	DSRAD_HUMAN	_TAESQTPT[Phospho (STY)]PSATSFFSGK_.3	_TAESQTPT[Phospho (STY)]PSATSFFSGK_.3	STEKESEKTAESQTPTPSATSFFSGKSPVTT	T	0.955	596	NaN	NaN	NaN	NaN	NaN	NaN	NaN	NaN	NaN	NaN	NaN	NaN	2436.8	NaN	NaN	NaN	NaN	NaN	NaN	NaN	NaN	NaN	NaN	NaN
ADAR_T818_M2	ADAR	Double-stranded RNA-specific adenosine deaminase	P55265	DSRAD_HUMAN	_T[Phospho (STY)]M[Oxidation (M)]LLLS[Phospho (STY)]RSPEAQPK_.3	_T[Phospho (STY)]M[Oxidation (M)]LLLS[Phospho (STY)]RSPEAQPK_.3	GFTEVTPVTGASLRRTMLLLSRSPEAQPKTL	T	1	818	NaN	NaN	NaN	NaN	NaN	NaN	NaN	NaN	NaN	NaN	406.079	NaN	NaN	NaN	1770.61	NaN	NaN	NaN	NaN	NaN	NaN	NaN	NaN	NaN
ADARB1_S26_M1	ADARB1	Double-stranded RNA-specific editase 1	P78563	RED1_HUMAN	_NLDNVS[Phospho (STY)]PK_.2	_NLDNVS[Phospho (STY)]PK_.2	SSSTDVKENRNLDNVSPKDGSTPGPGEGSQL	S	1	21	NaN	NaN	NaN	NaN	NaN	NaN	NaN	NaN	NaN	NaN	NaN	NaN	NaN	NaN	NaN	NaN	11904.1	5722.62	11501.8	5148.71	3222.47	NaN	2744.76	3604.96
ADCY3_S525_M1	ADCY3	Adenylate cyclase type 3	O60266	ADCY3_HUMAN	_SSS[Phospho (STY)]PALIETK_.2	_SSS[Phospho (STY)]PALIETK_.2	GSALPNGAPASSKSSSPALIETKEPNGSAHS	S	0.964	523	NaN	NaN	NaN	NaN	NaN	NaN	NaN	NaN	NaN	NaN	NaN	NaN	10100.5	4304.79	NaN	NaN	NaN	NaN	NaN	NaN	NaN	NaN	NaN	NaN
ADCY6_S576_M1	ADCY6	Adenylate cyclase type 6	O43306	ADCY6_HUMAN	_ANS[Phospho (STY)]MEGLMPR_.2	_ANS[Phospho (STY)]MEGLMPR_.2	EEKAMLAKLQRTRANSMEGLMPRWVPDRAFS	S	1	574	NaN	NaN	NaN	NaN	NaN	NaN	NaN	NaN	NaN	NaN	NaN	NaN	2305.95	396.344	2117.14	NaN	NaN	NaN	NaN	NaN	NaN	NaN	NaN	NaN
ADCY9_S1257_M1	ADCY9	Adenylate cyclase type 9	O60503	ADCY9_HUMAN	_VIPQHQLS[Phospho (STY)]ISPDIR_.3	_VIPQHQLS[Phospho (STY)]ISPDIR_.3	YPKCTDHRVIPQHQLSISPDIRVQVDGSIGR	S	0.998	1250	NaN	NaN	NaN	NaN	NaN	NaN	NaN	NaN	NaN	NaN	NaN	NaN	NaN	NaN	NaN	NaN	NaN	NaN	NaN	NaN	NaN	NaN	NaN	NaN
ADCY9_S1257_M2	ADCY9	Adenylate cyclase type 9	O60503	ADCY9_HUMAN	_VIPQHQLS[Phospho (STY)]IS[Phospho (STY)]PDIR_.3	_VIPQHQLS[Phospho (STY)]IS[Phospho (STY)]PDIR_.3	YPKCTDHRVIPQHQLSISPDIRVQVDGSIGR	S	1	1250	NaN	NaN	NaN	NaN	NaN	NaN	NaN	NaN	NaN	NaN	NaN	NaN	NaN	NaN	NaN	NaN	NaN	NaN	NaN	NaN	NaN	NaN	NaN	NaN
ADCY9_S1259_M1	ADCY9	Adenylate cyclase type 9	O60503	ADCY9_HUMAN	_VIPQHQLSIS[Phospho (STY)]PDIR_.3	_VIPQHQLSIS[Phospho (STY)]PDIR_.3	KCTDHRVIPQHQLSISPDIRVQVDGSIGRSP	S	1	1250	NaN	NaN	NaN	NaN	NaN	NaN	NaN	NaN	584.936	NaN	NaN	NaN	13565.3	NaN	17173.4	3149.01	NaN	NaN	NaN	NaN	1310.98	NaN	NaN	NaN
ADCY9_S1259_M2	ADCY9	Adenylate cyclase type 9	O60503	ADCY9_HUMAN	_VIPQHQLS[Phospho (STY)]IS[Phospho (STY)]PDIR_.3	_VIPQHQLS[Phospho (STY)]IS[Phospho (STY)]PDIR_.3	KCTDHRVIPQHQLSISPDIRVQVDGSIGRSP	S	1	1250	NaN	NaN	NaN	NaN	NaN	NaN	NaN	NaN	NaN	NaN	NaN	NaN	NaN	NaN	NaN	NaN	NaN	NaN	NaN	NaN	NaN	NaN	NaN	NaN
ADCY9_S3_M1	ADCY9	Adenylate cyclase type 9	O60503	ADCY9_HUMAN	_A[Acetyl (Protein N-term)]S[Phospho (STY)]PPHQQLLHHHSTEVSC[Carbamidomethyl (C)]DSSGDSNSVR_.4	_AS[Phospho (STY)]PPHQQLLHHHSTEVSC[Carbamidomethyl (C)]DSSGDSNSVR_.4	_____________MASPPHQQLLHHHSTEVS	S	1	2	NaN	NaN	NaN	NaN	NaN	NaN	NaN	NaN	NaN	NaN	NaN	NaN	NaN	NaN	12067.4	6576.86	NaN	NaN	NaN	NaN	NaN	NaN	NaN	NaN
ADCY9_S610_M1	ADCY9	Adenylate cyclase type 9	O60503	ADCY9_HUMAN	_GQGTAS[Phospho (STY)]SGNVSDLAQTVK_.2	_GQGTAS[Phospho (STY)]SGNVSDLAQTVK_.2	DGSQVSSGPRGQGTASSGNVSDLAQTVKTFD	S	0.996	605	NaN	NaN	NaN	NaN	NaN	NaN	NaN	NaN	NaN	NaN	NaN	NaN	1502.39	638.957	NaN	NaN	NaN	NaN	NaN	NaN	NaN	NaN	NaN	NaN
ADCY9_S611_M1	ADCY9	Adenylate cyclase type 9	O60503	ADCY9_HUMAN	_GQGTASS[Phospho (STY)]GNVSDLAQTVK_.2	_GQGTASS[Phospho (STY)]GNVSDLAQTVK_.2	GSQVSSGPRGQGTASSGNVSDLAQTVKTFDN	S	0.785	605	NaN	NaN	NaN	NaN	NaN	NaN	NaN	NaN	NaN	NaN	NaN	NaN	NaN	NaN	NaN	NaN	NaN	NaN	NaN	NaN	NaN	NaN	NaN	NaN
ADD1_S12_M1	ADD1	Alpha-adducin	P35611	ADDA_HUMAN	_AAVVTS[Phospho (STY)]PPPTTAPHK_.2;_AAVVTS[Phospho (STY)]PPPTTAPHK_.3	_AAVVTS[Phospho (STY)]PPPTTAPHK_.2;_AAVVTS[Phospho (STY)]PPPTTAPHK_.3	____MNGDSRAAVVTSPPPTTAPHKERYFDR	S	1	7	84108.4	105559	212210	101551	86915	51635.9	71994.6	45214.2	NaN	866.354	3197.81	33767.3	NaN	NaN	NaN	27917.6	10047.9	8742.39	13058.5	63938.5	NaN	NaN	NaN	33041.1
ADD1_S353_M1	ADD1	Alpha-adducin	P35611	ADDA_HUMAN	_S[Phospho (STY)]RSPGSPVGEGTGSPPK_.3	_S[Phospho (STY)]RSPGSPVGEGTGSPPK_.3	PDNLVLLNPEKYKAKSRSPGSPVGEGTGSPP	S	0.956	353	NaN	NaN	NaN	NaN	NaN	NaN	NaN	NaN	NaN	NaN	NaN	NaN	NaN	NaN	NaN	NaN	6700.63	NaN	NaN	NaN	NaN	NaN	NaN	NaN
ADD1_S355_M1	ADD1	Alpha-adducin	P35611	ADDA_HUMAN	_S[Phospho (STY)]PGSPVGEGTGSPPK_.2	_S[Phospho (STY)]PGSPVGEGTGSPPK_.2	NLVLLNPEKYKAKSRSPGSPVGEGTGSPPKW	S	0.983	355	NaN	NaN	NaN	NaN	NaN	NaN	NaN	NaN	NaN	NaN	NaN	NaN	NaN	NaN	NaN	NaN	NaN	NaN	NaN	NaN	NaN	NaN	NaN	NaN
ADD1_S355_M2	ADD1	Alpha-adducin	P35611	ADDA_HUMAN	_SRS[Phospho (STY)]PGS[Phospho (STY)]PVGEGTGSPPK_.2	_SRS[Phospho (STY)]PGS[Phospho (STY)]PVGEGTGSPPK_.2	NLVLLNPEKYKAKSRSPGSPVGEGTGSPPKW	S	0.992	353	NaN	NaN	NaN	NaN	NaN	NaN	NaN	NaN	NaN	NaN	NaN	NaN	NaN	NaN	NaN	NaN	NaN	NaN	NaN	NaN	NaN	NaN	NaN	NaN
ADD1_S358_M1	ADD1	Alpha-adducin	P35611	ADDA_HUMAN	_SPGS[Phospho (STY)]PVGEGTGSPPK_.2;_SRSPGS[Phospho (STY)]PVGEGTGSPPK_.2;_SRSPGS[Phospho (STY)]PVGEGTGSPPK_.3	_SPGS[Phospho (STY)]PVGEGTGSPPK_.2;_SRSPGS[Phospho (STY)]PVGEGTGSPPK_.2;_SRSPGS[Phospho (STY)]PVGEGTGSPPK_.3	LLNPEKYKAKSRSPGSPVGEGTGSPPKWQIG	S	1	355;353	79246.3	78947	181918	71899.8	86926.1	64743.7	75231.9	30859.7	3060.41	2110.46	6374.86	25843	5774.8	1604.13	NaN	34656.7	NaN	14486.1	27868.9	76591.6	4696.37	2053.82	12313.3	46070.8
ADD1_S358_M2	ADD1	Alpha-adducin	P35611	ADDA_HUMAN	_SRS[Phospho (STY)]PGS[Phospho (STY)]PVGEGTGSPPK_.2	_SRS[Phospho (STY)]PGS[Phospho (STY)]PVGEGTGSPPK_.2	LLNPEKYKAKSRSPGSPVGEGTGSPPKWQIG	S	1	353	NaN	NaN	NaN	NaN	NaN	NaN	NaN	NaN	NaN	NaN	NaN	NaN	NaN	NaN	NaN	NaN	NaN	NaN	NaN	NaN	NaN	NaN	NaN	NaN
ADD1_S465_M1	ADD1	Alpha-adducin	P35611	ADDA_HUMAN	_WLNSGRGDEASEEGQNGSS[Phospho (STY)]PK_.3	_WLNSGRGDEASEEGQNGSS[Phospho (STY)]PK_.3	SGRGDEASEEGQNGSSPKSKTKWTKEDGHRT	S	0.988	447	8451.91	10060.6	17163	5762.38	9473.18	8716.76	NaN	2770.18	NaN	NaN	NaN	998.85	NaN	NaN	NaN	1668.93	NaN	NaN	2089.46	1872.35	NaN	NaN	NaN	NaN
ADD1_S600_M1	ADD1	Alpha-adducin	P35611	ADDA_HUMAN	_EKS[Phospho (STY)]PPDQPAVPHPPPSTPIK_.3	_EKS[Phospho (STY)]PPDQPAVPHPPPSTPIK_.3	GSEENLDEAREQKEKSPPDQPAVPHPPPSTP	S	0.932	598	NaN	NaN	NaN	NaN	NaN	NaN	NaN	21944.6	NaN	NaN	NaN	NaN	NaN	NaN	NaN	13865.4	NaN	NaN	NaN	NaN	NaN	NaN	NaN	NaN
ADD1_T11_M1	ADD1	Alpha-adducin	P35611	ADDA_HUMAN	_AAVVT[Phospho (STY)]SPPPTTAPHK_.2;_AAVVT[Phospho (STY)]SPPPTTAPHK_.3	_AAVVT[Phospho (STY)]SPPPTTAPHK_.2;_AAVVT[Phospho (STY)]SPPPTTAPHK_.3	_____MNGDSRAAVVTSPPPTTAPHKERYFD	T	0.99	7	NaN	NaN	NaN	NaN	NaN	NaN	60744.9	NaN	NaN	NaN	6857.96	NaN	NaN	NaN	NaN	NaN	NaN	NaN	NaN	55827.9	NaN	NaN	3897.65	NaN
ADD3_S17_M1	ADD3	Gamma-adducin	Q9UEY8	ADDG_HUMAN	_S[Acetyl (Protein N-term)]SDASQGVITTPPPPS[Phospho (STY)]MPHK_.2	_SSDASQGVITTPPPPS[Phospho (STY)]MPHK_.2	SSDASQGVITTPPPPSMPHKERYFDRINEND	S	0.999	2	NaN	3609.66	NaN	NaN	NaN	NaN	NaN	596.944	NaN	NaN	NaN	NaN	NaN	NaN	NaN	NaN	NaN	NaN	NaN	NaN	NaN	NaN	NaN	NaN
ADD3_S402_M1	ADD3	Gamma-adducin	Q9UEY8	ADDG_HUMAN	_HKS[Phospho (STY)]DVEIPATVTAFSFEDDTVPLSPLK_.3;_HKS[Phospho (STY)]DVEIPATVTAFSFEDDTVPLSPLK_.4	_HKS[Phospho (STY)]DVEIPATVTAFSFEDDTVPLSPLK_.3;_HKS[Phospho (STY)]DVEIPATVTAFSFEDDTVPLSPLK_.4	YAYRHPLIREKPRHKSDVEIPATVTAFSFED	S	1	400	12586	NaN	57431.1	NaN	13417.7	NaN	NaN	NaN	NaN	NaN	NaN	NaN	NaN	NaN	NaN	NaN	NaN	NaN	NaN	NaN	NaN	NaN	NaN	NaN
ADD3_S585_M1	ADD3	Gamma-adducin	Q9UEY8	ADDG_HUMAN	_KQQGLEDAEQELLS[Phospho (STY)]DDASSVSQIQSQTQSPQNVPEK_.4	_KQQGLEDAEQELLS[Phospho (STY)]DDASSVSQIQSQTQSPQNVPEK_.4	ERKQQGLEDAEQELLSDDASSVSQIQSQTQS	S	0.99	572	NaN	NaN	NaN	NaN	NaN	NaN	NaN	NaN	NaN	NaN	NaN	3413.78	NaN	NaN	NaN	NaN	NaN	NaN	NaN	NaN	NaN	NaN	NaN	NaN
ADD3_S600_M1	ADD3	Gamma-adducin	Q9UEY8	ADDG_HUMAN	_KQQGLEDAEQELLSDDASSVSQIQSQTQS[Phospho (STY)]PQNVPEK_.4	_KQQGLEDAEQELLSDDASSVSQIQSQTQS[Phospho (STY)]PQNVPEK_.4	SDDASSVSQIQSQTQSPQNVPEKLEENHELF	S	1	572	12458.9	16764.8	23507.6	NaN	NaN	NaN	NaN	NaN	NaN	NaN	NaN	NaN	NaN	NaN	NaN	NaN	NaN	NaN	NaN	NaN	NaN	NaN	NaN	NaN
ADD3_S673_M1	ADD3	Gamma-adducin	Q9UEY8	ADDG_HUMAN	_IEEVLS[Phospho (STY)]PEGSPSK_.2;_SPEKIEEVLS[Phospho (STY)]PEGSPSK_.3	_IEEVLS[Phospho (STY)]PEGSPSK_.2;_SPEKIEEVLS[Phospho (STY)]PEGSPSK_.3	IEITIKSPEKIEEVLSPEGSPSKSPSKKKKK	S	1	668;664	NaN	16614.1	23467.1	17368	NaN	NaN	NaN	NaN	NaN	NaN	NaN	NaN	NaN	NaN	NaN	NaN	NaN	NaN	NaN	13774.3	NaN	NaN	NaN	NaN
ADD3_S673_M2	ADD3	Gamma-adducin	Q9UEY8	ADDG_HUMAN	_IEEVLS[Phospho (STY)]PEGSPSKSPS[Phospho (STY)]K_.3;_IEEVLS[Phospho (STY)]PEGSPSKS[Phospho (STY)]PSK_.2;_IEEVLS[Phospho (STY)]PEGSPSKS[Phospho (STY)]PSK_.3;_SPEKIEEVLS[Phospho (STY)]PEGSPSKS[Phospho (STY)]PSK_.3;_SPEKIEEVLS[Phospho (STY)]PEGS[Phospho (STY)]PSK_.2;_SPEKIEEVLS[Phospho (STY)]PEGS[Phospho (STY)]PSK_.3	_IEEVLS[Phospho (STY)]PEGSPSKSPS[Phospho (STY)]K_.3;_IEEVLS[Phospho (STY)]PEGSPSKS[Phospho (STY)]PSK_.2;_IEEVLS[Phospho (STY)]PEGSPSKS[Phospho (STY)]PSK_.3;_SPEKIEEVLS[Phospho (STY)]PEGSPSKS[Phospho (STY)]PSK_.3;_SPEKIEEVLS[Phospho (STY)]PEGS[Phospho (STY)]PSK_.2;_SPEKIEEVLS[Phospho (STY)]PEGS[Phospho (STY)]PSK_.3	IEITIKSPEKIEEVLSPEGSPSKSPSKKKKK	S	1	668;664	51264.6	81915.6	123150	NaN	NaN	NaN	NaN	NaN	NaN	NaN	NaN	NaN	NaN	NaN	NaN	NaN	NaN	NaN	NaN	NaN	NaN	NaN	NaN	NaN
ADD3_S677_M2	ADD3	Gamma-adducin	Q9UEY8	ADDG_HUMAN	_IEEVLSPEGS[Phospho (STY)]PS[Phospho (STY)]KSPSK_.2;_SPEKIEEVLSPEGS[Phospho (STY)]PSKS[Phospho (STY)]PSK_.3;_SPEKIEEVLS[Phospho (STY)]PEGS[Phospho (STY)]PSK_.2;_SPEKIEEVLS[Phospho (STY)]PEGS[Phospho (STY)]PSK_.3	_IEEVLSPEGS[Phospho (STY)]PS[Phospho (STY)]KSPSK_.2;_SPEKIEEVLSPEGS[Phospho (STY)]PSKS[Phospho (STY)]PSK_.3;_SPEKIEEVLS[Phospho (STY)]PEGS[Phospho (STY)]PSK_.2;_SPEKIEEVLS[Phospho (STY)]PEGS[Phospho (STY)]PSK_.3	IKSPEKIEEVLSPEGSPSKSPSKKKKKFRTP	S	1	668;664	NaN	17143.9	23483.8	NaN	NaN	NaN	NaN	NaN	NaN	NaN	NaN	NaN	NaN	NaN	NaN	NaN	NaN	NaN	NaN	NaN	NaN	NaN	NaN	NaN
ADD3_S679_M1	ADD3	Gamma-adducin	Q9UEY8	ADDG_HUMAN	_IEEVLSPEGSPS[Phospho (STY)]K_.2	_IEEVLSPEGSPS[Phospho (STY)]K_.2	SPEKIEEVLSPEGSPSKSPSKKKKKFRTPSF	S	0.957	668	NaN	NaN	NaN	NaN	NaN	NaN	NaN	NaN	NaN	NaN	NaN	NaN	NaN	NaN	NaN	NaN	NaN	NaN	NaN	NaN	NaN	NaN	NaN	NaN
ADD3_S679_M2	ADD3	Gamma-adducin	Q9UEY8	ADDG_HUMAN	_IEEVLSPEGSPS[Phospho (STY)]KS[Phospho (STY)]PSKK_.3;_IEEVLSPEGSPS[Phospho (STY)]KS[Phospho (STY)]PSK_.3;_IEEVLSPEGS[Phospho (STY)]PS[Phospho (STY)]KSPSK_.2;_SPEKIEEVLSPEGSPS[Phospho (STY)]KS[Phospho (STY)]PSK_.3	_IEEVLSPEGSPS[Phospho (STY)]KS[Phospho (STY)]PSKK_.3;_IEEVLSPEGSPS[Phospho (STY)]KS[Phospho (STY)]PSK_.3;_IEEVLSPEGS[Phospho (STY)]PS[Phospho (STY)]KSPSK_.2;_SPEKIEEVLSPEGSPS[Phospho (STY)]KS[Phospho (STY)]PSK_.3	SPEKIEEVLSPEGSPSKSPSKKKKKFRTPSF	S	0.991	668;664	NaN	NaN	NaN	NaN	NaN	NaN	NaN	NaN	NaN	NaN	NaN	NaN	NaN	NaN	NaN	NaN	NaN	NaN	NaN	NaN	NaN	NaN	NaN	NaN
ADD3_S681_M1	ADD3	Gamma-adducin	Q9UEY8	ADDG_HUMAN	_IEEVLSPEGSPSKS[Phospho (STY)]PSKK_.3;_IEEVLSPEGSPSKS[Phospho (STY)]PSK_.2;_IEEVLSPEGSPSKS[Phospho (STY)]PSK_.3;_SPEKIEEVLSPEGSPSKS[Phospho (STY)]PSK_.3	_IEEVLSPEGSPSKS[Phospho (STY)]PSKK_.3;_IEEVLSPEGSPSKS[Phospho (STY)]PSK_.2;_IEEVLSPEGSPSKS[Phospho (STY)]PSK_.3;_SPEKIEEVLSPEGSPSKS[Phospho (STY)]PSK_.3	EKIEEVLSPEGSPSKSPSKKKKKFRTPSFLK	S	1	668;664	38045.1	59706.7	114429	44445.1	107208	115245	72942.9	35689.3	NaN	NaN	NaN	10753.6	NaN	NaN	2730.1	16615.1	17133.1	18859.1	30129.5	60552.7	5502.02	NaN	NaN	55045.6
ADD3_S681_M2	ADD3	Gamma-adducin	Q9UEY8	ADDG_HUMAN	_IEEVLSPEGSPSKS[Phospho (STY)]PS[Phospho (STY)]KK_.3;_IEEVLSPEGSPSKS[Phospho (STY)]PS[Phospho (STY)]K_.3;_IEEVLSPEGSPS[Phospho (STY)]KS[Phospho (STY)]PSKK_.3;_IEEVLSPEGSPS[Phospho (STY)]KS[Phospho (STY)]PSK_.3;_IEEVLS[Phospho (STY)]PEGSPSKS[Phospho (STY)]PSK_.2;_IEEVLS[Phospho (STY)]PEGSPSKS[Phospho (STY)]PSK_.3;_SPEKIEEVLSPEGSPS[Phospho (STY)]KS[Phospho (STY)]PSK_.3;_SPEKIEEVLSPEGS[Phospho (STY)…	_IEEVLSPEGSPSKS[Phospho (STY)]PS[Phospho (STY)]KK_.3;_IEEVLSPEGSPSKS[Phospho (STY)]PS[Phospho (STY)]K_.3;_IEEVLSPEGSPS[Phospho (STY)]KS[Phospho (STY)]PSKK_.3;_IEEVLSPEGSPS[Phospho (STY)]KS[Phospho (STY)]PSK_.3;_IEEVLS[Phospho (STY)]PEGSPSKS[Phospho (STY)]PSK_.2;_IEEVLS[Phospho (STY)]PEGSPSKS[Phospho (STY)]PSK_.3;_SPEKIEEVLSPEGSPS[Phospho (STY)]KS[Phospho (STY)]PSK_.3;_SPEKIEEVLSPEGS[Phospho (STY)…	EKIEEVLSPEGSPSKSPSKKKKKFRTPSFLK	S	1	668;664	55482	99685.2	141580	NaN	NaN	NaN	NaN	NaN	NaN	NaN	NaN	NaN	NaN	NaN	NaN	NaN	NaN	NaN	NaN	NaN	NaN	NaN	NaN	NaN
ADD3_S683_M2	ADD3	Gamma-adducin	Q9UEY8	ADDG_HUMAN	_IEEVLSPEGSPSKS[Phospho (STY)]PS[Phospho (STY)]KK_.3;_IEEVLSPEGSPSKS[Phospho (STY)]PS[Phospho (STY)]K_.3;_IEEVLS[Phospho (STY)]PEGSPSKSPS[Phospho (STY)]K_.3	_IEEVLSPEGSPSKS[Phospho (STY)]PS[Phospho (STY)]KK_.3;_IEEVLSPEGSPSKS[Phospho (STY)]PS[Phospho (STY)]K_.3;_IEEVLS[Phospho (STY)]PEGSPSKSPS[Phospho (STY)]K_.3	IEEVLSPEGSPSKSPSKKKKKFRTPSFLKKN	S	0.996	668	NaN	NaN	NaN	NaN	NaN	NaN	NaN	NaN	NaN	NaN	NaN	NaN	NaN	NaN	NaN	NaN	NaN	NaN	NaN	NaN	NaN	NaN	NaN	NaN
ADD3_T11_M1	ADD3	Gamma-adducin	Q9UEY8	ADDG_HUMAN	_S[Acetyl (Protein N-term)]SDASQGVIT[Phospho (STY)]TPPPPSMPHK_.3	_SSDASQGVIT[Phospho (STY)]TPPPPSMPHK_.3	_____MSSDASQGVITTPPPPSMPHKERYFD	T	0.979	2	NaN	9291.08	18013.3	NaN	NaN	NaN	NaN	NaN	NaN	NaN	NaN	NaN	NaN	NaN	NaN	2337.24	NaN	NaN	2787.19	4628.55	NaN	NaN	NaN	3605.44
ADD3_T12_M1	ADD3	Gamma-adducin	Q9UEY8	ADDG_HUMAN	_S[Acetyl (Protein N-term)]SDASQGVITT[Phospho (STY)]PPPPSMPHK_.2;_S[Acetyl (Protein N-term)]SDASQGVITT[Phospho (STY)]PPPPSMPHK_.3	_SSDASQGVITT[Phospho (STY)]PPPPSMPHK_.2;_SSDASQGVITT[Phospho (STY)]PPPPSMPHK_.3	____MSSDASQGVITTPPPPSMPHKERYFDR	T	0.996	2	10014.6	15059.9	NaN	9955.35	NaN	NaN	NaN	NaN	NaN	278.393	NaN	NaN	NaN	NaN	NaN	NaN	NaN	NaN	NaN	NaN	NaN	NaN	NaN	NaN
ADGRG1_S676_M1	ADGRG1	Adhesion G-protein coupled receptor G1	Q9Y653	AGRG1_HUMAN	_SNS[Phospho (STY)]DSARLPISSGSTSSSR_.3	_SNS[Phospho (STY)]DSARLPISSGSTSSSR_.3	MRLQARGGPSPLKSNSDSARLPISSGSTSSS	S	0.847	674	NaN	NaN	NaN	NaN	NaN	NaN	NaN	NaN	NaN	NaN	NaN	NaN	NaN	NaN	NaN	NaN	NaN	NaN	NaN	NaN	NaN	NaN	NaN	NaN
ADGRG1_S678_M1	ADGRG1	Adhesion G-protein coupled receptor G1	Q9Y653	AGRG1_HUMAN	_SNSDS[Phospho (STY)]ARLPISSGSTSSSR_.3	_SNSDS[Phospho (STY)]ARLPISSGSTSSSR_.3	LQARGGPSPLKSNSDSARLPISSGSTSSSRI	S	1	674	NaN	NaN	NaN	NaN	NaN	NaN	NaN	NaN	NaN	NaN	1136.44	NaN	19870.7	9888.85	20387.5	NaN	NaN	NaN	NaN	NaN	NaN	NaN	NaN	NaN
ADGRG1_S685_M1	ADGRG1	Adhesion G-protein coupled receptor G1	Q9Y653	AGRG1_HUMAN	_LPISS[Phospho (STY)]GSTSSSR_.2	_LPISS[Phospho (STY)]GSTSSSR_.2	SPLKSNSDSARLPISSGSTSSSRI_______	S	0.982	681	NaN	NaN	NaN	NaN	NaN	NaN	NaN	NaN	NaN	NaN	NaN	NaN	NaN	NaN	NaN	NaN	NaN	NaN	NaN	NaN	NaN	NaN	NaN	NaN
ADGRG1_S687_M1	ADGRG1	Adhesion G-protein coupled receptor G1	Q9Y653	AGRG1_HUMAN	_LPISSGS[Phospho (STY)]TSSSRI_.2	_LPISSGS[Phospho (STY)]TSSSRI_.2	LKSNSDSARLPISSGSTSSSRI_________	S	0.979	681	NaN	NaN	NaN	NaN	NaN	NaN	NaN	NaN	NaN	NaN	NaN	NaN	NaN	6805.65	NaN	NaN	NaN	NaN	NaN	NaN	NaN	NaN	NaN	NaN
ADGRG6_S1160_M1	ADGRG6	Adhesion G-protein coupled receptor G6	Q86SQ4	AGRG6_HUMAN	_S[Phospho (STY)]LSSSSIGSNSTYLTSK_.2	_S[Phospho (STY)]LSSSSIGSNSTYLTSK_.2	TATNIIKKSSDNLGKSLSSSSIGSNSTYLTS	S	0.955	1160	NaN	NaN	NaN	NaN	NaN	NaN	NaN	NaN	NaN	NaN	NaN	NaN	NaN	NaN	NaN	NaN	NaN	NaN	NaN	NaN	NaN	NaN	NaN	NaN
ADGRG6_S1162_M1	ADGRG6	Adhesion G-protein coupled receptor G6	Q86SQ4	AGRG6_HUMAN	_SLS[Phospho (STY)]SSSIGSNSTYLTSK_.2	_SLS[Phospho (STY)]SSSIGSNSTYLTSK_.2	TNIIKKSSDNLGKSLSSSSIGSNSTYLTSKS	S	0.959	1160	NaN	NaN	NaN	NaN	NaN	NaN	NaN	NaN	NaN	NaN	NaN	NaN	NaN	NaN	NaN	NaN	NaN	NaN	NaN	NaN	NaN	NaN	NaN	NaN
ADNP_S709_M1	ADNP	Activity-dependent neuroprotector homeobox protein	Q9H2P0	ADNP_HUMAN	_LNQS[Phospho (STY)]PSLAPVK_.2	_LNQS[Phospho (STY)]PSLAPVK_.2	QNGQDKTNAPSRLNQSPSLAPVKRTYEQMEF	S	1	706	NaN	NaN	NaN	NaN	NaN	2887.58	NaN	NaN	NaN	NaN	NaN	NaN	NaN	NaN	NaN	NaN	3441.86	4494.12	5766.2	6550.89	NaN	868.298	906.423	6223.28
ADNP_S921_M1	ADNP	Activity-dependent neuroprotector homeobox protein	Q9H2P0	ADNP_HUMAN	_VIPEDAS[Phospho (STY)]ESEEK_.2	_VIPEDAS[Phospho (STY)]ESEEK_.2	DNPEEHVLKVIPEDASESEEKLDQKEDGSKY	S	1	915	NaN	NaN	NaN	NaN	NaN	NaN	NaN	NaN	NaN	NaN	NaN	NaN	NaN	NaN	NaN	NaN	2862.64	NaN	58135.1	NaN	NaN	NaN	NaN	12379
ADSL_S9_M1	;ADSL	Uncharacterized protein;Adenylosuccinate lyase	A0A1W2PRX2;P30566	A0A1W2PRX2_HUMAN;PUR8_HUMAN	_A[Acetyl (Protein N-term)]AGGDHGS[Phospho (STY)]PDSYRSPLASR_.2;_A[Acetyl (Protein N-term)]AGGDHGS[Phospho (STY)]PDSYRSPLASR_.3;_A[Acetyl (Protein N-term)]AGGDHGS[Phospho (STY)]PDSYR_.2	_AAGGDHGS[Phospho (STY)]PDSYRSPLASR_.2;_AAGGDHGS[Phospho (STY)]PDSYRSPLASR_.3;_AAGGDHGS[Phospho (STY)]PDSYR_.2	_______MAAGGDHGSPDSYRSPLASRYASP	S	1	2	44144.5	57802.1	117177	56489	2092.22	NaN	NaN	5456.23	NaN	NaN	1618.11	21066.6	NaN	NaN	NaN	16705.8	NaN	NaN	NaN	NaN	NaN	NaN	NaN	4603.54
ADSL_S9_M2	;ADSL	Uncharacterized protein;Adenylosuccinate lyase	A0A1W2PRX2;P30566	A0A1W2PRX2_HUMAN;PUR8_HUMAN	_A[Acetyl (Protein N-term)]AGGDHGS[Phospho (STY)]PDSY[Phospho (STY)]RSPLASR_.3	_AAGGDHGS[Phospho (STY)]PDSY[Phospho (STY)]RSPLASR_.3	_______MAAGGDHGSPDSYRSPLASRYASP	S	1	2	NaN	NaN	NaN	NaN	NaN	NaN	NaN	NaN	NaN	NaN	NaN	NaN	NaN	NaN	NaN	NaN	NaN	NaN	NaN	NaN	NaN	NaN	NaN	NaN
ADSL_Y13_M2	;ADSL	Uncharacterized protein;Adenylosuccinate lyase	A0A1W2PRX2;P30566	A0A1W2PRX2_HUMAN;PUR8_HUMAN	_A[Acetyl (Protein N-term)]AGGDHGS[Phospho (STY)]PDSY[Phospho (STY)]RSPLASR_.3	_AAGGDHGS[Phospho (STY)]PDSY[Phospho (STY)]RSPLASR_.3	___MAAGGDHGSPDSYRSPLASRYASPEMCF	Y	1	2	NaN	NaN	NaN	NaN	NaN	NaN	NaN	NaN	NaN	NaN	NaN	NaN	NaN	NaN	NaN	NaN	NaN	NaN	NaN	NaN	NaN	NaN	NaN	NaN
ADSS_S448_M1	ADSS;ADSSL1	Adenylosuccinate synthetase isozyme 2;Adenylosuccinate synthetase isozyme 1	P30520;Q8N142	PURA2_HUMAN;PURA1_HUMAN	_S[Phospho (STY)]RESMIQLF_.2;_S[Phospho (STY)]RESM[Oxidation (M)]IQLF_.2	_S[Phospho (STY)]RESMIQLF_.2;_S[Phospho (STY)]RESM[Oxidation (M)]IQLF_.2	EDELQIPVKWIGVGKSRESMIQLF_______	S	1	448;449	6029.53	4725.15	NaN	6632.59	NaN	NaN	NaN	NaN	NaN	NaN	NaN	3353.62	NaN	NaN	NaN	NaN	NaN	NaN	NaN	NaN	NaN	NaN	NaN	NaN
ADSS_S451_M1	ADSS;ADSSL1	Adenylosuccinate synthetase isozyme 2;Adenylosuccinate synthetase isozyme 1	P30520;Q8N142	PURA2_HUMAN;PURA1_HUMAN	_SRES[Phospho (STY)]MIQLF_.2	_SRES[Phospho (STY)]MIQLF_.2	LQIPVKWIGVGKSRESMIQLF__________	S	1	448;449	4333.34	5586.23	10936.4	NaN	NaN	NaN	NaN	NaN	NaN	NaN	NaN	NaN	NaN	NaN	NaN	NaN	NaN	NaN	NaN	NaN	NaN	NaN	NaN	NaN
AEBP2_S141_M1	AEBP2	Zinc finger protein AEBP2	Q6ZN18	AEBP2_HUMAN	_SLS[Phospho (STY)]PGAASSSSGDGDGK_.2	_SLS[Phospho (STY)]PGAASSSSGDGDGK_.2	VGSSGGSSSDETRSLSPGAASSSSGDGDGKE	S	1	139	2423.95	2457.4	5573.58	2244.72	6022.06	6721.11	4288.79	1754.53	NaN	NaN	NaN	1380.69	930.548	NaN	NaN	5823.97	3106.1	2934.16	5572.06	8350.14	NaN	NaN	NaN	NaN
AEBP2_S18_M1	AEBP2	Zinc finger protein AEBP2	Q6ZN18	AEBP2_HUMAN	_A[Acetyl (Protein N-term)]AAITDMADLEELSRLS[Phospho (STY)]PLPPGSPGSAAR_.3	_AAAITDMADLEELSRLS[Phospho (STY)]PLPPGSPGSAAR_.3	AAITDMADLEELSRLSPLPPGSPGSAARGRA	S	1	2	2540.08	NaN	NaN	828.289	NaN	NaN	2215.31	NaN	NaN	NaN	NaN	NaN	NaN	NaN	NaN	1606.94	NaN	NaN	NaN	1732.91	NaN	NaN	NaN	2518.28
AEBP2_S18_M2	AEBP2	Zinc finger protein AEBP2	Q6ZN18	AEBP2_HUMAN	_A[Acetyl (Protein N-term)]AAITDMADLEELSRLS[Phospho (STY)]PLPPGS[Phospho (STY)]PGSAAR_.3	_AAAITDMADLEELSRLS[Phospho (STY)]PLPPGS[Phospho (STY)]PGSAAR_.3	AAITDMADLEELSRLSPLPPGSPGSAARGRA	S	1	2	NaN	NaN	NaN	NaN	NaN	NaN	NaN	NaN	NaN	NaN	NaN	NaN	NaN	NaN	1213.32	NaN	NaN	NaN	NaN	704.436	NaN	NaN	NaN	NaN
AEBP2_S206_M1	AEBP2	Zinc finger protein AEBP2	Q6ZN18	AEBP2_HUMAN	_RGS[Phospho (STY)]LEMSSDGEPLSR_.2;_RGS[Phospho (STY)]LEMSSDGEPLSR_.3;_RGS[Phospho (STY)]LEM[Oxidation (M)]SSDGEPLSR_.3	_RGS[Phospho (STY)]LEMSSDGEPLSR_.2;_RGS[Phospho (STY)]LEMSSDGEPLSR_.3;_RGS[Phospho (STY)]LEM[Oxidation (M)]SSDGEPLSR_.3	TGGGGSSATSGGRRGSLEMSSDGEPLSRMDS	S	1	204	31881.5	39872.8	75168.8	24143.1	47477	59736.2	47271.6	13661.9	4118.25	2046.34	3943.2	10779.1	9074.99	1378.66	6798.17	21190.6	19766.4	24165.8	41468.3	39401.8	1880.4	NaN	849.274	20612.2
AEBP2_S24_M2	AEBP2	Zinc finger protein AEBP2	Q6ZN18	AEBP2_HUMAN	_A[Acetyl (Protein N-term)]AAITDMADLEELSRLS[Phospho (STY)]PLPPGS[Phospho (STY)]PGSAAR_.3	_AAAITDMADLEELSRLS[Phospho (STY)]PLPPGS[Phospho (STY)]PGSAAR_.3	ADLEELSRLSPLPPGSPGSAARGRAEPPEEE	S	1	2	NaN	NaN	NaN	NaN	NaN	NaN	NaN	NaN	NaN	NaN	NaN	NaN	NaN	NaN	1213.32	NaN	NaN	NaN	NaN	704.436	NaN	NaN	NaN	NaN
AEBP2_S390_M1	AEBP2	Zinc finger protein AEBP2	Q6ZN18	AEBP2_HUMAN	_S[Phospho (STY)]LPRPHDFFDAQTLDAIR_.3	_S[Phospho (STY)]LPRPHDFFDAQTLDAIR_.3	AGMNKRRKLKNKRRRSLPRPHDFFDAQTLDA	S	1	390	2369.02	2970.83	NaN	NaN	10227.6	8155.52	4815.98	1481.87	NaN	447.796	NaN	NaN	NaN	NaN	NaN	NaN	738.205	1022.37	1882.2	3164.72	NaN	NaN	NaN	NaN
AFAP1_S265_M1	AFAP1	Actin filament-associated protein 1	Q8N556	AFAP1_HUMAN	_EAYSGC[Carbamidomethyl (C)]SGPVDSEC[Carbamidomethyl (C)]PPPPSS[Phospho (STY)]PVHK_.3	_EAYSGC[Carbamidomethyl (C)]SGPVDSEC[Carbamidomethyl (C)]PPPPSS[Phospho (STY)]PVHK_.3	GCSGPVDSECPPPPSSPVHKAELEKKLSSER	S	1	246	NaN	NaN	NaN	NaN	NaN	NaN	NaN	NaN	NaN	NaN	NaN	NaN	NaN	NaN	NaN	NaN	38199.3	45881.8	101228	115270	13114.1	4446.85	NaN	49089.7
AFAP1_S277_M2	AFAP1	Actin filament-associated protein 1	Q8N556	AFAP1_HUMAN	_KLS[Phospho (STY)]SERPSS[Phospho (STY)]DGEGVVENGITTC[Carbamidomethyl (C)]NGK_.3;_KLS[Phospho (STY)]S[Phospho (STY)]ERPSSDGEGVVENGITTC[Carbamidomethyl (C)]NGK_.3	_KLS[Phospho (STY)]SERPSS[Phospho (STY)]DGEGVVENGITTC[Carbamidomethyl (C)]NGK_.3;_KLS[Phospho (STY)]S[Phospho (STY)]ERPSSDGEGVVENGITTC[Carbamidomethyl (C)]NGK_.3	PPSSPVHKAELEKKLSSERPSSDGEGVVENG	S	1	275	NaN	NaN	NaN	NaN	NaN	NaN	NaN	NaN	NaN	NaN	NaN	NaN	NaN	NaN	NaN	NaN	NaN	NaN	NaN	11888.7	NaN	NaN	NaN	5892.83
AFAP1_S278_M2	AFAP1	Actin filament-associated protein 1	Q8N556	AFAP1_HUMAN	_KLS[Phospho (STY)]S[Phospho (STY)]ERPSSDGEGVVENGITTC[Carbamidomethyl (C)]NGK_.3	_KLS[Phospho (STY)]S[Phospho (STY)]ERPSSDGEGVVENGITTC[Carbamidomethyl (C)]NGK_.3	PSSPVHKAELEKKLSSERPSSDGEGVVENGI	S	1	275	NaN	NaN	NaN	NaN	NaN	NaN	NaN	NaN	NaN	NaN	NaN	NaN	NaN	NaN	NaN	NaN	NaN	2351.21	NaN	NaN	NaN	NaN	NaN	NaN
AFAP1_S283_M2	AFAP1	Actin filament-associated protein 1	Q8N556	AFAP1_HUMAN	_KLS[Phospho (STY)]SERPSS[Phospho (STY)]DGEGVVENGITTC[Carbamidomethyl (C)]NGK_.3	_KLS[Phospho (STY)]SERPSS[Phospho (STY)]DGEGVVENGITTC[Carbamidomethyl (C)]NGK_.3	HKAELEKKLSSERPSSDGEGVVENGITTCNG	S	1	275	NaN	NaN	NaN	NaN	NaN	NaN	NaN	NaN	NaN	NaN	NaN	NaN	NaN	NaN	NaN	NaN	NaN	NaN	NaN	11888.7	NaN	NaN	NaN	5892.83
AFAP1_S665_M1	AFAP1	Actin filament-associated protein 1	Q8N556	AFAP1_HUMAN	_SGTSS[Phospho (STY)]PQSPVFR_.2	_SGTSS[Phospho (STY)]PQSPVFR_.2	GVTLGLAIEPKSGTSSPQSPVFRHRTLENSP	S	0.793	661	NaN	NaN	NaN	NaN	NaN	NaN	NaN	NaN	NaN	NaN	NaN	NaN	NaN	NaN	NaN	NaN	NaN	NaN	NaN	NaN	NaN	NaN	NaN	NaN
AFAP1_S668_M1	AFAP1	Actin filament-associated protein 1	Q8N556	AFAP1_HUMAN	_SGTSSPQS[Phospho (STY)]PVFR_.2	_SGTSSPQS[Phospho (STY)]PVFR_.2	LGLAIEPKSGTSSPQSPVFRHRTLENSPISS	S	1	661	3343.91	4284.82	NaN	2255.07	107111	160950	112975	40314.9	3248.31	2859.29	3728.23	1448.29	40919.3	20181.9	31301.3	6782.93	95396.8	79467.6	144421	148316	39913.2	24095.2	33199.4	141654
AFAP1_S679_M1	AFAP1	Actin filament-associated protein 1	Q8N556	AFAP1_HUMAN	_TLENS[Phospho (STY)]PISSC[Carbamidomethyl (C)]DTSDTEGPVPVNSAAVLK_.3	_TLENS[Phospho (STY)]PISSC[Carbamidomethyl (C)]DTSDTEGPVPVNSAAVLK_.3	SSPQSPVFRHRTLENSPISSCDTSDTEGPVP	S	0.998	675	NaN	NaN	NaN	NaN	NaN	NaN	NaN	NaN	NaN	NaN	NaN	NaN	NaN	NaN	NaN	NaN	5159.45	8277.2	21589.7	48904.5	NaN	NaN	NaN	NaN
AFAP1_T675_M1	AFAP1	Actin filament-associated protein 1	Q8N556	AFAP1_HUMAN	_T[Phospho (STY)]LENSPISSC[Carbamidomethyl (C)]DTSDTEGPVPVNSAAVLK_.3	_T[Phospho (STY)]LENSPISSC[Carbamidomethyl (C)]DTSDTEGPVPVNSAAVLK_.3	KSGTSSPQSPVFRHRTLENSPISSCDTSDTE	T	0.997	675	NaN	NaN	NaN	NaN	NaN	NaN	NaN	NaN	NaN	NaN	NaN	NaN	NaN	NaN	2483.56	NaN	NaN	NaN	NaN	NaN	NaN	NaN	NaN	NaN
AFAP1_T689_M1	AFAP1	Actin filament-associated protein 1	Q8N556	AFAP1_HUMAN	_TLENSPISSC[Carbamidomethyl (C)]DTSDT[Phospho (STY)]EGPVPVNSAAVLK_.3	_TLENSPISSC[Carbamidomethyl (C)]DTSDT[Phospho (STY)]EGPVPVNSAAVLK_.3	RTLENSPISSCDTSDTEGPVPVNSAAVLKKS	T	0.893	675	NaN	NaN	NaN	NaN	NaN	NaN	NaN	NaN	NaN	NaN	NaN	NaN	12129.5	NaN	NaN	NaN	21355.7	NaN	NaN	NaN	6568.75	NaN	NaN	NaN
AFF1_S206_M2	AFF1	AF4/FMR2 family member 1	P51825	AFF1_HUMAN	_ELSPLISLPS[Phospho (STY)]PVPPLS[Phospho (STY)]PIHSNQQTLPR_.3;_ELSPLISLPS[Phospho (STY)]PVPPLS[Phospho (STY)]PIHSNQQTLPR_.4	_ELSPLISLPS[Phospho (STY)]PVPPLS[Phospho (STY)]PIHSNQQTLPR_.3;_ELSPLISLPS[Phospho (STY)]PVPPLS[Phospho (STY)]PIHSNQQTLPR_.4	DSAPERELSPLISLPSPVPPLSPIHSNQQTL	S	1	197	NaN	NaN	NaN	NaN	1396.82	NaN	NaN	NaN	NaN	NaN	NaN	NaN	NaN	NaN	2879.37	1676.82	NaN	NaN	3948.1	7265.73	706.855	NaN	NaN	NaN
AFF1_S212_M1	AFF1	AF4/FMR2 family member 1	P51825	AFF1_HUMAN	_ELSPLISLPSPVPPLS[Phospho (STY)]PIHSNQQTLPR_.3;_ELSPLISLPSPVPPLS[Phospho (STY)]PIHSNQQTLPR_.4	_ELSPLISLPSPVPPLS[Phospho (STY)]PIHSNQQTLPR_.3;_ELSPLISLPSPVPPLS[Phospho (STY)]PIHSNQQTLPR_.4	ELSPLISLPSPVPPLSPIHSNQQTLPRTQGS	S	1	197	NaN	NaN	NaN	NaN	1229.78	NaN	1108.94	371.335	NaN	NaN	NaN	NaN	1681.03	NaN	NaN	NaN	1878.24	2807.67	4349.59	5563.33	NaN	NaN	NaN	1306.86
AFF1_S212_M2	AFF1	AF4/FMR2 family member 1	P51825	AFF1_HUMAN	_ELSPLISLPS[Phospho (STY)]PVPPLS[Phospho (STY)]PIHSNQQTLPR_.3;_ELSPLISLPS[Phospho (STY)]PVPPLS[Phospho (STY)]PIHSNQQTLPR_.4	_ELSPLISLPS[Phospho (STY)]PVPPLS[Phospho (STY)]PIHSNQQTLPR_.3;_ELSPLISLPS[Phospho (STY)]PVPPLS[Phospho (STY)]PIHSNQQTLPR_.4	ELSPLISLPSPVPPLSPIHSNQQTLPRTQGS	S	1	197	NaN	NaN	NaN	NaN	1396.82	NaN	NaN	NaN	NaN	NaN	NaN	NaN	NaN	NaN	2879.37	1676.82	NaN	NaN	3948.1	7265.73	706.855	NaN	NaN	NaN
AFF1_S588_M1	AFF1	AF4/FMR2 family member 1	P51825	AFF1_HUMAN	_S[Phospho (STY)]PAQQEPPQR_.2	_S[Phospho (STY)]PAQQEPPQR_.2	APPEAPHPGKRSCQKSPAQQEPPQRQTVGTK	S	1	588	NaN	NaN	NaN	NaN	NaN	NaN	NaN	NaN	NaN	NaN	NaN	NaN	4071.32	695.365	3225.45	NaN	36271.8	9235.6	37627.6	9613.55	2939.37	NaN	1915.52	5139.31
AFF1_S750_M1	AFF1	AF4/FMR2 family member 1	P51825	AFF1_HUMAN	_LLS[Phospho (STY)]PLRDTPPPQSLMVK_.3;_LLS[Phospho (STY)]PLRDTPPPQSLM[Oxidation (M)]VK_.3	_LLS[Phospho (STY)]PLRDTPPPQSLMVK_.3;_LLS[Phospho (STY)]PLRDTPPPQSLM[Oxidation (M)]VK_.3	RKDRLPLPLRDTKLLSPLRDTPPPQSLMVKI	S	1	748	NaN	NaN	NaN	NaN	NaN	3660.68	2476.88	NaN	NaN	NaN	NaN	NaN	NaN	NaN	NaN	NaN	3649.94	4684.83	5756.36	9084.32	NaN	NaN	NaN	5770.96
AFF1_T372_M2	AFF1	AF4/FMR2 family member 1	P51825	AFF1_HUMAN	_EMTHSWPPPLT[Phospho (STY)]AIHT[Phospho (STY)]PSTAEPSK_.3;_EMTHSWPPPLT[Phospho (STY)]AIHT[Phospho (STY)]PSTAEPSK_.4;_EM[Oxidation (M)]THSWPPPLT[Phospho (STY)]AIHT[Phospho (STY)]PSTAEPSK_.3;_EM[Oxidation (M)]THSWPPPLT[Phospho (STY)]AIHT[Phospho (STY)]PSTAEPSK_.4	_EMTHSWPPPLT[Phospho (STY)]AIHT[Phospho (STY)]PSTAEPSK_.3;_EMTHSWPPPLT[Phospho (STY)]AIHT[Phospho (STY)]PSTAEPSK_.4;_EM[Oxidation (M)]THSWPPPLT[Phospho (STY)]AIHT[Phospho (STY)]PSTAEPSK_.3;_EM[Oxidation (M)]THSWPPPLT[Phospho (STY)]AIHT[Phospho (STY)]PSTAEPSK_.4	EEILKEMTHSWPPPLTAIHTPSTAEPSKFPF	T	1	362	NaN	NaN	NaN	NaN	NaN	NaN	NaN	NaN	NaN	NaN	NaN	NaN	NaN	NaN	NaN	NaN	3124.13	21728	35557.6	29547.3	7397.47	NaN	NaN	NaN
AFF1_T376_M2	AFF1	AF4/FMR2 family member 1	P51825	AFF1_HUMAN	_EMTHSWPPPLT[Phospho (STY)]AIHT[Phospho (STY)]PSTAEPSK_.3;_EMTHSWPPPLT[Phospho (STY)]AIHT[Phospho (STY)]PSTAEPSK_.4;_EM[Oxidation (M)]THSWPPPLT[Phospho (STY)]AIHT[Phospho (STY)]PSTAEPSK_.3;_EM[Oxidation (M)]THSWPPPLT[Phospho (STY)]AIHT[Phospho (STY)]PSTAEPSK_.4	_EMTHSWPPPLT[Phospho (STY)]AIHT[Phospho (STY)]PSTAEPSK_.3;_EMTHSWPPPLT[Phospho (STY)]AIHT[Phospho (STY)]PSTAEPSK_.4;_EM[Oxidation (M)]THSWPPPLT[Phospho (STY)]AIHT[Phospho (STY)]PSTAEPSK_.3;_EM[Oxidation (M)]THSWPPPLT[Phospho (STY)]AIHT[Phospho (STY)]PSTAEPSK_.4	KEMTHSWPPPLTAIHTPSTAEPSKFPFPTKD	T	1	362	NaN	NaN	NaN	NaN	NaN	NaN	NaN	NaN	NaN	NaN	NaN	NaN	NaN	NaN	NaN	NaN	3124.13	21728	35557.6	29547.3	7397.47	NaN	NaN	NaN
AFF1_T697_M1	AFF1	AF4/FMR2 family member 1	P51825	AFF1_HUMAN	_DNVEDRT[Phospho (STY)]PEHFALVPLTESQGPPHSGSGSR_.4	_DNVEDRT[Phospho (STY)]PEHFALVPLTESQGPPHSGSGSR_.4	ALSGPEPAKDNVEDRTPEHFALVPLTESQGP	T	1	691	NaN	NaN	NaN	NaN	NaN	NaN	NaN	NaN	NaN	NaN	NaN	NaN	NaN	NaN	NaN	NaN	1966.25	2764.21	4725.3	3358.18	NaN	NaN	NaN	2148.36
AFF4_S1043_M1	AFF4	AF4/FMR2 family member 4	Q9UHB7	AFF4_HUMAN	_NSYNNSQAPS[Phospho (STY)]PGLGSK_.2;_NSYNNSQAPS[Phospho (STY)]PGLGSK_.3	_NSYNNSQAPS[Phospho (STY)]PGLGSK_.2;_NSYNNSQAPS[Phospho (STY)]PGLGSK_.3	LTEHLKNSYNNSQAPSPGLGSKAVGMPSPVS	S	1	1034	NaN	NaN	NaN	NaN	18250.1	18477.3	20532.4	6047.5	NaN	NaN	NaN	NaN	13325.6	4920.02	9401.3	3630.16	44673.4	43332.6	55167.6	69337.7	8212.56	3433.06	5128.3	41890.2
AFF4_S1055_M2	AFF4	AF4/FMR2 family member 4	Q9UHB7	AFF4_HUMAN	_AVGMPS[Phospho (STY)]PVS[Phospho (STY)]PKLSPGNSGNYSSGASSASASGSSVTIPQK_.4;_AVGMPS[Phospho (STY)]PVS[Phospho (STY)]PK_.2	_AVGMPS[Phospho (STY)]PVS[Phospho (STY)]PKLSPGNSGNYSSGASSASASGSSVTIPQK_.4;_AVGMPS[Phospho (STY)]PVS[Phospho (STY)]PK_.2	QAPSPGLGSKAVGMPSPVSPKLSPGNSGNYS	S	1	1050	NaN	NaN	NaN	NaN	NaN	NaN	NaN	NaN	NaN	NaN	NaN	NaN	NaN	NaN	NaN	NaN	NaN	NaN	NaN	NaN	NaN	NaN	NaN	NaN
AFF4_S1058_M1	AFF4	AF4/FMR2 family member 4	Q9UHB7	AFF4_HUMAN	_AVGMPSPVS[Phospho (STY)]PK_.2;_AVGM[Oxidation (M)]PSPVS[Phospho (STY)]PK_.2	_AVGMPSPVS[Phospho (STY)]PK_.2;_AVGM[Oxidation (M)]PSPVS[Phospho (STY)]PK_.2	SPGLGSKAVGMPSPVSPKLSPGNSGNYSSGA	S	1	1050	NaN	NaN	NaN	3048.97	33496.4	44012.7	48992.8	14204.8	NaN	NaN	NaN	NaN	19329	8543.48	13488.3	4506.47	99150.7	103446	150319	135144	15169	10699	11795.2	66598.6
AFF4_S1058_M2	AFF4	AF4/FMR2 family member 4	Q9UHB7	AFF4_HUMAN	_AVGMPSPVS[Phospho (STY)]PKLS[Phospho (STY)]PGNSGNYSSGASSASASGSSVTIPQK_.4;_AVGMPS[Phospho (STY)]PVS[Phospho (STY)]PKLSPGNSGNYSSGASSASASGSSVTIPQK_.4;_AVGMPS[Phospho (STY)]PVS[Phospho (STY)]PK_.2;_AVGM[Oxidation (M)]PSPVS[Phospho (STY)]PKLS[Phospho (STY)]PGNSGNYSSGASSASASGSSVTIPQK_.4	_AVGMPSPVS[Phospho (STY)]PKLS[Phospho (STY)]PGNSGNYSSGASSASASGSSVTIPQK_.4;_AVGMPS[Phospho (STY)]PVS[Phospho (STY)]PKLSPGNSGNYSSGASSASASGSSVTIPQK_.4;_AVGMPS[Phospho (STY)]PVS[Phospho (STY)]PK_.2;_AVGM[Oxidation (M)]PSPVS[Phospho (STY)]PKLS[Phospho (STY)]PGNSGNYSSGASSASASGSSVTIPQK_.4	SPGLGSKAVGMPSPVSPKLSPGNSGNYSSGA	S	1	1050	NaN	NaN	NaN	NaN	NaN	NaN	NaN	NaN	NaN	NaN	NaN	NaN	NaN	NaN	NaN	NaN	NaN	NaN	NaN	NaN	NaN	NaN	NaN	NaN
AFF4_S1062_M1	AFF4	AF4/FMR2 family member 4	Q9UHB7	AFF4_HUMAN	_LS[Phospho (STY)]PGNSGNYSSGASSASASGSSVTIPQK_.3	_LS[Phospho (STY)]PGNSGNYSSGASSASASGSSVTIPQK_.3	GSKAVGMPSPVSPKLSPGNSGNYSSGASSAS	S	1	1061	NaN	NaN	NaN	NaN	18876.1	NaN	NaN	NaN	NaN	NaN	NaN	NaN	9976.21	4005.69	NaN	NaN	33759.8	39008.4	55502.6	50198.6	NaN	NaN	NaN	30937.2
AFF4_S1062_M2	AFF4	AF4/FMR2 family member 4	Q9UHB7	AFF4_HUMAN	_AVGMPSPVS[Phospho (STY)]PKLS[Phospho (STY)]PGNSGNYSSGASSASASGSSVTIPQK_.4;_AVGM[Oxidation (M)]PSPVS[Phospho (STY)]PKLS[Phospho (STY)]PGNSGNYSSGASSASASGSSVTIPQK_.4	_AVGMPSPVS[Phospho (STY)]PKLS[Phospho (STY)]PGNSGNYSSGASSASASGSSVTIPQK_.4;_AVGM[Oxidation (M)]PSPVS[Phospho (STY)]PKLS[Phospho (STY)]PGNSGNYSSGASSASASGSSVTIPQK_.4	GSKAVGMPSPVSPKLSPGNSGNYSSGASSAS	S	1	1050	NaN	NaN	NaN	NaN	NaN	NaN	NaN	NaN	NaN	NaN	NaN	NaN	NaN	NaN	NaN	NaN	NaN	NaN	NaN	NaN	NaN	NaN	NaN	NaN
AFF4_S1075_M2	AFF4	AF4/FMR2 family member 4	Q9UHB7	AFF4_HUMAN	_AVGMPSPVSPKLSPGNSGNY[Phospho (STY)]SSGASS[Phospho (STY)]ASASGSSVTIPQK_.4	_AVGMPSPVSPKLSPGNSGNY[Phospho (STY)]SSGASS[Phospho (STY)]ASASGSSVTIPQK_.4	KLSPGNSGNYSSGASSASASGSSVTIPQKIH	S	0.852	1050	NaN	NaN	NaN	NaN	NaN	NaN	NaN	NaN	NaN	NaN	NaN	NaN	NaN	NaN	NaN	NaN	NaN	NaN	NaN	59870.7	NaN	NaN	NaN	NaN
AFF4_S178_M2	AFF4	AF4/FMR2 family member 4	Q9UHB7	AFF4_HUMAN	_SRS[Phospho (STY)]SS[Phospho (STY)]PGKPQAVSSLNSSHSR_.3	_SRS[Phospho (STY)]SS[Phospho (STY)]PGKPQAVSSLNSSHSR_.3	SRKKGQHGSEHSKSRSSSPGKPQAVSSLNSS	S	0.968	176	NaN	NaN	NaN	NaN	NaN	NaN	NaN	NaN	NaN	NaN	NaN	NaN	NaN	NaN	NaN	NaN	NaN	NaN	NaN	NaN	NaN	NaN	NaN	NaN
AFF4_S180_M1	AFF4	AF4/FMR2 family member 4	Q9UHB7	AFF4_HUMAN	_SSS[Phospho (STY)]PGKPQAVSSLNSSHSR_.2;_SSS[Phospho (STY)]PGKPQAVSSLNSSHSR_.3	_SSS[Phospho (STY)]PGKPQAVSSLNSSHSR_.2;_SSS[Phospho (STY)]PGKPQAVSSLNSSHSR_.3	KKGQHGSEHSKSRSSSPGKPQAVSSLNSSHS	S	1	178	NaN	NaN	NaN	NaN	62783.8	57874.6	53274.7	20406.7	5539.94	3059.4	4193.48	3872.07	59273.4	23242.7	39729.8	16600.5	115641	91900.4	152821	154282	22681.3	9472.94	18247.4	89493.8
AFF4_S180_M2	AFF4	AF4/FMR2 family member 4	Q9UHB7	AFF4_HUMAN	_SRS[Phospho (STY)]SS[Phospho (STY)]PGKPQAVSSLNSSHSR_.3	_SRS[Phospho (STY)]SS[Phospho (STY)]PGKPQAVSSLNSSHSR_.3	KKGQHGSEHSKSRSSSPGKPQAVSSLNSSHS	S	0.95	176	NaN	NaN	NaN	NaN	NaN	NaN	NaN	NaN	NaN	NaN	NaN	NaN	NaN	NaN	NaN	NaN	NaN	NaN	NaN	NaN	NaN	NaN	NaN	NaN
AFF4_S210_M1	AFF4	AF4/FMR2 family member 4	Q9UHB7	AFF4_HUMAN	_S[Phospho (STY)]KSPRDPDANWDSPSR_.3	_S[Phospho (STY)]KSPRDPDANWDSPSR_.3	SRSHGNDHHSKEHQRSKSPRDPDANWDSPSR	S	0.981	210	NaN	NaN	NaN	NaN	NaN	NaN	NaN	NaN	NaN	NaN	NaN	NaN	NaN	NaN	NaN	NaN	NaN	NaN	NaN	NaN	NaN	NaN	NaN	37519.4
AFF4_S212_M1	AFF4	AF4/FMR2 family member 4	Q9UHB7	AFF4_HUMAN	_SKS[Phospho (STY)]PRDPDANWDSPSR_.2;_SKS[Phospho (STY)]PRDPDANWDSPSR_.3	_SKS[Phospho (STY)]PRDPDANWDSPSR_.2;_SKS[Phospho (STY)]PRDPDANWDSPSR_.3	SHGNDHHSKEHQRSKSPRDPDANWDSPSRVP	S	1	210	3311.17	NaN	NaN	NaN	27795.6	27950.8	30061.6	7372.53	2234.05	1206.16	1712.22	NaN	31049.9	NaN	29360.6	13605.9	40081.9	35767.7	65584.9	67065.8	7130.8	1813.01	5781.56	59101.9
AFF4_S487_M1	AFF4	AF4/FMR2 family member 4	Q9UHB7	AFF4_HUMAN	_VNPHKVS[Phospho (STY)]PASSVDSNIPSSQGYKK_.3;_VNPHKVS[Phospho (STY)]PASSVDSNIPSSQGYKK_.4;_VNPHKVS[Phospho (STY)]PASSVDSNIPSSQGYK_.3;_VNPHKVS[Phospho (STY)]PASSVDSNIPSSQGYK_.4;_VS[Phospho (STY)]PASSVDSNIPSSQGYK_.2;_VS[Phospho (STY)]PASSVDSNIPSSQGYK_.3	_VNPHKVS[Phospho (STY)]PASSVDSNIPSSQGYKK_.3;_VNPHKVS[Phospho (STY)]PASSVDSNIPSSQGYKK_.4;_VNPHKVS[Phospho (STY)]PASSVDSNIPSSQGYK_.3;_VNPHKVS[Phospho (STY)]PASSVDSNIPSSQGYK_.4;_VS[Phospho (STY)]PASSVDSNIPSSQGYK_.2;_VS[Phospho (STY)]PASSVDSNIPSSQGYK_.3	WQLDNWLNKVNPHKVSPASSVDSNIPSSQGY	S	1	481;486	13845.7	NaN	NaN	NaN	80032.9	86018.4	86383.1	25264.6	NaN	NaN	NaN	NaN	59568.2	20359	38058.1	19278.5	71202.9	94920.7	126148	138144	15566.3	NaN	12994.5	73421.4
AFF4_S487_M2	AFF4	AF4/FMR2 family member 4	Q9UHB7	AFF4_HUMAN	_VNPHKVS[Phospho (STY)]PASS[Phospho (STY)]VDSNIPSSQGYK_.3;_VNPHKVS[Phospho (STY)]PAS[Phospho (STY)]SVDSNIPSSQGYK_.3	_VNPHKVS[Phospho (STY)]PASS[Phospho (STY)]VDSNIPSSQGYK_.3;_VNPHKVS[Phospho (STY)]PAS[Phospho (STY)]SVDSNIPSSQGYK_.3	WQLDNWLNKVNPHKVSPASSVDSNIPSSQGY	S	1	481	NaN	NaN	NaN	NaN	NaN	NaN	5131.49	NaN	NaN	NaN	NaN	NaN	NaN	NaN	NaN	NaN	NaN	13901.2	20322.9	30776.6	NaN	NaN	NaN	NaN
AFF4_S490_M2	AFF4	AF4/FMR2 family member 4	Q9UHB7	AFF4_HUMAN	_VNPHKVS[Phospho (STY)]PAS[Phospho (STY)]SVDSNIPSSQGYK_.3	_VNPHKVS[Phospho (STY)]PAS[Phospho (STY)]SVDSNIPSSQGYK_.3	DNWLNKVNPHKVSPASSVDSNIPSSQGYKKE	S	0.997	481	NaN	NaN	NaN	NaN	NaN	NaN	NaN	NaN	NaN	NaN	NaN	NaN	NaN	NaN	4355.23	NaN	NaN	NaN	NaN	NaN	NaN	NaN	NaN	21894.2
AFF4_S491_M2	AFF4	AF4/FMR2 family member 4	Q9UHB7	AFF4_HUMAN	_VNPHKVS[Phospho (STY)]PASS[Phospho (STY)]VDSNIPSSQGYK_.3	_VNPHKVS[Phospho (STY)]PASS[Phospho (STY)]VDSNIPSSQGYK_.3	NWLNKVNPHKVSPASSVDSNIPSSQGYKKEG	S	0.999	481	NaN	NaN	NaN	NaN	NaN	NaN	5131.49	NaN	NaN	NaN	NaN	NaN	NaN	NaN	NaN	NaN	NaN	13901.2	20322.9	30776.6	NaN	NaN	NaN	NaN
AFF4_S549_M1	AFF4	AF4/FMR2 family member 4	Q9UHB7	AFF4_HUMAN	_QKS[Phospho (STY)]PAQSDSTTQR_.2	_QKS[Phospho (STY)]PAQSDSTTQR_.2	KTIQKGSESGRGRQKSPAQSDSTTQRRTVGK	S	1	547	NaN	NaN	NaN	NaN	NaN	NaN	NaN	NaN	NaN	NaN	NaN	NaN	NaN	503.521	1892.45	NaN	12964.7	NaN	NaN	NaN	NaN	NaN	NaN	NaN
AFF4_S694_M1	AFF4	AF4/FMR2 family member 4	Q9UHB7	AFF4_HUMAN	_MFS[Phospho (STY)]PMEEK_.2;_MFS[Phospho (STY)]PM[Oxidation (M)]EEK_.2;_M[Oxidation (M)]FS[Phospho (STY)]PMEEK_.2	_MFS[Phospho (STY)]PMEEK_.2;_MFS[Phospho (STY)]PM[Oxidation (M)]EEK_.2;_M[Oxidation (M)]FS[Phospho (STY)]PMEEK_.2	SSVEEEDSFFRQRMFSPMEEKELLSPLSEPD	S	1	692	NaN	NaN	NaN	NaN	7809.31	8938.66	10615.6	1214.35	NaN	NaN	NaN	NaN	4912.76	NaN	1469.28	NaN	11669.1	10258.5	17918.8	14916.6	1696.6	NaN	NaN	8826.89
AFF4_S703_M1	AFF4	AF4/FMR2 family member 4	Q9UHB7	AFF4_HUMAN	_ELLS[Phospho (STY)]PLSEPDDRYPLIVK_.2;_ELLS[Phospho (STY)]PLSEPDDRYPLIVK_.3	_ELLS[Phospho (STY)]PLSEPDDRYPLIVK_.2;_ELLS[Phospho (STY)]PLSEPDDRYPLIVK_.3	FRQRMFSPMEEKELLSPLSEPDDRYPLIVKI	S	1	700	NaN	NaN	NaN	NaN	3427.96	NaN	NaN	NaN	NaN	NaN	NaN	NaN	2053.31	NaN	NaN	NaN	3139.89	2742.93	6057.66	7777.7	809.849	NaN	NaN	1278.87
AFF4_S706_M1	AFF4	AF4/FMR2 family member 4	Q9UHB7	AFF4_HUMAN	_ELLSPLS[Phospho (STY)]EPDDRYPLIVK_.3	_ELLSPLS[Phospho (STY)]EPDDRYPLIVK_.3	RMFSPMEEKELLSPLSEPDDRYPLIVKIDLN	S	1	700	NaN	NaN	NaN	NaN	NaN	NaN	1831.89	NaN	NaN	NaN	NaN	NaN	1334.61	NaN	NaN	NaN	2027.61	2317.46	4453.38	6538.43	NaN	NaN	NaN	NaN
AFF4_S814_M1	AFF4	AF4/FMR2 family member 4	Q9UHB7	AFF4_HUMAN	_DLLPS[Phospho (STY)]PAGPVPSK_.2	_DLLPS[Phospho (STY)]PAGPVPSK_.2	ESSKQSAAKEKDLLPSPAGPVPSKDPKTEHG	S	1	810	NaN	NaN	NaN	NaN	28771.8	21164.1	34472.9	9886.12	NaN	NaN	NaN	NaN	16233.3	3108.91	NaN	NaN	48527.6	40168.7	74772.4	87178.8	9594.59	3024.85	NaN	48426.4
AFF4_S821_M1	AFF4	AF4/FMR2 family member 4	Q9UHB7	AFF4_HUMAN	_DLLPSPAGPVPS[Phospho (STY)]K_.2	_DLLPSPAGPVPS[Phospho (STY)]K_.2	AKEKDLLPSPAGPVPSKDPKTEHGSRKRTIS	S	0.995	810	NaN	NaN	NaN	NaN	NaN	NaN	NaN	NaN	NaN	308.581	NaN	NaN	NaN	NaN	NaN	NaN	NaN	NaN	NaN	NaN	NaN	NaN	NaN	NaN
AFF4_S836_M1	AFF4	AF4/FMR2 family member 4	Q9UHB7	AFF4_HUMAN	_TIS[Phospho (STY)]QSSSLK_.2	_TIS[Phospho (STY)]QSSSLK_.2	SKDPKTEHGSRKRTISQSSSLKSSSNSNKET	S	1	834	NaN	NaN	NaN	NaN	18985.6	NaN	14791.2	NaN	NaN	NaN	NaN	NaN	NaN	6731.59	7995.52	NaN	35095.5	14243.8	32707.5	21679.7	NaN	3801.86	4020.74	NaN
AFF4_S839_M1	AFF4	AF4/FMR2 family member 4	Q9UHB7	AFF4_HUMAN	_TISQSS[Phospho (STY)]SLK_.2	_TISQSS[Phospho (STY)]SLK_.2	PKTEHGSRKRTISQSSSLKSSSNSNKETSGS	S	0.919	834	NaN	NaN	NaN	NaN	NaN	NaN	NaN	NaN	NaN	NaN	NaN	NaN	NaN	NaN	10999	NaN	NaN	NaN	NaN	NaN	NaN	NaN	NaN	NaN
AFF4_T332_M2	AFF4	AF4/FMR2 family member 4	Q9UHB7	AFF4_HUMAN	_EMTHSWPPPLT[Phospho (STY)]AIHT[Phospho (STY)]PC[Carbamidomethyl (C)]K_.3;_EM[Oxidation (M)]THSWPPPLT[Phospho (STY)]AIHT[Phospho (STY)]PC[Carbamidomethyl (C)]K_.3	_EMTHSWPPPLT[Phospho (STY)]AIHT[Phospho (STY)]PC[Carbamidomethyl (C)]K_.3;_EM[Oxidation (M)]THSWPPPLT[Phospho (STY)]AIHT[Phospho (STY)]PC[Carbamidomethyl (C)]K_.3	DEILKEMTHSWPPPLTAIHTPCKTEPSKFPF	T	1	322	NaN	NaN	NaN	NaN	NaN	NaN	NaN	NaN	NaN	NaN	NaN	NaN	263.049	NaN	NaN	NaN	NaN	1401.93	6060.73	NaN	NaN	NaN	NaN	NaN
AFF4_T336_M2	AFF4	AF4/FMR2 family member 4	Q9UHB7	AFF4_HUMAN	_EMTHSWPPPLT[Phospho (STY)]AIHT[Phospho (STY)]PC[Carbamidomethyl (C)]K_.3;_EM[Oxidation (M)]THSWPPPLT[Phospho (STY)]AIHT[Phospho (STY)]PC[Carbamidomethyl (C)]K_.3	_EMTHSWPPPLT[Phospho (STY)]AIHT[Phospho (STY)]PC[Carbamidomethyl (C)]K_.3;_EM[Oxidation (M)]THSWPPPLT[Phospho (STY)]AIHT[Phospho (STY)]PC[Carbamidomethyl (C)]K_.3	KEMTHSWPPPLTAIHTPCKTEPSKFPFPTKE	T	1	322	NaN	NaN	NaN	NaN	NaN	NaN	NaN	NaN	NaN	NaN	NaN	NaN	263.049	NaN	NaN	NaN	NaN	1401.93	6060.73	NaN	NaN	NaN	NaN	NaN
AFF4_Y1069_M1	AFF4	AF4/FMR2 family member 4	Q9UHB7	AFF4_HUMAN	_LSPGNSGNY[Phospho (STY)]SSGASSASASGSSVTIPQK_.3	_LSPGNSGNY[Phospho (STY)]SSGASSASASGSSVTIPQK_.3	PSPVSPKLSPGNSGNYSSGASSASASGSSVT	Y	0.969	1061	NaN	NaN	NaN	NaN	NaN	NaN	NaN	NaN	NaN	NaN	NaN	NaN	NaN	NaN	7092.49	NaN	NaN	NaN	NaN	NaN	4416.31	2205.12	NaN	NaN
AFF4_Y1069_M2	AFF4	AF4/FMR2 family member 4	Q9UHB7	AFF4_HUMAN	_AVGMPSPVSPKLSPGNSGNY[Phospho (STY)]SSGASS[Phospho (STY)]ASASGSSVTIPQK_.4	_AVGMPSPVSPKLSPGNSGNY[Phospho (STY)]SSGASS[Phospho (STY)]ASASGSSVTIPQK_.4	PSPVSPKLSPGNSGNYSSGASSASASGSSVT	Y	1	1050	NaN	NaN	NaN	NaN	NaN	NaN	NaN	NaN	NaN	NaN	NaN	NaN	NaN	NaN	NaN	NaN	NaN	NaN	NaN	59870.7	NaN	NaN	NaN	NaN
AGAP1_S605_M1	AGAP1	Arf-GAP with GTPase, ANK repeat and PH domain-containing protein 1	Q9UPQ3	AGAP1_HUMAN	_LTS[Phospho (STY)]QSEAMALQSIR_.2;_LTS[Phospho (STY)]QSEAM[Oxidation (M)]ALQSIR_.2	_LTS[Phospho (STY)]QSEAMALQSIR_.2;_LTS[Phospho (STY)]QSEAM[Oxidation (M)]ALQSIR_.2	SLQSCESSKNKSRLTSQSEAMALQSIRNMRG	S	0.969	603	8720.97	NaN	NaN	NaN	NaN	NaN	NaN	6191.07	NaN	NaN	NaN	NaN	NaN	NaN	NaN	5649.08	NaN	NaN	NaN	NaN	NaN	NaN	NaN	NaN
AGFG1_S338_M1	AGFG1	Arf-GAP domain and FG repeat-containing protein 1	P52594	AGFG1_HUMAN	_YAALANLDNIFS[Phospho (STY)]AGQGGDQGSGFGTTGK_.3	_YAALANLDNIFS[Phospho (STY)]AGQGGDQGSGFGTTGK_.3	TADKYAALANLDNIFSAGQGGDQGSGFGTTG	S	1	327	NaN	NaN	NaN	NaN	NaN	NaN	NaN	NaN	NaN	NaN	NaN	NaN	NaN	NaN	NaN	NaN	NaN	NaN	987.458	NaN	NaN	NaN	NaN	NaN
AGFG1_S362_M1	AGFG1	Arf-GAP domain and FG repeat-containing protein 1	P52594	AGFG1_HUMAN	_APVGSVVS[Phospho (STY)]VPSQSSASSDK_.2	_APVGSVVS[Phospho (STY)]VPSQSSASSDK_.2	SGFGTTGKAPVGSVVSVPSQSSASSDKYAAL	S	1	355	NaN	NaN	NaN	NaN	4156.43	3433.71	3950.02	NaN	NaN	NaN	NaN	NaN	NaN	NaN	NaN	NaN	NaN	NaN	NaN	NaN	NaN	NaN	NaN	NaN
AGFG1_S371_M1	AGFG1	Arf-GAP domain and FG repeat-containing protein 1	P52594	AGFG1_HUMAN	_APVGSVVSVPSQSSASS[Phospho (STY)]DK_.2	_APVGSVVSVPSQSSASS[Phospho (STY)]DK_.2	PVGSVVSVPSQSSASSDKYAALAELDSVFSS	S	0.779	355	NaN	NaN	NaN	NaN	NaN	NaN	NaN	NaN	NaN	NaN	NaN	NaN	NaN	NaN	NaN	NaN	NaN	NaN	NaN	NaN	NaN	NaN	NaN	NaN
AGFG1_Y327_M1	AGFG1	Arf-GAP domain and FG repeat-containing protein 1	P52594	AGFG1_HUMAN	_Y[Phospho (STY)]AALANLDNIFSAGQGGDQGSGFGTTGK_.3	_Y[Phospho (STY)]AALANLDNIFSAGQGGDQGSGFGTTGK_.3	SKVSTNKAGLQTADKYAALANLDNIFSAGQG	Y	1	327	908.665	NaN	NaN	NaN	2113.65	NaN	1569.05	NaN	NaN	NaN	NaN	NaN	NaN	NaN	NaN	NaN	NaN	NaN	NaN	828.099	NaN	NaN	NaN	NaN
AGGF1_S11_M2	AGGF1	Angiogenic factor with G patch and FHA domains 1	Q8N302	AGGF1_HUMAN	_A[Acetyl (Protein N-term)]SEAPS[Phospho (STY)]PPRS[Phospho (STY)]PPPPTSPEPELAQLRR_.3;_A[Acetyl (Protein N-term)]SEAPS[Phospho (STY)]PPRS[Phospho (STY)]PPPPTSPEPELAQLR_.3	_ASEAPS[Phospho (STY)]PPRS[Phospho (STY)]PPPPTSPEPELAQLRR_.3;_ASEAPS[Phospho (STY)]PPRS[Phospho (STY)]PPPPTSPEPELAQLR_.3	_____MASEAPSPPRSPPPPTSPEPELAQLR	S	1	2	21559.5	37218.7	52657.2	NaN	NaN	NaN	NaN	6374.41	NaN	NaN	NaN	NaN	8346.09	NaN	11099.5	22163.2	NaN	NaN	8553.2	NaN	NaN	NaN	NaN	NaN
AGGF1_S17_M2	AGGF1	Angiogenic factor with G patch and FHA domains 1	Q8N302	AGGF1_HUMAN	_A[Acetyl (Protein N-term)]SEAPSPPRSPPPPT[Phospho (STY)]S[Phospho (STY)]PEPELAQLR_.3	_ASEAPSPPRSPPPPT[Phospho (STY)]S[Phospho (STY)]PEPELAQLR_.3	ASEAPSPPRSPPPPTSPEPELAQLRRKVEKL	S	1	2	NaN	NaN	NaN	1397.52	NaN	6705.95	24807.9	755.5	NaN	NaN	NaN	1765.08	NaN	NaN	1767.59	NaN	843.011	2554.49	1673.28	15463.5	NaN	NaN	NaN	3623.16
AGGF1_S329_M1	AGGF1	Angiogenic factor with G patch and FHA domains 1	Q8N302	AGGF1_HUMAN	_NS[Phospho (STY)]PPKVTVPTSGNTIESPLHENISNSTSFKDEK_.4	_NS[Phospho (STY)]PPKVTVPTSGNTIESPLHENISNSTSFKDEK_.4	ANMKKKAKIGIHHKNSPPKVTVPTSGNTIES	S	0.992	328	NaN	NaN	NaN	NaN	NaN	NaN	NaN	NaN	NaN	NaN	NaN	NaN	NaN	NaN	4082.14	NaN	NaN	NaN	NaN	NaN	NaN	NaN	NaN	NaN
AGGF1_S7_M2	AGGF1	Angiogenic factor with G patch and FHA domains 1	Q8N302	AGGF1_HUMAN	_A[Acetyl (Protein N-term)]SEAPS[Phospho (STY)]PPRS[Phospho (STY)]PPPPTSPEPELAQLRR_.3;_A[Acetyl (Protein N-term)]SEAPS[Phospho (STY)]PPRS[Phospho (STY)]PPPPTSPEPELAQLR_.3	_ASEAPS[Phospho (STY)]PPRS[Phospho (STY)]PPPPTSPEPELAQLRR_.3;_ASEAPS[Phospho (STY)]PPRS[Phospho (STY)]PPPPTSPEPELAQLR_.3	_________MASEAPSPPRSPPPPTSPEPEL	S	1	2	21559.5	37218.7	52657.2	NaN	NaN	NaN	NaN	6374.41	NaN	NaN	NaN	NaN	8346.09	NaN	11099.5	22163.2	NaN	NaN	8553.2	NaN	NaN	NaN	NaN	NaN
AGGF1_T16_M2	AGGF1	Angiogenic factor with G patch and FHA domains 1	Q8N302	AGGF1_HUMAN	_A[Acetyl (Protein N-term)]SEAPSPPRSPPPPT[Phospho (STY)]S[Phospho (STY)]PEPELAQLR_.3	_ASEAPSPPRSPPPPT[Phospho (STY)]S[Phospho (STY)]PEPELAQLR_.3	MASEAPSPPRSPPPPTSPEPELAQLRRKVEK	T	1	2	NaN	NaN	NaN	1397.52	NaN	6705.95	24807.9	755.5	NaN	NaN	NaN	1765.08	NaN	NaN	1767.59	NaN	843.011	2554.49	1673.28	15463.5	NaN	NaN	NaN	3623.16
AGO2_S387_M1	AGO2	Protein argonaute-2	Q9UKV8	AGO2_HUMAN	_SAS[Phospho (STY)]FNTDPYVR_.2	_SAS[Phospho (STY)]FNTDPYVR_.2	APDRQEEISKLMRSASFNTDPYVREFGIMVK	S	0.999	385	NaN	NaN	NaN	NaN	7274.1	NaN	7071.13	1994.13	NaN	NaN	NaN	NaN	NaN	NaN	NaN	NaN	1319.92	1227.31	NaN	4887.96	NaN	NaN	NaN	NaN
AGPS_S65_M1	AGPS	Alkyldihydroxyacetonephosphate synthase, peroxisomal	O00116	ADAS_HUMAN	_AAS[Phospho (STY)]AATAAPTATPAAQESGTIPK_.2;_AAS[Phospho (STY)]AATAAPTATPAAQESGTIPK_.3;_RAAS[Phospho (STY)]AATAAPTATPAAQESGTIPK_.3	_AAS[Phospho (STY)]AATAAPTATPAAQESGTIPK_.2;_AAS[Phospho (STY)]AATAAPTATPAAQESGTIPK_.3;_RAAS[Phospho (STY)]AATAAPTATPAAQESGTIPK_.3	REALSTNECKARRAASAATAAPTATPAAQES	S	1	63;62	NaN	NaN	NaN	NaN	NaN	NaN	NaN	NaN	24465.9	26780.5	43733.4	NaN	29144.4	13452.7	27323.3	NaN	NaN	NaN	NaN	5904.02	NaN	NaN	NaN	NaN
AGPS_S65_M2	AGPS	Alkyldihydroxyacetonephosphate synthase, peroxisomal	O00116	ADAS_HUMAN	_RAAS[Phospho (STY)]AATAAPTAT[Phospho (STY)]PAAQESGTIPK_.3	_RAAS[Phospho (STY)]AATAAPTAT[Phospho (STY)]PAAQESGTIPK_.3	REALSTNECKARRAASAATAAPTATPAAQES	S	0.819	62	NaN	NaN	NaN	NaN	NaN	NaN	NaN	NaN	NaN	NaN	NaN	NaN	NaN	NaN	NaN	NaN	NaN	NaN	NaN	NaN	NaN	NaN	NaN	NaN
AGPS_T68_M1	AGPS	Alkyldihydroxyacetonephosphate synthase, peroxisomal	O00116	ADAS_HUMAN	_RAASAAT[Phospho (STY)]AAPTATPAAQESGTIPK_.3	_RAASAAT[Phospho (STY)]AAPTATPAAQESGTIPK_.3	LSTNECKARRAASAATAAPTATPAAQESGTI	T	1	62	NaN	NaN	NaN	NaN	NaN	NaN	NaN	NaN	NaN	NaN	NaN	NaN	NaN	NaN	13427.5	6284.88	NaN	NaN	NaN	3517.58	NaN	NaN	NaN	NaN
AGPS_T74_M1	AGPS	Alkyldihydroxyacetonephosphate synthase, peroxisomal	O00116	ADAS_HUMAN	_AASAATAAPTAT[Phospho (STY)]PAAQESGTIPK_.3;_RAASAATAAPTAT[Phospho (STY)]PAAQESGTIPK_.3	_AASAATAAPTAT[Phospho (STY)]PAAQESGTIPK_.3;_RAASAATAAPTAT[Phospho (STY)]PAAQESGTIPK_.3	KARRAASAATAAPTATPAAQESGTIPKKRQE	T	1	63;62	NaN	NaN	NaN	NaN	NaN	NaN	NaN	NaN	537.872	905.732	NaN	NaN	NaN	NaN	2261.04	NaN	NaN	NaN	NaN	NaN	NaN	NaN	NaN	NaN
AGPS_T74_M2	AGPS	Alkyldihydroxyacetonephosphate synthase, peroxisomal	O00116	ADAS_HUMAN	_RAAS[Phospho (STY)]AATAAPTAT[Phospho (STY)]PAAQESGTIPK_.3	_RAAS[Phospho (STY)]AATAAPTAT[Phospho (STY)]PAAQESGTIPK_.3	KARRAASAATAAPTATPAAQESGTIPKKRQE	T	0.803	62	NaN	NaN	NaN	NaN	NaN	NaN	NaN	NaN	NaN	NaN	NaN	NaN	NaN	NaN	NaN	NaN	NaN	NaN	NaN	NaN	NaN	NaN	NaN	NaN
AGTRAP_S127_M1	AGTRAP	Type-1 angiotensin II receptor-associated protein	Q6RW13	ATRAP_HUMAN	_GGELLVHTGFLGSS[Phospho (STY)]QDR_.3	_GGELLVHTGFLGSS[Phospho (STY)]QDR_.3	ERGGELLVHTGFLGSSQDRSAYQTIDSAEAP	S	0.994	114	NaN	NaN	NaN	NaN	NaN	NaN	NaN	NaN	NaN	NaN	NaN	NaN	2894.73	NaN	NaN	NaN	NaN	NaN	NaN	NaN	NaN	NaN	NaN	NaN
AGTRAP_S131_M1	AGTRAP	Type-1 angiotensin II receptor-associated protein	Q6RW13	ATRAP_HUMAN	_S[Phospho (STY)]AYQTIDSAEAPADPFAVPEGR_.3	_S[Phospho (STY)]AYQTIDSAEAPADPFAVPEGR_.3	ELLVHTGFLGSSQDRSAYQTIDSAEAPADPF	S	0.991	131	NaN	NaN	NaN	NaN	NaN	NaN	NaN	NaN	NaN	NaN	NaN	NaN	5840.58	NaN	5908.76	NaN	NaN	NaN	NaN	NaN	NaN	NaN	NaN	NaN
AGTRAP_S138_M1	AGTRAP	Type-1 angiotensin II receptor-associated protein	Q6RW13	ATRAP_HUMAN	_SAYQTIDS[Phospho (STY)]AEAPADPFAVPEGR_.3	_SAYQTIDS[Phospho (STY)]AEAPADPFAVPEGR_.3	FLGSSQDRSAYQTIDSAEAPADPFAVPEGRS	S	0.976	131	NaN	NaN	NaN	NaN	NaN	NaN	NaN	NaN	NaN	NaN	NaN	NaN	NaN	NaN	NaN	NaN	NaN	NaN	NaN	NaN	NaN	NaN	NaN	NaN
AGTRAP_Y133_M1	AGTRAP	Type-1 angiotensin II receptor-associated protein	Q6RW13	ATRAP_HUMAN	_SAY[Phospho (STY)]QTIDSAEAPADPFAVPEGR_.3	_SAY[Phospho (STY)]QTIDSAEAPADPFAVPEGR_.3	LVHTGFLGSSQDRSAYQTIDSAEAPADPFAV	Y	1	131	NaN	NaN	NaN	NaN	NaN	NaN	NaN	NaN	NaN	NaN	NaN	NaN	NaN	NaN	NaN	9740.42	NaN	NaN	NaN	NaN	NaN	NaN	NaN	NaN
AHCTF1_S1142_M1	AHCTF1	Protein ELYS	Q8WYP5	ELYS_HUMAN	_PSQC[Carbamidomethyl (C)]SEFIQQSSMKS[Phospho (STY)]PLYLVSR_.3;_PSQC[Carbamidomethyl (C)]SEFIQQSSM[Oxidation (M)]KS[Phospho (STY)]PLYLVSR_.3;_S[Phospho (STY)]PLYLVSR_.2	_PSQC[Carbamidomethyl (C)]SEFIQQSSMKS[Phospho (STY)]PLYLVSR_.3;_PSQC[Carbamidomethyl (C)]SEFIQQSSM[Oxidation (M)]KS[Phospho (STY)]PLYLVSR_.3;_S[Phospho (STY)]PLYLVSR_.2	RPSQCSEFIQQSSMKSPLYLVSRSLPSSSQL	S	1	1128;1142	NaN	NaN	NaN	NaN	NaN	NaN	NaN	NaN	NaN	NaN	NaN	NaN	NaN	NaN	NaN	NaN	1403.65	1817.11	3731.38	4616.88	13467.1	7418.42	6094.53	7824.72
AHCTF1_S1214_M2	AHCTF1	Protein ELYS	Q8WYP5	ELYS_HUMAN	_STPLAS[Phospho (STY)]PSPSPGRS[Phospho (STY)]PQR_.2	_STPLAS[Phospho (STY)]PSPSPGRS[Phospho (STY)]PQR_.2	PQSILRSTLRSTPLASPSPSPGRSPQRLKET	S	0.971	1209	NaN	NaN	NaN	NaN	NaN	NaN	NaN	NaN	NaN	NaN	NaN	NaN	NaN	NaN	NaN	NaN	NaN	NaN	NaN	NaN	NaN	NaN	NaN	NaN
AHCTF1_S1216_M2	AHCTF1	Protein ELYS	Q8WYP5	ELYS_HUMAN	_STPLASPS[Phospho (STY)]PSPGRS[Phospho (STY)]PQR_.3	_STPLASPS[Phospho (STY)]PSPGRS[Phospho (STY)]PQR_.3	SILRSTLRSTPLASPSPSPGRSPQRLKETRI	S	0.993	1209	NaN	NaN	NaN	NaN	NaN	NaN	NaN	NaN	NaN	NaN	NaN	NaN	NaN	NaN	NaN	NaN	NaN	NaN	NaN	NaN	NaN	NaN	NaN	NaN
AHCTF1_S1218_M1	AHCTF1	Protein ELYS	Q8WYP5	ELYS_HUMAN	_STPLASPSPS[Phospho (STY)]PGRSPQR_.2;_STPLASPSPS[Phospho (STY)]PGRSPQR_.3	_STPLASPSPS[Phospho (STY)]PGRSPQR_.2;_STPLASPSPS[Phospho (STY)]PGRSPQR_.3	LRSTLRSTPLASPSPSPGRSPQRLKETRISF	S	1	1209	NaN	NaN	NaN	NaN	NaN	NaN	NaN	NaN	NaN	NaN	NaN	NaN	NaN	NaN	NaN	NaN	2050.02	1468.29	3869.56	5999.92	NaN	NaN	2962.43	NaN
AHCTF1_S1218_M2	AHCTF1	Protein ELYS	Q8WYP5	ELYS_HUMAN	_STPLASPSPS[Phospho (STY)]PGRS[Phospho (STY)]PQR_.2;_STPLASPSPS[Phospho (STY)]PGRS[Phospho (STY)]PQR_.3	_STPLASPSPS[Phospho (STY)]PGRS[Phospho (STY)]PQR_.2;_STPLASPSPS[Phospho (STY)]PGRS[Phospho (STY)]PQR_.3	LRSTLRSTPLASPSPSPGRSPQRLKETRISF	S	1	1209	NaN	NaN	NaN	NaN	NaN	NaN	NaN	NaN	NaN	NaN	NaN	NaN	NaN	NaN	NaN	NaN	1114.93	10005.5	22360.1	18653.4	12585.3	NaN	NaN	40801.9
AHCTF1_S1222_M1	AHCTF1	Protein ELYS	Q8WYP5	ELYS_HUMAN	_STPLASPSPSPGRS[Phospho (STY)]PQR_.2;_STPLASPSPSPGRS[Phospho (STY)]PQR_.3	_STPLASPSPSPGRS[Phospho (STY)]PQR_.2;_STPLASPSPSPGRS[Phospho (STY)]PQR_.3	LRSTPLASPSPSPGRSPQRLKETRISFVEED	S	1	1209	NaN	NaN	NaN	NaN	2010.93	NaN	4386.97	NaN	NaN	NaN	NaN	NaN	NaN	NaN	NaN	NaN	45257.7	42721.1	75078.9	87861.2	173746	106837	81596.4	101575
AHCTF1_S1222_M2	AHCTF1	Protein ELYS	Q8WYP5	ELYS_HUMAN	_STPLASPSPS[Phospho (STY)]PGRS[Phospho (STY)]PQR_.2;_STPLASPSPS[Phospho (STY)]PGRS[Phospho (STY)]PQR_.3;_STPLASPS[Phospho (STY)]PSPGRS[Phospho (STY)]PQR_.3;_STPLAS[Phospho (STY)]PSPSPGRS[Phospho (STY)]PQR_.2	_STPLASPSPS[Phospho (STY)]PGRS[Phospho (STY)]PQR_.2;_STPLASPSPS[Phospho (STY)]PGRS[Phospho (STY)]PQR_.3;_STPLASPS[Phospho (STY)]PSPGRS[Phospho (STY)]PQR_.3;_STPLAS[Phospho (STY)]PSPSPGRS[Phospho (STY)]PQR_.2	LRSTPLASPSPSPGRSPQRLKETRISFVEED	S	1	1209	NaN	NaN	NaN	NaN	NaN	NaN	NaN	NaN	NaN	NaN	NaN	NaN	NaN	NaN	NaN	NaN	2470.06	22166.5	49537.3	39063.7	27882	NaN	NaN	85925.8
AHCTF1_S1232_M1	AHCTF1	Protein ELYS	Q8WYP5	ELYS_HUMAN	_ETRIS[Phospho (STY)]FVEEDVHPK_.2;_ETRIS[Phospho (STY)]FVEEDVHPK_.3;_IS[Phospho (STY)]FVEEDVHPK_.2	_ETRIS[Phospho (STY)]FVEEDVHPK_.2;_ETRIS[Phospho (STY)]FVEEDVHPK_.3;_IS[Phospho (STY)]FVEEDVHPK_.2	PSPGRSPQRLKETRISFVEEDVHPKWIPGAA	S	1	1228;1231	NaN	NaN	NaN	NaN	NaN	NaN	NaN	NaN	NaN	NaN	NaN	NaN	NaN	NaN	NaN	NaN	7876.6	NaN	NaN	NaN	44782.2	16819.5	16755.1	26032.7
AHCTF1_S1283_M1	AHCTF1	Protein ELYS	Q8WYP5	ELYS_HUMAN	_DRTTSFFLNS[Phospho (STY)]PEK_.2;_DRTTSFFLNS[Phospho (STY)]PEK_.3;_TTSFFLNS[Phospho (STY)]PEK_.2	_DRTTSFFLNS[Phospho (STY)]PEK_.2;_DRTTSFFLNS[Phospho (STY)]PEK_.3;_TTSFFLNS[Phospho (STY)]PEK_.2	EWLKSKDRTTSFFLNSPEKEHQEMDEGSQSL	S	1	1274;1276	NaN	NaN	NaN	974.71	3156.18	3557.99	5285.47	2690.26	1162.62	NaN	NaN	NaN	8692.39	1757.13	6695.77	1918.46	43758.1	46572.7	82838.2	67853.2	90310.6	38828.6	36981.3	56976.7
AHCTF1_S1513_M1	AHCTF1	Protein ELYS	Q8WYP5	ELYS_HUMAN	_LPISDS[Phospho (STY)]PPDTQEIHVIEQEK_.3	_LPISDS[Phospho (STY)]PPDTQEIHVIEQEK_.3	KESVDLPEEKLPISDSPPDTQEIHVIEQEKL	S	1	1508	NaN	NaN	NaN	NaN	NaN	NaN	NaN	NaN	NaN	NaN	NaN	NaN	NaN	NaN	NaN	NaN	7345.49	NaN	51697.3	40052.8	23370.7	NaN	22457.9	16700.6
AHCTF1_S1533_M1	AHCTF1	Protein ELYS	Q8WYP5	ELYS_HUMAN	_LEAQDS[Phospho (STY)]GEEAR_.2	_LEAQDS[Phospho (STY)]GEEAR_.2	QEIHVIEQEKLEAQDSGEEARNLSFNELYPS	S	1	1528	NaN	NaN	NaN	NaN	NaN	NaN	NaN	NaN	NaN	NaN	NaN	NaN	NaN	NaN	NaN	NaN	NaN	NaN	NaN	1252.97	NaN	NaN	1625.67	NaN
AHCTF1_S1541_M1	AHCTF1	Protein ELYS	Q8WYP5	ELYS_HUMAN	_NLS[Phospho (STY)]FNELYPSGTLK_.2;_NLS[Phospho (STY)]FNELYPSGTLK_.3	_NLS[Phospho (STY)]FNELYPSGTLK_.2;_NLS[Phospho (STY)]FNELYPSGTLK_.3	EKLEAQDSGEEARNLSFNELYPSGTLKLQYN	S	1	1539	NaN	NaN	NaN	NaN	4776.74	5817.6	6519.99	2710.76	1042.93	NaN	NaN	NaN	3310.64	NaN	3667.51	NaN	17539.9	20790.7	35595.4	45605.1	53854.1	8818.16	15364.9	44756.7
AHCTF1_S1797_M1	AHCTF1	Protein ELYS	Q8WYP5	ELYS_HUMAN	_GLS[Phospho (STY)]QNQQIPQNSVTPR_.3	_GLS[Phospho (STY)]QNQQIPQNSVTPR_.3	ISEASENIYSDVRGLSQNQQIPQNSVTPRRG	S	1	1795	NaN	NaN	NaN	6120.11	NaN	NaN	NaN	1636.51	NaN	NaN	NaN	NaN	NaN	NaN	NaN	NaN	NaN	NaN	NaN	NaN	NaN	NaN	NaN	NaN
AHCTF1_S1878_M1	AHCTF1	Protein ELYS	Q8WYP5	ELYS_HUMAN	_RS[Phospho (STY)]VENQESVEIINDLK_.3;_S[Phospho (STY)]VENQESVEIINDLK_.2	_RS[Phospho (STY)]VENQESVEIINDLK_.3;_S[Phospho (STY)]VENQESVEIINDLK_.2	KVSSVTKRTPRRIKRSVENQESVEIINDLKV	S	1	1877;1878	NaN	NaN	NaN	NaN	NaN	NaN	NaN	NaN	NaN	NaN	NaN	NaN	NaN	NaN	NaN	NaN	NaN	NaN	NaN	NaN	735.934	NaN	NaN	NaN
AHCTF1_S1884_M1	AHCTF1	Protein ELYS	Q8WYP5	ELYS_HUMAN	_SVENQES[Phospho (STY)]VEIINDLK_.2	_SVENQES[Phospho (STY)]VEIINDLK_.2	KRTPRRIKRSVENQESVEIINDLKVSTVTSP	S	1	1878	NaN	NaN	NaN	NaN	NaN	NaN	NaN	NaN	NaN	NaN	NaN	NaN	NaN	NaN	NaN	NaN	NaN	NaN	319.561	NaN	NaN	NaN	NaN	NaN
AHCTF1_S1944_M1	AHCTF1	Protein ELYS	Q8WYP5	ELYS_HUMAN	_EVS[Phospho (STY)]PSDVR_.2;_GREVS[Phospho (STY)]PSDVREDSNLESSQLTVQAEFDM[Oxidation (M)]SAIPR_.4;_GREVS[Phospho (STY)]PSDVR_.2	_EVS[Phospho (STY)]PSDVR_.2;_GREVS[Phospho (STY)]PSDVREDSNLESSQLTVQAEFDM[Oxidation (M)]SAIPR_.4;_GREVS[Phospho (STY)]PSDVR_.2	QLRIKHVRRVRGREVSPSDVREDSNLESSQL	S	1	1942;1940	NaN	NaN	NaN	NaN	NaN	NaN	NaN	NaN	NaN	NaN	NaN	NaN	NaN	NaN	NaN	NaN	NaN	NaN	36323.2	NaN	49067.8	23203	35487	NaN
AHCTF1_S1952_M1	AHCTF1	Protein ELYS	Q8WYP5	ELYS_HUMAN	_GREVSPSDVREDS[Phospho (STY)]NLESSQLTVQAEFDM[Oxidation (M)]SAIPR_.4	_GREVSPSDVREDS[Phospho (STY)]NLESSQLTVQAEFDM[Oxidation (M)]SAIPR_.4	RVRGREVSPSDVREDSNLESSQLTVQAEFDM	S	0.996	1940	NaN	NaN	NaN	NaN	NaN	NaN	NaN	NaN	NaN	NaN	NaN	NaN	NaN	NaN	NaN	NaN	NaN	NaN	NaN	NaN	NaN	NaN	NaN	NaN
AHCTF1_S2154_M1	AHCTF1	Protein ELYS	Q8WYP5	ELYS_HUMAN	_ELVSDLSSQFVIS[Phospho (STY)]PPALR_.3	_ELVSDLSSQFVIS[Phospho (STY)]PPALR_.3	QLKELVSDLSSQFVISPPALRSRQKNTSNKN	S	1	2142	NaN	NaN	NaN	NaN	NaN	NaN	NaN	NaN	NaN	NaN	NaN	NaN	NaN	NaN	NaN	NaN	NaN	NaN	200.788	356.45	NaN	NaN	NaN	NaN
AHCTF1_S2212_M1	AHCTF1	Protein ELYS	Q8WYP5	ELYS_HUMAN	_ESAWS[Phospho (STY)]PPPIEIR_.2	_ESAWS[Phospho (STY)]PPPIEIR_.2	KTKQASKNTEKESAWSPPPIEIRLISPLASP	S	1	2208	NaN	NaN	NaN	NaN	NaN	NaN	NaN	NaN	NaN	NaN	NaN	NaN	NaN	NaN	NaN	NaN	NaN	NaN	5469.37	9007	NaN	NaN	NaN	NaN
AHCTF1_S2222_M1	AHCTF1	Protein ELYS	Q8WYP5	ELYS_HUMAN	_LIS[Phospho (STY)]PLASPADGVK_.2	_LIS[Phospho (STY)]PLASPADGVK_.2	KESAWSPPPIEIRLISPLASPADGVKSKPRK	S	1	2220	NaN	NaN	NaN	NaN	NaN	NaN	NaN	NaN	NaN	NaN	NaN	NaN	NaN	NaN	NaN	NaN	2283.81	1645.24	3801.99	5822.02	1942.37	721.478	526.922	5085.96
AHCTF1_S509_M1	AHCTF1	Protein ELYS	Q8WYP5	ELYS_HUMAN	_SGPS[Phospho (STY)]LNELIPDGYNR_.2	_SGPS[Phospho (STY)]LNELIPDGYNR_.2	GFQKETLTFLKKSGPSLNELIPDGYNRCLVA	S	0.999	506	NaN	NaN	NaN	NaN	NaN	NaN	NaN	NaN	NaN	NaN	NaN	NaN	NaN	NaN	NaN	NaN	NaN	NaN	NaN	NaN	6822.64	NaN	NaN	NaN
AHCTF1_S528_M1	AHCTF1	Protein ELYS	Q8WYP5	ELYS_HUMAN	_C[Carbamidomethyl (C)]LVAGLLS[Phospho (STY)]PR_.2	_C[Carbamidomethyl (C)]LVAGLLS[Phospho (STY)]PR_.2	LIPDGYNRCLVAGLLSPRFVDVQPSSLSQEE	S	1	521	NaN	NaN	NaN	NaN	NaN	NaN	NaN	NaN	NaN	NaN	NaN	NaN	NaN	NaN	NaN	NaN	4225.11	4415.48	8057.65	9508.65	9864.68	2335.81	2909.21	7280.19
AHCTF1_T1229_M1	AHCTF1	Protein ELYS	Q8WYP5	ELYS_HUMAN	_ET[Phospho (STY)]RISFVEEDVHPK_.3	_ET[Phospho (STY)]RISFVEEDVHPK_.3	SPSPSPGRSPQRLKETRISFVEEDVHPKWIP	T	0.997	1228	NaN	NaN	NaN	NaN	NaN	NaN	NaN	NaN	NaN	NaN	NaN	NaN	NaN	NaN	NaN	NaN	NaN	12941.8	26777.4	NaN	NaN	19158.9	NaN	NaN
AHCTF1_T1369_M1	AHCTF1	Protein ELYS	Q8WYP5	ELYS_HUMAN	_DVFASEVT[Phospho (STY)]PSDLQK_.2	_DVFASEVT[Phospho (STY)]PSDLQK_.2	QTEKDGDKDVFASEVTPSDLQKQMGNLEDAE	T	1	1362	NaN	NaN	NaN	NaN	NaN	NaN	NaN	NaN	NaN	NaN	NaN	NaN	NaN	NaN	NaN	NaN	NaN	NaN	6854.27	5752.82	4153.16	758.514	NaN	4443.44
AHCTF1_Y1145_M1	AHCTF1	Protein ELYS	Q8WYP5	ELYS_HUMAN	_LLDLVVQPVPRPSQC[Carbamidomethyl (C)]SEFIQQSSM[Oxidation (M)]KSPLY[Phospho (STY)]LVSR_.4	_LLDLVVQPVPRPSQC[Carbamidomethyl (C)]SEFIQQSSM[Oxidation (M)]KSPLY[Phospho (STY)]LVSR_.4	QCSEFIQQSSMKSPLYLVSRSLPSSSQLKGS	Y	1	1117	NaN	NaN	NaN	NaN	NaN	NaN	NaN	NaN	NaN	NaN	NaN	NaN	NaN	NaN	NaN	NaN	NaN	NaN	758.48	NaN	NaN	NaN	NaN	2106.65
AHCYL2_S107_M1	AHCYL2	Adenosylhomocysteinase 3	Q96HN2	SAHH3_HUMAN	_HRDGGEALVS[Phospho (STY)]PDGTVTEAPR_.3	_HRDGGEALVS[Phospho (STY)]PDGTVTEAPR_.3	HHQHQRHRDGGEALVSPDGTVTEAPRTVKKQ	S	1	98	NaN	NaN	3323.52	946.844	NaN	NaN	NaN	NaN	NaN	NaN	NaN	NaN	3140.28	NaN	NaN	NaN	NaN	NaN	NaN	NaN	NaN	NaN	NaN	NaN
AHDC1_S1187_M1	AHDC1	AT-hook DNA-binding motif-containing protein 1	Q5TGY3	AHDC1_HUMAN	_ANS[Phospho (STY)]EASSSEGQSSLSSLEK_.2;_RANS[Phospho (STY)]EASSSEGQSSLSSLEK_.3	_ANS[Phospho (STY)]EASSSEGQSSLSSLEK_.2;_RANS[Phospho (STY)]EASSSEGQSSLSSLEK_.3	QFNQPVGGGGFRRANSEASSSEGQSSLSSLE	S	1	1185;1184	NaN	NaN	NaN	NaN	NaN	NaN	NaN	NaN	NaN	NaN	NaN	NaN	NaN	NaN	NaN	NaN	3533.83	1844.55	5390.88	NaN	NaN	952.738	NaN	4940.24
AHDC1_S1507_M1	AHDC1	AT-hook DNA-binding motif-containing protein 1	Q5TGY3	AHDC1_HUMAN	_TEAAC[Carbamidomethyl (C)]LSAPHLAS[Phospho (STY)]PPATPK_.3	_TEAAC[Carbamidomethyl (C)]LSAPHLAS[Phospho (STY)]PPATPK_.3	LGRTEAACLSAPHLASPPATPKADKEPLEMA	S	0.999	1495	NaN	NaN	NaN	NaN	NaN	NaN	NaN	NaN	NaN	NaN	NaN	NaN	NaN	NaN	NaN	NaN	NaN	NaN	3470.87	4175.4	1422.45	NaN	NaN	3685.84
AHDC1_S46_M1	AHDC1	AT-hook DNA-binding motif-containing protein 1	Q5TGY3	AHDC1_HUMAN	_PLLPTRPPAS[Phospho (STY)]PPDK_.3	_PLLPTRPPAS[Phospho (STY)]PPDK_.3	GPPTPRPLLPTRPPASPPDKAFSTHAFSENP	S	1	37	NaN	NaN	NaN	NaN	NaN	NaN	NaN	NaN	NaN	NaN	NaN	NaN	NaN	NaN	NaN	NaN	NaN	11606.7	13212.1	11979.8	8150.57	NaN	5291.12	31158
AHDC1_S596_M1	AHDC1	AT-hook DNA-binding motif-containing protein 1	Q5TGY3	AHDC1_HUMAN	_LAS[Phospho (STY)]PQPSYAADANDSK_.2	_LAS[Phospho (STY)]PQPSYAADANDSK_.2	MPEVKKRRRRKQKLASPQPSYAADANDSKAE	S	1	594	NaN	NaN	1857.46	NaN	NaN	NaN	NaN	NaN	NaN	NaN	NaN	NaN	NaN	NaN	NaN	NaN	2024.65	1880.47	3923.32	4383.91	1730.21	271.568	824.92	5551.05
AHDC1_S896_M1	AHDC1	AT-hook DNA-binding motif-containing protein 1	Q5TGY3	AHDC1_HUMAN	_AS[Phospho (STY)]PVAVGSSGAGADPSFQPVLSAR_.3	_AS[Phospho (STY)]PVAVGSSGAGADPSFQPVLSAR_.3	AQRGLATFPSRGAKASPVAVGSSGAGADPSF	S	1	895	NaN	NaN	NaN	NaN	NaN	NaN	NaN	NaN	NaN	NaN	NaN	NaN	1636.78	NaN	1125.87	NaN	4266.77	3221.89	NaN	NaN	NaN	NaN	NaN	NaN
AHDC1_S957_M1	AHDC1	AT-hook DNA-binding motif-containing protein 1	Q5TGY3	AHDC1_HUMAN	_S[Phospho (STY)]PTTHPPANTYLPQYGGYGAGQSVFAPTK_.3	_S[Phospho (STY)]PTTHPPANTYLPQYGGYGAGQSVFAPTK_.3	ETFPKLVPPPSAMARSPTTHPPANTYLPQYG	S	0.843	957	NaN	NaN	NaN	NaN	NaN	NaN	NaN	NaN	NaN	NaN	NaN	NaN	NaN	NaN	NaN	NaN	NaN	6006.53	NaN	NaN	NaN	NaN	NaN	NaN
AHDC1_T966_M1	AHDC1	AT-hook DNA-binding motif-containing protein 1	Q5TGY3	AHDC1_HUMAN	_SPTTHPPANT[Phospho (STY)]YLPQYGGYGAGQSVFAPTK_.3	_SPTTHPPANT[Phospho (STY)]YLPQYGGYGAGQSVFAPTK_.3	PSAMARSPTTHPPANTYLPQYGGYGAGQSVF	T	0.988	957	NaN	NaN	NaN	NaN	810.453	NaN	NaN	NaN	NaN	NaN	NaN	NaN	NaN	NaN	NaN	NaN	NaN	NaN	NaN	NaN	NaN	NaN	NaN	NaN
AHDC1_Y967_M1	AHDC1	AT-hook DNA-binding motif-containing protein 1	Q5TGY3	AHDC1_HUMAN	_SPTTHPPANTY[Phospho (STY)]LPQYGGYGAGQSVFAPTK_.3	_SPTTHPPANTY[Phospho (STY)]LPQYGGYGAGQSVFAPTK_.3	SAMARSPTTHPPANTYLPQYGGYGAGQSVFA	Y	1	957	NaN	NaN	NaN	NaN	NaN	NaN	NaN	NaN	NaN	NaN	NaN	NaN	1951.11	NaN	NaN	NaN	NaN	NaN	NaN	NaN	NaN	NaN	NaN	NaN
AHI1_S1123_M2	AHI1	Jouberin	Q8N157	AHI1_HUMAN	_ERS[Phospho (STY)]PPLS[Phospho (STY)]PEEK_.2;_ERS[Phospho (STY)]PPLS[Phospho (STY)]PEEK_.3	_ERS[Phospho (STY)]PPLS[Phospho (STY)]PEEK_.2;_ERS[Phospho (STY)]PPLS[Phospho (STY)]PEEK_.3	SETLYQELPPEIKERSPPLSPEEKTKIEKSP	S	1	1121	5257.39	7723.43	15128.3	NaN	4440.52	NaN	3824.6	NaN	NaN	NaN	NaN	NaN	NaN	NaN	NaN	NaN	NaN	NaN	NaN	NaN	9868.08	NaN	NaN	NaN
AHI1_S1127_M2	AHI1	Jouberin	Q8N157	AHI1_HUMAN	_ERS[Phospho (STY)]PPLS[Phospho (STY)]PEEK_.2;_ERS[Phospho (STY)]PPLS[Phospho (STY)]PEEK_.3	_ERS[Phospho (STY)]PPLS[Phospho (STY)]PEEK_.2;_ERS[Phospho (STY)]PPLS[Phospho (STY)]PEEK_.3	YQELPPEIKERSPPLSPEEKTKIEKSPAPQK	S	1	1121	5257.39	7723.43	15128.3	NaN	4440.52	NaN	3824.6	NaN	NaN	NaN	NaN	NaN	NaN	NaN	NaN	NaN	NaN	NaN	NaN	NaN	9868.08	NaN	NaN	NaN
AHNAK_S1068_M1	AHNAK	Neuroblast differentiation-associated protein AHNAK	Q09666	AHNK_HUMAN	_MS[Phospho (STY)]LPDVDLDLK_.2;_M[Oxidation (M)]S[Phospho (STY)]LPDVDLDLK_.2	_MS[Phospho (STY)]LPDVDLDLK_.2;_M[Oxidation (M)]S[Phospho (STY)]LPDVDLDLK_.2	PKFKMPEMHFRAPKMSLPDVDLDLKGPKMKG	S	1	1067	41323.6	NaN	NaN	NaN	9352.31	11658.4	7094.66	787.922	NaN	NaN	NaN	NaN	5208.39	NaN	5474.18	1532.98	287.864	NaN	1369.57	1815.29	462.454	NaN	NaN	NaN
AHNAK_S135_M1	AHNAK	Neuroblast differentiation-associated protein AHNAK	Q09666	AHNK_HUMAN	_LKS[Phospho (STY)]EDGVEGDLGETQSR_.2;_LKS[Phospho (STY)]EDGVEGDLGETQSR_.3	_LKS[Phospho (STY)]EDGVEGDLGETQSR_.2;_LKS[Phospho (STY)]EDGVEGDLGETQSR_.3	EYQRIYTTKIKPRLKSEDGVEGDLGETQSRT	S	1	133	92477.2	96861.3	177238	69909.5	1195500	2184190	1138100	302837	69439.5	66171.5	55656.2	34549.9	386535	54720.1	535207	500080	44780.4	66902.6	189800	332608	26945.1	8911.43	22234.5	148546
AHNAK_S177_M1	AHNAK	Neuroblast differentiation-associated protein AHNAK	Q09666	AHNK_HUMAN	_DIDISS[Phospho (STY)]PEFK_.2	_DIDISS[Phospho (STY)]PEFK_.2	VDVTGREGAKDIDISSPEFKIKIPRHELTEI	S	1	172	16447.9	21878.7	32177.2	12187.9	297203	296448	255369	43973.3	15201.6	7688.48	7697.87	7496.77	71993.3	NaN	118490	72855.3	11139.2	NaN	36941	61610.9	8730.68	NaN	3962.25	26379
AHNAK_S18_M1	AHNAK	Neuroblast differentiation-associated protein AHNAK	Q09666	AHNK_HUMAN	_ELLLPNWQGS[Phospho (STY)]GSHGLTIAQR_.3	_ELLLPNWQGS[Phospho (STY)]GSHGLTIAQR_.3	KEETTRELLLPNWQGSGSHGLTIAQRDDGVF	S	0.999	9	NaN	NaN	NaN	NaN	NaN	4579.43	2447.14	NaN	NaN	NaN	NaN	NaN	NaN	NaN	NaN	NaN	NaN	NaN	NaN	NaN	NaN	NaN	NaN	NaN
AHNAK_S201_M1	AHNAK	Neuroblast differentiation-associated protein AHNAK	Q09666	AHNK_HUMAN	_HELTEISNVDVETQS[Phospho (STY)]GK_.3	_HELTEISNVDVETQS[Phospho (STY)]GK_.3	RHELTEISNVDVETQSGKTVIRLPSGSGAAS	S	0.974	187	NaN	NaN	NaN	NaN	NaN	NaN	NaN	NaN	NaN	NaN	NaN	NaN	NaN	NaN	1456.87	NaN	NaN	NaN	NaN	NaN	NaN	NaN	NaN	NaN
AHNAK_S210_M1	AHNAK	Neuroblast differentiation-associated protein AHNAK	Q09666	AHNK_HUMAN	_LPS[Phospho (STY)]GSGAASPTGSAVDIR_.2;_LPS[Phospho (STY)]GSGAASPTGSAVDIR_.3;_TVIRLPS[Phospho (STY)]GSGAASPTGSAVDIR_.2;_TVIRLPS[Phospho (STY)]GSGAASPTGSAVDIR_.3;_TVIRLPS[Phospho (STY)]GSGAASPTGSAVDIR_.4	_LPS[Phospho (STY)]GSGAASPTGSAVDIR_.2;_LPS[Phospho (STY)]GSGAASPTGSAVDIR_.3;_TVIRLPS[Phospho (STY)]GSGAASPTGSAVDIR_.2;_TVIRLPS[Phospho (STY)]GSGAASPTGSAVDIR_.3;_TVIRLPS[Phospho (STY)]GSGAASPTGSAVDIR_.4	VDVETQSGKTVIRLPSGSGAASPTGSAVDIR	S	1	208;204	62213	97291.1	113216	54689.8	1856310	2588990	1472000	415608	97918.5	124421	87553.2	32594	553808	223578	772343	298783	121431	113151	272308	291280	79934.4	NaN	55178.8	138792
AHNAK_S210_M2	AHNAK	Neuroblast differentiation-associated protein AHNAK	Q09666	AHNK_HUMAN	_LPS[Phospho (STY)]GSGAAS[Phospho (STY)]PTGSAVDIR_.2;_LPS[Phospho (STY)]GSGAAS[Phospho (STY)]PTGSAVDIR_.3;_LPS[Phospho (STY)]GS[Phospho (STY)]GAASPTGSAVDIR_.3;_TVIRLPS[Phospho (STY)]GSGAAS[Phospho (STY)]PTGSAVDIR_.2;_TVIRLPS[Phospho (STY)]GSGAAS[Phospho (STY)]PTGSAVDIR_.3;_TVIRLPS[Phospho (STY)]GS[Phospho (STY)]GAASPTGSAVDIR_.2	_LPS[Phospho (STY)]GSGAAS[Phospho (STY)]PTGSAVDIR_.2;_LPS[Phospho (STY)]GSGAAS[Phospho (STY)]PTGSAVDIR_.3;_LPS[Phospho (STY)]GS[Phospho (STY)]GAASPTGSAVDIR_.3;_TVIRLPS[Phospho (STY)]GSGAAS[Phospho (STY)]PTGSAVDIR_.2;_TVIRLPS[Phospho (STY)]GSGAAS[Phospho (STY)]PTGSAVDIR_.3;_TVIRLPS[Phospho (STY)]GS[Phospho (STY)]GAASPTGSAVDIR_.2	VDVETQSGKTVIRLPSGSGAASPTGSAVDIR	S	1	208;204	31330.9	89822.1	83065.4	NaN	NaN	126174	154253	12695	NaN	NaN	NaN	NaN	NaN	NaN	51574.9	24751	NaN	NaN	11371.8	44194	NaN	NaN	NaN	16258.9
AHNAK_S210_M3	AHNAK	Neuroblast differentiation-associated protein AHNAK	Q09666	AHNK_HUMAN	_LPS[Phospho (STY)]GSGAAS[Phospho (STY)]PT[Phospho (STY)]GSAVDIR_.3	_LPS[Phospho (STY)]GSGAAS[Phospho (STY)]PT[Phospho (STY)]GSAVDIR_.3	VDVETQSGKTVIRLPSGSGAASPTGSAVDIR	S	0.933	208	NaN	NaN	NaN	NaN	NaN	NaN	NaN	NaN	NaN	NaN	NaN	NaN	NaN	NaN	NaN	NaN	NaN	NaN	NaN	NaN	NaN	NaN	NaN	NaN
AHNAK_S212_M1	AHNAK	Neuroblast differentiation-associated protein AHNAK	Q09666	AHNK_HUMAN	_LPSGS[Phospho (STY)]GAASPTGSAVDIR_.3	_LPSGS[Phospho (STY)]GAASPTGSAVDIR_.3	VETQSGKTVIRLPSGSGAASPTGSAVDIRAG	S	0.996	208	NaN	NaN	NaN	NaN	NaN	NaN	NaN	NaN	NaN	NaN	NaN	NaN	NaN	NaN	NaN	NaN	NaN	NaN	NaN	NaN	NaN	4694.88	NaN	NaN
AHNAK_S212_M2	AHNAK	Neuroblast differentiation-associated protein AHNAK	Q09666	AHNK_HUMAN	_LPSGS[Phospho (STY)]GAAS[Phospho (STY)]PTGSAVDIR_.2;_LPSGS[Phospho (STY)]GAAS[Phospho (STY)]PTGSAVDIR_.3;_LPS[Phospho (STY)]GS[Phospho (STY)]GAASPTGSAVDIR_.3;_TVIRLPSGS[Phospho (STY)]GAAS[Phospho (STY)]PTGSAVDIR_.3;_TVIRLPS[Phospho (STY)]GS[Phospho (STY)]GAASPTGSAVDIR_.2	_LPSGS[Phospho (STY)]GAAS[Phospho (STY)]PTGSAVDIR_.2;_LPSGS[Phospho (STY)]GAAS[Phospho (STY)]PTGSAVDIR_.3;_LPS[Phospho (STY)]GS[Phospho (STY)]GAASPTGSAVDIR_.3;_TVIRLPSGS[Phospho (STY)]GAAS[Phospho (STY)]PTGSAVDIR_.3;_TVIRLPS[Phospho (STY)]GS[Phospho (STY)]GAASPTGSAVDIR_.2	VETQSGKTVIRLPSGSGAASPTGSAVDIRAG	S	1	208;204	24197.1	245753	128368	NaN	30593.6	127107	126382	NaN	6034.49	4445.3	NaN	NaN	24487.4	NaN	39454.6	42110.3	NaN	NaN	NaN	16999.4	2009.07	NaN	NaN	NaN
AHNAK_S216_M1	AHNAK	Neuroblast differentiation-associated protein AHNAK	Q09666	AHNK_HUMAN	_LPSGSGAAS[Phospho (STY)]PTGSAVDIR_.2;_LPSGSGAAS[Phospho (STY)]PTGSAVDIR_.3;_TVIRLPSGSGAAS[Phospho (STY)]PTGSAVDIR_.3	_LPSGSGAAS[Phospho (STY)]PTGSAVDIR_.2;_LPSGSGAAS[Phospho (STY)]PTGSAVDIR_.3;_TVIRLPSGSGAAS[Phospho (STY)]PTGSAVDIR_.3	SGKTVIRLPSGSGAASPTGSAVDIRAGAISA	S	1	208;204	9175.2	NaN	NaN	13110.7	181421	301954	178101	52529.2	11519.4	15429	13432.7	5953.09	66105.8	19255.1	96000.1	64833.9	15782.6	15828.6	40389.3	74517.4	12911.2	6333.69	10723	38310.4
AHNAK_S216_M2	AHNAK	Neuroblast differentiation-associated protein AHNAK	Q09666	AHNK_HUMAN	_LPSGS[Phospho (STY)]GAAS[Phospho (STY)]PTGSAVDIR_.2;_LPSGS[Phospho (STY)]GAAS[Phospho (STY)]PTGSAVDIR_.3;_LPS[Phospho (STY)]GSGAAS[Phospho (STY)]PTGSAVDIR_.2;_LPS[Phospho (STY)]GSGAAS[Phospho (STY)]PTGSAVDIR_.3;_TVIRLPSGS[Phospho (STY)]GAAS[Phospho (STY)]PTGSAVDIR_.3;_TVIRLPS[Phospho (STY)]GSGAAS[Phospho (STY)]PTGSAVDIR_.2;_TVIRLPS[Phospho (STY)]GSGAAS[Phospho (STY)]PTGSAVDIR_.3	_LPSGS[Phospho (STY)]GAAS[Phospho (STY)]PTGSAVDIR_.2;_LPSGS[Phospho (STY)]GAAS[Phospho (STY)]PTGSAVDIR_.3;_LPS[Phospho (STY)]GSGAAS[Phospho (STY)]PTGSAVDIR_.2;_LPS[Phospho (STY)]GSGAAS[Phospho (STY)]PTGSAVDIR_.3;_TVIRLPSGS[Phospho (STY)]GAAS[Phospho (STY)]PTGSAVDIR_.3;_TVIRLPS[Phospho (STY)]GSGAAS[Phospho (STY)]PTGSAVDIR_.2;_TVIRLPS[Phospho (STY)]GSGAAS[Phospho (STY)]PTGSAVDIR_.3	SGKTVIRLPSGSGAASPTGSAVDIRAGAISA	S	1	208;204	55005.9	98318.7	118039	NaN	80173.7	223250	211117	21463	10111.9	7448.91	NaN	NaN	45308.8	NaN	82714.6	112400	NaN	NaN	18675	81239.8	3366.56	NaN	NaN	24382.5
AHNAK_S216_M3	AHNAK	Neuroblast differentiation-associated protein AHNAK	Q09666	AHNK_HUMAN	_LPS[Phospho (STY)]GSGAAS[Phospho (STY)]PT[Phospho (STY)]GSAVDIR_.3	_LPS[Phospho (STY)]GSGAAS[Phospho (STY)]PT[Phospho (STY)]GSAVDIR_.3	SGKTVIRLPSGSGAASPTGSAVDIRAGAISA	S	1	208	NaN	NaN	NaN	NaN	NaN	NaN	NaN	NaN	NaN	NaN	NaN	NaN	NaN	NaN	NaN	NaN	NaN	NaN	NaN	NaN	NaN	NaN	NaN	NaN
AHNAK_S2397_M1	AHNAK	Neuroblast differentiation-associated protein AHNAK	Q09666	AHNK_HUMAN	_ISMPDLDLHLKS[Phospho (STY)]PK_.2;_ISMPDLDLHLKS[Phospho (STY)]PK_.3;_ISM[Oxidation (M)]PDLDLHLKS[Phospho (STY)]PK_.3	_ISMPDLDLHLKS[Phospho (STY)]PK_.2;_ISMPDLDLHLKS[Phospho (STY)]PK_.3;_ISM[Oxidation (M)]PDLDLHLKS[Phospho (STY)]PK_.3	KAPKISMPDLDLHLKSPKAKGEVDVDVPKLE	S	1	2386	18270.6	23109.2	27300.2	6290.01	37408.3	47224.8	50963.4	8976.12	3098.66	2516.23	4938.16	1798.9	3359.58	NaN	4578.03	5617.75	NaN	NaN	1412.43	3286.35	NaN	NaN	NaN	2261.29
AHNAK_S3054_M1	AHNAK	Neuroblast differentiation-associated protein AHNAK	Q09666	AHNK_HUMAN	_ADLDVS[Phospho (STY)]GPKVDIDVPDVNIEGPEGK_.3	_ADLDVS[Phospho (STY)]GPKVDIDVPDVNIEGPEGK_.3	GPDVDVNLPKADLDVSGPKVDIDVPDVNIEG	S	1	30493831	11599	6908.11	7745.98	NaN	11459.1	17840.3	2812.31	2925.39	1329.33	917.471	1024.17	1768	8402.55	NaN	12706.3	22280.2	NaN	NaN	2372.8	3462.72	NaN	NaN	NaN	NaN
AHNAK_S332_M1	AHNAK	Neuroblast differentiation-associated protein AHNAK	Q09666	AHNK_HUMAN	_AGLRVS[Phospho (STY)]APEVSVGHK_.3	_AGLRVS[Phospho (STY)]APEVSVGHK_.3	STGREGQTPKAGLRVSAPEVSVGHKGGKPGL	S	1	327	NaN	NaN	NaN	NaN	3438.01	6204.59	2646.48	NaN	NaN	NaN	NaN	NaN	NaN	NaN	1008.6	NaN	NaN	NaN	NaN	NaN	NaN	NaN	NaN	NaN
AHNAK_S3409_M1	AHNAK	Neuroblast differentiation-associated protein AHNAK	Q09666	AHNK_HUMAN	_MPFLS[Phospho (STY)]ISSPK_.2	_MPFLS[Phospho (STY)]ISSPK_.2	VQGKVKGSKFKMPFLSISSPKVSMPDVELNL	S	0.929	3405	NaN	NaN	NaN	NaN	NaN	NaN	NaN	NaN	NaN	NaN	NaN	NaN	NaN	NaN	NaN	NaN	NaN	NaN	1662.64	NaN	NaN	NaN	NaN	NaN
AHNAK_S3411_M1	AHNAK	Neuroblast differentiation-associated protein AHNAK	Q09666	AHNK_HUMAN	_MPFLSIS[Phospho (STY)]SPK_.2	_MPFLSIS[Phospho (STY)]SPK_.2	GKVKGSKFKMPFLSISSPKVSMPDVELNLKS	S	0.932	3405	NaN	NaN	NaN	NaN	NaN	NaN	NaN	NaN	NaN	NaN	NaN	NaN	NaN	NaN	NaN	NaN	NaN	NaN	NaN	NaN	NaN	NaN	NaN	NaN
AHNAK_S3412_M1	AHNAK	Neuroblast differentiation-associated protein AHNAK	Q09666	AHNK_HUMAN	_MPFLSISS[Phospho (STY)]PK_.2;_M[Oxidation (M)]PFLSISS[Phospho (STY)]PK_.2	_MPFLSISS[Phospho (STY)]PK_.2;_M[Oxidation (M)]PFLSISS[Phospho (STY)]PK_.2	KVKGSKFKMPFLSISSPKVSMPDVELNLKSP	S	1	3405	1477.86	447.528	NaN	451.696	20586.1	27985.2	11839.1	3839.94	1261.66	1151.17	NaN	NaN	7513.58	NaN	6327.83	801.458	NaN	1078.03	25106.2	8185.35	1833.74	NaN	496.63	27545.6
AHNAK_S3426_M1	AHNAK	Neuroblast differentiation-associated protein AHNAK	Q09666	AHNK_HUMAN	_VSMPDVELNLKS[Phospho (STY)]PK_.2;_VSMPDVELNLKS[Phospho (STY)]PK_.3;_VSM[Oxidation (M)]PDVELNLKS[Phospho (STY)]PK_.2;_VSM[Oxidation (M)]PDVELNLKS[Phospho (STY)]PK_.3	_VSMPDVELNLKS[Phospho (STY)]PK_.2;_VSMPDVELNLKS[Phospho (STY)]PK_.3;_VSM[Oxidation (M)]PDVELNLKS[Phospho (STY)]PK_.2;_VSM[Oxidation (M)]PDVELNLKS[Phospho (STY)]PK_.3	SSPKVSMPDVELNLKSPKVKGDLDIAGPNLE	S	1	3415	17130.9	35455	43833.1	7561.74	185081	278484	154837	32401.8	12362.7	10888.1	12701.4	2846.41	89968.9	8409.9	100812	54625.4	6167.7	5913.84	18104.9	24298.7	6687.16	NaN	3653.02	15761
AHNAK_S407_M1	AHNAK	Neuroblast differentiation-associated protein AHNAK	Q09666	AHNK_HUMAN	_GAKPQGHIGVDASAPQIGGS[Phospho (STY)]ITGPSVEVQAPDIDVQGPGSK_.4	_GAKPQGHIGVDASAPQIGGS[Phospho (STY)]ITGPSVEVQAPDIDVQGPGSK_.4	QGHIGVDASAPQIGGSITGPSVEVQAPDIDV	S	1	388	NaN	NaN	NaN	NaN	3978.07	9814.53	NaN	NaN	NaN	NaN	NaN	NaN	NaN	NaN	NaN	NaN	NaN	NaN	NaN	NaN	NaN	NaN	NaN	NaN
AHNAK_S41_M1	AHNAK	Neuroblast differentiation-associated protein AHNAK	Q09666	AHNK_HUMAN	_DDGVFVQEVTQNS[Phospho (STY)]PAAR_.2;_DDGVFVQEVTQNS[Phospho (STY)]PAAR_.3	_DDGVFVQEVTQNS[Phospho (STY)]PAAR_.2;_DDGVFVQEVTQNS[Phospho (STY)]PAAR_.3	AQRDDGVFVQEVTQNSPAARTGVVKEGDQIV	S	1	29	NaN	4340.45	6531.63	3317.36	21050.7	35303.4	23127.4	6655.42	2326.21	1366.52	1157.49	NaN	7091.79	NaN	13272.2	4222.49	NaN	NaN	2695.61	2849.55	NaN	NaN	NaN	NaN
AHNAK_S4220_M1	AHNAK	Neuroblast differentiation-associated protein AHNAK	Q09666	AHNK_HUMAN	_ADLDVS[Phospho (STY)]GPKVDIDVPDVNIEGPDAK_.3	_ADLDVS[Phospho (STY)]GPKVDIDVPDVNIEGPDAK_.3	GPDVDVNLPKADLDVSGPKVDIDVPDVNIEG	S	1	4215	3771.83	4242.84	3502.23	NaN	10591.9	16456.3	2436.49	2805.69	1280.26	842.963	NaN	1076.87	7675.66	NaN	12306	19671.2	NaN	NaN	2317.02	3453.5	NaN	NaN	NaN	NaN
AHNAK_S4516_M1	AHNAK	Neuroblast differentiation-associated protein AHNAK	Q09666	AHNK_HUMAN	_MPDVHFKS[Phospho (STY)]PQISMSDIDLNLK_.3;_MPDVHFKS[Phospho (STY)]PQISMSDIDLNLK_.4	_MPDVHFKS[Phospho (STY)]PQISMSDIDLNLK_.3;_MPDVHFKS[Phospho (STY)]PQISMSDIDLNLK_.4	KLKGPKFKMPDVHFKSPQISMSDIDLNLKGP	S	1	4509	NaN	NaN	NaN	NaN	2674.54	3358.73	NaN	NaN	NaN	NaN	NaN	NaN	1712.83	NaN	1619.62	NaN	NaN	NaN	NaN	NaN	NaN	NaN	NaN	NaN
AHNAK_S4850_M1	AHNAK	Neuroblast differentiation-associated protein AHNAK	Q09666	AHNK_HUMAN	_APKIS[Phospho (STY)]IPDVDLDLK_.3	_APKIS[Phospho (STY)]IPDVDLDLK_.3	PKFKMPEINIKAPKISIPDVDLDLKGPKVKG	S	1	4846	NaN	NaN	NaN	NaN	645.347	869.172	NaN	NaN	NaN	NaN	NaN	NaN	NaN	NaN	663.637	NaN	NaN	NaN	NaN	NaN	NaN	NaN	NaN	NaN
AHNAK_S4908_M1	AHNAK	Neuroblast differentiation-associated protein AHNAK	Q09666	AHNK_HUMAN	_MPS[Phospho (STY)]LEISAPK_.2	_MPS[Phospho (STY)]LEISAPK_.2	EGPDAKLSGPSLKMPSLEISAPKVTAPDVDL	S	1	4906	NaN	NaN	NaN	NaN	1864.3	3109.1	NaN	NaN	NaN	NaN	NaN	NaN	NaN	NaN	NaN	NaN	NaN	NaN	NaN	NaN	NaN	NaN	NaN	NaN
AHNAK_S4908_M2	AHNAK	Neuroblast differentiation-associated protein AHNAK	Q09666	AHNK_HUMAN	_M[Oxidation (M)]PS[Phospho (STY)]LEIS[Phospho (STY)]APK_.2	_M[Oxidation (M)]PS[Phospho (STY)]LEIS[Phospho (STY)]APK_.2	EGPDAKLSGPSLKMPSLEISAPKVTAPDVDL	S	1	4906	NaN	NaN	NaN	NaN	NaN	775.222	NaN	NaN	NaN	NaN	NaN	221.24	NaN	NaN	791.119	819.739	NaN	754.941	2212.98	NaN	NaN	NaN	NaN	NaN
AHNAK_S4912_M2	AHNAK	Neuroblast differentiation-associated protein AHNAK	Q09666	AHNK_HUMAN	_M[Oxidation (M)]PS[Phospho (STY)]LEIS[Phospho (STY)]APK_.2	_M[Oxidation (M)]PS[Phospho (STY)]LEIS[Phospho (STY)]APK_.2	AKLSGPSLKMPSLEISAPKVTAPDVDLHLKA	S	1	4906	NaN	NaN	NaN	NaN	NaN	775.222	NaN	NaN	NaN	NaN	NaN	221.24	NaN	NaN	791.119	819.739	NaN	754.941	2212.98	NaN	NaN	NaN	NaN	NaN
AHNAK_S4993_M1	AHNAK	Neuroblast differentiation-associated protein AHNAK	Q09666	AHNK_HUMAN	_ADIKS[Phospho (STY)]PSLDVTVPEAELNLETPEISVGGK_.3;_ADIKS[Phospho (STY)]PSLDVTVPEAELNLETPEISVGGK_.4	_ADIKS[Phospho (STY)]PSLDVTVPEAELNLETPEISVGGK_.3;_ADIKS[Phospho (STY)]PSLDVTVPEAELNLETPEISVGGK_.4	PKFGFGAKSPKADIKSPSLDVTVPEAELNLE	S	0.975	4989	NaN	NaN	NaN	NaN	NaN	NaN	NaN	NaN	NaN	NaN	NaN	NaN	NaN	NaN	NaN	NaN	NaN	NaN	NaN	NaN	NaN	NaN	NaN	NaN
AHNAK_S4995_M1	AHNAK	Neuroblast differentiation-associated protein AHNAK	Q09666	AHNK_HUMAN	_ADIKSPS[Phospho (STY)]LDVTVPEAELNLETPEISVGGK_.4	_ADIKSPS[Phospho (STY)]LDVTVPEAELNLETPEISVGGK_.4	FGFGAKSPKADIKSPSLDVTVPEAELNLETP	S	0.958	4989	NaN	NaN	NaN	NaN	3599.61	NaN	NaN	NaN	NaN	NaN	NaN	NaN	NaN	NaN	NaN	NaN	NaN	NaN	NaN	NaN	NaN	NaN	NaN	NaN
AHNAK_S508_M2	AHNAK	Neuroblast differentiation-associated protein AHNAK	Q09666	AHNK_HUMAN	_ISM[Oxidation (M)]QDVDLS[Phospho (STY)]LGS[Phospho (STY)]PK_.3	_ISM[Oxidation (M)]QDVDLS[Phospho (STY)]LGS[Phospho (STY)]PK_.3	MIIQKPKISMQDVDLSLGSPKLKGDIKVSAP	S	1	500	NaN	2479.46	NaN	NaN	886.533	NaN	NaN	NaN	NaN	NaN	NaN	NaN	NaN	NaN	NaN	NaN	NaN	NaN	NaN	NaN	NaN	NaN	NaN	NaN
AHNAK_S5099_M1	AHNAK	Neuroblast differentiation-associated protein AHNAK	Q09666	AHNK_HUMAN	_MYFPDVEFDIKS[Phospho (STY)]PK_.2;_MYFPDVEFDIKS[Phospho (STY)]PK_.3;_M[Oxidation (M)]YFPDVEFDIKS[Phospho (STY)]PK_.3	_MYFPDVEFDIKS[Phospho (STY)]PK_.2;_MYFPDVEFDIKS[Phospho (STY)]PK_.3;_M[Oxidation (M)]YFPDVEFDIKS[Phospho (STY)]PK_.3	MFGKMYFPDVEFDIKSPKFKAEAPLPSPKLE	S	1	5088	NaN	NaN	NaN	NaN	22154.8	21740.4	11385.1	NaN	NaN	NaN	NaN	NaN	4041.06	NaN	5366.67	NaN	NaN	NaN	NaN	NaN	NaN	NaN	NaN	NaN
AHNAK_S511_M1	AHNAK	Neuroblast differentiation-associated protein AHNAK	Q09666	AHNK_HUMAN	_ISMQDVDLSLGS[Phospho (STY)]PK_.2;_ISMQDVDLSLGS[Phospho (STY)]PK_.3;_ISM[Oxidation (M)]QDVDLSLGS[Phospho (STY)]PK_.2;_ISM[Oxidation (M)]QDVDLSLGS[Phospho (STY)]PK_.3	_ISMQDVDLSLGS[Phospho (STY)]PK_.2;_ISMQDVDLSLGS[Phospho (STY)]PK_.3;_ISM[Oxidation (M)]QDVDLSLGS[Phospho (STY)]PK_.2;_ISM[Oxidation (M)]QDVDLSLGS[Phospho (STY)]PK_.3	QKPKISMQDVDLSLGSPKLKGDIKVSAPGVQ	S	1	500	6944.13	NaN	NaN	4251.6	70223.4	92930.5	61593.3	19209.1	5659.35	4010.89	3769.38	3078.52	29143.9	3156.07	36493.1	11495.6	3480.17	2696.47	9968.85	9206.34	3887.22	NaN	1410.01	NaN
AHNAK_S511_M2	AHNAK	Neuroblast differentiation-associated protein AHNAK	Q09666	AHNK_HUMAN	_ISM[Oxidation (M)]QDVDLS[Phospho (STY)]LGS[Phospho (STY)]PK_.3	_ISM[Oxidation (M)]QDVDLS[Phospho (STY)]LGS[Phospho (STY)]PK_.3	QKPKISMQDVDLSLGSPKLKGDIKVSAPGVQ	S	1	500	NaN	2479.46	NaN	NaN	886.533	NaN	NaN	NaN	NaN	NaN	NaN	NaN	NaN	NaN	NaN	NaN	NaN	NaN	NaN	NaN	NaN	NaN	NaN	NaN
AHNAK_S5110_M1	AHNAK	Neuroblast differentiation-associated protein AHNAK	Q09666	AHNK_HUMAN	_AEAPLPS[Phospho (STY)]PKLEGELQAPDLELSLPAIHVEGLDIK_.4;_AEAPLPS[Phospho (STY)]PK_.2;_FKAEAPLPS[Phospho (STY)]PKLEGELQAPDLELSLPAIHVEGLDIK_.4;_FKAEAPLPS[Phospho (STY)]PK_.2	_AEAPLPS[Phospho (STY)]PKLEGELQAPDLELSLPAIHVEGLDIK_.4;_AEAPLPS[Phospho (STY)]PK_.2;_FKAEAPLPS[Phospho (STY)]PKLEGELQAPDLELSLPAIHVEGLDIK_.4;_FKAEAPLPS[Phospho (STY)]PK_.2	FDIKSPKFKAEAPLPSPKLEGELQAPDLELS	S	1	5104;5102	7954.77	8576.73	16757.7	2738.31	153474	211919	118998	36183.2	6228.38	5115.38	6310.62	2523.24	88155	40686	105368	109368	15438.5	9974.79	25557.8	29233.3	9973.02	6743.2	12569.5	22446.9
AHNAK_S5332_M1	AHNAK	Neuroblast differentiation-associated protein AHNAK	Q09666	AHNK_HUMAN	_VHAPGLNLS[Phospho (STY)]GVGGK_.2	_VHAPGLNLS[Phospho (STY)]GVGGK_.2	ASVPSMKVHAPGLNLSGVGGKMQVGGDGVKV	S	1	5324	NaN	NaN	NaN	NaN	5946.2	10284.9	NaN	1599.65	NaN	NaN	NaN	NaN	832.896	NaN	1658.87	1288.14	NaN	NaN	NaN	NaN	NaN	NaN	NaN	NaN
AHNAK_S5386_M1	AHNAK	Neuroblast differentiation-associated protein AHNAK	Q09666	AHNK_HUMAN	_VS[Phospho (STY)]VGAPDLSLEASEGSIK_.2;_VS[Phospho (STY)]VGAPDLSLEASEGSIK_.3	_VS[Phospho (STY)]VGAPDLSLEASEGSIK_.2;_VS[Phospho (STY)]VGAPDLSLEASEGSIK_.3	QGDLAVSGDIKCPKVSVGAPDLSLEASEGSI	S	1	5385	NaN	NaN	NaN	NaN	10964.8	14474.8	7489.77	NaN	NaN	NaN	NaN	NaN	NaN	NaN	NaN	NaN	NaN	NaN	NaN	NaN	NaN	NaN	NaN	NaN
AHNAK_S5397_M1	AHNAK	Neuroblast differentiation-associated protein AHNAK	Q09666	AHNK_HUMAN	_VSVGAPDLSLEAS[Phospho (STY)]EGSIKLPK_.3	_VSVGAPDLSLEAS[Phospho (STY)]EGSIKLPK_.3	CPKVSVGAPDLSLEASEGSIKLPKMKLPQFG	S	0.999	5385	NaN	NaN	NaN	NaN	NaN	NaN	14961.2	NaN	NaN	NaN	NaN	NaN	NaN	NaN	NaN	NaN	NaN	NaN	NaN	1059.32	NaN	NaN	NaN	NaN
AHNAK_S5400_M1	AHNAK	Neuroblast differentiation-associated protein AHNAK	Q09666	AHNK_HUMAN	_VSVGAPDLSLEASEGS[Phospho (STY)]IKLPK_.2;_VSVGAPDLSLEASEGS[Phospho (STY)]IKLPK_.3;_VSVGAPDLSLEASEGS[Phospho (STY)]IK_.2;_VSVGAPDLSLEASEGS[Phospho (STY)]IK_.3	_VSVGAPDLSLEASEGS[Phospho (STY)]IKLPK_.2;_VSVGAPDLSLEASEGS[Phospho (STY)]IKLPK_.3;_VSVGAPDLSLEASEGS[Phospho (STY)]IK_.2;_VSVGAPDLSLEASEGS[Phospho (STY)]IK_.3	VSVGAPDLSLEASEGSIKLPKMKLPQFGIST	S	1	5385	NaN	NaN	NaN	NaN	31456.5	58311.5	35894.4	8424.44	NaN	1764.61	NaN	NaN	11071.9	NaN	11637.8	NaN	NaN	NaN	NaN	NaN	4041.06	NaN	NaN	NaN
AHNAK_S5448_M1	AHNAK	Neuroblast differentiation-associated protein AHNAK	Q09666	AHNK_HUMAN	_GPRIS[Phospho (STY)]APNVDFNLEGPK_.3;_IS[Phospho (STY)]APNVDFNLEGPK_.2;_IS[Phospho (STY)]APNVDFNLEGPK_.3	_GPRIS[Phospho (STY)]APNVDFNLEGPK_.3;_IS[Phospho (STY)]APNVDFNLEGPK_.2;_IS[Phospho (STY)]APNVDFNLEGPK_.3	LKGPGVDVNLKGPRISAPNVDFNLEGPKVKG	S	1	5444;5447	1810.16	NaN	NaN	NaN	51505.1	80018.8	44059.1	10868.2	1998.47	2142.59	2319.31	NaN	14158.4	1004.43	15372.7	13373.4	2068.92	1979.42	3791.18	4861.74	1860.86	NaN	1263.93	6005.12
AHNAK_S5552_M1	AHNAK	Neuroblast differentiation-associated protein AHNAK	Q09666	AHNK_HUMAN	_GPAFNMAS[Phospho (STY)]PESDFGINLK_.2;_GPAFNMAS[Phospho (STY)]PESDFGINLK_.3;_GPAFNM[Oxidation (M)]AS[Phospho (STY)]PESDFGINLK_.2;_GPAFNM[Oxidation (M)]AS[Phospho (STY)]PESDFGINLK_.3	_GPAFNMAS[Phospho (STY)]PESDFGINLK_.2;_GPAFNMAS[Phospho (STY)]PESDFGINLK_.3;_GPAFNM[Oxidation (M)]AS[Phospho (STY)]PESDFGINLK_.2;_GPAFNM[Oxidation (M)]AS[Phospho (STY)]PESDFGINLK_.3	AAPDISVKGPAFNMASPESDFGINLKGPKIK	S	1	5545	NaN	NaN	NaN	NaN	23822.8	27779.9	14848.2	4044.85	NaN	NaN	NaN	NaN	4584.22	NaN	5670.23	6987.49	NaN	NaN	NaN	4575.26	NaN	NaN	NaN	NaN
AHNAK_S5573_M1	AHNAK	Neuroblast differentiation-associated protein AHNAK	Q09666	AHNK_HUMAN	_GGADVS[Phospho (STY)]GGVSAPDISLGEGHLSVK_.3	_GGADVS[Phospho (STY)]GGVSAPDISLGEGHLSVK_.3	GINLKGPKIKGGADVSGGVSAPDISLGEGHL	S	0.971	5568	NaN	NaN	NaN	NaN	NaN	NaN	1870.55	NaN	NaN	NaN	NaN	NaN	NaN	NaN	NaN	NaN	NaN	NaN	NaN	NaN	NaN	NaN	NaN	NaN
AHNAK_S5577_M1	AHNAK	Neuroblast differentiation-associated protein AHNAK	Q09666	AHNK_HUMAN	_GGADVSGGVS[Phospho (STY)]APDISLGEGHLSVK_.3	_GGADVSGGVS[Phospho (STY)]APDISLGEGHLSVK_.3	KGPKIKGGADVSGGVSAPDISLGEGHLSVKG	S	0.984	5568	NaN	NaN	NaN	NaN	NaN	3109.16	NaN	NaN	NaN	NaN	NaN	NaN	NaN	NaN	NaN	NaN	NaN	NaN	NaN	NaN	NaN	NaN	NaN	NaN
AHNAK_S5589_M1	AHNAK	Neuroblast differentiation-associated protein AHNAK	Q09666	AHNK_HUMAN	_GGADVSGGVSAPDISLGEGHLS[Phospho (STY)]VK_.3	_GGADVSGGVSAPDISLGEGHLS[Phospho (STY)]VK_.3	GGVSAPDISLGEGHLSVKGSGGEWKGPQVSS	S	1	5568	NaN	NaN	NaN	NaN	18633.3	25438.6	17285.6	3251.85	1335.85	1239.96	917.06	NaN	2942.32	NaN	3181.81	NaN	NaN	NaN	708.792	944.352	NaN	NaN	NaN	NaN
AHNAK_S5620_M1	AHNAK	Neuroblast differentiation-associated protein AHNAK	Q09666	AHNK_HUMAN	_FAGGLHFS[Phospho (STY)]GPK_.2	_FAGGLHFS[Phospho (STY)]GPK_.2	ALNLDTSKFAGGLHFSGPKVEGGVKGGQIGL	S	1	5613	12570.1	NaN	NaN	NaN	2859.74	4551.53	1613.08	NaN	NaN	NaN	NaN	NaN	NaN	NaN	NaN	NaN	NaN	NaN	NaN	NaN	NaN	NaN	NaN	NaN
AHNAK_S570_M1	AHNAK	Neuroblast differentiation-associated protein AHNAK	Q09666	AHNK_HUMAN	_IS[Phospho (STY)]MSEVDLNVAAPK_.2;_IS[Phospho (STY)]MSEVDLNVAAPK_.3;_IS[Phospho (STY)]M[Oxidation (M)]SEVDLNVAAPK_.2;_IS[Phospho (STY)]M[Oxidation (M)]SEVDLNVAAPK_.3;_TGTC[Carbamidomethyl (C)]RIS[Phospho (STY)]MSEVDLNVAAPK_.3	_IS[Phospho (STY)]MSEVDLNVAAPK_.2;_IS[Phospho (STY)]MSEVDLNVAAPK_.3;_IS[Phospho (STY)]M[Oxidation (M)]SEVDLNVAAPK_.2;_IS[Phospho (STY)]M[Oxidation (M)]SEVDLNVAAPK_.3;_TGTC[Carbamidomethyl (C)]RIS[Phospho (STY)]MSEVDLNVAAPK_.3	PRLGSPSGKTGTCRISMSEVDLNVAAPKVKG	S	1	569;564	NaN	NaN	NaN	NaN	35866.5	40632	21793.1	5474.56	1169.99	1485.26	NaN	1227.21	9601.22	2096.03	14801.8	3183.09	368.711	NaN	8984.4	5919.38	NaN	NaN	NaN	NaN
AHNAK_S572_M1	AHNAK	Neuroblast differentiation-associated protein AHNAK	Q09666	AHNK_HUMAN	_ISM[Oxidation (M)]S[Phospho (STY)]EVDLNVAAPK_.2	_ISM[Oxidation (M)]S[Phospho (STY)]EVDLNVAAPK_.2	LGSPSGKTGTCRISMSEVDLNVAAPKVKGGV	S	0.883	569	NaN	NaN	NaN	NaN	NaN	NaN	NaN	NaN	NaN	NaN	NaN	NaN	NaN	NaN	NaN	NaN	373.349	NaN	NaN	NaN	NaN	NaN	NaN	NaN
AHNAK_S5731_M1	AHNAK	Neuroblast differentiation-associated protein AHNAK	Q09666	AHNK_HUMAN	_GGVTGS[Phospho (STY)]PEASISGSKGDLK_.2;_GGVTGS[Phospho (STY)]PEASISGSKGDLK_.3;_GGVTGS[Phospho (STY)]PEASISGSK_.2;_GGVTGS[Phospho (STY)]PEASISGSK_.3;_GKGGVTGS[Phospho (STY)]PEASISGSK_.2;_GKGGVTGS[Phospho (STY)]PEASISGSK_.3	_GGVTGS[Phospho (STY)]PEASISGSKGDLK_.2;_GGVTGS[Phospho (STY)]PEASISGSKGDLK_.3;_GGVTGS[Phospho (STY)]PEASISGSK_.2;_GGVTGS[Phospho (STY)]PEASISGSK_.3;_GKGGVTGS[Phospho (STY)]PEASISGSK_.2;_GKGGVTGS[Phospho (STY)]PEASISGSK_.3	KFNFSKPKGKGGVTGSPEASISGSKGDLKSS	S	1	5726;5724	16569.4	26397	32850.3	19342.9	616416	802534	528648	159692	31000.3	21698.1	40224.3	14524.1	192038	75986.9	250262	299324	42212.8	28225	59347.9	94550.5	30732.1	14693.7	28652.6	96429.8
AHNAK_S5739_M1	AHNAK	Neuroblast differentiation-associated protein AHNAK	Q09666	AHNK_HUMAN	_GGVTGSPEASISGS[Phospho (STY)]KGDLK_.3	_GGVTGSPEASISGS[Phospho (STY)]KGDLK_.3	GKGGVTGSPEASISGSKGDLKSSKASLGSLE	S	0.973	5726	NaN	NaN	NaN	NaN	NaN	924.462	NaN	NaN	NaN	NaN	NaN	NaN	NaN	NaN	NaN	NaN	NaN	NaN	NaN	NaN	NaN	NaN	NaN	NaN
AHNAK_S5749_M1	AHNAK	Neuroblast differentiation-associated protein AHNAK	Q09666	AHNK_HUMAN	_AS[Phospho (STY)]LGSLEGEAEAEASSPK_.3	_AS[Phospho (STY)]LGSLEGEAEAEASSPK_.3	ASISGSKGDLKSSKASLGSLEGEAEAEASSP	S	0.969	5748	NaN	NaN	NaN	NaN	NaN	NaN	NaN	NaN	NaN	NaN	NaN	NaN	NaN	NaN	14960.3	NaN	NaN	NaN	NaN	NaN	NaN	NaN	NaN	NaN
AHNAK_S5749_M2	AHNAK	Neuroblast differentiation-associated protein AHNAK	Q09666	AHNK_HUMAN	_SSKAS[Phospho (STY)]LGS[Phospho (STY)]LEGEAEAEASSPK_.3	_SSKAS[Phospho (STY)]LGS[Phospho (STY)]LEGEAEAEASSPK_.3	ASISGSKGDLKSSKASLGSLEGEAEAEASSP	S	1	5745	NaN	NaN	NaN	NaN	NaN	NaN	NaN	NaN	NaN	NaN	NaN	NaN	NaN	NaN	NaN	4676.06	NaN	NaN	NaN	NaN	NaN	NaN	NaN	NaN
AHNAK_S5752_M1	AHNAK	Neuroblast differentiation-associated protein AHNAK	Q09666	AHNK_HUMAN	_ASLGS[Phospho (STY)]LEGEAEAEASSPK_.2;_ASLGS[Phospho (STY)]LEGEAEAEASSPK_.3	_ASLGS[Phospho (STY)]LEGEAEAEASSPK_.2;_ASLGS[Phospho (STY)]LEGEAEAEASSPK_.3	SGSKGDLKSSKASLGSLEGEAEAEASSPKGK	S	1	5748	4606.96	4615.23	NaN	NaN	116322	200408	124272	34028.1	6702.31	12400.1	7922.01	2915.94	35489	NaN	49383.1	53386.5	3630.06	5216.56	13593.8	13390.1	NaN	NaN	3361.24	11119.9
AHNAK_S5752_M2	AHNAK	Neuroblast differentiation-associated protein AHNAK	Q09666	AHNK_HUMAN	_ASLGS[Phospho (STY)]LEGEAEAEASS[Phospho (STY)]PK_.2;_ASLGS[Phospho (STY)]LEGEAEAEAS[Phospho (STY)]SPK_.2;_SSKAS[Phospho (STY)]LGS[Phospho (STY)]LEGEAEAEASSPK_.3	_ASLGS[Phospho (STY)]LEGEAEAEASS[Phospho (STY)]PK_.2;_ASLGS[Phospho (STY)]LEGEAEAEAS[Phospho (STY)]SPK_.2;_SSKAS[Phospho (STY)]LGS[Phospho (STY)]LEGEAEAEASSPK_.3	SGSKGDLKSSKASLGSLEGEAEAEASSPKGK	S	1	5748;5745	NaN	NaN	NaN	NaN	NaN	NaN	NaN	NaN	NaN	NaN	NaN	NaN	NaN	NaN	12927.3	24737.7	NaN	NaN	NaN	NaN	NaN	NaN	NaN	NaN
AHNAK_S5762_M1	AHNAK	Neuroblast differentiation-associated protein AHNAK	Q09666	AHNK_HUMAN	_ASLGSLEGEAEAEAS[Phospho (STY)]SPK_.2;_ASLGSLEGEAEAEAS[Phospho (STY)]SPK_.3	_ASLGSLEGEAEAEAS[Phospho (STY)]SPK_.2;_ASLGSLEGEAEAEAS[Phospho (STY)]SPK_.3	KASLGSLEGEAEAEASSPKGKFSLFKSKKPR	S	0.894	5748	13787.2	NaN	NaN	6516.34	NaN	NaN	NaN	NaN	NaN	NaN	NaN	NaN	NaN	NaN	NaN	NaN	NaN	NaN	NaN	NaN	3477.64	NaN	3188.18	NaN
AHNAK_S5762_M2	AHNAK	Neuroblast differentiation-associated protein AHNAK	Q09666	AHNK_HUMAN	_ASLGS[Phospho (STY)]LEGEAEAEAS[Phospho (STY)]SPK_.2	_ASLGS[Phospho (STY)]LEGEAEAEAS[Phospho (STY)]SPK_.2	KASLGSLEGEAEAEASSPKGKFSLFKSKKPR	S	0.92	5748	NaN	NaN	NaN	NaN	NaN	NaN	NaN	NaN	NaN	NaN	NaN	NaN	NaN	NaN	5086.02	NaN	NaN	NaN	NaN	NaN	NaN	NaN	NaN	NaN
AHNAK_S5763_M1	AHNAK	Neuroblast differentiation-associated protein AHNAK	Q09666	AHNK_HUMAN	_ASLGSLEGEAEAEASS[Phospho (STY)]PK_.2;_ASLGSLEGEAEAEASS[Phospho (STY)]PK_.3	_ASLGSLEGEAEAEASS[Phospho (STY)]PK_.2;_ASLGSLEGEAEAEASS[Phospho (STY)]PK_.3	ASLGSLEGEAEAEASSPKGKFSLFKSKKPRH	S	1	5748	13381.5	11564.6	18035.7	NaN	208278	379734	236484	63320.6	13284.5	16321.7	13710.4	4470.35	59193.9	6054.79	90403.2	65764.6	3301.97	4681.07	16399.6	24456.5	2041.96	NaN	NaN	23763.6
AHNAK_S5763_M2	AHNAK	Neuroblast differentiation-associated protein AHNAK	Q09666	AHNK_HUMAN	_ASLGS[Phospho (STY)]LEGEAEAEASS[Phospho (STY)]PK_.2	_ASLGS[Phospho (STY)]LEGEAEAEASS[Phospho (STY)]PK_.2	ASLGSLEGEAEAEASSPKGKFSLFKSKKPRH	S	0.983	5748	NaN	NaN	NaN	NaN	NaN	NaN	NaN	NaN	NaN	NaN	NaN	NaN	NaN	NaN	NaN	NaN	NaN	NaN	NaN	NaN	NaN	NaN	NaN	NaN
AHNAK_S5780_M1	AHNAK	Neuroblast differentiation-associated protein AHNAK	Q09666	AHNK_HUMAN	_HRS[Phospho (STY)]NSFSDEREFSGPSTPTGTLEFEGGEVSLEGGK_.4	_HRS[Phospho (STY)]NSFSDEREFSGPSTPTGTLEFEGGEVSLEGGK_.4	KGKFSLFKSKKPRHRSNSFSDEREFSGPSTP	S	0.996	5778	NaN	NaN	NaN	NaN	36516.3	39509.5	33086.6	NaN	NaN	NaN	NaN	NaN	NaN	NaN	NaN	NaN	NaN	NaN	NaN	NaN	NaN	NaN	NaN	NaN
AHNAK_S5830_M1	AHNAK	Neuroblast differentiation-associated protein AHNAK	Q09666	AHNK_HUMAN	_FGTFGGLGS[Phospho (STY)]K_.2	_FGTFGGLGS[Phospho (STY)]K_.2	GKHGKLKFGTFGGLGSKSKGHYEVTGSDDET	S	1	5822	NaN	NaN	2558.75	NaN	16496.2	25592.5	17749.5	2647.93	238.325	NaN	197.587	NaN	1316.1	NaN	1995.2	NaN	NaN	NaN	143.734	NaN	147.73	NaN	NaN	NaN
AHNAK_S5841_M1	AHNAK	Neuroblast differentiation-associated protein AHNAK	Q09666	AHNK_HUMAN	_GHYEVTGS[Phospho (STY)]DDETGKLQGSGVSLASKK_.4;_GHYEVTGS[Phospho (STY)]DDETGKLQGSGVSLASK_.3;_GHYEVTGS[Phospho (STY)]DDETGKLQGSGVSLASK_.4;_GHYEVTGS[Phospho (STY)]DDETGK_.2;_GHYEVTGS[Phospho (STY)]DDETGK_.3	_GHYEVTGS[Phospho (STY)]DDETGKLQGSGVSLASKK_.4;_GHYEVTGS[Phospho (STY)]DDETGKLQGSGVSLASK_.3;_GHYEVTGS[Phospho (STY)]DDETGKLQGSGVSLASK_.4;_GHYEVTGS[Phospho (STY)]DDETGK_.2;_GHYEVTGS[Phospho (STY)]DDETGK_.3	GGLGSKSKGHYEVTGSDDETGKLQGSGVSLA	S	1	5834	8129.93	9123.43	11603.1	NaN	68205.3	102391	84989.4	11394.9	NaN	5994.27	8623.87	NaN	39256.5	NaN	57687.9	68177	NaN	NaN	NaN	NaN	NaN	NaN	NaN	NaN
AHNAK_S93_M1	AHNAK	Neuroblast differentiation-associated protein AHNAK	Q09666	AHNK_HUMAN	_GDRS[Phospho (STY)]PEPGQTWTR_.2;_GDRS[Phospho (STY)]PEPGQTWTR_.3;_KGDRS[Phospho (STY)]PEPGQTWTR_.2;_KGDRS[Phospho (STY)]PEPGQTWTR_.3	_GDRS[Phospho (STY)]PEPGQTWTR_.2;_GDRS[Phospho (STY)]PEPGQTWTR_.3;_KGDRS[Phospho (STY)]PEPGQTWTR_.2;_KGDRS[Phospho (STY)]PEPGQTWTR_.3	GHHTVGLKLHRKGDRSPEPGQTWTREVFSSC	S	1	90;89	37804.9	41714.6	71067.3	32754.1	673594	637229	472731	134473	42924	21190.8	37461.7	15607.7	204475	46650	211369	158630	51996.6	26485	89195.4	141359	40435.3	13284.4	26876.6	71623
AHNAK_T218_M1	AHNAK	Neuroblast differentiation-associated protein AHNAK	Q09666	AHNK_HUMAN	_LPSGSGAASPT[Phospho (STY)]GSAVDIR_.2	_LPSGSGAASPT[Phospho (STY)]GSAVDIR_.2	KTVIRLPSGSGAASPTGSAVDIRAGAISASG	T	0.982	208	NaN	6680.11	11164.6	NaN	NaN	NaN	NaN	NaN	NaN	NaN	NaN	NaN	NaN	NaN	NaN	NaN	NaN	NaN	NaN	NaN	NaN	NaN	NaN	NaN
AHNAK_T218_M3	AHNAK	Neuroblast differentiation-associated protein AHNAK	Q09666	AHNK_HUMAN	_LPS[Phospho (STY)]GSGAAS[Phospho (STY)]PT[Phospho (STY)]GSAVDIR_.3	_LPS[Phospho (STY)]GSGAAS[Phospho (STY)]PT[Phospho (STY)]GSAVDIR_.3	KTVIRLPSGSGAASPTGSAVDIRAGAISASG	T	0.969	208	NaN	NaN	NaN	NaN	NaN	NaN	NaN	NaN	NaN	NaN	NaN	NaN	NaN	NaN	NaN	NaN	NaN	NaN	NaN	NaN	NaN	NaN	NaN	NaN
AHNAK_T2845_M1	AHNAK	Neuroblast differentiation-associated protein AHNAK	Q09666	AHNK_HUMAN	_ISMPDIDLNLT[Phospho (STY)]GPK_.2	_ISMPDIDLNLT[Phospho (STY)]GPK_.2	FKTPKISMPDIDLNLTGPKIKGDVDVTGPKV	T	1	2835	NaN	NaN	NaN	NaN	1277.03	2094.58	NaN	173.467	NaN	NaN	NaN	NaN	NaN	NaN	811.234	NaN	NaN	NaN	NaN	NaN	NaN	NaN	NaN	NaN
AHNAK_T38_M1	AHNAK	Neuroblast differentiation-associated protein AHNAK	Q09666	AHNK_HUMAN	_DDGVFVQEVT[Phospho (STY)]QNSPAAR_.2	_DDGVFVQEVT[Phospho (STY)]QNSPAAR_.2	LTIAQRDDGVFVQEVTQNSPAARTGVVKEGD	T	1	29	NaN	NaN	10416.3	NaN	NaN	NaN	NaN	NaN	1063.97	NaN	NaN	NaN	NaN	NaN	NaN	NaN	NaN	NaN	NaN	NaN	NaN	NaN	NaN	651.264
AHNAK_T490_M1	AHNAK	Neuroblast differentiation-associated protein AHNAK	Q09666	AHNK_HUMAN	_VKT[Phospho (STY)]PEMIIQKPK_.3;_VKT[Phospho (STY)]PEMIIQK_.2	_VKT[Phospho (STY)]PEMIIQKPK_.3;_VKT[Phospho (STY)]PEMIIQK_.2	ATGGLEGKMKGTKVKTPEMIIQKPKISMQDV	T	1	488	1699.42	4020.57	7036.35	1040.85	17998.4	23770	17139.3	3952.48	NaN	NaN	1276.79	NaN	8787.52	2529.27	12217.6	9247.09	NaN	1271.2	3758.17	4781.79	NaN	NaN	NaN	NaN
AHNAK_T4999_M1	AHNAK	Neuroblast differentiation-associated protein AHNAK	Q09666	AHNK_HUMAN	_ADIKSPSLDVT[Phospho (STY)]VPEAELNLETPEISVGGK_.3	_ADIKSPSLDVT[Phospho (STY)]VPEAELNLETPEISVGGK_.3	AKSPKADIKSPSLDVTVPEAELNLETPEISV	T	1	4989	NaN	NaN	NaN	NaN	NaN	NaN	5600.62	NaN	NaN	NaN	688.2	NaN	NaN	NaN	NaN	NaN	NaN	NaN	NaN	1443.57	143.283	NaN	NaN	NaN
AHNAK_T5729_M1	AHNAK	Neuroblast differentiation-associated protein AHNAK	Q09666	AHNK_HUMAN	_GKGGVT[Phospho (STY)]GSPEASISGSK_.2	_GKGGVT[Phospho (STY)]GSPEASISGSK_.2	MPKFNFSKPKGKGGVTGSPEASISGSKGDLK	T	0.848	5724	NaN	NaN	NaN	NaN	NaN	NaN	NaN	NaN	NaN	NaN	NaN	NaN	NaN	NaN	NaN	NaN	NaN	NaN	NaN	NaN	NaN	NaN	NaN	NaN
AHNAK_T5796_M2	AHNAK	Neuroblast differentiation-associated protein AHNAK	Q09666	AHNK_HUMAN	_HRSNSFSDEREFSGPSTPT[Phospho (STY)]GT[Phospho (STY)]LEFEGGEVSLEGGK_.4	_HRSNSFSDEREFSGPSTPT[Phospho (STY)]GT[Phospho (STY)]LEFEGGEVSLEGGK_.4	NSFSDEREFSGPSTPTGTLEFEGGEVSLEGG	T	0.999	5778	NaN	NaN	NaN	NaN	NaN	NaN	NaN	NaN	NaN	NaN	NaN	NaN	NaN	NaN	NaN	3311.54	NaN	NaN	NaN	NaN	NaN	NaN	NaN	NaN
AHNAK_T5798_M2	AHNAK	Neuroblast differentiation-associated protein AHNAK	Q09666	AHNK_HUMAN	_HRSNSFSDEREFSGPSTPT[Phospho (STY)]GT[Phospho (STY)]LEFEGGEVSLEGGK_.4	_HRSNSFSDEREFSGPSTPT[Phospho (STY)]GT[Phospho (STY)]LEFEGGEVSLEGGK_.4	FSDEREFSGPSTPTGTLEFEGGEVSLEGGKV	T	1	5778	NaN	NaN	NaN	NaN	NaN	NaN	NaN	NaN	NaN	NaN	NaN	NaN	NaN	NaN	NaN	3311.54	NaN	NaN	NaN	NaN	NaN	NaN	NaN	NaN
AHNAK_T5824_M1	AHNAK	Neuroblast differentiation-associated protein AHNAK	Q09666	AHNK_HUMAN	_FGT[Phospho (STY)]FGGLGSK_.2	_FGT[Phospho (STY)]FGGLGSK_.2	EGGKVKGKHGKLKFGTFGGLGSKSKGHYEVT	T	1	5822	2183.76	NaN	8896.4	2993.93	NaN	NaN	1194.14	NaN	NaN	NaN	270.024	NaN	NaN	NaN	373.535	8615.46	NaN	NaN	NaN	NaN	NaN	NaN	NaN	NaN
AHNAK_T5839_M1	AHNAK	Neuroblast differentiation-associated protein AHNAK	Q09666	AHNK_HUMAN	_GHYEVT[Phospho (STY)]GSDDETGK_.2	_GHYEVT[Phospho (STY)]GSDDETGK_.2	TFGGLGSKSKGHYEVTGSDDETGKLQGSGVS	T	0.933	5834	NaN	NaN	NaN	NaN	NaN	NaN	NaN	NaN	NaN	NaN	NaN	NaN	NaN	NaN	NaN	NaN	NaN	NaN	NaN	NaN	NaN	NaN	NaN	NaN
AHNAK_T5845_M1	AHNAK	Neuroblast differentiation-associated protein AHNAK	Q09666	AHNK_HUMAN	_GHYEVTGSDDET[Phospho (STY)]GKLQGSGVSLASK_.3;_GHYEVTGSDDET[Phospho (STY)]GKLQGSGVSLASK_.4;_GHYEVTGSDDET[Phospho (STY)]GK_.3	_GHYEVTGSDDET[Phospho (STY)]GKLQGSGVSLASK_.3;_GHYEVTGSDDET[Phospho (STY)]GKLQGSGVSLASK_.4;_GHYEVTGSDDET[Phospho (STY)]GK_.3	SKSKGHYEVTGSDDETGKLQGSGVSLASKKS	T	1	5834	NaN	NaN	NaN	17535.6	NaN	NaN	NaN	NaN	16732	NaN	2148.32	NaN	5414.06	NaN	21285.1	NaN	NaN	NaN	NaN	NaN	NaN	NaN	NaN	NaN
AHNAK2_S1418_M1	AHNAK2	Protein AHNAK2	Q8IVF2	AHNK2_HUMAN	_LQMPS[Phospho (STY)]FKVPK_.2;_LQM[Oxidation (M)]PS[Phospho (STY)]FK_.2	_LQMPS[Phospho (STY)]FKVPK_.2;_LQM[Oxidation (M)]PS[Phospho (STY)]FK_.2	EGAGLKGHLPKLQMPSFKVPKVDLKGPEIDI	S	1	1414,2239,4384;1414,2239,2404,2734,3064,3229,4384	NaN	NaN	NaN	NaN	6382.48	15175.8	6006.44	1245.22	1742.21	1828.12	6042.84	NaN	NaN	NaN	NaN	NaN	NaN	NaN	NaN	NaN	2573.48	NaN	NaN	NaN
AHNAK2_S1707_M1	AHNAK2	Protein AHNAK2	Q8IVF2	AHNK2_HUMAN	_TTDLS[Phospho (STY)]IQSPSADLEVQAGQVNVK_.3	_TTDLS[Phospho (STY)]IQSPSADLEVQAGQVNVK_.3	VSLPSMQGDLKTTDLSIQSPSADLEVQAGQV	S	0.779	1703	NaN	NaN	NaN	NaN	NaN	NaN	2567.49	NaN	NaN	NaN	NaN	NaN	NaN	NaN	NaN	NaN	NaN	NaN	NaN	NaN	NaN	NaN	NaN	NaN
AHNAK2_S1710_M1	AHNAK2	Protein AHNAK2	Q8IVF2	AHNK2_HUMAN	_TTDLSIQS[Phospho (STY)]PSADLEVQAGQVNVK_.3	_TTDLSIQS[Phospho (STY)]PSADLEVQAGQVNVK_.3	PSMQGDLKTTDLSIQSPSADLEVQAGQVNVK	S	1	1703	NaN	NaN	NaN	NaN	NaN	NaN	NaN	NaN	NaN	NaN	NaN	NaN	NaN	NaN	NaN	NaN	NaN	NaN	NaN	NaN	NaN	NaN	NaN	NaN
AHNAK2_S1712_M1	AHNAK2	Protein AHNAK2	Q8IVF2	AHNK2_HUMAN	_TTDLSIQSPS[Phospho (STY)]ADLEVQAGQVNVK_.3	_TTDLSIQSPS[Phospho (STY)]ADLEVQAGQVNVK_.3	MQGDLKTTDLSIQSPSADLEVQAGQVNVKLP	S	1	1703	NaN	NaN	NaN	NaN	2309.46	3310.6	NaN	NaN	NaN	NaN	NaN	NaN	NaN	NaN	3323.18	NaN	NaN	NaN	NaN	NaN	NaN	NaN	NaN	NaN
AHNAK2_S2207_M1	AHNAK2	Protein AHNAK2	Q8IVF2	AHNK2_HUMAN	_TTDLSIQPLS[Phospho (STY)]ADVK_.2	_TTDLSIQPLS[Phospho (STY)]ADVK_.2	MQGDLKTTDLSIQPLSADVKVQAGQVDVKLL	S	1	2198	NaN	NaN	NaN	NaN	1554.37	NaN	NaN	NaN	520.426	NaN	NaN	NaN	NaN	NaN	1224.31	NaN	NaN	NaN	NaN	1970.84	NaN	NaN	NaN	NaN
AHNAK2_S2657_M1	AHNAK2	Protein AHNAK2	Q8IVF2	AHNK2_HUMAN	_FKMPS[Phospho (STY)]FR_.2	_FKMPS[Phospho (STY)]FR_.2	TAKDSKFKMPKFKMPSFRVSAPGESIEALVD	S	1	26533643	1659.65	NaN	NaN	NaN	8927.81	12780.9	6620.51	936.923	1834.5	2065.73	4847.72	NaN	NaN	NaN	2091.28	NaN	NaN	NaN	NaN	NaN	NaN	NaN	NaN	NaN
AHNAK2_S280_M1	AHNAK2	Protein AHNAK2	Q8IVF2	AHNK2_HUMAN	_SHS[Phospho (STY)]SSEAYEPR_.2	_SHS[Phospho (STY)]SSEAYEPR_.2	QSIKSKRGPGPQRSHSSSEAYEPRDAHDVSP	S	1	278	NaN	NaN	NaN	NaN	16921.4	NaN	NaN	3041.02	4205.36	759.495	6677.18	NaN	NaN	NaN	6875.75	5834.46	NaN	NaN	NaN	NaN	NaN	NaN	NaN	NaN
AHNAK2_S294_M1	AHNAK2	Protein AHNAK2	Q8IVF2	AHNK2_HUMAN	_DAHDVS[Phospho (STY)]PTSTDTEAQLTVER_.3	_DAHDVS[Phospho (STY)]PTSTDTEAQLTVER_.3	HSSSEAYEPRDAHDVSPTSTDTEAQLTVERQ	S	1	289	NaN	NaN	NaN	NaN	97790.6	228427	124383	29780.1	18111.3	16669.7	24679.1	NaN	40360.1	4567.73	71323.1	77431.5	1778.96	4458.36	15145.2	19748.9	NaN	NaN	NaN	9146.53
AHNAK2_S3408_M1	AHNAK2	Protein AHNAK2	Q8IVF2	AHNK2_HUMAN	_VDLKS[Phospho (STY)]PQVDIK_.2	_VDLKS[Phospho (STY)]PQVDIK_.2	KVEMPSFKMPKVDLKSPQVDIKGPKLDLKVP	S	1	3404	NaN	NaN	NaN	NaN	2370.1	4720.66	2192.78	293.763	698.906	401.675	1336.01	NaN	1233.46	289.24	2530.51	933.556	NaN	NaN	NaN	NaN	NaN	NaN	NaN	NaN
AHNAK2_S4187_M1	AHNAK2	Protein AHNAK2	Q8IVF2	AHNK2_HUMAN	_TTDLSIQSPS[Phospho (STY)]ADLEVQAGQVDVK_.3	_TTDLSIQSPS[Phospho (STY)]ADLEVQAGQVDVK_.3	MQGDLKTTDLSIQSPSADLEVQAGQVDVKLP	S	1	4178	NaN	NaN	NaN	NaN	8094.85	8855.91	NaN	NaN	2831.9	1995.49	1313.51	NaN	6290.14	NaN	5361.4	NaN	NaN	NaN	NaN	NaN	NaN	NaN	NaN	NaN
AHNAK2_S4419_M1	AHNAK2	Protein AHNAK2	Q8IVF2	AHNK2_HUMAN	_VEVTS[Phospho (STY)]PNLDVSLPSMEVDIQAPGAK_.3;_VEVTS[Phospho (STY)]PNLDVSLPSM[Oxidation (M)]EVDIQAPGAK_.3	_VEVTS[Phospho (STY)]PNLDVSLPSMEVDIQAPGAK_.3;_VEVTS[Phospho (STY)]PNLDVSLPSM[Oxidation (M)]EVDIQAPGAK_.3	NVPKLDLKGPKVEVTSPNLDVSLPSMEVDIQ	S	0.998	4415	NaN	NaN	NaN	NaN	84904.3	83191.1	29049.8	10113.9	14646.4	NaN	14870.2	5676.24	47769	NaN	61982.7	47773.3	NaN	2557.75	NaN	NaN	NaN	NaN	1127.77	NaN
AHNAK2_S4425_M1	AHNAK2	Protein AHNAK2	Q8IVF2	AHNK2_HUMAN	_VEVTSPNLDVS[Phospho (STY)]LPSMEVDIQAPGAK_.3;_VEVTSPNLDVS[Phospho (STY)]LPSM[Oxidation (M)]EVDIQAPGAK_.3	_VEVTSPNLDVS[Phospho (STY)]LPSMEVDIQAPGAK_.3;_VEVTSPNLDVS[Phospho (STY)]LPSM[Oxidation (M)]EVDIQAPGAK_.3	LKGPKVEVTSPNLDVSLPSMEVDIQAPGAKL	S	1	4415	NaN	NaN	NaN	NaN	NaN	NaN	NaN	NaN	NaN	NaN	NaN	NaN	NaN	NaN	NaN	NaN	NaN	NaN	NaN	5818.31	NaN	NaN	NaN	NaN
AHNAK2_S4477_M1	AHNAK2	Protein AHNAK2	Q8IVF2	AHNK2_HUMAN	_MPSFGMLS[Phospho (STY)]PGK_.2;_MPSFGM[Oxidation (M)]LS[Phospho (STY)]PGK_.2;_M[Oxidation (M)]PSFGM[Oxidation (M)]LS[Phospho (STY)]PGK_.2	_MPSFGMLS[Phospho (STY)]PGK_.2;_MPSFGM[Oxidation (M)]LS[Phospho (STY)]PGK_.2;_M[Oxidation (M)]PSFGM[Oxidation (M)]LS[Phospho (STY)]PGK_.2	KFKMPKFKMPSFGMLSPGKSIEVSVDVSAPK	S	1	4470	NaN	NaN	121637	NaN	14161.1	20074.9	13468.3	4453.07	2081.2	1740.28	4047.89	NaN	5100.46	1333.4	8308.18	7984.7	NaN	NaN	9856.95	NaN	1737.67	3336.47	NaN	NaN
AHNAK2_S4894_M1	AHNAK2	Protein AHNAK2	Q8IVF2	AHNK2_HUMAN	_FVFSVPQMAVPEGDLHAAVGAPVMS[Phospho (STY)]PLSPGER_.3;_FVFSVPQM[Oxidation (M)]AVPEGDLHAAVGAPVM[Oxidation (M)]S[Phospho (STY)]PLSPGER_.3	_FVFSVPQMAVPEGDLHAAVGAPVMS[Phospho (STY)]PLSPGER_.3;_FVFSVPQM[Oxidation (M)]AVPEGDLHAAVGAPVM[Oxidation (M)]S[Phospho (STY)]PLSPGER_.3	VPEGDLHAAVGAPVMSPLSPGERVQCPLPST	S	1	4870	NaN	NaN	NaN	NaN	NaN	1654.57	NaN	NaN	NaN	NaN	NaN	NaN	NaN	NaN	NaN	NaN	NaN	NaN	NaN	NaN	NaN	NaN	NaN	NaN
AHNAK2_S4897_M1	AHNAK2	Protein AHNAK2	Q8IVF2	AHNK2_HUMAN	_FVFSVPQMAVPEGDLHAAVGAPVMSPLS[Phospho (STY)]PGER_.3;_FVFSVPQMAVPEGDLHAAVGAPVMSPLS[Phospho (STY)]PGER_.4;_FVFSVPQMAVPEGDLHAAVGAPVM[Oxidation (M)]SPLS[Phospho (STY)]PGER_.3	_FVFSVPQMAVPEGDLHAAVGAPVMSPLS[Phospho (STY)]PGER_.3;_FVFSVPQMAVPEGDLHAAVGAPVMSPLS[Phospho (STY)]PGER_.4;_FVFSVPQMAVPEGDLHAAVGAPVM[Oxidation (M)]SPLS[Phospho (STY)]PGER_.3	GDLHAAVGAPVMSPLSPGERVQCPLPSTQLP	S	1	4870	NaN	NaN	NaN	NaN	3967.73	2982.96	2147.01	NaN	NaN	NaN	NaN	NaN	1194.21	NaN	NaN	1827.95	NaN	NaN	NaN	NaN	NaN	NaN	NaN	NaN
AHNAK2_S4962_M2	AHNAK2	Protein AHNAK2	Q8IVF2	AHNK2_HUMAN	_IKLPS[Phospho (STY)]FRWS[Phospho (STY)]PK_.3	_IKLPS[Phospho (STY)]FRWS[Phospho (STY)]PK_.3	EGKGSPLKMPKIKLPSFRWSPKKETGPKVDP	S	1	4958	NaN	564.201	558.187	NaN	3619.63	5962.13	4035.82	NaN	NaN	NaN	NaN	NaN	NaN	NaN	1499.13	948.025	NaN	NaN	NaN	NaN	NaN	NaN	NaN	NaN
AHNAK2_S4966_M2	AHNAK2	Protein AHNAK2	Q8IVF2	AHNK2_HUMAN	_IKLPS[Phospho (STY)]FRWS[Phospho (STY)]PK_.3	_IKLPS[Phospho (STY)]FRWS[Phospho (STY)]PK_.3	SPLKMPKIKLPSFRWSPKKETGPKVDPECSV	S	1	4958	NaN	564.201	558.187	NaN	3619.63	5962.13	4035.82	NaN	NaN	NaN	NaN	NaN	NaN	NaN	1499.13	948.025	NaN	NaN	NaN	NaN	NaN	NaN	NaN	NaN
AHNAK2_S5175_M1	AHNAK2	Protein AHNAK2	Q8IVF2	AHNK2_HUMAN	_KPDAEVLTVES[Phospho (STY)]PEEEAMTK_.3;_KPDAEVLTVES[Phospho (STY)]PEEEAM[Oxidation (M)]TK_.3	_KPDAEVLTVES[Phospho (STY)]PEEEAMTK_.3;_KPDAEVLTVES[Phospho (STY)]PEEEAM[Oxidation (M)]TK_.3	QPSCRKPDAEVLTVESPEEEAMTKYSQESWF	S	1	5165	NaN	NaN	NaN	NaN	NaN	3924.33	NaN	NaN	NaN	NaN	NaN	NaN	NaN	NaN	1881.84	3273.71	NaN	NaN	NaN	NaN	NaN	NaN	NaN	NaN
AHNAK2_S5283_M1	AHNAK2	Protein AHNAK2	Q8IVF2	AHNK2_HUMAN	_LHLS[Phospho (STY)]TAGMTGDELSTSEVR_.3	_LHLS[Phospho (STY)]TAGMTGDELSTSEVR_.3	ILRCDLDSTGLKLHLSTAGMTGDELSTSEVR	S	0.91	5280	NaN	NaN	NaN	NaN	NaN	NaN	NaN	NaN	NaN	NaN	NaN	NaN	NaN	NaN	NaN	NaN	NaN	NaN	NaN	NaN	NaN	NaN	NaN	NaN
AHNAK2_S5542_M1	AHNAK2	Protein AHNAK2	Q8IVF2	AHNK2_HUMAN	_VYTTMTQHS[Phospho (STY)]R_.2	_VYTTMTQHS[Phospho (STY)]R_.2	EPHTQARVYTTMTQHSRTQEGTEEAPIQATP	S	0.993	5534	NaN	NaN	NaN	NaN	NaN	NaN	1521.32	NaN	622.26	NaN	638.444	NaN	NaN	NaN	NaN	NaN	NaN	NaN	NaN	NaN	NaN	NaN	NaN	NaN
AHNAK2_S589_M1	AHNAK2	Protein AHNAK2	Q8IVF2	AHNK2_HUMAN	_FKIPS[Phospho (STY)]LGWSPSK_.2;_IPS[Phospho (STY)]LGWSPSK_.2	_FKIPS[Phospho (STY)]LGWSPSK_.2;_IPS[Phospho (STY)]LGWSPSK_.2	EDTEGQIRMPKFKIPSLGWSPSKHTKTGREK	S	0.996	585;587	NaN	NaN	NaN	NaN	NaN	NaN	NaN	NaN	NaN	NaN	NaN	NaN	NaN	NaN	NaN	NaN	NaN	NaN	NaN	NaN	NaN	NaN	NaN	NaN
AHNAK2_S593_M1	AHNAK2	Protein AHNAK2	Q8IVF2	AHNK2_HUMAN	_FKIPSLGWS[Phospho (STY)]PSK_.2;_FKIPSLGWS[Phospho (STY)]PSK_.3;_IPSLGWS[Phospho (STY)]PSK_.2	_FKIPSLGWS[Phospho (STY)]PSK_.2;_FKIPSLGWS[Phospho (STY)]PSK_.3;_IPSLGWS[Phospho (STY)]PSK_.2	GQIRMPKFKIPSLGWSPSKHTKTGREKATED	S	1	585;587	NaN	NaN	NaN	NaN	29486.2	68179.5	30694.4	11007.7	8133.72	6839.78	10937.2	3972.94	NaN	6123.19	29996.5	25048	NaN	1960.08	4812.28	7655.26	1869.12	NaN	NaN	NaN
AHNAK2_S595_M1	AHNAK2	Protein AHNAK2	Q8IVF2	AHNK2_HUMAN	_FKIPSLGWSPS[Phospho (STY)]K_.2;_IPSLGWSPS[Phospho (STY)]K_.2	_FKIPSLGWSPS[Phospho (STY)]K_.2;_IPSLGWSPS[Phospho (STY)]K_.2	IRMPKFKIPSLGWSPSKHTKTGREKATEDTE	S	0.971	585;587	NaN	NaN	NaN	NaN	NaN	NaN	NaN	NaN	NaN	NaN	NaN	NaN	16592.2	NaN	NaN	NaN	1105.61	NaN	NaN	NaN	NaN	NaN	603.127	3405.97
AHNAK2_T300_M1	AHNAK2	Protein AHNAK2	Q8IVF2	AHNK2_HUMAN	_DAHDVSPTSTDT[Phospho (STY)]EAQLTVER_.2;_DAHDVSPTSTDT[Phospho (STY)]EAQLTVER_.3	_DAHDVSPTSTDT[Phospho (STY)]EAQLTVER_.2;_DAHDVSPTSTDT[Phospho (STY)]EAQLTVER_.3	YEPRDAHDVSPTSTDTEAQLTVERQEQKAGP	T	0.993	289	NaN	NaN	NaN	NaN	NaN	NaN	NaN	NaN	NaN	NaN	NaN	NaN	NaN	NaN	NaN	NaN	NaN	NaN	NaN	NaN	NaN	NaN	NaN	NaN
AHNAK2_T4418_M1	AHNAK2	Protein AHNAK2	Q8IVF2	AHNK2_HUMAN	_VEVT[Phospho (STY)]SPNLDVSLPSMEVDIQAPGAK_.3;_VEVT[Phospho (STY)]SPNLDVSLPSM[Oxidation (M)]EVDIQAPGAK_.3	_VEVT[Phospho (STY)]SPNLDVSLPSMEVDIQAPGAK_.3;_VEVT[Phospho (STY)]SPNLDVSLPSM[Oxidation (M)]EVDIQAPGAK_.3	VNVPKLDLKGPKVEVTSPNLDVSLPSMEVDI	T	0.994	4415	NaN	NaN	NaN	NaN	NaN	NaN	NaN	NaN	NaN	13864.4	NaN	NaN	NaN	NaN	58227.7	NaN	NaN	NaN	NaN	NaN	2478.89	NaN	1467.38	NaN
AHNAK2_T5539_M1	AHNAK2	Protein AHNAK2	Q8IVF2	AHNK2_HUMAN	_VYTTMT[Phospho (STY)]QHSR_.2	_VYTTMT[Phospho (STY)]QHSR_.2	KIPEPHTQARVYTTMTQHSRTQEGTEEAPIQ	T	0.971	5534	NaN	NaN	NaN	NaN	NaN	NaN	NaN	NaN	NaN	NaN	NaN	NaN	NaN	NaN	NaN	NaN	NaN	NaN	NaN	NaN	NaN	NaN	NaN	NaN
AHNAK2_T5709_M1	AHNAK2	Protein AHNAK2	Q8IVF2	AHNK2_HUMAN	_LGFSSSPT[Phospho (STY)]KK_.2	_LGFSSSPT[Phospho (STY)]KK_.2	AGWFRFPKLGFSSSPTKKSKSTEDGAELEEQ	T	0.997	5702	NaN	NaN	NaN	NaN	NaN	3893.61	2434.82	NaN	NaN	NaN	NaN	NaN	NaN	NaN	1582.19	NaN	NaN	NaN	NaN	NaN	NaN	NaN	NaN	NaN
AIFM1_S116_M1	AIFM1	Apoptosis-inducing factor 1, mitochondrial	O95831	AIFM1_HUMAN	_AALS[Phospho (STY)]ASEGEEVPQDK_.2	_AALS[Phospho (STY)]ASEGEEVPQDK_.2	GLGLTPEQKQKKAALSASEGEEVPQDKAPSH	S	0.94	113	NaN	NaN	NaN	NaN	NaN	NaN	NaN	NaN	NaN	NaN	NaN	NaN	NaN	NaN	NaN	NaN	NaN	NaN	NaN	NaN	NaN	NaN	NaN	NaN
AJUBA_S230_M1	AJUBA	LIM domain-containing protein ajuba	Q96IF1	AJUBA_HUMAN	_HS[Phospho (STY)]YPPALGSPGALAGAGVGAAGPLER_.3	_HS[Phospho (STY)]YPPALGSPGALAGAGVGAAGPLER_.3	YAQRPAGFGCQESRHSYPPALGSPGALAGAG	S	1	229	NaN	NaN	NaN	NaN	NaN	NaN	NaN	NaN	NaN	NaN	NaN	NaN	NaN	NaN	NaN	NaN	NaN	NaN	NaN	NaN	NaN	NaN	NaN	NaN
AJUBA_S237_M1	AJUBA	LIM domain-containing protein ajuba	Q96IF1	AJUBA_HUMAN	_HSYPPALGS[Phospho (STY)]PGALAGAGVGAAGPLER_.3	_HSYPPALGS[Phospho (STY)]PGALAGAGVGAAGPLER_.3	FGCQESRHSYPPALGSPGALAGAGVGAAGPL	S	0.999	229	NaN	NaN	NaN	NaN	NaN	NaN	NaN	NaN	NaN	NaN	NaN	NaN	NaN	NaN	NaN	NaN	NaN	NaN	NaN	NaN	NaN	NaN	NaN	2218.13
AK2_S4_M1	AK2	Adenylate kinase 2, mitochondrial	P54819	KAD2_HUMAN	_APS[Phospho (STY)]VPAAEPEYPK_.2	_APS[Phospho (STY)]VPAAEPEYPK_.2	____________MAPSVPAAEPEYPKGIRAV	S	1	2	NaN	NaN	NaN	NaN	NaN	NaN	NaN	NaN	20765.6	24895.5	34433.7	8210.2	NaN	NaN	NaN	5217.17	NaN	NaN	NaN	NaN	NaN	NaN	NaN	NaN
AKAP1_S107_M1	AKAP1	A-kinase anchor protein 1, mitochondrial	Q92667	AKAP1_HUMAN	_SES[Phospho (STY)]SGILPNTTDMR_.2	_SES[Phospho (STY)]SGILPNTTDMR_.2	PPALLQTHPPCRRSESSGILPNTTDMRLRPG	S	1	105	NaN	NaN	NaN	NaN	NaN	NaN	NaN	NaN	NaN	NaN	NaN	NaN	24680.9	NaN	17082.6	NaN	1089.93	NaN	NaN	NaN	NaN	NaN	NaN	NaN
AKAP1_S150_M1	AKAP1	A-kinase anchor protein 1, mitochondrial	Q92667	AKAP1_HUMAN	_SIPLEC[Carbamidomethyl (C)]PLS[Phospho (STY)]SPK_.2	_SIPLEC[Carbamidomethyl (C)]PLS[Phospho (STY)]SPK_.2	LTGGEAKSIPLECPLSSPKGVLFSSKSAEVC	S	0.955	142	NaN	NaN	NaN	NaN	NaN	NaN	NaN	NaN	NaN	NaN	NaN	NaN	NaN	5668.01	NaN	NaN	1207	NaN	NaN	NaN	NaN	NaN	NaN	NaN
AKAP1_S151_M1	AKAP1	A-kinase anchor protein 1, mitochondrial	Q92667	AKAP1_HUMAN	_SIPLEC[Carbamidomethyl (C)]PLSS[Phospho (STY)]PK_.2	_SIPLEC[Carbamidomethyl (C)]PLSS[Phospho (STY)]PK_.2	TGGEAKSIPLECPLSSPKGVLFSSKSAEVCK	S	0.991	142	NaN	NaN	NaN	NaN	NaN	NaN	NaN	NaN	NaN	NaN	NaN	NaN	NaN	NaN	21025	3369.69	NaN	NaN	4413	3057.31	NaN	NaN	NaN	NaN
AKAP1_S429_M1	AKAP1	A-kinase anchor protein 1, mitochondrial	Q92667	AKAP1_HUMAN	_TVLGPDTAEPATAEAAVAPPDAGLPLPGLPAEGS[Phospho (STY)]PPPK_.4;_TVLGPDTAEPATAEAAVAPPDAGLPLPGLPAEGS[Phospho (STY)]PPPK_.5	_TVLGPDTAEPATAEAAVAPPDAGLPLPGLPAEGS[Phospho (STY)]PPPK_.4;_TVLGPDTAEPATAEAAVAPPDAGLPLPGLPAEGS[Phospho (STY)]PPPK_.5	PPDAGLPLPGLPAEGSPPPKTYVSCLKSLLS	S	1	396	1022.19	NaN	NaN	NaN	1888.7	2099.19	NaN	479.429	687.904	531.985	867.364	667.333	119921	NaN	84593.2	30541.9	5429.7	4362.34	12238.7	26379.2	3916.23	NaN	2618.87	7295.26
AKAP1_T533_M1	AKAP1	A-kinase anchor protein 1, mitochondrial	Q92667	AKAP1_HUMAN	_AIT[Phospho (STY)]PPLPESTVPFSNGVLK_.2;_AIT[Phospho (STY)]PPLPESTVPFSNGVLK_.3	_AIT[Phospho (STY)]PPLPESTVPFSNGVLK_.2;_AIT[Phospho (STY)]PPLPESTVPFSNGVLK_.3	DSCTETSSSPRDKAITPPLPESTVPFSNGVL	T	1	531	NaN	NaN	NaN	NaN	NaN	NaN	NaN	NaN	NaN	NaN	NaN	NaN	24997.9	1076.29	17333	5656.85	1740.8	2310.1	3093.73	9946.79	NaN	NaN	NaN	3966.78
AKAP10_S187_M1	AKAP10	A-kinase anchor protein 10, mitochondrial	O43572	AKA10_HUMAN	_QSSLAEPVS[Phospho (STY)]PSK_.2	_QSSLAEPVS[Phospho (STY)]PSK_.2	HSLNTVKQSSLAEPVSPSKKHETTASFLTDS	S	0.986	179	22542.8	NaN	NaN	NaN	NaN	NaN	39311.4	NaN	NaN	156.45	NaN	NaN	NaN	NaN	NaN	7996.28	NaN	NaN	NaN	NaN	NaN	NaN	NaN	NaN
AKAP10_S189_M1	AKAP10	A-kinase anchor protein 10, mitochondrial	O43572	AKA10_HUMAN	_QSSLAEPVSPS[Phospho (STY)]K_.2	_QSSLAEPVSPS[Phospho (STY)]K_.2	LNTVKQSSLAEPVSPSKKHETTASFLTDSLD	S	0.994	179	NaN	NaN	NaN	18577.8	37229.7	35268.7	38313.9	14649.6	NaN	NaN	NaN	4900.13	NaN	NaN	NaN	NaN	NaN	NaN	NaN	4757.03	4174.15	520.41	2284.24	NaN
AKAP11_S1169_M1	AKAP11	A-kinase anchor protein 11	Q9UKA4	AKA11_HUMAN	_S[Phospho (STY)]LSEEVESSESGELPEVDVK_.3	_S[Phospho (STY)]LSEEVESSESGELPEVDVK_.3	QNTIEKEEFMLKLMRSLSEEVESSESGELPE	S	0.8	1169	NaN	NaN	NaN	NaN	NaN	NaN	NaN	NaN	NaN	NaN	NaN	NaN	NaN	NaN	NaN	1488.5	NaN	NaN	NaN	NaN	NaN	NaN	NaN	NaN
AKAP11_S1171_M1	AKAP11	A-kinase anchor protein 11	Q9UKA4	AKA11_HUMAN	_SLS[Phospho (STY)]EEVESSESGELPEVDVK_.2	_SLS[Phospho (STY)]EEVESSESGELPEVDVK_.2	TIEKEEFMLKLMRSLSEEVESSESGELPEVD	S	0.999	1169	4233.94	6645.21	NaN	NaN	NaN	NaN	NaN	NaN	NaN	NaN	NaN	1913.33	NaN	NaN	NaN	4349.11	NaN	NaN	NaN	NaN	NaN	NaN	NaN	NaN
AKAP11_S1240_M1	AKAP11	A-kinase anchor protein 11	Q9UKA4	AKA11_HUMAN	_S[Phospho (STY)]VSPTFLNPSDENLK_.3	_S[Phospho (STY)]VSPTFLNPSDENLK_.3	EPKVKNPCLNVQSQRSVSPTFLNPSDENLKT	S	0.79	1240	NaN	NaN	7846.64	NaN	NaN	NaN	NaN	NaN	NaN	NaN	NaN	NaN	NaN	NaN	NaN	NaN	NaN	NaN	NaN	NaN	NaN	NaN	NaN	NaN
AKAP11_S1242_M1	AKAP11	A-kinase anchor protein 11	Q9UKA4	AKA11_HUMAN	_SVS[Phospho (STY)]PTFLNPSDENLK_.2	_SVS[Phospho (STY)]PTFLNPSDENLK_.2	KVKNPCLNVQSQRSVSPTFLNPSDENLKTLC	S	1	1240	74621.1	104398	149426	77652	20931.5	15035.2	15858.3	14789.4	7187.5	5314.06	9743.15	33796.5	45413.3	9333.14	44163.6	58210.8	668.308	NaN	1404.25	18189.5	6363.66	1235.04	3151.26	10159.6
AKAP11_S18_M1	AKAP11	A-kinase anchor protein 11	Q9UKA4	AKA11_HUMAN	_S[Phospho (STY)]FSEDVFQSVK_.2	_S[Phospho (STY)]FSEDVFQSVK_.2	TFRNNHMKTKASVRKSFSEDVFQSVKSLLQS	S	1	18	5981.25	6513.89	13482	NaN	1451.81	NaN	NaN	299.441	NaN	NaN	NaN	1171.93	2169.25	NaN	2183.73	2766.15	NaN	NaN	NaN	NaN	NaN	NaN	NaN	NaN
AKAP11_S20_M1	AKAP11	A-kinase anchor protein 11	Q9UKA4	AKA11_HUMAN	_SFS[Phospho (STY)]EDVFQSVK_.2	_SFS[Phospho (STY)]EDVFQSVK_.2	RNNHMKTKASVRKSFSEDVFQSVKSLLQSQK	S	0.955	18	NaN	NaN	NaN	NaN	NaN	NaN	1021.7	NaN	NaN	NaN	NaN	NaN	NaN	NaN	NaN	NaN	NaN	NaN	NaN	NaN	NaN	NaN	NaN	NaN
AKAP11_S444_M1	AKAP11	A-kinase anchor protein 11	Q9UKA4	AKA11_HUMAN	_EDS[Phospho (STY)]GLFSPIR_.2	_EDS[Phospho (STY)]GLFSPIR_.2	DAPDSPRPVKASREDSGLFSPIRSSAFSPLG	S	0.991	442	NaN	NaN	NaN	NaN	NaN	NaN	2134.15	747.826	NaN	NaN	NaN	NaN	NaN	NaN	NaN	NaN	NaN	NaN	NaN	NaN	NaN	NaN	NaN	NaN
AKAP11_S448_M1	AKAP11	A-kinase anchor protein 11	Q9UKA4	AKA11_HUMAN	_ASREDSGLFS[Phospho (STY)]PIR_.3;_EDSGLFS[Phospho (STY)]PIR_.2	_ASREDSGLFS[Phospho (STY)]PIR_.3;_EDSGLFS[Phospho (STY)]PIR_.2	SPRPVKASREDSGLFSPIRSSAFSPLGGCTP	S	1	439;442	9862.46	17648	35326.5	5342.27	3107.86	NaN	NaN	NaN	NaN	NaN	NaN	NaN	4722.53	NaN	4231.33	4623.63	NaN	NaN	NaN	NaN	NaN	NaN	NaN	NaN
AKAP12_S1331_M1	AKAP12	A-kinase anchor protein 12	Q02952	AKA12_HUMAN	_SPPS[Phospho (STY)]PVER_.2	_SPPS[Phospho (STY)]PVER_.2	KDDALELQSHAKSPPSPVEREMVVQVEREKT	S	1	1328	59604.8	15225.7	106768	33782.2	NaN	NaN	NaN	NaN	NaN	NaN	8595.53	35295.1	NaN	NaN	NaN	49301.2	NaN	NaN	NaN	NaN	NaN	NaN	NaN	NaN
AKAP12_S283_M1	AKAP12	A-kinase anchor protein 12	Q02952	AKA12_HUMAN	_SAES[Phospho (STY)]PTSPVTSETGSTFK_.2	_SAES[Phospho (STY)]PTSPVTSETGSTFK_.2	EGEEKQEKEPSKSAESPTSPVTSETGSTFKK	S	0.911	280	NaN	NaN	NaN	NaN	NaN	NaN	NaN	NaN	NaN	NaN	NaN	NaN	NaN	NaN	NaN	NaN	NaN	NaN	NaN	NaN	NaN	NaN	NaN	NaN
AKAP12_S283_M2	AKAP12	A-kinase anchor protein 12	Q02952	AKA12_HUMAN	_SAES[Phospho (STY)]PTS[Phospho (STY)]PVTSETGSTFKK_.2;_SAES[Phospho (STY)]PTS[Phospho (STY)]PVTSETGSTFKK_.3;_SAES[Phospho (STY)]PTS[Phospho (STY)]PVTSETGSTFK_.2	_SAES[Phospho (STY)]PTS[Phospho (STY)]PVTSETGSTFKK_.2;_SAES[Phospho (STY)]PTS[Phospho (STY)]PVTSETGSTFKK_.3;_SAES[Phospho (STY)]PTS[Phospho (STY)]PVTSETGSTFK_.2	EGEEKQEKEPSKSAESPTSPVTSETGSTFKK	S	1	280	8009.49	33055.5	99895	NaN	NaN	NaN	NaN	NaN	NaN	NaN	NaN	NaN	NaN	NaN	NaN	NaN	NaN	NaN	NaN	NaN	NaN	NaN	NaN	NaN
AKAP12_S286_M1	AKAP12	A-kinase anchor protein 12	Q02952	AKA12_HUMAN	_SAESPTS[Phospho (STY)]PVTSETGSTFKK_.2;_SAESPTS[Phospho (STY)]PVTSETGSTFKK_.3;_SAESPTS[Phospho (STY)]PVTSETGSTFK_.2;_SAESPTS[Phospho (STY)]PVTSETGSTFK_.3	_SAESPTS[Phospho (STY)]PVTSETGSTFKK_.2;_SAESPTS[Phospho (STY)]PVTSETGSTFKK_.3;_SAESPTS[Phospho (STY)]PVTSETGSTFK_.2;_SAESPTS[Phospho (STY)]PVTSETGSTFK_.3	EKQEKEPSKSAESPTSPVTSETGSTFKKFFT	S	1	280	161962	226238	459093	183762	14825.7	11560.6	12958	23227.9	7414	6832.66	20321	90682.7	13940.8	NaN	15573.7	174807	NaN	NaN	NaN	18710.9	NaN	NaN	NaN	NaN
AKAP12_S286_M2	AKAP12	A-kinase anchor protein 12	Q02952	AKA12_HUMAN	_SAESPTS[Phospho (STY)]PVTSET[Phospho (STY)]GSTFKK_.2;_SAESPTS[Phospho (STY)]PVTSET[Phospho (STY)]GSTFKK_.3;_SAESPTS[Phospho (STY)]PVTS[Phospho (STY)]ETGSTFKK_.2;_SAESPTS[Phospho (STY)]PVTS[Phospho (STY)]ETGSTFKK_.3;_SAESPTS[Phospho (STY)]PVTS[Phospho (STY)]ETGSTFK_.2;_SAESPT[Phospho (STY)]S[Phospho (STY)]PVTSETGSTFK_.2;_SAES[Phospho (STY)]PTS[Phospho (STY)]PVTSETGSTFKK_.2;_SAES[Phospho (STY)]PTS…	_SAESPTS[Phospho (STY)]PVTSET[Phospho (STY)]GSTFKK_.2;_SAESPTS[Phospho (STY)]PVTSET[Phospho (STY)]GSTFKK_.3;_SAESPTS[Phospho (STY)]PVTS[Phospho (STY)]ETGSTFKK_.2;_SAESPTS[Phospho (STY)]PVTS[Phospho (STY)]ETGSTFKK_.3;_SAESPTS[Phospho (STY)]PVTS[Phospho (STY)]ETGSTFK_.2;_SAESPT[Phospho (STY)]S[Phospho (STY)]PVTSETGSTFK_.2;_SAES[Phospho (STY)]PTS[Phospho (STY)]PVTSETGSTFKK_.2;_SAES[Phospho (STY)]PTS…	EKQEKEPSKSAESPTSPVTSETGSTFKKFFT	S	1	280	11190.8	49714.9	146561	NaN	NaN	NaN	NaN	NaN	NaN	NaN	NaN	NaN	NaN	NaN	NaN	NaN	NaN	NaN	NaN	NaN	NaN	NaN	NaN	NaN
AKAP12_S290_M2	AKAP12	A-kinase anchor protein 12	Q02952	AKA12_HUMAN	_SAESPTS[Phospho (STY)]PVTS[Phospho (STY)]ETGSTFKK_.2;_SAESPTS[Phospho (STY)]PVTS[Phospho (STY)]ETGSTFKK_.3;_SAESPTS[Phospho (STY)]PVTS[Phospho (STY)]ETGSTFK_.2	_SAESPTS[Phospho (STY)]PVTS[Phospho (STY)]ETGSTFKK_.2;_SAESPTS[Phospho (STY)]PVTS[Phospho (STY)]ETGSTFKK_.3;_SAESPTS[Phospho (STY)]PVTS[Phospho (STY)]ETGSTFK_.2	KEPSKSAESPTSPVTSETGSTFKKFFTQGWA	S	0.999	280	NaN	NaN	13024	NaN	NaN	NaN	NaN	NaN	NaN	NaN	NaN	NaN	NaN	NaN	NaN	NaN	NaN	NaN	NaN	NaN	NaN	NaN	NaN	NaN
AKAP12_S364_M1	AKAP12	A-kinase anchor protein 12	Q02952	AKA12_HUMAN	_LTASEQAHPQEPAES[Phospho (STY)]AHEPRLSAEYEK_.3	_LTASEQAHPQEPAES[Phospho (STY)]AHEPRLSAEYEK_.3	KLTASEQAHPQEPAESAHEPRLSAEYEKVEL	S	0.849	350	NaN	NaN	3765.08	NaN	NaN	NaN	NaN	NaN	NaN	NaN	NaN	NaN	NaN	NaN	NaN	NaN	NaN	NaN	NaN	NaN	NaN	NaN	NaN	NaN
AKAP12_S371_M1	AKAP12	A-kinase anchor protein 12	Q02952	AKA12_HUMAN	_LTASEQAHPQEPAESAHEPRLS[Phospho (STY)]AEYEK_.3;_LTASEQAHPQEPAESAHEPRLS[Phospho (STY)]AEYEK_.4	_LTASEQAHPQEPAESAHEPRLS[Phospho (STY)]AEYEK_.3;_LTASEQAHPQEPAESAHEPRLS[Phospho (STY)]AEYEK_.4	AHPQEPAESAHEPRLSAEYEKVELPSEEQVS	S	1	350	13581.2	14882	23399.4	11408.2	NaN	NaN	NaN	NaN	NaN	NaN	NaN	12297.4	NaN	NaN	NaN	31697.9	NaN	NaN	NaN	NaN	NaN	NaN	NaN	NaN
AKAP12_S598_M1	AKAP12	A-kinase anchor protein 12	Q02952	AKA12_HUMAN	_GLAEVQQDGEAEEGATS[Phospho (STY)]DGEK_.2;_GLAEVQQDGEAEEGATS[Phospho (STY)]DGEK_.3	_GLAEVQQDGEAEEGATS[Phospho (STY)]DGEK_.2;_GLAEVQQDGEAEEGATS[Phospho (STY)]DGEK_.3	LAEVQQDGEAEEGATSDGEKKREGVTPWASF	S	1	582	9252.6	14184.3	39025.6	NaN	NaN	NaN	NaN	NaN	NaN	NaN	NaN	2787.75	NaN	NaN	NaN	10021.4	NaN	NaN	NaN	NaN	NaN	NaN	NaN	NaN
AKAP12_S612_M1	AKAP12	A-kinase anchor protein 12	Q02952	AKA12_HUMAN	_EGVTPWAS[Phospho (STY)]FKK_.2;_EGVTPWAS[Phospho (STY)]FK_.2	_EGVTPWAS[Phospho (STY)]FKK_.2;_EGVTPWAS[Phospho (STY)]FK_.2	TSDGEKKREGVTPWASFKKMVTPKKRVRRPS	S	1	605	8027.34	12325.1	19770.1	8475.29	NaN	NaN	NaN	1627.18	NaN	NaN	NaN	2176.75	NaN	NaN	NaN	NaN	NaN	NaN	NaN	NaN	NaN	NaN	NaN	NaN
AKAP12_S627_M1	AKAP12	A-kinase anchor protein 12	Q02952	AKA12_HUMAN	_RPS[Phospho (STY)]ESDKEDELDK_.2;_RPS[Phospho (STY)]ESDKEDELDK_.3	_RPS[Phospho (STY)]ESDKEDELDK_.2;_RPS[Phospho (STY)]ESDKEDELDK_.3	SFKKMVTPKKRVRRPSESDKEDELDKVKSAT	S	1	625	4503.38	6349.46	28108.5	5500.64	NaN	NaN	NaN	NaN	NaN	NaN	NaN	3593.9	NaN	NaN	1197.92	7564.58	NaN	NaN	NaN	NaN	NaN	NaN	NaN	NaN
AKAP12_S627_M2	AKAP12	A-kinase anchor protein 12	Q02952	AKA12_HUMAN	_RPS[Phospho (STY)]ES[Phospho (STY)]DKEDELDK_.2;_RPS[Phospho (STY)]ES[Phospho (STY)]DKEDELDK_.3	_RPS[Phospho (STY)]ES[Phospho (STY)]DKEDELDK_.2;_RPS[Phospho (STY)]ES[Phospho (STY)]DKEDELDK_.3	SFKKMVTPKKRVRRPSESDKEDELDKVKSAT	S	1	625	5207.18	4915.25	7048.31	NaN	NaN	NaN	NaN	NaN	NaN	NaN	NaN	NaN	NaN	NaN	NaN	NaN	NaN	NaN	NaN	NaN	NaN	NaN	NaN	NaN
AKAP12_S629_M2	AKAP12	A-kinase anchor protein 12	Q02952	AKA12_HUMAN	_RPS[Phospho (STY)]ES[Phospho (STY)]DKEDELDK_.2;_RPS[Phospho (STY)]ES[Phospho (STY)]DKEDELDK_.3	_RPS[Phospho (STY)]ES[Phospho (STY)]DKEDELDK_.2;_RPS[Phospho (STY)]ES[Phospho (STY)]DKEDELDK_.3	KKMVTPKKRVRRPSESDKEDELDKVKSATLS	S	1	625	5207.18	4915.25	7048.31	NaN	NaN	NaN	NaN	NaN	NaN	NaN	NaN	NaN	NaN	NaN	NaN	NaN	NaN	NaN	NaN	NaN	NaN	NaN	NaN	NaN
AKAP12_T285_M2	AKAP12	A-kinase anchor protein 12	Q02952	AKA12_HUMAN	_SAESPT[Phospho (STY)]S[Phospho (STY)]PVTSETGSTFK_.2	_SAESPT[Phospho (STY)]S[Phospho (STY)]PVTSETGSTFK_.2	EEKQEKEPSKSAESPTSPVTSETGSTFKKFF	T	1	280	NaN	6384.44	22543.3	NaN	NaN	NaN	NaN	NaN	NaN	NaN	NaN	NaN	NaN	NaN	NaN	NaN	NaN	NaN	NaN	NaN	NaN	NaN	NaN	NaN
AKAP12_T289_M1	AKAP12	A-kinase anchor protein 12	Q02952	AKA12_HUMAN	_SAESPTSPVT[Phospho (STY)]SETGSTFK_.3	_SAESPTSPVT[Phospho (STY)]SETGSTFK_.3	EKEPSKSAESPTSPVTSETGSTFKKFFTQGW	T	0.999	280	NaN	10830.8	15854.1	NaN	NaN	NaN	NaN	NaN	NaN	NaN	NaN	NaN	NaN	NaN	NaN	NaN	NaN	NaN	NaN	NaN	NaN	NaN	NaN	NaN
AKAP12_T292_M2	AKAP12	A-kinase anchor protein 12	Q02952	AKA12_HUMAN	_SAESPTS[Phospho (STY)]PVTSET[Phospho (STY)]GSTFKK_.2;_SAESPTS[Phospho (STY)]PVTSET[Phospho (STY)]GSTFKK_.3	_SAESPTS[Phospho (STY)]PVTSET[Phospho (STY)]GSTFKK_.2;_SAESPTS[Phospho (STY)]PVTSET[Phospho (STY)]GSTFKK_.3	PSKSAESPTSPVTSETGSTFKKFFTQGWAGW	T	0.99	280	NaN	4752.46	NaN	NaN	NaN	NaN	NaN	NaN	NaN	NaN	NaN	NaN	NaN	NaN	NaN	NaN	NaN	NaN	NaN	NaN	NaN	NaN	NaN	NaN
AKAP13_S1363_M1	AKAP13	A-kinase anchor protein 13	Q12802	AKP13_HUMAN	_ASS[Phospho (STY)]ISEEVAVGSIAATLK_.2	_ASS[Phospho (STY)]ISEEVAVGSIAATLK_.2	MPDVKAEDEVDFRASSISEEVAVGSIAATLK	S	0.991	1361	2530.42	NaN	NaN	NaN	4412.19	NaN	3481.74	NaN	NaN	NaN	374.277	NaN	NaN	NaN	NaN	NaN	NaN	NaN	NaN	NaN	NaN	NaN	NaN	NaN
AKAP13_S1602_M1	AKAP13	A-kinase anchor protein 13	Q12802	AKP13_HUMAN	_SFS[Phospho (STY)]LEGLTGGAGVGNKPSSSLEVSSANAEELRHPFSGEER_.4;_SFS[Phospho (STY)]LEGLTGGAGVGNKPSSSLEVSSANAEELR_.3	_SFS[Phospho (STY)]LEGLTGGAGVGNKPSSSLEVSSANAEELRHPFSGEER_.4;_SFS[Phospho (STY)]LEGLTGGAGVGNKPSSSLEVSSANAEELR_.3	LGDVVRRPPIHRRSFSLEGLTGGAGVGNKPS	S	0.998	1600	14394.6	10065	18216.4	2623.02	27158.3	19778.7	19235.3	4735.68	NaN	751.48	1579.33	1178	NaN	NaN	2143.22	8564.93	NaN	NaN	NaN	7942.72	378.662	NaN	NaN	NaN
AKAP13_S1876_M1	AKAP13	A-kinase anchor protein 13	Q12802	AKP13_HUMAN	_S[Phospho (STY)]AVLLVDETATTPIFANR_.2;_S[Phospho (STY)]AVLLVDETATTPIFANR_.3	_S[Phospho (STY)]AVLLVDETATTPIFANR_.2;_S[Phospho (STY)]AVLLVDETATTPIFANR_.3	VIMRNKPSQPKERPRSAVLLVDETATTPIFA	S	1	1876	NaN	NaN	NaN	NaN	2156.92	1725.26	NaN	NaN	NaN	NaN	NaN	NaN	NaN	NaN	NaN	NaN	NaN	NaN	NaN	2142.49	NaN	NaN	NaN	NaN
AKAP13_S1904_M1	AKAP13	A-kinase anchor protein 13	Q12802	AKP13_HUMAN	_S[Phospho (STY)]VSIQNITGVGNDENM[Oxidation (M)]SNTWK_.3	_S[Phospho (STY)]VSIQNITGVGNDENM[Oxidation (M)]SNTWK_.3	IFANRRSQQSVSLSKSVSIQNITGVGNDENM	S	0.957	1904	NaN	NaN	NaN	NaN	NaN	NaN	NaN	NaN	NaN	NaN	NaN	NaN	NaN	NaN	NaN	NaN	NaN	NaN	NaN	NaN	NaN	NaN	NaN	NaN
AKAP13_S1929_M1	AKAP13	A-kinase anchor protein 13	Q12802	AKP13_HUMAN	_FLSHS[Phospho (STY)]TDSLNK_.2	_FLSHS[Phospho (STY)]TDSLNK_.2	GNDENMSNTWKFLSHSTDSLNKISKVNESTE	S	0.948	1925	NaN	8833.94	NaN	NaN	NaN	NaN	NaN	NaN	NaN	NaN	NaN	984.436	NaN	NaN	NaN	NaN	NaN	NaN	NaN	NaN	NaN	NaN	NaN	NaN
AKAP13_S1932_M1	AKAP13	A-kinase anchor protein 13	Q12802	AKP13_HUMAN	_FLSHSTDS[Phospho (STY)]LNK_.2	_FLSHSTDS[Phospho (STY)]LNK_.2	ENMSNTWKFLSHSTDSLNKISKVNESTESLT	S	0.996	1925	NaN	NaN	NaN	NaN	NaN	NaN	NaN	NaN	NaN	NaN	NaN	NaN	NaN	NaN	NaN	NaN	NaN	NaN	NaN	NaN	NaN	NaN	NaN	756.572
AKAP13_S2561_M1	AKAP13	A-kinase anchor protein 13	Q12802	AKP13_HUMAN	_S[Phospho (STY)]LSRPSSLIEQEK_.2;_S[Phospho (STY)]LSRPSSLIEQEK_.3	_S[Phospho (STY)]LSRPSSLIEQEK_.2;_S[Phospho (STY)]LSRPSSLIEQEK_.3	IEDQKLVLSERALTRSLSRPSSLIEQEKQRS	S	0.989	2561	NaN	7740.78	NaN	NaN	NaN	NaN	NaN	NaN	NaN	NaN	NaN	889.811	NaN	NaN	NaN	NaN	NaN	NaN	NaN	NaN	NaN	NaN	NaN	NaN
AKAP13_S2561_M2	AKAP13	A-kinase anchor protein 13	Q12802	AKP13_HUMAN	_S[Phospho (STY)]LS[Phospho (STY)]RPSSLIEQEK_.3	_S[Phospho (STY)]LS[Phospho (STY)]RPSSLIEQEK_.3	IEDQKLVLSERALTRSLSRPSSLIEQEKQRS	S	1	2561	NaN	NaN	NaN	NaN	NaN	NaN	NaN	NaN	NaN	NaN	NaN	NaN	NaN	NaN	NaN	NaN	NaN	NaN	NaN	NaN	NaN	NaN	NaN	NaN
AKAP13_S2563_M1	AKAP13	A-kinase anchor protein 13	Q12802	AKP13_HUMAN	_SLS[Phospho (STY)]RPSSLIEQEK_.2;_SLS[Phospho (STY)]RPSSLIEQEK_.3	_SLS[Phospho (STY)]RPSSLIEQEK_.2;_SLS[Phospho (STY)]RPSSLIEQEK_.3	DQKLVLSERALTRSLSRPSSLIEQEKQRSLE	S	1	2561	9276.75	13904.7	19074.1	8081.4	31060.5	37402.8	32946.2	9868.78	NaN	NaN	NaN	1340.78	NaN	NaN	NaN	NaN	NaN	NaN	NaN	NaN	NaN	NaN	NaN	NaN
AKAP13_S2563_M2	AKAP13	A-kinase anchor protein 13	Q12802	AKP13_HUMAN	_SLS[Phospho (STY)]RPSS[Phospho (STY)]LIEQEK_.2;_S[Phospho (STY)]LS[Phospho (STY)]RPSSLIEQEK_.3	_SLS[Phospho (STY)]RPSS[Phospho (STY)]LIEQEK_.2;_S[Phospho (STY)]LS[Phospho (STY)]RPSSLIEQEK_.3	DQKLVLSERALTRSLSRPSSLIEQEKQRSLE	S	1	2561	NaN	NaN	NaN	NaN	NaN	NaN	NaN	NaN	NaN	NaN	NaN	NaN	NaN	NaN	NaN	NaN	NaN	NaN	NaN	NaN	NaN	NaN	NaN	NaN
AKAP13_S2566_M2	AKAP13	A-kinase anchor protein 13	Q12802	AKP13_HUMAN	_SLSRPS[Phospho (STY)]S[Phospho (STY)]LIEQEK_.3	_SLSRPS[Phospho (STY)]S[Phospho (STY)]LIEQEK_.3	LVLSERALTRSLSRPSSLIEQEKQRSLEKQR	S	1	2561	NaN	NaN	NaN	NaN	2029.21	2789.59	3093.15	NaN	NaN	NaN	NaN	NaN	NaN	NaN	NaN	NaN	NaN	NaN	NaN	NaN	NaN	NaN	NaN	NaN
AKAP13_S2567_M2	AKAP13	A-kinase anchor protein 13	Q12802	AKP13_HUMAN	_SLSRPS[Phospho (STY)]S[Phospho (STY)]LIEQEK_.3;_SLS[Phospho (STY)]RPSS[Phospho (STY)]LIEQEK_.2	_SLSRPS[Phospho (STY)]S[Phospho (STY)]LIEQEK_.3;_SLS[Phospho (STY)]RPSS[Phospho (STY)]LIEQEK_.2	VLSERALTRSLSRPSSLIEQEKQRSLEKQRQ	S	1	2561	NaN	NaN	NaN	NaN	2498.09	3434.17	3807.87	NaN	NaN	NaN	NaN	NaN	NaN	NaN	NaN	NaN	NaN	NaN	NaN	NaN	NaN	NaN	NaN	NaN
AKAP13_S2709_M1	AKAP13	A-kinase anchor protein 13	Q12802	AKP13_HUMAN	_IPSFFPSPEEPPS[Phospho (STY)]PSAPSIAK_.2;_IPSFFPSPEEPPS[Phospho (STY)]PSAPSIAK_.3	_IPSFFPSPEEPPS[Phospho (STY)]PSAPSIAK_.2;_IPSFFPSPEEPPS[Phospho (STY)]PSAPSIAK_.3	LMRIPSFFPSPEEPPSPSAPSIAKSGSLDSE	S	1	2697	28131.3	32307.6	43748.9	9217.07	87248.5	67385.1	56542.4	17340.2	NaN	NaN	NaN	5607.14	NaN	NaN	NaN	14077.2	NaN	NaN	NaN	24279.5	2313.64	NaN	NaN	NaN
AKAP13_S2711_M1	AKAP13	A-kinase anchor protein 13	Q12802	AKP13_HUMAN	_IPSFFPSPEEPPSPS[Phospho (STY)]APSIAK_.3	_IPSFFPSPEEPPSPS[Phospho (STY)]APSIAK_.3	RIPSFFPSPEEPPSPSAPSIAKSGSLDSELS	S	0.937	2697	NaN	NaN	NaN	NaN	NaN	NaN	NaN	NaN	NaN	NaN	NaN	NaN	NaN	NaN	NaN	NaN	NaN	NaN	NaN	NaN	NaN	NaN	NaN	NaN
AKAP13_S2714_M1	AKAP13	A-kinase anchor protein 13	Q12802	AKP13_HUMAN	_IPSFFPSPEEPPSPSAPS[Phospho (STY)]IAK_.3	_IPSFFPSPEEPPSPSAPS[Phospho (STY)]IAK_.3	SFFPSPEEPPSPSAPSIAKSGSLDSELSVSP	S	0.907	2697	NaN	NaN	NaN	NaN	NaN	NaN	NaN	NaN	NaN	NaN	NaN	NaN	NaN	NaN	NaN	NaN	NaN	NaN	NaN	NaN	NaN	NaN	NaN	NaN
AKAP13_S2728_M1	AKAP13	A-kinase anchor protein 13	Q12802	AKP13_HUMAN	_SGSLDSELSVS[Phospho (STY)]PKR_.2;_SGSLDSELSVS[Phospho (STY)]PKR_.3;_SGSLDSELSVS[Phospho (STY)]PK_.2	_SGSLDSELSVS[Phospho (STY)]PKR_.2;_SGSLDSELSVS[Phospho (STY)]PKR_.3;_SGSLDSELSVS[Phospho (STY)]PK_.2	PSIAKSGSLDSELSVSPKRNSISRTHKDKGP	S	1	2718	29734.6	39808.2	48393.6	19566.7	66219.6	63757.9	71027.5	24222.8	NaN	NaN	2230.02	6457.85	5063.31	NaN	5260.48	20812.9	NaN	NaN	2386.93	23643	3827.36	NaN	1114.62	9744.06
AKAP13_S790_M1	AKAP13	A-kinase anchor protein 13	Q12802	AKP13_HUMAN	_ELVPDQAVISDSTFSLANS[Phospho (STY)]PGSESVTKDDALSFVPSQK_.4;_ELVPDQAVISDSTFSLANS[Phospho (STY)]PGSESVTK_.3	_ELVPDQAVISDSTFSLANS[Phospho (STY)]PGSESVTKDDALSFVPSQK_.4;_ELVPDQAVISDSTFSLANS[Phospho (STY)]PGSESVTK_.3	PDQAVISDSTFSLANSPGSESVTKDDALSFV	S	1	772	7920.59	7882.07	NaN	NaN	14766.9	11753	9691.39	3830.08	NaN	363.529	616.653	1672.84	NaN	NaN	NaN	9642.93	NaN	NaN	NaN	5635.3	NaN	NaN	NaN	NaN
AKAP13_S981_M1	AKAP13	A-kinase anchor protein 13	Q12802	AKP13_HUMAN	_ALQLS[Phospho (STY)]NSPGASSAFLK_.2	_ALQLS[Phospho (STY)]NSPGASSAFLK_.2	KSISADCAKDKALQLSNSPGASSAFLKAETE	S	0.906	977	NaN	NaN	NaN	NaN	NaN	NaN	NaN	NaN	NaN	NaN	NaN	NaN	NaN	NaN	NaN	NaN	1186.71	NaN	NaN	NaN	NaN	NaN	NaN	NaN
AKAP13_S983_M1	AKAP13	A-kinase anchor protein 13	Q12802	AKP13_HUMAN	_ALQLSNS[Phospho (STY)]PGASSAFLK_.2;_ALQLSNS[Phospho (STY)]PGASSAFLK_.3	_ALQLSNS[Phospho (STY)]PGASSAFLK_.2;_ALQLSNS[Phospho (STY)]PGASSAFLK_.3	ISADCAKDKALQLSNSPGASSAFLKAETEHN	S	1	977	47001.1	54701.6	74676.2	35303.8	75632.7	61974.2	68972.7	34743.4	NaN	NaN	4021.68	14208.1	NaN	NaN	7011.5	28366.4	NaN	NaN	2767.31	13626.4	3064.64	633.314	1539.08	NaN
AKAP13_T2467_M1	AKAP13	A-kinase anchor protein 13	Q12802	AKP13_HUMAN	_RAET[Phospho (STY)]FGGFDSHQMNASK_.3	_RAET[Phospho (STY)]FGGFDSHQMNASK_.3	EQDVVGPVSLPRRAETFGGFDSHQMNASKGG	T	1	2464	1757.51	1858.09	4440.34	900.152	6589.13	10354.2	9407.48	2503.65	NaN	NaN	NaN	NaN	NaN	NaN	NaN	NaN	NaN	NaN	NaN	NaN	NaN	NaN	NaN	NaN
AKAP13_T946_M1	AKAP13	A-kinase anchor protein 13	Q12802	AKP13_HUMAN	_ENALSSGT[Phospho (STY)]LQEEQRTPPPGQDTQQFHEK_.3	_ENALSSGT[Phospho (STY)]LQEEQRTPPPGQDTQQFHEK_.3	AVTCSSIKENALSSGTLQEEQRTPPPGQDTQ	T	0.915	939	NaN	NaN	NaN	NaN	NaN	NaN	NaN	NaN	NaN	NaN	NaN	NaN	NaN	NaN	NaN	NaN	NaN	NaN	NaN	NaN	NaN	NaN	NaN	NaN
AKAP13_T953_M1	AKAP13	A-kinase anchor protein 13	Q12802	AKP13_HUMAN	_ENALSSGTLQEEQRT[Phospho (STY)]PPPGQDTQQFHEK_.3;_ENALSSGTLQEEQRT[Phospho (STY)]PPPGQDTQQFHEK_.4	_ENALSSGTLQEEQRT[Phospho (STY)]PPPGQDTQQFHEK_.3;_ENALSSGTLQEEQRT[Phospho (STY)]PPPGQDTQQFHEK_.4	KENALSSGTLQEEQRTPPPGQDTQQFHEKSI	T	1	939	8978.06	9917.89	19637.3	6339.38	14048.5	17523	15449.7	4439.47	NaN	NaN	NaN	2000.2	NaN	NaN	NaN	6463.22	NaN	NaN	NaN	NaN	NaN	NaN	NaN	NaN
AKAP17A_S537_M1	AKAP17A	A-kinase anchor protein 17A	Q02040	AK17A_HUMAN	_VVPEDGS[Phospho (STY)]PEKR_.2;_VVPEDGS[Phospho (STY)]PEK_.2	_VVPEDGS[Phospho (STY)]PEKR_.2;_VVPEDGS[Phospho (STY)]PEK_.2	CKEVQSSCRVVPEDGSPEKRCPGGVLSCIPD	S	1	531	16091.9	NaN	NaN	6204.87	NaN	NaN	7168.85	2678.47	569.625	NaN	NaN	NaN	9621.45	NaN	9627.57	NaN	57719.9	63421.7	106262	89223.8	19339.2	8150.3	23381.1	51833.5
AKAP2_S118_M1	AKAP2	A-kinase anchor protein 2	Q9Y2D5	AKAP2_HUMAN	_QAPPHIELS[Phospho (STY)]NSSPDPMAEAER_.3;_QAPPHIELS[Phospho (STY)]NSSPDPM[Oxidation (M)]AEAER_.3	_QAPPHIELS[Phospho (STY)]NSSPDPMAEAER_.3;_QAPPHIELS[Phospho (STY)]NSSPDPM[Oxidation (M)]AEAER_.3	TERTASRQAPPHIELSNSSPDPMAEAERTNG	S	0.998	110	16269.6	30049.4	47296.7	11339.1	NaN	NaN	NaN	NaN	NaN	NaN	NaN	NaN	NaN	NaN	NaN	5329.06	NaN	12156.7	NaN	40337.1	NaN	NaN	NaN	NaN
AKAP2_S120_M1	AKAP2	A-kinase anchor protein 2	Q9Y2D5	AKAP2_HUMAN	_QAPPHIELSNS[Phospho (STY)]SPDPMAEAER_.3	_QAPPHIELSNS[Phospho (STY)]SPDPMAEAER_.3	RTASRQAPPHIELSNSSPDPMAEAERTNGHS	S	0.992	110	NaN	NaN	NaN	NaN	NaN	NaN	NaN	NaN	NaN	NaN	NaN	NaN	NaN	NaN	NaN	2715.14	NaN	NaN	NaN	NaN	NaN	NaN	NaN	NaN
AKAP2_S121_M1	AKAP2	A-kinase anchor protein 2	Q9Y2D5	AKAP2_HUMAN	_QAPPHIELSNSS[Phospho (STY)]PDPMAEAER_.3;_QAPPHIELSNSS[Phospho (STY)]PDPM[Oxidation (M)]AEAER_.3	_QAPPHIELSNSS[Phospho (STY)]PDPMAEAER_.3;_QAPPHIELSNSS[Phospho (STY)]PDPM[Oxidation (M)]AEAER_.3	TASRQAPPHIELSNSSPDPMAEAERTNGHSP	S	1	110	NaN	NaN	NaN	NaN	131991	175612	142627	28393	NaN	NaN	NaN	NaN	NaN	NaN	NaN	NaN	NaN	11091.1	34308.8	NaN	NaN	NaN	NaN	28109.9
AKAP2_S152_M1	AKAP2	A-kinase anchor protein 2	Q9Y2D5	AKAP2_HUMAN	_DALGDSLQVPVS[Phospho (STY)]PSSTTSSR_.2;_DALGDSLQVPVS[Phospho (STY)]PSSTTSSR_.3	_DALGDSLQVPVS[Phospho (STY)]PSSTTSSR_.2;_DALGDSLQVPVS[Phospho (STY)]PSSTTSSR_.3	SQPRDALGDSLQVPVSPSSTTSSRCSSRDGE	S	1	141	214142	238051	454290	170337	2544250	3128710	2382600	770743	47734.3	42729.9	64152.9	61195.6	38503.6	4651.21	40148.6	64743.4	177085	177982	573474	868313	79396.7	15291.5	62859	615102
AKAP2_S375_M1	AKAP2	A-kinase anchor protein 2	Q9Y2D5	AKAP2_HUMAN	_PLTNPRPPS[Phospho (STY)]VGGPPEDSGASAAK_.3	_PLTNPRPPS[Phospho (STY)]VGGPPEDSGASAAK_.3	GSVNSDKPLTNPRPPSVGGPPEDSGASAAKG	S	1	367	NaN	NaN	NaN	NaN	56135.1	86992.1	45048.9	16840.9	NaN	NaN	NaN	NaN	NaN	NaN	NaN	NaN	17431.6	15144.1	32947.4	45923.3	5352.73	2204.64	5138.6	44555.8
AKAP2_S393_M1	AKAP2	A-kinase anchor protein 2	Q9Y2D5	AKAP2_HUMAN	_GQKS[Phospho (STY)]PGALETPSAAGSQGNTASQGK_.3;_S[Phospho (STY)]PGALETPSAAGSQGNTASQGK_.2;_S[Phospho (STY)]PGALETPSAAGSQGNTASQGK_.3	_GQKS[Phospho (STY)]PGALETPSAAGSQGNTASQGK_.3;_S[Phospho (STY)]PGALETPSAAGSQGNTASQGK_.2;_S[Phospho (STY)]PGALETPSAAGSQGNTASQGK_.3	GPPEDSGASAAKGQKSPGALETPSAAGSQGN	S	1	390;393	41557.9	50090.4	116790	46750.7	533528	561350	475805	140304	11535.1	7992.98	14119	12828.3	6501.27	NaN	NaN	17053.6	102073	49882.5	145875	294738	32396.8	13952.4	20161.5	268060
AKAP2_S630_M1	AKAP2	A-kinase anchor protein 2	Q9Y2D5	AKAP2_HUMAN	_PQSMFEPPQVS[Phospho (STY)]SPVQEK_.2;_PQSMFEPPQVS[Phospho (STY)]SPVQEK_.3;_PQSM[Oxidation (M)]FEPPQVS[Phospho (STY)]SPVQEK_.3	_PQSMFEPPQVS[Phospho (STY)]SPVQEK_.2;_PQSMFEPPQVS[Phospho (STY)]SPVQEK_.3;_PQSM[Oxidation (M)]FEPPQVS[Phospho (STY)]SPVQEK_.3	FGSEKPQSMFEPPQVSSPVQEKRDVLPKILP	S	0.978	620	NaN	NaN	NaN	NaN	NaN	NaN	NaN	NaN	NaN	NaN	NaN	NaN	NaN	NaN	NaN	NaN	NaN	NaN	NaN	NaN	NaN	NaN	NaN	29955.2
AKAP2_S631_M1	AKAP2	A-kinase anchor protein 2	Q9Y2D5	AKAP2_HUMAN	_DGAEQQGPEATVEEAEAAAFGSEKPQSMFEPPQVSS[Phospho (STY)]PVQEKR_.4;_DGAEQQGPEATVEEAEAAAFGSEKPQSMFEPPQVSS[Phospho (STY)]PVQEK_.4;_DGAEQQGPEATVEEAEAAAFGSEKPQSM[Oxidation (M)]FEPPQVSS[Phospho (STY)]PVQEK_.4;_PQSMFEPPQVSS[Phospho (STY)]PVQEKR_.3;_PQSMFEPPQVSS[Phospho (STY)]PVQEK_.2;_PQSMFEPPQVSS[Phospho (STY)]PVQEK_.3;_PQSM[Oxidation (M)]FEPPQVSS[Phospho (STY)]PVQEKR_.3;_PQSM[Oxidation (M)]FEPPQVSS[Phosph…	_DGAEQQGPEATVEEAEAAAFGSEKPQSMFEPPQVSS[Phospho (STY)]PVQEKR_.4;_DGAEQQGPEATVEEAEAAAFGSEKPQSMFEPPQVSS[Phospho (STY)]PVQEK_.4;_DGAEQQGPEATVEEAEAAAFGSEKPQSM[Oxidation (M)]FEPPQVSS[Phospho (STY)]PVQEK_.4;_PQSMFEPPQVSS[Phospho (STY)]PVQEKR_.3;_PQSMFEPPQVSS[Phospho (STY)]PVQEK_.2;_PQSMFEPPQVSS[Phospho (STY)]PVQEK_.3;_PQSM[Oxidation (M)]FEPPQVSS[Phospho (STY)]PVQEKR_.3;_PQSM[Oxidation (M)]FEPPQVSS[Phosph…	GSEKPQSMFEPPQVSSPVQEKRDVLPKILPA	S	1	596;620	39784.6	32686.6	NaN	NaN	152908	198213	108083	40751.4	NaN	NaN	NaN	NaN	NaN	NaN	NaN	13815.9	34572.7	28728.8	93068.1	125326	11794.7	NaN	10506.4	112518
AKAP2_S720_M1	AKAP2	A-kinase anchor protein 2	Q9Y2D5	AKAP2_HUMAN	_TLS[Phospho (STY)]MIEEEIR_.2;_TLS[Phospho (STY)]M[Oxidation (M)]IEEEIR_.2	_TLS[Phospho (STY)]MIEEEIR_.2;_TLS[Phospho (STY)]M[Oxidation (M)]IEEEIR_.2	MVGPFKLRSRKQRTLSMIEEEIRAAQEREEE	S	1	718	NaN	NaN	NaN	NaN	118383	103864	75999.6	17277.5	NaN	1113.86	1359.37	NaN	NaN	NaN	NaN	5510.28	4790.33	4043.16	13051.3	42510.5	1231.05	NaN	NaN	5980.74
AKAP2_S748_M1	AKAP2	A-kinase anchor protein 2	Q9Y2D5	AKAP2_HUMAN	_QVLQSTQS[Phospho (STY)]PR_.2	_QVLQSTQS[Phospho (STY)]PR_.2	EEELKRQRQVLQSTQSPRTKNAPSLPSRTCY	S	1	741	NaN	NaN	NaN	NaN	47772.1	46630.7	29613.4	7812.45	763.622	NaN	NaN	NaN	NaN	NaN	NaN	NaN	14226.3	5142.67	12227.6	13651	4101.26	1682.69	3421.35	9810.13
AKAP2_S778_M1	AKAP2	A-kinase anchor protein 2	Q9Y2D5	AKAP2_HUMAN	_VKPPPS[Phospho (STY)]PTTEGPSLQPDLAPEEAAGTQRPK_.3;_VKPPPS[Phospho (STY)]PTTEGPSLQPDLAPEEAAGTQRPK_.4;_VKPPPS[Phospho (STY)]PTTEGPSLQPDLAPEEAAGTQRPK_.5	_VKPPPS[Phospho (STY)]PTTEGPSLQPDLAPEEAAGTQRPK_.3;_VKPPPS[Phospho (STY)]PTTEGPSLQPDLAPEEAAGTQRPK_.4;_VKPPPS[Phospho (STY)]PTTEGPSLQPDLAPEEAAGTQRPK_.5	YKTAPGKIEKVKPPPSPTTEGPSLQPDLAPE	S	1	773	NaN	NaN	43314.6	NaN	571146	827623	522230	156515	NaN	NaN	NaN	NaN	NaN	NaN	NaN	NaN	139089	139536	245927	338259	NaN	NaN	NaN	361029
AKAP2_S785_M1	AKAP2	A-kinase anchor protein 2	Q9Y2D5	AKAP2_HUMAN	_VKPPPSPTTEGPS[Phospho (STY)]LQPDLAPEEAAGTQRPK_.4;_VKPPPSPTTEGPS[Phospho (STY)]LQPDLAPEEAAGTQRPK_.5	_VKPPPSPTTEGPS[Phospho (STY)]LQPDLAPEEAAGTQRPK_.4;_VKPPPSPTTEGPS[Phospho (STY)]LQPDLAPEEAAGTQRPK_.5	IEKVKPPPSPTTEGPSLQPDLAPEEAAGTQR	S	0.985	773	NaN	NaN	NaN	NaN	NaN	NaN	NaN	NaN	NaN	NaN	NaN	NaN	4157.28	NaN	NaN	NaN	NaN	NaN	NaN	NaN	NaN	NaN	NaN	NaN
AKAP2_T399_M1	AKAP2	A-kinase anchor protein 2	Q9Y2D5	AKAP2_HUMAN	_GQKSPGALET[Phospho (STY)]PSAAGSQGNTASQGK_.3	_GQKSPGALET[Phospho (STY)]PSAAGSQGNTASQGK_.3	GASAAKGQKSPGALETPSAAGSQGNTASQGK	T	1	390	NaN	NaN	NaN	NaN	NaN	NaN	NaN	NaN	NaN	NaN	NaN	NaN	NaN	NaN	NaN	NaN	NaN	NaN	1438.46	5498.38	NaN	NaN	NaN	4841.55
AKAP2_T781_M1	AKAP2	A-kinase anchor protein 2	Q9Y2D5	AKAP2_HUMAN	_VKPPPSPTT[Phospho (STY)]EGPSLQPDLAPEEAAGTQRPK_.4	_VKPPPSPTT[Phospho (STY)]EGPSLQPDLAPEEAAGTQRPK_.4	APGKIEKVKPPPSPTTEGPSLQPDLAPEEAA	T	0.931	773	NaN	NaN	NaN	NaN	NaN	NaN	NaN	NaN	NaN	NaN	NaN	NaN	NaN	NaN	NaN	6672.25	NaN	NaN	NaN	NaN	NaN	NaN	NaN	NaN
AKAP8_S644_M1	AKAP8	A-kinase anchor protein 8	O43823	AKAP8_HUMAN	_ARS[Phospho (STY)]EAAEAGNGAETMAAEAESAQTR_.3	_ARS[Phospho (STY)]EAAEAGNGAETMAAEAESAQTR_.3	VPCGTAHEKGVPKARSEAAEAGNGAETMAAE	S	0.998	642	NaN	NaN	NaN	NaN	NaN	NaN	NaN	NaN	NaN	NaN	NaN	NaN	NaN	NaN	NaN	NaN	NaN	628.876	1344.03	NaN	NaN	NaN	NaN	NaN
AKAP9_S3842_M1	AKAP9	A-kinase anchor protein 9	Q99996	AKAP9_HUMAN	_SDLDYIRS[Phospho (STY)]PLPFQNR_.3	_SDLDYIRS[Phospho (STY)]PLPFQNR_.3	RHTTYRSRSDLDYIRSPLPFQNRYPGTPADF	S	0.998	3835	NaN	NaN	NaN	NaN	NaN	NaN	NaN	NaN	NaN	NaN	NaN	NaN	NaN	NaN	NaN	NaN	NaN	NaN	NaN	NaN	1479.62	NaN	NaN	3836.57
AKIRIN1_S22_M1	AKIRIN1	Akirin-1	Q9H9L7	AKIR1_HUMAN	_RPMEFEAALLSPGS[Phospho (STY)]PK_.3	_RPMEFEAALLSPGS[Phospho (STY)]PK_.3	LKRPMEFEAALLSPGSPKRRRCAPLPGPTPG	S	1	9	NaN	NaN	NaN	NaN	3594.21	4643.08	2281.94	NaN	309.562	NaN	NaN	NaN	NaN	NaN	NaN	NaN	NaN	NaN	NaN	782.072	NaN	NaN	NaN	NaN
AKT1_S122_M1	AKT1	RAC-alpha serine/threonine-protein kinase	P31749	AKT1_HUMAN	_S[Phospho (STY)]GSPSDNSGAEEMEVSLAKPK_.2;_S[Phospho (STY)]GSPSDNSGAEEMEVSLAKPK_.3	_S[Phospho (STY)]GSPSDNSGAEEMEVSLAKPK_.2;_S[Phospho (STY)]GSPSDNSGAEEMEVSLAKPK_.3	ADGLKKQEEEEMDFRSGSPSDNSGAEEMEVS	S	0.994	122	NaN	NaN	NaN	NaN	NaN	NaN	NaN	NaN	NaN	NaN	NaN	NaN	NaN	NaN	NaN	NaN	NaN	NaN	NaN	NaN	NaN	NaN	NaN	NaN
AKT1_S122_M2	AKT1	RAC-alpha serine/threonine-protein kinase	P31749	AKT1_HUMAN	_S[Phospho (STY)]GSPSDNS[Phospho (STY)]GAEEMEVSLAKPK_.2	_S[Phospho (STY)]GSPSDNS[Phospho (STY)]GAEEMEVSLAKPK_.2	ADGLKKQEEEEMDFRSGSPSDNSGAEEMEVS	S	0.976	122	NaN	NaN	3972.59	NaN	NaN	NaN	NaN	NaN	NaN	NaN	NaN	NaN	NaN	NaN	NaN	NaN	NaN	NaN	NaN	NaN	NaN	NaN	NaN	NaN
AKT1_S124_M1	AKT1	RAC-alpha serine/threonine-protein kinase	P31749	AKT1_HUMAN	_SGS[Phospho (STY)]PSDNSGAEEMEVSLAKPK_.2;_SGS[Phospho (STY)]PSDNSGAEEMEVSLAKPK_.3;_SGS[Phospho (STY)]PSDNSGAEEMEVSLAK_.2;_SGS[Phospho (STY)]PSDNSGAEEM[Oxidation (M)]EVSLAKPK_.3;_SGS[Phospho (STY)]PSDNSGAEEM[Oxidation (M)]EVSLAK_.2	_SGS[Phospho (STY)]PSDNSGAEEMEVSLAKPK_.2;_SGS[Phospho (STY)]PSDNSGAEEMEVSLAKPK_.3;_SGS[Phospho (STY)]PSDNSGAEEMEVSLAK_.2;_SGS[Phospho (STY)]PSDNSGAEEM[Oxidation (M)]EVSLAKPK_.3;_SGS[Phospho (STY)]PSDNSGAEEM[Oxidation (M)]EVSLAK_.2	GLKKQEEEEMDFRSGSPSDNSGAEEMEVSLA	S	1	122	105076	142715	253875	70298	6866.75	NaN	8836.16	11775.4	NaN	NaN	2544.38	41862.9	NaN	NaN	NaN	85551.7	NaN	NaN	NaN	10981.6	NaN	NaN	NaN	NaN
AKT1_S124_M2	AKT1	RAC-alpha serine/threonine-protein kinase	P31749	AKT1_HUMAN	_SGS[Phospho (STY)]PSDNS[Phospho (STY)]GAEEMEVSLAKPK_.3;_SGS[Phospho (STY)]PS[Phospho (STY)]DNSGAEEMEVSLAKPK_.3;_SGS[Phospho (STY)]PS[Phospho (STY)]DNSGAEEM[Oxidation (M)]EVSLAKPK_.3	_SGS[Phospho (STY)]PSDNS[Phospho (STY)]GAEEMEVSLAKPK_.3;_SGS[Phospho (STY)]PS[Phospho (STY)]DNSGAEEMEVSLAKPK_.3;_SGS[Phospho (STY)]PS[Phospho (STY)]DNSGAEEM[Oxidation (M)]EVSLAKPK_.3	GLKKQEEEEMDFRSGSPSDNSGAEEMEVSLA	S	0.98	122	9740.9	NaN	NaN	NaN	NaN	NaN	NaN	NaN	NaN	NaN	NaN	NaN	NaN	NaN	NaN	NaN	NaN	NaN	NaN	NaN	NaN	NaN	NaN	NaN
AKT1_S126_M2	AKT1	RAC-alpha serine/threonine-protein kinase	P31749	AKT1_HUMAN	_SGSPS[Phospho (STY)]DNS[Phospho (STY)]GAEEMEVSLAKPK_.3;_SGS[Phospho (STY)]PS[Phospho (STY)]DNSGAEEMEVSLAKPK_.3;_SGS[Phospho (STY)]PS[Phospho (STY)]DNSGAEEM[Oxidation (M)]EVSLAKPK_.3	_SGSPS[Phospho (STY)]DNS[Phospho (STY)]GAEEMEVSLAKPK_.3;_SGS[Phospho (STY)]PS[Phospho (STY)]DNSGAEEMEVSLAKPK_.3;_SGS[Phospho (STY)]PS[Phospho (STY)]DNSGAEEM[Oxidation (M)]EVSLAKPK_.3	KKQEEEEMDFRSGSPSDNSGAEEMEVSLAKP	S	0.998	122	4644.22	NaN	NaN	NaN	NaN	NaN	NaN	NaN	NaN	NaN	NaN	NaN	NaN	NaN	NaN	NaN	NaN	NaN	NaN	NaN	NaN	NaN	NaN	NaN
AKT1_S129_M1	AKT1	RAC-alpha serine/threonine-protein kinase	P31749	AKT1_HUMAN	_SGSPSDNS[Phospho (STY)]GAEEMEVSLAK_.2	_SGSPSDNS[Phospho (STY)]GAEEMEVSLAK_.2	EEEEMDFRSGSPSDNSGAEEMEVSLAKPKHR	S	1	122	4676.43	7719.52	12447.7	4061.75	NaN	NaN	NaN	NaN	NaN	NaN	NaN	1699.09	NaN	NaN	NaN	2588.31	NaN	NaN	NaN	NaN	NaN	NaN	NaN	NaN
AKT1_S129_M2	AKT1	RAC-alpha serine/threonine-protein kinase	P31749	AKT1_HUMAN	_SGSPS[Phospho (STY)]DNS[Phospho (STY)]GAEEMEVSLAKPK_.3;_SGS[Phospho (STY)]PSDNS[Phospho (STY)]GAEEMEVSLAKPK_.3;_S[Phospho (STY)]GSPSDNS[Phospho (STY)]GAEEMEVSLAKPK_.2	_SGSPS[Phospho (STY)]DNS[Phospho (STY)]GAEEMEVSLAKPK_.3;_SGS[Phospho (STY)]PSDNS[Phospho (STY)]GAEEMEVSLAKPK_.3;_S[Phospho (STY)]GSPSDNS[Phospho (STY)]GAEEMEVSLAKPK_.2	EEEEMDFRSGSPSDNSGAEEMEVSLAKPKHR	S	1	122	NaN	NaN	49476	NaN	NaN	NaN	NaN	NaN	NaN	NaN	NaN	NaN	NaN	NaN	NaN	NaN	NaN	NaN	NaN	NaN	NaN	NaN	NaN	NaN
AKT1S1_S183_M1	AKT1S1	Proline-rich AKT1 substrate 1	Q96B36	AKTS1_HUMAN	_S[Phospho (STY)]LPVSVPVWGFK_.2	_S[Phospho (STY)]LPVSVPVWGFK_.2	SVPPASALPTQQYAKSLPVSVPVWGFKEKRT	S	1	183	28505.2	31421.3	57836.2	10366.9	9434.4	6904.76	9762.92	5445.23	697.551	710.456	2054.17	31750.7	NaN	NaN	1713.72	37586.8	NaN	NaN	NaN	8898.05	NaN	NaN	NaN	1172.94
AKT1S1_S202_M1	AKT1S1	Proline-rich AKT1 substrate 1	Q96B36	AKTS1_HUMAN	_RTEARS[Phospho (STY)]SDEENGPPSSPDLDR_.3;_S[Phospho (STY)]SDEENGPPSSPDLDR_.2;_TEARS[Phospho (STY)]SDEENGPPSSPDLDR_.3	_RTEARS[Phospho (STY)]SDEENGPPSSPDLDR_.3;_S[Phospho (STY)]SDEENGPPSSPDLDR_.2;_TEARS[Phospho (STY)]SDEENGPPSSPDLDR_.3	SVPVWGFKEKRTEARSSDEENGPPSSPDLDR	S	0.937	197;202;198	NaN	NaN	NaN	NaN	16848	NaN	21534.6	NaN	NaN	NaN	NaN	NaN	NaN	NaN	NaN	NaN	NaN	NaN	NaN	NaN	NaN	NaN	NaN	NaN
AKT1S1_S202_M2	AKT1S1	Proline-rich AKT1 substrate 1	Q96B36	AKTS1_HUMAN	_RTEARS[Phospho (STY)]S[Phospho (STY)]DEENGPPSSPDLDR_.3	_RTEARS[Phospho (STY)]S[Phospho (STY)]DEENGPPSSPDLDR_.3	SVPVWGFKEKRTEARSSDEENGPPSSPDLDR	S	1	197	4343.42	7615.65	11552.3	NaN	NaN	NaN	NaN	NaN	NaN	NaN	NaN	NaN	NaN	NaN	NaN	NaN	NaN	NaN	NaN	NaN	NaN	NaN	NaN	NaN
AKT1S1_S203_M1	AKT1S1	Proline-rich AKT1 substrate 1	Q96B36	AKTS1_HUMAN	_RTEARSS[Phospho (STY)]DEENGPPSSPDLDR_.3;_RTEARSS[Phospho (STY)]DEENGPPSSPDLDR_.4;_SS[Phospho (STY)]DEENGPPSSPDLDR_.2;_TEARSS[Phospho (STY)]DEENGPPSSPDLDR_.2;_TEARSS[Phospho (STY)]DEENGPPSSPDLDR_.3	_RTEARSS[Phospho (STY)]DEENGPPSSPDLDR_.3;_RTEARSS[Phospho (STY)]DEENGPPSSPDLDR_.4;_SS[Phospho (STY)]DEENGPPSSPDLDR_.2;_TEARSS[Phospho (STY)]DEENGPPSSPDLDR_.2;_TEARSS[Phospho (STY)]DEENGPPSSPDLDR_.3	VPVWGFKEKRTEARSSDEENGPPSSPDLDRI	S	1	197;202;198	212402	213852	410720	62070.6	NaN	24729.8	NaN	NaN	NaN	NaN	NaN	73037	NaN	NaN	NaN	173861	NaN	NaN	NaN	NaN	NaN	NaN	NaN	NaN
AKT1S1_S203_M2	AKT1S1	Proline-rich AKT1 substrate 1	Q96B36	AKTS1_HUMAN	_RTEARS[Phospho (STY)]S[Phospho (STY)]DEENGPPSSPDLDR_.3;_TEARSS[Phospho (STY)]DEENGPPSS[Phospho (STY)]PDLDR_.3	_RTEARS[Phospho (STY)]S[Phospho (STY)]DEENGPPSSPDLDR_.3;_TEARSS[Phospho (STY)]DEENGPPSS[Phospho (STY)]PDLDR_.3	VPVWGFKEKRTEARSSDEENGPPSSPDLDRI	S	1	197;198	32843	61023.3	91733.2	NaN	NaN	NaN	NaN	NaN	NaN	NaN	NaN	NaN	NaN	NaN	NaN	NaN	NaN	NaN	NaN	NaN	NaN	NaN	NaN	NaN
AKT1S1_S211_M1	AKT1S1	Proline-rich AKT1 substrate 1	Q96B36	AKTS1_HUMAN	_SSDEENGPPS[Phospho (STY)]SPDLDR_.2	_SSDEENGPPS[Phospho (STY)]SPDLDR_.2	KRTEARSSDEENGPPSSPDLDRIAASMRALV	S	0.984	202	NaN	NaN	NaN	NaN	NaN	NaN	NaN	NaN	NaN	NaN	NaN	NaN	NaN	NaN	1765.96	NaN	NaN	NaN	NaN	NaN	NaN	NaN	NaN	NaN
AKT1S1_S212_M1	AKT1S1	Proline-rich AKT1 substrate 1	Q96B36	AKTS1_HUMAN	_SSDEENGPPSS[Phospho (STY)]PDLDR_.2;_SSDEENGPPSS[Phospho (STY)]PDLDR_.3	_SSDEENGPPSS[Phospho (STY)]PDLDR_.2;_SSDEENGPPSS[Phospho (STY)]PDLDR_.3	RTEARSSDEENGPPSSPDLDRIAASMRALVL	S	1	202	22539.8	25067.5	62006.2	9082.27	6423.56	12710.9	18107.1	NaN	NaN	NaN	NaN	15147.7	NaN	NaN	NaN	57628.7	NaN	NaN	NaN	NaN	NaN	NaN	NaN	NaN
AKT1S1_S212_M2	AKT1S1	Proline-rich AKT1 substrate 1	Q96B36	AKTS1_HUMAN	_TEARSS[Phospho (STY)]DEENGPPSS[Phospho (STY)]PDLDR_.3	_TEARSS[Phospho (STY)]DEENGPPSS[Phospho (STY)]PDLDR_.3	RTEARSSDEENGPPSSPDLDRIAASMRALVL	S	0.996	198	28499.5	53407.7	NaN	NaN	NaN	NaN	NaN	NaN	NaN	NaN	NaN	NaN	NaN	NaN	NaN	NaN	NaN	NaN	NaN	NaN	NaN	NaN	NaN	NaN
AKT1S1_S88_M1	AKT1S1	Proline-rich AKT1 substrate 1	Q96B36	AKTS1_HUMAN	_AATAARPPAPPPAPQPPS[Phospho (STY)]PTPSPPRPTLAR_.3;_AATAARPPAPPPAPQPPS[Phospho (STY)]PTPSPPRPTLAR_.4	_AATAARPPAPPPAPQPPS[Phospho (STY)]PTPSPPRPTLAR_.3;_AATAARPPAPPPAPQPPS[Phospho (STY)]PTPSPPRPTLAR_.4	TAARPPAPPPAPQPPSPTPSPPRPTLAREDN	S	1	71	139196	244300	362045	111932	70535.7	133454	94782.4	32980.8	NaN	6982.62	8345.2	94036.6	NaN	NaN	16287.8	290911	NaN	NaN	NaN	NaN	NaN	NaN	NaN	NaN
AKT1S1_S88_M2	AKT1S1	Proline-rich AKT1 substrate 1	Q96B36	AKTS1_HUMAN	_AATAARPPAPPPAPQPPS[Phospho (STY)]PTPS[Phospho (STY)]PPRPTLAR_.3;_AATAARPPAPPPAPQPPS[Phospho (STY)]PTPS[Phospho (STY)]PPRPTLAR_.4;_AATAARPPAPPPAPQPPS[Phospho (STY)]PTPS[Phospho (STY)]PPRPTLAR_.5;_AATAARPPAPPPAPQPPS[Phospho (STY)]PTPS[Phospho (STY)]PPRPTLAR_.6;_AATAARPPAPPPAPQPPS[Phospho (STY)]PT[Phospho (STY)]PSPPRPTLAR_.3;_AATAARPPAPPPAPQPPS[Phospho (STY)]PT[Phospho (STY)]PSPPRPTLAR_.4	_AATAARPPAPPPAPQPPS[Phospho (STY)]PTPS[Phospho (STY)]PPRPTLAR_.3;_AATAARPPAPPPAPQPPS[Phospho (STY)]PTPS[Phospho (STY)]PPRPTLAR_.4;_AATAARPPAPPPAPQPPS[Phospho (STY)]PTPS[Phospho (STY)]PPRPTLAR_.5;_AATAARPPAPPPAPQPPS[Phospho (STY)]PTPS[Phospho (STY)]PPRPTLAR_.6;_AATAARPPAPPPAPQPPS[Phospho (STY)]PT[Phospho (STY)]PSPPRPTLAR_.3;_AATAARPPAPPPAPQPPS[Phospho (STY)]PT[Phospho (STY)]PSPPRPTLAR_.4	TAARPPAPPPAPQPPSPTPSPPRPTLAREDN	S	1	71	6555780	16677900	17666500	1397900	559081	1098080	1091580	139829	25045.1	42023.8	31372.3	593398	128853	NaN	187891	6072780	10399.5	18847.6	20379.2	NaN	NaN	NaN	6513.64	124038
AKT1S1_S92_M1	AKT1S1	Proline-rich AKT1 substrate 1	Q96B36	AKTS1_HUMAN	_AATAARPPAPPPAPQPPSPTPS[Phospho (STY)]PPRPTLAR_.4	_AATAARPPAPPPAPQPPSPTPS[Phospho (STY)]PPRPTLAR_.4	PPAPPPAPQPPSPTPSPPRPTLAREDNEEDE	S	1	71	NaN	NaN	2485860	245587	NaN	NaN	NaN	NaN	NaN	NaN	NaN	NaN	NaN	NaN	32164.3	NaN	NaN	NaN	NaN	59012.6	NaN	NaN	NaN	NaN
AKT1S1_S92_M2	AKT1S1	Proline-rich AKT1 substrate 1	Q96B36	AKTS1_HUMAN	_AATAARPPAPPPAPQPPSPT[Phospho (STY)]PS[Phospho (STY)]PPRPTLAR_.4;_AATAARPPAPPPAPQPPSPT[Phospho (STY)]PS[Phospho (STY)]PPRPTLAR_.6;_AATAARPPAPPPAPQPPS[Phospho (STY)]PTPS[Phospho (STY)]PPRPTLAR_.3;_AATAARPPAPPPAPQPPS[Phospho (STY)]PTPS[Phospho (STY)]PPRPTLAR_.4;_AATAARPPAPPPAPQPPS[Phospho (STY)]PTPS[Phospho (STY)]PPRPTLAR_.5;_AATAARPPAPPPAPQPPS[Phospho (STY)]PTPS[Phospho (STY)]PPRPTLAR_.6	_AATAARPPAPPPAPQPPSPT[Phospho (STY)]PS[Phospho (STY)]PPRPTLAR_.4;_AATAARPPAPPPAPQPPSPT[Phospho (STY)]PS[Phospho (STY)]PPRPTLAR_.6;_AATAARPPAPPPAPQPPS[Phospho (STY)]PTPS[Phospho (STY)]PPRPTLAR_.3;_AATAARPPAPPPAPQPPS[Phospho (STY)]PTPS[Phospho (STY)]PPRPTLAR_.4;_AATAARPPAPPPAPQPPS[Phospho (STY)]PTPS[Phospho (STY)]PPRPTLAR_.5;_AATAARPPAPPPAPQPPS[Phospho (STY)]PTPS[Phospho (STY)]PPRPTLAR_.6	PPAPPPAPQPPSPTPSPPRPTLAREDNEEDE	S	1	71	3343250	9452890	9072310	754122	292990	545940	593921	71753.7	18348.2	22864.9	NaN	291933	70108.4	NaN	102231	3666460	NaN	NaN	NaN	NaN	NaN	NaN	NaN	74888.5
AKT1S1_T246_M1	AKT1S1	Proline-rich AKT1 substrate 1	Q96B36	AKTS1_HUMAN	_LNT[Phospho (STY)]SDFQK_.1;_LNT[Phospho (STY)]SDFQK_.2	_LNT[Phospho (STY)]SDFQK_.1;_LNT[Phospho (STY)]SDFQK_.2	EDTQVFGDLPRPRLNTSDFQKLKRKY_____	T	1	244	13416	18110	37989.7	8051.85	11389.6	8632.15	9153.63	8387.65	NaN	509.051	3665.37	27314.2	3360.35	1319.41	4033.78	55644.6	NaN	NaN	NaN	8344.48	NaN	NaN	NaN	NaN
AKT1S1_T90_M2	AKT1S1	Proline-rich AKT1 substrate 1	Q96B36	AKTS1_HUMAN	_AATAARPPAPPPAPQPPSPT[Phospho (STY)]PS[Phospho (STY)]PPRPTLAR_.4;_AATAARPPAPPPAPQPPSPT[Phospho (STY)]PS[Phospho (STY)]PPRPTLAR_.6;_AATAARPPAPPPAPQPPS[Phospho (STY)]PT[Phospho (STY)]PSPPRPTLAR_.3;_AATAARPPAPPPAPQPPS[Phospho (STY)]PT[Phospho (STY)]PSPPRPTLAR_.4	_AATAARPPAPPPAPQPPSPT[Phospho (STY)]PS[Phospho (STY)]PPRPTLAR_.4;_AATAARPPAPPPAPQPPSPT[Phospho (STY)]PS[Phospho (STY)]PPRPTLAR_.6;_AATAARPPAPPPAPQPPS[Phospho (STY)]PT[Phospho (STY)]PSPPRPTLAR_.3;_AATAARPPAPPPAPQPPS[Phospho (STY)]PT[Phospho (STY)]PSPPRPTLAR_.4	ARPPAPPPAPQPPSPTPSPPRPTLAREDNEE	T	1	71	NaN	NaN	NaN	NaN	NaN	937529	NaN	139386	NaN	NaN	25975.9	611305	NaN	11009.5	NaN	NaN	8568.02	15605.6	16873.7	NaN	NaN	NaN	5393.21	NaN
AKT2_S126_M1	AKT2	RAC-beta serine/threonine-protein kinase	P31751	AKT2_HUMAN	_C[Carbamidomethyl (C)]GS[Phospho (STY)]PSDSSTTEEMEVAVSK_.2	_C[Carbamidomethyl (C)]GS[Phospho (STY)]PSDSSTTEEMEVAVSK_.2	KQRAPGEDPMDYKCGSPSDSSTTEEMEVAVS	S	1	124	NaN	NaN	NaN	NaN	NaN	NaN	NaN	NaN	NaN	NaN	NaN	NaN	NaN	NaN	NaN	742.17	NaN	NaN	NaN	NaN	NaN	NaN	NaN	NaN
AKT2_S34_M1	AKT2	RAC-beta serine/threonine-protein kinase	P31751	AKT2_HUMAN	_SDGS[Phospho (STY)]FIGYK_.2	_SDGS[Phospho (STY)]FIGYK_.2	IKTWRPRYFLLKSDGSFIGYKERPEAPDQTL	S	1	31	NaN	5607.75	9636.49	5106.98	NaN	NaN	NaN	NaN	NaN	NaN	NaN	1970.64	NaN	NaN	NaN	NaN	NaN	NaN	NaN	NaN	NaN	NaN	NaN	NaN
AKT2_S478_M2	AKT2	RAC-beta serine/threonine-protein kinase	P31751	AKT2_HUMAN	_THFPQFSY[Phospho (STY)]SAS[Phospho (STY)]IRE_.3	_THFPQFSY[Phospho (STY)]SAS[Phospho (STY)]IRE_.3	ELDQRTHFPQFSYSASIRE____________	S	1	468	NaN	NaN	NaN	NaN	NaN	NaN	NaN	NaN	NaN	NaN	NaN	NaN	NaN	NaN	NaN	NaN	NaN	NaN	NaN	NaN	NaN	NaN	NaN	NaN
AKT2_Y475_M2	AKT2	RAC-beta serine/threonine-protein kinase	P31751	AKT2_HUMAN	_THFPQFSY[Phospho (STY)]SAS[Phospho (STY)]IRE_.3	_THFPQFSY[Phospho (STY)]SAS[Phospho (STY)]IRE_.3	GLLELDQRTHFPQFSYSASIRE_________	Y	0.998	468	NaN	NaN	NaN	NaN	NaN	NaN	NaN	NaN	NaN	NaN	NaN	NaN	NaN	NaN	NaN	NaN	NaN	NaN	NaN	NaN	NaN	NaN	NaN	NaN
AKTIP_S30_M1	AKTIP	AKT-interacting protein	Q9H8T0	AKTIP_HUMAN	_TLTGDVKTS[Phospho (STY)]PPR_.2	_TLTGDVKTS[Phospho (STY)]PPR_.2	RSEGEEKTLTGDVKTSPPRTAPKKQLPSIPK	S	0.995	22	NaN	NaN	NaN	8661.01	10759.6	9443.45	NaN	3894.46	NaN	NaN	NaN	NaN	NaN	NaN	NaN	NaN	NaN	NaN	NaN	NaN	NaN	NaN	NaN	NaN
ALDOA_S276_M1	ALDOA	Fructose-bisphosphate aldolase A	P04075	ALDOA_HUMAN	_TVPPAVTGITFLSGGQS[Phospho (STY)]EEEASINLNAINK_.3	_TVPPAVTGITFLSGGQS[Phospho (STY)]EEEASINLNAINK_.3	ISLDNQGPPSGFPRKNFL_____________	S	0.997	260	4933.09	5731.77	13330.4	NaN	NaN	3447.82	NaN	NaN	NaN	NaN	NaN	NaN	NaN	NaN	NaN	1624.84	NaN	NaN	NaN	1983.55	NaN	NaN	NaN	NaN
ALDOA_S36_M1	ALDOA	Fructose-bisphosphate aldolase A	P04075	ALDOA_HUMAN	_GILAADES[Phospho (STY)]TGSIAKR_.3;_GILAADES[Phospho (STY)]TGSIAK_.2	_GILAADES[Phospho (STY)]TGSIAKR_.3;_GILAADES[Phospho (STY)]TGSIAK_.2	LLPIPAIVFIAVGIYLLLLGLVLLTRNCLLA	S	1	29	NaN	13218.3	20068.6	6343.4	NaN	NaN	NaN	NaN	NaN	NaN	NaN	6740.81	NaN	NaN	NaN	NaN	NaN	NaN	NaN	NaN	NaN	NaN	NaN	NaN
ALDOA_S39_M1	ALDOA	Fructose-bisphosphate aldolase A	P04075	ALDOA_HUMAN	_GILAADESTGS[Phospho (STY)]IAKR_.3;_GILAADESTGS[Phospho (STY)]IAK_.2	_GILAADESTGS[Phospho (STY)]IAKR_.3;_GILAADESTGS[Phospho (STY)]IAK_.2	IPAIVFIAVGIYLLLLGLVLLTRNCLLAQGC	S	1	29	21902.5	26725.6	36104.5	21127.2	NaN	NaN	NaN	2125.37	NaN	NaN	NaN	9502.08	NaN	NaN	NaN	7938.86	NaN	NaN	NaN	NaN	NaN	NaN	NaN	NaN
ALDOA_S46_M1	ALDOA	Fructose-bisphosphate aldolase A	P04075	ALDOA_HUMAN	_LQS[Phospho (STY)]IGTENTEENRR_.2;_LQS[Phospho (STY)]IGTENTEENRR_.3;_LQS[Phospho (STY)]IGTENTEENR_.2	_LQS[Phospho (STY)]IGTENTEENRR_.2;_LQS[Phospho (STY)]IGTENTEENRR_.3;_LQS[Phospho (STY)]IGTENTEENR_.2	AVGIYLLLLGLVLLTRNCLLAQGCCADGSSP	S	1	44	26910.5	23330.6	43674.9	23101.2	NaN	NaN	NaN	1820.32	NaN	NaN	NaN	14004.1	NaN	NaN	NaN	10146.3	NaN	NaN	NaN	NaN	NaN	NaN	NaN	NaN
ALDOA_T37_M1	ALDOA	Fructose-bisphosphate aldolase A	P04075	ALDOA_HUMAN	_GILAADEST[Phospho (STY)]GSIAKR_.3	_GILAADEST[Phospho (STY)]GSIAKR_.3	LPIPAIVFIAVGIYLLLLGLVLLTRNCLLAQ	T	0.824	29	1677.89	NaN	NaN	NaN	NaN	NaN	NaN	NaN	NaN	NaN	NaN	NaN	NaN	NaN	NaN	NaN	NaN	NaN	NaN	NaN	NaN	NaN	NaN	NaN
ALG3_S11_M1	ALG3	Dol-P-Man:Man(5)GlcNAc(2)-PP-Dol alpha-1,3-mannosyltransferase	Q92685	ALG3_HUMAN	_S[Phospho (STY)]GSAAQAEGLC[Carbamidomethyl (C)]K_.2	_S[Phospho (STY)]GSAAQAEGLC[Carbamidomethyl (C)]K_.2	_____MAAGLRKRGRSGSAAQAEGLCKQWLQ	S	0.96	11	NaN	NaN	NaN	NaN	NaN	NaN	NaN	NaN	NaN	NaN	NaN	NaN	NaN	NaN	NaN	NaN	NaN	NaN	NaN	NaN	NaN	NaN	NaN	NaN
ALG3_S13_M1	ALG3	Dol-P-Man:Man(5)GlcNAc(2)-PP-Dol alpha-1,3-mannosyltransferase	Q92685	ALG3_HUMAN	_SGS[Phospho (STY)]AAQAEGLC[Carbamidomethyl (C)]K_.2	_SGS[Phospho (STY)]AAQAEGLC[Carbamidomethyl (C)]K_.2	___MAAGLRKRGRSGSAAQAEGLCKQWLQRA	S	1	11	NaN	NaN	NaN	NaN	NaN	NaN	NaN	NaN	NaN	NaN	NaN	NaN	30409.2	9607.03	23614.8	4070.63	7700.19	5716.28	8770.19	8220.84	8711.19	4810.8	5597.71	NaN
ALG5_S62_M1	ALG5	Dolichyl-phosphate beta-glucosyltransferase	Q9Y673	ALG5_HUMAN	_ETLPSIWDS[Phospho (STY)]PTK_.2	_ETLPSIWDS[Phospho (STY)]PTK_.2	LNAKGQKETLPSIWDSPTKQLSVVVPSYNEE	S	0.982	54	NaN	NaN	NaN	NaN	NaN	NaN	NaN	NaN	NaN	NaN	NaN	NaN	3377.25	NaN	3295.51	NaN	NaN	NaN	NaN	NaN	NaN	NaN	NaN	NaN
ALG5_T64_M1	ALG5	Dolichyl-phosphate beta-glucosyltransferase	Q9Y673	ALG5_HUMAN	_ETLPSIWDSPT[Phospho (STY)]K_.2	_ETLPSIWDSPT[Phospho (STY)]K_.2	AKGQKETLPSIWDSPTKQLSVVVPSYNEEKR	T	0.93	54	NaN	NaN	NaN	NaN	NaN	NaN	NaN	NaN	NaN	NaN	NaN	NaN	NaN	NaN	NaN	NaN	NaN	NaN	NaN	NaN	NaN	NaN	NaN	NaN
ALPI_S111_M1	ALPI	Intestinal-type alkaline phosphatase	P09923	PPBI_HUMAN	_QVPDS[Phospho (STY)]AATATAYLC[Carbamidomethyl (C)]GVK_.2;_QVPDS[Phospho (STY)]AATATAYLC[Carbamidomethyl (C)]GVK_.3;_TYNVDRQVPDS[Phospho (STY)]AATATAYLC[Carbamidomethyl (C)]GVK_.3;_TYNVDRQVPDS[Phospho (STY)]AATATAYLC[Carbamidomethyl (C)]GVK_.4	_QVPDS[Phospho (STY)]AATATAYLC[Carbamidomethyl (C)]GVK_.2;_QVPDS[Phospho (STY)]AATATAYLC[Carbamidomethyl (C)]GVK_.3;_TYNVDRQVPDS[Phospho (STY)]AATATAYLC[Carbamidomethyl (C)]GVK_.3;_TYNVDRQVPDS[Phospho (STY)]AATATAYLC[Carbamidomethyl (C)]GVK_.4	LALSKTYNVDRQVPDSAATATAYLCGVKANF	S	1	107;101	NaN	NaN	12531.3	NaN	NaN	NaN	NaN	NaN	1439.92	2090.42	3039.1	NaN	863168	123125	1068050	549733	8804.44	6193.05	13456.5	138600	229471	58179.2	288185	52262.2
ALPI_S399_M1	ALPI	Intestinal-type alkaline phosphatase	P09923	PPBI_HUMAN	_GSSIFGLAPS[Phospho (STY)]K_.2	_GSSIFGLAPS[Phospho (STY)]K_.2	GGYTLRGSSIFGLAPSKAQDSKAYTSILYGN	S	1	390	NaN	NaN	NaN	NaN	NaN	NaN	NaN	NaN	NaN	NaN	NaN	NaN	3722.75	NaN	2845.9	2330.04	NaN	NaN	NaN	NaN	NaN	NaN	NaN	NaN
ALPI_T116_M1	ALPI	Intestinal-type alkaline phosphatase	P09923	PPBI_HUMAN	_QVPDSAATAT[Phospho (STY)]AYLC[Carbamidomethyl (C)]GVK_.2	_QVPDSAATAT[Phospho (STY)]AYLC[Carbamidomethyl (C)]GVK_.2	TYNVDRQVPDSAATATAYLCGVKANFQTIGL	T	0.99	107	NaN	NaN	NaN	NaN	NaN	NaN	1087.05	NaN	NaN	NaN	NaN	NaN	NaN	NaN	NaN	NaN	NaN	NaN	NaN	NaN	NaN	NaN	NaN	NaN
ALPI_Y118_M1	ALPI	Intestinal-type alkaline phosphatase	P09923	PPBI_HUMAN	_QVPDSAATATAY[Phospho (STY)]LC[Carbamidomethyl (C)]GVK_.2	_QVPDSAATATAY[Phospho (STY)]LC[Carbamidomethyl (C)]GVK_.2	NVDRQVPDSAATATAYLCGVKANFQTIGLSA	Y	1	107	NaN	NaN	NaN	NaN	NaN	NaN	NaN	NaN	NaN	NaN	NaN	NaN	7540.54	NaN	NaN	NaN	NaN	NaN	5309.33	NaN	NaN	NaN	NaN	NaN
ALPL_S110_M1	ALPL	Alkaline phosphatase, tissue-nonspecific isozyme	P05186	PPBT_HUMAN	_TYNTNAQVPDS[Phospho (STY)]AGTATAYLC[Carbamidomethyl (C)]GVK_.3	_TYNTNAQVPDS[Phospho (STY)]AGTATAYLC[Carbamidomethyl (C)]GVK_.3	VALSKTYNTNAQVPDSAGTATAYLCGVKANE	S	1	100	2525.99	3236.62	3772.14	3282.94	NaN	NaN	NaN	NaN	NaN	872.67	960.051	NaN	528270	29231.6	419208	272866	3591.78	NaN	4940.05	NaN	134895	19202.6	122377	19039.7
ALPL_T113_M1	ALPL	Alkaline phosphatase, tissue-nonspecific isozyme	P05186	PPBT_HUMAN	_TYNTNAQVPDSAGT[Phospho (STY)]ATAYLC[Carbamidomethyl (C)]GVK_.3	_TYNTNAQVPDSAGT[Phospho (STY)]ATAYLC[Carbamidomethyl (C)]GVK_.3	SKTYNTNAQVPDSAGTATAYLCGVKANEGTV	T	0.984	100	NaN	NaN	NaN	NaN	NaN	NaN	NaN	NaN	NaN	NaN	NaN	NaN	NaN	NaN	NaN	NaN	NaN	NaN	NaN	44987.8	NaN	NaN	NaN	NaN
ALPL_Y117_M1	ALPL	Alkaline phosphatase, tissue-nonspecific isozyme	P05186	PPBT_HUMAN	_TYNTNAQVPDSAGTATAY[Phospho (STY)]LC[Carbamidomethyl (C)]GVK_.3	_TYNTNAQVPDSAGTATAY[Phospho (STY)]LC[Carbamidomethyl (C)]GVK_.3	NTNAQVPDSAGTATAYLCGVKANEGTVGVSA	Y	1	100	NaN	NaN	NaN	NaN	NaN	NaN	NaN	NaN	NaN	NaN	NaN	629.318	NaN	NaN	NaN	NaN	NaN	NaN	NaN	NaN	NaN	NaN	NaN	NaN
ALPP_S114_M1	ALPP;ALPG	Alkaline phosphatase, placental type;Alkaline phosphatase, germ cell type	P05187;P10696	PPB1_HUMAN;PPBN_HUMAN	_HVPDS[Phospho (STY)]GATATAYLC[Carbamidomethyl (C)]GVK_.2;_HVPDS[Phospho (STY)]GATATAYLC[Carbamidomethyl (C)]GVK_.3	_HVPDS[Phospho (STY)]GATATAYLC[Carbamidomethyl (C)]GVK_.2;_HVPDS[Phospho (STY)]GATATAYLC[Carbamidomethyl (C)]GVK_.3	VALSKTYNVDKHVPDSGATATAYLCGVKGNF	S	1	110;107	NaN	NaN	NaN	NaN	NaN	NaN	NaN	NaN	NaN	NaN	NaN	NaN	20151.5	5816.02	19829.2	11279.3	NaN	NaN	NaN	NaN	2891.04	NaN	NaN	NaN
ALPP_T117_M1	ALPP;ALPG	Alkaline phosphatase, placental type;Alkaline phosphatase, germ cell type	P05187;P10696	PPB1_HUMAN;PPBN_HUMAN	_HVPDSGAT[Phospho (STY)]ATAYLC[Carbamidomethyl (C)]GVK_.3	_HVPDSGAT[Phospho (STY)]ATAYLC[Carbamidomethyl (C)]GVK_.3	SKTYNVDKHVPDSGATATAYLCGVKGNFQTI	T	0.974	110;107	NaN	NaN	NaN	NaN	NaN	NaN	NaN	NaN	NaN	NaN	NaN	NaN	NaN	NaN	NaN	NaN	NaN	NaN	NaN	NaN	NaN	1247.12	NaN	NaN
ALS2_S483_M2	ALS2	Alsin	Q96Q42	ALS2_HUMAN	_RLS[Phospho (STY)]LPGLLSQVS[Phospho (STY)]PR_.2;_RLS[Phospho (STY)]LPGLLSQVS[Phospho (STY)]PR_.3;_RLS[Phospho (STY)]LPGLLS[Phospho (STY)]QVSPR_.2	_RLS[Phospho (STY)]LPGLLSQVS[Phospho (STY)]PR_.2;_RLS[Phospho (STY)]LPGLLSQVS[Phospho (STY)]PR_.3;_RLS[Phospho (STY)]LPGLLS[Phospho (STY)]QVSPR_.2	VDIREEETEGGSRRLSLPGLLSQVSPRLLRK	S	1	481	16266	53692.1	103671	NaN	1086.75	1816.02	NaN	NaN	NaN	NaN	NaN	NaN	NaN	NaN	NaN	2458.4	NaN	NaN	NaN	NaN	NaN	NaN	NaN	NaN
ALS2_S489_M1	ALS2	Alsin	Q96Q42	ALS2_HUMAN	_LSLPGLLS[Phospho (STY)]QVSPR_.2	_LSLPGLLS[Phospho (STY)]QVSPR_.2	ETEGGSRRLSLPGLLSQVSPRLLRKAARVKT	S	1	482	NaN	7616.38	NaN	NaN	NaN	NaN	NaN	NaN	NaN	141.251	NaN	NaN	432.557	NaN	NaN	NaN	NaN	NaN	NaN	NaN	NaN	NaN	NaN	412.706
ALS2_S489_M2	ALS2	Alsin	Q96Q42	ALS2_HUMAN	_RLS[Phospho (STY)]LPGLLS[Phospho (STY)]QVSPR_.2	_RLS[Phospho (STY)]LPGLLS[Phospho (STY)]QVSPR_.2	ETEGGSRRLSLPGLLSQVSPRLLRKAARVKT	S	0.993	481	NaN	7074.67	17541.2	NaN	NaN	NaN	NaN	NaN	NaN	NaN	NaN	NaN	NaN	NaN	NaN	NaN	NaN	NaN	NaN	NaN	NaN	NaN	NaN	NaN
ALS2_S492_M1	ALS2	Alsin	Q96Q42	ALS2_HUMAN	_LSLPGLLSQVS[Phospho (STY)]PR_.2;_LSLPGLLSQVS[Phospho (STY)]PR_.3;_RLSLPGLLSQVS[Phospho (STY)]PR_.3	_LSLPGLLSQVS[Phospho (STY)]PR_.2;_LSLPGLLSQVS[Phospho (STY)]PR_.3;_RLSLPGLLSQVS[Phospho (STY)]PR_.3	GGSRRLSLPGLLSQVSPRLLRKAARVKTRTV	S	1	482;481	16933.2	30414.9	42787.4	12602.7	11106	10232.3	10989.8	4087.02	NaN	NaN	604.409	5127.23	NaN	NaN	NaN	5911.83	NaN	NaN	NaN	2106.06	1051.59	NaN	NaN	NaN
ALS2_S492_M2	ALS2	Alsin	Q96Q42	ALS2_HUMAN	_RLS[Phospho (STY)]LPGLLSQVS[Phospho (STY)]PR_.2;_RLS[Phospho (STY)]LPGLLSQVS[Phospho (STY)]PR_.3	_RLS[Phospho (STY)]LPGLLSQVS[Phospho (STY)]PR_.2;_RLS[Phospho (STY)]LPGLLSQVS[Phospho (STY)]PR_.3	GGSRRLSLPGLLSQVSPRLLRKAARVKTRTV	S	1	481	14314.4	46617.5	86129.9	NaN	956.368	1598.14	NaN	NaN	NaN	NaN	NaN	NaN	NaN	NaN	NaN	2163.45	NaN	NaN	NaN	NaN	NaN	NaN	NaN	NaN
ALX4_S200_M1	ALX4	Homeobox protein aristaless-like 4	Q9H161	ALX4_HUMAN	_ASSDLPS[Phospho (STY)]PLEK_.2	_ASSDLPS[Phospho (STY)]PLEK_.2	AGVKGPQDRASSDLPSPLEKADSESNKGKKR	S	1	194	NaN	NaN	NaN	NaN	24282.2	34284.8	25313.7	8146.4	NaN	NaN	NaN	NaN	NaN	NaN	NaN	NaN	NaN	1029.83	4331.14	8075.71	NaN	NaN	NaN	7847.52
AMER1_S1068_M1	AMER1	APC membrane recruitment protein 1	Q5JTC6	AMER1_HUMAN	_DVLLPVDEPSC[Carbamidomethyl (C)]SSSSGGFS[Phospho (STY)]PSPLPQAK_.3	_DVLLPVDEPSC[Carbamidomethyl (C)]SSSSGGFS[Phospho (STY)]PSPLPQAK_.3	LPVDEPSCSSSSGGFSPSPLPQAKPVGITHG	S	0.997	1050	NaN	NaN	NaN	NaN	NaN	NaN	NaN	NaN	NaN	NaN	NaN	NaN	1533.47	NaN	NaN	NaN	NaN	NaN	1295.38	NaN	NaN	NaN	NaN	NaN
AMER1_S246_M1	AMER1	APC membrane recruitment protein 1	Q5JTC6	AMER1_HUMAN	_VSPTPEPS[Phospho (STY)]PPATEK_.2	_VSPTPEPS[Phospho (STY)]PPATEK_.2	PQDAPGPKVSPTPEPSPPATEKMACKDPEKP	S	1	239	11952.4	13508.6	22586.8	NaN	NaN	NaN	NaN	NaN	NaN	NaN	NaN	4261.83	NaN	2062.5	8862.33	15619.6	3206.52	NaN	NaN	33596.5	5446.72	2293.8	4805.99	13518.3
AMER1_S246_M2	AMER1	APC membrane recruitment protein 1	Q5JTC6	AMER1_HUMAN	_VSPT[Phospho (STY)]PEPS[Phospho (STY)]PPATEK_.2	_VSPT[Phospho (STY)]PEPS[Phospho (STY)]PPATEK_.2	PQDAPGPKVSPTPEPSPPATEKMACKDPEKP	S	1	239	18469.6	34758.8	45518	5455.95	3888.95	9435.17	14850.9	530.429	NaN	NaN	NaN	NaN	2400.13	NaN	NaN	NaN	NaN	NaN	NaN	9006.71	NaN	NaN	NaN	NaN
AMER1_T242_M2	AMER1	APC membrane recruitment protein 1	Q5JTC6	AMER1_HUMAN	_VSPT[Phospho (STY)]PEPS[Phospho (STY)]PPATEK_.2	_VSPT[Phospho (STY)]PEPS[Phospho (STY)]PPATEK_.2	ENANPQDAPGPKVSPTPEPSPPATEKMACKD	T	1	239	18469.6	34758.8	45518	5455.95	3888.95	9435.17	14850.9	530.429	NaN	NaN	NaN	NaN	2400.13	NaN	NaN	NaN	NaN	NaN	NaN	9006.71	NaN	NaN	NaN	NaN
AMER1_T250_M1	AMER1	APC membrane recruitment protein 1	Q5JTC6	AMER1_HUMAN	_VSPTPEPSPPAT[Phospho (STY)]EK_.2	_VSPTPEPSPPAT[Phospho (STY)]EK_.2	PGPKVSPTPEPSPPATEKMACKDPEKPMEAC	T	0.996	239	NaN	NaN	NaN	NaN	18074.3	NaN	19062.4	NaN	NaN	NaN	NaN	NaN	6692.98	NaN	NaN	NaN	NaN	NaN	8129.51	NaN	NaN	NaN	NaN	NaN
AMFR_S523_M1	AMFR	E3 ubiquitin-protein ligase AMFR	Q9UKV5	AMFR_HUMAN	_SDSIRPALNSPVERPSS[Phospho (STY)]DQEEGETSAQTER_.3;_SDSIRPALNSPVERPSS[Phospho (STY)]DQEEGETSAQTER_.4	_SDSIRPALNSPVERPSS[Phospho (STY)]DQEEGETSAQTER_.3;_SDSIRPALNSPVERPSS[Phospho (STY)]DQEEGETSAQTER_.4	DSIRPALNSPVERPSSDQEEGETSAQTERVP	S	0.989	507	NaN	NaN	NaN	NaN	NaN	NaN	NaN	NaN	NaN	NaN	NaN	NaN	20894.5	NaN	26194.5	NaN	NaN	NaN	NaN	NaN	NaN	NaN	NaN	NaN
AMFR_S542_M1	AMFR	E3 ubiquitin-protein ligase AMFR	Q9UKV5	AMFR_HUMAN	_VPLDLS[Phospho (STY)]PR_.2	_VPLDLS[Phospho (STY)]PR_.2	EGETSAQTERVPLDLSPRLEETLDFGEVEVE	S	1	537	NaN	NaN	NaN	NaN	NaN	NaN	NaN	NaN	NaN	NaN	NaN	NaN	11756.4	5382.93	15289.3	4318.22	NaN	NaN	NaN	NaN	NaN	NaN	NaN	NaN
AMMECR1L_S74_M1	AMMECR1L	AMMECR1-like protein	Q6DCA0	AMERL_HUMAN	_ENVSDLTLGPGNS[Phospho (STY)]PITR_.2;_ENVSDLTLGPGNS[Phospho (STY)]PITR_.3	_ENVSDLTLGPGNS[Phospho (STY)]PITR_.2;_ENVSDLTLGPGNS[Phospho (STY)]PITR_.3	SGRENVSDLTLGPGNSPITRMNPASGALSPL	S	1	62	NaN	NaN	NaN	NaN	25469.3	26431.5	22062.6	6228.05	NaN	NaN	NaN	NaN	1518.68	NaN	NaN	NaN	NaN	NaN	NaN	2808.42	NaN	NaN	NaN	1053.02
AMOTL2_S183_M1	AMOTL2	Angiomotin-like protein 2	Q9Y2J4	AMOL2_HUMAN	_APSHMSSSHS[Phospho (STY)]FPQLAR_.3	_APSHMSSSHS[Phospho (STY)]FPQLAR_.3	ERNGARAPSHMSSSHSFPQLARNQQGPPLRG	S	1	174	2222	3755.68	9570.87	NaN	1888.76	NaN	2627.17	NaN	NaN	NaN	NaN	NaN	NaN	NaN	NaN	652.209	NaN	NaN	NaN	NaN	NaN	NaN	NaN	NaN
AMOTL2_S540_M1	AMOTL2	Angiomotin-like protein 2	Q9Y2J4	AMOL2_HUMAN	_QAGAPGGSSGSGGS[Phospho (STY)]PELSALR_.2;_QAGAPGGSSGSGGS[Phospho (STY)]PELSALR_.3	_QAGAPGGSSGSGGS[Phospho (STY)]PELSALR_.2;_QAGAPGGSSGSGGS[Phospho (STY)]PELSALR_.3	QRQAGAPGGSSGSGGSPELSALRLSEQLREK	S	1	527	7380.13	9255.49	15043.3	4339.96	13722.6	14510.6	11631.3	5161.59	NaN	NaN	NaN	1446.11	NaN	NaN	1853.04	7706.16	NaN	NaN	NaN	2055.9	2620.8	845.642	1919.2	7897.97
AMOTL2_S602_M1	AMOTL2	Angiomotin-like protein 2	Q9Y2J4	AMOL2_HUMAN	_DTTLIRHS[Phospho (STY)]PQPSPSSSFNEGLLTGGHR_.4	_DTTLIRHS[Phospho (STY)]PQPSPSSSFNEGLLTGGHR_.4	AATAAAQRDTTLIRHSPQPSPSSSFNEGLLT	S	0.978	595	2214.58	NaN	NaN	NaN	NaN	NaN	7439.53	NaN	NaN	NaN	NaN	NaN	NaN	NaN	NaN	NaN	NaN	NaN	NaN	NaN	NaN	NaN	NaN	NaN
AMOTL2_T597_M1	AMOTL2	Angiomotin-like protein 2	Q9Y2J4	AMOL2_HUMAN	_DTT[Phospho (STY)]LIRHSPQPSPSSSFNEGLLTGGHR_.4	_DTT[Phospho (STY)]LIRHSPQPSPSSSFNEGLLTGGHR_.4	FAMDAAATAAAQRDTTLIRHSPQPSPSSSFN	T	0.823	595	NaN	NaN	NaN	NaN	NaN	NaN	NaN	NaN	NaN	NaN	NaN	NaN	NaN	NaN	NaN	NaN	NaN	NaN	NaN	NaN	NaN	NaN	NaN	NaN
AMPD2_S168_M1	AMPD2	AMP deaminase 2	Q01433	AMPD2_HUMAN	_QIS[Phospho (STY)]QDVKLEPDILLR_.2;_QIS[Phospho (STY)]QDVKLEPDILLR_.3	_QIS[Phospho (STY)]QDVKLEPDILLR_.2;_QIS[Phospho (STY)]QDVKLEPDILLR_.3	IEQLEERRQRLERQISQDVKLEPDILLRAKQ	S	1	166	485262	436809	543094	182508	26736.1	14727.6	13480.6	19133.5	4167.67	2606.1	3827.78	48185.7	6372.77	NaN	4244.71	22100.6	769.841	824.676	1159.88	6226.26	561.27	NaN	NaN	NaN
AMPD2_S190_M1	AMPD2	AMP deaminase 2	Q01433	AMPD2_HUMAN	_QDFLKTDS[Phospho (STY)]DSDLQLYK_.3;_TDS[Phospho (STY)]DSDLQLYK_.2	_QDFLKTDS[Phospho (STY)]DSDLQLYK_.3;_TDS[Phospho (STY)]DSDLQLYK_.2	PDILLRAKQDFLKTDSDSDLQLYKEQGEGQG	S	1	183;188	9453.06	13457.4	19128.9	4133.26	NaN	NaN	NaN	NaN	NaN	NaN	NaN	1139.28	NaN	NaN	NaN	2843.57	NaN	NaN	NaN	NaN	NaN	NaN	NaN	NaN
AMPD2_T117_M1	AMPD2	AMP deaminase 2	Q01433	AMPD2_HUMAN	_HFPLDLRT[Phospho (STY)]SMDGK_.3	_HFPLDLRT[Phospho (STY)]SMDGK_.3	PGPAPCLKHFPLDLRTSMDGKCKEIAEELFT	T	0.994	110	NaN	NaN	NaN	NaN	NaN	NaN	NaN	NaN	NaN	NaN	NaN	NaN	NaN	NaN	NaN	NaN	NaN	NaN	NaN	NaN	NaN	NaN	NaN	NaN
ANAPC1_S355_M1	ANAPC1	Anaphase-promoting complex subunit 1	Q9H1A4	APC1_HUMAN	_AHS[Phospho (STY)]PALGVHSFSGVQR_.3	_AHS[Phospho (STY)]PALGVHSFSGVQR_.3	RSPSISNMAALSRAHSPALGVHSFSGVQRFN	S	1	353	1486.82	3631.53	5096.56	NaN	3734.67	6068.01	6455.06	2909.64	NaN	NaN	NaN	NaN	NaN	NaN	NaN	NaN	906.073	2213.69	NaN	NaN	NaN	NaN	NaN	NaN
ANAPC1_S355_M2	ANAPC1	Anaphase-promoting complex subunit 1	Q9H1A4	APC1_HUMAN	_AHS[Phospho (STY)]PALGVHS[Phospho (STY)]FSGVQR_.3	_AHS[Phospho (STY)]PALGVHS[Phospho (STY)]FSGVQR_.3	RSPSISNMAALSRAHSPALGVHSFSGVQRFN	S	1	353	1808.87	5501.63	9434.37	2704.95	909.781	1887.02	2594.31	306.222	NaN	NaN	NaN	NaN	NaN	NaN	NaN	NaN	NaN	NaN	NaN	NaN	NaN	NaN	NaN	NaN
ANAPC1_S362_M2	ANAPC1	Anaphase-promoting complex subunit 1	Q9H1A4	APC1_HUMAN	_AHS[Phospho (STY)]PALGVHS[Phospho (STY)]FSGVQR_.3	_AHS[Phospho (STY)]PALGVHS[Phospho (STY)]FSGVQR_.3	MAALSRAHSPALGVHSFSGVQRFNISSHNQS	S	1	353	1808.87	5501.63	9434.37	2704.95	909.781	1887.02	2594.31	306.222	NaN	NaN	NaN	NaN	NaN	NaN	NaN	NaN	NaN	NaN	NaN	NaN	NaN	NaN	NaN	NaN
ANAPC1_S688_M1	ANAPC1	Anaphase-promoting complex subunit 1	Q9H1A4	APC1_HUMAN	_NFDFEGSLS[Phospho (STY)]PVIAPK_.2;_NFDFEGSLS[Phospho (STY)]PVIAPK_.3	_NFDFEGSLS[Phospho (STY)]PVIAPK_.2;_NFDFEGSLS[Phospho (STY)]PVIAPK_.3	DRLAWTRNFDFEGSLSPVIAPKKARPSETGS	S	1	680	52601.4	54176.8	69710.6	25663.1	56667.6	48197.9	49540.8	25289.5	5345.24	3259.91	5111.38	13257.7	8596.37	NaN	7672.96	23873.8	10811.7	15175	22290.3	45968.5	3745.83	NaN	1671.62	20819.2
ANAPC2_S218_M1	ANAPC2	Anaphase-promoting complex subunit 2	Q9UJX6	ANC2_HUMAN	_LLQS[Phospho (STY)]PLC[Carbamidomethyl (C)]AGC[Carbamidomethyl (C)]SSDK_.2	_LLQS[Phospho (STY)]PLC[Carbamidomethyl (C)]AGC[Carbamidomethyl (C)]SSDK_.2	LDSRYARRRYYRLLQSPLCAGCSSDKQQCWC	S	1	215	NaN	NaN	NaN	NaN	NaN	NaN	1968.37	429.656	NaN	NaN	NaN	NaN	NaN	NaN	NaN	1296.78	1716.21	2315.24	3542.3	7310.16	NaN	NaN	NaN	1197.62
ANAPC2_S532_M1	ANAPC2	Anaphase-promoting complex subunit 2	Q9UJX6	ANC2_HUMAN	_LLHQFS[Phospho (STY)]FSPER_.2	_LLHQFS[Phospho (STY)]FSPER_.2	NEYRSLLADRLLHQFSFSPEREIRNVELLKL	S	0.995	527	NaN	NaN	NaN	2879.6	NaN	NaN	6257.41	NaN	NaN	NaN	NaN	NaN	NaN	NaN	NaN	NaN	1149.51	NaN	NaN	NaN	NaN	NaN	NaN	NaN
ANAPC2_S534_M1	ANAPC2	Anaphase-promoting complex subunit 2	Q9UJX6	ANC2_HUMAN	_LLHQFSFS[Phospho (STY)]PER_.2;_LLHQFSFS[Phospho (STY)]PER_.3	_LLHQFSFS[Phospho (STY)]PER_.2;_LLHQFSFS[Phospho (STY)]PER_.3	YRSLLADRLLHQFSFSPEREIRNVELLKLRF	S	1	527	6768.27	10933.9	13748.5	3406.22	8112.56	8697.09	7609.4	3875.22	NaN	NaN	NaN	NaN	1421.96	NaN	NaN	2954.35	2266.87	2487.65	4681.9	8460.48	NaN	NaN	NaN	NaN
ANAPC4_S777_M1	ANAPC4	Anaphase-promoting complex subunit 4	Q9UJX5	APC4_HUMAN	_IKEEVLS[Phospho (STY)]ESEAENQQAGAAALAPEIVIK_.3;_IKEEVLS[Phospho (STY)]ESEAENQQAGAAALAPEIVIK_.4	_IKEEVLS[Phospho (STY)]ESEAENQQAGAAALAPEIVIK_.3;_IKEEVLS[Phospho (STY)]ESEAENQQAGAAALAPEIVIK_.4	EEASNKPVKIKEEVLSESEAENQQAGAAALA	S	1	771	95163.3	99730.6	129769	43581.4	94390.7	76366.2	67058.9	48249	10016.5	9652.42	14114	30307.6	11913.1	NaN	11812.4	41090.5	12036.5	20553.5	41004.6	63939.1	NaN	NaN	NaN	16986.8
ANAPC4_S779_M1	ANAPC4	Anaphase-promoting complex subunit 4	Q9UJX5	APC4_HUMAN	_IKEEVLSES[Phospho (STY)]EAENQQAGAAALAPEIVIK_.3	_IKEEVLSES[Phospho (STY)]EAENQQAGAAALAPEIVIK_.3	ASNKPVKIKEEVLSESEAENQQAGAAALAPE	S	1	771	NaN	NaN	NaN	NaN	NaN	NaN	NaN	NaN	NaN	NaN	NaN	NaN	NaN	NaN	NaN	NaN	NaN	NaN	NaN	NaN	NaN	NaN	2649.6	NaN
ANAPC5_S195_M1	ANAPC5	Anaphase-promoting complex subunit 5	Q9UJX4	APC5_HUMAN	_EELDVS[Phospho (STY)]VREEEVSC[Carbamidomethyl (C)]SGPLSQK_.3	_EELDVS[Phospho (STY)]VREEEVSC[Carbamidomethyl (C)]SGPLSQK_.3	RDEGERKMEKEELDVSVREEEVSCSGPLSQK	S	1	190	NaN	NaN	NaN	NaN	NaN	NaN	NaN	NaN	NaN	NaN	NaN	NaN	NaN	NaN	NaN	1666.52	NaN	2286.65	4780.04	5854.65	NaN	NaN	738.617	NaN
ANAPC5_S202_M1	ANAPC5	Anaphase-promoting complex subunit 5	Q9UJX4	APC5_HUMAN	_EELDVSVREEEVS[Phospho (STY)]C[Carbamidomethyl (C)]SGPLSQK_.3	_EELDVSVREEEVS[Phospho (STY)]C[Carbamidomethyl (C)]SGPLSQK_.3	MEKEELDVSVREEEVSCSGPLSQKQAEFFLS	S	0.94	190	NaN	NaN	NaN	NaN	NaN	NaN	NaN	NaN	NaN	NaN	NaN	NaN	NaN	NaN	NaN	NaN	NaN	NaN	NaN	NaN	NaN	NaN	741.602	NaN
ANAPC5_S221_M1	ANAPC5	Anaphase-promoting complex subunit 5	Q9UJX4	APC5_HUMAN	_QAEFFLSQQAS[Phospho (STY)]LLK_.2	_QAEFFLSQQAS[Phospho (STY)]LLK_.2	PLSQKQAEFFLSQQASLLKNDETKALTPASL	S	1	211	NaN	NaN	NaN	785.16	2706.67	2152.53	1721.42	NaN	NaN	NaN	NaN	NaN	NaN	NaN	NaN	NaN	NaN	350.402	NaN	1394.6	NaN	NaN	NaN	NaN
ANGEL1_S38_M1	ANGEL1	Protein angel homolog 1	Q9UNK9	ANGE1_HUMAN	_NVLLANSSS[Phospho (STY)]PQVEGDFAMAPR_.2;_NVLLANSSS[Phospho (STY)]PQVEGDFAMAPR_.3	_NVLLANSSS[Phospho (STY)]PQVEGDFAMAPR_.2;_NVLLANSSS[Phospho (STY)]PQVEGDFAMAPR_.3	AFFTCRKNVLLANSSSPQVEGDFAMAPRGPE	S	0.999	30	NaN	NaN	NaN	NaN	NaN	NaN	NaN	NaN	NaN	NaN	NaN	NaN	4742.45	NaN	NaN	NaN	NaN	NaN	NaN	NaN	NaN	NaN	NaN	NaN
ANK1_S856_M1	ANK1	Ankyrin-1	P16157	ANK1_HUMAN	_LDQVVES[Phospho (STY)]PAIPR_.2	_LDQVVES[Phospho (STY)]PAIPR_.2	KELLDFVPKLDQVVESPAIPRIPCAMPETVV	S	1	850	NaN	3293.44	NaN	1474.48	5490.34	9256.83	9233.39	2617.2	NaN	NaN	NaN	NaN	2350.64	670.729	2475.87	1392.09	NaN	NaN	NaN	3429.06	NaN	NaN	NaN	3316.09
ANKHD1_S1669_M1	ANKHD1	Ankyrin repeat and KH domain-containing protein 1	Q8IWZ3	ANKH1_HUMAN	_TVSLPLS[Phospho (STY)]SPNIK_.2	_TVSLPLS[Phospho (STY)]SPNIK_.2	PNSLSTSYKTVSLPLSSPNIKLNLTSPKRGQ	S	0.941	1663	NaN	NaN	NaN	4173.49	9065.36	NaN	NaN	NaN	NaN	NaN	744.124	NaN	NaN	NaN	NaN	NaN	NaN	NaN	NaN	NaN	NaN	NaN	NaN	NaN
ANKHD1_S1670_M1	ANKHD1	Ankyrin repeat and KH domain-containing protein 1	Q8IWZ3	ANKH1_HUMAN	_TVSLPLSS[Phospho (STY)]PNIK_.2	_TVSLPLSS[Phospho (STY)]PNIK_.2	NSLSTSYKTVSLPLSSPNIKLNLTSPKRGQK	S	0.998	1663	NaN	NaN	NaN	NaN	9468.3	11715.4	9874.27	4982.57	NaN	NaN	NaN	NaN	NaN	NaN	NaN	NaN	NaN	NaN	NaN	NaN	NaN	NaN	NaN	NaN
ANKHD1_S2281_M1	ANKHD1	Ankyrin repeat and KH domain-containing protein 1	Q8IWZ3	ANKH1_HUMAN	_VSTS[Phospho (STY)]PVGLPSIDPSGSSPSSSSAPLASFSGIPGTR_.3	_VSTS[Phospho (STY)]PVGLPSIDPSGSSPSSSSAPLASFSGIPGTR_.3	SKAPGFRPPSQRVSTSPVGLPSIDPSGSSPS	S	0.911	2278	NaN	NaN	NaN	NaN	NaN	7143.34	7286.61	NaN	NaN	NaN	NaN	NaN	NaN	NaN	NaN	NaN	NaN	NaN	NaN	NaN	NaN	NaN	NaN	NaN
ANKLE2_S264_M3	ANKLE2	Ankyrin repeat and LEM domain-containing protein 2	Q86XL3	ANKL2_HUMAN	_T[Phospho (STY)]S[Phospho (STY)]LPLS[Phospho (STY)]PVK_.2	_T[Phospho (STY)]S[Phospho (STY)]LPLS[Phospho (STY)]PVK_.2	FARGICDYFPSPSKTSLPLSPVKTAPLFSND	S	1	263	NaN	NaN	NaN	NaN	2535.3	5476.36	5046.98	NaN	NaN	NaN	NaN	8625	NaN	NaN	NaN	NaN	NaN	NaN	NaN	NaN	NaN	NaN	NaN	NaN
ANKLE2_S268_M1	ANKLE2	Ankyrin repeat and LEM domain-containing protein 2	Q86XL3	ANKL2_HUMAN	_TSLPLS[Phospho (STY)]PVK_.2	_TSLPLS[Phospho (STY)]PVK_.2	ICDYFPSPSKTSLPLSPVKTAPLFSNDRLKD	S	1	263	NaN	NaN	NaN	NaN	NaN	NaN	1406.71	862.259	NaN	NaN	NaN	NaN	6674	3767.66	7112.77	1517.88	NaN	NaN	NaN	2816.3	2739.54	1705.83	3110.44	2467.62
ANKLE2_S268_M3	ANKLE2	Ankyrin repeat and LEM domain-containing protein 2	Q86XL3	ANKL2_HUMAN	_T[Phospho (STY)]S[Phospho (STY)]LPLS[Phospho (STY)]PVK_.2	_T[Phospho (STY)]S[Phospho (STY)]LPLS[Phospho (STY)]PVK_.2	ICDYFPSPSKTSLPLSPVKTAPLFSNDRLKD	S	1	263	NaN	NaN	NaN	NaN	2535.3	5476.36	5046.98	NaN	NaN	NaN	NaN	8625	NaN	NaN	NaN	NaN	NaN	NaN	NaN	NaN	NaN	NaN	NaN	NaN
ANKLE2_S512_M1	ANKLE2	Ankyrin repeat and LEM domain-containing protein 2	Q86XL3	ANKL2_HUMAN	_YGGS[Phospho (STY)]PRDPVLTLR_.3	_YGGS[Phospho (STY)]PRDPVLTLR_.3	PDQTAEASHVSRYGGSPRDPVLTLRAFAGPL	S	1	509	NaN	NaN	NaN	NaN	NaN	NaN	NaN	NaN	NaN	NaN	NaN	NaN	10791.2	4208.13	9599.21	NaN	NaN	NaN	788.642	NaN	NaN	NaN	NaN	NaN
ANKLE2_S528_M1	ANKLE2	Ankyrin repeat and LEM domain-containing protein 2	Q86XL3	ANKL2_HUMAN	_AFAGPLS[Phospho (STY)]PAK_.2	_AFAGPLS[Phospho (STY)]PAK_.2	PRDPVLTLRAFAGPLSPAKAEDFRKLWKTPP	S	1	522	NaN	NaN	NaN	NaN	NaN	NaN	633.671	298.872	NaN	NaN	NaN	NaN	7616.35	4059.4	6322.38	1574.01	671.395	687.011	1824.26	1540.13	1664.92	731.945	1377.99	NaN
ANKLE2_S662_M1	ANKLE2	Ankyrin repeat and LEM domain-containing protein 2	Q86XL3	ANKL2_HUMAN	_NNS[Phospho (STY)]PPTVGAFGHTR_.2;_NNS[Phospho (STY)]PPTVGAFGHTR_.3	_NNS[Phospho (STY)]PPTVGAFGHTR_.2;_NNS[Phospho (STY)]PPTVGAFGHTR_.3	SLEEIKNRQNAARNNSPPTVGAFGHTRCSAF	S	1	660	30936.7	44534.1	81059.4	52366.1	53306.5	65019.7	70519.9	24309.6	6809.69	7921.17	11045.2	17548.2	138350	69308.1	127349	90342.9	28188.2	33383.6	54967.4	72084	31992.3	21721.2	23550.1	35727.2
ANKLE2_S914_M2	ANKLE2	Ankyrin repeat and LEM domain-containing protein 2	Q86XL3	ANKL2_HUMAN	_PGLGS[Phospho (STY)]PGRYS[Phospho (STY)]PVHGSQLR_.3	_PGLGS[Phospho (STY)]PGRYS[Phospho (STY)]PVHGSQLR_.3	RNSVAGSNPAKPGLGSPGRYSPVHGSQLRRM	S	1	910	NaN	NaN	NaN	NaN	NaN	NaN	NaN	NaN	NaN	NaN	NaN	NaN	NaN	NaN	NaN	NaN	NaN	NaN	NaN	NaN	NaN	NaN	NaN	NaN
ANKLE2_S919_M2	ANKLE2	Ankyrin repeat and LEM domain-containing protein 2	Q86XL3	ANKL2_HUMAN	_PGLGS[Phospho (STY)]PGRYS[Phospho (STY)]PVHGSQLR_.3	_PGLGS[Phospho (STY)]PGRYS[Phospho (STY)]PVHGSQLR_.3	GSNPAKPGLGSPGRYSPVHGSQLRRMARLAE	S	1	910	NaN	NaN	NaN	NaN	NaN	NaN	NaN	NaN	NaN	NaN	NaN	NaN	NaN	NaN	NaN	NaN	NaN	NaN	NaN	NaN	NaN	NaN	NaN	NaN
ANKLE2_T263_M3	ANKLE2	Ankyrin repeat and LEM domain-containing protein 2	Q86XL3	ANKL2_HUMAN	_T[Phospho (STY)]S[Phospho (STY)]LPLS[Phospho (STY)]PVK_.2	_T[Phospho (STY)]S[Phospho (STY)]LPLS[Phospho (STY)]PVK_.2	KFARGICDYFPSPSKTSLPLSPVKTAPLFSN	T	1	263	NaN	NaN	NaN	NaN	2535.3	5476.36	5046.98	NaN	NaN	NaN	NaN	8625	NaN	NaN	NaN	NaN	NaN	NaN	NaN	NaN	NaN	NaN	NaN	NaN
ANKLE2_T47_M1	ANKLE2	Ankyrin repeat and LEM domain-containing protein 2	Q86XL3	ANKL2_HUMAN	_SGT[Phospho (STY)]PVPPPSAAAAPASGEMTMDALLAR_.3	_SGT[Phospho (STY)]PVPPPSAAAAPASGEMTMDALLAR_.3	VRRLGPRPGGLGRSGTPVPPPSAAAAPASGE	T	0.949	45	NaN	NaN	NaN	NaN	NaN	NaN	NaN	NaN	NaN	NaN	NaN	NaN	2832.94	NaN	1188.77	NaN	NaN	NaN	NaN	NaN	479.345	NaN	NaN	NaN
ANKRD11_S1792_M2	ANKRD11	Ankyrin repeat domain-containing protein 11	Q6UB99	ANR11_HUMAN	_SVS[Phospho (STY)]VDIRRT[Phospho (STY)]PEEEFSVGDK_.3;_SVS[Phospho (STY)]VDIRRT[Phospho (STY)]PEEEFSVGDK_.4	_SVS[Phospho (STY)]VDIRRT[Phospho (STY)]PEEEFSVGDK_.3;_SVS[Phospho (STY)]VDIRRT[Phospho (STY)]PEEEFSVGDK_.4	QAPARPLSTNLYRSVSVDIRRTPEEEFSVGD	S	0.994	1790	1327.03	2892.95	4019.87	NaN	NaN	NaN	3306.97	NaN	NaN	NaN	NaN	NaN	NaN	NaN	NaN	NaN	NaN	5895.9	12324	18878.2	NaN	NaN	NaN	NaN
ANKRD11_S1814_M1	ANKRD11	Ankyrin repeat domain-containing protein 11	Q6UB99	ANR11_HUMAN	_QQS[Phospho (STY)]VPAASSYDSPMPPSMEDR_.3;_QQS[Phospho (STY)]VPAASSYDSPMPPSM[Oxidation (M)]EDR_.3;_QQS[Phospho (STY)]VPAASSYDSPM[Oxidation (M)]PPSMEDR_.3;_QQS[Phospho (STY)]VPAASSYDSPM[Oxidation (M)]PPSM[Oxidation (M)]EDR_.3	_QQS[Phospho (STY)]VPAASSYDSPMPPSMEDR_.3;_QQS[Phospho (STY)]VPAASSYDSPMPPSM[Oxidation (M)]EDR_.3;_QQS[Phospho (STY)]VPAASSYDSPM[Oxidation (M)]PPSMEDR_.3;_QQS[Phospho (STY)]VPAASSYDSPM[Oxidation (M)]PPSM[Oxidation (M)]EDR_.3	PEEEFSVGDKLFRQQSVPAASSYDSPMPPSM	S	1	1812	NaN	NaN	NaN	NaN	2599.52	NaN	NaN	NaN	NaN	NaN	NaN	NaN	NaN	NaN	NaN	NaN	NaN	43408.7	69364.5	55991.7	NaN	NaN	NaN	NaN
ANKRD11_S1847_M1	ANKRD11	Ankyrin repeat domain-containing protein 11	Q6UB99	ANR11_HUMAN	_FAC[Carbamidomethyl (C)]LS[Phospho (STY)]PGYYSPDYGLPSPK_.2	_FAC[Carbamidomethyl (C)]LS[Phospho (STY)]PGYYSPDYGLPSPK_.2	RAPLPPVPAEKFACLSPGYYSPDYGLPSPKV	S	1	1843	NaN	NaN	NaN	NaN	NaN	NaN	NaN	NaN	NaN	NaN	NaN	NaN	NaN	NaN	NaN	NaN	NaN	NaN	1308.51	1116.1	NaN	NaN	NaN	NaN
ANKRD11_S1878_M1	ANKRD11	Ankyrin repeat domain-containing protein 11	Q6UB99	ANR11_HUMAN	_VDALHC[Carbamidomethyl (C)]PPAAVVTVTPS[Phospho (STY)]PEGVFSSLQAK_.3	_VDALHC[Carbamidomethyl (C)]PPAAVVTVTPS[Phospho (STY)]PEGVFSSLQAK_.3	DALHCPPAAVVTVTPSPEGVFSSLQAKPSPS	S	1	1862	NaN	NaN	NaN	NaN	NaN	NaN	NaN	NaN	NaN	NaN	NaN	NaN	NaN	NaN	NaN	NaN	NaN	NaN	883.131	1027.82	NaN	NaN	NaN	NaN
ANKRD11_S2374_M1	ANKRD11	Ankyrin repeat domain-containing protein 11	Q6UB99	ANR11_HUMAN	_ARGS[Phospho (STY)]EDDDAQAQHPR_.3	_ARGS[Phospho (STY)]EDDDAQAQHPR_.3	CAPTPAPVTRAKARGSEDDDAQAQHPRKRRF	S	1	2371	NaN	NaN	NaN	NaN	NaN	NaN	NaN	NaN	NaN	NaN	NaN	NaN	NaN	NaN	NaN	NaN	720.193	NaN	889.955	NaN	NaN	NaN	NaN	NaN
ANKRD11_S276_M1	ANKRD11	Ankyrin repeat domain-containing protein 11	Q6UB99	ANR11_HUMAN	_VANS[Phospho (STY)]PTMVNLLLGK_.2;_VANS[Phospho (STY)]PTMVNLLLGK_.3;_VANS[Phospho (STY)]PTM[Oxidation (M)]VNLLLGK_.2	_VANS[Phospho (STY)]PTMVNLLLGK_.2;_VANS[Phospho (STY)]PTMVNLLLGK_.3;_VANS[Phospho (STY)]PTM[Oxidation (M)]VNLLLGK_.2	QQSNRKGETPLKVANSPTMVNLLLGKGTYTS	S	1	273	NaN	NaN	NaN	NaN	NaN	NaN	2046.36	NaN	NaN	NaN	NaN	NaN	NaN	NaN	NaN	NaN	11623	12212.6	16984.3	20064.2	1416.46	623.499	925.387	7940.52
ANKRD11_S379_M1	ANKRD11	Ankyrin repeat domain-containing protein 11	Q6UB99	ANR11_HUMAN	_SNS[Phospho (STY)]FISIPK_.2	_SNS[Phospho (STY)]FISIPK_.2	KHLLKKDYRKETKSNSFISIPKMEVKSYTKN	S	1	377	NaN	NaN	NaN	NaN	NaN	NaN	NaN	NaN	NaN	NaN	NaN	NaN	NaN	NaN	NaN	NaN	NaN	439.461	1117.28	NaN	NaN	NaN	NaN	NaN
ANKRD11_S609_M1	ANKRD11	Ankyrin repeat domain-containing protein 11	Q6UB99	ANR11_HUMAN	_KS[Phospho (STY)]PFLSSAEGAVPK_.2;_KS[Phospho (STY)]PFLSSAEGAVPK_.3	_KS[Phospho (STY)]PFLSSAEGAVPK_.2;_KS[Phospho (STY)]PFLSSAEGAVPK_.3	KRQEHRKRASLSEKKSPFLSSAEGAVPKLDK	S	1	608	NaN	NaN	NaN	NaN	NaN	NaN	NaN	NaN	NaN	NaN	NaN	NaN	NaN	NaN	NaN	NaN	2709.64	5342.66	7539.94	5410.72	NaN	NaN	NaN	NaN
ANKRD11_S834_M1	ANKRD11	Ankyrin repeat domain-containing protein 11	Q6UB99	ANR11_HUMAN	_FSLS[Phospho (STY)]DDQR_.2	_FSLS[Phospho (STY)]DDQR_.2	NKNQFLENEDTKFSLSDDQRDRWFSDLSDSS	S	1	831	NaN	NaN	NaN	NaN	NaN	NaN	NaN	NaN	NaN	NaN	NaN	NaN	NaN	NaN	NaN	NaN	NaN	NaN	2987.1	NaN	NaN	NaN	NaN	NaN
ANKRD11_T1798_M2	ANKRD11	Ankyrin repeat domain-containing protein 11	Q6UB99	ANR11_HUMAN	_SVS[Phospho (STY)]VDIRRT[Phospho (STY)]PEEEFSVGDK_.3;_SVS[Phospho (STY)]VDIRRT[Phospho (STY)]PEEEFSVGDK_.4	_SVS[Phospho (STY)]VDIRRT[Phospho (STY)]PEEEFSVGDK_.3;_SVS[Phospho (STY)]VDIRRT[Phospho (STY)]PEEEFSVGDK_.4	LSTNLYRSVSVDIRRTPEEEFSVGDKLFRQQ	T	1	1790	1327.03	2892.95	4019.87	NaN	NaN	NaN	3306.97	NaN	NaN	NaN	NaN	NaN	NaN	NaN	NaN	NaN	NaN	5895.9	12324	18878.2	NaN	NaN	NaN	NaN
ANKRD12_S1343_M1	ANKRD12	Ankyrin repeat domain-containing protein 12	Q6UB98	ANR12_HUMAN	_QFQTISEESNQGSLLTVPGDTS[Phospho (STY)]PSPKPEVFSNVPER_.4	_QFQTISEESNQGSLLTVPGDTS[Phospho (STY)]PSPKPEVFSNVPER_.4	EESNQGSLLTVPGDTSPSPKPEVFSNVPERD	S	0.931	1322	NaN	NaN	NaN	NaN	NaN	NaN	NaN	NaN	NaN	NaN	NaN	NaN	NaN	NaN	NaN	NaN	NaN	NaN	NaN	5560.38	NaN	NaN	NaN	NaN
ANKRD12_S1345_M1	ANKRD12	Ankyrin repeat domain-containing protein 12	Q6UB98	ANR12_HUMAN	_QFQTISEESNQGSLLTVPGDTSPS[Phospho (STY)]PKPEVFSNVPER_.4	_QFQTISEESNQGSLLTVPGDTSPS[Phospho (STY)]PKPEVFSNVPER_.4	SNQGSLLTVPGDTSPSPKPEVFSNVPERDLS	S	0.934	1322	NaN	NaN	NaN	NaN	NaN	NaN	NaN	NaN	NaN	NaN	NaN	NaN	NaN	NaN	NaN	NaN	NaN	3528	NaN	NaN	NaN	NaN	NaN	NaN
ANKRD12_S1372_M1	ANKRD12	Ankyrin repeat domain-containing protein 12	Q6UB98	ANR12_HUMAN	_DLSNVSNIHSSFATS[Phospho (STY)]PTGASNSK_.3	_DLSNVSNIHSSFATS[Phospho (STY)]PTGASNSK_.3	RDLSNVSNIHSSFATSPTGASNSKYVSADRN	S	1	1358	NaN	NaN	NaN	NaN	NaN	NaN	NaN	NaN	NaN	NaN	NaN	NaN	NaN	NaN	NaN	NaN	1648.3	2684.23	3504.41	3334.06	NaN	NaN	NaN	1597.51
ANKRD12_S1401_M1	ANKRD12	Ankyrin repeat domain-containing protein 12	Q6UB98	ANR12_HUMAN	_NTAPVNTVMDS[Phospho (STY)]PVHLEPSSQVGVIQNK_.3;_NTAPVNTVM[Oxidation (M)]DS[Phospho (STY)]PVHLEPSSQVGVIQNK_.3	_NTAPVNTVMDS[Phospho (STY)]PVHLEPSSQVGVIQNK_.3;_NTAPVNTVM[Oxidation (M)]DS[Phospho (STY)]PVHLEPSSQVGVIQNK_.3	RNLIKNTAPVNTVMDSPVHLEPSSQVGVIQN	S	1	1391	NaN	NaN	NaN	NaN	NaN	NaN	NaN	NaN	NaN	NaN	NaN	NaN	NaN	NaN	NaN	NaN	NaN	1389.91	2926.01	2163.66	NaN	NaN	NaN	NaN
ANKRD12_S149_M1	ANKRD12	Ankyrin repeat domain-containing protein 12	Q6UB98	ANR12_HUMAN	_DNS[Phospho (STY)]PDSTPNHPSQTTPAQK_.3	_DNS[Phospho (STY)]PDSTPNHPSQTTPAQK_.3	RKQMALLMQMTARDNSPDSTPNHPSQTTPAQ	S	1	147	NaN	NaN	NaN	NaN	NaN	NaN	NaN	NaN	NaN	NaN	NaN	NaN	NaN	NaN	NaN	NaN	1103.47	812.236	1687.16	NaN	NaN	NaN	NaN	NaN
ANKRD12_S1799_M1	ANKRD12	Ankyrin repeat domain-containing protein 12	Q6UB98	ANR12_HUMAN	_VPQPVQVS[Phospho (STY)]PSLLQAK_.2;_VPQPVQVS[Phospho (STY)]PSLLQAK_.3	_VPQPVQVS[Phospho (STY)]PSLLQAK_.2;_VPQPVQVS[Phospho (STY)]PSLLQAK_.3	PRKRKVSRVPQPVQVSPSLLQAKEKTQQSLA	S	1	1792	NaN	NaN	NaN	NaN	NaN	NaN	NaN	NaN	NaN	NaN	NaN	NaN	NaN	NaN	NaN	NaN	1674.55	NaN	3246.75	4463.44	NaN	NaN	NaN	NaN
ANKRD12_S524_M1	ANKRD12	Ankyrin repeat domain-containing protein 12	Q6UB98	ANR12_HUMAN	_S[Phospho (STY)]FSPKDDTSLHLFHISTGK_.4	_S[Phospho (STY)]FSPKDDTSLHLFHISTGK_.4	LDCSEKTREEGNFRKSFSPKDDTSLHLFHIS	S	0.762	524	NaN	NaN	NaN	NaN	NaN	NaN	NaN	NaN	NaN	NaN	NaN	NaN	NaN	NaN	NaN	NaN	NaN	NaN	NaN	NaN	NaN	NaN	NaN	NaN
ANKRD12_S526_M1	ANKRD12	Ankyrin repeat domain-containing protein 12	Q6UB98	ANR12_HUMAN	_SFS[Phospho (STY)]PKDDTSLHLFHISTGK_.4	_SFS[Phospho (STY)]PKDDTSLHLFHISTGK_.4	CSEKTREEGNFRKSFSPKDDTSLHLFHISTG	S	0.846	524	NaN	NaN	NaN	NaN	NaN	NaN	NaN	NaN	NaN	NaN	NaN	NaN	NaN	NaN	NaN	NaN	NaN	NaN	NaN	NaN	NaN	NaN	NaN	NaN
ANKRD12_S568_M1	ANKRD12	Ankyrin repeat domain-containing protein 12	Q6UB98	ANR12_HUMAN	_TC[Carbamidomethyl (C)]LS[Phospho (STY)]PGSSEMSLQPDLVR_.2;_TC[Carbamidomethyl (C)]LS[Phospho (STY)]PGSSEM[Oxidation (M)]SLQPDLVR_.2;_TC[Carbamidomethyl (C)]LS[Phospho (STY)]PGSSEM[Oxidation (M)]SLQPDLVR_.3	_TC[Carbamidomethyl (C)]LS[Phospho (STY)]PGSSEMSLQPDLVR_.2;_TC[Carbamidomethyl (C)]LS[Phospho (STY)]PGSSEM[Oxidation (M)]SLQPDLVR_.2;_TC[Carbamidomethyl (C)]LS[Phospho (STY)]PGSSEM[Oxidation (M)]SLQPDLVR_.3	KQSTPLKQEHTKTCLSPGSSEMSLQPDLVRY	S	0.999	565	NaN	NaN	NaN	NaN	NaN	NaN	NaN	NaN	NaN	NaN	NaN	NaN	NaN	NaN	NaN	NaN	3381.01	4884.05	8969.32	NaN	NaN	NaN	NaN	NaN
ANKRD12_S575_M1	ANKRD12	Ankyrin repeat domain-containing protein 12	Q6UB98	ANR12_HUMAN	_TC[Carbamidomethyl (C)]LSPGSSEMS[Phospho (STY)]LQPDLVR_.3	_TC[Carbamidomethyl (C)]LSPGSSEMS[Phospho (STY)]LQPDLVR_.3	QEHTKTCLSPGSSEMSLQPDLVRYDNTESEF	S	0.935	565	NaN	NaN	NaN	NaN	NaN	NaN	NaN	NaN	NaN	NaN	NaN	NaN	NaN	NaN	NaN	NaN	NaN	NaN	NaN	NaN	NaN	NaN	NaN	NaN
ANKRD13D_S465_M2	ANKRD13D	Ankyrin repeat domain-containing protein 13D	Q6ZTN6	AN13D_HUMAN	_GPGS[Phospho (STY)]PPRT[Phospho (STY)]PPAPGPPSFEEQLR_.3	_GPGS[Phospho (STY)]PPRT[Phospho (STY)]PPAPGPPSFEEQLR_.3	LQESLQLSTEPRGPGSPPRTPPAPGPPSFEE	S	1	462	103440	157292	144709	53963.3	23463	26690.3	54727.9	8996.01	9574.74	2539.44	5411.34	19502	34481.3	NaN	39242.4	66527	NaN	NaN	2137.77	16971.1	NaN	NaN	NaN	7447.61
ANKRD13D_T469_M2	ANKRD13D	Ankyrin repeat domain-containing protein 13D	Q6ZTN6	AN13D_HUMAN	_GPGS[Phospho (STY)]PPRT[Phospho (STY)]PPAPGPPSFEEQLR_.3	_GPGS[Phospho (STY)]PPRT[Phospho (STY)]PPAPGPPSFEEQLR_.3	LQLSTEPRGPGSPPRTPPAPGPPSFEEQLRL	T	1	462	103440	157292	144709	53963.3	23463	26690.3	54727.9	8996.01	9574.74	2539.44	5411.34	19502	34481.3	NaN	39242.4	66527	NaN	NaN	2137.77	16971.1	NaN	NaN	NaN	7447.61
ANKRD17_S1696_M2	ANKRD17	Ankyrin repeat domain-containing protein 17	O75179	ANR17_HUMAN	_SGPS[Phospho (STY)]PLSS[Phospho (STY)]PNGK_.2	_SGPS[Phospho (STY)]PLSS[Phospho (STY)]PNGK_.2	EGTSNSLSTCTKSGPSPLSSPNGKLTVASPK	S	1	1693	16285.2	NaN	NaN	NaN	NaN	NaN	NaN	NaN	NaN	NaN	NaN	NaN	NaN	NaN	NaN	NaN	NaN	NaN	NaN	NaN	NaN	NaN	NaN	NaN
ANKRD17_S1700_M2	ANKRD17	Ankyrin repeat domain-containing protein 17	O75179	ANR17_HUMAN	_SGPS[Phospho (STY)]PLSS[Phospho (STY)]PNGK_.2	_SGPS[Phospho (STY)]PLSS[Phospho (STY)]PNGK_.2	NSLSTCTKSGPSPLSSPNGKLTVASPKRGQK	S	0.999	1693	16285.2	NaN	NaN	NaN	NaN	NaN	NaN	NaN	NaN	NaN	NaN	NaN	NaN	NaN	NaN	NaN	NaN	NaN	NaN	NaN	NaN	NaN	NaN	NaN
ANKRD17_S19_M1	ANKRD17	Ankyrin repeat domain-containing protein 17	O75179	ANR17_HUMAN	_ATVPVAAATAAEGEGS[Phospho (STY)]PPAVAAVAGPPAAAEVGGGVGGSSR_.4;_ATVPVAAATAAEGEGS[Phospho (STY)]PPAVAAVAGPPAAAEVGGGVGGSSR_.5;_E[Acetyl (Protein N-term)]KATVPVAAATAAEGEGS[Phospho (STY)]PPAVAAVAGPPAAAEVGGGVGGSSR_.4	_ATVPVAAATAAEGEGS[Phospho (STY)]PPAVAAVAGPPAAAEVGGGVGGSSR_.4;_ATVPVAAATAAEGEGS[Phospho (STY)]PPAVAAVAGPPAAAEVGGGVGGSSR_.5;_EKATVPVAAATAAEGEGS[Phospho (STY)]PPAVAAVAGPPAAAEVGGGVGGSSR_.4	ATVPVAAATAAEGEGSPPAVAAVAGPPAAAE	S	1	4;2	381505	191759	382790	237892	569756	641836	541373	231486	59306.9	60403.2	77151.8	136893	62435.2	7943.82	67680.2	242422	27442.9	30168.5	66156	326314	NaN	NaN	NaN	NaN
ANKRD17_S2045_M1	ANKRD17	Ankyrin repeat domain-containing protein 17	O75179	ANR17_HUMAN	_EHYPVSSPSS[Phospho (STY)]PSPPAQPGGVSR_.3	_EHYPVSSPSS[Phospho (STY)]PSPPAQPGGVSR_.3	PMPTAKEHYPVSSPSSPSPPAQPGGVSRNSP	S	1	2036	NaN	NaN	140693	NaN	167691	199800	NaN	47409.7	NaN	2798.57	4019.73	NaN	12637.7	NaN	NaN	NaN	NaN	NaN	NaN	NaN	NaN	NaN	NaN	NaN
ANKRD17_S2045_M2	ANKRD17	Ankyrin repeat domain-containing protein 17	O75179	ANR17_HUMAN	_EHYPVSSPSS[Phospho (STY)]PS[Phospho (STY)]PPAQPGGVSR_.3	_EHYPVSSPSS[Phospho (STY)]PS[Phospho (STY)]PPAQPGGVSR_.3	PMPTAKEHYPVSSPSSPSPPAQPGGVSRNSP	S	1	2036	11344.6	113134	165767	NaN	NaN	NaN	NaN	NaN	NaN	NaN	NaN	NaN	NaN	NaN	NaN	4721.21	NaN	NaN	NaN	21193	NaN	NaN	NaN	NaN
ANKRD17_S2047_M1	ANKRD17	Ankyrin repeat domain-containing protein 17	O75179	ANR17_HUMAN	_EHYPVSSPSSPS[Phospho (STY)]PPAQPGGVSR_.3	_EHYPVSSPSSPS[Phospho (STY)]PPAQPGGVSR_.3	PTAKEHYPVSSPSSPSPPAQPGGVSRNSPLD	S	1	2036	NaN	19336.6	39378.9	8230.16	NaN	NaN	NaN	17133.9	NaN	NaN	NaN	NaN	NaN	NaN	NaN	9233.93	NaN	NaN	NaN	23930.5	NaN	NaN	NaN	16230.5
ANKRD17_S2047_M2	ANKRD17	Ankyrin repeat domain-containing protein 17	O75179	ANR17_HUMAN	_EHYPVSSPSS[Phospho (STY)]PS[Phospho (STY)]PPAQPGGVSR_.3	_EHYPVSSPSS[Phospho (STY)]PS[Phospho (STY)]PPAQPGGVSR_.3	PTAKEHYPVSSPSSPSPPAQPGGVSRNSPLD	S	1	2036	11344.6	113134	165767	NaN	NaN	NaN	NaN	NaN	NaN	NaN	NaN	NaN	NaN	NaN	NaN	4721.21	NaN	NaN	NaN	21193	NaN	NaN	NaN	NaN
ANKRD17_S2067_M1	ANKRD17	Ankyrin repeat domain-containing protein 17	O75179	ANR17_HUMAN	_NSPLDC[Carbamidomethyl (C)]GSAS[Phospho (STY)]PNK_.2	_NSPLDC[Carbamidomethyl (C)]GSAS[Phospho (STY)]PNK_.2	PGGVSRNSPLDCGSASPNKVASSSEQEAGSP	S	1	2058	5149.53	4256.94	NaN	NaN	5297.66	4776.71	NaN	NaN	NaN	NaN	NaN	NaN	NaN	NaN	20028.8	21664.8	15382.6	12682.8	NaN	74474	NaN	NaN	NaN	24282.6
ANKRD17_S2401_M1	ANKRD17	Ankyrin repeat domain-containing protein 17	O75179	ANR17_HUMAN	_APS[Phospho (STY)]PAPSSVPLGSEKPSNVSQDR_.3;_APS[Phospho (STY)]PAPSSVPLGSEK_.2	_APS[Phospho (STY)]PAPSSVPLGSEKPSNVSQDR_.3;_APS[Phospho (STY)]PAPSSVPLGSEK_.2	NDSSAQSVSSGVRAPSPAPSSVPLGSEKPSN	S	1	2399	61623.3	94208	140977	47815.6	222421	246628	220069	75061.8	8704.71	10207.3	11278.7	7888.08	42442.1	14964.9	69522.5	28659.5	40754.8	36898.2	73132.2	43800.2	30250.9	18197.2	18140.7	26205.5
ANKRD17_S803_M1	ANKRD17	Ankyrin repeat domain-containing protein 17	O75179	ANR17_HUMAN	_SSSHLPANSQDVQGYITNQS[Phospho (STY)]PESIVEEAQGK_.3;_SSSHLPANSQDVQGYITNQS[Phospho (STY)]PESIVEEAQGK_.4	_SSSHLPANSQDVQGYITNQS[Phospho (STY)]PESIVEEAQGK_.3;_SSSHLPANSQDVQGYITNQS[Phospho (STY)]PESIVEEAQGK_.4	LPANSQDVQGYITNQSPESIVEEAQGKLTEL	S	1	784	22804.2	21087.6	47112	8730.47	24109.9	31387.8	25184.2	9811.4	NaN	NaN	1478.66	4130.51	NaN	NaN	2466.03	11070.8	NaN	2157.68	NaN	14282.3	NaN	NaN	NaN	5741.8
ANKRD17_T12_M1	ANKRD17	Ankyrin repeat domain-containing protein 17	O75179	ANR17_HUMAN	_ATVPVAAAT[Phospho (STY)]AAEGEGSPPAVAAVAGPPAAAEVGGGVGGSSR_.4	_ATVPVAAAT[Phospho (STY)]AAEGEGSPPAVAAVAGPPAAAEVGGGVGGSSR_.4	____MEKATVPVAAATAAEGEGSPPAVAAVA	T	1	4	NaN	173380	NaN	NaN	NaN	NaN	NaN	NaN	NaN	NaN	NaN	NaN	NaN	NaN	NaN	NaN	21894.2	NaN	NaN	NaN	11424.6	NaN	NaN	NaN
ANKRD17_T5_M1	ANKRD17	Ankyrin repeat domain-containing protein 17	O75179	ANR17_HUMAN	_AT[Phospho (STY)]VPVAAATAAEGEGSPPAVAAVAGPPAAAEVGGGVGGSSR_.5;_E[Acetyl (Protein N-term)]KAT[Phospho (STY)]VPVAAATAAEGEGSPPAVAAVAGPPAAAEVGGGVGGSSR_.4	_AT[Phospho (STY)]VPVAAATAAEGEGSPPAVAAVAGPPAAAEVGGGVGGSSR_.5;_EKAT[Phospho (STY)]VPVAAATAAEGEGSPPAVAAVAGPPAAAEVGGGVGGSSR_.4	___________MEKATVPVAAATAAEGEGSP	T	0.999	4;2	151305	NaN	102466	NaN	165414	173167	NaN	NaN	17297	NaN	NaN	NaN	NaN	NaN	34212.4	NaN	NaN	NaN	NaN	NaN	NaN	NaN	5699.49	48057.2
ANKRD17_T800_M1	ANKRD17	Ankyrin repeat domain-containing protein 17	O75179	ANR17_HUMAN	_SSSHLPANSQDVQGYIT[Phospho (STY)]NQSPESIVEEAQGK_.3	_SSSHLPANSQDVQGYIT[Phospho (STY)]NQSPESIVEEAQGK_.3	SSHLPANSQDVQGYITNQSPESIVEEAQGKL	T	0.98	784	NaN	NaN	NaN	NaN	NaN	NaN	NaN	NaN	NaN	NaN	NaN	NaN	NaN	NaN	NaN	NaN	NaN	NaN	NaN	NaN	NaN	NaN	NaN	NaN
ANKRD17_Y2038_M1	ANKRD17	Ankyrin repeat domain-containing protein 17	O75179	ANR17_HUMAN	_EHY[Phospho (STY)]PVSSPSSPSPPAQPGGVSR_.3	_EHY[Phospho (STY)]PVSSPSSPSPPAQPGGVSR_.3	APTNATYPMPTAKEHYPVSSPSSPSPPAQPG	Y	0.998	2036	NaN	NaN	NaN	NaN	NaN	NaN	NaN	NaN	NaN	NaN	NaN	NaN	3886.44	3885.76	NaN	NaN	NaN	NaN	NaN	NaN	NaN	NaN	NaN	NaN
ANKRD17_Y798_M1	ANKRD17	Ankyrin repeat domain-containing protein 17	O75179	ANR17_HUMAN	_SSSHLPANSQDVQGY[Phospho (STY)]ITNQSPESIVEEAQGK_.3;_SSSHLPANSQDVQGY[Phospho (STY)]ITNQSPESIVEEAQGK_.4	_SSSHLPANSQDVQGY[Phospho (STY)]ITNQSPESIVEEAQGK_.3;_SSSHLPANSQDVQGY[Phospho (STY)]ITNQSPESIVEEAQGK_.4	KSSSHLPANSQDVQGYITNQSPESIVEEAQG	Y	1	784	6502.22	7702.16	11903.4	2884.36	10692.1	NaN	13311	NaN	NaN	NaN	1140.86	NaN	NaN	NaN	NaN	10020	NaN	NaN	NaN	NaN	NaN	NaN	NaN	NaN
ANKRD26_S631_M1	ANKRD26	Ankyrin repeat domain-containing protein 26	Q9UPS8	ANR26_HUMAN	_ESVNS[Phospho (STY)]PVFGK_.2	_ESVNS[Phospho (STY)]PVFGK_.2	KSTEKEKRTSKESVNSPVFGKASLLTGGLLQ	S	1	627	NaN	NaN	NaN	NaN	12129.3	16827.3	15834.5	4238.52	NaN	NaN	NaN	NaN	NaN	NaN	NaN	NaN	NaN	NaN	NaN	NaN	NaN	NaN	NaN	NaN
ANKRD27_S634_M1	ANKRD27	Ankyrin repeat domain-containing protein 27	Q96NW4	ANR27_HUMAN	_SSEAPVQS[Phospho (STY)]PQR_.2	_SSEAPVQS[Phospho (STY)]PQR_.2	LSFERRQKSSEAPVQSPQRSVDSISQESSTS	S	1	627	661.884	NaN	NaN	NaN	3831.35	2251.08	3568.89	NaN	737.59	NaN	868.099	NaN	2929.77	929.862	4235.77	2139.26	NaN	NaN	NaN	NaN	NaN	NaN	NaN	NaN
ANKRD27_T1023_M1	ANKRD27	Ankyrin repeat domain-containing protein 27	Q96NW4	ANR27_HUMAN	_RHT[Phospho (STY)]VEDAVVSQGPEAAGPLSTPQEVSASR_.3;_RHT[Phospho (STY)]VEDAVVSQGPEAAGPLSTPQEVSASR_.4	_RHT[Phospho (STY)]VEDAVVSQGPEAAGPLSTPQEVSASR_.3;_RHT[Phospho (STY)]VEDAVVSQGPEAAGPLSTPQEVSASR_.4	LTQTGPGHRRMLRRHTVEDAVVSQGPEAAGP	T	1	1021	NaN	NaN	NaN	NaN	NaN	NaN	NaN	NaN	NaN	NaN	NaN	NaN	NaN	NaN	2065.44	NaN	NaN	NaN	NaN	NaN	NaN	NaN	NaN	NaN
ANKRD50_S1165_M1	ANKRD50	Ankyrin repeat domain-containing protein 50	Q9ULJ7	ANR50_HUMAN	_GLPNGPTHAFSSPS[Phospho (STY)]ESPDSTVDR_.3	_GLPNGPTHAFSSPS[Phospho (STY)]ESPDSTVDR_.3	LRGLPNGPTHAFSSPSESPDSTVDRQKSSLS	S	0.958	1152	NaN	NaN	NaN	NaN	NaN	NaN	2884.81	NaN	NaN	NaN	NaN	NaN	NaN	NaN	NaN	NaN	NaN	NaN	NaN	NaN	NaN	NaN	NaN	NaN
ANKRD50_S1245_M1	ANKRD50	Ankyrin repeat domain-containing protein 50	Q9ULJ7	ANR50_HUMAN	_QSIVSPSSTTQSLGQS[Phospho (STY)]HNSPSSEFEWSQVKPSLK_.4	_QSIVSPSSTTQSLGQS[Phospho (STY)]HNSPSSEFEWSQVKPSLK_.4	QSIVSPSSTTQSLGQSHNSPSSEFEWSQVKP	S	0.972	1230	5430.49	NaN	20280.5	NaN	NaN	NaN	NaN	NaN	NaN	NaN	NaN	1748.6	NaN	NaN	NaN	NaN	NaN	NaN	NaN	NaN	NaN	NaN	NaN	NaN
ANKS1A_S661_M1	ANKS1A	Ankyrin repeat and SAM domain-containing protein 1A	Q92625	ANS1A_HUMAN	_S[Phospho (STY)]PSFASEWDEIEK_.2	_S[Phospho (STY)]PSFASEWDEIEK_.2	ESLSNCSIGKKRLEKSPSFASEWDEIEKIMS	S	0.993	661	8615.17	NaN	NaN	NaN	NaN	NaN	NaN	NaN	NaN	NaN	NaN	NaN	NaN	NaN	NaN	NaN	NaN	NaN	NaN	NaN	NaN	NaN	NaN	NaN
ANKS1A_S663_M1	ANKS1A	Ankyrin repeat and SAM domain-containing protein 1A	Q92625	ANS1A_HUMAN	_SPS[Phospho (STY)]FASEWDEIEK_.2	_SPS[Phospho (STY)]FASEWDEIEK_.2	LSNCSIGKKRLEKSPSFASEWDEIEKIMSSI	S	1	661	NaN	NaN	NaN	NaN	NaN	NaN	NaN	NaN	NaN	NaN	NaN	4947.99	NaN	NaN	NaN	5006.93	NaN	NaN	NaN	NaN	NaN	NaN	NaN	NaN
ANKS1A_T318_M1	ANKS1A	Ankyrin repeat and SAM domain-containing protein 1A	Q92625	ANS1A_HUMAN	_EVDKT[Phospho (STY)]PPPQPPLISSMDSISQK_.3	_EVDKT[Phospho (STY)]PPPQPPLISSMDSISQK_.3	EDHMTGKRSTKEVDKTPPPQPPLISSMDSIS	T	1	314	25653.6	18683.7	36043.1	16433.9	1570.67	2005.69	5259.98	1990.99	NaN	NaN	1355.6	13300.6	NaN	NaN	NaN	12299.9	NaN	NaN	NaN	NaN	NaN	NaN	NaN	NaN
ANKZF1_S533_M1	ANKZF1	Ankyrin repeat and zinc finger domain-containing protein 1	Q9H8Y5	ANKZ1_HUMAN	_VLSLLSAPLGS[Phospho (STY)]GGFTLLHAAAAAGR_.3	_VLSLLSAPLGS[Phospho (STY)]GGFTLLHAAAAAGR_.3	PADPRVLSLLSAPLGSGGFTLLHAAAAAGRG	S	1	523	NaN	NaN	NaN	NaN	NaN	3603.64	NaN	NaN	NaN	NaN	NaN	NaN	NaN	NaN	NaN	1105.89	NaN	NaN	NaN	NaN	NaN	NaN	NaN	3094.46
ANKZF1_S675_M1	ANKZF1	Ankyrin repeat and zinc finger domain-containing protein 1	Q9H8Y5	ANKZ1_HUMAN	_LAAQLGAPTS[Phospho (STY)]PIPDSAIVNTR_.2;_LAAQLGAPTS[Phospho (STY)]PIPDSAIVNTR_.3;_RLAAQLGAPTS[Phospho (STY)]PIPDSAIVNTR_.3	_LAAQLGAPTS[Phospho (STY)]PIPDSAIVNTR_.2;_LAAQLGAPTS[Phospho (STY)]PIPDSAIVNTR_.3;_RLAAQLGAPTS[Phospho (STY)]PIPDSAIVNTR_.3	LAAERRLAAQLGAPTSPIPDSAIVNTRRCWS	S	1	666;665	NaN	NaN	21289.4	11549.8	43574.9	31999.4	44933.4	17974.4	NaN	NaN	NaN	NaN	NaN	NaN	3671.54	NaN	NaN	NaN	NaN	26030.1	1312.43	NaN	NaN	13700.6
ANKZF1_T537_M1	ANKZF1	Ankyrin repeat and zinc finger domain-containing protein 1	Q9H8Y5	ANKZ1_HUMAN	_VLSLLSAPLGSGGFT[Phospho (STY)]LLHAAAAAGR_.3	_VLSLLSAPLGSGGFT[Phospho (STY)]LLHAAAAAGR_.3	RVLSLLSAPLGSGGFTLLHAAAAAGRGSVVR	T	0.96	523	NaN	NaN	NaN	NaN	NaN	NaN	NaN	NaN	NaN	NaN	NaN	NaN	415.23	NaN	NaN	NaN	NaN	NaN	NaN	NaN	NaN	NaN	NaN	NaN
ANKZF1_T674_M1	ANKZF1	Ankyrin repeat and zinc finger domain-containing protein 1	Q9H8Y5	ANKZ1_HUMAN	_LAAQLGAPT[Phospho (STY)]SPIPDSAIVNTR_.2	_LAAQLGAPT[Phospho (STY)]SPIPDSAIVNTR_.2	ALAAERRLAAQLGAPTSPIPDSAIVNTRRCW	T	0.997	666	4717.26	NaN	NaN	NaN	NaN	NaN	NaN	NaN	NaN	NaN	NaN	NaN	NaN	NaN	NaN	NaN	NaN	NaN	NaN	NaN	NaN	NaN	NaN	NaN
ANLN_S274_M1	ANLN	Anillin	Q9NQW6	ANLN_HUMAN	_ALS[Phospho (STY)]SSADDASLVNASISSSVK_.2	_ALS[Phospho (STY)]SSADDASLVNASISSSVK_.2	FCSQRDGDASLNKALSSSADDASLVNASISS	S	0.866	272	NaN	NaN	NaN	NaN	NaN	NaN	NaN	NaN	NaN	NaN	NaN	NaN	NaN	NaN	NaN	NaN	NaN	NaN	NaN	NaN	NaN	NaN	NaN	NaN
ANLN_S485_M1	ANLN	Anillin	Q9NQW6	ANLN_HUMAN	_TQS[Phospho (STY)]LPVTEK_.2	_TQS[Phospho (STY)]LPVTEK_.2	QSTPLKKHQGVSKTQSLPVTEKVTENQIPAK	S	1	483	NaN	NaN	NaN	NaN	79477.3	87369.4	60821	25073.3	NaN	NaN	NaN	NaN	NaN	NaN	NaN	NaN	NaN	NaN	NaN	44053.4	NaN	NaN	NaN	9498.66
ANLN_S54_M1	ANLN	Anillin	Q9NQW6	ANLN_HUMAN	_ARQPLSEASNQQPLS[Phospho (STY)]GGEEK_.2;_ARQPLSEASNQQPLS[Phospho (STY)]GGEEK_.3;_QPLSEASNQQPLS[Phospho (STY)]GGEEK_.2;_QPLSEASNQQPLS[Phospho (STY)]GGEEK_.3	_ARQPLSEASNQQPLS[Phospho (STY)]GGEEK_.2;_ARQPLSEASNQQPLS[Phospho (STY)]GGEEK_.3;_QPLSEASNQQPLS[Phospho (STY)]GGEEK_.2;_QPLSEASNQQPLS[Phospho (STY)]GGEEK_.3	RARQPLSEASNQQPLSGGEEKSCTKPSPSKK	S	1	40;42	NaN	NaN	NaN	NaN	115093	139820	100160	27804.8	NaN	NaN	NaN	NaN	NaN	NaN	NaN	NaN	2125.4	2129.5	4286.51	24580.7	NaN	NaN	NaN	17833.7
ANLN_S792_M1	ANLN	Anillin	Q9NQW6	ANLN_HUMAN	_NKAS[Phospho (STY)]PQSEFMPSK_.2;_NKAS[Phospho (STY)]PQSEFMPSK_.3;_NKAS[Phospho (STY)]PQSEFM[Oxidation (M)]PSK_.3	_NKAS[Phospho (STY)]PQSEFMPSK_.2;_NKAS[Phospho (STY)]PQSEFMPSK_.3;_NKAS[Phospho (STY)]PQSEFM[Oxidation (M)]PSK_.3	LNKLKNEGPQRKNKASPQSEFMPSKGSVTLS	S	1	789	NaN	NaN	NaN	NaN	32681.8	40247.9	40890.9	6398.9	NaN	NaN	NaN	NaN	NaN	NaN	NaN	NaN	NaN	NaN	NaN	NaN	NaN	NaN	NaN	NaN
ANO6_S909_M1	ANO6	Anoctamin-6	Q4KMQ2	ANO6_HUMAN	_MIEAVDNNLRPKS[Phospho (STY)]E_.2;_MIEAVDNNLRPKS[Phospho (STY)]E_.3;_M[Oxidation (M)]IEAVDNNLRPKS[Phospho (STY)]E_.2;_M[Oxidation (M)]IEAVDNNLRPKS[Phospho (STY)]E_.3	_MIEAVDNNLRPKS[Phospho (STY)]E_.2;_MIEAVDNNLRPKS[Phospho (STY)]E_.3;_M[Oxidation (M)]IEAVDNNLRPKS[Phospho (STY)]E_.2;_M[Oxidation (M)]IEAVDNNLRPKS[Phospho (STY)]E_.3	AERMIEAVDNNLRPKSE______________	S	1	897	NaN	NaN	NaN	NaN	8024.32	NaN	NaN	NaN	NaN	NaN	NaN	NaN	12650.5	3761.18	12245	7971.1	NaN	NaN	NaN	NaN	NaN	NaN	NaN	NaN
ANO8_S641_M1	ANO8	Anoctamin-8	Q9HCE9	ANO8_HUMAN	_RPGPSPEALLEEGS[Phospho (STY)]PTMVEK_.3	_RPGPSPEALLEEGS[Phospho (STY)]PTMVEK_.3	RRRPGPSPEALLEEGSPTMVEKGLEPGVFTL	S	0.992	628	NaN	NaN	NaN	NaN	NaN	NaN	NaN	NaN	NaN	NaN	NaN	NaN	2021.99	NaN	NaN	NaN	NaN	NaN	NaN	NaN	NaN	NaN	NaN	NaN
ANTXR1_S563_M1	ANTXR1	Anthrax toxin receptor 1	Q9H6X2	ANTR1_HUMAN	_APPPSRPPPRPS[Phospho (STY)]V_.3	_APPPSRPPPRPS[Phospho (STY)]V_.3	PPNRAPPPSRPPPRPSV______________	S	1	552	NaN	NaN	NaN	NaN	NaN	NaN	NaN	NaN	NaN	NaN	NaN	NaN	66284.4	32732.4	64011.9	NaN	22566.1	NaN	43915.2	37180.6	34244.7	20800.7	24627.3	73952.3
ANXA1_S34_M1	ANXA1	Annexin A1	P04083	ANXA1_HUMAN	_GGPGS[Phospho (STY)]AVSPYPTFNPSSDVAALHK_.3	_GGPGS[Phospho (STY)]AVSPYPTFNPSSDVAALHK_.3	QEYVQTVKSSKGGPGSAVSPYPTFNPSSDVA	S	0.834	30	NaN	NaN	NaN	NaN	NaN	NaN	NaN	1622.1	NaN	NaN	NaN	NaN	NaN	NaN	NaN	NaN	NaN	NaN	NaN	NaN	NaN	NaN	NaN	NaN
ANXA1_S37_M1	ANXA1	Annexin A1	P04083	ANXA1_HUMAN	_GGPGSAVS[Phospho (STY)]PYPTFNPSSDVAALHK_.3	_GGPGSAVS[Phospho (STY)]PYPTFNPSSDVAALHK_.3	VQTVKSSKGGPGSAVSPYPTFNPSSDVAALH	S	0.992	30	NaN	NaN	NaN	NaN	NaN	NaN	NaN	NaN	NaN	NaN	NaN	NaN	NaN	NaN	NaN	NaN	NaN	NaN	NaN	NaN	NaN	NaN	NaN	NaN
ANXA1_Y39_M1	ANXA1	Annexin A1	P04083	ANXA1_HUMAN	_GGPGSAVSPY[Phospho (STY)]PTFNPSSDVAALHK_.3	_GGPGSAVSPY[Phospho (STY)]PTFNPSSDVAALHK_.3	TVKSSKGGPGSAVSPYPTFNPSSDVAALHKA	Y	0.944	30	NaN	NaN	NaN	NaN	NaN	NaN	NaN	NaN	NaN	NaN	NaN	NaN	NaN	NaN	NaN	NaN	NaN	NaN	NaN	NaN	NaN	NaN	NaN	NaN
ANXA2_S12_M1	ANXA2	Annexin A2	P07355	ANXA2_HUMAN	_LS[Phospho (STY)]LEGDHSTPPSAYGSVK_.3	_LS[Phospho (STY)]LEGDHSTPPSAYGSVK_.3	____MSTVHEILCKLSLEGDHSTPPSAYGSV	S	1	11	NaN	NaN	NaN	NaN	NaN	NaN	NaN	NaN	NaN	NaN	NaN	NaN	NaN	NaN	NaN	NaN	NaN	NaN	NaN	NaN	NaN	NaN	NaN	NaN
ANXA2_S26_M1	ANXA2	Annexin A2	P07355	ANXA2_HUMAN	_LSLEGDHSTPPSAYGS[Phospho (STY)]VK_.2;_LSLEGDHSTPPSAYGS[Phospho (STY)]VK_.3	_LSLEGDHSTPPSAYGS[Phospho (STY)]VK_.2;_LSLEGDHSTPPSAYGS[Phospho (STY)]VK_.3	LSLEGDHSTPPSAYGSVKAYTNFDAERDALN	S	1	11	NaN	NaN	NaN	2549.56	4836.45	5608.4	NaN	2926.66	NaN	NaN	2187.76	NaN	NaN	NaN	NaN	NaN	NaN	NaN	NaN	NaN	NaN	NaN	NaN	NaN
ANXA2_S26_M2	ANXA2	Annexin A2	P07355	ANXA2_HUMAN	_LSLEGDHSTPPSAY[Phospho (STY)]GS[Phospho (STY)]VK_.3	_LSLEGDHSTPPSAY[Phospho (STY)]GS[Phospho (STY)]VK_.3	LSLEGDHSTPPSAYGSVKAYTNFDAERDALN	S	1	11	4284.97	16697.6	23352.6	NaN	NaN	NaN	NaN	1896.34	NaN	NaN	NaN	2659.41	NaN	NaN	NaN	10628.6	NaN	NaN	NaN	NaN	NaN	NaN	NaN	NaN
ANXA2_T19_M1	ANXA2	Annexin A2	P07355	ANXA2_HUMAN	_LSLEGDHST[Phospho (STY)]PPSAYGSVK_.2;_LSLEGDHST[Phospho (STY)]PPSAYGSVK_.3	_LSLEGDHST[Phospho (STY)]PPSAYGSVK_.2;_LSLEGDHST[Phospho (STY)]PPSAYGSVK_.3	VHEILCKLSLEGDHSTPPSAYGSVKAYTNFD	T	0.999	11	NaN	NaN	47885.4	NaN	30588.3	47635.2	NaN	NaN	NaN	8915.4	18670.4	NaN	NaN	NaN	7416.3	NaN	NaN	NaN	4249.65	NaN	NaN	NaN	NaN	NaN
ANXA2_T3_M1	ANXA2	Annexin A2	P07355	ANXA2_HUMAN	_S[Acetyl (Protein N-term)]T[Phospho (STY)]VHEILC[Carbamidomethyl (C)]K_.2	_ST[Phospho (STY)]VHEILC[Carbamidomethyl (C)]K_.2	_____________MSTVHEILCKLSLEGDHS	T	0.951	2	NaN	NaN	NaN	NaN	NaN	NaN	NaN	NaN	NaN	NaN	NaN	NaN	NaN	NaN	6787.88	NaN	NaN	NaN	NaN	NaN	NaN	NaN	NaN	NaN
ANXA2_Y24_M1	ANXA2	Annexin A2	P07355	ANXA2_HUMAN	_LSLEGDHSTPPSAY[Phospho (STY)]GSVK_.2;_LSLEGDHSTPPSAY[Phospho (STY)]GSVK_.3	_LSLEGDHSTPPSAY[Phospho (STY)]GSVK_.2;_LSLEGDHSTPPSAY[Phospho (STY)]GSVK_.3	CKLSLEGDHSTPPSAYGSVKAYTNFDAERDA	Y	1	11	69189.7	100939	164647	101857	155435	236141	131319	81701.7	38274.6	45087.6	100021	207464	48425	19099.6	81415.9	292771	6257.33	8258.18	25976.7	148865	1121.92	820.651	NaN	75922.1
ANXA2_Y24_M2	ANXA2	Annexin A2	P07355	ANXA2_HUMAN	_LSLEGDHSTPPSAY[Phospho (STY)]GS[Phospho (STY)]VK_.3	_LSLEGDHSTPPSAY[Phospho (STY)]GS[Phospho (STY)]VK_.3	CKLSLEGDHSTPPSAYGSVKAYTNFDAERDA	Y	1	11	4284.97	16697.6	23352.6	NaN	NaN	NaN	NaN	1896.34	NaN	NaN	NaN	2659.41	NaN	NaN	NaN	10628.6	NaN	NaN	NaN	NaN	NaN	NaN	NaN	NaN
ANXA2_Y30_M1	ANXA2	Annexin A2	P07355	ANXA2_HUMAN	_AY[Phospho (STY)]TNFDAERDALNIETAIK_.3	_AY[Phospho (STY)]TNFDAERDALNIETAIK_.3	GDHSTPPSAYGSVKAYTNFDAERDALNIETA	Y	1	29	NaN	NaN	NaN	NaN	NaN	925.799	NaN	NaN	NaN	NaN	NaN	NaN	NaN	NaN	NaN	NaN	NaN	NaN	NaN	NaN	NaN	NaN	NaN	NaN
AP1AR_S174_M1	AP1AR	AP-1 complex-associated regulatory protein	Q63HQ0	AP1AR_HUMAN	_LS[Phospho (STY)]SDATVLTPNTESSC[Carbamidomethyl (C)]DLM[Oxidation (M)]TK_.3	_LS[Phospho (STY)]SDATVLTPNTESSC[Carbamidomethyl (C)]DLM[Oxidation (M)]TK_.3	RNMKSQYEVFRSSRLSSDATVLTPNTESSCD	S	0.881	173	NaN	NaN	NaN	NaN	NaN	NaN	NaN	NaN	NaN	NaN	NaN	NaN	NaN	NaN	5493.64	NaN	NaN	NaN	NaN	NaN	NaN	NaN	NaN	NaN
AP1AR_S175_M1	AP1AR	AP-1 complex-associated regulatory protein	Q63HQ0	AP1AR_HUMAN	_LSS[Phospho (STY)]DATVLTPNTESSC[Carbamidomethyl (C)]DLMTK_.3;_LSS[Phospho (STY)]DATVLTPNTESSC[Carbamidomethyl (C)]DLM[Oxidation (M)]TK_.3	_LSS[Phospho (STY)]DATVLTPNTESSC[Carbamidomethyl (C)]DLMTK_.3;_LSS[Phospho (STY)]DATVLTPNTESSC[Carbamidomethyl (C)]DLM[Oxidation (M)]TK_.3	NMKSQYEVFRSSRLSSDATVLTPNTESSCDL	S	0.972	173	NaN	NaN	NaN	NaN	NaN	NaN	NaN	NaN	NaN	NaN	NaN	NaN	5476.29	NaN	10449.8	2157.87	NaN	NaN	NaN	NaN	NaN	NaN	NaN	NaN
AP1M1_T152_M1	AP1M1	AP-1 complex subunit mu-1	Q9BXS5	AP1M1_HUMAN	_LETGAPRPPAT[Phospho (STY)]VTNAVSWR_.2;_LETGAPRPPAT[Phospho (STY)]VTNAVSWR_.3	_LETGAPRPPAT[Phospho (STY)]VTNAVSWR_.2;_LETGAPRPPAT[Phospho (STY)]VTNAVSWR_.3	QEGHKLETGAPRPPATVTNAVSWRSEGIKYR	T	0.998	142	NaN	NaN	NaN	NaN	NaN	NaN	NaN	NaN	NaN	NaN	NaN	NaN	NaN	NaN	NaN	1715.94	NaN	3443.05	3696.85	5148.27	1518.24	NaN	NaN	3002.44
AP1M1_T152_M2	AP1M1	AP-1 complex subunit mu-1	Q9BXS5	AP1M1_HUMAN	_LETGAPRPPAT[Phospho (STY)]VT[Phospho (STY)]NAVSWR_.3	_LETGAPRPPAT[Phospho (STY)]VT[Phospho (STY)]NAVSWR_.3	QEGHKLETGAPRPPATVTNAVSWRSEGIKYR	T	1	142	NaN	NaN	NaN	NaN	NaN	5252.71	NaN	NaN	NaN	NaN	NaN	NaN	7243.12	NaN	4662.67	NaN	NaN	NaN	NaN	NaN	NaN	NaN	NaN	NaN
AP1M1_T154_M1	AP1M1	AP-1 complex subunit mu-1	Q9BXS5	AP1M1_HUMAN	_LETGAPRPPATVT[Phospho (STY)]NAVSWR_.3	_LETGAPRPPATVT[Phospho (STY)]NAVSWR_.3	GHKLETGAPRPPATVTNAVSWRSEGIKYRKN	T	1	142	NaN	NaN	NaN	NaN	71912	109608	110639	37693.7	16056.4	20009.2	31386.7	NaN	91715.3	9991.77	79333.1	NaN	NaN	NaN	NaN	NaN	NaN	NaN	NaN	NaN
AP1M1_T154_M2	AP1M1	AP-1 complex subunit mu-1	Q9BXS5	AP1M1_HUMAN	_LETGAPRPPAT[Phospho (STY)]VT[Phospho (STY)]NAVSWR_.3	_LETGAPRPPAT[Phospho (STY)]VT[Phospho (STY)]NAVSWR_.3	GHKLETGAPRPPATVTNAVSWRSEGIKYRKN	T	1	142	NaN	NaN	NaN	NaN	NaN	5252.71	NaN	NaN	NaN	NaN	NaN	NaN	7243.12	NaN	4662.67	NaN	NaN	NaN	NaN	NaN	NaN	NaN	NaN	NaN
AP1M1_T223_M1	AP1M1	AP-1 complex subunit mu-1	Q9BXS5	AP1M1_HUMAN	_VLFDNT[Phospho (STY)]GR_.2	_VLFDNT[Phospho (STY)]GR_.2	PELRLGLNDKVLFDNTGRGKSKSVELEDVKF	T	1	218	NaN	NaN	NaN	NaN	1730.25	2332.13	2268.98	NaN	NaN	NaN	NaN	NaN	NaN	NaN	NaN	NaN	NaN	NaN	NaN	NaN	NaN	NaN	NaN	NaN
AP2A1_S655_M1	AP2A1	AP-2 complex subunit alpha-1	O95782	AP2A1_HUMAN	_DPSSNDINGGMEPTPSTVSTPS[Phospho (STY)]PSADLLGLR_.3;_DPSSNDINGGM[Oxidation (M)]EPTPSTVSTPS[Phospho (STY)]PSADLLGLR_.3;_RDPSSNDINGGMEPTPSTVSTPS[Phospho (STY)]PSADLLGLR_.3;_RDPSSNDINGGM[Oxidation (M)]EPTPSTVSTPS[Phospho (STY)]PSADLLGLR_.3	_DPSSNDINGGMEPTPSTVSTPS[Phospho (STY)]PSADLLGLR_.3;_DPSSNDINGGM[Oxidation (M)]EPTPSTVSTPS[Phospho (STY)]PSADLLGLR_.3;_RDPSSNDINGGMEPTPSTVSTPS[Phospho (STY)]PSADLLGLR_.3;_RDPSSNDINGGM[Oxidation (M)]EPTPSTVSTPS[Phospho (STY)]PSADLLGLR_.3	INGGMEPTPSTVSTPSPSADLLGLRAAPPPA	S	1	634;633	3533.52	NaN	NaN	NaN	12521.5	14514	8786.14	2566.39	NaN	NaN	NaN	NaN	15393.8	NaN	10359.3	4127.21	1531.75	1379.09	4955.46	11119.6	2011.36	NaN	NaN	4561.11
AP2A1_S657_M1	AP2A1	AP-2 complex subunit alpha-1	O95782	AP2A1_HUMAN	_DPSSNDINGGM[Oxidation (M)]EPTPSTVSTPSPS[Phospho (STY)]ADLLGLR_.3	_DPSSNDINGGM[Oxidation (M)]EPTPSTVSTPSPS[Phospho (STY)]ADLLGLR_.3	GGMEPTPSTVSTPSPSADLLGLRAAPPPAAP	S	0.999	634	NaN	NaN	NaN	NaN	1800.23	NaN	NaN	563.37	NaN	NaN	NaN	NaN	NaN	NaN	NaN	1070.59	NaN	NaN	NaN	NaN	NaN	NaN	NaN	NaN
AP2M1_T156_M1	AP2M1	AP-2 complex subunit mu	Q96CW1	AP2M1_HUMAN	_EEQSQITSQVT[Phospho (STY)]GQIGWR_.2;_EEQSQITSQVT[Phospho (STY)]GQIGWR_.3	_EEQSQITSQVT[Phospho (STY)]GQIGWR_.2;_EEQSQITSQVT[Phospho (STY)]GQIGWR_.3	QHQTKEEQSQITSQVTGQIGWRREGIKYRRN	T	1	146	13656.8	34371.5	29165.2	45337.1	64121	143045	123681	72173.4	19039.9	47831.6	47386.3	31902.7	48894.5	17270.7	67848.5	30854	20173.8	38397.6	61418.2	90427.7	15913.8	15829.7	28958.2	25589.8
AP3B1_S276_M1	AP3B1	AP-3 complex subunit beta-1	O00203	AP3B1_HUMAN	_NFYES[Phospho (STY)]DDDQKEK_.2;_NFYES[Phospho (STY)]DDDQK_.2	_NFYES[Phospho (STY)]DDDQKEK_.2;_NFYES[Phospho (STY)]DDDQK_.2	KEGDELEDNGKNFYESDDDQKEKTDKKKKPY	S	1	272	12503.5	15240.2	31375.3	2359.38	6968.05	10161.1	9104.46	NaN	NaN	NaN	NaN	3582.34	NaN	NaN	NaN	17056.5	NaN	NaN	NaN	NaN	NaN	NaN	NaN	NaN
AP3B1_S609_M1	AP3B1	AP-3 complex subunit beta-1	O00203	AP3B1_HUMAN	_IFLAQKPAPLLES[Phospho (STY)]PFK_.3;_PAPLLES[Phospho (STY)]PFK_.2	_IFLAQKPAPLLES[Phospho (STY)]PFK_.3;_PAPLLES[Phospho (STY)]PFK_.2	AKKIFLAQKPAPLLESPFKDRDHFQLGTLSH	S	1	597;603	2893.8	2947.4	4053.06	3051.69	14145.2	11833.3	10013.6	3739.6	731.905	346.028	NaN	1185.92	10976.7	2317.15	9380.62	8770.59	331.362	NaN	744.667	4106.99	419.449	NaN	NaN	1061.36
AP3D1_S658_M1	AP3D1	AP-3 complex subunit delta-1	O14617	AP3D1_HUMAN	_HRPS[Phospho (STY)]EADEEELAR_.2;_HRPS[Phospho (STY)]EADEEELAR_.3	_HRPS[Phospho (STY)]EADEEELAR_.2;_HRPS[Phospho (STY)]EADEEELAR_.3	AVFHEEEQRRPKHRPSEADEEELARRREARK	S	1	655	9542.15	10248	23805.8	5699	8085.89	8003.84	9850.68	2353.99	NaN	NaN	NaN	2578.59	1455.21	NaN	1604.7	4915.16	8358.8	NaN	NaN	22332.8	NaN	NaN	NaN	32689.1
AP3D1_S829_M1	AP3D1	AP-3 complex subunit delta-1	O14617	AP3D1_HUMAN	_NTETSKS[Phospho (STY)]PEKDVPMVEK_.2;_NTETSKS[Phospho (STY)]PEKDVPMVEK_.3	_NTETSKS[Phospho (STY)]PEKDVPMVEK_.2;_NTETSKS[Phospho (STY)]PEKDVPMVEK_.3	EKLPIQKHRNTETSKSPEKDVPMVEKKSKKP	S	1	823	14647.9	15714	25634.3	8374.55	8300.46	6941.03	11227.8	NaN	NaN	NaN	NaN	NaN	NaN	NaN	NaN	NaN	NaN	NaN	NaN	NaN	NaN	NaN	NaN	NaN
AP3D1_T826_M1	AP3D1	AP-3 complex subunit delta-1	O14617	AP3D1_HUMAN	_NTET[Phospho (STY)]SKSPEKDVPM[Oxidation (M)]VEK_.3	_NTET[Phospho (STY)]SKSPEKDVPM[Oxidation (M)]VEK_.3	ADSEKLPIQKHRNTETSKSPEKDVPMVEKKS	T	0.837	823	NaN	NaN	NaN	NaN	NaN	NaN	NaN	NaN	NaN	NaN	428.367	952.635	NaN	NaN	NaN	NaN	NaN	NaN	NaN	NaN	NaN	NaN	NaN	NaN
APBB2_S123_M1	APBB2	Amyloid-beta A4 precursor protein-binding family B member 2	Q92870	APBB2_HUMAN	_NLS[Phospho (STY)]PTAVINITSEK_.2	_NLS[Phospho (STY)]PTAVINITSEK_.2	RKAAEQGQQDPNKNLSPTAVINITSEKLEGK	S	1	121	11043.2	8549.83	10217.3	5800.66	9477.65	8323.82	8267.06	3222.87	4438.01	2954.9	5845.72	5486.38	6940.13	1327.26	4906.37	11813.8	NaN	NaN	304.519	4716.45	456.992	NaN	NaN	NaN
APBB2_S229_M1	APBB2	Amyloid-beta A4 precursor protein-binding family B member 2	Q92870	APBB2_HUMAN	_PNRPQSSPEDGQVATVSSS[Phospho (STY)]PETKK_.3	_PNRPQSSPEDGQVATVSSS[Phospho (STY)]PETKK_.3	PQSSPEDGQVATVSSSPETKKDHPKTGAKTD	S	0.992	211	NaN	1717.56	5238.87	NaN	NaN	NaN	NaN	NaN	NaN	NaN	NaN	NaN	NaN	NaN	NaN	NaN	NaN	NaN	NaN	NaN	NaN	NaN	NaN	NaN
APBB2_S334_M1	APBB2	Amyloid-beta A4 precursor protein-binding family B member 2	Q92870	APBB2_HUMAN	_KGS[Phospho (STY)]LSSVTPSPTPENEK_.2;_KGS[Phospho (STY)]LSSVTPSPTPENEK_.3	_KGS[Phospho (STY)]LSSVTPSPTPENEK_.2;_KGS[Phospho (STY)]LSSVTPSPTPENEK_.3	RPVSIPADLQGSRKGSLSSVTPSPTPENEKQ	S	1	332	2233.34	NaN	NaN	NaN	7273.38	8760.45	10622.8	1162.68	2098.15	2163.89	4159.8	NaN	NaN	NaN	NaN	NaN	NaN	NaN	NaN	NaN	NaN	NaN	NaN	NaN
APC_S1038_M1	APC	Adenomatous polyposis coli protein	P25054	APC_HUMAN	_YSDEQLNS[Phospho (STY)]GRQSPSQNER_.3	_YSDEQLNS[Phospho (STY)]GRQSPSQNER_.3	TPINYSLKYSDEQLNSGRQSPSQNERWARPK	S	0.999	1031	NaN	NaN	NaN	NaN	NaN	NaN	NaN	NaN	NaN	NaN	NaN	NaN	NaN	NaN	NaN	NaN	NaN	NaN	NaN	NaN	NaN	NaN	NaN	NaN
APC_S1042_M1	APC	Adenomatous polyposis coli protein	P25054	APC_HUMAN	_YSDEQLNSGRQS[Phospho (STY)]PSQNER_.2;_YSDEQLNSGRQS[Phospho (STY)]PSQNER_.3	_YSDEQLNSGRQS[Phospho (STY)]PSQNER_.2;_YSDEQLNSGRQS[Phospho (STY)]PSQNER_.3	YSLKYSDEQLNSGRQSPSQNERWARPKHIIE	S	1	1031	4195.24	4886.21	NaN	NaN	51062	46199.8	36263.4	7381.12	NaN	NaN	NaN	571.713	7076.33	NaN	NaN	3699.92	3622.82	NaN	9833.9	13532.1	6241.83	1341.45	5084.35	11349.1
APC_S1044_M1	APC	Adenomatous polyposis coli protein	P25054	APC_HUMAN	_YSDEQLNSGRQSPS[Phospho (STY)]QNER_.3	_YSDEQLNSGRQSPS[Phospho (STY)]QNER_.3	LKYSDEQLNSGRQSPSQNERWARPKHIIEDE	S	0.807	1031	NaN	NaN	NaN	NaN	NaN	NaN	NaN	NaN	NaN	NaN	NaN	NaN	NaN	NaN	NaN	NaN	NaN	NaN	NaN	NaN	NaN	NaN	NaN	NaN
APC_S1360_M1	APC	Adenomatous polyposis coli protein	P25054	APC_HUMAN	_AVEFSSGAKS[Phospho (STY)]PSK_.2	_AVEFSSGAKS[Phospho (STY)]PSK_.2	ESARHKAVEFSSGAKSPSKSGAQTPKSPPEH	S	0.966	1351	NaN	NaN	NaN	NaN	NaN	NaN	NaN	NaN	498.25	NaN	NaN	NaN	NaN	NaN	NaN	NaN	NaN	NaN	NaN	NaN	NaN	NaN	NaN	NaN
APC_S1362_M1	APC	Adenomatous polyposis coli protein	P25054	APC_HUMAN	_AVEFSSGAKSPS[Phospho (STY)]K_.2	_AVEFSSGAKSPS[Phospho (STY)]K_.2	ARHKAVEFSSGAKSPSKSGAQTPKSPPEHYV	S	0.999	1351	NaN	3947.93	NaN	2460.93	NaN	18512.9	22727.6	4384.35	NaN	NaN	NaN	NaN	NaN	NaN	NaN	NaN	NaN	NaN	NaN	8062.94	1171.79	505.832	NaN	NaN
APC_S1371_M1	APC	Adenomatous polyposis coli protein	P25054	APC_HUMAN	_SGAQTPKS[Phospho (STY)]PPEHYVQETPLMFSR_.3;_SGAQTPKS[Phospho (STY)]PPEHYVQETPLMFSR_.4;_SGAQTPKS[Phospho (STY)]PPEHYVQETPLM[Oxidation (M)]FSR_.3;_SGAQTPKS[Phospho (STY)]PPEHYVQETPLM[Oxidation (M)]FSR_.4;_S[Phospho (STY)]PPEHYVQETPLMFSR_.3;_S[Phospho (STY)]PPEHYVQETPLM[Oxidation (M)]FSR_.3	_SGAQTPKS[Phospho (STY)]PPEHYVQETPLMFSR_.3;_SGAQTPKS[Phospho (STY)]PPEHYVQETPLMFSR_.4;_SGAQTPKS[Phospho (STY)]PPEHYVQETPLM[Oxidation (M)]FSR_.3;_SGAQTPKS[Phospho (STY)]PPEHYVQETPLM[Oxidation (M)]FSR_.4;_S[Phospho (STY)]PPEHYVQETPLMFSR_.3;_S[Phospho (STY)]PPEHYVQETPLM[Oxidation (M)]FSR_.3	SGAKSPSKSGAQTPKSPPEHYVQETPLMFSR	S	1	1364;1371	NaN	NaN	NaN	NaN	81041.2	92712.1	73088.2	18108	NaN	NaN	NaN	NaN	4716.69	NaN	9726.67	NaN	NaN	NaN	NaN	34522.4	4584.51	NaN	NaN	20844.2
APC_S1436_M1	APC	Adenomatous polyposis coli protein	P25054	APC_HUMAN	_S[Phospho (STY)]KTPPPPPQTAQTK_.3	_S[Phospho (STY)]KTPPPPPQTAQTK_.3	SDLPDSPGQTMPPSRSKTPPPPPQTAQTKRE	S	0.847	1436	NaN	NaN	NaN	NaN	NaN	NaN	NaN	NaN	NaN	NaN	NaN	NaN	NaN	NaN	NaN	NaN	NaN	NaN	NaN	NaN	NaN	NaN	NaN	NaN
APC_S1774_M1	APC	Adenomatous polyposis coli protein	P25054	APC_HUMAN	_KPTS[Phospho (STY)]PVKPIPQNTEYR_.3	_KPTS[Phospho (STY)]PVKPIPQNTEYR_.3	APNKNQLDGKKKKPTSPVKPIPQNTEYRTRV	S	1	1771	NaN	NaN	4335.93	NaN	26649.6	29049.3	20812	6104.02	NaN	NaN	NaN	NaN	2509.17	NaN	NaN	3530.78	2240.8	NaN	5371.79	10395	3331.73	NaN	NaN	5209.01
APC_S2129_M1	APC	Adenomatous polyposis coli protein	P25054	APC_HUMAN	_QAS[Phospho (STY)]SDSDSILSLK_.2	_QAS[Phospho (STY)]SDSDSILSLK_.2	SLHQAAAAACLSRQASSDSDSILSLKSGISL	S	1	2127	1154.62	NaN	NaN	NaN	29279.9	25957	18219.1	3431.09	NaN	NaN	NaN	NaN	NaN	NaN	2402.26	NaN	1345.87	NaN	3809.91	NaN	NaN	NaN	NaN	NaN
APC_S2130_M1	APC	Adenomatous polyposis coli protein	P25054	APC_HUMAN	_QASS[Phospho (STY)]DSDSILSLK_.2	_QASS[Phospho (STY)]DSDSILSLK_.2	LHQAAAAACLSRQASSDSDSILSLKSGISLG	S	0.898	2127	NaN	NaN	NaN	670.233	NaN	NaN	NaN	NaN	NaN	NaN	NaN	NaN	NaN	NaN	NaN	NaN	NaN	NaN	NaN	NaN	NaN	NaN	NaN	NaN
APC_S2260_M1	APC	Adenomatous polyposis coli protein	P25054	APC_HUMAN	_S[Phospho (STY)]PSEGQTATTSPR_.2;_TPASKS[Phospho (STY)]PSEGQTATTSPR_.2;_TPASKS[Phospho (STY)]PSEGQTATTSPR_.3	_S[Phospho (STY)]PSEGQTATTSPR_.2;_TPASKS[Phospho (STY)]PSEGQTATTSPR_.2;_TPASKS[Phospho (STY)]PSEGQTATTSPR_.3	PVSKKGPPLKTPASKSPSEGQTATTSPRGAK	S	1	2260;2255	NaN	NaN	NaN	NaN	9926.6	12244.9	9929.66	NaN	NaN	NaN	NaN	NaN	NaN	NaN	NaN	NaN	NaN	NaN	NaN	4053.08	NaN	NaN	NaN	NaN
APC_S2262_M1	APC	Adenomatous polyposis coli protein	P25054	APC_HUMAN	_TPASKSPS[Phospho (STY)]EGQTATTSPR_.3	_TPASKSPS[Phospho (STY)]EGQTATTSPR_.3	SKKGPPLKTPASKSPSEGQTATTSPRGAKPS	S	0.999	2255	1349.35	NaN	2157.9	796.306	NaN	NaN	NaN	NaN	NaN	NaN	NaN	NaN	NaN	NaN	NaN	NaN	NaN	NaN	NaN	4019.27	NaN	NaN	NaN	NaN
APC_S2262_M2	APC	Adenomatous polyposis coli protein	P25054	APC_HUMAN	_TPASKSPS[Phospho (STY)]EGQTATTS[Phospho (STY)]PR_.3	_TPASKSPS[Phospho (STY)]EGQTATTS[Phospho (STY)]PR_.3	SKKGPPLKTPASKSPSEGQTATTSPRGAKPS	S	0.961	2255	NaN	NaN	NaN	NaN	NaN	NaN	NaN	NaN	NaN	NaN	NaN	NaN	NaN	NaN	NaN	NaN	NaN	NaN	NaN	NaN	NaN	NaN	NaN	NaN
APC_S2270_M1	APC	Adenomatous polyposis coli protein	P25054	APC_HUMAN	_SPSEGQTATTS[Phospho (STY)]PR_.2	_SPSEGQTATTS[Phospho (STY)]PR_.2	TPASKSPSEGQTATTSPRGAKPSVKSELSPV	S	0.998	2260	NaN	NaN	NaN	NaN	NaN	2730.36	NaN	NaN	NaN	NaN	NaN	NaN	NaN	NaN	NaN	NaN	NaN	NaN	NaN	NaN	NaN	NaN	NaN	NaN
APC_S2270_M2	APC	Adenomatous polyposis coli protein	P25054	APC_HUMAN	_TPASKSPS[Phospho (STY)]EGQTATTS[Phospho (STY)]PR_.3	_TPASKSPS[Phospho (STY)]EGQTATTS[Phospho (STY)]PR_.3	TPASKSPSEGQTATTSPRGAKPSVKSELSPV	S	0.99	2255	NaN	NaN	NaN	NaN	NaN	NaN	NaN	NaN	NaN	NaN	NaN	NaN	NaN	NaN	NaN	NaN	NaN	NaN	NaN	NaN	NaN	NaN	NaN	NaN
APC_S2304_M1	APC	Adenomatous polyposis coli protein	P25054	APC_HUMAN	_SGS[Phospho (STY)]RDSTPSRPAQQPLSR_.3	_SGS[Phospho (STY)]RDSTPSRPAQQPLSR_.3	TSQIGGSSKAPSRSGSRDSTPSRPAQQPLSR	S	0.984	2302	NaN	NaN	NaN	NaN	3152.27	2200.28	NaN	181.522	NaN	NaN	NaN	NaN	NaN	NaN	NaN	NaN	NaN	NaN	NaN	NaN	NaN	NaN	NaN	NaN
APC_S2466_M1	APC	Adenomatous polyposis coli protein	P25054	APC_HUMAN	_KLEESASFESLS[Phospho (STY)]PSSRPASPTR_.3;_LEESASFESLS[Phospho (STY)]PSSRPASPTR_.3	_KLEESASFESLS[Phospho (STY)]PSSRPASPTR_.3;_LEESASFESLS[Phospho (STY)]PSSRPASPTR_.3	TLRRKLEESASFESLSPSSRPASPTRSQAQT	S	0.983	2455;2456	NaN	NaN	NaN	NaN	NaN	NaN	NaN	NaN	NaN	NaN	NaN	NaN	NaN	NaN	NaN	NaN	NaN	NaN	2224.48	NaN	NaN	NaN	NaN	NaN
APC_S2466_M2	APC	Adenomatous polyposis coli protein	P25054	APC_HUMAN	_KLEESASFESLS[Phospho (STY)]PSSRPAS[Phospho (STY)]PTR_.3;_KLEESASFESLS[Phospho (STY)]PSS[Phospho (STY)]RPASPTR_.3	_KLEESASFESLS[Phospho (STY)]PSSRPAS[Phospho (STY)]PTR_.3;_KLEESASFESLS[Phospho (STY)]PSS[Phospho (STY)]RPASPTR_.3	TLRRKLEESASFESLSPSSRPASPTRSQAQT	S	1	2455	NaN	6195.42	NaN	NaN	5999.57	12387.9	NaN	NaN	NaN	NaN	NaN	NaN	NaN	NaN	NaN	NaN	NaN	NaN	1899.95	NaN	NaN	NaN	NaN	NaN
APC_S2468_M2	APC	Adenomatous polyposis coli protein	P25054	APC_HUMAN	_LEESASFESLSPS[Phospho (STY)]S[Phospho (STY)]RPASPTR_.3	_LEESASFESLSPS[Phospho (STY)]S[Phospho (STY)]RPASPTR_.3	RRKLEESASFESLSPSSRPASPTRSQAQTPV	S	1	2456	NaN	NaN	NaN	NaN	NaN	NaN	NaN	NaN	NaN	NaN	NaN	NaN	NaN	NaN	NaN	NaN	NaN	NaN	NaN	NaN	NaN	NaN	NaN	NaN
APC_S2469_M2	APC	Adenomatous polyposis coli protein	P25054	APC_HUMAN	_KLEESASFESLSPSS[Phospho (STY)]RPAS[Phospho (STY)]PTR_.3;_KLEESASFESLS[Phospho (STY)]PSS[Phospho (STY)]RPASPTR_.3;_LEESASFESLSPS[Phospho (STY)]S[Phospho (STY)]RPASPTR_.3	_KLEESASFESLSPSS[Phospho (STY)]RPAS[Phospho (STY)]PTR_.3;_KLEESASFESLS[Phospho (STY)]PSS[Phospho (STY)]RPASPTR_.3;_LEESASFESLSPS[Phospho (STY)]S[Phospho (STY)]RPASPTR_.3	RKLEESASFESLSPSSRPASPTRSQAQTPVL	S	1	2455;2456	NaN	15569.6	NaN	NaN	13130.7	26102.4	23830.9	NaN	NaN	NaN	NaN	NaN	NaN	NaN	NaN	NaN	NaN	NaN	4774.73	NaN	NaN	NaN	NaN	NaN
APC_S2473_M1	APC	Adenomatous polyposis coli protein	P25054	APC_HUMAN	_KLEESASFESLSPSSRPAS[Phospho (STY)]PTR_.3	_KLEESASFESLSPSSRPAS[Phospho (STY)]PTR_.3	ESASFESLSPSSRPASPTRSQAQTPVLSPSL	S	1	2455	NaN	NaN	NaN	NaN	28878	NaN	21732.5	5117.82	NaN	510.245	NaN	NaN	2099.22	NaN	3318.91	NaN	NaN	NaN	5400.82	NaN	NaN	NaN	NaN	NaN
APC_S2473_M2	APC	Adenomatous polyposis coli protein	P25054	APC_HUMAN	_KLEESASFESLSPSS[Phospho (STY)]RPAS[Phospho (STY)]PTR_.3;_KLEESASFESLS[Phospho (STY)]PSSRPAS[Phospho (STY)]PTR_.3	_KLEESASFESLSPSS[Phospho (STY)]RPAS[Phospho (STY)]PTR_.3;_KLEESASFESLS[Phospho (STY)]PSSRPAS[Phospho (STY)]PTR_.3	ESASFESLSPSSRPASPTRSQAQTPVLSPSL	S	1	2455	NaN	NaN	NaN	NaN	8136.72	14966.6	26689	NaN	NaN	NaN	NaN	NaN	NaN	NaN	NaN	NaN	NaN	NaN	NaN	NaN	NaN	NaN	NaN	NaN
APC_S2485_M1	APC	Adenomatous polyposis coli protein	P25054	APC_HUMAN	_SQAQTPVLS[Phospho (STY)]PSLPDMSLSTHSSVQAGGWR_.3;_SQAQTPVLS[Phospho (STY)]PSLPDM[Oxidation (M)]SLSTHSSVQAGGWR_.3	_SQAQTPVLS[Phospho (STY)]PSLPDMSLSTHSSVQAGGWR_.3;_SQAQTPVLS[Phospho (STY)]PSLPDM[Oxidation (M)]SLSTHSSVQAGGWR_.3	RPASPTRSQAQTPVLSPSLPDMSLSTHSSVQ	S	1	2477	NaN	NaN	NaN	NaN	NaN	9409.43	NaN	3945.93	711.508	NaN	NaN	NaN	NaN	NaN	NaN	NaN	NaN	NaN	NaN	NaN	NaN	NaN	NaN	NaN
APC_S2533_M2	APC	Adenomatous polyposis coli protein	P25054	APC_HUMAN	_SHS[Phospho (STY)]ES[Phospho (STY)]PSRLPINR_.3	_SHS[Phospho (STY)]ES[Phospho (STY)]PSRLPINR_.3	NDGRPAKRHDIARSHSESPSRLPINRSGTWK	S	1	2531	NaN	13938.1	NaN	NaN	9791.38	10973.2	NaN	NaN	NaN	NaN	NaN	NaN	NaN	NaN	NaN	NaN	NaN	NaN	NaN	2580.26	NaN	NaN	NaN	5600.86
APC_S2535_M2	APC	Adenomatous polyposis coli protein	P25054	APC_HUMAN	_SHS[Phospho (STY)]ES[Phospho (STY)]PSRLPINR_.3	_SHS[Phospho (STY)]ES[Phospho (STY)]PSRLPINR_.3	GRPAKRHDIARSHSESPSRLPINRSGTWKRE	S	1	2531	NaN	13938.1	NaN	NaN	9791.38	10973.2	NaN	NaN	NaN	NaN	NaN	NaN	NaN	NaN	NaN	NaN	NaN	NaN	NaN	2580.26	NaN	NaN	NaN	5600.86
APC_S2537_M1	APC	Adenomatous polyposis coli protein	P25054	APC_HUMAN	_SHSESPS[Phospho (STY)]RLPINR_.3	_SHSESPS[Phospho (STY)]RLPINR_.3	PAKRHDIARSHSESPSRLPINRSGTWKREHS	S	0.833	2531	NaN	NaN	NaN	NaN	NaN	NaN	NaN	NaN	NaN	NaN	NaN	NaN	NaN	NaN	NaN	NaN	NaN	NaN	NaN	NaN	NaN	NaN	NaN	NaN
APC_S2569_M1	APC	Adenomatous polyposis coli protein	P25054	APC_HUMAN	_TGS[Phospho (STY)]SSSILSASSESSEK_.2	_TGS[Phospho (STY)]SSSILSASSESSEK_.2	HSSSLPRVSTWRRTGSSSSILSASSESSEKA	S	0.866	2567	NaN	NaN	NaN	NaN	NaN	NaN	NaN	NaN	NaN	NaN	NaN	NaN	NaN	NaN	NaN	NaN	NaN	NaN	NaN	NaN	NaN	NaN	NaN	NaN
APC_S2674_M1	APC	Adenomatous polyposis coli protein	P25054	APC_HUMAN	_SGRS[Phospho (STY)]PTGNTPPVIDSVSEK_.2;_SGRS[Phospho (STY)]PTGNTPPVIDSVSEK_.3;_S[Phospho (STY)]PTGNTPPVIDSVSEK_.2	_SGRS[Phospho (STY)]PTGNTPPVIDSVSEK_.2;_SGRS[Phospho (STY)]PTGNTPPVIDSVSEK_.3;_S[Phospho (STY)]PTGNTPPVIDSVSEK_.2	VRIEDCPINNPRSGRSPTGNTPPVIDSVSEK	S	1	2671;2674	21721.1	24393.8	37000.7	13138	144222	174981	137083	39516.6	4481.39	5058.56	5575.55	NaN	21109.5	7727.82	NaN	31637.2	NaN	NaN	27851.2	66206.3	10236.5	5146.23	8965.17	40754.3
APC_S2835_M1	APC	Adenomatous polyposis coli protein	P25054	APC_HUMAN	_RHS[Phospho (STY)]GSYLVTSV_.2	_RHS[Phospho (STY)]GSYLVTSV_.2	TDSTESSGTQSPKRHSGSYLVTSV_______	S	1	2833	NaN	3377.01	NaN	NaN	22001	24853.6	22025.2	NaN	NaN	NaN	NaN	NaN	NaN	NaN	NaN	NaN	NaN	NaN	NaN	NaN	NaN	NaN	NaN	NaN
APC_S744_M1	APC	Adenomatous polyposis coli protein	P25054	APC_HUMAN	_DANIMS[Phospho (STY)]PGSSLPSLHVR_.2;_DANIMS[Phospho (STY)]PGSSLPSLHVR_.3;_DANIM[Oxidation (M)]S[Phospho (STY)]PGSSLPSLHVR_.3	_DANIMS[Phospho (STY)]PGSSLPSLHVR_.2;_DANIMS[Phospho (STY)]PGSSLPSLHVR_.3;_DANIM[Oxidation (M)]S[Phospho (STY)]PGSSLPSLHVR_.3	LMANRPAKYKDANIMSPGSSLPSLHVRKQKA	S	1	739	10079.4	NaN	12198.1	NaN	71908.7	80737.8	59868	14491.4	NaN	NaN	NaN	NaN	10098.8	NaN	8042.77	NaN	3283.48	4750.16	9808.72	28667.4	10104.2	NaN	3915.02	24129.5
APC_S747_M1	APC	Adenomatous polyposis coli protein	P25054	APC_HUMAN	_DANIM[Oxidation (M)]SPGS[Phospho (STY)]SLPSLHVR_.3	_DANIM[Oxidation (M)]SPGS[Phospho (STY)]SLPSLHVR_.3	NRPAKYKDANIMSPGSSLPSLHVRKQKALEA	S	0.981	739	NaN	NaN	NaN	NaN	NaN	NaN	NaN	NaN	NaN	NaN	NaN	NaN	NaN	NaN	NaN	NaN	NaN	NaN	NaN	NaN	NaN	NaN	NaN	NaN
APC_S780_M1	APC	Adenomatous polyposis coli protein	P25054	APC_HUMAN	_ALEAELDAQHLSETFDNIDNLS[Phospho (STY)]PK_.3	_ALEAELDAQHLSETFDNIDNLS[Phospho (STY)]PK_.3	DAQHLSETFDNIDNLSPKASHRSKQRHKQSL	S	1	759	2504.18	2891.96	2837.34	NaN	6572.18	7800.67	2925.56	NaN	NaN	749.307	596.975	360.526	NaN	NaN	NaN	NaN	NaN	NaN	NaN	NaN	NaN	NaN	NaN	NaN
APC_T1438_M1	APC	Adenomatous polyposis coli protein	P25054	APC_HUMAN	_SKT[Phospho (STY)]PPPPPQTAQTK_.2;_SKT[Phospho (STY)]PPPPPQTAQTK_.3	_SKT[Phospho (STY)]PPPPPQTAQTK_.2;_SKT[Phospho (STY)]PPPPPQTAQTK_.3	LPDSPGQTMPPSRSKTPPPPPQTAQTKREVP	T	0.999	1436	NaN	NaN	NaN	NaN	47156.5	34472.4	32706.9	9348.91	NaN	NaN	NaN	NaN	NaN	NaN	2490.28	NaN	2981.29	NaN	NaN	13821.3	NaN	NaN	NaN	NaN
APC_T1773_M1	APC	Adenomatous polyposis coli protein	P25054	APC_HUMAN	_KPT[Phospho (STY)]SPVKPIPQNTEYR_.3	_KPT[Phospho (STY)]SPVKPIPQNTEYR_.3	SAPNKNQLDGKKKKPTSPVKPIPQNTEYRTR	T	0.964	1771	NaN	NaN	NaN	2100.75	NaN	NaN	NaN	NaN	NaN	NaN	NaN	NaN	NaN	1200.59	NaN	NaN	NaN	NaN	NaN	NaN	NaN	951.669	NaN	NaN
APC_T2567_M1	APC	Adenomatous polyposis coli protein	P25054	APC_HUMAN	_T[Phospho (STY)]GSSSSILSASSESSEK_.2	_T[Phospho (STY)]GSSSSILSASSESSEK_.2	SKHSSSLPRVSTWRRTGSSSSILSASSESSE	T	0.986	2567	NaN	NaN	NaN	NaN	NaN	NaN	NaN	NaN	NaN	NaN	NaN	NaN	NaN	NaN	NaN	NaN	NaN	NaN	NaN	5867.28	NaN	NaN	NaN	NaN
APC_T2679_M1	APC	Adenomatous polyposis coli protein	P25054	APC_HUMAN	_SGRSPTGNT[Phospho (STY)]PPVIDSVSEK_.3	_SGRSPTGNT[Phospho (STY)]PPVIDSVSEK_.3	CPINNPRSGRSPTGNTPPVIDSVSEKANPNI	T	0.993	2671	NaN	NaN	NaN	NaN	NaN	NaN	NaN	NaN	NaN	NaN	NaN	NaN	NaN	NaN	NaN	NaN	NaN	NaN	NaN	NaN	NaN	NaN	NaN	NaN
APC_Y1376_M1	APC	Adenomatous polyposis coli protein	P25054	APC_HUMAN	_SGAQTPKSPPEHY[Phospho (STY)]VQETPLMFSR_.4;_SGAQTPKSPPEHY[Phospho (STY)]VQETPLM[Oxidation (M)]FSR_.4;_SPPEHY[Phospho (STY)]VQETPLM[Oxidation (M)]FSR_.3	_SGAQTPKSPPEHY[Phospho (STY)]VQETPLMFSR_.4;_SGAQTPKSPPEHY[Phospho (STY)]VQETPLM[Oxidation (M)]FSR_.4;_SPPEHY[Phospho (STY)]VQETPLM[Oxidation (M)]FSR_.3	PSKSGAQTPKSPPEHYVQETPLMFSRCTSVS	Y	1	1364;1371	4936.28	NaN	7881.63	2134.97	37596.4	NaN	35333.2	8515.23	NaN	NaN	NaN	NaN	5657.43	NaN	NaN	6439.15	NaN	NaN	8456.15	NaN	4203.79	NaN	3080.4	13308.5
APC_Y2838_M1	APC	Adenomatous polyposis coli protein	P25054	APC_HUMAN	_RHSGSY[Phospho (STY)]LVTSV_.2	_RHSGSY[Phospho (STY)]LVTSV_.2	TESSGTQSPKRHSGSYLVTSV__________	Y	1	2833	3063.02	NaN	NaN	958.136	NaN	NaN	NaN	4519.64	NaN	NaN	NaN	NaN	2479.88	NaN	3189.75	3216.03	1027.99	NaN	3986.8	6207.14	1075.12	606.591	NaN	5000.52
APEH_S187_M1	APEH	Acylamino-acid-releasing enzyme	P13798	ACPH_HUMAN	_ALDVSAS[Phospho (STY)]DDEIAR_.2	_ALDVSAS[Phospho (STY)]DDEIAR_.2	KAESFFQTKALDVSASDDEIARLKKPDQAIK	S	1	181	28335.1	40801.7	NaN	25403.1	NaN	NaN	NaN	NaN	NaN	NaN	NaN	14975.5	NaN	NaN	NaN	13142.4	NaN	NaN	NaN	NaN	NaN	NaN	NaN	NaN
API5_S457_M2	API5	Apoptosis inhibitor 5	Q9BZZ5	API5_HUMAN	_RAS[Phospho (STY)]EDTTSGS[Phospho (STY)]PPKK_.3	_RAS[Phospho (STY)]EDTTSGS[Phospho (STY)]PPKK_.3	SWKPVQKVEIGQKRASEDTTSGSPPKKSSAG	S	1	455	NaN	NaN	NaN	NaN	532.598	NaN	639.116	NaN	NaN	NaN	NaN	NaN	NaN	NaN	NaN	NaN	NaN	NaN	NaN	NaN	NaN	NaN	NaN	NaN
API5_S464_M1	API5	Apoptosis inhibitor 5	Q9BZZ5	API5_HUMAN	_ASEDTTSGS[Phospho (STY)]PPKK_.2;_ASEDTTSGS[Phospho (STY)]PPK_.2;_RASEDTTSGS[Phospho (STY)]PPKK_.3	_ASEDTTSGS[Phospho (STY)]PPKK_.2;_ASEDTTSGS[Phospho (STY)]PPK_.2;_RASEDTTSGS[Phospho (STY)]PPKK_.3	VEIGQKRASEDTTSGSPPKKSSAGPKRDARQ	S	1	456;455	NaN	NaN	NaN	NaN	13972.6	2194.32	13549.2	2771.64	NaN	NaN	1969.33	NaN	NaN	NaN	NaN	NaN	9183.83	NaN	3780.78	1969.79	NaN	2317.83	NaN	NaN
API5_S464_M2	API5	Apoptosis inhibitor 5	Q9BZZ5	API5_HUMAN	_RAS[Phospho (STY)]EDTTSGS[Phospho (STY)]PPKK_.3	_RAS[Phospho (STY)]EDTTSGS[Phospho (STY)]PPKK_.3	VEIGQKRASEDTTSGSPPKKSSAGPKRDARQ	S	0.999	455	NaN	NaN	NaN	NaN	532.598	NaN	639.116	NaN	NaN	NaN	NaN	NaN	NaN	NaN	NaN	NaN	NaN	NaN	NaN	NaN	NaN	NaN	NaN	NaN
APIP_S87_M1	APIP	Methylthioribulose-1-phosphate dehydratase	Q96GX9	MTNB_HUMAN	_DISGPS[Phospho (STY)]PSKK_.2;_DISGPS[Phospho (STY)]PSK_.1;_DISGPS[Phospho (STY)]PSK_.2	_DISGPS[Phospho (STY)]PSKK_.2;_DISGPS[Phospho (STY)]PSK_.1;_DISGPS[Phospho (STY)]PSK_.2	DMFVCDINEKDISGPSPSKKLKKSQCTPLFM	S	1	82	10536.7	NaN	63455.4	NaN	NaN	NaN	NaN	NaN	NaN	NaN	NaN	NaN	NaN	NaN	NaN	NaN	NaN	NaN	NaN	NaN	NaN	NaN	NaN	NaN
APIP_S89_M1	APIP	Methylthioribulose-1-phosphate dehydratase	Q96GX9	MTNB_HUMAN	_DISGPSPS[Phospho (STY)]KK_.2;_DISGPSPS[Phospho (STY)]K_.2	_DISGPSPS[Phospho (STY)]KK_.2;_DISGPSPS[Phospho (STY)]K_.2	FVCDINEKDISGPSPSKKLKKSQCTPLFMNA	S	0.997	82	NaN	NaN	NaN	1113.57	NaN	NaN	NaN	NaN	NaN	NaN	NaN	4670.36	NaN	NaN	NaN	NaN	NaN	NaN	NaN	NaN	NaN	NaN	NaN	NaN
APLF_S131_M1	APLF	Aprataxin and PNK-like factor	Q8IW19	APLF_HUMAN	_NSQVLDEDNILNETPKS[Phospho (STY)]PVINLPHETTGASQLEGSTEIAK_.4	_NSQVLDEDNILNETPKS[Phospho (STY)]PVINLPHETTGASQLEGSTEIAK_.4	SQVLDEDNILNETPKSPVINLPHETTGASQL	S	1	115	1886.45	2130.25	NaN	NaN	8921.93	10068.1	5415.37	NaN	NaN	696.547	NaN	NaN	NaN	NaN	985.513	3469.57	704.1	NaN	2328.07	3540.57	NaN	NaN	NaN	NaN
APPL1_S401_M1	APPL1	DCC-interacting protein 13-alpha	Q9UKG1	DP13A_HUMAN	_VNQSALEAVTPS[Phospho (STY)]PSFQQR_.2;_VNQSALEAVTPS[Phospho (STY)]PSFQQR_.3	_VNQSALEAVTPS[Phospho (STY)]PSFQQR_.2;_VNQSALEAVTPS[Phospho (STY)]PSFQQR_.3	TAARVNQSALEAVTPSPSFQQRHESLRPAAG	S	1	390	14465.2	18067.6	23077.3	15231.5	NaN	NaN	113416	23113.7	NaN	NaN	NaN	NaN	NaN	NaN	NaN	NaN	NaN	NaN	NaN	138927	NaN	NaN	NaN	104473
ARAF_S157_M1	ARAF	Serine/threonine-protein kinase A-Raf	P10398	ARAF_HUMAN	_QQFYHS[Phospho (STY)]VQDLSGGSR_.2;_QQFYHS[Phospho (STY)]VQDLSGGSR_.3	_QQFYHS[Phospho (STY)]VQDLSGGSR_.2;_QQFYHS[Phospho (STY)]VQDLSGGSR_.3	TVCVDMSTNRQQFYHSVQDLSGGSRQHEAPS	S	1	152	NaN	13698.7	23469.1	9974.9	NaN	NaN	NaN	NaN	NaN	NaN	NaN	NaN	NaN	NaN	NaN	NaN	NaN	NaN	NaN	NaN	NaN	NaN	NaN	NaN
ARAF_S186_M1	ARAF	Serine/threonine-protein kinase A-Raf	P10398	ARAF_HUMAN	_QHEAPSNRPLNELLTPQGPS[Phospho (STY)]PR_.3;_QHEAPSNRPLNELLTPQGPS[Phospho (STY)]PR_.4	_QHEAPSNRPLNELLTPQGPS[Phospho (STY)]PR_.3;_QHEAPSNRPLNELLTPQGPS[Phospho (STY)]PR_.4	PSNRPLNELLTPQGPSPRTQHCDPEHFPFPA	S	1	167	27895.8	57698.7	81099.5	25015	3014.9	NaN	NaN	NaN	NaN	NaN	NaN	4069.74	NaN	NaN	NaN	3821.99	NaN	NaN	NaN	NaN	NaN	NaN	NaN	NaN
ARAF_S186_M2	ARAF	Serine/threonine-protein kinase A-Raf	P10398	ARAF_HUMAN	_QHEAPSNRPLNELLT[Phospho (STY)]PQGPS[Phospho (STY)]PR_.3;_QHEAPSNRPLNELLT[Phospho (STY)]PQGPS[Phospho (STY)]PR_.4	_QHEAPSNRPLNELLT[Phospho (STY)]PQGPS[Phospho (STY)]PR_.3;_QHEAPSNRPLNELLT[Phospho (STY)]PQGPS[Phospho (STY)]PR_.4	PSNRPLNELLTPQGPSPRTQHCDPEHFPFPA	S	1	167	31043.8	47675.1	73977.5	21242.6	3665.17	2810.83	3251.69	1729.99	NaN	NaN	NaN	3399.99	782.562	NaN	NaN	3546.87	NaN	NaN	NaN	NaN	NaN	NaN	NaN	NaN
ARAF_S229_M1	ARAF	Serine/threonine-protein kinase A-Raf	P10398	ARAF_HUMAN	_STSTPNVHM[Oxidation (M)]VSTTAPMDS[Phospho (STY)]NLIQLTGQSFSTDAAGSR_.4	_STSTPNVHM[Oxidation (M)]VSTTAPMDS[Phospho (STY)]NLIQLTGQSFSTDAAGSR_.4	STPNVHMVSTTAPMDSNLIQLTGQSFSTDAA	S	0.953	212	NaN	NaN	NaN	NaN	NaN	NaN	NaN	NaN	NaN	NaN	NaN	NaN	NaN	NaN	NaN	NaN	NaN	NaN	NaN	NaN	NaN	NaN	NaN	NaN
ARAF_S458_M1	ARAF	Serine/threonine-protein kinase A-Raf	P10398	ARAF_HUMAN	_TRWS[Phospho (STY)]GAQPLEQPSGSVLWMAAEVIR_.3	_TRWS[Phospho (STY)]GAQPLEQPSGSVLWMAAEVIR_.3	VKIGDFGLATVKTRWSGAQPLEQPSGSVLWM	S	1	455	NaN	NaN	NaN	NaN	NaN	NaN	NaN	NaN	NaN	NaN	NaN	NaN	NaN	NaN	NaN	NaN	NaN	NaN	NaN	NaN	NaN	NaN	NaN	NaN
ARAF_S582_M1	ARAF	Serine/threonine-protein kinase A-Raf	P10398	ARAF_HUMAN	_SAS[Phospho (STY)]EPSLHR_.2	_SAS[Phospho (STY)]EPSLHR_.2	IELLQRSLPKIERSASEPSLHRTQADELPAC	S	1	580	271094	68495.2	583876	137931	18297.1	NaN	11815.2	NaN	7582.86	1469.72	13738.6	137931	NaN	3224.98	10171.7	128121	NaN	NaN	NaN	NaN	11948.1	NaN	8737.79	NaN
ARAF_T181_M2	ARAF	Serine/threonine-protein kinase A-Raf	P10398	ARAF_HUMAN	_QHEAPSNRPLNELLT[Phospho (STY)]PQGPS[Phospho (STY)]PR_.3;_QHEAPSNRPLNELLT[Phospho (STY)]PQGPS[Phospho (STY)]PR_.4	_QHEAPSNRPLNELLT[Phospho (STY)]PQGPS[Phospho (STY)]PR_.3;_QHEAPSNRPLNELLT[Phospho (STY)]PQGPS[Phospho (STY)]PR_.4	RQHEAPSNRPLNELLTPQGPSPRTQHCDPEH	T	1	167	31043.8	47675.1	73977.5	21242.6	3665.17	2810.83	3251.69	1729.99	NaN	NaN	NaN	3399.99	782.562	NaN	NaN	3546.87	NaN	NaN	NaN	NaN	NaN	NaN	NaN	NaN
ARAF_Y155_M1	ARAF	Serine/threonine-protein kinase A-Raf	P10398	ARAF_HUMAN	_QQFY[Phospho (STY)]HSVQDLSGGSR_.3	_QQFY[Phospho (STY)]HSVQDLSGGSR_.3	VPTVCVDMSTNRQQFYHSVQDLSGGSRQHEA	Y	0.998	152	NaN	NaN	NaN	NaN	495.627	NaN	NaN	472.97	NaN	NaN	NaN	2944.98	NaN	NaN	NaN	NaN	NaN	NaN	NaN	NaN	NaN	NaN	NaN	NaN
ARAP1_Y737_M1	ARAP1	Arf-GAP with Rho-GAP domain, ANK repeat and PH domain-containing protein 1	Q96P48	ARAP1_HUMAN	_HY[Phospho (STY)]SVVLPTVSHSGFLYK_.3	_HY[Phospho (STY)]SVVLPTVSHSGFLYK_.3	TEVPRLDSMKPLEKHYSVVLPTVSHSGFLYK	Y	1	736	1797	NaN	3309.38	893.547	1075.02	NaN	971.824	723.662	NaN	NaN	NaN	2301.9	NaN	NaN	NaN	6423.5	NaN	NaN	NaN	2262.08	NaN	NaN	NaN	NaN
ARFGAP1_S125_M1	ARFGAP1	ADP-ribosylation factor GTPase-activating protein 1	Q8N6T3	ARFG1_HUMAN	_EWS[Phospho (STY)]LESSPAQNWTPPQPR_.3	_EWS[Phospho (STY)]LESSPAQNWTPPQPR_.3	LFRDKVVALAEGREWSLESSPAQNWTPPQPR	S	0.934	123	NaN	NaN	NaN	NaN	NaN	NaN	NaN	1032.12	NaN	NaN	NaN	NaN	NaN	NaN	NaN	NaN	NaN	NaN	NaN	NaN	NaN	NaN	NaN	NaN
ARFGAP1_S129_M1	ARFGAP1	ADP-ribosylation factor GTPase-activating protein 1	Q8N6T3	ARFG1_HUMAN	_EWSLESS[Phospho (STY)]PAQNWTPPQPR_.3	_EWSLESS[Phospho (STY)]PAQNWTPPQPR_.3	KVVALAEGREWSLESSPAQNWTPPQPRTLPS	S	0.946	123	NaN	NaN	NaN	NaN	NaN	NaN	NaN	NaN	NaN	NaN	NaN	NaN	NaN	NaN	NaN	NaN	NaN	NaN	NaN	NaN	NaN	NaN	NaN	NaN
ARFGAP1_S246_M1	ARFGAP1	ADP-ribosylation factor GTPase-activating protein 1	Q8N6T3	ARFG1_HUMAN	_ASELGHS[Phospho (STY)]LNENVLKPAQEK_.3	_ASELGHS[Phospho (STY)]LNENVLKPAQEK_.3	KFGSQASQKASELGHSLNENVLKPAQEKVKE	S	1	240	NaN	NaN	NaN	NaN	NaN	NaN	NaN	NaN	2566.38	2992.21	2930.32	NaN	NaN	NaN	NaN	NaN	NaN	NaN	NaN	NaN	NaN	NaN	NaN	NaN
ARFGAP1_S343_M1	ARFGAP1	ADP-ribosylation factor GTPase-activating protein 1	Q8N6T3	ARFG1_HUMAN	_S[Phospho (STY)]PSSDSWTC[Carbamidomethyl (C)]ADTSTER_.2	_S[Phospho (STY)]PSSDSWTC[Carbamidomethyl (C)]ADTSTER_.2	FWETFGSAEPTKTRKSPSSDSWTCADTSTER	S	0.982	343	NaN	NaN	NaN	NaN	NaN	NaN	NaN	NaN	NaN	NaN	NaN	NaN	2328.25	NaN	2371.33	12553.4	NaN	NaN	NaN	NaN	NaN	NaN	NaN	NaN
ARFGAP1_S361_M1	ARFGAP1	ADP-ribosylation factor GTPase-activating protein 1	Q8N6T3	ARFG1_HUMAN	_RSS[Phospho (STY)]DSWEVWGSASTNR_.2;_RSS[Phospho (STY)]DSWEVWGSASTNR_.3	_RSS[Phospho (STY)]DSWEVWGSASTNR_.2;_RSS[Phospho (STY)]DSWEVWGSASTNR_.3	SDSWTCADTSTERRSSDSWEVWGSASTNRNS	S	1	359	69822	56704	67783	46546.8	50257.5	50734.1	69851.4	16330.2	148122	98063.2	90375.1	72663.7	36394.6	7472.85	34696.1	60253.2	NaN	NaN	6094.78	11567.2	NaN	NaN	NaN	NaN
ARFGAP1_S363_M1	ARFGAP1	ADP-ribosylation factor GTPase-activating protein 1	Q8N6T3	ARFG1_HUMAN	_RSSDS[Phospho (STY)]WEVWGSASTNR_.3	_RSSDS[Phospho (STY)]WEVWGSASTNR_.3	SWTCADTSTERRSSDSWEVWGSASTNRNSNS	S	0.95	359	NaN	NaN	NaN	NaN	NaN	NaN	NaN	NaN	NaN	NaN	NaN	NaN	NaN	NaN	NaN	NaN	NaN	2110.8	NaN	NaN	NaN	1356.91	2890.94	NaN
ARFGAP1_T135_M1	ARFGAP1	ADP-ribosylation factor GTPase-activating protein 1	Q8N6T3	ARFG1_HUMAN	_EWSLESSPAQNWT[Phospho (STY)]PPQPR_.2;_EWSLESSPAQNWT[Phospho (STY)]PPQPR_.3	_EWSLESSPAQNWT[Phospho (STY)]PPQPR_.2;_EWSLESSPAQNWT[Phospho (STY)]PPQPR_.3	EGREWSLESSPAQNWTPPQPRTLPSMVHRVS	T	1	123	10764.8	9596.23	32321.3	8514.01	4703.25	NaN	NaN	NaN	15157.4	12063.3	12744.7	11791.9	NaN	NaN	NaN	10428.6	NaN	NaN	NaN	NaN	NaN	NaN	NaN	NaN
ARFGAP1_T189_M1	ARFGAP1	ADP-ribosylation factor GTPase-activating protein 1	Q8N6T3	ARFG1_HUMAN	_YVGFGNT[Phospho (STY)]PPPQKK_.2;_YVGFGNT[Phospho (STY)]PPPQKK_.3;_YVGFGNT[Phospho (STY)]PPPQK_.2	_YVGFGNT[Phospho (STY)]PPPQKK_.2;_YVGFGNT[Phospho (STY)]PPPQKK_.3;_YVGFGNT[Phospho (STY)]PPPQK_.2	SYQGAQGNRYVGFGNTPPPQKKEDDFLNNAM	T	1	183	NaN	NaN	NaN	15472.9	NaN	NaN	NaN	NaN	13489.4	13750.9	14148.6	8126.52	NaN	NaN	NaN	6640.33	NaN	NaN	NaN	NaN	466.851	NaN	NaN	NaN
ARFGAP2_S140_M1	ARFGAP2	ADP-ribosylation factor GTPase-activating protein 2	Q8N6H7	ARFG2_HUMAN	_HGTDLWIDNM[Oxidation (M)]SS[Phospho (STY)]AVPNHSPEKK_.4	_HGTDLWIDNM[Oxidation (M)]SS[Phospho (STY)]AVPNHSPEKK_.4	ALARHGTDLWIDNMSSAVPNHSPEKKDSDFF	S	0.905	129	NaN	NaN	NaN	NaN	NaN	NaN	NaN	NaN	NaN	NaN	NaN	NaN	NaN	NaN	NaN	NaN	NaN	NaN	NaN	NaN	NaN	NaN	NaN	NaN
ARFGAP2_S146_M1	ARFGAP2	ADP-ribosylation factor GTPase-activating protein 2	Q8N6H7	ARFG2_HUMAN	_HGTDLWIDNMSSAVPNHS[Phospho (STY)]PEKK_.3;_HGTDLWIDNMSSAVPNHS[Phospho (STY)]PEKK_.4;_HGTDLWIDNMSSAVPNHS[Phospho (STY)]PEKK_.5;_HGTDLWIDNMSSAVPNHS[Phospho (STY)]PEK_.3;_HGTDLWIDNM[Oxidation (M)]SSAVPNHS[Phospho (STY)]PEKK_.3;_HGTDLWIDNM[Oxidation (M)]SSAVPNHS[Phospho (STY)]PEKK_.4;_HGTDLWIDNM[Oxidation (M)]SSAVPNHS[Phospho (STY)]PEK_.3	_HGTDLWIDNMSSAVPNHS[Phospho (STY)]PEKK_.3;_HGTDLWIDNMSSAVPNHS[Phospho (STY)]PEKK_.4;_HGTDLWIDNMSSAVPNHS[Phospho (STY)]PEKK_.5;_HGTDLWIDNMSSAVPNHS[Phospho (STY)]PEK_.3;_HGTDLWIDNM[Oxidation (M)]SSAVPNHS[Phospho (STY)]PEKK_.3;_HGTDLWIDNM[Oxidation (M)]SSAVPNHS[Phospho (STY)]PEKK_.4;_HGTDLWIDNM[Oxidation (M)]SSAVPNHS[Phospho (STY)]PEK_.3	TDLWIDNMSSAVPNHSPEKKDSDFFTEHTQP	S	1	129	84027.8	117075	178664	86658.5	614051	588596	626631	122682	27016.7	26412	46691.8	54521.7	15661.5	1578.55	17169.8	92596.5	NaN	6578.44	NaN	91706.4	8367.97	NaN	7311.12	35713.1
ARFGAP2_S322_M1	ARFGAP2	ADP-ribosylation factor GTPase-activating protein 2	Q8N6H7	ARFG2_HUMAN	_SSVSHSVLS[Phospho (STY)]EMQVIEQETPVSAK_.3	_SSVSHSVLS[Phospho (STY)]EMQVIEQETPVSAK_.3	GMGLVSRSSVSHSVLSEMQVIEQETPVSAKS	S	0.998	314	NaN	NaN	NaN	NaN	NaN	NaN	NaN	497.815	NaN	NaN	NaN	NaN	NaN	NaN	NaN	NaN	NaN	NaN	NaN	547.151	NaN	NaN	NaN	NaN
ARFGAP2_S368_M1	ARFGAP2	ADP-ribosylation factor GTPase-activating protein 2	Q8N6H7	ARFG2_HUMAN	_DNPFSLGES[Phospho (STY)]FGSR_.2;_YKDNPFSLGES[Phospho (STY)]FGSR_.3	_DNPFSLGES[Phospho (STY)]FGSR_.2;_YKDNPFSLGES[Phospho (STY)]FGSR_.3	SGPPKYKDNPFSLGESFGSRWDTDAAWGMDR	S	0.999	360;358	NaN	NaN	NaN	NaN	5030.54	5266.46	2669.27	NaN	NaN	NaN	NaN	NaN	NaN	NaN	NaN	NaN	NaN	NaN	NaN	NaN	NaN	NaN	NaN	NaN
ARFGAP3_S451_M1	ARFGAP3	ADP-ribosylation factor GTPase-activating protein 3	Q9NP61	ARFG3_HUMAN	_LS[Phospho (STY)]ASSSISSADLFEEPR_.2	_LS[Phospho (STY)]ASSSISSADLFEEPR_.2	QSQADYETRARLERLSASSSISSADLFEEPR	S	1	450	NaN	NaN	NaN	NaN	NaN	NaN	NaN	2742.57	NaN	NaN	NaN	NaN	NaN	NaN	NaN	NaN	NaN	NaN	NaN	NaN	NaN	NaN	NaN	NaN
ARFGAP3_S453_M1	ARFGAP3	ADP-ribosylation factor GTPase-activating protein 3	Q9NP61	ARFG3_HUMAN	_LSAS[Phospho (STY)]SSISSADLFEEPR_.2	_LSAS[Phospho (STY)]SSISSADLFEEPR_.2	QADYETRARLERLSASSSISSADLFEEPRKQ	S	0.889	450	NaN	NaN	NaN	NaN	NaN	6202.63	NaN	NaN	1552.42	NaN	NaN	NaN	NaN	NaN	NaN	NaN	NaN	NaN	NaN	NaN	NaN	NaN	NaN	NaN
ARFGEF1_S52_M1	ARFGEF1	Brefeldin A-inhibited guanine nucleotide-exchange protein 1	Q9Y6D6	BIG1_HUMAN	_AETEKQS[Phospho (STY)]PPHGEAK_.3	_AETEKQS[Phospho (STY)]PPHGEAK_.3	CEVALEEIKAETEKQSPPHGEAKAGSSTLPP	S	1	46	NaN	NaN	NaN	NaN	687.572	NaN	NaN	NaN	NaN	NaN	NaN	341.366	NaN	NaN	NaN	1168.78	NaN	NaN	NaN	NaN	NaN	NaN	NaN	NaN
ARFGEF2_S1511_M1	ARFGEF2	Brefeldin A-inhibited guanine nucleotide-exchange protein 2	Q9Y6D5	BIG2_HUMAN	_HLDVDLDRQS[Phospho (STY)]LSSIDK_.3	_HLDVDLDRQS[Phospho (STY)]LSSIDK_.3	EDSSEKHLDVDLDRQSLSSIDKNPSERGQSQ	S	0.78	1502	NaN	NaN	NaN	NaN	NaN	2820.37	NaN	NaN	NaN	NaN	NaN	NaN	NaN	NaN	NaN	NaN	NaN	NaN	NaN	NaN	NaN	NaN	NaN	NaN
ARFGEF2_S1528_M1	ARFGEF2	Brefeldin A-inhibited guanine nucleotide-exchange protein 2	Q9Y6D5	BIG2_HUMAN	_GQSQLS[Phospho (STY)]NPTDDSWK_.2	_GQSQLS[Phospho (STY)]NPTDDSWK_.2	SSIDKNPSERGQSQLSNPTDDSWKGRPYANQ	S	1	1523	3637.71	7656.63	9339.05	5300.12	16877.5	18665.3	22700.7	6574.92	NaN	NaN	NaN	NaN	NaN	NaN	NaN	NaN	NaN	NaN	NaN	NaN	NaN	NaN	NaN	NaN
ARFGEF2_S1782_M1	ARFGEF2	Brefeldin A-inhibited guanine nucleotide-exchange protein 2	Q9Y6D5	BIG2_HUMAN	_IWIPEEPSQVPAALS[Phospho (STY)]PVW_.2	_IWIPEEPSQVPAALS[Phospho (STY)]PVW_.2	KIWIPEEPSQVPAALSPVW____________	S	1	1768	NaN	NaN	NaN	NaN	NaN	NaN	NaN	NaN	NaN	NaN	NaN	NaN	NaN	NaN	NaN	NaN	NaN	NaN	NaN	NaN	NaN	NaN	NaN	NaN
ARFGEF2_S214_M2	ARFGEF2	Brefeldin A-inhibited guanine nucleotide-exchange protein 2	Q9Y6D5	BIG2_HUMAN	_ELEKPIQS[Phospho (STY)]KPQSPVIQAAAVS[Phospho (STY)]PK_.4	_ELEKPIQS[Phospho (STY)]KPQSPVIQAAAVS[Phospho (STY)]PK_.4	NQVLQEARELEKPIQSKPQSPVIQAAAVSPK	S	0.996	207	NaN	NaN	NaN	NaN	NaN	15107.7	NaN	NaN	NaN	NaN	NaN	NaN	NaN	NaN	NaN	2996.22	NaN	NaN	NaN	1195.94	NaN	NaN	NaN	NaN
ARFGEF2_S214_M3	ARFGEF2	Brefeldin A-inhibited guanine nucleotide-exchange protein 2	Q9Y6D5	BIG2_HUMAN	_PIQS[Phospho (STY)]KPQS[Phospho (STY)]PVIQAAAVS[Phospho (STY)]PK_.3	_PIQS[Phospho (STY)]KPQS[Phospho (STY)]PVIQAAAVS[Phospho (STY)]PK_.3	NQVLQEARELEKPIQSKPQSPVIQAAAVSPK	S	1	211	2556.5	11478.9	14959	801.372	3872.19	15153.4	42808.1	18408.2	719.564	322.204	NaN	2674.67	2880.82	898.57	4608.51	21404.2	NaN	NaN	1191.27	7268.87	1074.64	219.027	546.37	2935.55
ARFGEF2_S218_M2	ARFGEF2	Brefeldin A-inhibited guanine nucleotide-exchange protein 2	Q9Y6D5	BIG2_HUMAN	_ELEKPIQSKPQS[Phospho (STY)]PVIQAAAVS[Phospho (STY)]PK_.3;_ELEKPIQSKPQS[Phospho (STY)]PVIQAAAVS[Phospho (STY)]PK_.4;_PIQSKPQS[Phospho (STY)]PVIQAAAVS[Phospho (STY)]PK_.2;_PIQSKPQS[Phospho (STY)]PVIQAAAVS[Phospho (STY)]PK_.3;_PQS[Phospho (STY)]PVIQAAAVS[Phospho (STY)]PK_.2	_ELEKPIQSKPQS[Phospho (STY)]PVIQAAAVS[Phospho (STY)]PK_.3;_ELEKPIQSKPQS[Phospho (STY)]PVIQAAAVS[Phospho (STY)]PK_.4;_PIQSKPQS[Phospho (STY)]PVIQAAAVS[Phospho (STY)]PK_.2;_PIQSKPQS[Phospho (STY)]PVIQAAAVS[Phospho (STY)]PK_.3;_PQS[Phospho (STY)]PVIQAAAVS[Phospho (STY)]PK_.2	QEARELEKPIQSKPQSPVIQAAAVSPKFVRL	S	1	207;211;216	192844	358215	463346	110107	128766	164261	240003	43707.4	1526.83	842.127	1023.8	20388.9	11034.3	882.214	18573.5	93493.2	NaN	7954.53	NaN	30276.9	1175.46	NaN	1297.2	19880.2
ARFGEF2_S218_M3	ARFGEF2	Brefeldin A-inhibited guanine nucleotide-exchange protein 2	Q9Y6D5	BIG2_HUMAN	_PIQS[Phospho (STY)]KPQS[Phospho (STY)]PVIQAAAVS[Phospho (STY)]PK_.3	_PIQS[Phospho (STY)]KPQS[Phospho (STY)]PVIQAAAVS[Phospho (STY)]PK_.3	QEARELEKPIQSKPQSPVIQAAAVSPKFVRL	S	1	211	2556.5	11478.9	14959	801.372	3872.19	15153.4	42808.1	18408.2	719.564	322.204	NaN	2674.67	2880.82	898.57	4608.51	21404.2	NaN	NaN	1191.27	7268.87	1074.64	219.027	546.37	2935.55
ARFGEF2_S227_M1	ARFGEF2	Brefeldin A-inhibited guanine nucleotide-exchange protein 2	Q9Y6D5	BIG2_HUMAN	_ELEKPIQSKPQSPVIQAAAVS[Phospho (STY)]PK_.3;_ELEKPIQSKPQSPVIQAAAVS[Phospho (STY)]PK_.4;_PIQSKPQSPVIQAAAVS[Phospho (STY)]PK_.2;_PIQSKPQSPVIQAAAVS[Phospho (STY)]PK_.3;_PQSPVIQAAAVS[Phospho (STY)]PK_.2;_PQSPVIQAAAVS[Phospho (STY)]PK_.3	_ELEKPIQSKPQSPVIQAAAVS[Phospho (STY)]PK_.3;_ELEKPIQSKPQSPVIQAAAVS[Phospho (STY)]PK_.4;_PIQSKPQSPVIQAAAVS[Phospho (STY)]PK_.2;_PIQSKPQSPVIQAAAVS[Phospho (STY)]PK_.3;_PQSPVIQAAAVS[Phospho (STY)]PK_.2;_PQSPVIQAAAVS[Phospho (STY)]PK_.3	IQSKPQSPVIQAAAVSPKFVRLKHSQAQSKP	S	1	207;211;216	50557.8	89587.6	141984	56630.6	174507	207398	188380	68342.3	4797.4	3135.66	4557.32	18092.7	33251.7	6324	17622.2	68125.6	NaN	NaN	NaN	28667.2	6084.5	3470.48	6982.69	30421.7
ARFGEF2_S227_M2	ARFGEF2	Brefeldin A-inhibited guanine nucleotide-exchange protein 2	Q9Y6D5	BIG2_HUMAN	_ELEKPIQSKPQS[Phospho (STY)]PVIQAAAVS[Phospho (STY)]PK_.3;_ELEKPIQSKPQS[Phospho (STY)]PVIQAAAVS[Phospho (STY)]PK_.4;_ELEKPIQS[Phospho (STY)]KPQSPVIQAAAVS[Phospho (STY)]PK_.4;_PIQSKPQS[Phospho (STY)]PVIQAAAVS[Phospho (STY)]PK_.2;_PIQSKPQS[Phospho (STY)]PVIQAAAVS[Phospho (STY)]PK_.3;_PQS[Phospho (STY)]PVIQAAAVS[Phospho (STY)]PK_.2	_ELEKPIQSKPQS[Phospho (STY)]PVIQAAAVS[Phospho (STY)]PK_.3;_ELEKPIQSKPQS[Phospho (STY)]PVIQAAAVS[Phospho (STY)]PK_.4;_ELEKPIQS[Phospho (STY)]KPQSPVIQAAAVS[Phospho (STY)]PK_.4;_PIQSKPQS[Phospho (STY)]PVIQAAAVS[Phospho (STY)]PK_.2;_PIQSKPQS[Phospho (STY)]PVIQAAAVS[Phospho (STY)]PK_.3;_PQS[Phospho (STY)]PVIQAAAVS[Phospho (STY)]PK_.2	IQSKPQSPVIQAAAVSPKFVRLKHSQAQSKP	S	1	207;211;216	212709	394753	508088	119184	138697	179715	258568	46736.1	1621.52	886.464	1161.98	21614.3	11709.9	928.661	19528.1	90614.3	NaN	8839.7	NaN	31393.3	1237.35	NaN	1365.49	21013.6
ARFGEF2_S227_M3	ARFGEF2	Brefeldin A-inhibited guanine nucleotide-exchange protein 2	Q9Y6D5	BIG2_HUMAN	_PIQS[Phospho (STY)]KPQS[Phospho (STY)]PVIQAAAVS[Phospho (STY)]PK_.3	_PIQS[Phospho (STY)]KPQS[Phospho (STY)]PVIQAAAVS[Phospho (STY)]PK_.3	IQSKPQSPVIQAAAVSPKFVRLKHSQAQSKP	S	1	211	2556.5	11478.9	14959	801.372	3872.19	15153.4	42808.1	18408.2	719.564	322.204	NaN	2674.67	2880.82	898.57	4608.51	21404.2	NaN	NaN	1191.27	7268.87	1074.64	219.027	546.37	2935.55
ARFGEF2_S276_M1	ARFGEF2	Brefeldin A-inhibited guanine nucleotide-exchange protein 2	Q9Y6D5	BIG2_HUMAN	_ERGS[Phospho (STY)]SLSGTDDGAQEVVK_.3	_ERGS[Phospho (STY)]SLSGTDDGAQEVVK_.3	GKVSTENGDAPRERGSSLSGTDDGAQEVVKD	S	0.942	273	NaN	NaN	3626.99	NaN	NaN	NaN	NaN	NaN	NaN	NaN	NaN	NaN	NaN	NaN	NaN	NaN	NaN	NaN	NaN	NaN	NaN	NaN	NaN	NaN
ARFGEF2_S277_M1	ARFGEF2	Brefeldin A-inhibited guanine nucleotide-exchange protein 2	Q9Y6D5	BIG2_HUMAN	_ERGSS[Phospho (STY)]LSGTDDGAQEVVK_.2;_ERGSS[Phospho (STY)]LSGTDDGAQEVVK_.3;_GSS[Phospho (STY)]LSGTDDGAQEVVKDILEDVVTSAIK_.3;_GSS[Phospho (STY)]LSGTDDGAQEVVK_.2	_ERGSS[Phospho (STY)]LSGTDDGAQEVVK_.2;_ERGSS[Phospho (STY)]LSGTDDGAQEVVK_.3;_GSS[Phospho (STY)]LSGTDDGAQEVVKDILEDVVTSAIK_.3;_GSS[Phospho (STY)]LSGTDDGAQEVVK_.2	KVSTENGDAPRERGSSLSGTDDGAQEVVKDI	S	1	273;275	54254.5	72117.5	113255	60633.1	247101	249677	251907	96469.9	4106.49	2376.29	4254.06	21806.4	14403.8	1183.9	18577.2	115381	NaN	NaN	NaN	35307.6	3091.67	NaN	NaN	12732.3
ARFGEF2_S346_M1	ARFGEF2	Brefeldin A-inhibited guanine nucleotide-exchange protein 2	Q9Y6D5	BIG2_HUMAN	_QS[Phospho (STY)]LSSADNLESDAQGHQVAAR_.3	_QS[Phospho (STY)]LSSADNLESDAQGHQVAAR_.3	VDENSQTNGIADDRQSLSSADNLESDAQGHQ	S	0.989	345	NaN	NaN	NaN	NaN	NaN	NaN	NaN	NaN	NaN	NaN	NaN	NaN	NaN	NaN	NaN	NaN	NaN	NaN	NaN	NaN	NaN	NaN	NaN	NaN
ARFGEF2_S349_M1	ARFGEF2	Brefeldin A-inhibited guanine nucleotide-exchange protein 2	Q9Y6D5	BIG2_HUMAN	_QSLSS[Phospho (STY)]ADNLESDAQGHQVAAR_.3	_QSLSS[Phospho (STY)]ADNLESDAQGHQVAAR_.3	NSQTNGIADDRQSLSSADNLESDAQGHQVAA	S	0.994	345	4582.55	5307.53	6783.55	1367.08	NaN	NaN	NaN	NaN	NaN	NaN	NaN	NaN	NaN	NaN	NaN	NaN	NaN	NaN	NaN	NaN	NaN	NaN	NaN	NaN
ARFGEF2_S614_M1	ARFGEF2	Brefeldin A-inhibited guanine nucleotide-exchange protein 2	Q9Y6D5	BIG2_HUMAN	_RC[Carbamidomethyl (C)]S[Phospho (STY)]VTSMESTVSSGTQTTVQDDPEQFEVIK_.3	_RC[Carbamidomethyl (C)]S[Phospho (STY)]VTSMESTVSSGTQTTVQDDPEQFEVIK_.3	QEIGDGKGLDMARRCSVTSMESTVSSGTQTT	S	1	612	NaN	NaN	NaN	NaN	NaN	NaN	NaN	NaN	NaN	NaN	NaN	NaN	NaN	NaN	NaN	6600.45	NaN	NaN	NaN	2619.65	NaN	NaN	NaN	NaN
ARFIP1_S132_M1	ARFIP1	Arfaptin-1	P53367	ARFP1_HUMAN	_KWS[Phospho (STY)]LNTYK_.2	_KWS[Phospho (STY)]LNTYK_.2	IKNPAMEKLELVRKWSLNTYKCTRQIISEKL	S	1	130	NaN	NaN	NaN	NaN	NaN	NaN	NaN	NaN	NaN	NaN	NaN	NaN	NaN	NaN	NaN	NaN	NaN	NaN	NaN	NaN	NaN	NaN	NaN	NaN
ARFIP1_S36_M1	ARFIP1	Arfaptin-1	P53367	ARFP1_HUMAN	_DLKHS[Phospho (STY)]LPSGLGLSETQITSHGFDNTK_.4	_DLKHS[Phospho (STY)]LPSGLGLSETQITSHGFDNTK_.4	VDDSREHSFNRDLKHSLPSGLGLSETQITSH	S	1	32	NaN	NaN	NaN	NaN	NaN	NaN	NaN	NaN	NaN	NaN	NaN	2308.53	NaN	NaN	NaN	NaN	NaN	NaN	NaN	NaN	NaN	NaN	NaN	NaN
ARFIP1_S39_M1	ARFIP1	Arfaptin-1	P53367	ARFP1_HUMAN	_HSLPS[Phospho (STY)]GLGLSETQITSHGFDNTK_.3;_HSLPS[Phospho (STY)]GLGLSETQITSHGFDNTK_.4	_HSLPS[Phospho (STY)]GLGLSETQITSHGFDNTK_.3;_HSLPS[Phospho (STY)]GLGLSETQITSHGFDNTK_.4	SREHSFNRDLKHSLPSGLGLSETQITSHGFD	S	1	35	7412.61	7778.06	15085.7	4754.33	5073.08	NaN	NaN	2817.63	NaN	1642.23	2247.83	NaN	NaN	NaN	NaN	1832.81	NaN	NaN	NaN	NaN	NaN	NaN	NaN	NaN
ARFIP1_S5_M1	ARFIP1	Arfaptin-1	P53367	ARFP1_HUMAN	_A[Acetyl (Protein N-term)]QES[Phospho (STY)]PKNSAAEIPVTSNGEVDDSREHSFNR_.3;_A[Acetyl (Protein N-term)]QES[Phospho (STY)]PKNSAAEIPVTSNGEVDDSREHSFNR_.4;_A[Acetyl (Protein N-term)]QES[Phospho (STY)]PKNSAAEIPVTSNGEVDDSR_.3	_AQES[Phospho (STY)]PKNSAAEIPVTSNGEVDDSREHSFNR_.3;_AQES[Phospho (STY)]PKNSAAEIPVTSNGEVDDSREHSFNR_.4;_AQES[Phospho (STY)]PKNSAAEIPVTSNGEVDDSR_.3	___________MAQESPKNSAAEIPVTSNGE	S	1	2	106060	NaN	171099	90434.1	NaN	NaN	NaN	NaN	NaN	321.551	NaN	20845.4	NaN	NaN	NaN	NaN	NaN	NaN	NaN	NaN	NaN	NaN	NaN	NaN
ARFIP1_S5_M2	ARFIP1	Arfaptin-1	P53367	ARFP1_HUMAN	_AQES[Phospho (STY)]PKNS[Phospho (STY)]AAEIPVTSNGEVDDSR_.3	_AQES[Phospho (STY)]PKNS[Phospho (STY)]AAEIPVTSNGEVDDSR_.3	___________MAQESPKNSAAEIPVTSNGE	S	1	2	3524.49	3687.45	NaN	NaN	NaN	NaN	NaN	NaN	NaN	NaN	NaN	NaN	NaN	NaN	NaN	NaN	NaN	NaN	NaN	94.737	NaN	NaN	NaN	NaN
ARFIP1_S76_M1	ARFIP1	Arfaptin-1	P53367	ARFP1_HUMAN	_EGVIEAGAFQGSPAPPLPS[Phospho (STY)]VM[Oxidation (M)]SPSR_.3	_EGVIEAGAFQGSPAPPLPS[Phospho (STY)]VM[Oxidation (M)]SPSR_.3	IEAGAFQGSPAPPLPSVMSPSRVAASRLAQQ	S	1	58	NaN	NaN	NaN	3886.7	NaN	NaN	NaN	NaN	NaN	NaN	NaN	NaN	NaN	NaN	NaN	3075.05	NaN	NaN	NaN	NaN	NaN	NaN	NaN	NaN
ARFIP1_S79_M1	ARFIP1	Arfaptin-1	P53367	ARFP1_HUMAN	_EGVIEAGAFQGSPAPPLPSVMS[Phospho (STY)]PSR_.3	_EGVIEAGAFQGSPAPPLPSVMS[Phospho (STY)]PSR_.3	GAFQGSPAPPLPSVMSPSRVAASRLAQQGSD	S	0.959	58	NaN	6729.63	NaN	NaN	NaN	NaN	NaN	NaN	NaN	NaN	NaN	NaN	NaN	NaN	NaN	NaN	NaN	NaN	NaN	NaN	NaN	NaN	NaN	NaN
ARFIP1_S9_M1	ARFIP1	Arfaptin-1	P53367	ARFP1_HUMAN	_A[Acetyl (Protein N-term)]QESPKNS[Phospho (STY)]AAEIPVTSNGEVDDSREHSFNR_.4;_A[Acetyl (Protein N-term)]QESPKNS[Phospho (STY)]AAEIPVTSNGEVDDSR_.3	_AQESPKNS[Phospho (STY)]AAEIPVTSNGEVDDSREHSFNR_.4;_AQESPKNS[Phospho (STY)]AAEIPVTSNGEVDDSR_.3	_______MAQESPKNSAAEIPVTSNGEVDDS	S	0.996	2	NaN	28108.9	NaN	33716.2	NaN	NaN	19108.4	NaN	1559.81	1298.66	3223.9	9587.75	NaN	NaN	NaN	NaN	NaN	NaN	NaN	NaN	NaN	NaN	NaN	NaN
ARFIP1_S9_M2	ARFIP1	Arfaptin-1	P53367	ARFP1_HUMAN	_AQES[Phospho (STY)]PKNS[Phospho (STY)]AAEIPVTSNGEVDDSR_.3	_AQES[Phospho (STY)]PKNS[Phospho (STY)]AAEIPVTSNGEVDDSR_.3	_______MAQESPKNSAAEIPVTSNGEVDDS	S	1	2	3524.49	3687.45	NaN	NaN	NaN	NaN	NaN	NaN	NaN	NaN	NaN	NaN	NaN	NaN	NaN	NaN	NaN	NaN	NaN	94.737	NaN	NaN	NaN	NaN
ARFIP2_S72_M1	ARFIP2	Arfaptin-2	P53365	ARFP2_HUMAN	_HPS[Phospho (STY)]HSTTPSGPGDEVAR_.3	_HPS[Phospho (STY)]HSTTPSGPGDEVAR_.3	GSGDGLIPTGSGRHPSHSTTPSGPGDEVARG	S	1	70	NaN	NaN	NaN	6626.4	NaN	NaN	NaN	NaN	7613.39	3770.2	8950.08	NaN	NaN	NaN	NaN	28886.5	NaN	NaN	NaN	NaN	NaN	NaN	NaN	NaN
ARGLU1_S77_M1	ARGLU1	Arginine and glutamate-rich protein 1	Q9NWB6	ARGL1_HUMAN	_ASS[Phospho (STY)]PPDRIDIFGR_.2;_ASS[Phospho (STY)]PPDRIDIFGR_.3;_ERASS[Phospho (STY)]PPDRIDIFGR_.3	_ASS[Phospho (STY)]PPDRIDIFGR_.2;_ASS[Phospho (STY)]PPDRIDIFGR_.3;_ERASS[Phospho (STY)]PPDRIDIFGR_.3	NTAVSRRERDRERASSPPDRIDIFGRTVSKR	S	1	75;73	62505.3	89995	173344	95806.3	584390	609681	2560200	774179	NaN	NaN	NaN	NaN	276886	NaN	NaN	89870.1	3473170	4273310	6829130	6881540	833556	330779	747936	3792610
ARHGAP1_S47_M2	ARHGAP1	Rho GTPase-activating protein 1	Q07960	RHG01_HUMAN	_SDDS[Phospho (STY)]KSSS[Phospho (STY)]PELVTHLK_.3	_SDDS[Phospho (STY)]KSSS[Phospho (STY)]PELVTHLK_.3	NWPSDEMPDFPKSDDSKSSSPELVTHLKWDD	S	0.999	44	186751	237860	NaN	NaN	NaN	NaN	7322.22	NaN	NaN	NaN	NaN	114324	NaN	NaN	NaN	74051	NaN	NaN	NaN	NaN	9015.61	NaN	NaN	NaN
ARHGAP1_S51_M1	ARHGAP1	Rho GTPase-activating protein 1	Q07960	RHG01_HUMAN	_SSS[Phospho (STY)]PELVTHLK_.2	_SSS[Phospho (STY)]PELVTHLK_.2	DEMPDFPKSDDSKSSSPELVTHLKWDDPYYD	S	1	49	186032	241442	436464	172654	5563.61	NaN	NaN	NaN	3393.1	2452.01	8204.53	110392	NaN	NaN	2655.95	71767.2	NaN	NaN	NaN	17691.5	8438.78	1035.21	2046.72	5050.64
ARHGAP1_S51_M2	ARHGAP1	Rho GTPase-activating protein 1	Q07960	RHG01_HUMAN	_SDDS[Phospho (STY)]KSSS[Phospho (STY)]PELVTHLK_.3	_SDDS[Phospho (STY)]KSSS[Phospho (STY)]PELVTHLK_.3	DEMPDFPKSDDSKSSSPELVTHLKWDDPYYD	S	1	44	186751	237860	NaN	NaN	NaN	NaN	7322.22	NaN	NaN	NaN	NaN	114324	NaN	NaN	NaN	74051	NaN	NaN	NaN	NaN	9015.61	NaN	NaN	NaN
ARHGAP10_S591_M1	ARHGAP10	Rho GTPase-activating protein 10	A1A4S6	RHG10_HUMAN	_TPPDTTFPEPTC[Carbamidomethyl (C)]LSAS[Phospho (STY)]PPNAPPR_.3	_TPPDTTFPEPTC[Carbamidomethyl (C)]LSAS[Phospho (STY)]PPNAPPR_.3	TPPDTTFPEPTCLSASPPNAPPRQSKRQGQR	S	1	576	NaN	NaN	NaN	NaN	NaN	NaN	NaN	NaN	NaN	NaN	NaN	NaN	19960.9	1821.64	12526.5	14091.1	5465.54	9175.5	15451.6	46312.9	1536.91	NaN	1269.68	15591.9
ARHGAP12_S103_M1	ARHGAP12	Rho GTPase-activating protein 12	Q8IWW6	RHG12_HUMAN	_S[Phospho (STY)]TENVNKLPELSSFGK_.3	_S[Phospho (STY)]TENVNKLPELSSFGK_.3	PNNSTKIMQSLHLQRSTENVNKLPELSSFGK	S	0.933	103	NaN	NaN	NaN	NaN	NaN	NaN	NaN	NaN	NaN	NaN	NaN	NaN	NaN	NaN	NaN	NaN	NaN	NaN	NaN	NaN	NaN	NaN	NaN	NaN
ARHGAP12_S240_M1	ARHGAP12	Rho GTPase-activating protein 12	Q8IWW6	RHG12_HUMAN	_ATTPPNQGRPDS[Phospho (STY)]PVYANLQELK_.3	_ATTPPNQGRPDS[Phospho (STY)]PVYANLQELK_.3	EQIRATTPPNQGRPDSPVYANLQELKISQSA	S	0.956	229	NaN	NaN	NaN	NaN	NaN	NaN	NaN	NaN	NaN	NaN	NaN	NaN	NaN	NaN	NaN	NaN	NaN	NaN	NaN	NaN	NaN	NaN	NaN	NaN
ARHGAP12_S240_M2	ARHGAP12	Rho GTPase-activating protein 12	Q8IWW6	RHG12_HUMAN	_ATT[Phospho (STY)]PPNQGRPDS[Phospho (STY)]PVYANLQELK_.3	_ATT[Phospho (STY)]PPNQGRPDS[Phospho (STY)]PVYANLQELK_.3	EQIRATTPPNQGRPDSPVYANLQELKISQSA	S	1	229	82523.2	163721	179711	48890.9	148447	224344	306396	37581.1	5688.38	NaN	NaN	12309.1	17926.9	NaN	25880.7	NaN	NaN	NaN	18466	55777.4	NaN	NaN	NaN	NaN
ARHGAP12_T231_M1	ARHGAP12	Rho GTPase-activating protein 12	Q8IWW6	RHG12_HUMAN	_ATT[Phospho (STY)]PPNQGRPDSPVYANLQELK_.3	_ATT[Phospho (STY)]PPNQGRPDSPVYANLQELK_.3	GDELSSSSTEQIRATTPPNQGRPDSPVYANL	T	0.997	229	NaN	NaN	NaN	9852.54	NaN	39637	36949.9	NaN	NaN	NaN	NaN	NaN	NaN	NaN	NaN	NaN	NaN	NaN	NaN	NaN	NaN	NaN	NaN	NaN
ARHGAP12_T231_M2	ARHGAP12	Rho GTPase-activating protein 12	Q8IWW6	RHG12_HUMAN	_ATT[Phospho (STY)]PPNQGRPDSPVY[Phospho (STY)]ANLQELK_.3;_ATT[Phospho (STY)]PPNQGRPDS[Phospho (STY)]PVYANLQELK_.3	_ATT[Phospho (STY)]PPNQGRPDSPVY[Phospho (STY)]ANLQELK_.3;_ATT[Phospho (STY)]PPNQGRPDS[Phospho (STY)]PVYANLQELK_.3	GDELSSSSTEQIRATTPPNQGRPDSPVYANL	T	1	229	92661.8	183835	201790	54897.5	166685	251906	344039	42198.2	6387.24	NaN	NaN	13821.4	20129.3	NaN	29060.3	NaN	NaN	67227.2	20734.6	62630.1	NaN	NaN	NaN	NaN
ARHGAP12_Y243_M2	ARHGAP12	Rho GTPase-activating protein 12	Q8IWW6	RHG12_HUMAN	_ATT[Phospho (STY)]PPNQGRPDSPVY[Phospho (STY)]ANLQELK_.3	_ATT[Phospho (STY)]PPNQGRPDSPVY[Phospho (STY)]ANLQELK_.3	RATTPPNQGRPDSPVYANLQELKISQSALPP	Y	1	229	NaN	NaN	NaN	NaN	NaN	NaN	NaN	NaN	NaN	NaN	NaN	NaN	NaN	NaN	NaN	NaN	NaN	7355.62	NaN	NaN	NaN	NaN	NaN	NaN
ARHGAP17_S162_M1	ARHGAP17	Rho GTPase-activating protein 17	Q68EM7	RHG17_HUMAN	_SS[Phospho (STY)]GTNFQGLPSK_.2	_SS[Phospho (STY)]GTNFQGLPSK_.2	DWDSVRARWNQAHKSSGTNFQGLPSKIDTLK	S	1	161	23232.4	38761.6	NaN	15810.5	129369	154134	126209	NaN	NaN	NaN	NaN	NaN	NaN	NaN	NaN	NaN	NaN	NaN	NaN	NaN	NaN	NaN	NaN	NaN
ARHGAP17_S171_M1	ARHGAP17	Rho GTPase-activating protein 17	Q68EM7	RHG17_HUMAN	_SSGTNFQGLPS[Phospho (STY)]K_.2	_SSGTNFQGLPS[Phospho (STY)]K_.2	NQAHKSSGTNFQGLPSKIDTLKEEMDEAGNK	S	1	161	4268.29	3076.97	11971.4	4968.51	28705.3	22422.4	21144.1	4010.7	1631.37	NaN	3041.23	2733.74	NaN	NaN	1384.8	3196.37	2179.3	NaN	980.6	5690	1447.41	781.225	1016.59	NaN
ARHGAP17_S551_M2	ARHGAP17	Rho GTPase-activating protein 17	Q68EM7	RHG17_HUMAN	_AES[Phospho (STY)]SSGGGTVPSSAGILEQGPSPGDGS[Phospho (STY)]PPKPK_.3	_AES[Phospho (STY)]SSGGGTVPSSAGILEQGPSPGDGS[Phospho (STY)]PPKPK_.3	VPAGPEPPPQSSRAESSSGGGTVPSSAGILE	S	0.953	549	NaN	NaN	NaN	NaN	NaN	NaN	NaN	NaN	NaN	NaN	NaN	NaN	NaN	NaN	NaN	NaN	NaN	NaN	NaN	NaN	NaN	NaN	NaN	NaN
ARHGAP17_S570_M1	ARHGAP17	Rho GTPase-activating protein 17	Q68EM7	RHG17_HUMAN	_AESSSGGGTVPSSAGILEQGPS[Phospho (STY)]PGDGSPPKPK_.3	_AESSSGGGTVPSSAGILEQGPS[Phospho (STY)]PGDGSPPKPK_.3	GGTVPSSAGILEQGPSPGDGSPPKPKDPVSA	S	0.966	549	NaN	NaN	NaN	NaN	NaN	NaN	NaN	NaN	NaN	NaN	NaN	NaN	NaN	NaN	NaN	NaN	NaN	NaN	NaN	NaN	NaN	NaN	NaN	NaN
ARHGAP17_S570_M2	ARHGAP17	Rho GTPase-activating protein 17	Q68EM7	RHG17_HUMAN	_AESSSGGGTVPSSAGILEQGPS[Phospho (STY)]PGDGS[Phospho (STY)]PPKPK_.3	_AESSSGGGTVPSSAGILEQGPS[Phospho (STY)]PGDGS[Phospho (STY)]PPKPK_.3	GGTVPSSAGILEQGPSPGDGSPPKPKDPVSA	S	1	549	6504.28	16008.2	25821.9	NaN	NaN	3853.94	11740.8	NaN	NaN	NaN	NaN	NaN	NaN	NaN	NaN	NaN	NaN	NaN	NaN	1354.92	NaN	NaN	NaN	NaN
ARHGAP17_S575_M1	ARHGAP17	Rho GTPase-activating protein 17	Q68EM7	RHG17_HUMAN	_AESSSGGGTVPSSAGILEQGPSPGDGS[Phospho (STY)]PPKPKDPVSAAVPAPGR_.4;_AESSSGGGTVPSSAGILEQGPSPGDGS[Phospho (STY)]PPKPK_.3;_AESSSGGGTVPSSAGILEQGPSPGDGS[Phospho (STY)]PPKPK_.4;_AESSSGGGTVPSSAGILEQGPSPGDGS[Phospho (STY)]PPKPK_.5	_AESSSGGGTVPSSAGILEQGPSPGDGS[Phospho (STY)]PPKPKDPVSAAVPAPGR_.4;_AESSSGGGTVPSSAGILEQGPSPGDGS[Phospho (STY)]PPKPK_.3;_AESSSGGGTVPSSAGILEQGPSPGDGS[Phospho (STY)]PPKPK_.4;_AESSSGGGTVPSSAGILEQGPSPGDGS[Phospho (STY)]PPKPK_.5	SSAGILEQGPSPGDGSPPKPKDPVSAAVPAP	S	1	549	321870	403187	696563	213090	1656770	1937720	1628160	708989	17884.4	21743.1	26458.4	54252.7	94853.3	23948.9	111608	323292	19066.6	20955	41317	466227	21160	4964.32	9096.17	197191
ARHGAP17_S575_M2	ARHGAP17	Rho GTPase-activating protein 17	Q68EM7	RHG17_HUMAN	_AESSSGGGTVPSSAGILEQGPS[Phospho (STY)]PGDGS[Phospho (STY)]PPKPK_.3;_AES[Phospho (STY)]SSGGGTVPSSAGILEQGPSPGDGS[Phospho (STY)]PPKPK_.3	_AESSSGGGTVPSSAGILEQGPS[Phospho (STY)]PGDGS[Phospho (STY)]PPKPK_.3;_AES[Phospho (STY)]SSGGGTVPSSAGILEQGPSPGDGS[Phospho (STY)]PPKPK_.3	SSAGILEQGPSPGDGSPPKPKDPVSAAVPAP	S	1	549	9926.45	24430.7	39407.8	NaN	NaN	5881.65	17918.2	NaN	NaN	NaN	NaN	NaN	NaN	NaN	NaN	NaN	NaN	NaN	NaN	2067.8	NaN	NaN	NaN	NaN
ARHGAP17_S595_M2	ARHGAP17	Rho GTPase-activating protein 17	Q68EM7	RHG17_HUMAN	_NNS[Phospho (STY)]QIASGQNQPQAAAGSHQLSMGQPHNAAGPS[Phospho (STY)]PHTLR_.4	_NNS[Phospho (STY)]QIASGQNQPQAAAGSHQLSMGQPHNAAGPS[Phospho (STY)]PHTLR_.4	KDPVSAAVPAPGRNNSQIASGQNQPQAAAGS	S	1	593	NaN	NaN	NaN	NaN	NaN	NaN	NaN	NaN	NaN	NaN	NaN	NaN	NaN	NaN	NaN	NaN	NaN	NaN	NaN	NaN	NaN	NaN	NaN	NaN
ARHGAP17_S610_M1	ARHGAP17	Rho GTPase-activating protein 17	Q68EM7	RHG17_HUMAN	_NNSQIASGQNQPQAAAGS[Phospho (STY)]HQLSMGQPHNAAGPSPHTLR_.4	_NNSQIASGQNQPQAAAGS[Phospho (STY)]HQLSMGQPHNAAGPSPHTLR_.4	SQIASGQNQPQAAAGSHQLSMGQPHNAAGPS	S	0.946	593	NaN	NaN	NaN	NaN	NaN	NaN	NaN	NaN	NaN	NaN	NaN	NaN	NaN	NaN	NaN	NaN	NaN	NaN	938.413	NaN	NaN	NaN	NaN	NaN
ARHGAP17_S625_M1	ARHGAP17	Rho GTPase-activating protein 17	Q68EM7	RHG17_HUMAN	_NNSQIASGQNQPQAAAGSHQLSMGQPHNAAGPS[Phospho (STY)]PHTLRR_.4;_NNSQIASGQNQPQAAAGSHQLSMGQPHNAAGPS[Phospho (STY)]PHTLRR_.5;_NNSQIASGQNQPQAAAGSHQLSMGQPHNAAGPS[Phospho (STY)]PHTLR_.4;_NNSQIASGQNQPQAAAGSHQLSMGQPHNAAGPS[Phospho (STY)]PHTLR_.5;_NNSQIASGQNQPQAAAGSHQLSM[Oxidation (M)]GQPHNAAGPS[Phospho (STY)]PHTLRR_.4;_NNSQIASGQNQPQAAAGSHQLSM[Oxidation (M)]GQPHNAAGPS[Phospho (STY)]PHTLRR_.5;_NNSQIASGQNQPQAAA…	_NNSQIASGQNQPQAAAGSHQLSMGQPHNAAGPS[Phospho (STY)]PHTLRR_.4;_NNSQIASGQNQPQAAAGSHQLSMGQPHNAAGPS[Phospho (STY)]PHTLRR_.5;_NNSQIASGQNQPQAAAGSHQLSMGQPHNAAGPS[Phospho (STY)]PHTLR_.4;_NNSQIASGQNQPQAAAGSHQLSMGQPHNAAGPS[Phospho (STY)]PHTLR_.5;_NNSQIASGQNQPQAAAGSHQLSM[Oxidation (M)]GQPHNAAGPS[Phospho (STY)]PHTLRR_.4;_NNSQIASGQNQPQAAAGSHQLSM[Oxidation (M)]GQPHNAAGPS[Phospho (STY)]PHTLRR_.5;_NNSQIASGQNQPQAAA…	SHQLSMGQPHNAAGPSPHTLRRAVKKPAPAP	S	1	593	9684.04	11199.9	26594.8	5204	464634	621966	333513	118519	1395.88	1633.82	2284	NaN	9816.03	1559.49	NaN	4206.35	1146.96	NaN	NaN	24505.7	2957.66	NaN	NaN	9437.02
ARHGAP17_S625_M2	ARHGAP17	Rho GTPase-activating protein 17	Q68EM7	RHG17_HUMAN	_NNS[Phospho (STY)]QIASGQNQPQAAAGSHQLSMGQPHNAAGPS[Phospho (STY)]PHTLR_.4	_NNS[Phospho (STY)]QIASGQNQPQAAAGSHQLSMGQPHNAAGPS[Phospho (STY)]PHTLR_.4	SHQLSMGQPHNAAGPSPHTLRRAVKKPAPAP	S	1	593	NaN	NaN	NaN	NaN	NaN	NaN	NaN	NaN	NaN	NaN	NaN	NaN	NaN	NaN	NaN	NaN	NaN	NaN	NaN	NaN	NaN	NaN	NaN	NaN
ARHGAP17_S674_M1	ARHGAP17	Rho GTPase-activating protein 17	Q68EM7	RHG17_HUMAN	_S[Phospho (STY)]PSPPTQHTGQPPGQPSAPSQLSAPR_.3;_S[Phospho (STY)]PSPPTQHTGQPPGQPSAPSQLSAPR_.4	_S[Phospho (STY)]PSPPTQHTGQPPGQPSAPSQLSAPR_.3;_S[Phospho (STY)]PSPPTQHTGQPPGQPSAPSQLSAPR_.4	TSQHPPSLSPKPPTRSPSPPTQHTGQPPGQP	S	0.972	674	NaN	66260.7	105051	NaN	NaN	NaN	NaN	NaN	NaN	NaN	NaN	NaN	NaN	NaN	NaN	NaN	NaN	NaN	NaN	NaN	NaN	NaN	NaN	NaN
ARHGAP17_S676_M1	ARHGAP17	Rho GTPase-activating protein 17	Q68EM7	RHG17_HUMAN	_SPS[Phospho (STY)]PPTQHTGQPPGQPSAPSQLSAPR_.3	_SPS[Phospho (STY)]PPTQHTGQPPGQPSAPSQLSAPR_.3	QHPPSLSPKPPTRSPSPPTQHTGQPPGQPSA	S	1	674	637054	774632	1609920	394786	3756890	5235600	3924000	1413890	NaN	NaN	NaN	NaN	NaN	NaN	206516	642906	NaN	NaN	NaN	926374	NaN	NaN	NaN	407856
ARHGAP17_S762_M1	ARHGAP17	Rho GTPase-activating protein 17	Q68EM7	RHG17_HUMAN	_PNSQGPPNPMALPSEHGLEQPSHTPPQTPTPPS[Phospho (STY)]TPPLGK_.4	_PNSQGPPNPMALPSEHGLEQPSHTPPQTPTPPS[Phospho (STY)]TPPLGK_.4	LEQPSHTPPQTPTPPSTPPLGKQNPSLPAPQ	S	0.818	730	NaN	NaN	NaN	NaN	NaN	NaN	NaN	NaN	NaN	NaN	NaN	NaN	NaN	NaN	NaN	NaN	NaN	NaN	NaN	NaN	NaN	NaN	NaN	NaN
ARHGAP17_S762_M2	ARHGAP17	Rho GTPase-activating protein 17	Q68EM7	RHG17_HUMAN	_PNSQGPPNPMALPSEHGLEQPSHTPPQTPTPPS[Phospho (STY)]T[Phospho (STY)]PPLGK_.4;_PNSQGPPNPMALPSEHGLEQPSHTPPQTPTPPS[Phospho (STY)]T[Phospho (STY)]PPLGK_.5;_PNSQGPPNPM[Oxidation (M)]ALPSEHGLEQPSHTPPQTPTPPS[Phospho (STY)]T[Phospho (STY)]PPLGK_.4	_PNSQGPPNPMALPSEHGLEQPSHTPPQTPTPPS[Phospho (STY)]T[Phospho (STY)]PPLGK_.4;_PNSQGPPNPMALPSEHGLEQPSHTPPQTPTPPS[Phospho (STY)]T[Phospho (STY)]PPLGK_.5;_PNSQGPPNPM[Oxidation (M)]ALPSEHGLEQPSHTPPQTPTPPS[Phospho (STY)]T[Phospho (STY)]PPLGK_.4	LEQPSHTPPQTPTPPSTPPLGKQNPSLPAPQ	S	1	730	NaN	NaN	26470.8	1085.58	NaN	NaN	54738.6	12714.5	NaN	NaN	NaN	NaN	1727.4	NaN	3650.55	NaN	NaN	NaN	NaN	NaN	NaN	NaN	NaN	NaN
ARHGAP17_T628_M1	ARHGAP17	Rho GTPase-activating protein 17	Q68EM7	RHG17_HUMAN	_NNSQIASGQNQPQAAAGSHQLSMGQPHNAAGPSPHT[Phospho (STY)]LR_.5	_NNSQIASGQNQPQAAAGSHQLSMGQPHNAAGPSPHT[Phospho (STY)]LR_.5	LSMGQPHNAAGPSPHTLRRAVKKPAPAPPKP	T	0.969	593	NaN	1706.12	3986.17	NaN	NaN	NaN	NaN	NaN	NaN	NaN	NaN	NaN	NaN	NaN	NaN	NaN	NaN	NaN	NaN	NaN	NaN	NaN	NaN	2045.05
ARHGAP17_T682_M1	ARHGAP17	Rho GTPase-activating protein 17	Q68EM7	RHG17_HUMAN	_SPSPPTQHT[Phospho (STY)]GQPPGQPSAPSQLSAPR_.4	_SPSPPTQHT[Phospho (STY)]GQPPGQPSAPSQLSAPR_.4	SPKPPTRSPSPPTQHTGQPPGQPSAPSQLSA	T	1	674	NaN	NaN	NaN	NaN	NaN	NaN	NaN	NaN	NaN	3424.5	NaN	NaN	NaN	NaN	14194.6	54058.3	4878.56	NaN	NaN	78486.4	NaN	NaN	NaN	36657.9
ARHGAP17_T757_M2	ARHGAP17	Rho GTPase-activating protein 17	Q68EM7	RHG17_HUMAN	_PNSQGPPNPMALPSEHGLEQPSHTPPQT[Phospho (STY)]PTPPST[Phospho (STY)]PPLGK_.5	_PNSQGPPNPMALPSEHGLEQPSHTPPQT[Phospho (STY)]PTPPST[Phospho (STY)]PPLGK_.5	PSEHGLEQPSHTPPQTPTPPSTPPLGKQNPS	T	0.941	730	NaN	NaN	NaN	NaN	NaN	NaN	NaN	NaN	NaN	NaN	NaN	NaN	NaN	NaN	2867.87	NaN	NaN	NaN	NaN	NaN	NaN	NaN	NaN	NaN
ARHGAP17_T759_M2	ARHGAP17	Rho GTPase-activating protein 17	Q68EM7	RHG17_HUMAN	_PNSQGPPNPMALPSEHGLEQPSHTPPQTPT[Phospho (STY)]PPST[Phospho (STY)]PPLGK_.4;_PNSQGPPNPM[Oxidation (M)]ALPSEHGLEQPSHTPPQTPT[Phospho (STY)]PPST[Phospho (STY)]PPLGK_.4	_PNSQGPPNPMALPSEHGLEQPSHTPPQTPT[Phospho (STY)]PPST[Phospho (STY)]PPLGK_.4;_PNSQGPPNPM[Oxidation (M)]ALPSEHGLEQPSHTPPQTPT[Phospho (STY)]PPST[Phospho (STY)]PPLGK_.4	EHGLEQPSHTPPQTPTPPSTPPLGKQNPSLP	T	1	730	NaN	123074	154113	NaN	NaN	282118	220711	NaN	NaN	NaN	NaN	NaN	NaN	NaN	NaN	80593.6	NaN	NaN	NaN	127756	NaN	NaN	NaN	NaN
ARHGAP17_T763_M2	ARHGAP17	Rho GTPase-activating protein 17	Q68EM7	RHG17_HUMAN	_PNSQGPPNPMALPSEHGLEQPSHTPPQTPTPPS[Phospho (STY)]T[Phospho (STY)]PPLGK_.4;_PNSQGPPNPMALPSEHGLEQPSHTPPQTPTPPS[Phospho (STY)]T[Phospho (STY)]PPLGK_.5;_PNSQGPPNPMALPSEHGLEQPSHTPPQTPT[Phospho (STY)]PPST[Phospho (STY)]PPLGK_.4;_PNSQGPPNPMALPSEHGLEQPSHTPPQT[Phospho (STY)]PTPPST[Phospho (STY)]PPLGK_.5;_PNSQGPPNPM[Oxidation (M)]ALPSEHGLEQPSHTPPQTPTPPS[Phospho (STY)]T[Phospho (STY)]PPLGK_.4;_PNSQGPPNPM[Ox…	_PNSQGPPNPMALPSEHGLEQPSHTPPQTPTPPS[Phospho (STY)]T[Phospho (STY)]PPLGK_.4;_PNSQGPPNPMALPSEHGLEQPSHTPPQTPTPPS[Phospho (STY)]T[Phospho (STY)]PPLGK_.5;_PNSQGPPNPMALPSEHGLEQPSHTPPQTPT[Phospho (STY)]PPST[Phospho (STY)]PPLGK_.4;_PNSQGPPNPMALPSEHGLEQPSHTPPQT[Phospho (STY)]PTPPST[Phospho (STY)]PPLGK_.5;_PNSQGPPNPM[Oxidation (M)]ALPSEHGLEQPSHTPPQTPTPPS[Phospho (STY)]T[Phospho (STY)]PPLGK_.4;_PNSQGPPNPM[Ox…	EQPSHTPPQTPTPPSTPPLGKQNPSLPAPQT	T	1	730	NaN	222171	330645	13144.4	NaN	646740	594341	153950	NaN	NaN	NaN	NaN	26372.7	NaN	41190.9	145487	NaN	NaN	NaN	230624	NaN	NaN	NaN	NaN
ARHGAP21_S1098_M1	ARHGAP21	Rho GTPase-activating protein 21	Q5T5U3	RHG21_HUMAN	_TQSPHS[Phospho (STY)]PKEESER_.3	_TQSPHS[Phospho (STY)]PKEESER_.3	TLLGAKSEPKTQSPHSPKEESERKLLSKDDT	S	1	1093	1327.6	NaN	NaN	NaN	1100.1	NaN	NaN	NaN	NaN	NaN	132.493	NaN	NaN	NaN	590.442	NaN	470.462	NaN	488.238	NaN	1006.34	NaN	NaN	NaN
ARHGAP21_S1503_M1	ARHGAP21	Rho GTPase-activating protein 21	Q5T5U3	RHG21_HUMAN	_ESTPSEEPS[Phospho (STY)]PPHNSK_.2;_ESTPSEEPS[Phospho (STY)]PPHNSK_.3	_ESTPSEEPS[Phospho (STY)]PPHNSK_.2;_ESTPSEEPS[Phospho (STY)]PPHNSK_.3	EKISLGKESTPSEEPSPPHNSKHNKSPTLSC	S	1	1495	8399.76	6884.99	21754.3	4480.19	5089.85	5999.56	NaN	2479.44	NaN	NaN	NaN	2028.18	5500.44	NaN	NaN	NaN	3668.89	3043.92	5021.98	7757.88	1112.91	NaN	2278.17	7984.97
ARHGAP21_S1668_M1	ARHGAP21	Rho GTPase-activating protein 21	Q5T5U3	RHG21_HUMAN	_RNS[Phospho (STY)]EGSELSC[Carbamidomethyl (C)]TEGSLTSSLDSR_.3	_RNS[Phospho (STY)]EGSELSC[Carbamidomethyl (C)]TEGSLTSSLDSR_.3	FRGKLQEVTKSSRRNSEGSELSCTEGSLTSS	S	1	1666	NaN	NaN	4434.87	NaN	NaN	NaN	NaN	NaN	NaN	NaN	NaN	NaN	NaN	NaN	NaN	NaN	NaN	NaN	NaN	14148.6	771.108	NaN	NaN	9751.34
ARHGAP21_S1712_M1	ARHGAP21	Rho GTPase-activating protein 21	Q5T5U3	RHG21_HUMAN	_FKS[Phospho (STY)]DSGSLGDAK_.2	_FKS[Phospho (STY)]DSGSLGDAK_.2	IECDTLSRKKSARFKSDSGSLGDAKNEKEAP	S	0.999	1710	NaN	NaN	1299.31	NaN	NaN	NaN	NaN	NaN	NaN	NaN	NaN	NaN	NaN	NaN	NaN	NaN	NaN	NaN	NaN	NaN	NaN	NaN	NaN	NaN
ARHGAP21_S318_M1	ARHGAP21	Rho GTPase-activating protein 21	Q5T5U3	RHG21_HUMAN	_TTS[Phospho (STY)]PPLSIPTTHLIHQPAGSR_.3	_TTS[Phospho (STY)]PPLSIPTTHLIHQPAGSR_.3	GVSEQTSLKTVSRTTSPPLSIPTTHLIHQPA	S	0.992	316	35206.8	43301.3	NaN	NaN	22055.2	NaN	NaN	NaN	NaN	NaN	NaN	NaN	NaN	NaN	NaN	21366.9	NaN	NaN	NaN	42239.9	NaN	NaN	10769.9	NaN
ARHGAP21_S474_M1	ARHGAP21	Rho GTPase-activating protein 21	Q5T5U3	RHG21_HUMAN	_S[Phospho (STY)]ASQGALTSPSVSFSNHR_.3	_S[Phospho (STY)]ASQGALTSPSVSFSNHR_.3	QERLEDSVLMKYCPRSASQGALTSPSVSFSN	S	0.981	474	5150.4	NaN	NaN	NaN	NaN	NaN	NaN	NaN	NaN	NaN	NaN	NaN	NaN	NaN	NaN	6907.35	NaN	NaN	NaN	NaN	NaN	NaN	NaN	NaN
ARHGAP21_S476_M1	ARHGAP21	Rho GTPase-activating protein 21	Q5T5U3	RHG21_HUMAN	_SAS[Phospho (STY)]QGALTSPSVSFSNHR_.3	_SAS[Phospho (STY)]QGALTSPSVSFSNHR_.3	RLEDSVLMKYCPRSASQGALTSPSVSFSNHR	S	0.85	474	NaN	NaN	NaN	NaN	NaN	NaN	NaN	NaN	NaN	NaN	NaN	NaN	NaN	NaN	NaN	NaN	NaN	NaN	NaN	NaN	NaN	NaN	NaN	NaN
ARHGAP21_S856_M1	ARHGAP21	Rho GTPase-activating protein 21	Q5T5U3	RHG21_HUMAN	_RQLS[Phospho (STY)]HDHESVGPPSLDAQPNSK_.4	_RQLS[Phospho (STY)]HDHESVGPPSLDAQPNSK_.4	PPCLTTSAPLIRRQLSHDHESVGPPSLDAQP	S	0.999	853	8551.46	4607.16	NaN	NaN	NaN	NaN	NaN	6550.13	NaN	NaN	NaN	NaN	NaN	NaN	NaN	NaN	NaN	NaN	NaN	NaN	NaN	NaN	NaN	NaN
ARHGAP21_S861_M1	ARHGAP21	Rho GTPase-activating protein 21	Q5T5U3	RHG21_HUMAN	_RQLSHDHES[Phospho (STY)]VGPPSLDAQPNSK_.4	_RQLSHDHES[Phospho (STY)]VGPPSLDAQPNSK_.4	TSAPLIRRQLSHDHESVGPPSLDAQPNSKTE	S	1	853	NaN	NaN	NaN	NaN	17043.2	17605.3	10543.8	NaN	NaN	NaN	NaN	NaN	11163.7	NaN	7700.55	NaN	7656.41	10050.8	NaN	15414.1	NaN	NaN	5491.31	15414.5
ARHGAP21_S923_M1	ARHGAP21	Rho GTPase-activating protein 21	Q5T5U3	RHG21_HUMAN	_KDS[Phospho (STY)]SSEVFSDAAK_.2	_KDS[Phospho (STY)]SSEVFSDAAK_.2	ADSQKSSEDSGSRKDSSSEVFSDAAKEGWLH	S	0.926	921	NaN	NaN	NaN	NaN	1292.61	NaN	NaN	NaN	NaN	NaN	NaN	NaN	NaN	NaN	NaN	NaN	NaN	NaN	NaN	NaN	340.328	NaN	NaN	NaN
ARHGAP21_T481_M1	ARHGAP21	Rho GTPase-activating protein 21	Q5T5U3	RHG21_HUMAN	_SASQGALT[Phospho (STY)]SPSVSFSNHR_.3	_SASQGALT[Phospho (STY)]SPSVSFSNHR_.3	VLMKYCPRSASQGALTSPSVSFSNHRTRSWD	T	0.908	474	NaN	NaN	NaN	NaN	NaN	NaN	NaN	NaN	NaN	NaN	NaN	3649.47	NaN	NaN	NaN	NaN	NaN	NaN	NaN	3730.75	NaN	NaN	NaN	NaN
ARHGAP23_S1248_M1	ARHGAP23	Rho GTPase-activating protein 23	Q9P227	RHG23_HUMAN	_SIVS[Phospho (STY)]GYSTLSTMDR_.2	_SIVS[Phospho (STY)]GYSTLSTMDR_.2	AAPEERPAADTRSIVSGYSTLSTMDRSVCSG	S	0.999	1245	NaN	16963.8	NaN	NaN	NaN	NaN	NaN	NaN	NaN	NaN	NaN	NaN	NaN	NaN	NaN	NaN	NaN	NaN	NaN	NaN	NaN	NaN	NaN	NaN
ARHGAP23_S554_M1	ARHGAP23	Rho GTPase-activating protein 23	Q9P227	RHG23_HUMAN	_VAPLATTEDSLASIPFIDEPTS[Phospho (STY)]PSIDLQAK_.3	_VAPLATTEDSLASIPFIDEPTS[Phospho (STY)]PSIDLQAK_.3	TEDSLASIPFIDEPTSPSIDLQAKHVPASAV	S	0.942	533	NaN	NaN	NaN	NaN	NaN	NaN	NaN	NaN	NaN	NaN	NaN	NaN	NaN	NaN	NaN	1186.38	NaN	NaN	NaN	NaN	NaN	NaN	NaN	NaN
ARHGAP27_S456_M2	ARHGAP27	Rho GTPase-activating protein 27	Q6ZUM4	RHG27_HUMAN	_SIHKSS[Phospho (STY)]QDGDTPAQAS[Phospho (STY)]PPEEK_.3	_SIHKSS[Phospho (STY)]QDGDTPAQAS[Phospho (STY)]PPEEK_.3	LPQVPVPAPRSIHKSSQDGDTPAQASPPEEK	S	0.993	451	4823.72	NaN	NaN	NaN	NaN	NaN	NaN	NaN	NaN	NaN	NaN	NaN	NaN	NaN	NaN	NaN	NaN	NaN	NaN	NaN	NaN	NaN	NaN	NaN
ARHGAP27_S466_M1	ARHGAP27	Rho GTPase-activating protein 27	Q6ZUM4	RHG27_HUMAN	_SSQDGDTPAQAS[Phospho (STY)]PPEEK_.2	_SSQDGDTPAQAS[Phospho (STY)]PPEEK_.2	SIHKSSQDGDTPAQASPPEEKVPAELDEVGS	S	1	455	6294.56	5523.95	20120.8	4415.65	2427.29	1393.28	710.199	422.909	NaN	NaN	NaN	1845.01	NaN	NaN	NaN	3453.84	NaN	NaN	NaN	NaN	NaN	NaN	NaN	NaN
ARHGAP27_S466_M2	ARHGAP27	Rho GTPase-activating protein 27	Q6ZUM4	RHG27_HUMAN	_SIHKSSQDGDT[Phospho (STY)]PAQAS[Phospho (STY)]PPEEK_.3;_SIHKSS[Phospho (STY)]QDGDTPAQAS[Phospho (STY)]PPEEK_.3	_SIHKSSQDGDT[Phospho (STY)]PAQAS[Phospho (STY)]PPEEK_.3;_SIHKSS[Phospho (STY)]QDGDTPAQAS[Phospho (STY)]PPEEK_.3	SIHKSSQDGDTPAQASPPEEKVPAELDEVGS	S	1	451	6335.23	39691.2	NaN	NaN	NaN	NaN	NaN	NaN	NaN	NaN	NaN	NaN	NaN	NaN	NaN	NaN	NaN	NaN	NaN	NaN	NaN	NaN	NaN	NaN
ARHGAP27_T461_M2	ARHGAP27	Rho GTPase-activating protein 27	Q6ZUM4	RHG27_HUMAN	_SIHKSSQDGDT[Phospho (STY)]PAQAS[Phospho (STY)]PPEEK_.3	_SIHKSSQDGDT[Phospho (STY)]PAQAS[Phospho (STY)]PPEEK_.3	VPAPRSIHKSSQDGDTPAQASPPEEKVPAEL	T	0.994	451	NaN	9469.83	NaN	NaN	NaN	NaN	NaN	NaN	NaN	NaN	NaN	NaN	NaN	NaN	NaN	NaN	NaN	NaN	NaN	NaN	NaN	NaN	NaN	NaN
ARHGAP29_S1029_M1	ARHGAP29	Rho GTPase-activating protein 29	Q52LW3	RHG29_HUMAN	_LLLAS[Phospho (STY)]PPNER_.2	_LLLAS[Phospho (STY)]PPNER_.2	KIRPVSLPVDRLLLASPPNERNGRNMGNVNL	S	1	1025	NaN	16378.1	NaN	7650.77	20548.4	21794.9	26057.2	8478.39	NaN	NaN	2023.18	3536.29	NaN	NaN	2464.66	8640.54	NaN	NaN	NaN	5755.87	1638.57	NaN	NaN	4274.36
ARHGAP29_S913_M1	ARHGAP29	Rho GTPase-activating protein 29	Q52LW3	RHG29_HUMAN	_PLLS[Phospho (STY)]PEER_.2	_PLLS[Phospho (STY)]PEER_.2	SIGVVDQGCFPKPLLSPEERDIERSMKSLFF	S	1	910	2599.3	5426.66	9327.54	1521.29	6790.85	5781.33	8795.34	1214.22	NaN	NaN	NaN	1013.07	NaN	NaN	NaN	1639.98	NaN	NaN	NaN	NaN	NaN	NaN	NaN	NaN
ARHGAP32_S1203_M1	ARHGAP32	Rho GTPase-activating protein 32	A7KAX9	RHG32_HUMAN	_NSMPTVSFLDQDQS[Phospho (STY)]PPR_.3	_NSMPTVSFLDQDQS[Phospho (STY)]PPR_.3	GKNSMPTVSFLDQDQSPPRFYSGDQPPSYLG	S	1	1190	NaN	NaN	NaN	NaN	1603.18	1712.3	NaN	NaN	NaN	NaN	NaN	NaN	NaN	NaN	NaN	NaN	NaN	NaN	NaN	NaN	NaN	NaN	NaN	NaN
ARHGAP32_S856_M1	ARHGAP32	Rho GTPase-activating protein 32	A7KAX9	RHG32_HUMAN	_DAETGSSQC[Carbamidomethyl (C)]QTPGSTASSEPVS[Phospho (STY)]PLQEK_.3	_DAETGSSQC[Carbamidomethyl (C)]QTPGSTASSEPVS[Phospho (STY)]PLQEK_.3	SQCQTPGSTASSEPVSPLQEKLSPFFTLDLS	S	1	835	NaN	1133.73	NaN	NaN	NaN	NaN	NaN	NaN	NaN	NaN	NaN	NaN	586.83	NaN	684.949	1521.99	NaN	NaN	NaN	1257.62	NaN	NaN	NaN	NaN
ARHGAP32_S871_M1	ARHGAP32	Rho GTPase-activating protein 32	A7KAX9	RHG32_HUMAN	_LSPFFTLDLS[Phospho (STY)]PTEDK_.2	_LSPFFTLDLS[Phospho (STY)]PTEDK_.2	SPLQEKLSPFFTLDLSPTEDKSSKPSSFTEK	S	0.991	862	NaN	NaN	NaN	NaN	NaN	NaN	NaN	NaN	NaN	NaN	NaN	NaN	NaN	NaN	NaN	NaN	NaN	NaN	NaN	NaN	NaN	NaN	NaN	NaN
ARHGAP32_S892_M1	ARHGAP32	Rho GTPase-activating protein 32	A7KAX9	RHG32_HUMAN	_VVYAFS[Phospho (STY)]PK_.2	_VVYAFS[Phospho (STY)]PK_.2	SSKPSSFTEKVVYAFSPKIGRKLSKSPSMSI	S	1	887	NaN	NaN	NaN	NaN	2317.75	NaN	NaN	NaN	NaN	NaN	NaN	NaN	NaN	NaN	NaN	NaN	NaN	NaN	NaN	NaN	NaN	NaN	NaN	NaN
ARHGAP35_S1070_M1	ARHGAP35	Rho GTPase-activating protein 35	Q9NRY4	RHG35_HUMAN	_S[Phospho (STY)]VSSSPWLPQDGFDPSDYAEPMDAVVKPR_.3;_S[Phospho (STY)]VSSSPWLPQDGFDPSDYAEPM[Oxidation (M)]DAVVKPR_.3	_S[Phospho (STY)]VSSSPWLPQDGFDPSDYAEPMDAVVKPR_.3;_S[Phospho (STY)]VSSSPWLPQDGFDPSDYAEPM[Oxidation (M)]DAVVKPR_.3	DLSYLDQGHRDGQRKSVSSSPWLPQDGFDPS	S	0.996	1070	7241.03	11471.3	21154.3	NaN	NaN	NaN	NaN	NaN	NaN	NaN	NaN	NaN	NaN	NaN	NaN	NaN	NaN	NaN	NaN	NaN	NaN	NaN	NaN	NaN
ARHGAP35_S1072_M1	ARHGAP35	Rho GTPase-activating protein 35	Q9NRY4	RHG35_HUMAN	_SVS[Phospho (STY)]SSPWLPQDGFDPSDYAEPMDAVVKPR_.3	_SVS[Phospho (STY)]SSPWLPQDGFDPSDYAEPMDAVVKPR_.3	SYLDQGHRDGQRKSVSSSPWLPQDGFDPSDY	S	0.907	1070	NaN	NaN	NaN	NaN	1117.52	NaN	NaN	NaN	NaN	NaN	NaN	NaN	NaN	NaN	NaN	NaN	NaN	NaN	NaN	NaN	NaN	NaN	NaN	NaN
ARHGAP35_S1106_M1	ARHGAP35	Rho GTPase-activating protein 35	Q9NRY4	RHG35_HUMAN	_NEEENIYS[Phospho (STY)]VPHDSTQGK_.3	_NEEENIYS[Phospho (STY)]VPHDSTQGK_.3	MDAVVKPRNEEENIYSVPHDSTQGKIITIRN	S	0.996	1099	NaN	NaN	NaN	NaN	NaN	NaN	NaN	NaN	NaN	NaN	NaN	NaN	NaN	NaN	2164.11	NaN	NaN	NaN	NaN	NaN	NaN	NaN	NaN	NaN
ARHGAP35_S1134_M1	ARHGAP35	Rho GTPase-activating protein 35	Q9NRY4	RHG35_HUMAN	_AQSNGSGNGS[Phospho (STY)]DSEMDTSSLER_.2	_AQSNGSGNGS[Phospho (STY)]DSEMDTSSLER_.2	IRNINKAQSNGSGNGSDSEMDTSSLERGRKV	S	1	1125	NaN	NaN	10560.1	NaN	NaN	NaN	NaN	NaN	NaN	NaN	NaN	NaN	NaN	NaN	NaN	NaN	NaN	NaN	NaN	NaN	NaN	NaN	NaN	NaN
ARHGAP35_S1150_M1	ARHGAP35	Rho GTPase-activating protein 35	Q9NRY4	RHG35_HUMAN	_KVS[Phospho (STY)]IVSKPVLYR_.2;_KVS[Phospho (STY)]IVSKPVLYR_.3	_KVS[Phospho (STY)]IVSKPVLYR_.2;_KVS[Phospho (STY)]IVSKPVLYR_.3	DSEMDTSSLERGRKVSIVSKPVLYRTRCTRL	S	1	1148	27349.4	62645.2	90747.4	41155.5	15161.7	18732.4	19862.7	7301.99	NaN	843.655	2290.96	11297.9	NaN	NaN	NaN	6389.88	NaN	NaN	NaN	4992.32	NaN	NaN	NaN	NaN
ARHGAP35_S1176_M1	ARHGAP35	Rho GTPase-activating protein 35	Q9NRY4	RHG35_HUMAN	_TSFS[Phospho (STY)]VGSDDELGPIR_.3	_TSFS[Phospho (STY)]VGSDDELGPIR_.3	RCTRLGRFASYRTSFSVGSDDELGPIRKKEE	S	0.804	1173	NaN	NaN	NaN	NaN	NaN	NaN	NaN	NaN	NaN	NaN	NaN	NaN	NaN	NaN	NaN	NaN	NaN	NaN	NaN	NaN	NaN	NaN	NaN	NaN
ARHGAP35_S1179_M1	ARHGAP35	Rho GTPase-activating protein 35	Q9NRY4	RHG35_HUMAN	_TSFSVGS[Phospho (STY)]DDELGPIRK_.2;_TSFSVGS[Phospho (STY)]DDELGPIRK_.3;_TSFSVGS[Phospho (STY)]DDELGPIR_.2;_TSFSVGS[Phospho (STY)]DDELGPIR_.3	_TSFSVGS[Phospho (STY)]DDELGPIRK_.2;_TSFSVGS[Phospho (STY)]DDELGPIRK_.3;_TSFSVGS[Phospho (STY)]DDELGPIR_.2;_TSFSVGS[Phospho (STY)]DDELGPIR_.3	RLGRFASYRTSFSVGSDDELGPIRKKEEDQA	S	1	1173	146321	182552	233290	89165.7	51149.7	46458.2	61661	19844.3	NaN	NaN	NaN	43141.7	NaN	NaN	NaN	61953.1	NaN	NaN	NaN	29133.5	NaN	NaN	NaN	NaN
ARHGAP35_S589_M1	ARHGAP35	Rho GTPase-activating protein 35	Q9NRY4	RHG35_HUMAN	_NQKNS[Phospho (STY)]LSDPNIDRINLVILGK_.3;_NQKNS[Phospho (STY)]LSDPNIDRINLVILGK_.4;_NQKNS[Phospho (STY)]LSDPNIDR_.2;_NQKNS[Phospho (STY)]LSDPNIDR_.3;_NS[Phospho (STY)]LSDPNIDR_.2	_NQKNS[Phospho (STY)]LSDPNIDRINLVILGK_.3;_NQKNS[Phospho (STY)]LSDPNIDRINLVILGK_.4;_NQKNS[Phospho (STY)]LSDPNIDR_.2;_NQKNS[Phospho (STY)]LSDPNIDR_.3;_NS[Phospho (STY)]LSDPNIDR_.2	ISSRFIRPSDRNQKNSLSDPNIDRINLVILG	S	1	585;588	100119	100115	186328	99396	59441.3	47587.7	62587	20150.4	NaN	2016.47	NaN	22187.8	NaN	NaN	NaN	63400.7	NaN	NaN	NaN	41378.9	NaN	NaN	NaN	NaN
ARHGAP35_S591_M1	ARHGAP35	Rho GTPase-activating protein 35	Q9NRY4	RHG35_HUMAN	_NQKNSLS[Phospho (STY)]DPNIDRINLVILGK_.3	_NQKNSLS[Phospho (STY)]DPNIDRINLVILGK_.3	SRFIRPSDRNQKNSLSDPNIDRINLVILGKD	S	0.937	585	NaN	NaN	NaN	NaN	NaN	NaN	NaN	NaN	NaN	NaN	NaN	NaN	NaN	NaN	NaN	NaN	NaN	NaN	NaN	NaN	NaN	NaN	NaN	NaN
ARHGAP35_S769_M1	ARHGAP35	Rho GTPase-activating protein 35	Q9NRY4	RHG35_HUMAN	_NLNLVS[Phospho (STY)]STASIK_.2	_NLNLVS[Phospho (STY)]STASIK_.2	VLKGLLDSKRNLNLVSSTASIKDLADVDLRI	S	0.984	764	NaN	NaN	NaN	NaN	NaN	NaN	NaN	NaN	NaN	NaN	NaN	NaN	NaN	NaN	NaN	NaN	NaN	NaN	NaN	NaN	NaN	NaN	NaN	NaN
ARHGAP35_S770_M1	ARHGAP35	Rho GTPase-activating protein 35	Q9NRY4	RHG35_HUMAN	_NLNLVSS[Phospho (STY)]TASIK_.2	_NLNLVSS[Phospho (STY)]TASIK_.2	LKGLLDSKRNLNLVSSTASIKDLADVDLRIV	S	0.995	764	7225.42	12064.7	NaN	NaN	NaN	NaN	NaN	NaN	NaN	NaN	NaN	2686.71	NaN	NaN	NaN	NaN	NaN	NaN	NaN	NaN	NaN	NaN	NaN	NaN
ARHGAP35_S773_M1	ARHGAP35	Rho GTPase-activating protein 35	Q9NRY4	RHG35_HUMAN	_NLNLVSSTAS[Phospho (STY)]IK_.2	_NLNLVSSTAS[Phospho (STY)]IK_.2	LLDSKRNLNLVSSTASIKDLADVDLRIVMCL	S	1	764	NaN	NaN	NaN	NaN	3582.53	NaN	3503.58	NaN	NaN	NaN	NaN	NaN	NaN	NaN	NaN	NaN	NaN	NaN	NaN	NaN	NaN	NaN	NaN	NaN
ARHGAP35_Y1105_M1	ARHGAP35	Rho GTPase-activating protein 35	Q9NRY4	RHG35_HUMAN	_NEEENIY[Phospho (STY)]SVPHDSTQGK_.2;_NEEENIY[Phospho (STY)]SVPHDSTQGK_.3	_NEEENIY[Phospho (STY)]SVPHDSTQGK_.2;_NEEENIY[Phospho (STY)]SVPHDSTQGK_.3	PMDAVVKPRNEEENIYSVPHDSTQGKIITIR	Y	1	1099	23921.5	26379.8	45330.6	19276.2	12884	6503.23	11665.7	13951.1	1122.45	618.845	2992.8	43678.4	NaN	NaN	NaN	53822.6	NaN	NaN	NaN	21702.9	NaN	NaN	NaN	7183.98
ARHGAP39_S169_M1	ARHGAP39	Rho GTPase-activating protein 39	Q9C0H5	RHG39_HUMAN	_EDS[Phospho (STY)]GSSSPPGVFLEK_.2	_EDS[Phospho (STY)]GSSSPPGVFLEK_.2	ARAGRPAAFGTVKEDSGSSSPPGVFLEKDYE	S	0.921	167	NaN	NaN	NaN	NaN	NaN	NaN	NaN	NaN	NaN	NaN	NaN	NaN	NaN	NaN	NaN	NaN	NaN	1066.45	NaN	NaN	NaN	NaN	NaN	NaN
ARHGAP39_S173_M1	ARHGAP39	Rho GTPase-activating protein 39	Q9C0H5	RHG39_HUMAN	_EDSGSSS[Phospho (STY)]PPGVFLEK_.2	_EDSGSSS[Phospho (STY)]PPGVFLEK_.2	RPAAFGTVKEDSGSSSPPGVFLEKDYEIYRD	S	0.922	167	NaN	NaN	NaN	NaN	NaN	NaN	NaN	NaN	NaN	NaN	NaN	NaN	10386.1	NaN	14813.9	NaN	NaN	NaN	NaN	NaN	NaN	NaN	NaN	NaN
ARHGAP39_S285_M1	ARHGAP39	Rho GTPase-activating protein 39	Q9C0H5	RHG39_HUMAN	_RAELPGSS[Phospho (STY)]SPLLAQPR_.3	_RAELPGSS[Phospho (STY)]SPLLAQPR_.3	RRPSPFLKRAELPGSSSPLLAQPRKPSGDSQ	S	1	278	NaN	NaN	NaN	NaN	NaN	NaN	NaN	NaN	NaN	NaN	1404.13	NaN	NaN	NaN	NaN	2495.88	NaN	NaN	NaN	NaN	NaN	1565.11	1891.81	NaN
ARHGAP39_S286_M1	ARHGAP39	Rho GTPase-activating protein 39	Q9C0H5	RHG39_HUMAN	_RAELPGSSS[Phospho (STY)]PLLAQPR_.3	_RAELPGSSS[Phospho (STY)]PLLAQPR_.3	RPSPFLKRAELPGSSSPLLAQPRKPSGDSQP	S	1	278	NaN	734.379	NaN	NaN	NaN	NaN	NaN	NaN	NaN	NaN	NaN	NaN	5486.41	NaN	NaN	NaN	NaN	NaN	NaN	NaN	NaN	NaN	NaN	NaN
ARHGAP39_S366_M1	ARHGAP39	Rho GTPase-activating protein 39	Q9C0H5	RHG39_HUMAN	_QGPPS[Phospho (STY)]PC[Carbamidomethyl (C)]QQLVLTK_.2	_QGPPS[Phospho (STY)]PC[Carbamidomethyl (C)]QQLVLTK_.2	RKPRPFLQPNKQGPPSPCQQLVLTKQKCPER	S	1	362	NaN	NaN	NaN	NaN	NaN	NaN	NaN	NaN	NaN	NaN	NaN	NaN	5510.46	1533.41	5559.99	NaN	1860.34	NaN	4972.79	4943.88	2077.16	1040.03	961.279	NaN
ARHGAP45_S23_M1	ARHGAP45	Rho GTPase-activating protein 45	Q92619	HMHA1_HUMAN	_AGS[Phospho (STY)]PSPQPSGELPR_.2	_AGS[Phospho (STY)]PSPQPSGELPR_.2	ELMKTPSISKKNRAGSPSPQPSGELPRKDGA	S	1	21	NaN	NaN	NaN	NaN	8487.25	10632.8	NaN	2958.36	577.94	NaN	NaN	NaN	NaN	NaN	NaN	NaN	NaN	NaN	NaN	NaN	NaN	NaN	NaN	NaN
ARHGAP45_S578_M1	ARHGAP45	Rho GTPase-activating protein 45	Q92619	HMHA1_HUMAN	_KSS[Phospho (STY)]FNVSDVARPEAAGSPPEEGGC[Carbamidomethyl (C)]TEGTPAK_.3	_KSS[Phospho (STY)]FNVSDVARPEAAGSPPEEGGC[Carbamidomethyl (C)]TEGTPAK_.3	VSANAWSPVMRARKSSFNVSDVARPEAAGSP	S	0.985	576	NaN	NaN	NaN	NaN	NaN	NaN	NaN	NaN	NaN	NaN	NaN	NaN	NaN	NaN	NaN	5474.66	NaN	NaN	NaN	6492.5	NaN	NaN	NaN	NaN
ARHGAP45_S592_M1	ARHGAP45	Rho GTPase-activating protein 45	Q92619	HMHA1_HUMAN	_SSFNVSDVARPEAAGS[Phospho (STY)]PPEEGGC[Carbamidomethyl (C)]TEGTPAK_.3	_SSFNVSDVARPEAAGS[Phospho (STY)]PPEEGGC[Carbamidomethyl (C)]TEGTPAK_.3	SSFNVSDVARPEAAGSPPEEGGCTEGTPAKD	S	0.999	577	1402.25	NaN	NaN	NaN	NaN	NaN	NaN	NaN	NaN	NaN	NaN	NaN	310.008	NaN	NaN	2221.32	NaN	NaN	NaN	3074.33	NaN	NaN	NaN	2138.08
ARHGAP45_S949_M1	ARHGAP45	Rho GTPase-activating protein 45	Q92619	HMHA1_HUMAN	_PRPTEATVS[Phospho (STY)]LSSLVDYPHQAR_.3;_PTEATVS[Phospho (STY)]LSSLVDYPHQAR_.3	_PRPTEATVS[Phospho (STY)]LSSLVDYPHQAR_.3;_PTEATVS[Phospho (STY)]LSSLVDYPHQAR_.3	FGPTLLRPRPTEATVSLSSLVDYPHQARVIE	S	0.999	941;943	12395.5	15936.6	NaN	NaN	19404.6	19387.2	21811.3	8410.75	NaN	NaN	NaN	7310.6	NaN	NaN	NaN	NaN	NaN	NaN	NaN	11039.6	NaN	NaN	NaN	NaN
ARHGAP45_S951_M1	ARHGAP45	Rho GTPase-activating protein 45	Q92619	HMHA1_HUMAN	_PTEATVSLS[Phospho (STY)]SLVDYPHQAR_.3	_PTEATVSLS[Phospho (STY)]SLVDYPHQAR_.3	PTLLRPRPTEATVSLSSLVDYPHQARVIETL	S	1	943	8406.86	NaN	NaN	NaN	15390.3	12722.5	NaN	NaN	NaN	NaN	NaN	NaN	NaN	NaN	NaN	NaN	NaN	NaN	NaN	NaN	NaN	NaN	NaN	NaN
ARHGAP5_S1124_M1	ARHGAP5	Rho GTPase-activating protein 5	Q13017	RHG05_HUMAN	_IRNS[Phospho (STY)]FVNNTQGDEENGFSDR_.3	_IRNS[Phospho (STY)]FVNNTQGDEENGFSDR_.3	YVVPDDSQNRIKIRNSFVNNTQGDEENGFSD	S	1	1121	NaN	NaN	NaN	NaN	1904.41	3554.44	2685.61	759.423	NaN	NaN	NaN	NaN	NaN	NaN	NaN	NaN	NaN	NaN	NaN	NaN	NaN	NaN	NaN	NaN
ARHGAP5_S1173_M1	ARHGAP5	Rho GTPase-activating protein 5	Q13017	RHG05_HUMAN	_RTHS[Phospho (STY)]DASDDEAFTTSK_.3	_RTHS[Phospho (STY)]DASDDEAFTTSK_.3	KTLFSKAKSYYRRTHSDASDDEAFTTSKTKR	S	1	1170	3481.29	2712.38	8415.23	1426.35	2325.68	2007.8	2689.63	NaN	NaN	NaN	NaN	NaN	NaN	NaN	NaN	NaN	NaN	NaN	NaN	1233.5	NaN	NaN	NaN	NaN
ARHGAP5_S1173_M2	ARHGAP5	Rho GTPase-activating protein 5	Q13017	RHG05_HUMAN	_RTHS[Phospho (STY)]DAS[Phospho (STY)]DDEAFTTSK_.3	_RTHS[Phospho (STY)]DAS[Phospho (STY)]DDEAFTTSK_.3	KTLFSKAKSYYRRTHSDASDDEAFTTSKTKR	S	1	1170	NaN	NaN	NaN	NaN	NaN	NaN	NaN	NaN	NaN	NaN	NaN	NaN	NaN	NaN	NaN	NaN	NaN	NaN	NaN	NaN	NaN	NaN	NaN	NaN
ARHGAP5_S1176_M2	ARHGAP5	Rho GTPase-activating protein 5	Q13017	RHG05_HUMAN	_RTHS[Phospho (STY)]DAS[Phospho (STY)]DDEAFTTSK_.3	_RTHS[Phospho (STY)]DAS[Phospho (STY)]DDEAFTTSK_.3	FSKAKSYYRRTHSDASDDEAFTTSKTKRKGR	S	1	1170	NaN	NaN	NaN	NaN	NaN	NaN	NaN	NaN	NaN	NaN	NaN	NaN	NaN	NaN	NaN	NaN	NaN	NaN	NaN	NaN	NaN	NaN	NaN	NaN
ARHGAP5_S1195_M1	ARHGAP5	Rho GTPase-activating protein 5	Q13017	RHG05_HUMAN	_HRGS[Phospho (STY)]EEDPLLSPVETWK_.3	_HRGS[Phospho (STY)]EEDPLLSPVETWK_.3	AFTTSKTKRKGRHRGSEEDPLLSPVETWKGG	S	1	1192	12516.1	12732	27196.2	6293.43	22085.5	15405.2	21963.8	2816	877.723	324.219	919.367	1980.69	NaN	NaN	1003.17	5672.92	NaN	NaN	NaN	7418.29	NaN	NaN	NaN	2737.17
ARHGAP5_S1195_M2	ARHGAP5	Rho GTPase-activating protein 5	Q13017	RHG05_HUMAN	_HRGS[Phospho (STY)]EEDPLLS[Phospho (STY)]PVETWK_.2;_HRGS[Phospho (STY)]EEDPLLS[Phospho (STY)]PVETWK_.3	_HRGS[Phospho (STY)]EEDPLLS[Phospho (STY)]PVETWK_.2;_HRGS[Phospho (STY)]EEDPLLS[Phospho (STY)]PVETWK_.3	AFTTSKTKRKGRHRGSEEDPLLSPVETWKGG	S	1	1192	6355.34	12442.7	27914.8	NaN	NaN	NaN	NaN	NaN	NaN	NaN	NaN	NaN	NaN	NaN	NaN	NaN	NaN	NaN	NaN	NaN	NaN	NaN	NaN	NaN
ARHGAP5_S1202_M2	ARHGAP5	Rho GTPase-activating protein 5	Q13017	RHG05_HUMAN	_HRGS[Phospho (STY)]EEDPLLS[Phospho (STY)]PVETWK_.2;_HRGS[Phospho (STY)]EEDPLLS[Phospho (STY)]PVETWK_.3	_HRGS[Phospho (STY)]EEDPLLS[Phospho (STY)]PVETWK_.2;_HRGS[Phospho (STY)]EEDPLLS[Phospho (STY)]PVETWK_.3	KRKGRHRGSEEDPLLSPVETWKGGIDNPAIT	S	1	1192	6355.34	12442.7	27914.8	NaN	NaN	NaN	NaN	NaN	NaN	NaN	NaN	NaN	NaN	NaN	NaN	NaN	NaN	NaN	NaN	NaN	NaN	NaN	NaN	NaN
ARHGAP5_S1218_M1	ARHGAP5	Rho GTPase-activating protein 5	Q13017	RHG05_HUMAN	_GGIDNPAITS[Phospho (STY)]DQELDDKK_.2;_GGIDNPAITS[Phospho (STY)]DQELDDKK_.3;_GGIDNPAITS[Phospho (STY)]DQELDDK_.2	_GGIDNPAITS[Phospho (STY)]DQELDDKK_.2;_GGIDNPAITS[Phospho (STY)]DQELDDKK_.3;_GGIDNPAITS[Phospho (STY)]DQELDDK_.2	PVETWKGGIDNPAITSDQELDDKKMKKKTHK	S	1	1209	11026.8	16197.5	24528.9	13285.4	20020.1	24595.2	27457.4	7190.57	NaN	NaN	NaN	3564.6	NaN	NaN	NaN	7192.64	NaN	NaN	NaN	NaN	NaN	NaN	NaN	6134.41
ARHGAP5_S765_M1	ARHGAP5	Rho GTPase-activating protein 5	Q13017	RHG05_HUMAN	_HNLDVVS[Phospho (STY)]PIPANK_.2;_HNLDVVS[Phospho (STY)]PIPANK_.3	_HNLDVVS[Phospho (STY)]PIPANK_.2;_HNLDVVS[Phospho (STY)]PIPANK_.3	LRGVLESVKHNLDVVSPIPANKDLSEADLRI	S	1	759	4766.65	7870.01	16480.5	5854.99	5777.29	6863.82	7090.85	2180.38	NaN	NaN	NaN	4396.14	NaN	NaN	NaN	1533.14	NaN	NaN	NaN	3103.55	NaN	NaN	NaN	NaN
ARHGAP5_S968_M1	ARHGAP5	Rho GTPase-activating protein 5	Q13017	RHG05_HUMAN	_ESTHQSEDVFLPS[Phospho (STY)]PR_.3	_ESTHQSEDVFLPS[Phospho (STY)]PR_.3	NTRESTHQSEDVFLPSPRDCFPYNNYPDSDD	S	1	956	8830.93	11034.1	15293.6	7953.31	9772.92	10448.2	13006.7	2868.91	NaN	NaN	NaN	1008.71	NaN	NaN	NaN	2142.52	NaN	NaN	NaN	3837.52	NaN	NaN	NaN	NaN
ARHGAP5_T1129_M1	ARHGAP5	Rho GTPase-activating protein 5	Q13017	RHG05_HUMAN	_IRNSFVNNT[Phospho (STY)]QGDEENGFSDR_.3	_IRNSFVNNT[Phospho (STY)]QGDEENGFSDR_.3	DSQNRIKIRNSFVNNTQGDEENGFSDRTSKS	T	0.991	1121	NaN	NaN	NaN	NaN	NaN	NaN	NaN	NaN	NaN	NaN	NaN	NaN	NaN	NaN	NaN	NaN	NaN	NaN	NaN	NaN	NaN	NaN	NaN	NaN
ARHGAP5_T1206_M1	ARHGAP5	Rho GTPase-activating protein 5	Q13017	RHG05_HUMAN	_HRGSEEDPLLSPVET[Phospho (STY)]WK_.3	_HRGSEEDPLLSPVET[Phospho (STY)]WK_.3	RHRGSEEDPLLSPVETWKGGIDNPAITSDQE	T	0.921	1192	2702.09	NaN	6888.75	NaN	NaN	NaN	NaN	NaN	NaN	NaN	NaN	NaN	NaN	NaN	NaN	NaN	NaN	NaN	NaN	NaN	NaN	NaN	NaN	NaN
ARHGAP5_T1217_M1	ARHGAP5	Rho GTPase-activating protein 5	Q13017	RHG05_HUMAN	_GGIDNPAIT[Phospho (STY)]SDQELDDKK_.2	_GGIDNPAIT[Phospho (STY)]SDQELDDKK_.2	SPVETWKGGIDNPAITSDQELDDKKMKKKTH	T	1	1209	NaN	NaN	NaN	NaN	2825.85	NaN	NaN	595.794	NaN	NaN	NaN	NaN	NaN	NaN	NaN	NaN	NaN	NaN	NaN	NaN	NaN	NaN	NaN	NaN
ARHGAP5_T591_M1	ARHGAP5	Rho GTPase-activating protein 5	Q13017	RHG05_HUMAN	_LYHDST[Phospho (STY)]NIDK_.2	_LYHDST[Phospho (STY)]NIDK_.2	LLQLDHGRLRLYHDSTNIDKVNLFILGKDGL	T	0.999	586	4780.61	5173.61	NaN	7610.08	9233.17	6255.64	10130.1	2879.12	NaN	NaN	NaN	NaN	3512.81	NaN	NaN	NaN	NaN	NaN	NaN	NaN	NaN	185.772	NaN	NaN
ARHGEF1_S863_M1	ARHGEF1	Rho guanine nucleotide exchange factor 1	Q92888	ARHG1_HUMAN	_DGDGVPGGGPLS[Phospho (STY)]PAR_.2	_DGDGVPGGGPLS[Phospho (STY)]PAR_.2	GPPRDGDGVPGGGPLSPARTQEIQENLLSLE	S	1	852	19625.7	23372.6	29885.5	14268.5	8008.14	5557.33	7025.83	3119.63	NaN	NaN	NaN	7462.04	NaN	NaN	NaN	12348.5	NaN	NaN	NaN	4200.91	NaN	NaN	NaN	NaN
ARHGEF10_S1284_M1	ARHGEF10	Rho guanine nucleotide exchange factor 10	O15013	ARHGA_HUMAN	_SDLSSS[Phospho (STY)]SGSLSLSHGSSSLEHR_.3	_SDLSSS[Phospho (STY)]SGSLSLSHGSSSLEHR_.3	GDSLGSMTQKSDLSSSSGSLSLSHGSSSLEH	S	0.966	1279	NaN	NaN	NaN	NaN	NaN	NaN	NaN	NaN	NaN	NaN	NaN	NaN	NaN	NaN	NaN	NaN	NaN	NaN	NaN	NaN	NaN	NaN	NaN	NaN
ARHGEF10_S1284_M2	ARHGEF10	Rho guanine nucleotide exchange factor 10	O15013	ARHGA_HUMAN	_SDLSSS[Phospho (STY)]SGS[Phospho (STY)]LSLSHGSSSLEHR_.3;_SDLSSS[Phospho (STY)]S[Phospho (STY)]GSLSLSHGSSSLEHR_.3	_SDLSSS[Phospho (STY)]SGS[Phospho (STY)]LSLSHGSSSLEHR_.3;_SDLSSS[Phospho (STY)]S[Phospho (STY)]GSLSLSHGSSSLEHR_.3	GDSLGSMTQKSDLSSSSGSLSLSHGSSSLEH	S	0.999	1279	NaN	20551.9	25921.5	NaN	NaN	NaN	NaN	NaN	NaN	NaN	NaN	NaN	NaN	NaN	NaN	NaN	NaN	NaN	NaN	NaN	NaN	NaN	NaN	NaN
ARHGEF10_S1285_M2	ARHGEF10	Rho guanine nucleotide exchange factor 10	O15013	ARHGA_HUMAN	_SDLSSS[Phospho (STY)]S[Phospho (STY)]GSLSLSHGSSSLEHR_.3	_SDLSSS[Phospho (STY)]S[Phospho (STY)]GSLSLSHGSSSLEHR_.3	DSLGSMTQKSDLSSSSGSLSLSHGSSSLEHR	S	0.955	1279	NaN	NaN	NaN	NaN	NaN	NaN	NaN	NaN	NaN	NaN	NaN	NaN	NaN	NaN	NaN	NaN	NaN	NaN	NaN	NaN	NaN	NaN	NaN	NaN
ARHGEF10_S1287_M2	ARHGEF10	Rho guanine nucleotide exchange factor 10	O15013	ARHGA_HUMAN	_SDLSSS[Phospho (STY)]SGS[Phospho (STY)]LSLSHGSSSLEHR_.3	_SDLSSS[Phospho (STY)]SGS[Phospho (STY)]LSLSHGSSSLEHR_.3	LGSMTQKSDLSSSSGSLSLSHGSSSLEHRSE	S	1	1279	NaN	20551.9	25921.5	NaN	NaN	NaN	NaN	NaN	NaN	NaN	NaN	NaN	NaN	NaN	NaN	NaN	NaN	NaN	NaN	NaN	NaN	NaN	NaN	NaN
ARHGEF10_S379_M1	ARHGEF10	Rho guanine nucleotide exchange factor 10	O15013	ARHGA_HUMAN	_S[Phospho (STY)]LIAQDHR_.2	_S[Phospho (STY)]LIAQDHR_.2	TRAAVKRGRSFIRTKSLIAQDHRSSLEEEQN	S	1	379	6130.47	NaN	10497.2	7672.25	NaN	NaN	NaN	NaN	NaN	NaN	NaN	4976.73	NaN	NaN	NaN	NaN	NaN	NaN	NaN	NaN	NaN	NaN	NaN	NaN
ARHGEF11_S1295_M1	ARHGEF11	Rho guanine nucleotide exchange factor 11	O15085	ARHGB_HUMAN	_TRNS[Phospho (STY)]GIWESPELDRNLAEDASSTEAAGGYK_.3;_TRNS[Phospho (STY)]GIWESPELDR_.3	_TRNS[Phospho (STY)]GIWESPELDRNLAEDASSTEAAGGYK_.3;_TRNS[Phospho (STY)]GIWESPELDR_.3	MGLCSLEHLPPRTRNSGIWESPELDRNLAED	S	0.999	1292	NaN	27315.7	35350.4	11576.7	NaN	10084	12304.8	NaN	NaN	NaN	NaN	3367.34	NaN	NaN	NaN	10287.6	NaN	NaN	NaN	NaN	NaN	NaN	NaN	3537.33
ARHGEF11_S1457_M1	ARHGEF11	Rho guanine nucleotide exchange factor 11	O15085	ARHGB_HUMAN	_SLGGES[Phospho (STY)]SGGTTPVGSFHTEAAR_.3	_SLGGES[Phospho (STY)]SGGTTPVGSFHTEAAR_.3	MELAHRELLKSLGGESSGGTTPVGSFHTEAA	S	0.926	1452	NaN	NaN	NaN	NaN	NaN	NaN	NaN	NaN	NaN	NaN	NaN	NaN	NaN	NaN	NaN	NaN	NaN	NaN	NaN	NaN	NaN	NaN	NaN	NaN
ARHGEF11_S1458_M1	ARHGEF11	Rho guanine nucleotide exchange factor 11	O15085	ARHGB_HUMAN	_SLGGESS[Phospho (STY)]GGTTPVGSFHTEAAR_.3	_SLGGESS[Phospho (STY)]GGTTPVGSFHTEAAR_.3	ELAHRELLKSLGGESSGGTTPVGSFHTEAAR	S	0.997	1452	NaN	10928.2	NaN	5497.68	5109.22	NaN	4839.23	NaN	NaN	NaN	NaN	NaN	NaN	NaN	3754.65	NaN	NaN	NaN	NaN	NaN	NaN	NaN	NaN	NaN
ARHGEF11_S1458_M2	ARHGEF11	Rho guanine nucleotide exchange factor 11	O15085	ARHGB_HUMAN	_SLGGESS[Phospho (STY)]GGTT[Phospho (STY)]PVGSFHTEAAR_.3	_SLGGESS[Phospho (STY)]GGTT[Phospho (STY)]PVGSFHTEAAR_.3	ELAHRELLKSLGGESSGGTTPVGSFHTEAAR	S	1	1452	NaN	NaN	NaN	NaN	NaN	NaN	NaN	NaN	NaN	NaN	NaN	NaN	NaN	NaN	NaN	1586.66	NaN	NaN	NaN	NaN	NaN	NaN	NaN	NaN
ARHGEF11_S1480_M1	ARHGEF11	Rho guanine nucleotide exchange factor 11	O15085	ARHGB_HUMAN	_WTDGSLS[Phospho (STY)]PPAKEPLASDSR_.3;_WTDGSLS[Phospho (STY)]PPAK_.2	_WTDGSLS[Phospho (STY)]PPAKEPLASDSR_.3;_WTDGSLS[Phospho (STY)]PPAK_.2	GSFHTEAARWTDGSLSPPAKEPLASDSRNSH	S	1	1474	19976.9	27476.6	32054.8	10904.2	8001.79	8972.61	14935	3105.2	NaN	NaN	2097.48	4670.13	NaN	NaN	NaN	11398.1	NaN	NaN	NaN	9696.33	NaN	NaN	NaN	NaN
ARHGEF11_S150_M1	ARHGEF11	Rho guanine nucleotide exchange factor 11	O15085	ARHGB_HUMAN	_ITSVIPS[Phospho (STY)]PPPPPPLPPPQR_.3	_ITSVIPS[Phospho (STY)]PPPPPPLPPPQR_.3	DPSPAGAPRITSVIPSPPPPPPLPPPQRITG	S	0.958	144	NaN	NaN	NaN	NaN	NaN	NaN	NaN	NaN	NaN	NaN	NaN	NaN	NaN	NaN	NaN	NaN	NaN	NaN	NaN	NaN	NaN	NaN	NaN	NaN
ARHGEF11_S251_M2	ARHGEF11	Rho guanine nucleotide exchange factor 11	O15085	ARHGB_HUMAN	_NSVLSDPGLDS[Phospho (STY)]PRT[Phospho (STY)]SPVIMAR_.3	_NSVLSDPGLDS[Phospho (STY)]PRT[Phospho (STY)]SPVIMAR_.3	SLMNRNSVLSDPGLDSPRTSPVIMARVAQHH	S	1	241	NaN	11743.6	13409.3	NaN	NaN	NaN	NaN	NaN	NaN	NaN	NaN	NaN	NaN	NaN	NaN	NaN	NaN	NaN	NaN	NaN	NaN	NaN	NaN	NaN
ARHGEF11_S255_M1	ARHGEF11	Rho guanine nucleotide exchange factor 11	O15085	ARHGB_HUMAN	_NSVLSDPGLDSPRTS[Phospho (STY)]PVIMAR_.3;_NSVLSDPGLDSPRTS[Phospho (STY)]PVIM[Oxidation (M)]AR_.3	_NSVLSDPGLDSPRTS[Phospho (STY)]PVIMAR_.3;_NSVLSDPGLDSPRTS[Phospho (STY)]PVIM[Oxidation (M)]AR_.3	RNSVLSDPGLDSPRTSPVIMARVAQHHRRQG	S	0.996	241	NaN	10858.2	NaN	NaN	NaN	NaN	NaN	NaN	NaN	NaN	NaN	6641.1	NaN	NaN	NaN	NaN	NaN	NaN	NaN	NaN	NaN	NaN	NaN	NaN
ARHGEF11_S255_M2	ARHGEF11	Rho guanine nucleotide exchange factor 11	O15085	ARHGB_HUMAN	_NSVLSDPGLDSPRT[Phospho (STY)]S[Phospho (STY)]PVIM[Oxidation (M)]AR_.3	_NSVLSDPGLDSPRT[Phospho (STY)]S[Phospho (STY)]PVIM[Oxidation (M)]AR_.3	RNSVLSDPGLDSPRTSPVIMARVAQHHRRQG	S	1	241	NaN	7770.58	12852.5	NaN	NaN	NaN	NaN	NaN	NaN	NaN	NaN	NaN	NaN	NaN	NaN	NaN	NaN	NaN	NaN	NaN	NaN	NaN	NaN	NaN
ARHGEF11_S556_M1	ARHGEF11	Rho guanine nucleotide exchange factor 11	O15085	ARHGB_HUMAN	_SSSQSTFHIPLS[Phospho (STY)]PVEVKPGNVR_.3;_SSSQSTFHIPLS[Phospho (STY)]PVEVKPGNVR_.4	_SSSQSTFHIPLS[Phospho (STY)]PVEVKPGNVR_.3;_SSSQSTFHIPLS[Phospho (STY)]PVEVKPGNVR_.4	GKPKSSSQSTFHIPLSPVEVKPGNVRNIIQH	S	1	545	13551.1	13640.6	22924.8	9460.99	12297.4	12813.7	12199.9	4966.96	959.237	NaN	1489.99	3693.7	2426.02	NaN	2148.35	6561.34	NaN	NaN	NaN	6137.48	NaN	NaN	NaN	6443.82
ARHGEF11_S635_M1	ARHGEF11	Rho guanine nucleotide exchange factor 11	O15085	ARHGB_HUMAN	_SRS[Phospho (STY)]DVDMDAAAEATR_.3	_SRS[Phospho (STY)]DVDMDAAAEATR_.3	EMKRSRKAENVPRSRSDVDMDAAAEATRLHQ	S	0.989	633	1580.98	3144.48	NaN	1052.38	NaN	NaN	1421.9	NaN	NaN	NaN	NaN	589.468	NaN	NaN	NaN	1697.33	NaN	NaN	NaN	NaN	NaN	NaN	NaN	NaN
ARHGEF11_T1292_M1	ARHGEF11	Rho guanine nucleotide exchange factor 11	O15085	ARHGB_HUMAN	_T[Phospho (STY)]RNSGIWESPELDR_.3	_T[Phospho (STY)]RNSGIWESPELDR_.3	QEDMGLCSLEHLPPRTRNSGIWESPELDRNL	T	0.976	1292	11194.7	NaN	NaN	NaN	7312.44	NaN	NaN	NaN	NaN	NaN	NaN	NaN	NaN	NaN	NaN	NaN	NaN	NaN	NaN	NaN	NaN	NaN	NaN	NaN
ARHGEF11_T1461_M1	ARHGEF11	Rho guanine nucleotide exchange factor 11	O15085	ARHGB_HUMAN	_SLGGESSGGT[Phospho (STY)]TPVGSFHTEAAR_.3	_SLGGESSGGT[Phospho (STY)]TPVGSFHTEAAR_.3	HRELLKSLGGESSGGTTPVGSFHTEAARWTD	T	0.995	1452	6731.28	NaN	NaN	NaN	NaN	NaN	NaN	NaN	NaN	NaN	NaN	NaN	NaN	NaN	NaN	NaN	NaN	NaN	NaN	NaN	NaN	NaN	NaN	NaN
ARHGEF11_T1461_M2	ARHGEF11	Rho guanine nucleotide exchange factor 11	O15085	ARHGB_HUMAN	_SLGGESSGGT[Phospho (STY)]T[Phospho (STY)]PVGSFHTEAAR_.3	_SLGGESSGGT[Phospho (STY)]T[Phospho (STY)]PVGSFHTEAAR_.3	HRELLKSLGGESSGGTTPVGSFHTEAARWTD	T	0.999	1452	12291.5	24794.7	29305.4	665.841	NaN	NaN	3783.12	NaN	NaN	NaN	NaN	NaN	NaN	NaN	NaN	NaN	NaN	NaN	NaN	NaN	NaN	NaN	NaN	NaN
ARHGEF11_T1462_M2	ARHGEF11	Rho guanine nucleotide exchange factor 11	O15085	ARHGB_HUMAN	_SLGGESSGGT[Phospho (STY)]T[Phospho (STY)]PVGSFHTEAAR_.3;_SLGGESS[Phospho (STY)]GGTT[Phospho (STY)]PVGSFHTEAAR_.3	_SLGGESSGGT[Phospho (STY)]T[Phospho (STY)]PVGSFHTEAAR_.3;_SLGGESS[Phospho (STY)]GGTT[Phospho (STY)]PVGSFHTEAAR_.3	RELLKSLGGESSGGTTPVGSFHTEAARWTDG	T	1	1452	12291.5	24794.7	29305.4	665.841	NaN	NaN	3783.12	NaN	NaN	NaN	NaN	NaN	NaN	NaN	NaN	NaN	NaN	NaN	NaN	NaN	NaN	NaN	NaN	NaN
ARHGEF11_T254_M2	ARHGEF11	Rho guanine nucleotide exchange factor 11	O15085	ARHGB_HUMAN	_NSVLSDPGLDSPRT[Phospho (STY)]S[Phospho (STY)]PVIM[Oxidation (M)]AR_.3;_NSVLSDPGLDS[Phospho (STY)]PRT[Phospho (STY)]SPVIMAR_.3	_NSVLSDPGLDSPRT[Phospho (STY)]S[Phospho (STY)]PVIM[Oxidation (M)]AR_.3;_NSVLSDPGLDS[Phospho (STY)]PRT[Phospho (STY)]SPVIMAR_.3	NRNSVLSDPGLDSPRTSPVIMARVAQHHRRQ	T	1	241	NaN	19514.2	26261.8	NaN	NaN	NaN	NaN	NaN	NaN	NaN	NaN	NaN	NaN	NaN	NaN	NaN	NaN	NaN	NaN	NaN	NaN	NaN	NaN	NaN
ARHGEF12_S1288_M1	ARHGEF12	Rho guanine nucleotide exchange factor 12	Q9NZN5	ARHGC_HUMAN	_TAS[Phospho (STY)]QGPQTDSVIQNSENIK_.2;_TAS[Phospho (STY)]QGPQTDSVIQNSENIK_.3;_YRTAS[Phospho (STY)]QGPQTDSVIQNSENIK_.3	_TAS[Phospho (STY)]QGPQTDSVIQNSENIK_.2;_TAS[Phospho (STY)]QGPQTDSVIQNSENIK_.3;_YRTAS[Phospho (STY)]QGPQTDSVIQNSENIK_.3	SVQEDWQHFPRYRTASQGPQTDSVIQNSENI	S	1	1286;1284	23433.9	31715.2	60518.9	12208.4	29058.5	NaN	30541	11885.4	NaN	NaN	NaN	NaN	NaN	NaN	NaN	NaN	NaN	NaN	NaN	11032.7	NaN	NaN	NaN	NaN
ARHGEF12_S341_M1	ARHGEF12	Rho guanine nucleotide exchange factor 12	Q9NZN5	ARHGC_HUMAN	_SETIQDTDTQSLVGS[Phospho (STY)]PSTR_.2;_SETIQDTDTQSLVGS[Phospho (STY)]PSTR_.3	_SETIQDTDTQSLVGS[Phospho (STY)]PSTR_.2;_SETIQDTDTQSLVGS[Phospho (STY)]PSTR_.3	KSETIQDTDTQSLVGSPSTRIAPHIIGAEDD	S	1	327	19506.4	24638.1	68543.2	14457.9	25945.9	27320.8	26823.9	11030.4	NaN	NaN	1288.83	3710.72	2896.7	NaN	NaN	11883.8	NaN	1474.77	2083.05	12948.4	NaN	NaN	1086.81	11827.2
ARHGEF12_S634_M1	ARHGEF12	Rho guanine nucleotide exchange factor 12	Q9NZN5	ARHGC_HUMAN	_HLSTPS[Phospho (STY)]SVSPEPQDSAK_.3	_HLSTPS[Phospho (STY)]SVSPEPQDSAK_.3	MELQKARHPKHLSTPSSVSPEPQDSAKLRQS	S	0.999	629	NaN	NaN	NaN	3892.68	NaN	5194.21	4698.93	NaN	NaN	NaN	NaN	NaN	NaN	NaN	NaN	2072.65	NaN	NaN	NaN	NaN	NaN	NaN	NaN	NaN
ARHGEF12_S637_M1	ARHGEF12	Rho guanine nucleotide exchange factor 12	Q9NZN5	ARHGC_HUMAN	_HLSTPSSVS[Phospho (STY)]PEPQDSAK_.2;_HLSTPSSVS[Phospho (STY)]PEPQDSAK_.3	_HLSTPSSVS[Phospho (STY)]PEPQDSAK_.2;_HLSTPSSVS[Phospho (STY)]PEPQDSAK_.3	QKARHPKHLSTPSSVSPEPQDSAKLRQSGLA	S	0.999	629	NaN	5569.77	11926.8	4862.6	8608.28	NaN	NaN	3046.79	NaN	NaN	NaN	NaN	NaN	NaN	NaN	NaN	NaN	NaN	NaN	NaN	NaN	NaN	NaN	NaN
ARHGEF12_T1286_M1	ARHGEF12	Rho guanine nucleotide exchange factor 12	Q9NZN5	ARHGC_HUMAN	_T[Phospho (STY)]ASQGPQTDSVIQNSENIK_.3	_T[Phospho (STY)]ASQGPQTDSVIQNSENIK_.3	EKSVQEDWQHFPRYRTASQGPQTDSVIQNSE	T	0.967	1286	NaN	19418	27758.7	NaN	NaN	17686.5	18537.4	NaN	NaN	838.236	NaN	NaN	NaN	NaN	66168.4	NaN	NaN	NaN	NaN	NaN	NaN	NaN	NaN	NaN
ARHGEF12_T1293_M1	ARHGEF12	Rho guanine nucleotide exchange factor 12	Q9NZN5	ARHGC_HUMAN	_YRTASQGPQT[Phospho (STY)]DSVIQNSENIK_.3	_YRTASQGPQT[Phospho (STY)]DSVIQNSENIK_.3	WQHFPRYRTASQGPQTDSVIQNSENIKAYHS	T	0.999	1284	NaN	NaN	NaN	NaN	NaN	NaN	NaN	NaN	NaN	NaN	NaN	NaN	NaN	NaN	NaN	NaN	NaN	NaN	NaN	442.815	346.748	NaN	NaN	NaN
ARHGEF16_S107_M1	ARHGEF16	Rho guanine nucleotide exchange factor 16	Q5VV41	ARHGG_HUMAN	_HQS[Phospho (STY)]FGAAVLSR_.2	_HQS[Phospho (STY)]FGAAVLSR_.2	SLAVASKAKTPARHQSFGAAVLSREAARRDP	S	1	105	2846.26	6275.83	11584.1	1881.88	NaN	NaN	NaN	NaN	NaN	NaN	NaN	1817.69	NaN	NaN	NaN	7240.86	NaN	NaN	NaN	NaN	NaN	NaN	NaN	NaN
ARHGEF16_S174_M1	ARHGEF16	Rho guanine nucleotide exchange factor 16	Q5VV41	ARHGG_HUMAN	_GLGKPGGQGDAIQLS[Phospho (STY)]PK_.2;_GLGKPGGQGDAIQLS[Phospho (STY)]PK_.3	_GLGKPGGQGDAIQLS[Phospho (STY)]PK_.2;_GLGKPGGQGDAIQLS[Phospho (STY)]PK_.3	KGLGKPGGQGDAIQLSPKLQALAEEPSQPHT	S	1	160	NaN	3315.16	7259.16	2123.97	3648.82	4658.47	6139.25	2171.33	NaN	NaN	359.004	NaN	NaN	NaN	NaN	2124.84	NaN	NaN	NaN	1292.87	NaN	NaN	NaN	NaN
ARHGEF16_S208_M1	ARHGEF16	Rho guanine nucleotide exchange factor 16	Q5VV41	ARHGG_HUMAN	_GS[Phospho (STY)]FKDDPQLYQEIQER_.3	_GS[Phospho (STY)]FKDDPQLYQEIQER_.3	AKNKKTLGRKRGHKGSFKDDPQLYQEIQERG	S	1	207	NaN	2017.01	3819.2	NaN	NaN	NaN	NaN	NaN	NaN	NaN	NaN	NaN	NaN	NaN	NaN	4934.58	NaN	NaN	NaN	NaN	NaN	NaN	NaN	NaN
ARHGEF16_S230_M1	ARHGEF16	Rho guanine nucleotide exchange factor 16	Q5VV41	ARHGG_HUMAN	_GLNTSQES[Phospho (STY)]DDDILDESSSPEGTQK_.3	_GLNTSQES[Phospho (STY)]DDDILDESSSPEGTQK_.3	LYQEIQERGLNTSQESDDDILDESSSPEGTQ	S	1	223	NaN	NaN	12953.9	NaN	NaN	NaN	NaN	NaN	NaN	NaN	NaN	1215.08	NaN	NaN	NaN	NaN	NaN	NaN	NaN	NaN	NaN	NaN	NaN	NaN
ARHGEF16_S576_M1	ARHGEF16	Rho guanine nucleotide exchange factor 16	Q5VV41	ARHGG_HUMAN	_S[Phospho (STY)]SSVPHPFQVTLLR_.2	_S[Phospho (STY)]SSVPHPFQVTLLR_.2	KIEPSELPLPGGGNRSSSVPHPFQVTLLRNS	S	0.925	576	NaN	NaN	NaN	NaN	NaN	NaN	NaN	NaN	NaN	NaN	NaN	NaN	NaN	NaN	NaN	NaN	NaN	NaN	NaN	NaN	NaN	NaN	NaN	NaN
ARHGEF16_S577_M1	ARHGEF16	Rho guanine nucleotide exchange factor 16	Q5VV41	ARHGG_HUMAN	_SS[Phospho (STY)]SVPHPFQVTLLR_.3	_SS[Phospho (STY)]SVPHPFQVTLLR_.3	IEPSELPLPGGGNRSSSVPHPFQVTLLRNSE	S	1	576	69262.7	95664.8	127602	58846.9	40127.6	31117.1	34784.1	NaN	NaN	NaN	NaN	19093.8	NaN	NaN	NaN	20575.4	NaN	NaN	NaN	10999.9	NaN	NaN	NaN	NaN
ARHGEF17_S142_M1	ARHGEF17	Rho guanine nucleotide exchange factor 17	Q96PE2	ARHGH_HUMAN	_RPS[Phospho (STY)]ADSESPGTPSPDGAAWEPPAR_.3	_RPS[Phospho (STY)]ADSESPGTPSPDGAAWEPPAR_.3	TEMRKLFGGPGSRRPSADSESPGTPSPDGAA	S	0.989	140	NaN	NaN	NaN	NaN	NaN	NaN	NaN	NaN	NaN	NaN	NaN	NaN	NaN	NaN	NaN	NaN	NaN	NaN	NaN	NaN	NaN	NaN	NaN	NaN
ARHGEF17_S145_M1	ARHGEF17	Rho guanine nucleotide exchange factor 17	Q96PE2	ARHGH_HUMAN	_RPSADS[Phospho (STY)]ESPGTPSPDGAAWEPPAR_.3	_RPSADS[Phospho (STY)]ESPGTPSPDGAAWEPPAR_.3	RKLFGGPGSRRPSADSESPGTPSPDGAAWEP	S	0.951	140	NaN	NaN	NaN	NaN	NaN	NaN	NaN	NaN	NaN	NaN	NaN	NaN	NaN	NaN	NaN	NaN	NaN	NaN	NaN	NaN	NaN	NaN	NaN	NaN
ARHGEF17_S147_M1	ARHGEF17	Rho guanine nucleotide exchange factor 17	Q96PE2	ARHGH_HUMAN	_RPSADSES[Phospho (STY)]PGTPSPDGAAWEPPAR_.3	_RPSADSES[Phospho (STY)]PGTPSPDGAAWEPPAR_.3	LFGGPGSRRPSADSESPGTPSPDGAAWEPPA	S	0.995	140	NaN	3321.97	NaN	NaN	NaN	NaN	NaN	NaN	NaN	NaN	NaN	NaN	NaN	NaN	NaN	NaN	NaN	NaN	3225.2	5124.69	NaN	NaN	NaN	NaN
ARHGEF17_S527_M1	ARHGEF17	Rho guanine nucleotide exchange factor 17	Q96PE2	ARHGH_HUMAN	_DSPSAGGPVGQLEPIPIPAPAS[Phospho (STY)]PGTRPTLK_.3;_DSPSAGGPVGQLEPIPIPAPAS[Phospho (STY)]PGTRPTLK_.4	_DSPSAGGPVGQLEPIPIPAPAS[Phospho (STY)]PGTRPTLK_.3;_DSPSAGGPVGQLEPIPIPAPAS[Phospho (STY)]PGTRPTLK_.4	GPVGQLEPIPIPAPASPGTRPTLKDLTATLR	S	1	506	1596.38	NaN	NaN	NaN	1376.29	NaN	NaN	NaN	NaN	NaN	NaN	NaN	NaN	NaN	NaN	NaN	NaN	NaN	966.906	2549.67	3885.59	436.669	2518.29	11052.6
ARHGEF17_S735_M1	ARHGEF17	Rho guanine nucleotide exchange factor 17	Q96PE2	ARHGH_HUMAN	_SLS[Phospho (STY)]DPIPQR_.2	_SLS[Phospho (STY)]DPIPQR_.2	SELSNGEAGEAYRSLSDPIPQRHRAATSEEP	S	1	733	12714.2	55454.8	104923	NaN	NaN	NaN	628.185	NaN	NaN	NaN	NaN	NaN	7453.17	NaN	NaN	17662.7	NaN	NaN	NaN	13641.4	12108.7	7309.21	11808.7	38374.5
ARHGEF17_S764_M1	ARHGEF17	Rho guanine nucleotide exchange factor 17	Q96PE2	ARHGH_HUMAN	_AATSEEPTGFSVDSNLLGSLS[Phospho (STY)]PK_.3	_AATSEEPTGFSVDSNLLGSLS[Phospho (STY)]PK_.3	EPTGFSVDSNLLGSLSPKTGLPATSAMDEGL	S	1	744	3416.97	NaN	NaN	288.178	NaN	NaN	897.649	NaN	NaN	NaN	NaN	NaN	2273.86	NaN	1500.35	845.61	NaN	NaN	682.468	513.4	2536.08	NaN	1450.49	3602.56
ARHGEF17_T150_M1	ARHGEF17	Rho guanine nucleotide exchange factor 17	Q96PE2	ARHGH_HUMAN	_RPSADSESPGT[Phospho (STY)]PSPDGAAWEPPAR_.3	_RPSADSESPGT[Phospho (STY)]PSPDGAAWEPPAR_.3	GPGSRRPSADSESPGTPSPDGAAWEPPARES	T	0.994	140	NaN	NaN	6768.15	NaN	NaN	NaN	NaN	NaN	NaN	NaN	NaN	NaN	5849.66	NaN	NaN	2805.73	NaN	2441.83	NaN	NaN	NaN	NaN	NaN	NaN
ARHGEF18_S1037_M1	ARHGEF18	Rho guanine nucleotide exchange factor 18 (Fragment);Rho guanine nucleotide exchange factor 18	A0A087WZG4;Q6ZSZ5	A0A087WZG4_HUMAN;ARHGI_HUMAN	_SLS[Phospho (STY)]PILPGR_.2	_SLS[Phospho (STY)]PILPGR_.2	LMGKDESTSRNRRSLSPILPGRHSPAPPPDP	S	1	1035;1289	25563.3	33553.9	55382.1	11748.7	54472.8	36734.2	53170.2	24231.4	NaN	NaN	NaN	8007.17	NaN	NaN	NaN	16675.7	NaN	NaN	NaN	23291.3	NaN	NaN	NaN	12248.6
ARHGEF18_S1058_M1	ARHGEF18	Rho guanine nucleotide exchange factor 18 (Fragment);Rho guanine nucleotide exchange factor 18	A0A087WZG4;Q6ZSZ5	A0A087WZG4_HUMAN;ARHGI_HUMAN	_HSPAPPPDPGFPAPS[Phospho (STY)]PPPADSPSEGFSLK_.3;_HSPAPPPDPGFPAPS[Phospho (STY)]PPPADSPSEGFSLK_.4	_HSPAPPPDPGFPAPS[Phospho (STY)]PPPADSPSEGFSLK_.3;_HSPAPPPDPGFPAPS[Phospho (STY)]PPPADSPSEGFSLK_.4	RHSPAPPPDPGFPAPSPPPADSPSEGFSLKA	S	1	1044;1298	17348.7	15543.1	30218.1	5642.43	21369.9	17856.3	18800.9	8268.02	NaN	NaN	NaN	3255.26	NaN	NaN	NaN	12321.7	NaN	NaN	NaN	8276.28	660.175	NaN	NaN	2681.44
ARHGEF18_S694_M1	ARHGEF18	Rho guanine nucleotide exchange factor 18 (Fragment);Rho guanine nucleotide exchange factor 18	A0A087WZG4;Q6ZSZ5	A0A087WZG4_HUMAN;ARHGI_HUMAN	_DWRGPPNS[Phospho (STY)]PDLK_.3	_DWRGPPNS[Phospho (STY)]PDLK_.3	SSTDPRPRDWRGPPNSPDLKLSDSDIPGSSE	S	1	687;941	NaN	NaN	NaN	NaN	NaN	NaN	2028.68	NaN	NaN	NaN	NaN	NaN	NaN	NaN	NaN	NaN	NaN	NaN	NaN	NaN	NaN	NaN	NaN	NaN
ARHGEF2_S151_M1	ARHGEF2	Rho guanine nucleotide exchange factor 2	Q92974	ARHG2_HUMAN	_SVS[Phospho (STY)]TTNIAGHFNDESPLGLRR_.3;_SVS[Phospho (STY)]TTNIAGHFNDESPLGLR_.2;_SVS[Phospho (STY)]TTNIAGHFNDESPLGLR_.3	_SVS[Phospho (STY)]TTNIAGHFNDESPLGLRR_.3;_SVS[Phospho (STY)]TTNIAGHFNDESPLGLR_.2;_SVS[Phospho (STY)]TTNIAGHFNDESPLGLR_.3	GSRRGRSSLSLAKSVSTTNIAGHFNDESPLG	S	1	149	25903.7	28000.9	28755	NaN	NaN	NaN	NaN	1824.11	NaN	NaN	NaN	3271.83	NaN	NaN	NaN	NaN	NaN	NaN	NaN	4348.58	NaN	NaN	NaN	NaN
ARHGEF2_S172_M1	ARHGEF2	Rho guanine nucleotide exchange factor 2	Q92974	ARHG2_HUMAN	_ILS[Phospho (STY)]QSTDSLNMR_.3;_ILS[Phospho (STY)]QSTDSLNM[Oxidation (M)]R_.2	_ILS[Phospho (STY)]QSTDSLNMR_.3;_ILS[Phospho (STY)]QSTDSLNM[Oxidation (M)]R_.2	GHFNDESPLGLRRILSQSTDSLNMRNRTLSV	S	0.998	170	2775.07	NaN	NaN	NaN	NaN	NaN	NaN	NaN	NaN	NaN	NaN	NaN	NaN	NaN	NaN	NaN	NaN	NaN	NaN	NaN	NaN	NaN	NaN	NaN
ARHGEF2_S174_M1	ARHGEF2	Rho guanine nucleotide exchange factor 2	Q92974	ARHG2_HUMAN	_ILSQS[Phospho (STY)]TDSLNMR_.2;_ILSQS[Phospho (STY)]TDSLNM[Oxidation (M)]R_.2	_ILSQS[Phospho (STY)]TDSLNMR_.2;_ILSQS[Phospho (STY)]TDSLNM[Oxidation (M)]R_.2	FNDESPLGLRRILSQSTDSLNMRNRTLSVES	S	1	170	28444.4	43138.6	60316.6	22485.7	NaN	NaN	NaN	NaN	NaN	NaN	NaN	3035.22	NaN	NaN	NaN	4188.34	NaN	NaN	NaN	NaN	NaN	NaN	NaN	1767.74
ARHGEF2_S691_M1	ARHGEF2	Rho guanine nucleotide exchange factor 2	Q92974	ARHG2_HUMAN	_EPALPLEPDS[Phospho (STY)]GGNTSPGVTANGEAR_.3	_EPALPLEPDS[Phospho (STY)]GGNTSPGVTANGEAR_.3	LLLTPREPALPLEPDSGGNTSPGVTANGEAR	S	0.958	682	NaN	17882.8	NaN	NaN	NaN	NaN	NaN	NaN	NaN	NaN	NaN	NaN	NaN	1150.73	NaN	NaN	NaN	NaN	NaN	NaN	NaN	NaN	NaN	NaN
ARHGEF2_S696_M1	ARHGEF2	Rho guanine nucleotide exchange factor 2	Q92974	ARHG2_HUMAN	_EPALPLEPDSGGNTS[Phospho (STY)]PGVTANGEAR_.3	_EPALPLEPDSGGNTS[Phospho (STY)]PGVTANGEAR_.3	REPALPLEPDSGGNTSPGVTANGEARTFNGS	S	1	682	32476.4	39847	66375.7	18924.1	73259.3	72424.4	68261.8	23110.2	1513.45	NaN	1883.04	4938.49	11960.5	NaN	10651.4	17860.2	2067.77	4573.34	8839.53	32854	NaN	152.142	962.364	12733.6
ARHGEF2_S932_M1	ARHGEF2	Rho guanine nucleotide exchange factor 2	Q92974	ARHG2_HUMAN	_QELGS[Phospho (STY)]PEER_.2	_QELGS[Phospho (STY)]PEER_.2	SVHRNFEDRERQELGSPEERLQDSSDPDTGS	S	1	928	15656.8	11156	23609.8	5512.77	11950.5	7825.42	23746.7	3385.4	NaN	NaN	NaN	1155.69	NaN	NaN	NaN	10780.1	NaN	NaN	NaN	29827.2	NaN	NaN	NaN	20108.2
ARHGEF2_S956_M1	ARHGEF2	Rho guanine nucleotide exchange factor 2	Q92974	ARHG2_HUMAN	_LQDSSDPDTGSEEEGSSRLS[Phospho (STY)]PPHSPR_.3	_LQDSSDPDTGSEEEGSSRLS[Phospho (STY)]PPHSPR_.3	SDPDTGSEEEGSSRLSPPHSPRDFTRMQDIP	S	0.984	937	NaN	NaN	9066.92	625.253	NaN	NaN	NaN	NaN	NaN	NaN	NaN	NaN	NaN	NaN	NaN	8367.11	NaN	NaN	NaN	6724.05	NaN	NaN	NaN	NaN
ARHGEF2_S956_M2	ARHGEF2	Rho guanine nucleotide exchange factor 2	Q92974	ARHG2_HUMAN	_LQDSSDPDTGSEEEGSSRLS[Phospho (STY)]PPHS[Phospho (STY)]PRDFTR_.4;_LQDSSDPDTGSEEEGSSRLS[Phospho (STY)]PPHS[Phospho (STY)]PR_.3;_LQDSSDPDTGSEEEGSSRLS[Phospho (STY)]PPHS[Phospho (STY)]PR_.4	_LQDSSDPDTGSEEEGSSRLS[Phospho (STY)]PPHS[Phospho (STY)]PRDFTR_.4;_LQDSSDPDTGSEEEGSSRLS[Phospho (STY)]PPHS[Phospho (STY)]PR_.3;_LQDSSDPDTGSEEEGSSRLS[Phospho (STY)]PPHS[Phospho (STY)]PR_.4	SDPDTGSEEEGSSRLSPPHSPRDFTRMQDIP	S	1	937	64685.4	135160	204824	NaN	8715.29	22394	43017.1	3896.37	NaN	NaN	NaN	NaN	NaN	NaN	NaN	57700.5	NaN	NaN	4236.62	10977.7	NaN	NaN	NaN	NaN
ARHGEF2_S960_M2	ARHGEF2	Rho guanine nucleotide exchange factor 2	Q92974	ARHG2_HUMAN	_LQDSSDPDTGSEEEGSSRLS[Phospho (STY)]PPHS[Phospho (STY)]PRDFTR_.4;_LQDSSDPDTGSEEEGSSRLS[Phospho (STY)]PPHS[Phospho (STY)]PR_.3;_LQDSSDPDTGSEEEGSSRLS[Phospho (STY)]PPHS[Phospho (STY)]PR_.4	_LQDSSDPDTGSEEEGSSRLS[Phospho (STY)]PPHS[Phospho (STY)]PRDFTR_.4;_LQDSSDPDTGSEEEGSSRLS[Phospho (STY)]PPHS[Phospho (STY)]PR_.3;_LQDSSDPDTGSEEEGSSRLS[Phospho (STY)]PPHS[Phospho (STY)]PR_.4	TGSEEEGSSRLSPPHSPRDFTRMQDIPEETE	S	1	937	64685.4	135160	204824	NaN	8715.29	22394	43017.1	3896.37	NaN	NaN	NaN	NaN	NaN	NaN	NaN	57700.5	NaN	NaN	4236.62	10977.7	NaN	NaN	NaN	NaN
ARHGEF2_Y894_M1	ARHGEF2	Rho guanine nucleotide exchange factor 2	Q92974	ARHG2_HUMAN	_SLPAGDALY[Phospho (STY)]LSFNPPQPSR_.3	_SLPAGDALY[Phospho (STY)]LSFNPPQPSR_.3	PVDPRRRSLPAGDALYLSFNPPQPSRGTDRL	Y	1	886	NaN	NaN	NaN	894.1	3009.84	2907.94	1935.25	1151.86	NaN	NaN	NaN	NaN	NaN	NaN	1347.87	688.982	NaN	NaN	NaN	NaN	NaN	NaN	NaN	NaN
ARHGEF26_S222_M1	ARHGEF26	Rho guanine nucleotide exchange factor 26	Q96DR7	ARHGQ_HUMAN	_LPS[Phospho (STY)]QENELLENPSVVLSTNSPAALK_.3	_LPS[Phospho (STY)]QENELLENPSVVLSTNSPAALK_.3	QKSSSEQKLPLQRLPSQENELLENPSVVLST	S	1	220	NaN	NaN	NaN	NaN	8840.11	11561.3	5809.24	1836.93	NaN	NaN	NaN	NaN	1825.98	NaN	1509.09	1624.41	233.385	NaN	801.408	2797.14	NaN	NaN	NaN	NaN
ARHGEF26_S222_M2	ARHGEF26	Rho guanine nucleotide exchange factor 26	Q96DR7	ARHGQ_HUMAN	_LPS[Phospho (STY)]QENELLENPS[Phospho (STY)]VVLSTNSPAALK_.3	_LPS[Phospho (STY)]QENELLENPS[Phospho (STY)]VVLSTNSPAALK_.3	QKSSSEQKLPLQRLPSQENELLENPSVVLST	S	1	220	NaN	NaN	NaN	NaN	8627.08	NaN	NaN	1735.05	NaN	NaN	NaN	NaN	1753.8	NaN	NaN	NaN	NaN	NaN	NaN	2748.07	NaN	NaN	NaN	NaN
ARHGEF26_S232_M2	ARHGEF26	Rho guanine nucleotide exchange factor 26	Q96DR7	ARHGQ_HUMAN	_LPS[Phospho (STY)]QENELLENPS[Phospho (STY)]VVLSTNSPAALK_.3	_LPS[Phospho (STY)]QENELLENPS[Phospho (STY)]VVLSTNSPAALK_.3	LQRLPSQENELLENPSVVLSTNSPAALKVGK	S	1	220	NaN	NaN	NaN	NaN	8627.08	NaN	NaN	1735.05	NaN	NaN	NaN	NaN	1753.8	NaN	NaN	NaN	NaN	NaN	NaN	2748.07	NaN	NaN	NaN	NaN
ARHGEF40_S1474_M1	ARHGEF40	Rho guanine nucleotide exchange factor 40	Q8TER5	ARH40_HUMAN	_QISLAPETLDSSGDVS[Phospho (STY)]PGPR_.3	_QISLAPETLDSSGDVS[Phospho (STY)]PGPR_.3	QISLAPETLDSSGDVSPGPRNSPSLQPPHPG	S	1	1459	NaN	NaN	NaN	NaN	NaN	1722.57	NaN	NaN	NaN	NaN	NaN	NaN	NaN	NaN	NaN	1187.01	NaN	NaN	NaN	NaN	NaN	NaN	NaN	NaN
ARHGEF40_S262_M1	ARHGEF40	Rho guanine nucleotide exchange factor 40	Q8TER5	ARH40_HUMAN	_GSPTDAEGS[Phospho (STY)]PGLSR_.2	_GSPTDAEGS[Phospho (STY)]PGLSR_.2	EVTLPVRGSPTDAEGSPGLSRVRTVPTRKGA	S	1	254	NaN	NaN	NaN	2232.36	10905.9	NaN	9239.95	NaN	1219.5	NaN	1319.97	1312.07	NaN	NaN	9245.65	8633.82	1021.03	NaN	2317.66	7021.65	2314.18	NaN	NaN	2853.72
ARHGEF40_S961_M1	ARHGEF40	Rho guanine nucleotide exchange factor 40	Q8TER5	ARH40_HUMAN	_RIQQHVGEEAS[Phospho (STY)]PR_.3	_RIQQHVGEEAS[Phospho (STY)]PR_.3	QELERRIQQHVGEEASPRGYRRRRADGASSG	S	1	951	433.782	NaN	908.009	332.226	2469.07	1776.59	1327.72	442.805	167.883	NaN	NaN	NaN	1982.06	NaN	1169.02	408.771	NaN	NaN	NaN	NaN	NaN	NaN	NaN	NaN
ARHGEF40_T1466_M1	ARHGEF40	Rho guanine nucleotide exchange factor 40	Q8TER5	ARH40_HUMAN	_QISLAPET[Phospho (STY)]LDSSGDVSPGPR_.2	_QISLAPET[Phospho (STY)]LDSSGDVSPGPR_.2	EAWDLDVKQISLAPETLDSSGDVSPGPRNSP	T	1	1459	NaN	12202.6	24081.4	NaN	NaN	NaN	NaN	NaN	NaN	NaN	NaN	5090.23	NaN	NaN	NaN	NaN	NaN	NaN	NaN	NaN	NaN	NaN	NaN	NaN
ARHGEF7_S257_M1	ARHGEF7	Rho guanine nucleotide exchange factor 7	Q14155	ARHG7_HUMAN	_SGTLKS[Phospho (STY)]PPKGFDTTAINK_.3	_SGTLKS[Phospho (STY)]PPKGFDTTAINK_.3	KASEKPVSPKSGTLKSPPKGFDTTAINKSYY	S	0.988	252	NaN	NaN	NaN	NaN	NaN	NaN	NaN	NaN	NaN	NaN	NaN	NaN	NaN	NaN	NaN	NaN	NaN	NaN	NaN	NaN	NaN	NaN	NaN	NaN
ARHGEF7_S518_M1	ARHGEF7	Rho guanine nucleotide exchange factor 7	Q14155	ARHG7_HUMAN	_MS[Phospho (STY)]GFIYQGK_.1;_MS[Phospho (STY)]GFIYQGK_.2;_M[Oxidation (M)]S[Phospho (STY)]GFIYQGK_.1;_M[Oxidation (M)]S[Phospho (STY)]GFIYQGK_.2	_MS[Phospho (STY)]GFIYQGK_.1;_MS[Phospho (STY)]GFIYQGK_.2;_M[Oxidation (M)]S[Phospho (STY)]GFIYQGK_.1;_M[Oxidation (M)]S[Phospho (STY)]GFIYQGK_.2	LFPNVLLMLSASPRMSGFIYQGKLPTTGMTI	S	1	517	114845	183050	301072	50918.1	468604	520547	598607	192074	3203.17	3238.51	5209.69	17389.3	21969.6	9515.01	25231.5	84460.9	7019.17	5751.65	11000.4	45082.6	10015.8	5284.02	4927.15	18293.2
ARHGEF7_S694_M1	ARHGEF7	Rho guanine nucleotide exchange factor 7	Q14155	ARHG7_HUMAN	_KPS[Phospho (STY)]DEEFASR_.2	_KPS[Phospho (STY)]DEEFASR_.2	TMKKLLPKRKPERKPSDEEFASRKSTAALEE	S	1	692	2957.66	2527.11	3518.05	NaN	12040.2	9246.34	12440.3	5898.1	NaN	NaN	NaN	NaN	NaN	NaN	NaN	2972.08	NaN	NaN	NaN	NaN	NaN	NaN	NaN	NaN
ARID1A_S1134_M1	ARID1A	AT-rich interactive domain-containing protein 1A	O14497	ARI1A_HUMAN	_IQPPS[Phospho (STY)]PAGSGSMQGPQTPQSTSSSMAEGGDLKPPTPASTPHSQIPPLPGMSR_.5;_IQPPS[Phospho (STY)]PAGSGSM[Oxidation (M)]QGPQTPQSTSSSMAEGGDLKPPTPASTPHSQIPPLPGMSR_.5;_IQPPS[Phospho (STY)]PAGSGSM[Oxidation (M)]QGPQTPQSTSSSM[Oxidation (M)]AEGGDLKPPTPASTPHSQIPPLPGMSR_.5	_IQPPS[Phospho (STY)]PAGSGSMQGPQTPQSTSSSMAEGGDLKPPTPASTPHSQIPPLPGMSR_.5;_IQPPS[Phospho (STY)]PAGSGSM[Oxidation (M)]QGPQTPQSTSSSMAEGGDLKPPTPASTPHSQIPPLPGMSR_.5;_IQPPS[Phospho (STY)]PAGSGSM[Oxidation (M)]QGPQTPQSTSSSM[Oxidation (M)]AEGGDLKPPTPASTPHSQIPPLPGMSR_.5	AAADSKKSQPKIQPPSPAGSGSMQGPQTPQS	S	1	1130	NaN	NaN	NaN	NaN	NaN	16787.6	NaN	NaN	NaN	NaN	NaN	NaN	NaN	NaN	NaN	NaN	14524.5	18855.3	33754.9	31898.2	NaN	NaN	NaN	NaN
ARID1A_S1184_M1	ARID1A	AT-rich interactive domain-containing protein 1A	O14497	ARI1A_HUMAN	_SNS[Phospho (STY)]VGIQDAFNDGSDSTFQK_.2;_SNS[Phospho (STY)]VGIQDAFNDGSDSTFQK_.3	_SNS[Phospho (STY)]VGIQDAFNDGSDSTFQK_.2;_SNS[Phospho (STY)]VGIQDAFNDGSDSTFQK_.3	PHSQIPPLPGMSRSNSVGIQDAFNDGSDSTF	S	1	1182	NaN	NaN	NaN	NaN	7296.5	9547.33	9455.94	3570.36	NaN	NaN	NaN	NaN	2746.29	NaN	NaN	NaN	9826.14	19635.5	30817.1	21751.6	1478.26	NaN	1009.34	10919.9
ARID1A_S1751_M1	ARID1A	AT-rich interactive domain-containing protein 1A	O14497	ARI1A_HUMAN	_TLLDPGRFS[Phospho (STY)]K_.2	_TLLDPGRFS[Phospho (STY)]K_.2	VGDPGQRTLLDPGRFSKVSSPAPMEGGEEEE	S	1	1743	NaN	NaN	NaN	NaN	NaN	NaN	1036.62	NaN	NaN	NaN	NaN	NaN	NaN	NaN	NaN	NaN	4430.53	5017.69	6433.01	NaN	NaN	NaN	NaN	NaN
ARID1A_S1944_M1	ARID1A	AT-rich interactive domain-containing protein 1A	O14497	ARI1A_HUMAN	_FPFGIS[Phospho (STY)]PAQSHR_.2;_FPFGIS[Phospho (STY)]PAQSHR_.3	_FPFGIS[Phospho (STY)]PAQSHR_.2;_FPFGIS[Phospho (STY)]PAQSHR_.3	SSEAIKESSKFPFGISPAQSHRNIKILEDEP	S	1	1939	NaN	NaN	NaN	NaN	NaN	NaN	NaN	NaN	NaN	NaN	NaN	NaN	NaN	NaN	NaN	NaN	2352.12	3711.1	5426.72	4760.94	NaN	NaN	NaN	3426.12
ARID1A_S301_M1	ARID1A	AT-rich interactive domain-containing protein 1A	O14497	ARI1A_HUMAN	_FGAMGGGGPSAAGGGTPQPTATPTLNQLLTS[Phospho (STY)]PSSAR_.3;_FGAM[Oxidation (M)]GGGGPSAAGGGTPQPTATPTLNQLLTS[Phospho (STY)]PSSAR_.3	_FGAMGGGGPSAAGGGTPQPTATPTLNQLLTS[Phospho (STY)]PSSAR_.3;_FGAM[Oxidation (M)]GGGGPSAAGGGTPQPTATPTLNQLLTS[Phospho (STY)]PSSAR_.3	TPQPTATPTLNQLLTSPSSARGYQGYPGGDY	S	0.99	271	NaN	NaN	NaN	NaN	3764.24	NaN	5237.44	NaN	NaN	NaN	NaN	NaN	NaN	NaN	NaN	NaN	NaN	NaN	NaN	3825.86	NaN	NaN	NaN	2539.48
ARID1A_S357_M1	ARID1A	AT-rich interactive domain-containing protein 1A	O14497	ARI1A_HUMAN	_S[Phospho (STY)]HHAPM[Oxidation (M)]SPGSSGGGGQPLAR_.3	_S[Phospho (STY)]HHAPM[Oxidation (M)]SPGSSGGGGQPLAR_.3	AAAAAAAASGGAQQRSHHAPMSPGSSGGGGQ	S	0.875	357	NaN	NaN	NaN	NaN	NaN	NaN	NaN	NaN	NaN	NaN	NaN	NaN	NaN	NaN	NaN	NaN	NaN	NaN	NaN	NaN	452.051	NaN	NaN	NaN
ARID1A_S363_M1	ARID1A	AT-rich interactive domain-containing protein 1A	O14497	ARI1A_HUMAN	_SHHAPMS[Phospho (STY)]PGSSGGGGQPLAR_.3;_SHHAPM[Oxidation (M)]S[Phospho (STY)]PGSSGGGGQPLAR_.3	_SHHAPMS[Phospho (STY)]PGSSGGGGQPLAR_.3;_SHHAPM[Oxidation (M)]S[Phospho (STY)]PGSSGGGGQPLAR_.3	AASGGAQQRSHHAPMSPGSSGGGGQPLARTP	S	1	357	NaN	NaN	NaN	NaN	12286.4	10220.2	13066.2	3968.04	866.276	884.336	836.326	NaN	4514.34	1121.22	3243.77	NaN	23749.8	18428.2	29049.3	34107.4	NaN	1050.61	NaN	25439.8
ARID1A_S696_M1	ARID1A	AT-rich interactive domain-containing protein 1A	O14497	ARI1A_HUMAN	_GPS[Phospho (STY)]PSPVGSPASVAQSR_.2;_GPS[Phospho (STY)]PSPVGSPASVAQSR_.3	_GPS[Phospho (STY)]PSPVGSPASVAQSR_.2;_GPS[Phospho (STY)]PSPVGSPASVAQSR_.3	FSPHTSPHLPGIRGPSPSPVGSPASVAQSRS	S	1	694	1003.92	NaN	NaN	NaN	19014.8	24403.9	20946.6	10200.1	2613.64	3697.56	NaN	NaN	NaN	6428.83	14483.8	NaN	87628.9	91940.5	141584	110429	9241.41	5750.09	7974.62	97013.1
ARID1A_S698_M1	ARID1A	AT-rich interactive domain-containing protein 1A	O14497	ARI1A_HUMAN	_GPSPS[Phospho (STY)]PVGSPASVAQSR_.3	_GPSPS[Phospho (STY)]PVGSPASVAQSR_.3	PHTSPHLPGIRGPSPSPVGSPASVAQSRSGP	S	0.924	694	NaN	NaN	NaN	NaN	NaN	NaN	NaN	NaN	NaN	NaN	NaN	NaN	NaN	NaN	NaN	NaN	NaN	NaN	NaN	NaN	NaN	NaN	NaN	22271.9
ARID1A_S702_M1	ARID1A	AT-rich interactive domain-containing protein 1A	O14497	ARI1A_HUMAN	_GPSPSPVGS[Phospho (STY)]PASVAQSR_.3	_GPSPSPVGS[Phospho (STY)]PASVAQSR_.3	PHLPGIRGPSPSPVGSPASVAQSRSGPLSPA	S	0.998	694	NaN	NaN	NaN	NaN	NaN	NaN	NaN	2844.27	739.851	1017.04	NaN	NaN	NaN	NaN	4111.05	1485.56	NaN	NaN	NaN	NaN	NaN	NaN	NaN	NaN
ARID1A_S769_M1	ARID1A	AT-rich interactive domain-containing protein 1A	O14497	ARI1A_HUMAN	_NPQMPQYSSPQPGS[Phospho (STY)]ALSPR_.3;_NPQM[Oxidation (M)]PQYSSPQPGS[Phospho (STY)]ALSPR_.3	_NPQMPQYSSPQPGS[Phospho (STY)]ALSPR_.3;_NPQM[Oxidation (M)]PQYSSPQPGS[Phospho (STY)]ALSPR_.3	QRNPQMPQYSSPQPGSALSPRQPSGGQIHTG	S	0.999	756	NaN	NaN	NaN	NaN	NaN	NaN	NaN	NaN	NaN	NaN	NaN	NaN	NaN	NaN	NaN	NaN	21649.6	23368.8	NaN	NaN	NaN	NaN	NaN	20011.1
ARID1A_S772_M1	ARID1A	AT-rich interactive domain-containing protein 1A	O14497	ARI1A_HUMAN	_NPQMPQYSSPQPGSALS[Phospho (STY)]PR_.2;_NPQMPQYSSPQPGSALS[Phospho (STY)]PR_.3;_NPQM[Oxidation (M)]PQYSSPQPGSALS[Phospho (STY)]PR_.2;_NPQM[Oxidation (M)]PQYSSPQPGSALS[Phospho (STY)]PR_.3	_NPQMPQYSSPQPGSALS[Phospho (STY)]PR_.2;_NPQMPQYSSPQPGSALS[Phospho (STY)]PR_.3;_NPQM[Oxidation (M)]PQYSSPQPGSALS[Phospho (STY)]PR_.2;_NPQM[Oxidation (M)]PQYSSPQPGSALS[Phospho (STY)]PR_.3	PQMPQYSSPQPGSALSPRQPSGGQIHTGMGS	S	1	756	NaN	NaN	NaN	NaN	17166.5	20423.4	16111.5	3428.25	NaN	NaN	NaN	NaN	4303.54	NaN	NaN	NaN	NaN	NaN	41914.6	46851.3	NaN	NaN	NaN	39627.9
ARID1B_S742_M1	ARID1B	AT-rich interactive domain-containing protein 1B	Q8NFD5	ARI1B_HUMAN	_SGPIS[Phospho (STY)]PASIPGSQM[Oxidation (M)]PPQPPGSQSESSSHPALSQSPM[Oxidation (M)]PQER_.4	_SGPIS[Phospho (STY)]PASIPGSQM[Oxidation (M)]PPQPPGSQSESSSHPALSQSPM[Oxidation (M)]PQER_.4	VGSPVGSNQSRSGPISPASIPGSQMPPQPPG	S	0.985	738	NaN	NaN	NaN	NaN	NaN	NaN	NaN	NaN	NaN	NaN	NaN	NaN	NaN	NaN	NaN	NaN	13280.8	14320.1	NaN	NaN	NaN	NaN	NaN	NaN
ARID1B_S745_M1	ARID1B	AT-rich interactive domain-containing protein 1B	Q8NFD5	ARI1B_HUMAN	_SGPISPAS[Phospho (STY)]IPGSQM[Oxidation (M)]PPQPPGSQSESSSHPALSQSPMPQER_.4;_SGPISPAS[Phospho (STY)]IPGSQM[Oxidation (M)]PPQPPGSQSESSSHPALSQSPM[Oxidation (M)]PQER_.4	_SGPISPAS[Phospho (STY)]IPGSQM[Oxidation (M)]PPQPPGSQSESSSHPALSQSPMPQER_.4;_SGPISPAS[Phospho (STY)]IPGSQM[Oxidation (M)]PPQPPGSQSESSSHPALSQSPM[Oxidation (M)]PQER_.4	PVGSNQSRSGPISPASIPGSQMPPQPPGSQS	S	1	738	NaN	NaN	NaN	2824.96	4999.94	12019.6	14857.5	7783.23	NaN	NaN	NaN	NaN	4016.45	NaN	4075.08	NaN	15048.2	25076.2	31940.3	32469.2	NaN	NaN	2110.56	32130.8
ARID2_S689_M1	ARID2	AT-rich interactive domain-containing protein 2	Q68CP9	ARID2_HUMAN	_IPQNPS[Phospho (STY)]PHTHQQQNAPVTVIQSK_.3	_IPQNPS[Phospho (STY)]PHTHQQQNAPVTVIQSK_.3	VHTVAQTVSRIPQNPSPHTHQQQNAPVTVIQ	S	0.987	684	NaN	NaN	NaN	NaN	2441.3	NaN	NaN	NaN	NaN	NaN	NaN	NaN	NaN	NaN	NaN	NaN	1673.76	NaN	2966.02	2800.15	NaN	NaN	NaN	NaN
ARID2_T692_M1	ARID2	AT-rich interactive domain-containing protein 2	Q68CP9	ARID2_HUMAN	_IPQNPSPHT[Phospho (STY)]HQQQNAPVTVIQSK_.3	_IPQNPSPHT[Phospho (STY)]HQQQNAPVTVIQSK_.3	VAQTVSRIPQNPSPHTHQQQNAPVTVIQSKA	T	0.98	684	NaN	NaN	NaN	NaN	NaN	NaN	NaN	NaN	NaN	NaN	NaN	NaN	NaN	NaN	NaN	NaN	NaN	NaN	NaN	NaN	NaN	NaN	NaN	NaN
ARID4A_S1109_M1	ARID4A	AT-rich interactive domain-containing protein 4A	P29374	ARI4A_HUMAN	_NGTGQSS[Phospho (STY)]DSEDLPVLDNSSK_.2	_NGTGQSS[Phospho (STY)]DSEDLPVLDNSSK_.2	TSAAAKNEKNGTGQSSDSEDLPVLDNSSKCT	S	0.997	1103	NaN	NaN	NaN	NaN	NaN	NaN	NaN	NaN	NaN	NaN	NaN	NaN	NaN	NaN	NaN	NaN	NaN	NaN	6296.88	5780.06	NaN	NaN	NaN	NaN
ARID4A_S1140_M2	ARID4A	AT-rich interactive domain-containing protein 4A	P29374	ARI4A_HUMAN	_LARS[Phospho (STY)]PARIS[Phospho (STY)]PHIK_.3	_LARS[Phospho (STY)]PARIS[Phospho (STY)]PHIK_.3	PVKHLNVSKPQKLARSPARISPHIKDGEKDK	S	1	1137	NaN	NaN	NaN	NaN	NaN	NaN	NaN	NaN	NaN	NaN	NaN	NaN	NaN	NaN	NaN	NaN	3556.05	4553.91	5373.24	5314.04	NaN	NaN	NaN	1127.56
ARID4A_S1145_M2	ARID4A	AT-rich interactive domain-containing protein 4A	P29374	ARI4A_HUMAN	_LARS[Phospho (STY)]PARIS[Phospho (STY)]PHIK_.3	_LARS[Phospho (STY)]PARIS[Phospho (STY)]PHIK_.3	NVSKPQKLARSPARISPHIKDGEKDKHREKH	S	1	1137	NaN	NaN	NaN	NaN	NaN	NaN	NaN	NaN	NaN	NaN	NaN	NaN	NaN	NaN	NaN	NaN	3556.05	4553.91	5373.24	5314.04	NaN	NaN	NaN	1127.56
ARID4A_S864_M1	ARID4A	AT-rich interactive domain-containing protein 4A	P29374	ARI4A_HUMAN	_ILGQSS[Phospho (STY)]PEK_.2	_ILGQSS[Phospho (STY)]PEK_.2	CVKEKKLKRKILGQSSPEKKIRIENGMEMTN	S	0.969	859	NaN	NaN	NaN	NaN	NaN	NaN	NaN	NaN	NaN	NaN	NaN	NaN	NaN	NaN	NaN	NaN	NaN	NaN	NaN	NaN	NaN	NaN	NaN	NaN
ARID4A_T1105_M1	ARID4A	AT-rich interactive domain-containing protein 4A	P29374	ARI4A_HUMAN	_NGT[Phospho (STY)]GQSSDSEDLPVLDNSSK_.2	_NGT[Phospho (STY)]GQSSDSEDLPVLDNSSK_.2	TPKRTSAAAKNEKNGTGQSSDSEDLPVLDNS	T	0.885	1103	NaN	NaN	NaN	NaN	NaN	NaN	NaN	NaN	NaN	NaN	NaN	NaN	NaN	NaN	133.296	NaN	NaN	NaN	NaN	NaN	NaN	NaN	NaN	NaN
ARID4B_S1029_M1	ARID4B	AT-rich interactive domain-containing protein 4B	Q4LE39	ARI4B_HUMAN	_AEFPSSGSNSVLNTPPTTPES[Phospho (STY)]PSSVTVTEGSR_.3;_KAEFPSSGSNSVLNTPPTTPES[Phospho (STY)]PSSVTVTEGSR_.3;_KAEFPSSGSNSVLNTPPTTPES[Phospho (STY)]PSSVTVTEGSR_.4	_AEFPSSGSNSVLNTPPTTPES[Phospho (STY)]PSSVTVTEGSR_.3;_KAEFPSSGSNSVLNTPPTTPES[Phospho (STY)]PSSVTVTEGSR_.3;_KAEFPSSGSNSVLNTPPTTPES[Phospho (STY)]PSSVTVTEGSR_.4	SGSNSVLNTPPTTPESPSSVTVTEGSRQQSS	S	0.999	1009;1008	NaN	NaN	NaN	NaN	NaN	19956.7	NaN	NaN	NaN	NaN	NaN	NaN	17051.9	NaN	14389.6	NaN	17720.4	NaN	NaN	56239.7	NaN	NaN	NaN	NaN
ARID4B_S1153_M1	ARID4B	AT-rich interactive domain-containing protein 4B	Q4LE39	ARI4B_HUMAN	_GTNSS[Phospho (STY)]DSEELSAGESITK_.2	_GTNSS[Phospho (STY)]DSEELSAGESITK_.2	ATVVNNKKKGKGTNSSDSEELSAGESITKSQ	S	1	1149	NaN	NaN	NaN	NaN	NaN	NaN	NaN	NaN	NaN	NaN	NaN	NaN	NaN	NaN	2619.63	NaN	4170.1	8236.88	16393.4	14543	NaN	NaN	NaN	NaN
ARID4B_S666_M2	ARID4B	AT-rich interactive domain-containing protein 4B	Q4LE39	ARI4B_HUMAN	_RLS[Phospho (STY)]KPPFQTNPS[Phospho (STY)]PEMVSK_.3	_RLS[Phospho (STY)]KPPFQTNPS[Phospho (STY)]PEMVSK_.3	KDEKYSPKNCKLRRLSKPPFQTNPSPEMVSK	S	1	664	NaN	NaN	NaN	NaN	NaN	2963.66	NaN	NaN	NaN	NaN	NaN	NaN	NaN	NaN	NaN	NaN	NaN	535.967	947.412	NaN	NaN	NaN	NaN	NaN
ARID4B_S675_M1	ARID4B	AT-rich interactive domain-containing protein 4B	Q4LE39	ARI4B_HUMAN	_LSKPPFQTNPS[Phospho (STY)]PEMVSK_.2;_LSKPPFQTNPS[Phospho (STY)]PEMVSK_.3;_LSKPPFQTNPS[Phospho (STY)]PEM[Oxidation (M)]VSK_.3;_RLSKPPFQTNPS[Phospho (STY)]PEMVSK_.3;_RLSKPPFQTNPS[Phospho (STY)]PEM[Oxidation (M)]VSK_.3	_LSKPPFQTNPS[Phospho (STY)]PEMVSK_.2;_LSKPPFQTNPS[Phospho (STY)]PEMVSK_.3;_LSKPPFQTNPS[Phospho (STY)]PEM[Oxidation (M)]VSK_.3;_RLSKPPFQTNPS[Phospho (STY)]PEMVSK_.3;_RLSKPPFQTNPS[Phospho (STY)]PEM[Oxidation (M)]VSK_.3	CKLRRLSKPPFQTNPSPEMVSKLDLTDAKNS	S	1	665;664	NaN	NaN	NaN	2120.55	11260.7	19007.4	16729.5	4871.98	1204.49	NaN	NaN	NaN	29054.9	13250.9	26484.8	9166.75	17399.8	26128.2	39280.8	42066.2	NaN	NaN	1229.62	24115.8
ARID4B_S675_M2	ARID4B	AT-rich interactive domain-containing protein 4B	Q4LE39	ARI4B_HUMAN	_RLS[Phospho (STY)]KPPFQTNPS[Phospho (STY)]PEMVSK_.3	_RLS[Phospho (STY)]KPPFQTNPS[Phospho (STY)]PEMVSK_.3	CKLRRLSKPPFQTNPSPEMVSKLDLTDAKNS	S	1	664	NaN	NaN	NaN	NaN	NaN	2963.66	NaN	NaN	NaN	NaN	NaN	NaN	NaN	NaN	NaN	NaN	NaN	535.967	947.412	NaN	NaN	NaN	NaN	NaN
ARID4B_S680_M1	ARID4B	AT-rich interactive domain-containing protein 4B	Q4LE39	ARI4B_HUMAN	_LSKPPFQTNPSPEM[Oxidation (M)]VS[Phospho (STY)]K_.3	_LSKPPFQTNPSPEM[Oxidation (M)]VS[Phospho (STY)]K_.3	LSKPPFQTNPSPEMVSKLDLTDAKNSDTAHI	S	0.891	665	NaN	NaN	NaN	NaN	NaN	NaN	NaN	NaN	NaN	NaN	NaN	NaN	NaN	NaN	NaN	NaN	NaN	NaN	NaN	NaN	NaN	NaN	NaN	NaN
ARID4B_S778_M1	ARID4B	AT-rich interactive domain-containing protein 4B	Q4LE39	ARI4B_HUMAN	_VHADLVISKPVSKS[Phospho (STY)]PER_.3;_VHADLVISKPVSKS[Phospho (STY)]PER_.4	_VHADLVISKPVSKS[Phospho (STY)]PER_.3;_VHADLVISKPVSKS[Phospho (STY)]PER_.4	NKVHADLVISKPVSKSPERLRKDIEVLSEDT	S	0.978	765	3276.34	NaN	NaN	35392.7	7982.83	NaN	NaN	NaN	2005.57	NaN	NaN	NaN	NaN	NaN	NaN	NaN	NaN	NaN	2722.78	19406.7	NaN	NaN	NaN	4241.6
ARID4B_T672_M1	ARID4B	AT-rich interactive domain-containing protein 4B	Q4LE39	ARI4B_HUMAN	_LSKPPFQT[Phospho (STY)]NPSPEMVSK_.2	_LSKPPFQT[Phospho (STY)]NPSPEMVSK_.2	PKNCKLRRLSKPPFQTNPSPEMVSKLDLTDA	T	0.998	665	NaN	NaN	NaN	NaN	NaN	NaN	NaN	NaN	NaN	NaN	NaN	NaN	1083.45	NaN	997.272	NaN	NaN	623.536	1756.14	1812.01	NaN	NaN	NaN	NaN
ARID5B_S1032_M1	ARID5B	AT-rich interactive domain-containing protein 5B	Q14865	ARI5B_HUMAN	_AVS[Phospho (STY)]PLDPSK_.2	_AVS[Phospho (STY)]PLDPSK_.2	EDLDLVIAGKKARAVSPLDPSKEVSGKEKAS	S	1	1030	NaN	NaN	NaN	NaN	NaN	NaN	2611.99	NaN	NaN	NaN	NaN	NaN	NaN	NaN	NaN	NaN	5953.5	6244.04	8084.54	5679.82	4544.52	2585.65	3230.28	7861.62
ARID5B_S566_M1	ARID5B	AT-rich interactive domain-containing protein 5B	Q14865	ARI5B_HUMAN	_QPLTS[Phospho (STY)]PSALVDSK_.2	_QPLTS[Phospho (STY)]PSALVDSK_.2	KDSALVPGASKQPLTSPSALVDSKQESKLCC	S	0.996	562	NaN	NaN	NaN	NaN	NaN	NaN	NaN	NaN	NaN	NaN	NaN	NaN	NaN	NaN	NaN	NaN	NaN	NaN	NaN	NaN	NaN	NaN	NaN	NaN
ARID5B_T539_M1	ARID5B	AT-rich interactive domain-containing protein 5B	Q14865	ARI5B_HUMAN	_GPT[Phospho (STY)]PPLPSAPLAPEK_.2;_VAEEAGEKGPT[Phospho (STY)]PPLPSAPLAPEK_.3	_GPT[Phospho (STY)]PPLPSAPLAPEK_.2;_VAEEAGEKGPT[Phospho (STY)]PPLPSAPLAPEK_.3	SNSEKVAEEAGEKGPTPPLPSAPLAPEKDSA	T	1	537;529	NaN	NaN	NaN	NaN	2722.01	4204.01	4217.86	NaN	NaN	NaN	NaN	NaN	NaN	NaN	2398.73	NaN	5289.02	7311.2	9511.98	14187.3	4473.01	1761.9	3502.95	14790.4
ARL2_S45_M1	ARL2;ARL2-SNX15	ADP-ribosylation factor-like protein 2;ARL2-SNX15 readthrough (NMD candidate)	P36404;V9GYD0	ARL2_HUMAN;V9GYD0_HUMAN	_FNGEDIDTIS[Phospho (STY)]PTLGFNIK_.2;_FNGEDIDTIS[Phospho (STY)]PTLGFNIK_.3;_KFNGEDIDTIS[Phospho (STY)]PTLGFNIK_.3	_FNGEDIDTIS[Phospho (STY)]PTLGFNIK_.2;_FNGEDIDTIS[Phospho (STY)]PTLGFNIK_.3;_KFNGEDIDTIS[Phospho (STY)]PTLGFNIK_.3	TTILKKFNGEDIDTISPTLGFNIKTLEHRGF	S	1	36;35	4540.73	NaN	NaN	NaN	NaN	NaN	NaN	NaN	NaN	NaN	NaN	NaN	NaN	NaN	NaN	NaN	NaN	NaN	NaN	NaN	NaN	NaN	NaN	NaN
ARL2_T47_M1	ARL2;ARL2-SNX15	ADP-ribosylation factor-like protein 2;ARL2-SNX15 readthrough (NMD candidate)	P36404;V9GYD0	ARL2_HUMAN;V9GYD0_HUMAN	_FNGEDIDTISPT[Phospho (STY)]LGFNIK_.3	_FNGEDIDTISPT[Phospho (STY)]LGFNIK_.3	ILKKFNGEDIDTISPTLGFNIKTLEHRGFKL	T	0.912	36	NaN	NaN	NaN	NaN	NaN	NaN	NaN	NaN	NaN	NaN	NaN	NaN	NaN	NaN	NaN	NaN	NaN	NaN	NaN	NaN	NaN	NaN	NaN	NaN
ARL3_S5_M1	ARL3	ADP-ribosylation factor-like protein 3	P36405	ARL3_HUMAN	_GLLS[Phospho (STY)]ILRK_.2	_GLLS[Phospho (STY)]ILRK_.2	___________MGLLSILRKLKSAPDQEVRI	S	1	2	4064.71	4460.74	8726.48	2528.2	NaN	NaN	NaN	731.2	NaN	NaN	NaN	2760.97	NaN	NaN	NaN	300.979	NaN	NaN	NaN	NaN	NaN	NaN	NaN	NaN
ARL6IP4_S332_M1	ARL6IP4	ADP-ribosylation factor-like protein 6-interacting protein 4	Q66PJ3	AR6P4_HUMAN	_S[Phospho (STY)]AGEEEDGPVLTDEQK_.2;_S[Phospho (STY)]AGEEEDGPVLTDEQK_.3	_S[Phospho (STY)]AGEEEDGPVLTDEQK_.2;_S[Phospho (STY)]AGEEEDGPVLTDEQK_.3	QVEALPGPSLDQWHRSAGEEEDGPVLTDEQK	S	1	332	62949.3	86097	210471	23610.4	28811.8	32835.9	105557	15048.8	NaN	NaN	NaN	3421.6	6214.2	NaN	10284.2	72563.6	357.096	1142.91	9131.19	16229.8	NaN	NaN	2163.54	12999.5
ARL6IP6_S80_M1	ARL6IP6	ADP-ribosylation factor-like protein 6-interacting protein 6	Q8N6S5	AR6P6_HUMAN	_SVLPPDGNGS[Phospho (STY)]PVLPDKR_.2;_SVLPPDGNGS[Phospho (STY)]PVLPDKR_.3	_SVLPPDGNGS[Phospho (STY)]PVLPDKR_.2;_SVLPPDGNGS[Phospho (STY)]PVLPDKR_.3	SEPRKRSVLPPDGNGSPVLPDKRNGIFPAAA	S	1	71	NaN	NaN	NaN	NaN	NaN	NaN	NaN	NaN	NaN	NaN	NaN	NaN	5185.97	NaN	NaN	NaN	NaN	NaN	NaN	7931.39	24382.6	16429.1	27850.7	46379.1
ARMC10_S45_M1	ARMC10	Armadillo repeat-containing protein 10	Q8N2F6	ARM10_HUMAN	_S[Phospho (STY)]AGALEEGTSEGQLC[Carbamidomethyl (C)]GR_.2;_S[Phospho (STY)]AGALEEGTSEGQLC[Carbamidomethyl (C)]GR_.3	_S[Phospho (STY)]AGALEEGTSEGQLC[Carbamidomethyl (C)]GR_.2;_S[Phospho (STY)]AGALEEGTSEGQLC[Carbamidomethyl (C)]GR_.3	GRRRGDRELGIRSSKSAGALEEGTSEGQLCG	S	1	45	NaN	NaN	NaN	NaN	NaN	NaN	NaN	NaN	NaN	NaN	NaN	NaN	46288.3	9656.7	44424.6	13654.3	NaN	NaN	4086.09	6026.59	NaN	NaN	NaN	3536.81
ARMC5_S101_M2	ARMC5	Armadillo repeat-containing protein 5	Q96C12	ARMC5_HUMAN	_AAAAGSAPSQAGPGSAPSSAASGAS[Phospho (STY)]SPAPASGPAPSAVSSSS[Phospho (STY)]PTPPVR_.4	_AAAAGSAPSQAGPGSAPSSAASGAS[Phospho (STY)]SPAPASGPAPSAVSSSS[Phospho (STY)]PTPPVR_.4	QAGPGSAPSSAASGASSPAPASGPAPSAVSS	S	0.989	77	NaN	NaN	NaN	NaN	NaN	NaN	25442.3	NaN	NaN	NaN	NaN	NaN	NaN	NaN	NaN	NaN	NaN	NaN	NaN	NaN	NaN	NaN	NaN	NaN
ARMC5_S102_M2	ARMC5	Armadillo repeat-containing protein 5	Q96C12	ARMC5_HUMAN	_AAAAGSAPSQAGPGSAPSSAASGASS[Phospho (STY)]PAPASGPAPSAVSSSS[Phospho (STY)]PTPPVR_.4;_RAAAAGSAPSQAGPGSAPSSAASGASS[Phospho (STY)]PAPASGPAPSAVSSSS[Phospho (STY)]PTPPVR_.4	_AAAAGSAPSQAGPGSAPSSAASGASS[Phospho (STY)]PAPASGPAPSAVSSSS[Phospho (STY)]PTPPVR_.4;_RAAAAGSAPSQAGPGSAPSSAASGASS[Phospho (STY)]PAPASGPAPSAVSSSS[Phospho (STY)]PTPPVR_.4	AGPGSAPSSAASGASSPAPASGPAPSAVSSS	S	0.999	77;76	NaN	NaN	NaN	NaN	13737.6	37595.4	NaN	NaN	NaN	NaN	NaN	NaN	NaN	NaN	NaN	NaN	NaN	NaN	NaN	8926.91	NaN	NaN	NaN	NaN
ARMC5_S107_M2	ARMC5	Armadillo repeat-containing protein 5	Q96C12	ARMC5_HUMAN	_AAAAGSAPSQAGPGSAPSSAASGASSPAPAS[Phospho (STY)]GPAPSAVSSSS[Phospho (STY)]PTPPVR_.4	_AAAAGSAPSQAGPGSAPSSAASGASSPAPAS[Phospho (STY)]GPAPSAVSSSS[Phospho (STY)]PTPPVR_.4	APSSAASGASSPAPASGPAPSAVSSSSPTPP	S	1	77	NaN	NaN	NaN	NaN	9582.61	NaN	NaN	NaN	NaN	NaN	NaN	NaN	NaN	NaN	NaN	NaN	NaN	NaN	NaN	NaN	NaN	NaN	NaN	NaN
ARMC5_S118_M1	ARMC5	Armadillo repeat-containing protein 5	Q96C12	ARMC5_HUMAN	_AAAAGSAPSQAGPGSAPSSAASGASSPAPASGPAPSAVSSSS[Phospho (STY)]PTPPVR_.4;_RAAAAGSAPSQAGPGSAPSSAASGASSPAPASGPAPSAVSSSS[Phospho (STY)]PTPPVR_.4	_AAAAGSAPSQAGPGSAPSSAASGASSPAPASGPAPSAVSSSS[Phospho (STY)]PTPPVR_.4;_RAAAAGSAPSQAGPGSAPSSAASGASSPAPASGPAPSAVSSSS[Phospho (STY)]PTPPVR_.4	PAPASGPAPSAVSSSSPTPPVRLRKTLDLAL	S	1	77;76	5185.72	6903.92	14175.4	NaN	32407.8	50283.3	31682.8	9736.76	NaN	NaN	NaN	NaN	NaN	NaN	3065.78	NaN	NaN	NaN	NaN	9003.11	NaN	NaN	NaN	NaN
ARMC5_S118_M2	ARMC5	Armadillo repeat-containing protein 5	Q96C12	ARMC5_HUMAN	_AAAAGSAPSQAGPGSAPSSAASGASSPAPAS[Phospho (STY)]GPAPSAVSSSS[Phospho (STY)]PTPPVR_.4;_AAAAGSAPSQAGPGSAPSSAASGASS[Phospho (STY)]PAPASGPAPSAVSSSS[Phospho (STY)]PTPPVR_.4;_AAAAGSAPSQAGPGSAPSSAASGAS[Phospho (STY)]SPAPASGPAPSAVSSSS[Phospho (STY)]PTPPVR_.4;_RAAAAGSAPSQAGPGSAPSSAASGASS[Phospho (STY)]PAPASGPAPSAVSSSS[Phospho (STY)]PTPPVR_.4	_AAAAGSAPSQAGPGSAPSSAASGASSPAPAS[Phospho (STY)]GPAPSAVSSSS[Phospho (STY)]PTPPVR_.4;_AAAAGSAPSQAGPGSAPSSAASGASS[Phospho (STY)]PAPASGPAPSAVSSSS[Phospho (STY)]PTPPVR_.4;_AAAAGSAPSQAGPGSAPSSAASGAS[Phospho (STY)]SPAPASGPAPSAVSSSS[Phospho (STY)]PTPPVR_.4;_RAAAAGSAPSQAGPGSAPSSAASGASS[Phospho (STY)]PAPASGPAPSAVSSSS[Phospho (STY)]PTPPVR_.4	PAPASGPAPSAVSSSSPTPPVRLRKTLDLAL	S	1	77;76	NaN	NaN	NaN	NaN	34307.3	93931.5	79389.7	NaN	NaN	NaN	NaN	NaN	NaN	NaN	NaN	NaN	NaN	NaN	NaN	22303.7	NaN	NaN	NaN	NaN
ARMCX3_S110_M1	ARMCX3	Armadillo repeat-containing X-linked protein 3	Q9UH62	ARMX3_HUMAN	_AS[Phospho (STY)]PNSDDTVLSPQELQK_.3;_RAS[Phospho (STY)]PNSDDTVLSPQELQK_.2;_RAS[Phospho (STY)]PNSDDTVLSPQELQK_.3	_AS[Phospho (STY)]PNSDDTVLSPQELQK_.3;_RAS[Phospho (STY)]PNSDDTVLSPQELQK_.2;_RAS[Phospho (STY)]PNSDDTVLSPQELQK_.3	RARATRARRAVQKRASPNSDDTVLSPQELQK	S	1	109;108	36944	43669.1	69054	40017.7	25820	27295.7	23525.3	12607.4	2718.45	NaN	4789.06	19472.9	44941.6	12120	39419.5	37845.5	NaN	NaN	NaN	8902.47	NaN	NaN	NaN	NaN
ARMCX3_T116_M1	ARMCX3	Armadillo repeat-containing X-linked protein 3	Q9UH62	ARMX3_HUMAN	_ASPNSDDT[Phospho (STY)]VLSPQELQK_.2	_ASPNSDDT[Phospho (STY)]VLSPQELQK_.2	ARRAVQKRASPNSDDTVLSPQELQKVLCLVE	T	0.97	109	NaN	NaN	NaN	NaN	NaN	NaN	NaN	NaN	NaN	NaN	NaN	NaN	6131	NaN	NaN	NaN	NaN	NaN	NaN	NaN	NaN	NaN	NaN	NaN
ARPC5L_S64_M1	ARPC5L	Actin-related protein 2/3 complex subunit 5-like protein	Q9BPX5	ARP5L_HUMAN	_AFHAALRNS[Phospho (STY)]PVNTK_.3	_AFHAALRNS[Phospho (STY)]PVNTK_.3	RQGDMLRAFHAALRNSPVNTKNQAVKERAQG	S	0.975	56	NaN	NaN	NaN	NaN	NaN	NaN	NaN	1566.27	NaN	NaN	NaN	NaN	NaN	NaN	NaN	NaN	NaN	NaN	NaN	NaN	NaN	NaN	NaN	NaN
ARPP19_S23_M1	ARPP19	cAMP-regulated phosphoprotein 19	P56211	ARP19_HUMAN	_EMEDKVTS[Phospho (STY)]PEKAEEAK_.2;_EMEDKVTS[Phospho (STY)]PEKAEEAK_.3;_EM[Oxidation (M)]EDKVTS[Phospho (STY)]PEKAEEAK_.3;_VTS[Phospho (STY)]PEKAEEAK_.2	_EMEDKVTS[Phospho (STY)]PEKAEEAK_.2;_EMEDKVTS[Phospho (STY)]PEKAEEAK_.3;_EM[Oxidation (M)]EDKVTS[Phospho (STY)]PEKAEEAK_.3;_VTS[Phospho (STY)]PEKAEEAK_.2	AASAEEQKEMEDKVTSPEKAEEAKLKARYPH	S	1	16;21	41190.1	34119.4	72963.7	13937.6	NaN	NaN	NaN	NaN	NaN	NaN	NaN	9404.76	NaN	NaN	NaN	NaN	NaN	NaN	NaN	NaN	NaN	NaN	NaN	NaN
ARPP19_S62_M1	ARPP19	cAMP-regulated phosphoprotein 19	P56211	ARP19_HUMAN	_YFDS[Phospho (STY)]GDYNMAK_.2;_YFDS[Phospho (STY)]GDYNM[Oxidation (M)]AK_.2	_YFDS[Phospho (STY)]GDYNMAK_.2;_YFDS[Phospho (STY)]GDYNM[Oxidation (M)]AK_.2	DFLRKRLQKGQKYFDSGDYNMAKAKMKNKQL	S	1	59	85815.9	121142	173120	26695.7	NaN	NaN	NaN	NaN	NaN	NaN	NaN	11113.7	NaN	NaN	NaN	19083.3	NaN	NaN	NaN	NaN	NaN	NaN	NaN	NaN
ARRB1_S412_M1	ARRB1	Beta-arrestin-1	P49407	ARRB1_HUMAN	_GMKDDKEEEEDGTGS[Phospho (STY)]PQLNNR_.3;_GM[Oxidation (M)]KDDKEEEEDGTGS[Phospho (STY)]PQLNNR_.3	_GMKDDKEEEEDGTGS[Phospho (STY)]PQLNNR_.3;_GM[Oxidation (M)]KDDKEEEEDGTGS[Phospho (STY)]PQLNNR_.3	KGMKDDKEEEEDGTGSPQLNNR_________	S	1	398	20082.5	13638.6	38337.9	8411.59	24780.3	12545.4	NaN	4011.48	NaN	NaN	NaN	1439.16	NaN	NaN	NaN	5494.81	NaN	NaN	NaN	18975.5	NaN	NaN	NaN	NaN
ASAP1_S1027_M1	ASAP1	Arf-GAP with SH3 domain, ANK repeat and PH domain-containing protein 1	Q9ULH1	ASAP1_HUMAN	_SHPLDLS[Phospho (STY)]PNVQSR_.2;_SHPLDLS[Phospho (STY)]PNVQSR_.3	_SHPLDLS[Phospho (STY)]PNVQSR_.2;_SHPLDLS[Phospho (STY)]PNVQSR_.3	QQPSEVTLKSHPLDLSPNVQSRDAIQKQASE	S	1	1021	1972.71	3629.99	6984.97	1707.1	8615.99	12130.2	9585.92	1784.66	NaN	NaN	NaN	NaN	NaN	NaN	NaN	1355.58	NaN	NaN	NaN	NaN	NaN	NaN	NaN	NaN
ASAP1_S839_M1	ASAP1	Arf-GAP with SH3 domain, ANK repeat and PH domain-containing protein 1	Q9ULH1	ASAP1_HUMAN	_TLS[Phospho (STY)]DPPSPLPHGPPNK_.2;_TLS[Phospho (STY)]DPPSPLPHGPPNK_.3	_TLS[Phospho (STY)]DPPSPLPHGPPNK_.2;_TLS[Phospho (STY)]DPPSPLPHGPPNK_.3	KKRPPPPPPGHKRTLSDPPSPLPHGPPNKGA	S	1	837	9124.24	12787.9	NaN	NaN	28662	36249	35285.7	11109.3	NaN	NaN	NaN	NaN	NaN	NaN	NaN	NaN	NaN	NaN	1596.46	18979.4	NaN	NaN	NaN	6344.62
ASAP1_S839_M2	ASAP1	Arf-GAP with SH3 domain, ANK repeat and PH domain-containing protein 1	Q9ULH1	ASAP1_HUMAN	_RTLS[Phospho (STY)]DPPS[Phospho (STY)]PLPHGPPNK_.3;_TLS[Phospho (STY)]DPPS[Phospho (STY)]PLPHGPPNK_.2;_TLS[Phospho (STY)]DPPS[Phospho (STY)]PLPHGPPNK_.3	_RTLS[Phospho (STY)]DPPS[Phospho (STY)]PLPHGPPNK_.3;_TLS[Phospho (STY)]DPPS[Phospho (STY)]PLPHGPPNK_.2;_TLS[Phospho (STY)]DPPS[Phospho (STY)]PLPHGPPNK_.3	KKRPPPPPPGHKRTLSDPPSPLPHGPPNKGA	S	1	836;837	9587.65	30106.3	51622.3	NaN	46684.9	76335.9	127857	19548.7	NaN	NaN	NaN	NaN	NaN	NaN	NaN	6416.53	NaN	NaN	NaN	26648.1	NaN	NaN	NaN	20778.3
ASAP1_S843_M2	ASAP1	Arf-GAP with SH3 domain, ANK repeat and PH domain-containing protein 1	Q9ULH1	ASAP1_HUMAN	_RTLS[Phospho (STY)]DPPS[Phospho (STY)]PLPHGPPNK_.3;_RT[Phospho (STY)]LSDPPS[Phospho (STY)]PLPHGPPNK_.3;_TLS[Phospho (STY)]DPPS[Phospho (STY)]PLPHGPPNK_.2;_TLS[Phospho (STY)]DPPS[Phospho (STY)]PLPHGPPNK_.3;_T[Phospho (STY)]LSDPPS[Phospho (STY)]PLPHGPPNK_.2	_RTLS[Phospho (STY)]DPPS[Phospho (STY)]PLPHGPPNK_.3;_RT[Phospho (STY)]LSDPPS[Phospho (STY)]PLPHGPPNK_.3;_TLS[Phospho (STY)]DPPS[Phospho (STY)]PLPHGPPNK_.2;_TLS[Phospho (STY)]DPPS[Phospho (STY)]PLPHGPPNK_.3;_T[Phospho (STY)]LSDPPS[Phospho (STY)]PLPHGPPNK_.2	PPPPPGHKRTLSDPPSPLPHGPPNKGAVPWG	S	1	836;837	18717.6	44849.3	78329.4	NaN	76527.6	118395	194518	31002.8	NaN	NaN	NaN	NaN	NaN	NaN	NaN	9456.07	NaN	NaN	NaN	43400.8	NaN	NaN	NaN	32952.8
ASAP1_T837_M1	ASAP1	Arf-GAP with SH3 domain, ANK repeat and PH domain-containing protein 1	Q9ULH1	ASAP1_HUMAN	_T[Phospho (STY)]LSDPPSPLPHGPPNK_.2	_T[Phospho (STY)]LSDPPSPLPHGPPNK_.2	LSKKRPPPPPPGHKRTLSDPPSPLPHGPPNK	T	0.993	837	NaN	3668.24	9715.56	NaN	8991.71	8565.82	NaN	NaN	NaN	NaN	NaN	NaN	NaN	NaN	NaN	NaN	NaN	NaN	NaN	NaN	NaN	NaN	NaN	NaN
ASAP1_T837_M2	ASAP1	Arf-GAP with SH3 domain, ANK repeat and PH domain-containing protein 1	Q9ULH1	ASAP1_HUMAN	_RT[Phospho (STY)]LSDPPS[Phospho (STY)]PLPHGPPNK_.3;_T[Phospho (STY)]LSDPPS[Phospho (STY)]PLPHGPPNK_.2	_RT[Phospho (STY)]LSDPPS[Phospho (STY)]PLPHGPPNK_.3;_T[Phospho (STY)]LSDPPS[Phospho (STY)]PLPHGPPNK_.2	LSKKRPPPPPPGHKRTLSDPPSPLPHGPPNK	T	0.917	836;837	8068.07	NaN	NaN	NaN	26829.3	NaN	NaN	NaN	NaN	NaN	NaN	NaN	NaN	NaN	NaN	NaN	NaN	NaN	NaN	NaN	NaN	NaN	NaN	NaN
ASCC3_S2195_M1	ASCC3	Activating signal cointegrator 1 complex subunit 3	Q8N3C0	ASCC3_HUMAN	_VSDS[Phospho (STY)]LTDLALK_.2	_VSDS[Phospho (STY)]LTDLALK_.2	TQASLSAQVNTKVSDSLTDLALK________	S	1	2192	7612.31	7656.62	8950.86	2625.9	3518.16	2985.89	3035.64	1312.87	NaN	NaN	NaN	NaN	NaN	NaN	NaN	NaN	582.348	NaN	1324.54	2991.15	390.667	NaN	NaN	1150.69
ASF1A_S166_M1	ASF1A	Histone chaperone ASF1A	Q9Y294	ASF1A_HUMAN	_LEDAESS[Phospho (STY)]NPNLQSLLSTDALPSASK_.3	_LEDAESS[Phospho (STY)]NPNLQSLLSTDALPSASK_.3	INWEDNTEKLEDAESSNPNLQSLLSTDALPS	S	0.933	160	14921.9	NaN	NaN	NaN	13366.6	NaN	NaN	NaN	NaN	NaN	NaN	NaN	NaN	NaN	NaN	17285.9	NaN	NaN	NaN	NaN	NaN	NaN	NaN	NaN
ASF1A_S172_M1	ASF1A	Histone chaperone ASF1A	Q9Y294	ASF1A_HUMAN	_LEDAESSNPNLQS[Phospho (STY)]LLSTDALPSASK_.3	_LEDAESSNPNLQS[Phospho (STY)]LLSTDALPSASK_.3	TEKLEDAESSNPNLQSLLSTDALPSASKGWS	S	1	160	NaN	12509.2	NaN	NaN	NaN	14048.1	7185.58	NaN	NaN	NaN	729.188	NaN	NaN	NaN	NaN	NaN	NaN	NaN	3614.66	8246.21	NaN	NaN	NaN	NaN
ASH1L_S1162_M1	ASH1L	Histone-lysine N-methyltransferase ASH1L	Q9NR48	ASH1L_HUMAN	_RLS[Phospho (STY)]PPTLLPNSPSHLSELTSLK_.3	_RLS[Phospho (STY)]PPTLLPNSPSHLSELTSLK_.3	QTLAMKKASKGRRRLSPPTLLPNSPSHLSEL	S	0.996	1160	NaN	NaN	NaN	NaN	NaN	NaN	NaN	NaN	NaN	NaN	NaN	NaN	NaN	NaN	NaN	NaN	NaN	1766.48	NaN	NaN	520.144	NaN	193.848	NaN
ASH1L_S1162_M2	ASH1L	Histone-lysine N-methyltransferase ASH1L	Q9NR48	ASH1L_HUMAN	_RLS[Phospho (STY)]PPTLLPNS[Phospho (STY)]PSHLSELTSLK_.3;_RRLS[Phospho (STY)]PPTLLPNS[Phospho (STY)]PSHLSELTSLK_.3;_RRLS[Phospho (STY)]PPTLLPNS[Phospho (STY)]PSHLSELTSLK_.4	_RLS[Phospho (STY)]PPTLLPNS[Phospho (STY)]PSHLSELTSLK_.3;_RRLS[Phospho (STY)]PPTLLPNS[Phospho (STY)]PSHLSELTSLK_.3;_RRLS[Phospho (STY)]PPTLLPNS[Phospho (STY)]PSHLSELTSLK_.4	QTLAMKKASKGRRRLSPPTLLPNSPSHLSEL	S	1	1160;1159	NaN	NaN	NaN	NaN	NaN	NaN	NaN	NaN	NaN	NaN	NaN	NaN	NaN	NaN	NaN	NaN	NaN	4244.76	4428.14	9338.4	NaN	NaN	NaN	12460.6
ASH1L_S1170_M1	ASH1L	Histone-lysine N-methyltransferase ASH1L	Q9NR48	ASH1L_HUMAN	_LSPPTLLPNS[Phospho (STY)]PSHLSELTSLK_.3	_LSPPTLLPNS[Phospho (STY)]PSHLSELTSLK_.3	SKGRRRLSPPTLLPNSPSHLSELTSLKEATP	S	0.998	1161	NaN	NaN	NaN	NaN	NaN	NaN	NaN	NaN	NaN	NaN	NaN	NaN	NaN	NaN	NaN	NaN	NaN	NaN	NaN	NaN	3685.57	NaN	1691.77	10116.6
ASH1L_S1170_M2	ASH1L	Histone-lysine N-methyltransferase ASH1L	Q9NR48	ASH1L_HUMAN	_RLS[Phospho (STY)]PPTLLPNS[Phospho (STY)]PSHLSELTSLK_.3;_RRLS[Phospho (STY)]PPTLLPNS[Phospho (STY)]PSHLSELTSLK_.3;_RRLS[Phospho (STY)]PPTLLPNS[Phospho (STY)]PSHLSELTSLK_.4	_RLS[Phospho (STY)]PPTLLPNS[Phospho (STY)]PSHLSELTSLK_.3;_RRLS[Phospho (STY)]PPTLLPNS[Phospho (STY)]PSHLSELTSLK_.3;_RRLS[Phospho (STY)]PPTLLPNS[Phospho (STY)]PSHLSELTSLK_.4	SKGRRRLSPPTLLPNSPSHLSELTSLKEATP	S	1	1160;1159	NaN	NaN	NaN	NaN	NaN	NaN	NaN	NaN	NaN	NaN	NaN	NaN	NaN	NaN	NaN	NaN	NaN	4244.76	4428.14	9338.4	NaN	NaN	NaN	12460.6
ASH1L_S1226_M1	ASH1L	Histone-lysine N-methyltransferase ASH1L	Q9NR48	ASH1L_HUMAN	_RHS[Phospho (STY)]FEHVSLIPPETSTVLSSLK_.4	_RHS[Phospho (STY)]FEHVSLIPPETSTVLSSLK_.4	SDRAEKFCGQKKRRHSFEHVSLIPPETSTVL	S	1	1224	NaN	NaN	NaN	NaN	NaN	NaN	NaN	NaN	NaN	NaN	NaN	NaN	NaN	NaN	NaN	NaN	1687.03	2328.22	1635.81	NaN	2684.82	NaN	NaN	3119.73
ASH1L_S1671_M1	ASH1L	Histone-lysine N-methyltransferase ASH1L	Q9NR48	ASH1L_HUMAN	_AVQTLAGSQPTSDKPS[Phospho (STY)]QRPSESTNC[Carbamidomethyl (C)]SPTR_.3;_AVQTLAGSQPTSDKPS[Phospho (STY)]QRPSESTNC[Carbamidomethyl (C)]SPTR_.4	_AVQTLAGSQPTSDKPS[Phospho (STY)]QRPSESTNC[Carbamidomethyl (C)]SPTR_.3;_AVQTLAGSQPTSDKPS[Phospho (STY)]QRPSESTNC[Carbamidomethyl (C)]SPTR_.4	AVQTLAGSQPTSDKPSQRPSESTNCSPTRKR	S	0.995	1656	NaN	NaN	NaN	NaN	NaN	NaN	NaN	NaN	NaN	NaN	NaN	NaN	NaN	NaN	NaN	NaN	NaN	NaN	12896.2	18500.8	8397.08	NaN	3304.4	14390.6
ASH1L_S1675_M1	ASH1L	Histone-lysine N-methyltransferase ASH1L	Q9NR48	ASH1L_HUMAN	_AVQTLAGSQPTSDKPSQRPS[Phospho (STY)]ESTNC[Carbamidomethyl (C)]SPTR_.4	_AVQTLAGSQPTSDKPSQRPS[Phospho (STY)]ESTNC[Carbamidomethyl (C)]SPTR_.4	LAGSQPTSDKPSQRPSESTNCSPTRKRSSSE	S	0.917	1656	NaN	NaN	NaN	NaN	NaN	NaN	NaN	NaN	NaN	NaN	NaN	NaN	NaN	NaN	NaN	NaN	8062.24	NaN	12849.7	16742.2	NaN	NaN	NaN	NaN
ASH1L_S1746_M1	ASH1L	Histone-lysine N-methyltransferase ASH1L	Q9NR48	ASH1L_HUMAN	_SIDAVIATASAPPS[Phospho (STY)]SSPGR_.2;_SIDAVIATASAPPS[Phospho (STY)]SSPGR_.3	_SIDAVIATASAPPS[Phospho (STY)]SSPGR_.2;_SIDAVIATASAPPS[Phospho (STY)]SSPGR_.3	EKSIDAVIATASAPPSSSPGRSHSKDRTLGK	S	0.998	1733	NaN	NaN	NaN	NaN	NaN	NaN	5906.74	NaN	NaN	NaN	162.534	NaN	NaN	NaN	NaN	NaN	NaN	35428.1	NaN	NaN	NaN	NaN	8884.22	NaN
ASH1L_S1748_M1	ASH1L	Histone-lysine N-methyltransferase ASH1L	Q9NR48	ASH1L_HUMAN	_SIDAVIATASAPPSSS[Phospho (STY)]PGR_.2;_SIDAVIATASAPPSSS[Phospho (STY)]PGR_.3	_SIDAVIATASAPPSSS[Phospho (STY)]PGR_.2;_SIDAVIATASAPPSSS[Phospho (STY)]PGR_.3	SIDAVIATASAPPSSSPGRSHSKDRTLGKPD	S	0.999	1733	NaN	NaN	NaN	NaN	NaN	NaN	NaN	NaN	NaN	NaN	NaN	NaN	NaN	NaN	NaN	NaN	NaN	NaN	NaN	NaN	NaN	7431.28	NaN	58573.9
ASH1L_S179_M1	ASH1L	Histone-lysine N-methyltransferase ASH1L	Q9NR48	ASH1L_HUMAN	_KLS[Phospho (STY)]PVHSEMADYINATPSTLLGSR_.3;_KLS[Phospho (STY)]PVHSEM[Oxidation (M)]ADYINATPSTLLGSR_.3	_KLS[Phospho (STY)]PVHSEMADYINATPSTLLGSR_.3;_KLS[Phospho (STY)]PVHSEM[Oxidation (M)]ADYINATPSTLLGSR_.3	RLHSQGENNPLSKKLSPVHSEMADYINATPS	S	1	177	NaN	NaN	NaN	NaN	NaN	NaN	NaN	NaN	NaN	NaN	NaN	NaN	NaN	NaN	NaN	NaN	6227.57	5172.63	3864.96	7578.22	4388.14	NaN	NaN	NaN
ASH1L_S183_M1	ASH1L	Histone-lysine N-methyltransferase ASH1L	Q9NR48	ASH1L_HUMAN	_KLSPVHS[Phospho (STY)]EMADYINATPSTLLGSR_.3	_KLSPVHS[Phospho (STY)]EMADYINATPSTLLGSR_.3	QGENNPLSKKLSPVHSEMADYINATPSTLLG	S	0.994	177	NaN	NaN	NaN	NaN	NaN	NaN	NaN	NaN	NaN	NaN	NaN	NaN	NaN	NaN	NaN	NaN	2171.78	NaN	NaN	NaN	NaN	NaN	NaN	NaN
ASH1L_S22_M1	ASH1L	Histone-lysine N-methyltransferase ASH1L	Q9NR48	ASH1L_HUMAN	_S[Phospho (STY)]PSAISTGTLVSK_.2	_S[Phospho (STY)]PSAISTGTLVSK_.2	AMLGLGSDSEGFSRKSPSAISTGTLVSKREV	S	1	22	NaN	NaN	NaN	NaN	NaN	NaN	NaN	NaN	NaN	NaN	NaN	NaN	NaN	NaN	NaN	NaN	5254.25	5069.69	5664.11	4894.62	3396.36	2340.8	1919.82	7003.57
ASH1L_S529_M1	ASH1L	Histone-lysine N-methyltransferase ASH1L	Q9NR48	ASH1L_HUMAN	_QPPVYC[Carbamidomethyl (C)]TS[Phospho (STY)]PDFK_.2	_QPPVYC[Carbamidomethyl (C)]TS[Phospho (STY)]PDFK_.2	YETSKHEKQPPVYCTSPDFKMGGASDVSTAK	S	1	522	NaN	NaN	NaN	NaN	NaN	NaN	NaN	NaN	NaN	NaN	NaN	NaN	NaN	NaN	NaN	NaN	1294.13	1324.33	2208.01	763.768	876.176	NaN	NaN	NaN
ASH1L_S557_M1	ASH1L	Histone-lysine N-methyltransferase ASH1L	Q9NR48	ASH1L_HUMAN	_SPFSAVGESNLPS[Phospho (STY)]PSPTVSVNPLTR_.3	_SPFSAVGESNLPS[Phospho (STY)]PSPTVSVNPLTR_.3	TAKSPFSAVGESNLPSPSPTVSVNPLTRSPP	S	1	545	NaN	NaN	NaN	NaN	NaN	NaN	NaN	NaN	NaN	NaN	NaN	NaN	669.493	NaN	NaN	NaN	2518.46	3384.33	3542.14	3723.1	2155.52	NaN	1042.5	4834.12
ASH1L_S884_M1	ASH1L	Histone-lysine N-methyltransferase ASH1L	Q9NR48	ASH1L_HUMAN	_QGLSVS[Phospho (STY)]PFPK_.2	_QGLSVS[Phospho (STY)]PFPK_.2	QPEIEIPSFKQGLSVSPFPKKRGRPKRQMRS	S	0.992	879	NaN	NaN	NaN	NaN	NaN	NaN	NaN	NaN	NaN	NaN	NaN	NaN	NaN	NaN	NaN	NaN	794.356	NaN	NaN	NaN	1097.55	NaN	NaN	NaN
ASH1L_S918_M1	ASH1L	Histone-lysine N-methyltransferase ASH1L	Q9NR48	ASH1L_HUMAN	_MKPPVLSVAPFVATES[Phospho (STY)]PSKLESESDNHR_.4;_M[Oxidation (M)]KPPVLSVAPFVATES[Phospho (STY)]PSKLESESDNHR_.4;_M[Oxidation (M)]KPPVLSVAPFVATES[Phospho (STY)]PSK_.3	_MKPPVLSVAPFVATES[Phospho (STY)]PSKLESESDNHR_.4;_M[Oxidation (M)]KPPVLSVAPFVATES[Phospho (STY)]PSKLESESDNHR_.4;_M[Oxidation (M)]KPPVLSVAPFVATES[Phospho (STY)]PSK_.3	MKPPVLSVAPFVATESPSKLESESDNHRSSS	S	0.992	903	NaN	NaN	NaN	NaN	NaN	NaN	NaN	NaN	NaN	NaN	NaN	NaN	NaN	NaN	NaN	NaN	NaN	4406.41	NaN	NaN	NaN	NaN	NaN	NaN
ASH1L_Y188_M1	ASH1L	Histone-lysine N-methyltransferase ASH1L	Q9NR48	ASH1L_HUMAN	_KLSPVHSEMADY[Phospho (STY)]INATPSTLLGSR_.4;_KLSPVHSEM[Oxidation (M)]ADY[Phospho (STY)]INATPSTLLGSR_.3	_KLSPVHSEMADY[Phospho (STY)]INATPSTLLGSR_.4;_KLSPVHSEM[Oxidation (M)]ADY[Phospho (STY)]INATPSTLLGSR_.3	PLSKKLSPVHSEMADYINATPSTLLGSRDPD	Y	1	177	NaN	NaN	NaN	NaN	NaN	NaN	NaN	NaN	NaN	NaN	NaN	NaN	NaN	NaN	NaN	NaN	NaN	2502.81	NaN	NaN	1337.91	NaN	NaN	NaN
ASMTL_S239_M1	ASMTL	N-acetylserotonin O-methyltransferase-like protein	O95671	ASML_HUMAN	_HDSIPAADTFEDLS[Phospho (STY)]DVEGGGSEPTQR_.3	_HDSIPAADTFEDLS[Phospho (STY)]DVEGGGSEPTQR_.3	VKHDSIPAADTFEDLSDVEGGGSEPTQRDAG	S	1	226	18828.9	23965.2	37855.7	NaN	NaN	881.809	1580.6	NaN	NaN	NaN	NaN	3155.8	NaN	NaN	NaN	6808.87	NaN	NaN	NaN	NaN	NaN	NaN	NaN	NaN
ASPH_S16_M1	ASPH	Aspartyl/asparaginyl beta-hydroxylase	Q12797	ASPH_HUMAN	_SSGNSSSS[Phospho (STY)]GSGSGSTSAGSSSPGAR_.2	_SSGNSSSS[Phospho (STY)]GSGSGSTSAGSSSPGAR_.2	MAQRKNAKSSGNSSSSGSGSGSTSAGSSSPG	S	0.873	9	NaN	NaN	NaN	NaN	NaN	NaN	NaN	NaN	NaN	NaN	NaN	NaN	8780.02	NaN	NaN	NaN	NaN	NaN	NaN	NaN	NaN	NaN	NaN	NaN
ASPH_S18_M1	ASPH	Aspartyl/asparaginyl beta-hydroxylase	Q12797	ASPH_HUMAN	_SSGNSSSSGS[Phospho (STY)]GSGSTSAGSSSPGAR_.3	_SSGNSSSSGS[Phospho (STY)]GSGSTSAGSSSPGAR_.3	QRKNAKSSGNSSSSGSGSGSTSAGSSSPGAR	S	0.998	9	NaN	NaN	NaN	NaN	NaN	NaN	NaN	NaN	NaN	NaN	NaN	NaN	47258.7	NaN	NaN	NaN	NaN	NaN	NaN	NaN	NaN	NaN	NaN	NaN
ASPH_S20_M1	ASPH	Aspartyl/asparaginyl beta-hydroxylase	Q12797	ASPH_HUMAN	_SSGNSSSSGSGS[Phospho (STY)]GSTSAGSSSPGAR_.3	_SSGNSSSSGSGS[Phospho (STY)]GSTSAGSSSPGAR_.3	KNAKSSGNSSSSGSGSGSTSAGSSSPGARRE	S	0.805	9	NaN	NaN	NaN	NaN	NaN	NaN	NaN	NaN	NaN	NaN	NaN	NaN	NaN	NaN	NaN	NaN	NaN	NaN	NaN	NaN	NaN	NaN	NaN	NaN
ASPH_S27_M1	ASPH	Aspartyl/asparaginyl beta-hydroxylase	Q12797	ASPH_HUMAN	_SSGNSSSSGSGSGSTSAGS[Phospho (STY)]SSPGAR_.3	_SSGNSSSSGSGSGSTSAGS[Phospho (STY)]SSPGAR_.3	NSSSSGSGSGSTSAGSSSPGARRETKHGGHK	S	0.945	9	NaN	NaN	NaN	NaN	NaN	NaN	NaN	NaN	NaN	NaN	NaN	NaN	33312.6	NaN	NaN	NaN	NaN	NaN	NaN	NaN	NaN	NaN	NaN	NaN
ASPH_S29_M1	ASPH	Aspartyl/asparaginyl beta-hydroxylase	Q12797	ASPH_HUMAN	_SSGNSSSSGSGSGSTSAGSSS[Phospho (STY)]PGARR_.3;_SSGNSSSSGSGSGSTSAGSSS[Phospho (STY)]PGAR_.2;_SSGNSSSSGSGSGSTSAGSSS[Phospho (STY)]PGAR_.3	_SSGNSSSSGSGSGSTSAGSSS[Phospho (STY)]PGARR_.3;_SSGNSSSSGSGSGSTSAGSSS[Phospho (STY)]PGAR_.2;_SSGNSSSSGSGSGSTSAGSSS[Phospho (STY)]PGAR_.3	SSSGSGSGSTSAGSSSPGARRETKHGGHKNG	S	1	9	NaN	NaN	NaN	NaN	NaN	NaN	NaN	NaN	19831.2	5418.51	45907	5117.99	101736	25212	116937	61490.9	17379.8	6443.49	23582	14188.9	9621.68	4707.88	7152.83	4131.39
ASPM_S367_M1	ASPM	Abnormal spindle-like microcephaly-associated protein	Q8IZT6	ASPM_HUMAN	_ILS[Phospho (STY)]PDSFIK_.2	_ILS[Phospho (STY)]PDSFIK_.2	HLESTIAHEIYQKILSPDSFIKDNYGLNQDL	S	1	365	4079.89	4928.19	7435.34	1649.33	3586.8	2403.44	2712.13	1003.12	NaN	NaN	NaN	NaN	786.138	NaN	NaN	1062.94	1212.92	1356.32	1071.16	3701.27	7714.65	1801.01	2996.78	10280.7
ASPM_S392_M1	ASPM	Abnormal spindle-like microcephaly-associated protein	Q8IZT6	ASPM_HUMAN	_DNYGLNQDLESESVNPILS[Phospho (STY)]PNQFLK_.3	_DNYGLNQDLESESVNPILS[Phospho (STY)]PNQFLK_.3	GLNQDLESESVNPILSPNQFLKDNMAYMCTS	S	1	374	1671.22	2909.15	3161.26	NaN	688.311	805.151	768.219	NaN	NaN	NaN	NaN	NaN	NaN	NaN	NaN	496.694	NaN	NaN	NaN	345.712	166.163	NaN	NaN	NaN
ASPM_S425_M1	ASPM	Abnormal spindle-like microcephaly-associated protein	Q8IZT6	ASPM_HUMAN	_VPLSNENSQVPQS[Phospho (STY)]PEDWRK_.3	_VPLSNENSQVPQS[Phospho (STY)]PEDWRK_.3	TCKVPLSNENSQVPQSPEDWRKSEVSPRIPE	S	1	413	6096.05	10600.5	12847.4	5116.07	8113.6	10028.5	10536.2	2111.66	NaN	NaN	NaN	NaN	2144.36	NaN	2468.44	2173.99	3505.36	7562.17	6225.73	8989.78	22417.2	7860.32	13382.3	39941.6
ASPM_S607_M1	ASPM	Abnormal spindle-like microcephaly-associated protein	Q8IZT6	ASPM_HUMAN	_IHFSPS[Phospho (STY)]EPK_.2	_IHFSPS[Phospho (STY)]EPK_.2	EHTEVREIKRIHFSPSEPKTSAVKKTKNVTT	S	0.996	602	NaN	NaN	NaN	NaN	NaN	NaN	NaN	NaN	NaN	NaN	NaN	NaN	NaN	NaN	NaN	NaN	NaN	841.234	NaN	NaN	NaN	4497.7	6802.45	5845.61
ASPSCR1_S500_M1	ASPSCR1	Tether containing UBX domain for GLUT4	Q9BZE9	ASPC1_HUMAN	_AAGS[Phospho (STY)]PSPLPAPDPAPK_.2	_AAGS[Phospho (STY)]PSPLPAPDPAPK_.2	AADVLVARYMSRAAGSPSPLPAPDPAPKSEP	S	1	497	13834.6	18919	NaN	NaN	NaN	NaN	NaN	NaN	1244.86	NaN	2723.85	NaN	NaN	NaN	NaN	10139.2	NaN	NaN	NaN	NaN	NaN	NaN	NaN	NaN
ASPSCR1_S502_M1	ASPSCR1	Tether containing UBX domain for GLUT4	Q9BZE9	ASPC1_HUMAN	_AAGSPS[Phospho (STY)]PLPAPDPAPK_.2	_AAGSPS[Phospho (STY)]PLPAPDPAPK_.2	DVLVARYMSRAAGSPSPLPAPDPAPKSEPAA	S	0.991	497	NaN	NaN	NaN	NaN	NaN	NaN	NaN	NaN	NaN	NaN	NaN	NaN	NaN	NaN	NaN	NaN	NaN	NaN	NaN	NaN	NaN	NaN	NaN	NaN
ASS1_T219_M1	ASS1	Argininosuccinate synthase	P00966	ASSY_HUMAN	_APNT[Phospho (STY)]PDILEIEFKK_.3;_APNT[Phospho (STY)]PDILEIEFK_.2	_APNT[Phospho (STY)]PDILEIEFKK_.3;_APNT[Phospho (STY)]PDILEIEFK_.2	PGLYTKTQDPAKAPNTPDILEIEFKKGVPVK	T	1	216	8392.36	11426.6	15089.3	7156.11	NaN	NaN	NaN	675.025	NaN	NaN	NaN	4171.22	NaN	NaN	NaN	3333.06	NaN	NaN	NaN	685.076	NaN	NaN	NaN	NaN
ASXL2_S1319_M1	ASXL2	Putative Polycomb group protein ASXL2	Q76L83	ASXL2_HUMAN	_LYGS[Phospho (STY)]PTQIGPSYR_.2	_LYGS[Phospho (STY)]PTQIGPSYR_.2	QPLLLPPLQTPKLYGSPTQIGPSYRGMINVS	S	1	1316	NaN	NaN	NaN	NaN	NaN	NaN	NaN	NaN	NaN	NaN	NaN	NaN	NaN	NaN	NaN	NaN	NaN	NaN	2504.34	2586.1	NaN	NaN	NaN	NaN
ASXL2_S139_M1	ASXL2	Putative Polycomb group protein ASXL2	Q76L83	ASXL2_HUMAN	_VSSSS[Phospho (STY)]PQSGC[Carbamidomethyl (C)]PSPTIPAGK_.2	_VSSSS[Phospho (STY)]PQSGC[Carbamidomethyl (C)]PSPTIPAGK_.2	KEGKKSRWKRKVSSSSPQSGCPSPTIPAGKV	S	0.971	135	NaN	NaN	NaN	NaN	NaN	NaN	NaN	NaN	NaN	NaN	NaN	NaN	NaN	NaN	NaN	NaN	NaN	NaN	14535.7	NaN	NaN	NaN	NaN	NaN
ASXL2_S146_M1	ASXL2	Putative Polycomb group protein ASXL2	Q76L83	ASXL2_HUMAN	_VSSSSPQSGC[Carbamidomethyl (C)]PS[Phospho (STY)]PTIPAGK_.2	_VSSSSPQSGC[Carbamidomethyl (C)]PS[Phospho (STY)]PTIPAGK_.2	WKRKVSSSSPQSGCPSPTIPAGKVISPSQKH	S	0.968	135	NaN	NaN	NaN	NaN	NaN	NaN	NaN	NaN	NaN	NaN	NaN	NaN	NaN	NaN	NaN	NaN	NaN	NaN	NaN	892.676	NaN	NaN	NaN	NaN
ASXL2_S224_M1	ASXL2	Putative Polycomb group protein ASXL2	Q76L83	ASXL2_HUMAN	_QSDGQTGS[Phospho (STY)]PQNSNSSFSSSVK_.2	_QSDGQTGS[Phospho (STY)]PQNSNSSFSSSVK_.2	KPATWEGKQSDGQTGSPQNSNSSFSSSVKVE	S	0.983	217	NaN	NaN	NaN	NaN	NaN	NaN	NaN	NaN	NaN	NaN	NaN	NaN	NaN	NaN	NaN	NaN	970.457	NaN	NaN	NaN	NaN	NaN	NaN	NaN
ASXL2_S524_M1	ASXL2	Putative Polycomb group protein ASXL2	Q76L83	ASXL2_HUMAN	_SESQESLVTS[Phospho (STY)]PSKPK_.2;_SESQESLVTS[Phospho (STY)]PSKPK_.3	_SESQESLVTS[Phospho (STY)]PSKPK_.2;_SESQESLVTS[Phospho (STY)]PSKPK_.3	ASNYNKSESQESLVTSPSKPKSPGVEKPIVK	S	0.991	515	NaN	NaN	NaN	NaN	NaN	NaN	NaN	NaN	NaN	NaN	NaN	NaN	NaN	NaN	NaN	NaN	3701.24	NaN	5468.73	NaN	NaN	NaN	NaN	NaN
ASXL2_S530_M1	ASXL2	Putative Polycomb group protein ASXL2	Q76L83	ASXL2_HUMAN	_S[Phospho (STY)]PGVEKPIVKPTAGAGPQETNMK_.3;_S[Phospho (STY)]PGVEKPIVKPTAGAGPQETNM[Oxidation (M)]K_.3	_S[Phospho (STY)]PGVEKPIVKPTAGAGPQETNMK_.3;_S[Phospho (STY)]PGVEKPIVKPTAGAGPQETNM[Oxidation (M)]K_.3	SESQESLVTSPSKPKSPGVEKPIVKPTAGAG	S	1	530	NaN	NaN	NaN	NaN	1396.85	2442.44	NaN	NaN	NaN	NaN	NaN	NaN	NaN	NaN	NaN	NaN	8242.71	6969.25	11834.7	11291.8	NaN	NaN	NaN	6522.3
ASXL2_S562_M1	ASXL2	Putative Polycomb group protein ASXL2	Q76L83	ASXL2_HUMAN	_EPLATLVDQS[Phospho (STY)]PESLKR_.3;_EPLATLVDQS[Phospho (STY)]PESLK_.2;_EPLATLVDQS[Phospho (STY)]PESLK_.3	_EPLATLVDQS[Phospho (STY)]PESLKR_.3;_EPLATLVDQS[Phospho (STY)]PESLK_.2;_EPLATLVDQS[Phospho (STY)]PESLK_.3	QETNMKEPLATLVDQSPESLKRKSSLTQEEA	S	1	553	NaN	NaN	NaN	NaN	NaN	NaN	NaN	NaN	NaN	NaN	NaN	NaN	NaN	NaN	NaN	NaN	2616.91	2648.08	6915.28	8992.07	NaN	NaN	NaN	NaN
ASXL2_S571_M1	ASXL2	Putative Polycomb group protein ASXL2	Q76L83	ASXL2_HUMAN	_KSS[Phospho (STY)]LTQEEAPVSWEK_.2;_KSS[Phospho (STY)]LTQEEAPVSWEK_.3	_KSS[Phospho (STY)]LTQEEAPVSWEK_.2;_KSS[Phospho (STY)]LTQEEAPVSWEK_.3	ATLVDQSPESLKRKSSLTQEEAPVSWEKRPR	S	0.96	569	NaN	NaN	NaN	NaN	NaN	NaN	NaN	NaN	NaN	NaN	NaN	NaN	NaN	NaN	NaN	NaN	2016.82	NaN	4323.62	NaN	NaN	NaN	NaN	NaN
ASXL2_S600_M1	ASXL2	Putative Polycomb group protein ASXL2	Q76L83	ASXL2_HUMAN	_QHQQPFQVS[Phospho (STY)]PQPFLNR_.3	_QHQQPFQVS[Phospho (STY)]PQPFLNR_.3	PRVTENRQHQQPFQVSPQPFLNRGDRIQVRK	S	1	592	NaN	NaN	NaN	NaN	NaN	NaN	1134.32	NaN	NaN	NaN	NaN	NaN	NaN	NaN	NaN	NaN	985.812	1150.38	1798.07	2467.12	NaN	NaN	NaN	988.511
ASXL2_S834_M1	ASXL2	Putative Polycomb group protein ASXL2	Q76L83	ASXL2_HUMAN	_APS[Phospho (STY)]PTGPALISGASPVHC[Carbamidomethyl (C)]AADGTVELK_.3	_APS[Phospho (STY)]PTGPALISGASPVHC[Carbamidomethyl (C)]AADGTVELK_.3	SHPQGPSSCRQEKAPSPTGPALISGASPVHC	S	0.995	832	NaN	NaN	NaN	NaN	NaN	NaN	NaN	NaN	NaN	NaN	NaN	NaN	NaN	NaN	NaN	NaN	2521.29	NaN	NaN	NaN	NaN	NaN	NaN	NaN
ASXL2_S834_M2	ASXL2	Putative Polycomb group protein ASXL2	Q76L83	ASXL2_HUMAN	_APS[Phospho (STY)]PTGPALISGAS[Phospho (STY)]PVHC[Carbamidomethyl (C)]AADGTVELK_.3;_APS[Phospho (STY)]PT[Phospho (STY)]GPALISGASPVHC[Carbamidomethyl (C)]AADGTVELK_.3	_APS[Phospho (STY)]PTGPALISGAS[Phospho (STY)]PVHC[Carbamidomethyl (C)]AADGTVELK_.3;_APS[Phospho (STY)]PT[Phospho (STY)]GPALISGASPVHC[Carbamidomethyl (C)]AADGTVELK_.3	SHPQGPSSCRQEKAPSPTGPALISGASPVHC	S	1	832	NaN	NaN	NaN	NaN	NaN	NaN	NaN	NaN	NaN	NaN	NaN	NaN	NaN	NaN	NaN	NaN	NaN	11775.2	18373.8	33152	NaN	NaN	NaN	NaN
ASXL2_S845_M2	ASXL2	Putative Polycomb group protein ASXL2	Q76L83	ASXL2_HUMAN	_APS[Phospho (STY)]PTGPALISGAS[Phospho (STY)]PVHC[Carbamidomethyl (C)]AADGTVELK_.3	_APS[Phospho (STY)]PTGPALISGAS[Phospho (STY)]PVHC[Carbamidomethyl (C)]AADGTVELK_.3	EKAPSPTGPALISGASPVHCAADGTVELKAG	S	1	832	NaN	NaN	NaN	NaN	NaN	NaN	NaN	NaN	NaN	NaN	NaN	NaN	NaN	NaN	NaN	NaN	NaN	11775.2	18373.8	33152	NaN	NaN	NaN	NaN
ASXL2_T836_M2	ASXL2	Putative Polycomb group protein ASXL2	Q76L83	ASXL2_HUMAN	_APS[Phospho (STY)]PT[Phospho (STY)]GPALISGASPVHC[Carbamidomethyl (C)]AADGTVELK_.3	_APS[Phospho (STY)]PT[Phospho (STY)]GPALISGASPVHC[Carbamidomethyl (C)]AADGTVELK_.3	PQGPSSCRQEKAPSPTGPALISGASPVHCAA	T	0.995	832	NaN	NaN	NaN	NaN	NaN	NaN	NaN	NaN	NaN	NaN	NaN	NaN	NaN	NaN	NaN	NaN	NaN	NaN	NaN	NaN	NaN	NaN	NaN	NaN
ASXL2_T854_M1	ASXL2	Putative Polycomb group protein ASXL2	Q76L83	ASXL2_HUMAN	_APSPTGPALISGASPVHC[Carbamidomethyl (C)]AADGT[Phospho (STY)]VELK_.3	_APSPTGPALISGASPVHC[Carbamidomethyl (C)]AADGT[Phospho (STY)]VELK_.3	ALISGASPVHCAADGTVELKAGPSKNIPNPS	T	1	832	NaN	NaN	NaN	NaN	NaN	NaN	NaN	NaN	NaN	NaN	NaN	NaN	NaN	NaN	NaN	NaN	NaN	NaN	NaN	NaN	NaN	NaN	NaN	NaN
ATAD2_S1243_M1	ATAD2	ATPase family AAA domain-containing protein 2	Q6PL18	ATAD2_HUMAN	_NNS[Phospho (STY)]NTC[Carbamidomethyl (C)]NIENELEDSRK_.2;_NNS[Phospho (STY)]NTC[Carbamidomethyl (C)]NIENELEDSRK_.3;_NNS[Phospho (STY)]NTC[Carbamidomethyl (C)]NIENELEDSR_.2	_NNS[Phospho (STY)]NTC[Carbamidomethyl (C)]NIENELEDSRK_.2;_NNS[Phospho (STY)]NTC[Carbamidomethyl (C)]NIENELEDSRK_.3;_NNS[Phospho (STY)]NTC[Carbamidomethyl (C)]NIENELEDSR_.2	KQQNASESKLELRNNSNTCNIENELEDSRKT	S	1	1241	NaN	NaN	NaN	NaN	NaN	NaN	NaN	NaN	NaN	NaN	NaN	NaN	NaN	NaN	NaN	NaN	4690.73	9813.13	16479.2	13736.3	2341.06	755.211	1466.24	12601.9
ATAD2_S1302_M1	ATAD2	ATPase family AAA domain-containing protein 2	Q6PL18	ATAD2_HUMAN	_S[Phospho (STY)]QVEQQQLITVEK_.2	_S[Phospho (STY)]QVEQQQLITVEK_.2	EGKEMCVLRMTRARRSQVEQQQLITVEKALA	S	1	1302	NaN	NaN	NaN	NaN	NaN	NaN	NaN	NaN	NaN	NaN	NaN	NaN	NaN	NaN	NaN	NaN	1141.43	956.272	1948.67	1160.95	NaN	516.802	NaN	1639.2
ATAD2_S327_M1	ATAD2	ATPase family AAA domain-containing protein 2	Q6PL18	ATAD2_HUMAN	_KPNIFYSGPAS[Phospho (STY)]PARPR_.3	_KPNIFYSGPAS[Phospho (STY)]PARPR_.3	PRHQRKPNIFYSGPASPARPRYRLSSAGPRS	S	1	317	NaN	NaN	NaN	NaN	NaN	NaN	NaN	NaN	NaN	NaN	NaN	NaN	NaN	NaN	NaN	NaN	42869.7	60466.7	80190.2	67435.9	31388.7	22241.4	25191.6	88651.8
[truncated: 14,473 more rows]

## Sheet: S2B-log2 processed data
PTM_collapse_key	EGF_CTRL_FR1_Rep1	EGF_CTRL_FR1_Rep2	EGF_CTRL_FR1_Rep3	EGF_CTRL_FR1_Rep4	EGF_CTRL_FR2_Rep1	EGF_CTRL_FR2_Rep2	EGF_CTRL_FR2_Rep3	EGF_CTRL_FR2_Rep4	EGF_CTRL_FR3_Rep1	EGF_CTRL_FR3_Rep2	EGF_CTRL_FR3_Rep3	EGF_CTRL_FR3_Rep4	EGF_CTRL_FR4_Rep1	EGF_CTRL_FR4_Rep2	EGF_CTRL_FR4_Rep3	EGF_CTRL_FR4_Rep4	EGF_CTRL_FR5_Rep1	EGF_CTRL_FR5_Rep2	EGF_CTRL_FR5_Rep3	EGF_CTRL_FR5_Rep4	EGF_CTRL_FR6_Rep1	EGF_CTRL_FR6_Rep2	EGF_CTRL_FR6_Rep3	EGF_CTRL_FR6_Rep4
[truncated: 7,957 more rows]

[truncated: 1 more sheets: S2C-Scaled data CTRL phos]
