# Supplementary material for: Spatial-proteomics reveals phospho-signaling dynamics at subcellular resolution
Source: Nat Commun. 2021 Dec 7;12:7113. doi: 10.1038/s41467-021-27398-y (PMC8651693; doi:10.1038/s41467-021-27398-y)
Supplement: Supplementary file 6 — Supplementary Dataset 3 [file 41467_2021_27398_MOESM6_ESM.xlsx]

## Sheet: Legend
Sheet	Description
S3A	Raw intensity results at Protein Groups level from Spectronaut (V14) search for U2OS samples (in Control conditions)
S3B	Log2 transformed intensity results at Protein Groups level. Data was normalized, filtered by missing values and imputed.
S3C	Scaled intensities (from 0 to 1) for Proteins Groups of U2OS samples by replicate. It includes a categorical column ("hsap_location_marker") with the subcellular location markers used in the manuscript.

## Sheet: S3A-Output SN U2OS Ctrl
PG.ProteinGroups	PG.Genes	PG.ProteinDescriptions	PG.ProteinNames	[97] 20200207_EXPL2_Evo1_AMV_SA_21m_DIA_Prot_U2OS_SUBCELL_OSMSTR_CTRL_FR1_Rep1.raw.PG.Quantity	[98] 20200207_EXPL2_Evo1_AMV_SA_21m_DIA_Prot_U2OS_SUBCELL_OSMSTR_CTRL_FR1_Rep2.raw.PG.Quantity	[99] 20200207_EXPL2_Evo1_AMV_SA_21m_DIA_Prot_U2OS_SUBCELL_OSMSTR_CTRL_FR1_Rep3.raw.PG.Quantity	[100] 20200207_EXPL2_Evo1_AMV_SA_21m_DIA_Prot_U2OS_SUBCELL_OSMSTR_CTRL_FR1_Rep4.raw.PG.Quantity	[101] 20200207_EXPL2_Evo1_AMV_SA_21m_DIA_Prot_U2OS_SUBCELL_OSMSTR_CTRL_FR2_Rep1.raw.PG.Quantity	[102] 20200207_EXPL2_Evo1_AMV_SA_21m_DIA_Prot_U2OS_SUBCELL_OSMSTR_CTRL_FR2_Rep2.raw.PG.Quantity	[103] 20200207_EXPL2_Evo1_AMV_SA_21m_DIA_Prot_U2OS_SUBCELL_OSMSTR_CTRL_FR2_Rep3.raw.PG.Quantity	[104] 20200207_EXPL2_Evo1_AMV_SA_21m_DIA_Prot_U2OS_SUBCELL_OSMSTR_CTRL_FR2_Rep4.raw.PG.Quantity	[105] 20200207_EXPL2_Evo1_AMV_SA_21m_DIA_Prot_U2OS_SUBCELL_OSMSTR_CTRL_FR3_Rep1.raw.PG.Quantity	[106] 20200207_EXPL2_Evo1_AMV_SA_21m_DIA_Prot_U2OS_SUBCELL_OSMSTR_CTRL_FR3_Rep2.raw.PG.Quantity	[107] 20200207_EXPL2_Evo1_AMV_SA_21m_DIA_Prot_U2OS_SUBCELL_OSMSTR_CTRL_FR3_Rep3.raw.PG.Quantity	[108] 20200207_EXPL2_Evo1_AMV_SA_21m_DIA_Prot_U2OS_SUBCELL_OSMSTR_CTRL_FR3_Rep4.raw.PG.Quantity	[109] 20200207_EXPL2_Evo1_AMV_SA_21m_DIA_Prot_U2OS_SUBCELL_OSMSTR_CTRL_FR4_Rep1.raw.PG.Quantity	[110] 20200207_EXPL2_Evo1_AMV_SA_21m_DIA_Prot_U2OS_SUBCELL_OSMSTR_CTRL_FR4_Rep2.raw.PG.Quantity	[111] 20200207_EXPL2_Evo1_AMV_SA_21m_DIA_Prot_U2OS_SUBCELL_OSMSTR_CTRL_FR4_Rep3.raw.PG.Quantity	[112] 20200207_EXPL2_Evo1_AMV_SA_21m_DIA_Prot_U2OS_SUBCELL_OSMSTR_CTRL_FR4_Rep4.raw.PG.Quantity	[113] 20200207_EXPL2_Evo1_AMV_SA_21m_DIA_Prot_U2OS_SUBCELL_OSMSTR_CTRL_FR5_Rep1.raw.PG.Quantity	[114] 20200207_EXPL2_Evo1_AMV_SA_21m_DIA_Prot_U2OS_SUBCELL_OSMSTR_CTRL_FR5_Rep2.raw.PG.Quantity	[115] 20200207_EXPL2_Evo1_AMV_SA_21m_DIA_Prot_U2OS_SUBCELL_OSMSTR_CTRL_FR5_Rep3.raw.PG.Quantity	[116] 20200207_EXPL2_Evo1_AMV_SA_21m_DIA_Prot_U2OS_SUBCELL_OSMSTR_CTRL_FR5_Rep4.raw.PG.Quantity	[117] 20200207_EXPL2_Evo1_AMV_SA_21m_DIA_Prot_U2OS_SUBCELL_OSMSTR_CTRL_FR6_Rep1.raw.PG.Quantity	[118] 20200207_EXPL2_Evo1_AMV_SA_21m_DIA_Prot_U2OS_SUBCELL_OSMSTR_CTRL_FR6_Rep2.raw.PG.Quantity	[119] 20200207_EXPL2_Evo1_AMV_SA_21m_DIA_Prot_U2OS_SUBCELL_OSMSTR_CTRL_FR6_Rep3.raw.PG.Quantity	[120] 20200207_EXPL2_Evo1_AMV_SA_21m_DIA_Prot_U2OS_SUBCELL_OSMSTR_CTRL_FR6_Rep4.raw.PG.Quantity
A0A087WUM0	SYNJ2BP-COX16	SYNJ2BP-COX16 readthrough (Fragment)	A0A087WUM0_HUMAN	Filtered	Filtered	NaN	Filtered	Filtered	Filtered	Filtered	Filtered	Filtered	NaN	NaN	NaN	NaN	NaN	NaN	NaN	NaN	NaN	NaN	NaN	NaN	NaN	NaN	NaN
A0A087WZ62;Q9H6U8	;ALG9	Mannosyltransferase;Alpha-1,2-mannosyltransferase ALG9	A0A087WZ62_HUMAN;ALG9_HUMAN	Filtered	Filtered	Filtered	Filtered	Filtered	Filtered	Filtered	Filtered	Filtered	Filtered	Filtered	Filtered	189908	204863	120456	196888	41744.3	41341.4	101232	159216	29386.6	66252.8	45878.5	43205.1
A0A087WZG4;Q6ZSZ5	ARHGEF18	Rho guanine nucleotide exchange factor 18 (Fragment);Rho guanine nucleotide exchange factor 18	A0A087WZG4_HUMAN;ARHGI_HUMAN	132992	60343.6	138031	168972	33544.5	5036.81	59993.1	41610.9	22273.6	21171.5	26456.9	30178.1	Filtered	Filtered	18377.1	20963.8	9582.3	8123.01	Filtered	18035.8	14572.2	17085.1	Filtered	43090.6
A0A087X1C1;P0CG34;P0CG35	TMSB15B;TMSB15A;TMSB15B	Thymosin beta-15B;Thymosin beta-15A;Thymosin beta-15B	A0A087X1C1_HUMAN;TB15A_HUMAN;TB15B_HUMAN	76533.4	Filtered	Filtered	61322.9	Filtered	Filtered	Filtered	Filtered	Filtered	Filtered	Filtered	Filtered	Filtered	Filtered	Filtered	Filtered	Filtered	Filtered	Filtered	Filtered	Filtered	Filtered	Filtered	Filtered
A0A087X1K6;Q9Y2Y9	KLF13	Krueppel-like factor 13	A0A087X1K6_HUMAN;KLF13_HUMAN	Filtered	Filtered	Filtered	Filtered	6635.58	Filtered	34229.2	55634.5	Filtered	Filtered	11451.2	Filtered	Filtered	Filtered	Filtered	Filtered	Filtered	Filtered	Filtered	22717	Filtered	Filtered	Filtered	4563.89
A0A087X1L8;O75144	LOC102723996;ICOSLG	Uncharacterized protein;ICOS ligand	A0A087X1L8_HUMAN;ICOSL_HUMAN	Filtered	Filtered	Filtered	Filtered	251977	180469	Filtered	Filtered	Filtered	Filtered	Filtered	Filtered	46150.6	31921.5	Filtered	35840.4	Filtered	Filtered	Filtered	Filtered	Filtered	Filtered	Filtered	Filtered
A0A096LP01	SMIM26	Small integral membrane protein 26	SIM26_HUMAN	Filtered	Filtered	Filtered	Filtered	Filtered	Filtered	Filtered	Filtered	Filtered	Filtered	Filtered	4703.34	38403.2	48590.4	59554.5	50726.2	Filtered	Filtered	Filtered	Filtered	Filtered	Filtered	Filtered	Filtered
A0A096LPI6		Uncharacterized protein (Fragment)	A0A096LPI6_HUMAN	Filtered	Filtered	Filtered	NaN	NaN	NaN	Filtered	Filtered	NaN	NaN	Filtered	Filtered	NaN	NaN	NaN	NaN	NaN	NaN	NaN	NaN	NaN	NaN	NaN	NaN
A0A0A6YYA0;Q9Y3B3	TMED7-TICAM2;TMED7	Protein TMED7-TICAM2;Transmembrane emp24 domain-containing protein 7	A0A0A6YYA0_HUMAN;TMED7_HUMAN	Filtered	Filtered	Filtered	Filtered	23541.9	11874.7	38587.3	46215.8	35185	30895	47789.3	19169.2	828525	868499	876141	883555	24425.1	28095.5	55407.2	89671.7	13478.8	25314.5	18263.1	30342.6
A0A0A6YYC7;Q96JP5	ZFP91-CNTF;ZFP91	HCG2042749, isoform CRA_d;E3 ubiquitin-protein ligase ZFP91	A0A0A6YYC7_HUMAN;ZFP91_HUMAN	7895.12	Filtered	Filtered	10146.6	Filtered	18440.3	38375.2	47414.2	18937.2	13439.4	16126.9	19143.1	28477.9	22531.6	19190.3	24645	22966.8	28363.3	61575.1	60677.4	4605.63	8619.99	11183.5	12588.2
A0A0A6YYF3;Q9Y575	GPR75-ASB3;ASB3	Protein GPR75-ASB3;Ankyrin repeat and SOCS box protein 3	A0A0A6YYF3_HUMAN;ASB3_HUMAN	Filtered	62217	45916.9	79323	18261.7	12831.3	12424.7	Filtered	Filtered	5855.23	Filtered	Filtered	Filtered	Filtered	Filtered	23665.4	Filtered	12964.5	Filtered	Filtered	Filtered	Filtered	Filtered	Filtered
A0A0A6YYH1;Q7Z6K5	C15orf38-AP3S2;ARPIN	Protein C15orf38-AP3S2;Arpin	A0A0A6YYH1_HUMAN;ARPIN_HUMAN	180389	280916	251701	212993	Filtered	Filtered	28196	7629.59	Filtered	Filtered	Filtered	Filtered	6683.74	Filtered	Filtered	Filtered	Filtered	Filtered	15717.1	Filtered	Filtered	Filtered	14465.6	Filtered
A0A0A6YYL1;P49914	ST20-MTHFS;MTHFS	5-formyltetrahydrofolate cyclo-ligase	A0A0A6YYL1_HUMAN;MTHFS_HUMAN	485663	493539	535078	648806	Filtered	Filtered	Filtered	Filtered	Filtered	19275.5	Filtered	Filtered	197674	171329	215232	223053	Filtered	Filtered	Filtered	Filtered	Filtered	Filtered	Filtered	Filtered
A0A0A6YYL6;P18621	RPL17-C18orf32;RPL17	Protein RPL17-C18orf32;60S ribosomal protein L17	A0A0A6YYL6_HUMAN;RL17_HUMAN	692712	744243	1.49906e+06	2.58853e+06	593298	529548	1.47534e+06	2569860	53828.4	89889	86600	141262	546111	755456	1.27416e+06	1.62556e+06	103415	128084	384014	419448	211411	405825	742359	850180
A0A0B4J1V8;Q9NQ55	PPAN-P2RY11;PPAN	HCG2039996;Suppressor of SWI4 1 homolog	A0A0B4J1V8_HUMAN;SSF1_HUMAN	Filtered	Filtered	Filtered	Filtered	Filtered	Filtered	Filtered	Filtered	Filtered	Filtered	Filtered	Filtered	Filtered	Filtered	Filtered	Filtered	148107	83961.6	139205	213903	63318.3	88322.2	216396	128717
A0A0B4J2A0		Uncharacterized protein	A0A0B4J2A0_HUMAN	76475.5	87654.9	80680.8	75884.1	Filtered	Filtered	Filtered	Filtered	Filtered	Filtered	Filtered	Filtered	Filtered	Filtered	Filtered	Filtered	Filtered	Filtered	Filtered	Filtered	Filtered	Filtered	Filtered	Filtered
A0A0B4J2E5;Q15269	LOC102724159;PWP2	Uncharacterized protein;Periodic tryptophan protein 2 homolog	A0A0B4J2E5_HUMAN;PWP2_HUMAN	Filtered	Filtered	Filtered	Filtered	Filtered	Filtered	17861.9	Filtered	Filtered	6584.66	Filtered	Filtered	45486.3	Filtered	Filtered	14018.2	784876	670573	631762	1.0262e+06	642118	1.0533e+06	2.57308e+06	1.90222e+06
A0A0B4J2F0	PIGBOS1	Protein PIGBOS1	PIOS1_HUMAN	Filtered	Filtered	Filtered	Filtered	Filtered	Filtered	Filtered	Filtered	Filtered	Filtered	Filtered	Filtered	55378.1	109671	134549	128047	Filtered	Filtered	Filtered	Filtered	Filtered	Filtered	Filtered	Filtered
A0A0C4DH25;P01619	IGKV3D-20;IGKV3-20	Immunoglobulin kappa variable 3D-20;Immunoglobulin kappa variable 3-20	KVD20_HUMAN;KV320_HUMAN	Filtered	Filtered	Filtered	Filtered	Filtered	Filtered	Filtered	Filtered	Filtered	Filtered	Filtered	Filtered	Filtered	Filtered	Filtered	Filtered	Filtered	Filtered	Filtered	Filtered	Filtered	Filtered	Filtered	Filtered
A0A0D9SG24;Q9BT43	;POLR3GL	Uncharacterized protein (Fragment);DNA-directed RNA polymerase III subunit RPC7-like	A0A0D9SG24_HUMAN;RPC7L_HUMAN	7311.72	Filtered	Filtered	6527.28	14583.8	9121.38	13980.5	12064.2	10358	14209.7	18092.9	18800	9383.69	6950.29	11035.6	10846.7	7096.8	5833.48	11705	8773.66	2506.86	2399.87	3437.82	Filtered
A0A0G2JND7		Uncharacterized protein	A0A0G2JND7_HUMAN	Filtered	Filtered	Filtered	Filtered	Filtered	169856	Filtered	Filtered	Filtered	Filtered	Filtered	Filtered	Filtered	Filtered	Filtered	Filtered	Filtered	Filtered	Filtered	Filtered	Filtered	Filtered	Filtered	Filtered
A0A0G2JPF8;B7ZW38;O60812;P0DMR1	HNRNPCL4;HNRNPCL3;HNRNPCL1;HNRNPCL4	Heterogeneous nuclear ribonucleoprotein C-like 4;Heterogeneous nuclear ribonucleoprotein C-like 3;Heterogeneous nuclear ribonucleoprotein C-like 1;Heterogeneous nuclear ribonucleoprotein C-like 4	A0A0G2JPF8_HUMAN;HNRC3_HUMAN;HNRC1_HUMAN;HNRC4_HUMAN	Filtered	Filtered	Filtered	Filtered	NaN	NaN	NaN	NaN	NaN	NaN	NaN	NaN	20136.5	NaN	NaN	NaN	342852	234383	329988	291394	217247	285275	246886	233860
A0A0U1RQM0;Q15004	;PCLAF	Uncharacterized protein;PCNA-associated factor	A0A0U1RQM0_HUMAN;PAF15_HUMAN	20629.4	26693.9	27120.1	30286.2	Filtered	21591.2	34897.1	35104.9	Filtered	2923.43	Filtered	Filtered	Filtered	Filtered	Filtered	Filtered	Filtered	Filtered	2448.71	Filtered	Filtered	Filtered	2098.34	1466.95
A0A0U1RR11;A0A0U1RRI6;P0DPI3	CENPVL1;CENPVL3;CENPVL2	Centromere protein V-like protein 1;Centromere protein V-like protein 3;Centromere protein V-like protein 2	CENL1_HUMAN;CENL3_HUMAN;CENL2_HUMAN	Filtered	238933	Filtered	175174	Filtered	Filtered	Filtered	Filtered	Filtered	Filtered	Filtered	Filtered	Filtered	137160	79149.8	Filtered	14858.2	47740.9	103873	Filtered	Filtered	15656	14734.2	Filtered
A0A1B0GTE1;Q9BZ76	CNTNAP3C;CNTNAP3	Contactin-associated protein-like 3C (Fragment);Contactin-associated protein-like 3	A0A1B0GTE1_HUMAN;CNTP3_HUMAN	Filtered	Filtered	Filtered	Filtered	Filtered	Filtered	37495	Filtered	21357.6	38013.3	37625.6	Filtered	Filtered	NaN	NaN	NaN	Filtered	Filtered	Filtered	Filtered	Filtered	Filtered	Filtered	Filtered
A0A1B0GW59	FAM95C	Family with sequence similarity 95 member C (Fragment)	A0A1B0GW59_HUMAN	Filtered	Filtered	Filtered	Filtered	Filtered	Filtered	Filtered	Filtered	35997.9	171991	Filtered	259026	Filtered	Filtered	Filtered	Filtered	Filtered	Filtered	Filtered	Filtered	Filtered	Filtered	Filtered	Filtered
A0A1C7CYW4;O75787	ATP6AP2	Renin receptor	A0A1C7CYW4_HUMAN;RENR_HUMAN	Filtered	Filtered	Filtered	Filtered	Filtered	Filtered	Filtered	Filtered	302417	463987	531761	8511.18	2.39013e+06	1.95744e+06	2.01036e+06	1737966	13486.4	17606.8	78322.4	161471	26545.9	24778.2	40201	17509.4
A0A1W2PNV4		Uncharacterized protein	A0A1W2PNV4_HUMAN	NaN	NaN	NaN	NaN	NaN	NaN	NaN	NaN	NaN	NaN	NaN	NaN	NaN	NaN	NaN	NaN	NaN	NaN	NaN	NaN	NaN	NaN	NaN	NaN
A0A1W2PP11;Q9H300	;PARL	Uncharacterized protein;Presenilins-associated rhomboid-like protein, mitochondrial	A0A1W2PP11_HUMAN;PARL_HUMAN	Filtered	Filtered	Filtered	Filtered	Filtered	Filtered	Filtered	Filtered	Filtered	Filtered	Filtered	Filtered	222877	213295	205055	219782	9550.46	9359.83	22927.6	58597.4	Filtered	16677.5	Filtered	Filtered
A0A1W2PRB8		Uncharacterized protein	A0A1W2PRB8_HUMAN	NaN	Filtered	NaN	Filtered	NaN	NaN	NaN	NaN	Filtered	Filtered	Filtered	Filtered	NaN	NaN	Filtered	Filtered	NaN	NaN	NaN	NaN	NaN	NaN	NaN	NaN
A0A286YES4;O14495	;PLPP3	Uncharacterized protein (Fragment);Phospholipid phosphatase 3	A0A286YES4_HUMAN;PLPP3_HUMAN	Filtered	Filtered	Filtered	Filtered	Filtered	Filtered	Filtered	Filtered	Filtered	Filtered	Filtered	Filtered	237334	151189	225474	174894	Filtered	Filtered	Filtered	Filtered	Filtered	Filtered	Filtered	Filtered
A0A286YFD6;P31350	;RRM2	Uncharacterized protein;Ribonucleoside-diphosphate reductase subunit M2	A0A286YFD6_HUMAN;RIR2_HUMAN	2.33832e+06	1.97223e+06	2.51632e+06	3.17978e+06	150557	96396.9	212017	186964	391264	370308	414680	250555	8381.62	5504.64	Filtered	Filtered	20740.5	36234.2	36875.4	53309.2	16948.2	7768.61	50407.3	26658.3
A0A2R8Y455;Q86VX2	;COMMD7	Uncharacterized protein;COMM domain-containing protein 7	A0A2R8Y455_HUMAN;COMD7_HUMAN	Filtered	Filtered	76961.9	76018.2	58909.9	85379	120984	Filtered	Filtered	Filtered	Filtered	Filtered	Filtered	Filtered	128269	12461.7	21372.2	Filtered	Filtered	Filtered	Filtered	Filtered	Filtered	Filtered
A0A2R8YDH4;Q9UDY2	TJP2	Tight junction protein ZO-2	A0A2R8YDH4_HUMAN;ZO2_HUMAN	273010	304166	254818	240279	307869	227517	431442	558389	46044.7	64556.2	45103.7	55384.7	162817	115813	100494	102924	308727	265758	409437	651759	162092	343034	352051	215991
A0A2R8YDQ0;Q9H267	;VPS33B	Uncharacterized protein;Vacuolar protein sorting-associated protein 33B	A0A2R8YDQ0_HUMAN;VP33B_HUMAN	63919.4	54666	206412	82245.2	Filtered	22618.4	33260.9	Filtered	Filtered	22812.5	35395.9	32989.7	Filtered	Filtered	Filtered	17904	Filtered	Filtered	Filtered	Filtered	Filtered	Filtered	9723.7	Filtered
A0A2R8YEY8;P13637	;ATP1A3	Sodium/potassium-transporting ATPase subunit alpha;Sodium/potassium-transporting ATPase subunit alpha-3	A0A2R8YEY8_HUMAN;AT1A3_HUMAN	NaN	NaN	NaN	NaN	NaN	NaN	NaN	NaN	NaN	NaN	NaN	NaN	NaN	NaN	5645.22	5212.87	NaN	NaN	NaN	NaN	NaN	NaN	NaN	NaN
A0A3B3IRV3	MCTS2P	Malignant T-cell-amplified sequence	A0A3B3IRV3_HUMAN	67324.5	23252.8	NaN	NaN	128868	73253	121063	NaN	Filtered	NaN	NaN	Filtered	Filtered	Filtered	Filtered	Filtered	Filtered	12554.9	Filtered	Filtered	Filtered	NaN	Filtered	NaN
A0A3B3IS24;O75688	;PPM1B	Uncharacterized protein;Protein phosphatase 1B	A0A3B3IS24_HUMAN;PPM1B_HUMAN	415278	148141	341301	547994	Filtered	Filtered	Filtered	Filtered	5766.22	Filtered	Filtered	Filtered	Filtered	Filtered	Filtered	Filtered	Filtered	Filtered	Filtered	Filtered	Filtered	Filtered	Filtered	Filtered
A0A3B3ISV5;Q8N9N7	;LRRC57	Uncharacterized protein;Leucine-rich repeat-containing protein 57	A0A3B3ISV5_HUMAN;LRC57_HUMAN	30724.4	Filtered	56413.7	46846	Filtered	13013.2	6922.2	Filtered	15238	Filtered	27564.9	Filtered	Filtered	Filtered	21498.6	25446.3	4872.89	Filtered	Filtered	Filtered	9217.16	14923.1	Filtered	Filtered
A0A3B3ITR4		Uncharacterized protein (Fragment)	A0A3B3ITR4_HUMAN	Filtered	Filtered	Filtered	Filtered	NaN	NaN	NaN	Filtered	NaN	NaN	Filtered	Filtered	NaN	Filtered	NaN	NaN	NaN	NaN	NaN	NaN	Filtered	Filtered	NaN	Filtered
A0A3B3ITS5;Q14181	;POLA2	DNA polymerase alpha subunit B	A0A3B3ITS5_HUMAN;DPOA2_HUMAN	64168.3	57228.5	136622	176142	42323.2	35199.1	24756.9	32243.6	Filtered	Filtered	5498.49	Filtered	Filtered	Filtered	Filtered	Filtered	Filtered	Filtered	Filtered	Filtered	Filtered	Filtered	Filtered	Filtered
A0AV96	RBM47	RNA-binding protein 47	RBM47_HUMAN	Filtered	Filtered	Filtered	Filtered	Filtered	6430.02	Filtered	Filtered	Filtered	Filtered	Filtered	Filtered	Filtered	Filtered	Filtered	Filtered	Filtered	Filtered	7547.05	14106.3	Filtered	Filtered	Filtered	Filtered
A0AVF1	TTC26	Intraflagellar transport protein 56	IFT56_HUMAN	30517	Filtered	41931.9	38438.2	14880	16856	14911.9	Filtered	Filtered	7000.18	Filtered	Filtered	Filtered	5907.62	7790.32	Filtered	Filtered	Filtered	Filtered	Filtered	3217.12	10418.9	Filtered	Filtered
A0AVT1	UBA6	Ubiquitin-like modifier-activating enzyme 6	UBA6_HUMAN	886359	826284	1.04253e+06	1.19849e+06	93890.9	67374.5	85483.2	76067.2	64465.6	69578.4	76628.9	142487	47193.1	59544.2	60390	76753.2	50161.9	73648.8	92048.2	33276	55307.1	70158.1	109547	98893.2
A0FGR8	ESYT2	Extended synaptotagmin-2	ESYT2_HUMAN	Filtered	Filtered	Filtered	Filtered	6634.37	Filtered	5501.12	Filtered	70576	117140	98101.4	64288.3	454954	424783	483209	474968	22498.3	16012.7	38089.7	56802.4	Filtered	22120.5	Filtered	Filtered
A0JLT2	MED19	Mediator of RNA polymerase II transcription subunit 19	MED19_HUMAN	Filtered	Filtered	Filtered	Filtered	Filtered	Filtered	5296.28	Filtered	Filtered	Filtered	Filtered	Filtered	8980.23	Filtered	Filtered	Filtered	26931.7	41322.1	75429.8	97701.9	7161.07	16353.3	16639.2	11330.4
A0JNW5	UHRF1BP1L	UHRF1-binding protein 1-like	UH1BL_HUMAN	33890.2	35385.9	38261.7	16938.4	15886.4	9911.07	15470.3	19753	4174.64	8582.17	8055.9	4727.6	Filtered	Filtered	Filtered	Filtered	Filtered	Filtered	Filtered	Filtered	Filtered	Filtered	Filtered	Filtered
A0MZ66	SHTN1	Shootin-1	SHOT1_HUMAN	481579	478978	564500	570784	Filtered	16152	31181.9	9699.99	Filtered	12013.1	27150.4	23691.4	18870.5	8044.63	8683.75	7850.06	9134.32	12295.1	31521.1	19213.2	12379	5877.59	6908.98	38573.3
A0PJW6	TMEM223	Transmembrane protein 223	TM223_HUMAN	Filtered	Filtered	Filtered	Filtered	Filtered	Filtered	Filtered	Filtered	Filtered	Filtered	Filtered	Filtered	27568.2	38323.3	52583	76823.8	Filtered	Filtered	Filtered	Filtered	Filtered	Filtered	Filtered	8765.29
A0PJZ3	GXYLT2	Glucoside xylosyltransferase 2	GXLT2_HUMAN	Filtered	Filtered	Filtered	Filtered	Filtered	Filtered	Filtered	Filtered	Filtered	Filtered	Filtered	Filtered	23446.5	17989.7	6920.83	Filtered	10852.6	14425.9	16594.2	18839.7	4704.39	9509.93	Filtered	Filtered
A1A4S6	ARHGAP10	Rho GTPase-activating protein 10	RHG10_HUMAN	210704	183860	427628	348580	Filtered	14482.3	7810.55	45274.5	Filtered	Filtered	7830.51	Filtered	41750.8	5891.63	50812.9	31888.9	24542.9	32384.3	49324.4	57790.9	Filtered	13544.5	13936	Filtered
A1KXE4	FAM168B	Myelin-associated neurite-outgrowth inhibitor	F168B_HUMAN	Filtered	Filtered	21833.6	7071.1	Filtered	Filtered	8863.29	Filtered	20700.2	Filtered	16177.1	10478.7	Filtered	Filtered	Filtered	Filtered	Filtered	Filtered	Filtered	Filtered	Filtered	Filtered	Filtered	Filtered
A1L020	MEX3A	RNA-binding protein MEX3A	MEX3A_HUMAN	Filtered	Filtered	Filtered	30600.7	57327.1	43027.9	68380.4	11322.9	Filtered	Filtered	Filtered	Filtered	Filtered	Filtered	Filtered	Filtered	Filtered	Filtered	27118.4	8654.71	Filtered	Filtered	Filtered	Filtered
A1L0T0	ILVBL	Acetolactate synthase-like protein	ILVBL_HUMAN	Filtered	Filtered	Filtered	Filtered	Filtered	Filtered	Filtered	Filtered	43209.9	51615.4	66296.6	Filtered	392622	248537	341720	314550	127306	124344	288991	412764	64272.8	127650	187317	205342
A1L390	PLEKHG3	Pleckstrin homology domain-containing family G member 3	PKHG3_HUMAN	252820	78372	193203	178642	59033.9	43687	77774.3	83481.4	50539.6	66515	499471	67812.2	156949	159646	64296.4	75638.2	76212.1	76766.6	199761	298589	99554.3	151016	307147	225983
A1L3X0	ELOVL7	Elongation of very long chain fatty acids protein 7	ELOV7_HUMAN	Filtered	Filtered	Filtered	9806.94	Filtered	Filtered	Filtered	Filtered	Filtered	Filtered	Filtered	Filtered	20021	12454.1	22969.6	23063.8	Filtered	Filtered	14679.7	Filtered	Filtered	6288.28	4962.41	3263.43
A1X283	SH3PXD2B	SH3 and PX domain-containing protein 2B	SPD2B_HUMAN	110032	174559	227353	170844	115295	187024	361485	396995	5216.48	17255.2	34746.7	24420.4	111058	82394.9	113359	59394.5	122980	132769	173660	250553	11791	55152.6	69657.6	56395.1
A2RRP1	NBAS	Neuroblastoma-amplified sequence	NBAS_HUMAN	Filtered	Filtered	Filtered	Filtered	5975.73	3174.66	Filtered	Filtered	58019.1	80888	115194	10283.5	621629	725244	497782	457598	21246	27192	73870.8	100729	28041.4	60495.6	88243.2	55019.8
A2RU67	FAM234B	Protein FAM234B	F234B_HUMAN	Filtered	Filtered	Filtered	Filtered	Filtered	Filtered	Filtered	Filtered	Filtered	Filtered	Filtered	7857.71	90286.8	66606.7	111996	103162	Filtered	Filtered	Filtered	Filtered	Filtered	Filtered	Filtered	Filtered
A2RUC4	TYW5	tRNA wybutosine-synthesizing protein 5	TYW5_HUMAN	377728	328124	173334	328115	17932.8	Filtered	Filtered	Filtered	50353.7	Filtered	Filtered	Filtered	Filtered	Filtered	Filtered	Filtered	20667.3	Filtered	23948.9	19345.7	Filtered	Filtered	Filtered	Filtered
A2VDJ0	TMEM131L	Transmembrane protein 131-like	T131L_HUMAN	Filtered	Filtered	Filtered	Filtered	Filtered	Filtered	11057.3	Filtered	Filtered	Filtered	Filtered	Filtered	90659	96840.8	42215.8	Filtered	33457.2	Filtered	Filtered	4112.05	8478.28	16817.5	Filtered	Filtered
A3KMH1	VWA8	von Willebrand factor A domain-containing protein 8	VWA8_HUMAN	Filtered	Filtered	56457.2	Filtered	42245.7	2164.21	Filtered	Filtered	13499.2	Filtered	Filtered	Filtered	926993	1.13472e+06	892542	730915	66857.2	1.38331e+06	78290.7	176608	18890	709509	38979.6	574251
A3KN83	SBNO1	Protein strawberry notch homolog 1	SBNO1_HUMAN	262838	250777	267003	267587	25332.3	11771.6	6753.89	NaN	29123.3	18896.9	30294.2	Filtered	NaN	Filtered	Filtered	9675.99	33312.2	21068.1	12875.2	41244.4	6252.82	NaN	7177.31	Filtered
A4D1E9	GTPBP10	GTP-binding protein 10	GTPBA_HUMAN	Filtered	Filtered	Filtered	Filtered	Filtered	Filtered	Filtered	Filtered	Filtered	Filtered	Filtered	Filtered	496687	518901	745360	700234	125315	129624	174662	164931	10034.4	26543.9	10443.1	22438
A4D1P6	WDR91	WD repeat-containing protein 91	WDR91_HUMAN	47933.4	32607.2	95929.7	44067	17729.3	15847.8	35420.2	Filtered	Filtered	Filtered	12336	Filtered	152469	171148	161879	152363	Filtered	Filtered	Filtered	Filtered	Filtered	Filtered	23605.6	Filtered
A4D1S5	RAB19	Ras-related protein Rab-19	RAB19_HUMAN	3.05372e+06	1.7853e+06	3.70235e+06	3.60545e+06	689658	487601	1.09641e+06	1.37626e+06	2.10434e+06	3.84681e+06	4.16149e+06	2.55808e+06	17786188	14920456	22398702	22467722	Filtered	220260	717714	1.16699e+06	597369	1.47279e+06	2.67014e+06	1.65347e+06
A4D1U4	LCHN	Protein LCHN	LCHN_HUMAN	Filtered	Filtered	Filtered	Filtered	Filtered	Filtered	Filtered	Filtered	Filtered	Filtered	Filtered	Filtered	97918.9	91803.2	99112.2	94877.5	Filtered	Filtered	Filtered	Filtered	Filtered	Filtered	35515.4	22646.1
A5A3E0	POTEF	POTE ankyrin domain family member F	POTEF_HUMAN	Filtered	Filtered	Filtered	Filtered	Filtered	Filtered	Filtered	Filtered	NaN	Filtered	Filtered	Filtered	NaN	NaN	NaN	NaN	Filtered	Filtered	Filtered	Filtered	NaN	Filtered	NaN	NaN
A5D8V6	VPS37C	Vacuolar protein sorting-associated protein 37C	VP37C_HUMAN	165528	158244	177032	166732	Filtered	13188.6	Filtered	Filtered	Filtered	Filtered	Filtered	Filtered	Filtered	Filtered	19349.6	Filtered	Filtered	Filtered	Filtered	Filtered	Filtered	Filtered	13561.2	Filtered
A5PLK6	RGSL1	Regulator of G-protein signaling protein-like	RGSL_HUMAN	384332	314654	389734	652709	466816	390998	851535	884510	50300.5	Filtered	114201	132946	107582	95010.9	139050	Filtered	225165	223243	320063	506371	64823.3	85468.2	90649.7	119616
A5PLL7	TMEM189	Transmembrane protein 189	TM189_HUMAN	Filtered	28735	Filtered	Filtered	56280.8	46037.5	59731.4	72115.6	Filtered	3970.35	3770.81	Filtered	16455	24381.2	38496.2	71405.6	Filtered	Filtered	Filtered	Filtered	Filtered	Filtered	Filtered	Filtered
A5PLN9	TRAPPC13	Trafficking protein particle complex subunit 13	TPC13_HUMAN	Filtered	Filtered	Filtered	Filtered	6506.47	Filtered	8350.75	Filtered	23740.1	40521.6	51913.6	46474	Filtered	Filtered	13803.4	Filtered	Filtered	Filtered	Filtered	Filtered	Filtered	Filtered	Filtered	Filtered
A5YKK6	CNOT1	CCR4-NOT transcription complex subunit 1	CNOT1_HUMAN	321291	212492	273558	413591	692811	528313	1.10926e+06	1.02214e+06	26384	31242.4	54139.8	61999.5	163319	163541	169656	177191	234839	246479	470329	747153	100291	217939	147839	159266
A6NCE7;Q9GZQ8	MAP1LC3B2;MAP1LC3B	Microtubule-associated proteins 1A/1B light chain 3 beta 2;Microtubule-associated proteins 1A/1B light chain 3B	MP3B2_HUMAN;MLP3B_HUMAN	274197	235250	244241	266424	101470	76731.7	116113	Filtered	33074.4	42745.1	38981.9	Filtered	247245	124341	249640	95362.4	25040.2	33632.7	52374.8	77172.2	33136.9	71447.6	39338.6	71309.1
A6ND36	FAM83G	Protein FAM83G	FA83G_HUMAN	184634	77289	147892	94256.6	13957.1	8701.66	54047.8	16811.2	Filtered	Filtered	Filtered	Filtered	6917.25	Filtered	7947.11	Filtered	Filtered	Filtered	8827.46	Filtered	Filtered	Filtered	Filtered	1875.33
A6NDB9	PALM3	Paralemmin-3	PALM3_HUMAN	Filtered	Filtered	Filtered	12888.9	20378.8	Filtered	12940.2	14368.9	Filtered	Filtered	4131.25	5424.92	19257.9	62805.8	99987.4	106913	Filtered	Filtered	Filtered	Filtered	10804.2	Filtered	46172.7	26256.7
A6NDG6	PGP	Glycerol-3-phosphate phosphatase	PGP_HUMAN	86400.4	24435.8	124371	165875	Filtered	Filtered	Filtered	Filtered	Filtered	Filtered	Filtered	8668.71	Filtered	Filtered	Filtered	Filtered	Filtered	Filtered	Filtered	Filtered	Filtered	Filtered	Filtered	Filtered
A6NDR6;O00470;O14770;Q99687	MEIS3P1;MEIS1;MEIS2;MEIS3	Putative homeobox protein Meis3-like 1;Homeobox protein Meis1;Homeobox protein Meis2;Homeobox protein Meis3	ME3L1_HUMAN;MEIS1_HUMAN;MEIS2_HUMAN;MEIS3_HUMAN	Filtered	Filtered	Filtered	Filtered	77571.8	65801.3	39720.3	38448.3	22704.3	Filtered	Filtered	Filtered	103269	Filtered	Filtered	Filtered	Filtered	Filtered	Filtered	Filtered	Filtered	Filtered	Filtered	Filtered
A6NDU8	C5orf51	UPF0600 protein C5orf51	CE051_HUMAN	207087	239253	117123	268885	Filtered	Filtered	Filtered	Filtered	Filtered	Filtered	Filtered	Filtered	Filtered	Filtered	Filtered	Filtered	Filtered	Filtered	Filtered	Filtered	13379.1	Filtered	15141.4	Filtered
A6NED2	RCCD1	RCC1 domain-containing protein 1	RCCD1_HUMAN	66208.5	97370.3	28860.9	55476.8	Filtered	Filtered	Filtered	Filtered	Filtered	Filtered	Filtered	Filtered	Filtered	Filtered	Filtered	Filtered	Filtered	Filtered	Filtered	Filtered	Filtered	Filtered	6279.83	2794.19
A6NFI3	ZNF316	Zinc finger protein 316	ZN316_HUMAN	Filtered	Filtered	Filtered	Filtered	Filtered	Filtered	7516.41	Filtered	Filtered	Filtered	7414.29	7309.66	6017.43	3718.51	4877.22	Filtered	Filtered	17220.8	20551.6	31972.9	Filtered	5336.11	4014.48	4041.68
A6NFN3	RBFOX3	RNA binding protein fox-1 homolog 3	RFOX3_HUMAN	Filtered	Filtered	Filtered	Filtered	20103.6	Filtered	38451.7	11605.1	Filtered	Filtered	Filtered	Filtered	Filtered	Filtered	Filtered	Filtered	Filtered	Filtered	11863.3	Filtered	Filtered	7694	6293.57	Filtered
A6NFQ2	TCAF2	TRPM8 channel-associated factor 2	TCAF2_HUMAN	Filtered	Filtered	Filtered	Filtered	NaN	NaN	21563.7	46190.2	Filtered	Filtered	Filtered	Filtered	NaN	NaN	Filtered	Filtered	Filtered	Filtered	Filtered	Filtered	Filtered	Filtered	Filtered	Filtered
A6NFY7	SDHAF1	Succinate dehydrogenase assembly factor 1, mitochondrial	SDHF1_HUMAN	Filtered	Filtered	Filtered	Filtered	Filtered	Filtered	Filtered	Filtered	Filtered	Filtered	Filtered	Filtered	10314.9	17959.5	29053.3	28581.1	Filtered	Filtered	Filtered	Filtered	Filtered	Filtered	Filtered	Filtered
A6NGN9	IGLON5	IgLON family member 5	IGLO5_HUMAN	Filtered	Filtered	Filtered	Filtered	Filtered	Filtered	Filtered	Filtered	Filtered	Filtered	Filtered	Filtered	Filtered	35357.1	45672.4	53263	Filtered	Filtered	Filtered	Filtered	Filtered	Filtered	14245.5	16243.9
A6NHL2	TUBAL3	Tubulin alpha chain-like 3	TBAL3_HUMAN	194701	Filtered	307966	Filtered	Filtered	Filtered	Filtered	Filtered	Filtered	Filtered	Filtered	Filtered	Filtered	Filtered	Filtered	Filtered	Filtered	Filtered	Filtered	Filtered	Filtered	Filtered	Filtered	Filtered
A6NHR9	SMCHD1	Structural maintenance of chromosomes flexible hinge domain-containing protein 1	SMHD1_HUMAN	126358	89803.4	175611	99270	883640	654335	1.04043e+06	844334	19299.7	34498.2	30397.1	23554.3	178762	72841.8	38769.6	366680	2.06163e+06	1.41074e+06	1.85834e+06	2393335	42452.2	87403.4	62769.4	63636.8
A6NHX0	CASTOR2	Cytosolic arginine sensor for mTORC1 subunit 2	CAST2_HUMAN	179672	159233	282605	334451	Filtered	Filtered	Filtered	Filtered	Filtered	Filtered	Filtered	Filtered	Filtered	Filtered	Filtered	Filtered	Filtered	Filtered	Filtered	Filtered	Filtered	Filtered	Filtered	Filtered
A6NI28	ARHGAP42	Rho GTPase-activating protein 42	RHG42_HUMAN	Filtered	Filtered	36138.5	158963	49955.3	39524.1	94058.6	89531.2	Filtered	Filtered	Filtered	Filtered	77076.8	60982.4	120135	100538	29687.2	22597.2	68685.4	95246.7	13464.2	27241.8	36547.4	27483.9
A6NIH7	UNC119B	Protein unc-119 homolog B	U119B_HUMAN	246950	233349	304849	344062	Filtered	Filtered	Filtered	3304.54	8821.26	Filtered	Filtered	Filtered	Filtered	Filtered	Filtered	Filtered	Filtered	Filtered	Filtered	Filtered	Filtered	Filtered	5576.09	Filtered
A6NJ78	METTL15	Probable methyltransferase-like protein 15	MET15_HUMAN	Filtered	Filtered	Filtered	Filtered	Filtered	Filtered	Filtered	Filtered	Filtered	Filtered	Filtered	Filtered	463906	382844	438989	427977	142692	143483	169018	219553	Filtered	Filtered	2941.6	Filtered
A6NJ88	SAGE2P	Putative SAGE1-like protein	SGE2P_HUMAN	Filtered	78451.8	Filtered	Filtered	Filtered	Filtered	Filtered	Filtered	Filtered	Filtered	Filtered	Filtered	Filtered	Filtered	Filtered	Filtered	Filtered	Filtered	Filtered	Filtered	Filtered	Filtered	Filtered	Filtered
A6NJR5;A6NNV3	;SPDYE16	Putative speedy protein-like protein 3;Putative speedy protein E16	SPDL3_HUMAN;SPD16_HUMAN	Filtered	Filtered	Filtered	Filtered	Filtered	Filtered	Filtered	Filtered	Filtered	Filtered	Filtered	Filtered	Filtered	Filtered	Filtered	Filtered	Filtered	Filtered	Filtered	Filtered	Filtered	Filtered	Filtered	Filtered
A6NKF1	SAC3D1	SAC3 domain-containing protein 1	SAC31_HUMAN	415388	293176	363639	288050	108562	117092	215240	262008	6872.65	9514.2	18227.1	13927.7	10263.3	Filtered	Filtered	Filtered	101139	124096	136429	89241.4	Filtered	Filtered	6260.43	18210.3
A6NMZ5	OR4C45	Olfactory receptor 4C45	O4C45_HUMAN	Filtered	Filtered	Filtered	Filtered	14656.4	18660.5	Filtered	Filtered	Filtered	Filtered	Filtered	Filtered	1.13605e+06	Filtered	1.06093e+06	1.25287e+06	Filtered	41744.9	Filtered	41155.8	20448.2	39355.5	Filtered	Filtered
A6NNL5	C15orf61	Uncharacterized protein C15orf61	CO061_HUMAN	Filtered	Filtered	Filtered	Filtered	Filtered	Filtered	Filtered	Filtered	Filtered	Filtered	Filtered	Filtered	27399.8	19584.8	19106.7	24762	Filtered	Filtered	Filtered	Filtered	Filtered	Filtered	Filtered	Filtered
A6NNZ2		Tubulin beta-8 chain-like protein LOC260334	TBB8L_HUMAN	Filtered	Filtered	Filtered	Filtered	Filtered	Filtered	Filtered	Filtered	Filtered	50004.9	Filtered	Filtered	Filtered	Filtered	Filtered	Filtered	Filtered	Filtered	Filtered	Filtered	Filtered	Filtered	Filtered	Filtered
A7E2V4	ZSWIM8	Zinc finger SWIM domain-containing protein 8	ZSWM8_HUMAN	Filtered	Filtered	27580.9	25864.8	8055.26	14085.5	35704.4	30178.9	7253.34	11311	Filtered	Filtered	14105.5	Filtered	Filtered	11005.2	8026.24	8485.3	9146.37	8536.15	10723.8	12294.7	14020.2	Filtered
A8CG34	POM121C	Nuclear envelope pore membrane protein POM 121C	P121C_HUMAN	Filtered	Filtered	Filtered	Filtered	Filtered	Filtered	NaN	Filtered	Filtered	Filtered	Filtered	Filtered	Filtered	Filtered	Filtered	Filtered	NaN	24431	57405.9	NaN	43226.6	84873.5	87785.5	34546.7
A8KAH6;Q16082	HSPB2-C11orf52;HSPB2	Heat shock 27kDa protein 2, isoform CRA_a;Heat shock protein beta-2	A8KAH6_HUMAN;HSPB2_HUMAN	116312	122277	47524.9	62160.8	Filtered	Filtered	Filtered	Filtered	Filtered	Filtered	Filtered	Filtered	Filtered	Filtered	Filtered	Filtered	Filtered	Filtered	Filtered	Filtered	Filtered	Filtered	Filtered	5154.02
A8MT69	CENPX	Centromere protein X	CENPX_HUMAN	Filtered	26280.3	Filtered	Filtered	Filtered	Filtered	Filtered	Filtered	Filtered	Filtered	Filtered	Filtered	Filtered	Filtered	Filtered	Filtered	3467.56	Filtered	8539.83	Filtered	Filtered	Filtered	Filtered	Filtered
A8MTT3	CEBPZOS	Protein CEBPZOS	CEBOS_HUMAN	Filtered	Filtered	Filtered	Filtered	Filtered	Filtered	Filtered	Filtered	Filtered	Filtered	Filtered	Filtered	13715.2	23107.7	33069.4	34846.4	Filtered	Filtered	9872.08	Filtered	3239.31	7495.55	10811.5	Filtered
A8MVW0	FAM171A2	Protein FAM171A2	F1712_HUMAN	Filtered	Filtered	Filtered	Filtered	Filtered	Filtered	Filtered	Filtered	Filtered	Filtered	Filtered	Filtered	138035	106026	134507	130956	Filtered	Filtered	Filtered	Filtered	Filtered	19762.7	43539.1	3774.42
A8MW92	PHF20L1	PHD finger protein 20-like protein 1	P20L1_HUMAN	Filtered	Filtered	Filtered	Filtered	Filtered	Filtered	Filtered	Filtered	Filtered	Filtered	Filtered	Filtered	Filtered	Filtered	3840.11	Filtered	211635	187756	252194	287996	29916.1	23391.6	Filtered	5421.25
A8MWD9;P62308	SNRPGP15;SNRPG	Putative small nuclear ribonucleoprotein G-like protein 15;Small nuclear ribonucleoprotein G	RUXGL_HUMAN;RUXG_HUMAN	314357	469577	335483	175526	222314	334889	440683	Filtered	139997	141780	82791.4	Filtered	713068	752328	504728	383627	432579	333149	857225	655489	285857	472813	399076	179787
A8MXV4	NUDT19	Nucleoside diphosphate-linked moiety X motif 19	NUD19_HUMAN	14580.9	Filtered	Filtered	Filtered	2642.38	58115.4	Filtered	Filtered	145675	207554	249018	89720.1	159989	146877	210498	198460	Filtered	55001.8	Filtered	Filtered	9717.4	Filtered	Filtered	Filtered
A8MYZ6	FOXO6	Forkhead box protein O6	FOXO6_HUMAN	Filtered	Filtered	Filtered	Filtered	28749.3	30858.5	69450.5	4087.96	Filtered	Filtered	Filtered	Filtered	Filtered	Filtered	Filtered	Filtered	Filtered	Filtered	Filtered	Filtered	Filtered	Filtered	Filtered	Filtered
A9UHW6	MIF4GD	MIF4G domain-containing protein	MI4GD_HUMAN	76006	88864	Filtered	82365.8	32197.4	38621.7	54550.9	80451.6	Filtered	Filtered	Filtered	Filtered	Filtered	Filtered	Filtered	Filtered	Filtered	Filtered	Filtered	Filtered	Filtered	Filtered	Filtered	12174.4
B0YJ81	HACD1	Very-long-chain (3R)-3-hydroxyacyl-CoA dehydratase 1	HACD1_HUMAN	Filtered	Filtered	Filtered	Filtered	Filtered	Filtered	Filtered	Filtered	Filtered	Filtered	Filtered	Filtered	22563	16655.4	30220.7	21886.6	7874	10651.5	24859.3	40652.6	3850.86	11733.1	10629.7	Filtered
B1AHC4;P85299	PRR5-ARHGAP8;PRR5	PRR5-ARHGAP8 readthrough;Proline-rich protein 5	B1AHC4_HUMAN;PRR5_HUMAN	90853.8	Filtered	Filtered	Filtered	8944.81	Filtered	Filtered	Filtered	Filtered	Filtered	Filtered	Filtered	Filtered	Filtered	Filtered	Filtered	Filtered	Filtered	Filtered	Filtered	Filtered	Filtered	Filtered	Filtered
B1ALY0	PALM2-AKAP2	PALM2-AKAP2 readthrough (Fragment)	B1ALY0_HUMAN	14748.7	20576.4	17749.5	13586.7	102492	90487.1	87977	149934	Filtered	Filtered	Filtered	Filtered	33840.7	32796.7	27354.8	30364.7	30505.6	32247.4	37203.1	67406.7	16530.7	Filtered	Filtered	53503.6
B2RTY4	MYO9A	Unconventional myosin-IXa	MYO9A_HUMAN	3254.19	Filtered	3967.73	3380.54	Filtered	Filtered	Filtered	Filtered	Filtered	Filtered	Filtered	Filtered	Filtered	Filtered	Filtered	Filtered	Filtered	Filtered	Filtered	Filtered	Filtered	Filtered	Filtered	Filtered
B2RUZ4	SMIM1	Small integral membrane protein 1	SMIM1_HUMAN	Filtered	Filtered	Filtered	Filtered	Filtered	Filtered	Filtered	Filtered	Filtered	Filtered	Filtered	Filtered	31672.6	34791.6	40464.7	32670.9	Filtered	Filtered	Filtered	Filtered	Filtered	Filtered	Filtered	Filtered
B3KWA1;P22304	IDS	Iduronate 2-sulfatase (Hunter syndrome), isoform CRA_e;Iduronate 2-sulfatase	B3KWA1_HUMAN;IDS_HUMAN	Filtered	Filtered	Filtered	Filtered	Filtered	Filtered	Filtered	Filtered	43358.3	12556.5	Filtered	15147.8	32446.2	21920.8	Filtered	Filtered	Filtered	Filtered	Filtered	Filtered	Filtered	Filtered	Filtered	Filtered
B4DGG1;Q9H0X4	FAM234A	Protein FAM234A	B4DGG1_HUMAN;F234A_HUMAN	Filtered	Filtered	Filtered	Filtered	Filtered	Filtered	Filtered	Filtered	Filtered	Filtered	Filtered	Filtered	47946.5	53822.9	90368.9	106909	Filtered	Filtered	Filtered	Filtered	Filtered	Filtered	12293.5	Filtered
B4DL54	CHURC1-FNTB	Protein farnesyltransferase subunit beta	B4DL54_HUMAN	NaN	NaN	NaN	NaN	Filtered	Filtered	Filtered	Filtered	Filtered	NaN	Filtered	Filtered	Filtered	Filtered	Filtered	Filtered	NaN	NaN	Filtered	Filtered	Filtered	Filtered	Filtered	Filtered
B4E171;P41732	;TSPAN7	Tetraspanin;Tetraspanin-7	B4E171_HUMAN;TSN7_HUMAN	Filtered	Filtered	Filtered	Filtered	Filtered	Filtered	Filtered	Filtered	Filtered	Filtered	Filtered	Filtered	12936.3	19885.5	16976.3	8396.84	Filtered	Filtered	Filtered	Filtered	Filtered	Filtered	Filtered	Filtered
B5ME19;Q99613	EIF3CL;EIF3C	Eukaryotic translation initiation factor 3 subunit C-like protein;Eukaryotic translation initiation factor 3 subunit C	EIFCL_HUMAN;EIF3C_HUMAN	555324	346309	650536	790873	1.08239e+06	1.51445e+06	2.30707e+06	2.35026e+06	353462	404477	455839	490719	579326	546798	584136	559151	928880	973110	991064	1.1248e+06	241769	318606	254013	332800
B7ZAQ6;P0CG08	GPR89A;GPR89B	Golgi pH regulator A;Golgi pH regulator B	GPHRA_HUMAN;GPHRB_HUMAN	Filtered	Filtered	Filtered	Filtered	6694.42	Filtered	Filtered	Filtered	Filtered	Filtered	Filtered	Filtered	265844	230306	364462	330538	7500.81	Filtered	69313.1	173195	Filtered	4201.32	88028.1	49318.1
B7ZL25	VARS2	VARS2 protein	B7ZL25_HUMAN	43031	NaN	Filtered	Filtered	Filtered	NaN	Filtered	Filtered	Filtered	Filtered	Filtered	Filtered	NaN	17347.1	7788.08	12920.2	NaN	Filtered	NaN	NaN	Filtered	Filtered	NaN	Filtered
B9A064;P0CF74;P0CG04;P0DOY2;P0DOY3	IGLL5;IGLC6;IGLC1;IGLC2;IGLC3	Immunoglobulin lambda-like polypeptide 5;Immunoglobulin lambda constant 6;Immunoglobulin lambda constant 1;Immunoglobulin lambda constant 2;Immunoglobulin lambda constant 3	IGLL5_HUMAN;IGLC6_HUMAN;IGLC1_HUMAN;IGLC2_HUMAN;IGLC3_HUMAN	Filtered	Filtered	Filtered	Filtered	Filtered	Filtered	NaN	Filtered	NaN	Filtered	Filtered	Filtered	Filtered	Filtered	Filtered	Filtered	Filtered	Filtered	Filtered	Filtered	Filtered	Filtered	Filtered	Filtered
C4AMC7;Q6VEQ5	WASH3P;WASH2P	Putative WAS protein family homolog 3;WAS protein family homolog 2	WASH3_HUMAN;WASH2_HUMAN	NaN	NaN	NaN	NaN	NaN	NaN	NaN	NaN	NaN	NaN	NaN	NaN	NaN	NaN	NaN	Filtered	Filtered	Filtered	Filtered	Filtered	NaN	NaN	NaN	NaN
C9J7I0	UMAD1	UBAP1-MVB12-associated (UMA)-domain containing protein 1	UMAD1_HUMAN	118348	144230	89809.9	125764	Filtered	4287.2	8349.35	9122.35	10464.9	17371.3	14320.9	4453.88	Filtered	Filtered	10490.1	5934.64	3217.02	3824.92	Filtered	Filtered	2581.44	3639	3193.85	2418.85
C9JLR9	C11orf95	Uncharacterized protein C11orf95	CK095_HUMAN	Filtered	Filtered	Filtered	Filtered	Filtered	Filtered	Filtered	Filtered	Filtered	Filtered	Filtered	Filtered	4113.93	39512.4	Filtered	Filtered	Filtered	Filtered	19465.8	Filtered	Filtered	Filtered	Filtered	Filtered
C9JLW8	MCRIP1	Mapk-regulated corepressor-interacting protein 1	MCRI1_HUMAN	177471	194654	226634	237590	46714.8	176239	335700	106501	Filtered	Filtered	5229.32	17320.4	Filtered	Filtered	Filtered	Filtered	Filtered	Filtered	Filtered	Filtered	5216.64	17509	37380.2	11609.2
E7ENX8		Uncharacterized protein (Fragment)	E7ENX8_HUMAN	Filtered	Filtered	Filtered	Filtered	Filtered	Filtered	Filtered	Filtered	Filtered	Filtered	NaN	Filtered	NaN	NaN	NaN	NaN	NaN	Filtered	NaN	NaN	Filtered	NaN	NaN	NaN
E7EQ34;O14653	;GOSR2	Uncharacterized protein;Golgi SNAP receptor complex member 2	E7EQ34_HUMAN;GOSR2_HUMAN	18663.5	36298.9	23956.2	Filtered	19827.1	8694.47	13781.7	24485.3	52209.8	66740.5	25918.8	41315.3	816760	789572	547037	427255	144054	133718	302752	260984	84944.9	169110	141007	59728.8
E7EVH7;Q07866	;KLC1	Uncharacterized protein;Kinesin light chain 1	E7EVH7_HUMAN;KLC1_HUMAN	357788	541757	455192	436311	47093.8	18302.2	64821.5	84598.9	31643.7	51404.7	27058	38471	31241.1	30310.8	28119	18846.7	13500.7	26879.1	24977.8	4504.65	9242.88	15326	10648.5	15701.9
E9PAV3	NACA	Nascent polypeptide-associated complex subunit alpha, muscle-specific form	NACAM_HUMAN	7649293	7613354	9969030	9861753	3.79264e+06	3015568	5.91421e+06	6573495	433986	711810	938000	883919	491999	427576	482214	497433	1.07727e+06	1.04917e+06	1.29598e+06	1.54218e+06	128952	246768	278763	292899
E9PCH4;Q8TEU7	;RAPGEF6	Uncharacterized protein;Rap guanine nucleotide exchange factor 6	E9PCH4_HUMAN;RPGF6_HUMAN	113121	86707.2	90478.3	111806	15502.1	12517.4	Filtered	Filtered	NaN	Filtered	11033.6	Filtered	Filtered	Filtered	Filtered	NaN	74089.8	Filtered	Filtered	107086	Filtered	Filtered	12975.8	Filtered
E9PI62;Q9BT17	;MTG1	Mitochondrial GTPase 1;Mitochondrial ribosome-associated GTPase 1	E9PI62_HUMAN;MTG1_HUMAN	Filtered	Filtered	Filtered	Filtered	Filtered	Filtered	Filtered	Filtered	Filtered	Filtered	Filtered	Filtered	208837	196813	217148	209282	188936	164379	93281.2	237026	Filtered	Filtered	8843.17	13473.4
E9PL57	NEDD8-MDP1	NEDD8-MDP1 readthrough (Fragment)	E9PL57_HUMAN	NaN	NaN	NaN	NaN	NaN	NaN	NaN	NaN	Filtered	NaN	NaN	NaN	Filtered	NaN	NaN	NaN	NaN	NaN	NaN	NaN	NaN	NaN	NaN	NaN
E9PLD3;E9PRG8	;C11orf98	Uncharacterized protein;Uncharacterized protein C11orf98	E9PLD3_HUMAN;CK098_HUMAN	614176	681542	613648	761700	385167	461728	804775	1.10195e+06	26044.7	Filtered	26687.4	26452.4	520386	335399	406639	387199	254837	205935	372593	491549	241196	444154	962684	711289
E9PLN8;Q9BQB6	;VKORC1	Uncharacterized protein (Fragment);Vitamin K epoxide reductase complex subunit 1	E9PLN8_HUMAN;VKOR1_HUMAN	Filtered	Filtered	Filtered	Filtered	Filtered	Filtered	Filtered	Filtered	Filtered	Filtered	Filtered	Filtered	Filtered	Filtered	35701.6	23869.8	Filtered	Filtered	Filtered	Filtered	Filtered	Filtered	Filtered	Filtered
E9PR17;P13987	;CD59	Uncharacterized protein;CD59 glycoprotein	E9PR17_HUMAN;CD59_HUMAN	Filtered	Filtered	Filtered	Filtered	Filtered	Filtered	Filtered	Filtered	Filtered	Filtered	Filtered	Filtered	72673.9	88180.9	158584	114806	Filtered	Filtered	4746.35	9472.8	3153.95	8797.96	19095.5	15278.4
E9PSI1		Transmembrane 9 superfamily member	E9PSI1_HUMAN	NaN	NaN	NaN	NaN	Filtered	NaN	NaN	Filtered	NaN	NaN	NaN	NaN	NaN	NaN	NaN	NaN	NaN	NaN	NaN	NaN	NaN	Filtered	NaN	NaN
ENSEMBL:ENSBTAP00000018574		taurus) 55 kDa protein		Filtered	Filtered	Filtered	Filtered	Filtered	Filtered	Filtered	Filtered	Filtered	Filtered	Filtered	Filtered	Filtered	Filtered	Filtered	Filtered	20236.3	16432.7	Filtered	Filtered	20469	9317.68	16866.4	14237.2
ENSEMBL:ENSBTAP00000024146		taurus) similar to alpha-2-macroglobulin isoform 1		533695	97707	127721	102199	55502.5	43272.3	20067.7	86345.1	387072	410387	627538	296272	254095	171083	383321	457474	Filtered	Filtered	15281.5	17446.2	5238.6	3850.34	24371	23661.1
ENSEMBL:ENSBTAP00000025008		taurus) hypothetical protein		962167	1.04306e+06	1.0728e+06	1.59154e+06	72824.7	27413.8	100359	172132	34889.9	Filtered	465575	442477	951027	39790.6	23575.9	1.43103e+06	44648.3	162881	66023.6	79652.5	90108.2	103206	111781	258308
ENSEMBL:ENSBTAP00000032840		taurus) similar to apolipoprotein B, partial		Filtered	Filtered	Filtered	Filtered	Filtered	Filtered	Filtered	Filtered	26559.2	27337.5	4953.61	6555.29	Filtered	Filtered	11465.8	Filtered	Filtered	Filtered	Filtered	Filtered	41715.7	74041.7	107146	102043
ENSEMBL:ENSBTAP00000034412		taurus) similar to C4b-binding protein alpha chain		Filtered	Filtered	Filtered	Filtered	Filtered	Filtered	Filtered	Filtered	18423.6	34740.4	31583.1	15131.1	Filtered	Filtered	29788.3	25939.4	Filtered	Filtered	Filtered	Filtered	Filtered	Filtered	8142.86	13063.1
F5H5P2;P12694	;BCKDHA	2-oxoisovalerate dehydrogenase subunit alpha;2-oxoisovalerate dehydrogenase subunit alpha, mitochondrial	F5H5P2_HUMAN;ODBA_HUMAN	Filtered	Filtered	Filtered	Filtered	7901.75	6440.87	Filtered	Filtered	3463.17	2148.3	13106.3	Filtered	199733	144969	145611	148130	72536.7	42406.9	34187.5	158828	Filtered	Filtered	Filtered	Filtered
F8VUJ3;Q8N4A0	POC1B-GALNT4;GALNT4	Polypeptide N-acetylgalactosaminyltransferase;Polypeptide N-acetylgalactosaminyltransferase 4	F8VUJ3_HUMAN;GALT4_HUMAN	Filtered	Filtered	Filtered	Filtered	NaN	Filtered	Filtered	NaN	NaN	NaN	NaN	NaN	371093	302501	23194.1	9245.2	NaN	Filtered	NaN	NaN	NaN	NaN	NaN	NaN
F8W031		Uncharacterized protein (Fragment)	F8W031_HUMAN	NaN	NaN	NaN	NaN	NaN	NaN	NaN	NaN	NaN	NaN	NaN	NaN	NaN	NaN	NaN	NaN	Filtered	Filtered	Filtered	Filtered	NaN	NaN	NaN	NaN
G3V325	ATP5MF-PTCD1	ATP5MF-PTCD1 readthrough	G3V325_HUMAN	Filtered	Filtered	NaN	NaN	NaN	Filtered	NaN	Filtered	Filtered	NaN	Filtered	Filtered	127423	129536	137438	97806.3	25809	19929.5	NaN	NaN	NaN	17667.1	NaN	NaN
G3V3G9		Uncharacterized protein	G3V3G9_HUMAN	Filtered	Filtered	Filtered	Filtered	Filtered	Filtered	Filtered	Filtered	Filtered	Filtered	Filtered	Filtered	Filtered	Filtered	NaN	Filtered	Filtered	Filtered	Filtered	Filtered	Filtered	Filtered	Filtered	Filtered
G3V4G9;P07902	;GALT	Uncharacterized protein (Fragment);Galactose-1-phosphate uridylyltransferase	G3V4G9_HUMAN;GALT_HUMAN	48836.8	53891.7	46370.2	46836	Filtered	Filtered	Filtered	Filtered	Filtered	Filtered	Filtered	Filtered	Filtered	Filtered	Filtered	Filtered	Filtered	Filtered	Filtered	Filtered	Filtered	Filtered	Filtered	Filtered
G5E9Z4;Q8TCG2	PI4K2B	Phosphatidylinositol 4-kinase type 2-beta	G5E9Z4_HUMAN;P4K2B_HUMAN	Filtered	Filtered	Filtered	Filtered	Filtered	Filtered	Filtered	Filtered	44334.1	Filtered	Filtered	Filtered	144127	127658	156213	132098	Filtered	Filtered	Filtered	Filtered	133572	Filtered	552617	7042.31
H0Y3Z8;Q08334	;IL10RB	Uncharacterized protein (Fragment);Interleukin-10 receptor subunit beta	H0Y3Z8_HUMAN;I10R2_HUMAN	Filtered	Filtered	Filtered	Filtered	Filtered	Filtered	Filtered	Filtered	Filtered	Filtered	Filtered	Filtered	93444.6	90477	110542	75547.1	Filtered	Filtered	Filtered	13297.8	Filtered	Filtered	28835.3	22549.1
H0Y626;O95361	;TRIM16	Uncharacterized protein;Tripartite motif-containing protein 16	H0Y626_HUMAN;TRI16_HUMAN	192382	198078	186796	143739	Filtered	Filtered	Filtered	Filtered	Filtered	Filtered	Filtered	Filtered	Filtered	Filtered	Filtered	Filtered	Filtered	Filtered	Filtered	Filtered	Filtered	Filtered	Filtered	10476.7
H0YHG0		Uncharacterized protein (Fragment)	H0YHG0_HUMAN	NaN	NaN	NaN	NaN	NaN	NaN	NaN	NaN	NaN	NaN	NaN	NaN	NaN	NaN	NaN	NaN	NaN	NaN	NaN	NaN	NaN	NaN	NaN	NaN
H0YIV9		Uncharacterized protein (Fragment)	H0YIV9_HUMAN	Filtered	Filtered	Filtered	Filtered	Filtered	Filtered	Filtered	Filtered	Filtered	Filtered	NaN	NaN	NaN	NaN	NaN	NaN	Filtered	Filtered	NaN	Filtered	NaN	NaN	Filtered	Filtered
H3BN57;Q8TDH9	BLOC1S5-TXNDC5;BLOC1S5	BLOC1S5-TXNDC5 readthrough (NMD candidate) (Fragment);Biogenesis of lysosome-related organelles complex 1 subunit 5	H3BN57_HUMAN;BL1S5_HUMAN	Filtered	Filtered	35130.8	Filtered	Filtered	16481.2	31775.7	Filtered	Filtered	Filtered	43838	47160	Filtered	Filtered	Filtered	Filtered	Filtered	Filtered	Filtered	Filtered	Filtered	Filtered	Filtered	Filtered
H3BN98		Uncharacterized protein (Fragment)	H3BN98_HUMAN	NaN	NaN	NaN	NaN	NaN	NaN	NaN	NaN	NaN	NaN	NaN	NaN	NaN	NaN	NaN	NaN	NaN	NaN	NaN	NaN	NaN	NaN	NaN	NaN
H3BNC9;P08708	;RPS17	Uncharacterized protein;40S ribosomal protein S17	H3BNC9_HUMAN;RS17_HUMAN	1.07515e+06	1.21449e+06	1.08084e+06	1.3949e+06	871435	913001	1.85404e+06	481477	138068	181000	88094	62719.8	964164	928173	757133	390967	202341	231329	525803	377672	398650	772374	368412	312197
H3BP13;Q9UL33	TRAPPC2L	Trafficking protein particle complex subunit 2-like protein	H3BP13_HUMAN;TPC2L_HUMAN	101371	90292.3	151172	139905	39161.8	42717.6	52099.9	79773.6	32439.6	91535.1	49273	47218.2	Filtered	Filtered	49628.3	44402.9	Filtered	Filtered	18455.3	19815.5	Filtered	14228.7	Filtered	12067.7
H3BQ06;Q9ULP9	;TBC1D24	Uncharacterized protein;TBC1 domain family member 24	H3BQ06_HUMAN;TBC24_HUMAN	41760	33797.7	45048.4	64394.8	Filtered	Filtered	Filtered	Filtered	Filtered	Filtered	Filtered	Filtered	Filtered	Filtered	Filtered	Filtered	Filtered	Filtered	Filtered	Filtered	Filtered	Filtered	Filtered	Filtered
H3BQZ7;Q1KMD3	HNRNPUL2-BSCL2;HNRNPUL2	HCG2044799;Heterogeneous nuclear ribonucleoprotein U-like protein 2	H3BQZ7_HUMAN;HNRL2_HUMAN	66929.9	Filtered	52780.5	78747.6	49951.7	55319.8	222231	59196.8	149323	169755	209192	43965.2	497037	363744	139082	178839	683694	594853	1.32286e+06	2.13384e+06	203866	407632	498335	318969
H3BRW5;O14521	;SDHD	Succinate dehydrogenase [ubiquinone] cytochrome b small subunit;Succinate dehydrogenase [ubiquinone] cytochrome b small subunit, mitochondrial	H3BRW5_HUMAN;DHSD_HUMAN	Filtered	Filtered	Filtered	Filtered	Filtered	Filtered	Filtered	Filtered	Filtered	Filtered	Filtered	Filtered	40899	43382.4	Filtered	73298.9	Filtered	Filtered	Filtered	Filtered	Filtered	Filtered	Filtered	Filtered
H3BU86;O14662	STX16-NPEPL1;STX16	STX16-NPEPL1 readthrough (NMD candidate);Syntaxin-16	H3BU86_HUMAN;STX16_HUMAN	Filtered	Filtered	Filtered	3111.69	13233.5	3772.78	15243.9	Filtered	Filtered	9587.39	Filtered	Filtered	198581	160950	167022	159616	14457.1	13132.1	25261.1	37071.4	5869.56	18443.7	17636.3	19178.1
H3BUS1;Q8N2H4	SYS1-DBNDD2;SYS1	SYS1-DBNDD2 readthrough (NMD candidate);Protein SYS1 homolog	H3BUS1_HUMAN;SYS1_HUMAN	Filtered	Filtered	Filtered	Filtered	Filtered	Filtered	Filtered	Filtered	Filtered	Filtered	Filtered	Filtered	68454.8	65177.2	37020.8	94886.1	Filtered	Filtered	Filtered	Filtered	Filtered	Filtered	Filtered	Filtered
H6UMI1;O95166	GABARAP	GABARAP-a;Gamma-aminobutyric acid receptor-associated protein	H6UMI1_HUMAN;GBRAP_HUMAN	5510.03	Filtered	Filtered	Filtered	4298.79	5902.98	16818.2	21462.4	3778.25	6857.74	9477.24	11459.5	Filtered	7856.52	9125.36	Filtered	4851.25	4429.34	7964.32	4883.92	3247.11	8389.52	3668.79	Filtered
H7BYZ3;P63098	;PPP3R1	Uncharacterized protein;Calcineurin subunit B type 1	H7BYZ3_HUMAN;CANB1_HUMAN	740446	912451	802850	1290208	32210.8	56938.3	36468.8	Filtered	153371	143814	180057	184195	37104.9	32851.4	42177.3	39237.6	18297.1	21152.5	25776	28814.9	20615	30655	61428.1	48247.5
H7BZ11;P83881;Q969Q0	RPL36A-HNRNPH2;RPL36A;RPL36AL	RPL36A-HNRNPH2 readthrough;60S ribosomal protein L36a;60S ribosomal protein L36a-like	H7BZ11_HUMAN;RL36A_HUMAN;RL36L_HUMAN	Filtered	Filtered	Filtered	Filtered	7285.33	7402.87	21423.9	36014.9	Filtered	Filtered	Filtered	Filtered	Filtered	10811.8	Filtered	Filtered	Filtered	1656.09	Filtered	Filtered	Filtered	Filtered	Filtered	Filtered
H7C0S8;O75575	;CRCP	Uncharacterized protein (Fragment);DNA-directed RNA polymerase III subunit RPC9	H7C0S8_HUMAN;RPC9_HUMAN	30735.2	19309	18591.3	13350.6	Filtered	Filtered	Filtered	Filtered	2370.48	Filtered	2924.75	3930.1	3609.83	Filtered	2950.17	1997.98	Filtered	Filtered	Filtered	Filtered	Filtered	Filtered	Filtered	Filtered
H-INV:HIT000292931		Gene_Symbol=- Similar to Keratin, type II cytoskeletal 8		Filtered	Filtered	Filtered	Filtered	Filtered	Filtered	Filtered	Filtered	Filtered	Filtered	Filtered	Filtered	Filtered	Filtered	Filtered	Filtered	Filtered	Filtered	Filtered	Filtered	Filtered	10054.6	14936.3	16237
I3L0A0	TMEM189-UBE2V1	HCG2044781	I3L0A0_HUMAN	NaN	NaN	NaN	NaN	NaN	NaN	NaN	NaN	NaN	NaN	NaN	NaN	NaN	NaN	NaN	NaN	NaN	NaN	NaN	NaN	NaN	NaN	NaN	NaN
I3L0E3;Q9Y2R5	hCG_1984214;MRPS17	HCG1984214, isoform CRA_a;28S ribosomal protein S17, mitochondrial	I3L0E3_HUMAN;RT17_HUMAN	Filtered	Filtered	Filtered	Filtered	16701.6	7935.74	28947.1	Filtered	10849.2	14345.2	14305.2	Filtered	3.65911e+06	3122607	2.84682e+06	2.89149e+06	158681	158178	309769	289312	64200	69172.2	44099.5	75373.4
I3L4J1;Q9UN37	;VPS4A	Uncharacterized protein (Fragment);Vacuolar protein sorting-associated protein 4A	I3L4J1_HUMAN;VPS4A_HUMAN	126056	398029	520046	565306	40513.9	Filtered	61805.9	Filtered	23004.3	33952.1	37267.4	Filtered	Filtered	Filtered	61421.4	Filtered	Filtered	Filtered	22942.1	37967.9	Filtered	27869.3	58332.5	56361.7
I3L521		Uncharacterized protein (Fragment)	I3L521_HUMAN	16870.3	30659.1	27793.1	37223.7	NaN	NaN	NaN	NaN	NaN	NaN	NaN	NaN	NaN	2801.92	5041.08	4239.19	1704.95	NaN	7517.23	NaN	3073.45	8098.19	6532.24	NaN
J3KQ70;Q9C086	INO80B-WBP1;INO80B	HCG2039827, isoform CRA_e;INO80 complex subunit B	J3KQ70_HUMAN;IN80B_HUMAN	Filtered	Filtered	Filtered	Filtered	Filtered	Filtered	Filtered	Filtered	Filtered	Filtered	Filtered	Filtered	Filtered	Filtered	Filtered	Filtered	Filtered	Filtered	Filtered	Filtered	Filtered	Filtered	Filtered	Filtered
J3QQQ9;P61254	;RPL26	Uncharacterized protein;60S ribosomal protein L26	J3QQQ9_HUMAN;RL26_HUMAN	NaN	NaN	NaN	NaN	NaN	NaN	NaN	NaN	NaN	NaN	1969.05	NaN	NaN	904.364	NaN	3137.98	NaN	NaN	NaN	NaN	3307.55	NaN	NaN	10809.9
K7EMT4;Q86Y39	;NDUFA11	Uncharacterized protein (Fragment);NADH dehydrogenase [ubiquinone] 1 alpha subcomplex subunit 11	K7EMT4_HUMAN;NDUAB_HUMAN	Filtered	Filtered	Filtered	Filtered	Filtered	Filtered	Filtered	Filtered	Filtered	Filtered	Filtered	Filtered	620416	473891	429122	279942	165758	278884	325215	245199	89080.9	212951	97755.5	74344.5
K7EQG2		Uncharacterized protein (Fragment)	K7EQG2_HUMAN	Filtered	9297.52	30575.6	14774.9	186993	90136.9	181635	409050	68898.2	82600.9	94346.3	88769.6	12971.5	25403.6	81136	23636.6	10819.3	6335.89	151255	51006.9	56368.8	125679	57093.5	76203.2
K7ERE1;Q8N2U0	TMEM256-PLSCR3;TMEM256	TMEM256-PLSCR3 readthrough (NMD candidate);Transmembrane protein 256	K7ERE1_HUMAN;TM256_HUMAN	Filtered	Filtered	Filtered	Filtered	Filtered	Filtered	Filtered	Filtered	Filtered	Filtered	Filtered	Filtered	135144	156120	209191	237593	Filtered	Filtered	Filtered	Filtered	Filtered	Filtered	Filtered	Filtered
L0R819	ASDURF	ASNSD1 upstream open reading frame protein	ASURF_HUMAN	Filtered	116502	115675	108045	33987.8	52909	90161.2	67860.6	Filtered	Filtered	Filtered	Filtered	Filtered	Filtered	Filtered	Filtered	Filtered	Filtered	Filtered	Filtered	Filtered	Filtered	13899.3	Filtered
L7N2F9;P63027	;VAMP2	Uncharacterized protein (Fragment);Vesicle-associated membrane protein 2	L7N2F9_HUMAN;VAMP2_HUMAN	NaN	6961.11	NaN	Filtered	51333.5	26865.2	24613.3	NaN	41386.8	48332.7	NaN	13475.4	487692	551173	327354	240887	NaN	Filtered	NaN	NaN	18657.3	42807.5	31867.9	8742.97
M0QYT0		Uncharacterized protein (Fragment)	M0QYT0_HUMAN	NaN	NaN	NaN	NaN	NaN	NaN	NaN	NaN	NaN	NaN	NaN	NaN	NaN	NaN	NaN	NaN	NaN	NaN	NaN	NaN	NaN	NaN	NaN	NaN
M0QZD8	LOC400499	Uncharacterized protein	M0QZD8_HUMAN	Filtered	Filtered	Filtered	Filtered	Filtered	Filtered	Filtered	Filtered	Filtered	Filtered	Filtered	Filtered	83405.4	Filtered	Filtered	Filtered	152650	112643	152025	78276	155659	155300	50650.8	51957.8
M0R3H8		Uncharacterized protein (Fragment)	M0R3H8_HUMAN	NaN	NaN	NaN	NaN	Filtered	NaN	NaN	Filtered	NaN	NaN	NaN	Filtered	NaN	NaN	NaN	NaN	NaN	NaN	NaN	NaN	NaN	NaN	NaN	NaN
O00115	DNASE2	Deoxyribonuclease-2-alpha	DNS2A_HUMAN	108344	117791	152421	180906	Filtered	Filtered	28303.7	31123.7	141279	289001	297628	389419	41323.3	53785.9	118648	121415	Filtered	Filtered	Filtered	Filtered	Filtered	Filtered	Filtered	Filtered
O00116	AGPS	Alkyldihydroxyacetonephosphate synthase, peroxisomal	ADAS_HUMAN	5054.21	54807.2	Filtered	44065.6	7653.14	25666.8	33729	Filtered	1.65998e+06	2486078	2.60643e+06	1743037	1.98468e+06	1.72092e+06	1.95989e+06	1892925	477180	391635	513754	784942	168886	330687	347091	322908
O00124	UBXN8	UBX domain-containing protein 8	UBXN8_HUMAN	Filtered	Filtered	Filtered	Filtered	Filtered	Filtered	Filtered	Filtered	Filtered	Filtered	Filtered	Filtered	36976	17935.8	19656	16714.2	Filtered	Filtered	Filtered	Filtered	Filtered	Filtered	Filtered	Filtered
O00139	KIF2A	Kinesin-like protein KIF2A	KIF2A_HUMAN	339233	393170	479652	455781	596674	486678	825990	190505	6544.85	Filtered	22159.9	Filtered	100568	93161.6	63856.5	81926.2	630261	475341	641422	930927	71547.3	92186.3	127178	119333
O00142	TK2	Thymidine kinase 2, mitochondrial	KITM_HUMAN	Filtered	Filtered	Filtered	Filtered	Filtered	20359.6	Filtered	Filtered	Filtered	Filtered	Filtered	Filtered	478308	416326	592840	553891	Filtered	Filtered	18691.5	22150	Filtered	10666.6	Filtered	Filtered
O00148	DDX39A	ATP-dependent RNA helicase DDX39A	DX39A_HUMAN	2.03952e+06	2.02936e+06	715603	1.71191e+06	2.72293e+06	2.12659e+06	3655543	NaN	1.17176e+06	1.45957e+06	1.64285e+06	11988.1	516360	135425	674920	213259	2.04608e+06	3.70222e+06	5074855	7.19719e+06	627621	1.93841e+06	1.64892e+06	831447
O00151	PDLIM1	PDZ and LIM domain protein 1	PDLI1_HUMAN	60134.5	77427.3	78315.1	70789	Filtered	Filtered	Filtered	Filtered	Filtered	Filtered	Filtered	Filtered	Filtered	Filtered	Filtered	Filtered	Filtered	Filtered	Filtered	Filtered	Filtered	Filtered	Filtered	Filtered
O00154	ACOT7	Cytosolic acyl coenzyme A thioester hydrolase	BACH_HUMAN	9509754	8441027	7768064	8757589	74412.5	98721.8	130992	Filtered	116336	144290	147630	142511	217502	195664	140439	256350	42987.7	51160.9	33087.6	Filtered	121039	101000	183869	175930
O00159	MYO1C	Unconventional myosin-Ic	MYO1C_HUMAN	873790	941565	1.00536e+06	716400	227092	180141	623117	268003	476860	666894	479800	269748	320251	194850	173916	162848	1291975	1.057e+06	1.76923e+06	2.63708e+06	871438	1.73072e+06	2.64165e+06	2.65324e+06
O00160	MYO1F	Unconventional myosin-If	MYO1F_HUMAN	Filtered	NaN	NaN	Filtered	7787.53	Filtered	Filtered	Filtered	Filtered	Filtered	Filtered	Filtered	Filtered	Filtered	Filtered	Filtered	34902.4	Filtered	32493.4	37903.2	3144.53	Filtered	Filtered	Filtered
O00161	SNAP23	Synaptosomal-associated protein 23	SNP23_HUMAN	83087.3	88593.8	61100.7	108200	71542.9	Filtered	75612.2	34130	94644.7	92159.1	104197	100340	2.31593e+06	2136252	2.68183e+06	2.05781e+06	47905.3	Filtered	96388.5	111991	146578	198565	413678	367456
O00165	HAX1	HCLS1-associated protein X-1	HAX1_HUMAN	Filtered	Filtered	Filtered	Filtered	Filtered	Filtered	Filtered	Filtered	277840	338694	350889	260314	724362	607703	772683	876501	Filtered	Filtered	45657.5	Filtered	Filtered	11791.8	5334.1	Filtered
O00170	AIP	AH receptor-interacting protein	AIP_HUMAN	1.21167e+06	1.8817e+06	897104	1505866	78020.2	82971.3	99250	83938.2	84071.2	77555.1	96282.7	111583	62978.4	48014.9	70650.5	76106	74099.1	79148.4	63456.9	53030.6	54996.7	36988.9	52314.3	56116.7
O00178	GTPBP1	GTP-binding protein 1	GTPB1_HUMAN	492641	349230	557973	633183	156403	113648	254468	158600	8018.24	10219	16949.7	Filtered	Filtered	Filtered	6257.57	Filtered	28027.9	33825	40337.6	60259.6	17791.8	29191.4	42511.1	17989.1
O00186	STXBP3	Syntaxin-binding protein 3	STXB3_HUMAN	Filtered	Filtered	Filtered	Filtered	95370.7	89676.4	105779	114960	52821.8	46745.6	28724.1	17411.4	427019	469648	673958	777140	59681.4	57914.6	79828	135546	16466.7	28357	44429.3	33611.5
O00189	AP4M1	AP-4 complex subunit mu-1	AP4M1_HUMAN	Filtered	Filtered	Filtered	Filtered	Filtered	Filtered	51004.6	Filtered	20407.2	Filtered	Filtered	Filtered	37831.9	Filtered	56359.2	Filtered	Filtered	Filtered	Filtered	Filtered	Filtered	20699.2	Filtered	Filtered
O00192	ARVCF	Armadillo repeat protein deleted in velo-cardio-facial syndrome	ARVC_HUMAN	152681	121275	124836	108103	44352.8	48294.8	76125.9	Filtered	411468	71515.7	265641	14358.8	1.0544e+06	858683	961652	825689	106882	265471	225584	334299	150262	219279	295768	227364
O00193	SMAP	Small acidic protein	SMAP_HUMAN	317224	326189	293513	235514	6771.32	6636.36	9123.96	10878.7	2582.45	4043.2	Filtered	4448.69	4310.41	3656.06	2354.59	2249.86	4257.37	4002.75	4730.25	8047.8	Filtered	Filtered	2313.35	Filtered
O00194	RAB27B	Ras-related protein Rab-27B	RB27B_HUMAN	Filtered	Filtered	Filtered	Filtered	Filtered	Filtered	Filtered	Filtered	NaN	NaN	NaN	Filtered	14039.9	14600.9	NaN	NaN	NaN	NaN	NaN	NaN	NaN	NaN	NaN	Filtered
O00203	AP3B1	AP-3 complex subunit beta-1	AP3B1_HUMAN	979633	953935	1154705	1.34585e+06	373355	283804	600671	465709	152632	188789	241952	158239	211215	217542	331544	275690	155801	180126	218983	150252	86995.8	143853	167941	119433
O00213	APBB1	Amyloid-beta A4 precursor protein-binding family B member 1	APBB1_HUMAN	230467	211962	350639	323069	Filtered	Filtered	Filtered	Filtered	22868	Filtered	11279.3	Filtered	Filtered	Filtered	Filtered	32127.2	Filtered	Filtered	Filtered	Filtered	Filtered	Filtered	Filtered	Filtered
O00214	LGALS8	Galectin-8	LEG8_HUMAN	Filtered	Filtered	Filtered	Filtered	20769.5	16091.1	22750.7	27712.7	30118.5	56746.3	41396.5	26354.4	248931	214759	291613	257364	14110.4	16180	33452.7	47991.5	50651.2	111890	215844	151095
O00217	NDUFS8	NADH dehydrogenase [ubiquinone] iron-sulfur protein 8, mitochondrial	NDUS8_HUMAN	Filtered	Filtered	Filtered	Filtered	Filtered	Filtered	Filtered	Filtered	Filtered	Filtered	Filtered	Filtered	1.82515e+06	1.74886e+06	1.58345e+06	1.04503e+06	54464.2	77113	242213	210296	108031	231149	105751	160480
O00221	NFKBIE	NF-kappa-B inhibitor epsilon	IKBE_HUMAN	38385.8	58833.9	74810.8	86377.6	Filtered	Filtered	Filtered	Filtered	Filtered	Filtered	Filtered	Filtered	Filtered	Filtered	Filtered	Filtered	Filtered	Filtered	Filtered	Filtered	Filtered	Filtered	Filtered	Filtered
O00231	PSMD11	26S proteasome non-ATPase regulatory subunit 11	PSD11_HUMAN	1.95204e+06	1.76525e+06	1.9761e+06	1.88843e+06	311779	230964	388837	222699	639604	883325	1.0247e+06	197418	732348	498584	610747	551822	186267	176314	268983	371902	91218	147265	175662	144202
O00232	PSMD12	26S proteasome non-ATPase regulatory subunit 12	PSD12_HUMAN	921903	798957	1.17911e+06	1062295	157565	115800	236262	296718	289361	507114	477677	344138	396718	307732	358951	343225	104016	104740	140041	205026	38598.3	58837.4	88799.7	65146.3
O00233	PSMD9	26S proteasome non-ATPase regulatory subunit 9	PSMD9_HUMAN	190875	84059.9	144190	225102	61694.6	51919.1	15735.3	32541.9	59517.1	56348.3	76884.8	116439	32300.2	37107.1	58658.9	60186.6	49533.2	38013.9	Filtered	22209.7	30336.4	29560.3	44838	64288.8
O00244	ATOX1	Copper transport protein ATOX1	ATOX1_HUMAN	22223.9	22145.8	32265.3	53832.5	Filtered	Filtered	Filtered	Filtered	Filtered	Filtered	Filtered	Filtered	Filtered	Filtered	Filtered	Filtered	Filtered	Filtered	Filtered	Filtered	Filtered	Filtered	Filtered	Filtered
O00255	MEN1	Menin	MEN1_HUMAN	Filtered	Filtered	Filtered	Filtered	161785	129986	240324	209364	Filtered	Filtered	Filtered	Filtered	Filtered	Filtered	Filtered	Filtered	631185	521412	729657	1.06093e+06	107062	157545	27711.2	26891.7
O00257	CBX4	E3 SUMO-protein ligase CBX4	CBX4_HUMAN	Filtered	Filtered	Filtered	Filtered	Filtered	Filtered	Filtered	Filtered	Filtered	Filtered	Filtered	Filtered	11988.5	7772.07	5197.46	Filtered	38567.4	27867.9	109198	97189.2	32158.4	49203	45407.4	28231.8
O00264	PGRMC1	Membrane-associated progesterone receptor component 1	PGRC1_HUMAN	Filtered	Filtered	Filtered	64639.4	57531.2	40435.5	85228.5	Filtered	286533	267297	277706	228639	3.75358e+06	3.43436e+06	4.5594e+06	4.61726e+06	34245.9	29817.4	109404	189405	67060.6	106736	149694	123450
O00267	SUPT5H	Transcription elongation factor SPT5	SPT5H_HUMAN	254020	229506	256090	300892	87155.1	69934.7	119871	136576	40170.9	91910.7	31934.3	209864	31326	7020.25	6695.01	24174.2	332289	316516	371666	540505	18446.1	43175.1	33174.9	24153.6
O00268	TAF4	Transcription initiation factor TFIID subunit 4	TAF4_HUMAN	Filtered	Filtered	Filtered	Filtered	6644.62	Filtered	13513	Filtered	Filtered	Filtered	Filtered	Filtered	236532	227267	Filtered	Filtered	42247.4	26841.7	59680.2	111285	22308.6	38924.7	19999.1	Filtered
O00273	DFFA	DNA fragmentation factor subunit alpha	DFFA_HUMAN	577653	460932	618046	463029	Filtered	Filtered	Filtered	Filtered	11905.4	Filtered	14157.5	13281.8	Filtered	Filtered	Filtered	Filtered	Filtered	Filtered	Filtered	Filtered	Filtered	Filtered	Filtered	Filtered
O00291	HIP1	Huntingtin-interacting protein 1	HIP1_HUMAN	Filtered	Filtered	Filtered	Filtered	84476.4	195106	118750	177044	4069.87	11424.5	9375.67	Filtered	177503	161265	56097.2	942384	224849	209648	242713	263805	125614	50129.4	40027.2	14918.3
O00299	CLIC1	Chloride intracellular channel protein 1	CLIC1_HUMAN	14410540	18580188	13491367	14089135	427706	662266	1.00752e+06	851510	661757	791061	1.06802e+06	1.41811e+06	658888	806113	952140	1.00094e+06	788299	854967	841442	790600	463794	447791	576316	724416
O00303	EIF3F	Eukaryotic translation initiation factor 3 subunit F	EIF3F_HUMAN	3.20796e+06	2643369	3.57336e+06	4.31009e+06	2.01997e+06	1.8412e+06	3443484	4335601	254157	307977	305229	363965	588020	549388	602705	635546	780296	860496	1.22263e+06	1.34102e+06	178196	295721	252354	261962
O00308	WWP2	NEDD4-like E3 ubiquitin-protein ligase WWP2	WWP2_HUMAN	Filtered	Filtered	Filtered	Filtered	Filtered	Filtered	50278.7	73121.8	4563.74	27639.8	Filtered	17695.9	27492.7	35774.6	6361.54	Filtered	33206.6	54946.6	40817.2	40095.3	20005.5	49416.9	49253.1	22084.7
O00311	CDC7	Cell division cycle 7-related protein kinase	CDC7_HUMAN	10616.8	11414.6	12408	18208.3	33468.3	Filtered	Filtered	Filtered	Filtered	Filtered	Filtered	Filtered	7435.4	Filtered	Filtered	Filtered	44282.2	12886.6	34459.5	Filtered	Filtered	Filtered	Filtered	Filtered
O00329	PIK3CD	Phosphatidylinositol 4,5-bisphosphate 3-kinase catalytic subunit delta isoform	PK3CD_HUMAN	15080.2	7286.88	15967.4	Filtered	Filtered	Filtered	Filtered	Filtered	Filtered	Filtered	Filtered	Filtered	Filtered	Filtered	Filtered	Filtered	Filtered	Filtered	Filtered	Filtered	Filtered	Filtered	Filtered	Filtered
O00330	PDHX	Pyruvate dehydrogenase protein X component, mitochondrial	ODPX_HUMAN	Filtered	52516.3	Filtered	Filtered	119301	Filtered	162550	Filtered	Filtered	Filtered	18050.6	Filtered	869662	858323	1.10631e+06	968300	55549.9	56255.4	92532.6	66463.8	Filtered	Filtered	188067	Filtered
O00391	QSOX1	Sulfhydryl oxidase 1	QSOX1_HUMAN	Filtered	Filtered	Filtered	Filtered	Filtered	Filtered	Filtered	Filtered	29316.9	27133.7	42464.2	Filtered	170771	105171	173245	104870	105540	96403.5	133143	100831	13499.4	44939.5	20375.2	29289.8
O00399	DCTN6	Dynactin subunit 6	DCTN6_HUMAN	Filtered	Filtered	Filtered	Filtered	Filtered	17417	22307.8	12950.2	2939.67	Filtered	12323.4	9576.12	14207.1	Filtered	8092.56	10330.6	8732.52	43726.5	45019.8	Filtered	4138.36	1129.64	Filtered	Filtered
O00400	SLC33A1	Acetyl-coenzyme A transporter 1	ACATN_HUMAN	Filtered	Filtered	Filtered	Filtered	Filtered	Filtered	Filtered	Filtered	Filtered	Filtered	Filtered	Filtered	158778	58989.4	50961.1	54297.9	Filtered	Filtered	Filtered	18717	Filtered	Filtered	Filtered	Filtered
O00401	WASL	Neural Wiskott-Aldrich syndrome protein	WASL_HUMAN	138110	164188	211653	257512	393942	292412	551586	718931	38546.3	38367.9	17171.2	39946.1	68765.2	Filtered	5495.84	251650	108156	90567.8	174200	93118.9	14143.9	12813	15108	19867.9
O00408	PDE2A	cGMP-dependent 3',5'-cyclic phosphodiesterase	PDE2A_HUMAN	11508	61081.9	9232.15	11427.7	Filtered	Filtered	Filtered	Filtered	Filtered	Filtered	Filtered	Filtered	Filtered	Filtered	Filtered	Filtered	Filtered	Filtered	Filtered	Filtered	Filtered	Filtered	Filtered	Filtered
O00410	IPO5	Importin-5	IPO5_HUMAN	2082160	2149072	2.53723e+06	2.48328e+06	220436	180468	206410	32960.2	164120	147427	172370	73728.6	626607	474249	569536	513056	125190	108577	151205	144297	169529	126803	181812	146501
O00411	POLRMT	DNA-directed RNA polymerase, mitochondrial	RPOM_HUMAN	Filtered	Filtered	Filtered	Filtered	Filtered	Filtered	Filtered	Filtered	32030.9	Filtered	Filtered	Filtered	81424.7	63020.4	73816.8	74504	72974.6	72773.8	91115	97984.3	29207.7	47340.1	26446.3	1531.87
O00418	EEF2K	Eukaryotic elongation factor 2 kinase	EF2K_HUMAN	16736.4	29427.8	47781.1	72736.7	Filtered	Filtered	Filtered	Filtered	Filtered	Filtered	Filtered	Filtered	Filtered	Filtered	Filtered	Filtered	Filtered	Filtered	Filtered	Filtered	Filtered	Filtered	Filtered	Filtered
O00422	SAP18	Histone deacetylase complex subunit SAP18	SAP18_HUMAN	Filtered	Filtered	Filtered	Filtered	Filtered	Filtered	Filtered	Filtered	Filtered	Filtered	Filtered	Filtered	94300.9	15263	12369.5	Filtered	76497.4	82591.9	215283	132938	224843	375836	274274	51935.4
O00423	EML1	Echinoderm microtubule-associated protein-like 1	EMAL1_HUMAN	Filtered	80250.5	43769.7	28401.5	14452	Filtered	15586.6	23247.2	Filtered	Filtered	2625.62	Filtered	Filtered	Filtered	Filtered	Filtered	Filtered	Filtered	Filtered	Filtered	Filtered	Filtered	Filtered	Filtered
O00429	DNM1L	Dynamin-1-like protein	DNM1L_HUMAN	4.24418e+06	4234866	6898457	4464817	180391	147300	178599	220925	166330	152461	182526	217973	142513	117451	106937	156441	125566	153523	127348	135948	163178	156879	207968	230758
O00442	RTCA	RNA 3'-terminal phosphate cyclase	RTCA_HUMAN	538602	340119	529820	422724	44117.7	47051.5	75784.4	72204.9	Filtered	Filtered	Filtered	Filtered	Filtered	Filtered	1951.17	17459.7	Filtered	Filtered	Filtered	8264.49	1668.49	Filtered	1620.25	2745.73
O00443	PIK3C2A	Phosphatidylinositol 4-phosphate 3-kinase C2 domain-containing subunit alpha	P3C2A_HUMAN	120740	114427	122840	92973	409901	279132	531168	451063	69414.1	101275	77014.3	49087.8	474871	375134	421721	384370	182202	170700	283096	366397	75750.2	134863	84289.3	74409.5
O00458	IFRD1	Interferon-related developmental regulator 1	IFRD1_HUMAN	34622.8	Filtered	51745.4	2090.28	13102.9	11457.6	15560	Filtered	Filtered	Filtered	Filtered	Filtered	3903.83	4458.86	1876.69	2877.8	10240.4	8196.39	Filtered	8580.09	Filtered	Filtered	Filtered	Filtered
O00459	PIK3R2	Phosphatidylinositol 3-kinase regulatory subunit beta	P85B_HUMAN	92358.4	67804.6	88039.9	65591.8	1.93503e+06	1.25751e+06	21473.2	Filtered	3624.68	253956	Filtered	Filtered	Filtered	Filtered	109590	NaN	79934.7	4451.09	Filtered	612728	Filtered	1.4673e+06	Filtered	1.37555e+06
O00461	GOLIM4	Golgi integral membrane protein 4	GOLI4_HUMAN	Filtered	Filtered	Filtered	Filtered	16939.6	Filtered	25272.2	40948.7	33983.6	4294.77	10825	39165.1	439194	433230	409207	434168	83890.1	74251.6	154813	164952	28503.8	70490	68425.3	59812.2
O00462	MANBA	Beta-mannosidase	MANBA_HUMAN	Filtered	Filtered	Filtered	Filtered	Filtered	Filtered	Filtered	Filtered	100175	214341	264388	86981.8	57354.1	33193.3	Filtered	Filtered	Filtered	Filtered	47658.3	Filtered	Filtered	Filtered	Filtered	Filtered
O00468	AGRN	Agrin	AGRIN_HUMAN	Filtered	Filtered	22073.4	Filtered	Filtered	40812	Filtered	Filtered	449959	630180	613829	360418	450324	395130	416670	362377	452873	429830	539284	814873	46139.1	115008	85253.9	22075.5
O00469	PLOD2	Procollagen-lysine,2-oxoglutarate 5-dioxygenase 2	PLOD2_HUMAN	63482.3	90306.7	283890	27935.1	56747.6	39085.1	71867.9	57961.9	4551555	8.07201e+06	9271866	4.44112e+06	370462	358428	474528	1.56214e+06	101764	109122	152702	196601	189864	44618.5	72501	45351.3
O00471	EXOC5	Exocyst complex component 5	EXOC5_HUMAN	434910	440994	419451	254993	902667	655542	1.13147e+06	988508	86762.8	113314	103376	89779.4	279430	255338	290100	251338	90026.2	96660.4	187685	227394	73728.4	126857	88079.8	109184
O00478;O00481;P78410	BTN3A3;BTN3A1;BTN3A2	Butyrophilin subfamily 3 member A3;Butyrophilin subfamily 3 member A1;Butyrophilin subfamily 3 member A2	BT3A3_HUMAN;BT3A1_HUMAN;BT3A2_HUMAN	Filtered	Filtered	Filtered	Filtered	Filtered	Filtered	Filtered	Filtered	Filtered	Filtered	Filtered	Filtered	Filtered	Filtered	143917	132012	Filtered	Filtered	Filtered	Filtered	Filtered	1.05397e+06	Filtered	Filtered
O00479	HMGN4	High mobility group nucleosome-binding domain-containing protein 4	HMGN4_HUMAN	Filtered	Filtered	Filtered	Filtered	Filtered	Filtered	Filtered	Filtered	Filtered	Filtered	Filtered	Filtered	Filtered	Filtered	Filtered	Filtered	Filtered	Filtered	Filtered	Filtered	Filtered	Filtered	Filtered	Filtered
O00483	NDUFA4	Cytochrome c oxidase subunit NDUFA4	NDUA4_HUMAN	Filtered	Filtered	Filtered	Filtered	Filtered	Filtered	Filtered	Filtered	Filtered	Filtered	Filtered	Filtered	440741	1.09928e+06	1.6378e+06	1.39061e+06	Filtered	Filtered	30531.2	22045.6	Filtered	15730.7	17277.8	16564.4
O00487	PSMD14	26S proteasome non-ATPase regulatory subunit 14	PSDE_HUMAN	3508093	2.22963e+06	3.64961e+06	4.34284e+06	480879	365828	599832	785614	676249	1.14309e+06	943572	972589	996679	779902	1.1209e+06	1.09706e+06	301501	213865	378425	468867	166099	125911	251366	217131
O00499	BIN1	Myc box-dependent-interacting protein 1	BIN1_HUMAN	915099	784164	631079	726102	680311	446727	706918	193690	172512	175388	178342	Filtered	Filtered	Filtered	20271.5	34504.1	Filtered	Filtered	Filtered	Filtered	Filtered	26522.5	Filtered	Filtered
O00505	KPNA3	Importin subunit alpha-4	IMA4_HUMAN	116729	192952	21153.9	20005.6	90974.7	122107	160823	71009.3	92417.6	80858.4	101186	68364.1	114073	63307	53437.1	47911	147863	122149	106634	145648	56239.9	89463.2	68650.7	46715.6
O00506	STK25	Serine/threonine-protein kinase 25	STK25_HUMAN	106048	119651	116981	NaN	134651	125525	231132	NaN	19213	NaN	Filtered	Filtered	24983.6	NaN	28343.2	NaN	NaN	Filtered	25367.6	35575.8	Filtered	18802.3	19198.8	12879.5
O00512	BCL9	B-cell CLL/lymphoma 9 protein	BCL9_HUMAN	Filtered	Filtered	Filtered	Filtered	Filtered	Filtered	Filtered	Filtered	1434.73	5405.73	1598.34	4763.62	Filtered	Filtered	Filtered	Filtered	Filtered	Filtered	Filtered	Filtered	Filtered	Filtered	Filtered	Filtered
O00534	VWA5A	von Willebrand factor A domain-containing protein 5A	VMA5A_HUMAN	212828	248091	351380	276570	Filtered	Filtered	Filtered	Filtered	Filtered	Filtered	Filtered	Filtered	Filtered	Filtered	Filtered	Filtered	22935.5	Filtered	Filtered	Filtered	19612	Filtered	12035.1	Filtered
O00541	PES1	Pescadillo homolog	PESC_HUMAN	343446	196475	328064	341800	93717.5	76587.7	129771	128677	53428.1	47622.9	56893.4	72978	59632	41287	36269.8	53642.3	311161	252364	308190	471595	239584	322025	596477	515149
O00560	SDCBP	Syntenin-1	SDCB1_HUMAN	345647	310227	282560	228327	50662.4	68606.2	104830	53688.4	250507	347338	425137	270407	306582	319223	338426	248507	68516.9	118777	101259	195651	29153.2	51172.1	92959.8	76942.2
O00566	MPHOSPH10	U3 small nucleolar ribonucleoprotein protein MPP10	MPP10_HUMAN	Filtered	Filtered	Filtered	Filtered	Filtered	Filtered	Filtered	Filtered	Filtered	Filtered	Filtered	Filtered	Filtered	Filtered	Filtered	Filtered	73039.8	76337.8	99009	90223.8	105859	186174	247486	194097
O00567	NOP56	Nucleolar protein 56	NOP56_HUMAN	Filtered	Filtered	Filtered	24298.3	77460.3	52632	82539.1	75457.7	51847.2	69564.4	74989.8	57903.4	227854	110892	153277	156510	1.59569e+06	1.76338e+06	2.65487e+06	4056086	931940	2.29851e+06	3.56261e+06	3.66959e+06
O00571	DDX3X	ATP-dependent RNA helicase DDX3X	DDX3X_HUMAN	1.9881e+06	1.98283e+06	4712049	3.95004e+06	2502777	2594176	6761515	64579.1	468177	442461	354435	18908.1	1.69559e+06	1.24615e+06	768296	3.40384e+06	1.01414e+06	951696	1.10484e+06	1.71367e+06	520921	806674	1615205	558404
O00584	RNASET2	Ribonuclease T2	RNT2_HUMAN	Filtered	Filtered	Filtered	Filtered	Filtered	Filtered	Filtered	Filtered	71320.1	43194.3	59420.1	85617.5	Filtered	Filtered	NaN	10641.6	1769.74	1940.5	Filtered	NaN	1829.15	Filtered	Filtered	Filtered
O00592	PODXL	Podocalyxin	PODXL_HUMAN	Filtered	Filtered	Filtered	Filtered	Filtered	Filtered	Filtered	Filtered	Filtered	Filtered	Filtered	Filtered	50539.5	16864.9	22110	18486.7	Filtered	Filtered	Filtered	Filtered	4108.8	3191.59	25770.5	14268.9
O00622	CYR61	Protein CYR61	CYR61_HUMAN	Filtered	Filtered	Filtered	Filtered	3902.03	3287.09	Filtered	8110.22	29408.6	66500.8	74459.3	Filtered	113243	108705	180353	152770	75950.7	85126.1	260462	239007	33973	17559.6	64709.5	49366.1
O00625	PIR	Pirin	PIR_HUMAN	380107	327929	390030	415241	20897.6	Filtered	Filtered	Filtered	7263.56	Filtered	Filtered	Filtered	Filtered	Filtered	Filtered	Filtered	Filtered	Filtered	Filtered	Filtered	Filtered	Filtered	Filtered	8231.98
O00629	KPNA4	Importin subunit alpha-3	IMA3_HUMAN	222233	212029	246190	174249	75533.8	36495	36750	19236.2	30044.9	37905.4	30294.5	7121.66	35663.8	15978.6	20281.3	29809.4	50032.6	42889.9	64320.6	94967.5	20844.1	24831.4	23678.2	21161.2
O00635	TRIM38	E3 ubiquitin-protein ligase TRIM38	TRI38_HUMAN	Filtered	50043.5	Filtered	64729.4	21691.4	22049.2	44868.1	50614.1	25004.4	Filtered	Filtered	Filtered	49276.9	Filtered	Filtered	Filtered	15388.8	19919.2	21691.6	35215.3	Filtered	Filtered	Filtered	11931.8
O00712	NFIB	Nuclear factor 1 B-type	NFIB_HUMAN	Filtered	42083.8	Filtered	27748.9	202352	156823	278390	133858	43835.3	25922.2	38674.7	14487.1	24547.7	Filtered	60123.1	10248.8	271838	292632	421741	542859	48880.7	80614.1	47612.3	48085.2
O00716	E2F3	Transcription factor E2F3	E2F3_HUMAN	NaN	Filtered	NaN	Filtered	Filtered	Filtered	Filtered	Filtered	Filtered	Filtered	NaN	Filtered	Filtered	Filtered	Filtered	NaN	NaN	6100.55	Filtered	11554.1	NaN	Filtered	Filtered	Filtered
O00743	PPP6C	Serine/threonine-protein phosphatase 6 catalytic subunit	PPP6_HUMAN	116235	85855.1	111295	147479	11092.9	Filtered	17012.8	16493.3	5803.8	12422.7	11899.8	16852.3	8630.94	6376.97	13533.8	17050.1	Filtered	Filtered	4239.86	Filtered	1661.87	5595.42	10003.6	Filtered
O00748	CES2	Cocaine esterase	EST2_HUMAN	Filtered	Filtered	Filtered	Filtered	Filtered	6630	Filtered	Filtered	250081	389859	436001	246888	Filtered	Filtered	Filtered	Filtered	Filtered	Filtered	Filtered	29381.8	19566.4	Filtered	100490	Filtered
O00754	MAN2B1	Lysosomal alpha-mannosidase	MA2B1_HUMAN	203842	331841	171156	197639	18719.6	29574.6	Filtered	Filtered	336505	498704	506001	14375.9	287894	281431	381251	370409	NaN	Filtered	Filtered	Filtered	3143.68	Filtered	Filtered	Filtered
O00762	UBE2C	Ubiquitin-conjugating enzyme E2 C	UBE2C_HUMAN	175589	174141	157708	166596	Filtered	Filtered	Filtered	Filtered	13385.6	Filtered	Filtered	Filtered	Filtered	Filtered	Filtered	Filtered	Filtered	Filtered	Filtered	Filtered	Filtered	Filtered	Filtered	Filtered
O00764	PDXK	Pyridoxal kinase	PDXK_HUMAN	997526	1.27748e+06	1.59421e+06	1.15723e+06	82879	105098	161286	114001	117847	160418	152435	186590	85959.3	106160	153869	140007	87401.1	94050	110233	420024	102115	90065.8	116679	159470
O00767	SCD	Acyl-CoA desaturase	ACOD_HUMAN	Filtered	Filtered	Filtered	Filtered	5302.99	Filtered	Filtered	Filtered	44617.7	66644.9	72294	55735.1	1.09644e+06	1.3299e+06	1.43612e+06	1.81495e+06	78972.1	80559.7	168424	250928	49761.7	100241	84055.9	15466.7
O14494	PLPP1	Phospholipid phosphatase 1	PLPP1_HUMAN	Filtered	Filtered	Filtered	Filtered	Filtered	Filtered	Filtered	Filtered	Filtered	Filtered	Filtered	Filtered	Filtered	458741	254084	371684	Filtered	Filtered	Filtered	Filtered	Filtered	Filtered	Filtered	Filtered
O14497	ARID1A	AT-rich interactive domain-containing protein 1A	ARI1A_HUMAN	Filtered	Filtered	Filtered	Filtered	126590	114855	209064	192313	13697.8	3697.13	6744.81	20983.9	57751.8	Filtered	NaN	Filtered	474283	420982	577427	645516	64777.3	117842	86793.2	56907.1
O14503	BHLHE40	Class E basic helix-loop-helix protein 40	BHE40_HUMAN	Filtered	Filtered	Filtered	Filtered	Filtered	Filtered	Filtered	Filtered	Filtered	Filtered	Filtered	Filtered	Filtered	Filtered	Filtered	Filtered	17390.2	15354.9	38799.2	42313.8	12295.7	33905	Filtered	Filtered
O14519	CDK2AP1	Cyclin-dependent kinase 2-associated protein 1	CDKA1_HUMAN	Filtered	Filtered	Filtered	Filtered	Filtered	Filtered	Filtered	Filtered	Filtered	Filtered	Filtered	Filtered	Filtered	Filtered	Filtered	Filtered	Filtered	Filtered	Filtered	Filtered	Filtered	3073.03	Filtered	Filtered
O14523	C2CD2L	Phospholipid transfer protein C2CD2L	C2C2L_HUMAN	Filtered	Filtered	Filtered	Filtered	Filtered	Filtered	Filtered	Filtered	Filtered	Filtered	Filtered	Filtered	27158.1	22360.3	13473.2	Filtered	Filtered	5417.65	9831.1	20880.7	Filtered	6601.2	4151.26	5183.72
O14524	NEMP1	Nuclear envelope integral membrane protein 1	NEMP1_HUMAN	Filtered	Filtered	Filtered	Filtered	Filtered	Filtered	Filtered	Filtered	Filtered	Filtered	3960.51	Filtered	182770	240911	291557	273427	20190.6	15376	79493.8	88406.3	32053.8	89588.9	136472	90857.8
O14529	CUX2	Homeobox protein cut-like 2	CUX2_HUMAN	Filtered	Filtered	Filtered	Filtered	Filtered	Filtered	Filtered	Filtered	Filtered	Filtered	Filtered	Filtered	13633.1	12402.3	5587.99	Filtered	9597.13	14985	Filtered	23061.1	Filtered	Filtered	Filtered	Filtered
O14530	TXNDC9	Thioredoxin domain-containing protein 9	TXND9_HUMAN	102244	87947	165099	156111	17955.4	11989.2	18417	Filtered	Filtered	Filtered	10140.4	Filtered	Filtered	Filtered	Filtered	6270.7	Filtered	Filtered	Filtered	Filtered	Filtered	Filtered	Filtered	4366.63
O14531	DPYSL4	Dihydropyrimidinase-related protein 4	DPYL4_HUMAN	352972	331805	435667	332945	99555.5	83666	91111.5	93268.1	69024.5	76843.7	76117.8	70179.8	21106.3	27768.1	33036.7	39866.7	23291	Filtered	Filtered	25814.6	16191.9	34293.3	27992.8	36462.7
O14545	TRAFD1	TRAF-type zinc finger domain-containing protein 1	TRAD1_HUMAN	Filtered	Filtered	Filtered	Filtered	Filtered	Filtered	Filtered	Filtered	1665.28	Filtered	Filtered	Filtered	Filtered	Filtered	Filtered	Filtered	Filtered	Filtered	Filtered	Filtered	Filtered	Filtered	Filtered	Filtered
O14548	COX7A2L	Cytochrome c oxidase subunit 7A-related protein, mitochondrial	COX7R_HUMAN	Filtered	Filtered	Filtered	Filtered	Filtered	Filtered	Filtered	Filtered	Filtered	Filtered	Filtered	Filtered	119289	279239	456928	431282	Filtered	Filtered	Filtered	3.68801e+06	Filtered	Filtered	Filtered	Filtered
O14561	NDUFAB1	Acyl carrier protein, mitochondrial	ACPM_HUMAN	Filtered	Filtered	Filtered	Filtered	4302.84	Filtered	Filtered	Filtered	13819.2	15187	Filtered	35549.2	484354	371903	585172	553839	Filtered	40664.1	111001	194806	19953	54109.4	14663.8	24625.5
O14562	UBFD1	Ubiquitin domain-containing protein UBFD1	UBFD1_HUMAN	1.3112e+06	521700	755522	633152	225006	158902	264681	456884	44889.4	63080.5	47137.4	82928.4	59011.7	34977.7	16650.9	Filtered	Filtered	Filtered	Filtered	Filtered	Filtered	4173.22	13962.3	10228.3
O14569;U3KQU4	CYB561D2;	Cytochrome b561 domain-containing protein 2;Uncharacterized protein	C56D2_HUMAN;U3KQU4_HUMAN	Filtered	Filtered	Filtered	Filtered	Filtered	Filtered	Filtered	Filtered	Filtered	Filtered	Filtered	Filtered	20743.2	28115.6	26561.1	12131	Filtered	Filtered	Filtered	Filtered	Filtered	5884.21	Filtered	Filtered
O14578	CIT	Citron Rho-interacting kinase	CTRO_HUMAN	162707	168784	214506	138275	532371	320819	578163	764052	30238.4	160263	18892.9	30112.5	239615	213319	108980	110199	342533	349590	470413	744840	66765.8	146354	162854	126195
O14579	COPE	Coatomer subunit epsilon	COPE_HUMAN	398480	472361	577890	435803	297871	467006	685210	701050	183282	299709	340872	198088	183647	154585	245482	178722	40383.5	99592.1	41918.6	48345.3	34652.6	31898.6	75705	130432
O14593	RFXANK	DNA-binding protein RFXANK	RFXK_HUMAN	24591.4	22017.5	22393	Filtered	Filtered	15635.9	12525	Filtered	Filtered	Filtered	Filtered	Filtered	Filtered	Filtered	Filtered	Filtered	10257.5	15147.6	16368.6	13230.3	Filtered	8845.58	Filtered	Filtered
O14595	CTDSP2	Carboxy-terminal domain RNA polymerase II polypeptide A small phosphatase 2	CTDS2_HUMAN	Filtered	Filtered	Filtered	Filtered	Filtered	Filtered	Filtered	Filtered	Filtered	Filtered	Filtered	5179.85	103400	Filtered	98340.9	100409	Filtered	Filtered	Filtered	Filtered	Filtered	Filtered	3140.21	Filtered
O14602;P47813	EIF1AY;EIF1AX	Eukaryotic translation initiation factor 1A, Y-chromosomal;Eukaryotic translation initiation factor 1A, X-chromosomal	IF1AY_HUMAN;IF1AX_HUMAN	401378	321587	333221	592105	346849	340818	609100	111439	60685.1	55398.5	33405.3	44911.6	104719	107007	45816.3	289850	87660.8	84770.8	73707	152591	53110.7	62903.8	90157.5	116060
O14613	CDC42EP2	Cdc42 effector protein 2	BORG1_HUMAN	Filtered	Filtered	Filtered	Filtered	25004.2	22300.7	45382.6	Filtered	80504.9	83522.2	39274.4	43228	9864.71	Filtered	Filtered	Filtered	Filtered	Filtered	Filtered	Filtered	Filtered	Filtered	21823.9	Filtered
O14617	AP3D1	AP-3 complex subunit delta-1	AP3D1_HUMAN	401156	382314	408818	382661	133562	140790	237381	251584	87491.4	109012	101144	118153	158853	165979	140827	161050	115415	88857	176831	220244	75907.3	124616	127720	114857
O14639	ABLIM1	Actin-binding LIM protein 1	ABLM1_HUMAN	478222	729236	601672	536865	318196	279765	631855	592841	43330.2	56359.4	51628.4	99649.7	103887	49081.8	56547.6	45130.6	717881	872747	1327888	1658789	103573	221518	437810	286130
O14640;P54792	DVL1;DVL1P1	Segment polarity protein dishevelled homolog DVL-1;Putative segment polarity protein dishevelled homolog DVL1P1	DVL1_HUMAN;DVLP1_HUMAN	Filtered	Filtered	Filtered	Filtered	Filtered	Filtered	Filtered	Filtered	Filtered	Filtered	Filtered	Filtered	48790.3	33175.1	57423.8	66063.6	Filtered	Filtered	Filtered	Filtered	Filtered	Filtered	Filtered	Filtered
O14641	DVL2	Segment polarity protein dishevelled homolog DVL-2	DVL2_HUMAN	37410.3	Filtered	26896.6	Filtered	Filtered	NaN	6917.97	Filtered	Filtered	NaN	Filtered	Filtered	Filtered	Filtered	Filtered	Filtered	NaN	Filtered	Filtered	Filtered	NaN	NaN	NaN	NaN
O14646	CHD1	Chromodomain-helicase-DNA-binding protein 1	CHD1_HUMAN	68963.4	75455.8	43601.5	60848.5	183870	100719	77768.5	110075	10612.3	46093	34933.3	17831.6	228324	170288	287379	290692	280664	296320	349532	470855	50228.4	83221.5	68662.6	63901.2
O14647	CHD2	Chromodomain-helicase-DNA-binding protein 2	CHD2_HUMAN	Filtered	Filtered	Filtered	Filtered	Filtered	78371.8	159308	Filtered	Filtered	Filtered	Filtered	Filtered	22287.2	132538	Filtered	Filtered	114975	134936	117343	276043	33715	73743.2	76952.1	30807.6
O14656	TOR1A	Torsin-1A	TOR1A_HUMAN	Filtered	Filtered	Filtered	Filtered	20826.4	40479.6	29299.7	Filtered	1.66617e+06	2.27436e+06	2.82676e+06	656001	570226	457693	675353	569924	Filtered	Filtered	Filtered	Filtered	29992.2	36087.7	40772.4	Filtered
O14657	TOR1B	Torsin-1B	TOR1B_HUMAN	Filtered	Filtered	Filtered	Filtered	Filtered	3290.74	6266.97	Filtered	914006	1.48729e+06	1.48245e+06	955846	167390	157606	181482	169637	14925.3	2942.72	Filtered	50824.4	4942.07	12798.3	Filtered	Filtered
O14672	ADAM10	Disintegrin and metalloproteinase domain-containing protein 10	ADA10_HUMAN	54542.9	41432.1	37894.7	20448.1	20964.6	19213.2	26236.1	Filtered	95439.4	145369	115269	74403.9	890986	738555	790363	550508	197598	206545	371288	515623	85139.5	159768	127477	133066
O14678	ABCD4	ATP-binding cassette sub-family D member 4	ABCD4_HUMAN	Filtered	Filtered	Filtered	Filtered	Filtered	Filtered	Filtered	Filtered	7406.37	18509.7	5928.29	Filtered	200782	176326	182646	211295	25117.1	106359	Filtered	Filtered	51284.6	112416	184734	271546
O14681	EI24	Etoposide-induced protein 2.4 homolog	EI24_HUMAN	Filtered	Filtered	11618.2	Filtered	Filtered	Filtered	Filtered	Filtered	Filtered	Filtered	Filtered	Filtered	314441	296510	331330	349991	27335	Filtered	111145	180271	78169.9	135112	125928	132632
O14683	TP53I11	Tumor protein p53-inducible protein 11	P5I11_HUMAN	Filtered	Filtered	Filtered	Filtered	Filtered	Filtered	Filtered	Filtered	5837.2	11267.5	5339.53	2204.82	428435	521600	501212	458828	50756.1	80851.8	233052	358527	25646	105846	69843.9	70895.3
O14686	KMT2D	Histone-lysine N-methyltransferase 2D	KMT2D_HUMAN	Filtered	Filtered	Filtered	23313.8	13605.6	3799.35	9120.43	Filtered	Filtered	Filtered	Filtered	Filtered	Filtered	Filtered	Filtered	Filtered	145289	118094	141908	244704	Filtered	4534.37	Filtered	Filtered
O14713	ITGB1BP1	Integrin beta-1-binding protein 1	ITBP1_HUMAN	Filtered	Filtered	Filtered	Filtered	Filtered	Filtered	Filtered	Filtered	Filtered	Filtered	Filtered	Filtered	Filtered	Filtered	Filtered	Filtered	Filtered	Filtered	Filtered	Filtered	Filtered	Filtered	Filtered	Filtered
O14715	RGPD8	RANBP2-like and GRIP domain-containing protein 8	RGPD8_HUMAN	NaN	NaN	NaN	NaN	NaN	NaN	NaN	NaN	NaN	NaN	NaN	NaN	NaN	NaN	NaN	NaN	NaN	NaN	NaN	NaN	NaN	NaN	NaN	NaN
O14717	TRDMT1	tRNA (cytosine(38)-C(5))-methyltransferase	TRDMT_HUMAN	538274	439774	549204	259662	Filtered	17361.3	Filtered	Filtered	Filtered	Filtered	Filtered	Filtered	Filtered	Filtered	Filtered	Filtered	Filtered	Filtered	Filtered	Filtered	Filtered	Filtered	Filtered	Filtered
O14727	APAF1	Apoptotic protease-activating factor 1	APAF_HUMAN	221337	261028	219503	247108	Filtered	Filtered	Filtered	Filtered	Filtered	Filtered	Filtered	Filtered	Filtered	Filtered	Filtered	Filtered	Filtered	Filtered	12969	Filtered	Filtered	Filtered	Filtered	Filtered
O14730	RIOK3	Serine/threonine-protein kinase RIO3	RIOK3_HUMAN	8381.06	Filtered	10282	12074.4	Filtered	Filtered	Filtered	Filtered	Filtered	Filtered	Filtered	Filtered	Filtered	Filtered	Filtered	Filtered	Filtered	Filtered	Filtered	Filtered	Filtered	Filtered	Filtered	Filtered
O14732	IMPA2	Inositol monophosphatase 2	IMPA2_HUMAN	114587	88966.6	125850	144940	Filtered	Filtered	3625.98	Filtered	Filtered	3807.49	6527.31	5919.46	Filtered	Filtered	Filtered	Filtered	Filtered	Filtered	Filtered	Filtered	Filtered	Filtered	Filtered	Filtered
O14734	ACOT8	Acyl-coenzyme A thioesterase 8	ACOT8_HUMAN	Filtered	Filtered	Filtered	Filtered	Filtered	Filtered	Filtered	Filtered	167101	201717	203980	104445	129588	75157.3	86365.8	93242.7	135942	122753	176496	267937	Filtered	6586.61	Filtered	Filtered
O14735	CDIPT	CDP-diacylglycerol--inositol 3-phosphatidyltransferase	CDIPT_HUMAN	Filtered	Filtered	Filtered	Filtered	Filtered	Filtered	Filtered	Filtered	Filtered	Filtered	Filtered	Filtered	172728	136602	74732.6	101805	Filtered	Filtered	Filtered	Filtered	Filtered	Filtered	Filtered	Filtered
O14737	PDCD5	Programmed cell death protein 5	PDCD5_HUMAN	4.63496e+06	3.98812e+06	3748158	3.68439e+06	339114	264567	227209	34501.1	270484	258706	171577	115925	82446.9	180877	75683.4	90615.2	170693	170113	128839	Filtered	172505	144830	65562.2	106436
O14744	PRMT5	Protein arginine N-methyltransferase 5	ANM5_HUMAN	499590	298035	248822	175159	145203	94319.3	155359	112370	114744	80009.7	162791	93896.1	41400.6	45145.5	52802.5	45434.4	48512.1	39508.9	50757.7	52929.1	43932.1	50754	33574.7	53245.9
O14745	SLC9A3R1	Na(+)/H(+) exchange regulatory cofactor NHE-RF1	NHRF1_HUMAN	1.64378e+06	1.39112e+06	1624049	1.97322e+06	309422	550913	665750	1.72549e+06	92815.8	139832	901264	4.59501e+06	757048	557613	532179	548711	124869	360146	882053	36455.3	140824	284299	161659	850394
O14757	CHEK1	Serine/threonine-protein kinase Chk1	CHK1_HUMAN	25014.6	125741	107318	97411.6	122722	88131.5	171550	212875	44411.3	38818.3	24511.8	Filtered	Filtered	Filtered	Filtered	Filtered	14958.2	Filtered	19344.4	64465	26081.9	34045.1	31775.4	20493.4
O14763	TNFRSF10B	Tumor necrosis factor receptor superfamily member 10B	TR10B_HUMAN	Filtered	Filtered	Filtered	Filtered	Filtered	Filtered	Filtered	Filtered	Filtered	7156.57	Filtered	Filtered	166326	127558	181465	111660	Filtered	Filtered	Filtered	Filtered	3341.9	8004.69	8586.17	5013.81
O14773	TPP1	Tripeptidyl-peptidase 1	TPP1_HUMAN	62650	Filtered	45117.1	Filtered	Filtered	24326.8	51429.7	Filtered	197785	308320	155482	110216	331370	394164	178413	136472	Filtered	20037.6	17293.8	Filtered	7595.69	43213.7	18462.7	16242.3
O14776	TCERG1	Transcription elongation regulator 1	TCRG1_HUMAN	24213	19454	100366	147217	2.1265e+06	1759008	2.7594e+06	3.65636e+06	39384.9	56031.8	52327.7	87580.9	198081	41048.1	148149	169533	562298	581517	1350057	1.40192e+06	123114	170385	153679	144307
O14777	NDC80	Kinetochore protein NDC80 homolog	NDC80_HUMAN	678794	403468	608718	661359	469902	407893	555112	572025	134049	132836	139858	172489	129661	120485	166704	119841	279466	263875	256830	266100	128407	187092	123344	152602
O14786	NRP1	Neuropilin-1	NRP1_HUMAN	Filtered	Filtered	Filtered	Filtered	Filtered	Filtered	Filtered	Filtered	Filtered	Filtered	28762	Filtered	39741.4	33207.2	57456.1	23070.2	Filtered	Filtered	Filtered	5814.05	Filtered	6272.73	9059.49	16348.5
O14787	TNPO2	Transportin-2	TNPO2_HUMAN	100538	102010	118081	73023.7	Filtered	Filtered	Filtered	Filtered	Filtered	Filtered	Filtered	Filtered	Filtered	Filtered	Filtered	Filtered	Filtered	Filtered	Filtered	Filtered	Filtered	Filtered	Filtered	Filtered
O14791	APOL1	Apolipoprotein L1	APOL1_HUMAN	Filtered	Filtered	Filtered	Filtered	Filtered	Filtered	Filtered	Filtered	4762.76	20122.4	10539.7	12895.5	Filtered	Filtered	Filtered	Filtered	Filtered	Filtered	Filtered	Filtered	Filtered	Filtered	Filtered	Filtered
O14795	UNC13B	Protein unc-13 homolog B	UN13B_HUMAN	Filtered	Filtered	29452.3	Filtered	Filtered	Filtered	Filtered	Filtered	Filtered	Filtered	Filtered	Filtered	Filtered	Filtered	Filtered	Filtered	Filtered	Filtered	Filtered	Filtered	Filtered	Filtered	Filtered	Filtered
O14802	POLR3A	DNA-directed RNA polymerase III subunit RPC1	RPC1_HUMAN	46542.7	16098.6	41350.4	75421.9	151576	89276.8	140168	96068.8	114246	188182	277933	161901	127831	65066.9	85195.8	104650	116395	89978.1	100601	164867	17510	21932.7	21402.2	24372
O14807	MRAS	Ras-related protein M-Ras	RASM_HUMAN	Filtered	Filtered	Filtered	Filtered	Filtered	Filtered	Filtered	Filtered	12184.4	16781.6	Filtered	Filtered	27874.1	22874	33443.1	31265.3	Filtered	Filtered	Filtered	Filtered	Filtered	Filtered	10016.1	13473.1
O14817	TSPAN4	Tetraspanin-4	TSN4_HUMAN	Filtered	Filtered	32130.9	44093.3	Filtered	Filtered	Filtered	Filtered	Filtered	15050	Filtered	Filtered	111951	93404.2	82668.8	129230	Filtered	Filtered	Filtered	12103.7	Filtered	Filtered	8062.95	5364.31
O14818	PSMA7	Proteasome subunit alpha type-7	PSA7_HUMAN	814357	777405	1.0687e+06	939831	143896	97444.3	133270	180286	178147	309291	350706	293541	216446	197011	233931	258601	79849	81587.5	71118.6	84910.8	40128.7	38646.3	30220.6	54760.2
O14828	SCAMP3	Secretory carrier-associated membrane protein 3	SCAM3_HUMAN	306030	401879	364449	363607	260668	190251	517517	610029	265400	465628	415502	256307	3.51379e+06	2.89504e+06	3.59094e+06	3.21873e+06	3511.25	11883.9	85443.9	61893.9	38896.9	103082	103964	84673
O14832	PHYH	Phytanoyl-CoA dioxygenase, peroxisomal	PAHX_HUMAN	Filtered	Filtered	Filtered	Filtered	Filtered	Filtered	Filtered	Filtered	50682.7	77985.5	98217.7	54984.7	Filtered	Filtered	Filtered	Filtered	Filtered	Filtered	Filtered	Filtered	Filtered	Filtered	Filtered	Filtered
O14841	OPLAH	5-oxoprolinase	OPLA_HUMAN	383851	397670	443606	464363	Filtered	Filtered	Filtered	Filtered	4666.23	7036.05	8936.52	7029.04	Filtered	Filtered	22147.8	Filtered	Filtered	5876.43	10590	9598.98	4208.01	Filtered	Filtered	5430.24
O14867	BACH1	Transcription regulator protein BACH1	BACH1_HUMAN	52563.3	71917.1	57804.4	43217.4	Filtered	Filtered	Filtered	Filtered	Filtered	Filtered	Filtered	Filtered	Filtered	Filtered	Filtered	Filtered	32400.5	20996.3	32158.4	45069.1	Filtered	15512.4	Filtered	Filtered
O14874	BCKDK	[3-methyl-2-oxobutanoate dehydrogenase [lipoamide]] kinase, mitochondrial	BCKD_HUMAN	Filtered	Filtered	Filtered	Filtered	Filtered	Filtered	Filtered	Filtered	Filtered	Filtered	Filtered	Filtered	206047	183078	152865	128234	124023	71725.6	103718	165315	Filtered	1630.33	6849.91	Filtered
O14880	MGST3	Microsomal glutathione S-transferase 3	MGST3_HUMAN	Filtered	Filtered	Filtered	Filtered	Filtered	Filtered	Filtered	Filtered	Filtered	Filtered	Filtered	Filtered	1468700	1.14709e+06	909359	864831	285140	405727	551369	882313	128024	346949	276809	353210
O14893	GEMIN2	Gem-associated protein 2	GEMI2_HUMAN	50862.6	Filtered	Filtered	Filtered	79288.7	64014.5	142452	153302	6388.74	11526.5	Filtered	Filtered	Filtered	Filtered	Filtered	Filtered	6972.07	Filtered	21897.1	Filtered	Filtered	Filtered	13470.8	Filtered
O14907	TAX1BP3	Tax1-binding protein 3	TX1B3_HUMAN	387531	244752	222909	156903	31237.6	30815.7	63690.4	37957.2	6793.37	Filtered	Filtered	6233.2	Filtered	Filtered	Filtered	Filtered	Filtered	Filtered	Filtered	Filtered	3583.05	Filtered	5901.76	Filtered
O14908	GIPC1	PDZ domain-containing protein GIPC1	GIPC1_HUMAN	311311	473527	382196	358147	181532	117822	197974	219419	97520.4	154920	202530	118831	113337	122330	124565	110042	110420	110191	141985	172381	45240.6	67775.7	72144.3	52429.5
O14910	LIN7A	Protein lin-7 homolog A	LIN7A_HUMAN	Filtered	Filtered	Filtered	Filtered	Filtered	10803.1	14929.7	13668.4	Filtered	7934.73	Filtered	8371.73	65366.3	83580.5	80516.7	89507.8	Filtered	Filtered	Filtered	Filtered	7877.02	17964	Filtered	Filtered
O14920	IKBKB	Inhibitor of nuclear factor kappa-B kinase subunit beta	IKKB_HUMAN	62846.1	84339.9	58984	89733.2	15152.2	7634.87	Filtered	Filtered	68556.9	105366	124025	87467.3	184047	135575	370437	340167	10538.8	18744.2	10977.5	5709.81	18291.4	24034.4	9306.07	38911.9
O14924	RGS12	Regulator of G-protein signaling 12	RGS12_HUMAN	20668.5	24282.1	20433.8	17233.5	Filtered	Filtered	Filtered	Filtered	Filtered	Filtered	Filtered	Filtered	8097.25	Filtered	Filtered	Filtered	Filtered	Filtered	Filtered	Filtered	Filtered	Filtered	Filtered	Filtered
O14925	TIMM23	Mitochondrial import inner membrane translocase subunit Tim23	TIM23_HUMAN	Filtered	Filtered	Filtered	Filtered	Filtered	Filtered	Filtered	Filtered	Filtered	Filtered	Filtered	Filtered	99295.4	209673	164880	59592.8	NaN	Filtered	7597.3	9014.86	Filtered	NaN	Filtered	NaN
O14929	HAT1	Histone acetyltransferase type B catalytic subunit	HAT1_HUMAN	1.55377e+06	1.45651e+06	1.46198e+06	1530588	135312	79237.5	127060	71893.8	134770	99404.7	110118	38834.5	Filtered	Filtered	3525.83	Filtered	Filtered	Filtered	Filtered	Filtered	9332.25	3859.97	24698	11050.1
O14933	UBE2L6	Ubiquitin/ISG15-conjugating enzyme E2 L6	UB2L6_HUMAN	29451.8	91001.8	Filtered	Filtered	Filtered	Filtered	7497.73	Filtered	Filtered	Filtered	Filtered	Filtered	Filtered	Filtered	Filtered	Filtered	Filtered	Filtered	Filtered	Filtered	Filtered	Filtered	Filtered	Filtered
O14936	CASK	Peripheral plasma membrane protein CASK	CSKP_HUMAN	145809	122811	184338	152665	52818.7	70914.3	132946	178894	38211.7	66511.6	70277.3	48528.1	377357	411679	508836	534777	127391	108805	177497	225022	38082.6	88722.7	67879.5	73491.1
O14939	PLD2	Phospholipase D2	PLD2_HUMAN	Filtered	Filtered	Filtered	Filtered	Filtered	Filtered	Filtered	Filtered	Filtered	Filtered	Filtered	Filtered	78257.9	78610.2	104873	90804.3	Filtered	Filtered	15794.8	42432.6	78113.7	14927.2	Filtered	Filtered
O14949	UQCRQ	Cytochrome b-c1 complex subunit 8	QCR8_HUMAN	Filtered	Filtered	Filtered	Filtered	Filtered	Filtered	Filtered	Filtered	8668.19	Filtered	13575.1	20982.9	2.31558e+06	2593339	3389746	3.46271e+06	32765.4	30230.4	97358.2	47995.3	12465.3	44414.3	29400.4	43462.2
O14950;P19105	MYL12B;MYL12A	Myosin regulatory light chain 12B;Myosin regulatory light chain 12A	ML12B_HUMAN;ML12A_HUMAN	10323136	9085086	15957413	15249039	579450	557714	891610	1469549	305740	309633	332488	572176	135803	123597	141724	180144	103127	90892	102307	232761	335124	558669	1379941	954934
O14957	UQCR11	Cytochrome b-c1 complex subunit 10	QCR10_HUMAN	Filtered	Filtered	Filtered	Filtered	Filtered	Filtered	Filtered	Filtered	Filtered	Filtered	Filtered	Filtered	104350	152868	113175	127681	Filtered	Filtered	Filtered	Filtered	Filtered	Filtered	Filtered	Filtered
O14964	HGS	Hepatocyte growth factor-regulated tyrosine kinase substrate	HGS_HUMAN	1.41737e+06	1.00037e+06	1.08375e+06	818335	666785	447594	838557	812997	413259	549500	541472	476282	537305	447477	534085	527010	82405.7	88011.3	61574	225100	90357.9	174804	209584	98233.5
O14965	AURKA	Aurora kinase A	AURKA_HUMAN	205184	203651	225762	258096	191016	130275	225447	17826.5	Filtered	22108.9	Filtered	Filtered	90495.9	30542.4	Filtered	Filtered	453660	398604	299649	317505	24231.3	52343.8	35707.6	33502.1
O14966	RAB29	Ras-related protein Rab-7L1	RAB7L_HUMAN	42859.5	Filtered	Filtered	Filtered	Filtered	Filtered	Filtered	Filtered	Filtered	Filtered	Filtered	Filtered	188492	64139.6	155094	88304.5	Filtered	Filtered	Filtered	Filtered	Filtered	16060.9	11793.1	Filtered
O14967	CLGN	Calmegin	CLGN_HUMAN	Filtered	Filtered	Filtered	Filtered	Filtered	Filtered	Filtered	Filtered	4395.87	Filtered	Filtered	Filtered	110466	66665	101504	67317.1	Filtered	Filtered	Filtered	Filtered	Filtered	Filtered	Filtered	Filtered
O14972	DSCR3	Down syndrome critical region protein 3	DSCR3_HUMAN	26967.8	Filtered	Filtered	Filtered	147539	116370	168455	9368.87	5897.87	Filtered	Filtered	Filtered	Filtered	Filtered	Filtered	71909.3	Filtered	Filtered	Filtered	Filtered	Filtered	11708.3	Filtered	Filtered
O14974	PPP1R12A	Protein phosphatase 1 regulatory subunit 12A	MYPT1_HUMAN	184469	264833	204516	154821	439686	324272	579336	581887	45977	72064.8	45255.5	14534.7	114922	70845.7	25885.8	25205.2	332594	321114	388710	477119	39494.1	95892.2	82421.5	65043.8
O14976	GAK	Cyclin-G-associated kinase	GAK_HUMAN	Filtered	11062.2	Filtered	Filtered	115722	73844.5	137566	78733	43965.3	109846	71225.5	50078.2	124043	109666	150302	194239	11059.8	Filtered	41040.4	102731	17699.2	48418.4	4490.29	20798.6
O14979	HNRNPDL	Heterogeneous nuclear ribonucleoprotein D-like	HNRDL_HUMAN	331227	759532	581560	491117	1.27782e+06	1.31193e+06	2281477	1.85942e+06	306973	477615	292409	322269	4097318	1202452	1.51083e+06	1217931	7742836	6.32186e+06	11141503	14245316	1.42953e+06	2.921e+06	4401730	2.0778e+06
O14980	XPO1	Exportin-1	XPO1_HUMAN	1.01494e+06	1.34075e+06	2.26161e+06	1.80541e+06	416966	446185	707187	572137	137912	183330	221341	187874	140496	172471	163921	167168	191066	173830	277118	445608	91239.5	148050	196373	184722
O14981	BTAF1	TATA-binding protein-associated factor 172	BTAF1_HUMAN	386490	1.21691e+06	1084956	404945	56939.4	38962.6	691464	860295	512013	2.0925e+06	31615.1	1.51782e+06	8774.97	Filtered	30018.4	22868.1	135709	141256	122899	156368	54706.8	240854	1.5479e+06	1007933
O15013	ARHGEF10	Rho guanine nucleotide exchange factor 10	ARHGA_HUMAN	190008	160155	161575	154076	Filtered	Filtered	Filtered	Filtered	Filtered	5885.5	Filtered	Filtered	Filtered	Filtered	14858.3	Filtered	Filtered	Filtered	Filtered	Filtered	3680.73	NaN	NaN	NaN
O15014	ZNF609	Zinc finger protein 609	ZN609_HUMAN	Filtered	Filtered	Filtered	Filtered	426694	294986	500984	595656	Filtered	Filtered	Filtered	Filtered	21808.3	9669.83	4116.47	Filtered	53524.1	62681.3	105923	268417	43176	46968.6	59826.9	2051.38
O15020	SPTBN2	Spectrin beta chain, non-erythrocytic 2	SPTN2_HUMAN	Filtered	Filtered	Filtered	Filtered	73497.8	216513	95570.7	140820	Filtered	Filtered	Filtered	Filtered	Filtered	Filtered	Filtered	Filtered	55596.9	48394.3	116903	53024.6	111288	282725	5134.08	5456.71
O15027	SEC16A	Protein transport protein Sec16A	SC16A_HUMAN	506052	360215	387599	469260	184565	105025	187412	230122	78154.2	134450	122462	132115	133746	127295	140122	156546	129972	92422.1	146364	196619	49122.8	96692.2	111817	133546
O15031	PLXNB2	Plexin-B2	PLXB2_HUMAN	Filtered	9915.67	3841.49	Filtered	41642.1	15516.2	42742.1	Filtered	68188.2	129269	130638	75672.6	1.38199e+06	1.35661e+06	1825990	1.61555e+06	26446.3	36516.6	61088	87259.6	134132	232658	576342	444404
O15033	AREL1	Apoptosis-resistant E3 ubiquitin protein ligase 1	AREL1_HUMAN	Filtered	Filtered	Filtered	Filtered	Filtered	Filtered	Filtered	Filtered	Filtered	Filtered	Filtered	Filtered	4802.99	Filtered	42983.2	12135.1	Filtered	Filtered	Filtered	Filtered	Filtered	2977.69	Filtered	Filtered
O15041	SEMA3E	Semaphorin-3E	SEM3E_HUMAN	177419	193947	76351.3	360252	118277	57428.2	116606	Filtered	4557666	12522279	14156457	21159.1	130288	83860.5	109466	109778	7588.26	36472.9	57886.7	86155.9	35521.6	51953.6	126371	49447
O15042	U2SURP	U2 snRNP-associated SURP motif-containing protein	SR140_HUMAN	Filtered	Filtered	Filtered	Filtered	108979	52133.5	76271.6	116580	10570.2	13747.5	Filtered	Filtered	541674	279939	233667	133000	1.11102e+06	980183	1186925	873414	317801	586931	637692	453375
O15047	SETD1A	Histone-lysine N-methyltransferase SETD1A	SET1A_HUMAN	Filtered	Filtered	Filtered	Filtered	Filtered	2101.9	5000.52	20369.5	4663.05	Filtered	4835.15	Filtered	13803.1	Filtered	Filtered	256064	209081	180000	352458	388695	2607.42	2928.76	75987.5	Filtered
O15056	SYNJ2	Synaptojanin-2	SYNJ2_HUMAN	174776	124187	190362	155206	58054.2	39490.4	40225.4	61654	18962.8	15327.8	27356.9	Filtered	Filtered	Filtered	Filtered	Filtered	17720.2	10328.4	23915.2	Filtered	13936	11818.7	17167.5	Filtered
O15066	KIF3B	Kinesin-like protein KIF3B	KIF3B_HUMAN	227068	209338	172326	134383	46518.7	1263.65	30710.3	24595.4	22755.4	24740	22604.4	22326.7	20308.5	34104	19380.1	38364.3	Filtered	16402.7	Filtered	20332.5	NaN	7284.67	Filtered	15444.3
O15067	PFAS	Phosphoribosylformylglycinamidine synthase	PUR4_HUMAN	2.18018e+06	1.28674e+06	1.39021e+06	1.47852e+06	68733.6	112525	166422	31194.2	118193	134548	162640	155263	122043	134894	167779	107917	170399	137170	116048	103576	86098.2	89381	91458.8	84053.5
O15069	NACAD	NAC-alpha domain-containing protein 1	NACAD_HUMAN	1.62536e+06	1.70881e+06	2.55737e+06	2.10731e+06	872186	1.07578e+06	561938	2551548	Filtered	331379	280462	307771	346684	212923	128546	69846.7	424777	303634	284078	403008	16889	92104.5	96661.4	21394.8
O15075	DCLK1	Serine/threonine-protein kinase DCLK1	DCLK1_HUMAN	92345.9	129144	137146	91011.2	65007.3	32303.4	84958.7	65974	Filtered	Filtered	Filtered	Filtered	Filtered	Filtered	Filtered	73878.7	32539.1	35543.1	Filtered	21342.8	Filtered	Filtered	7432.94	Filtered
O15078	CEP290	Centrosomal protein of 290 kDa	CE290_HUMAN	13160.1	Filtered	Filtered	Filtered	8626.85	4753.5	15092.4	Filtered	Filtered	Filtered	Filtered	Filtered	Filtered	Filtered	Filtered	Filtered	Filtered	Filtered	Filtered	Filtered	Filtered	17555.2	14354.6	Filtered
O15084	ANKRD28	Serine/threonine-protein phosphatase 6 regulatory ankyrin repeat subunit A	ANR28_HUMAN	228249	246954	203364	240803	Filtered	12447.8	17147.8	Filtered	2304.11	Filtered	Filtered	Filtered	5411.62	Filtered	Filtered	2327.49	6751.5	6153.75	Filtered	5927.81	Filtered	4241.29	Filtered	Filtered
O15085	ARHGEF11	Rho guanine nucleotide exchange factor 11	ARHGB_HUMAN	91604.9	98131.8	135969	79079.4	35255.7	33186	58346	Filtered	14304.7	Filtered	15440.8	Filtered	59826.5	Filtered	12027.1	Filtered	Filtered	Filtered	10792.8	12618.9	Filtered	6590.22	Filtered	Filtered
O15091	KIAA0391	Mitochondrial ribonuclease P catalytic subunit	MRPP3_HUMAN	Filtered	Filtered	Filtered	Filtered	Filtered	Filtered	Filtered	Filtered	Filtered	Filtered	Filtered	Filtered	245160	196474	161149	231920	181010	172146	237583	377651	41685.3	104965	25293.4	12040.4
O15111	CHUK	Inhibitor of nuclear factor kappa-B kinase subunit alpha	IKKA_HUMAN	165054	101750	164195	197051	Filtered	213255	50050.1	Filtered	10458.2	Filtered	Filtered	Filtered	Filtered	1459.16	13860.5	Filtered	76865.1	52608.8	Filtered	Filtered	3817.84	33222	66989.8	29377.9
O15116	LSM1	U6 snRNA-associated Sm-like protein LSm1	LSM1_HUMAN	107934	126506	173835	75326.5	31469.7	41080.9	62587.4	Filtered	25184.7	13012	8810.58	Filtered	Filtered	16754.8	6612.9	Filtered	Filtered	Filtered	4440.35	Filtered	8104.43	Filtered	6550.49	Filtered
O15118	NPC1	NPC intracellular cholesterol transporter 1	NPC1_HUMAN	Filtered	Filtered	Filtered	Filtered	Filtered	Filtered	Filtered	Filtered	18650.2	27128.6	28421.6	14446	643676	646806	720100	511992	Filtered	Filtered	Filtered	18268.8	4477.5	9997.19	Filtered	Filtered
O15120	AGPAT2	1-acyl-sn-glycerol-3-phosphate acyltransferase beta	PLCB_HUMAN	Filtered	Filtered	Filtered	Filtered	Filtered	16093.5	Filtered	Filtered	Filtered	11184.8	21169.6	Filtered	408875	319357	376959	475304	Filtered	50109.6	131184	251742	16485.4	90182.1	70375.7	17031.5
O15126	SCAMP1	Secretory carrier-associated membrane protein 1	SCAM1_HUMAN	Filtered	5280.23	Filtered	13751.8	42759.7	25996.3	34668.7	29104.2	33855.2	62497.1	43977.5	21913	293778	444118	332163	328628	Filtered	Filtered	7753.39	Filtered	Filtered	Filtered	6155.79	Filtered
O15127	SCAMP2	Secretory carrier-associated membrane protein 2	SCAM2_HUMAN	Filtered	Filtered	Filtered	Filtered	68279.1	32073	95980.8	Filtered	34560.7	37159.6	42345.1	5316.82	488170	479545	491986	542059	Filtered	Filtered	Filtered	28709.5	10381.1	Filtered	26371	15187.2
O15143	ARPC1B	Actin-related protein 2/3 complex subunit 1B	ARC1B_HUMAN	800474	531732	915980	893804	289512	202270	355953	473260	91388.8	97052.1	123637	114129	75594.3	43960.1	88051.1	91311.4	320476	270992	323133	414902	117993	187187	308763	314046
O15144	ARPC2	Actin-related protein 2/3 complex subunit 2	ARPC2_HUMAN	616877	374978	510187	434342	456177	356410	702881	872283	211799	229148	250116	286158	198591	162604	219294	220087	517034	417606	479558	901028	238369	345018	660696	697461
O15145	ARPC3	Actin-related protein 2/3 complex subunit 3	ARPC3_HUMAN	182550	115650	132716	112808	366440	255885	418440	471018	205940	223585	252281	494539	142845	146615	218398	298028	185567	216029	299075	261202	150917	241571	411216	567813
O15155	BET1	BET1 homolog	BET1_HUMAN	Filtered	Filtered	Filtered	Filtered	Filtered	Filtered	Filtered	Filtered	Filtered	Filtered	Filtered	Filtered	23567.7	21638.6	Filtered	Filtered	Filtered	Filtered	Filtered	Filtered	7904.14	9975.6	Filtered	Filtered
O15156	ZBTB7B	Zinc finger and BTB domain-containing protein 7B	ZBT7B_HUMAN	Filtered	Filtered	Filtered	Filtered	Filtered	Filtered	4243.72	Filtered	Filtered	Filtered	Filtered	Filtered	Filtered	Filtered	Filtered	Filtered	14383.4	9546.07	11986.4	28616.6	3201.64	4481.76	Filtered	Filtered
O15160	POLR1C	DNA-directed RNA polymerases I and III subunit RPAC1	RPAC1_HUMAN	305991	389274	366145	193775	47352.9	22122	22234.5	15042.3	26381.6	49176.1	59958.3	84620.7	64509.7	37347.4	34236.6	52396.1	173797	187570	167253	274656	36061.8	76900.5	32020.5	59642.6
O15162	PLSCR1	Phospholipid scramblase 1	PLS1_HUMAN	Filtered	Filtered	Filtered	Filtered	Filtered	Filtered	Filtered	Filtered	Filtered	7775.39	Filtered	Filtered	69351.7	62319.1	93539.2	106466	Filtered	Filtered	Filtered	Filtered	Filtered	Filtered	18808.9	Filtered
O15164	TRIM24	Transcription intermediary factor 1-alpha	TIF1A_HUMAN	Filtered	Filtered	Filtered	Filtered	16277.3	7017.67	14694.7	13784.4	13033.6	28793	19700.8	Filtered	95274.9	54957.8	28045.7	66534.7	94894.7	54077	69580	81239.5	17284.7	17764.4	19784.2	64541.4
O15165	LDLRAD4	Low-density lipoprotein receptor class A domain-containing protein 4	LRAD4_HUMAN	Filtered	Filtered	Filtered	Filtered	Filtered	Filtered	Filtered	Filtered	3189.42	6181.58	Filtered	Filtered	Filtered	Filtered	Filtered	Filtered	Filtered	Filtered	Filtered	Filtered	Filtered	Filtered	Filtered	Filtered
O15173	PGRMC2	Membrane-associated progesterone receptor component 2	PGRC2_HUMAN	Filtered	Filtered	Filtered	117961	62204	59819.5	104410	40583.1	139298	174151	110045	129582	3.79547e+06	3927993	5283359	5.38881e+06	12501.6	65297.9	195327	174522	56095.5	123633	124362	188278
O15194	CTDSPL	CTD small phosphatase-like protein	CTDSL_HUMAN	Filtered	100531	Filtered	Filtered	Filtered	Filtered	Filtered	Filtered	11527.8	Filtered	Filtered	Filtered	163441	121319	109792	99462.1	Filtered	Filtered	Filtered	Filtered	Filtered	Filtered	Filtered	Filtered
O15211	RGL2	Ral guanine nucleotide dissociation stimulator-like 2	RGL2_HUMAN	Filtered	Filtered	32233.8	31723.5	Filtered	Filtered	Filtered	Filtered	Filtered	Filtered	Filtered	Filtered	Filtered	Filtered	Filtered	Filtered	Filtered	Filtered	Filtered	Filtered	Filtered	Filtered	Filtered	Filtered
O15212	PFDN6	Prefoldin subunit 6	PFD6_HUMAN	678072	898622	911012	849310	54757.1	111695	195957	36071.2	Filtered	22188.6	Filtered	10385.1	Filtered	Filtered	Filtered	Filtered	22396.1	17979.5	22192	Filtered	22541.2	64294.5	62851.5	47397.4
O15213	WDR46	WD repeat-containing protein 46	WDR46_HUMAN	Filtered	Filtered	Filtered	Filtered	Filtered	Filtered	Filtered	Filtered	Filtered	Filtered	7869.87	Filtered	Filtered	Filtered	Filtered	Filtered	56906.8	61101	109161	141596	133260	304673	632852	573183
O15217	GSTA4	Glutathione S-transferase A4	GSTA4_HUMAN	62490.9	Filtered	Filtered	56889	Filtered	Filtered	Filtered	Filtered	Filtered	Filtered	Filtered	Filtered	Filtered	Filtered	3213.26	Filtered	Filtered	274176	Filtered	Filtered	Filtered	Filtered	Filtered	Filtered
O15226	NKRF	NF-kappa-B-repressing factor	NKRF_HUMAN	Filtered	Filtered	Filtered	Filtered	Filtered	Filtered	10880.9	Filtered	Filtered	Filtered	Filtered	Filtered	25544.5	Filtered	Filtered	Filtered	299429	279252	371214	596046	65983.7	140914	155859	115179
O15228	GNPAT	Dihydroxyacetone phosphate acyltransferase	GNPAT_HUMAN	Filtered	Filtered	Filtered	Filtered	Filtered	Filtered	Filtered	Filtered	291700	547339	237716	161408	139620	107805	118654	71790.5	Filtered	9720.04	19400.9	17757.6	Filtered	18681.5	37210.8	9219.88
O15230	LAMA5	Laminin subunit alpha-5	LAMA5_HUMAN	15054.5	Filtered	Filtered	Filtered	Filtered	Filtered	20869.6	Filtered	57660.4	107111	136458	63218.7	222066	209108	233203	211609	106043	101499	141859	241371	1775.87	23360.5	27186.7	24529.5
O15231	ZNF185	Zinc finger protein 185	ZN185_HUMAN	93621	128826	130163	203930	730058	585096	956209	1.274e+06	30473.2	40679.4	36965.8	54603.8	29375.2	7013.76	8373.61	6039.48	54784.1	111163	121739	203676	45250.9	67276.6	59711.4	61164.1
O15232	MATN3	Matrilin-3	MATN3_HUMAN	Filtered	Filtered	Filtered	Filtered	Filtered	Filtered	Filtered	Filtered	92020.2	132836	128725	59227.7	Filtered	Filtered	Filtered	31230.1	Filtered	Filtered	Filtered	Filtered	Filtered	Filtered	Filtered	Filtered
O15234	CASC3	Protein CASC3	CASC3_HUMAN	118945	62635.1	126824	167806	65256.5	60688.8	114826	84004.1	3092.35	Filtered	Filtered	Filtered	9284.11	2142.05	10884.4	3422.3	41817.7	41578.4	110103	96914.5	8256.97	40049.8	7734.99	2734.66
O15235	MRPS12	28S ribosomal protein S12, mitochondrial	RT12_HUMAN	Filtered	Filtered	Filtered	Filtered	Filtered	Filtered	Filtered	Filtered	Filtered	Filtered	Filtered	Filtered	238145	232011	340158	293984	Filtered	Filtered	Filtered	Filtered	Filtered	Filtered	Filtered	Filtered
O15239	NDUFA1	NADH dehydrogenase [ubiquinone] 1 alpha subcomplex subunit 1	NDUA1_HUMAN	Filtered	Filtered	Filtered	Filtered	Filtered	Filtered	Filtered	Filtered	Filtered	Filtered	Filtered	Filtered	55268.1	72305	98076.4	102342	Filtered	Filtered	3337.26	Filtered	Filtered	Filtered	Filtered	Filtered
O15240	VGF	Neurosecretory protein VGF	VGF_HUMAN	Filtered	Filtered	Filtered	Filtered	Filtered	Filtered	Filtered	Filtered	32503.4	59405.8	94885.6	74747.1	Filtered	Filtered	Filtered	23998.4	Filtered	Filtered	Filtered	Filtered	Filtered	Filtered	30006.8	Filtered
O15243	LEPROT	Leptin receptor gene-related protein	OBRG_HUMAN	Filtered	Filtered	Filtered	Filtered	Filtered	Filtered	Filtered	Filtered	Filtered	Filtered	Filtered	Filtered	Filtered	Filtered	3373.31	2068.02	Filtered	Filtered	Filtered	Filtered	Filtered	Filtered	Filtered	Filtered
O15244	SLC22A2	Solute carrier family 22 member 2	S22A2_HUMAN	Filtered	Filtered	Filtered	Filtered	467638	230102	636281	514324	20243.7	Filtered	Filtered	7072.31	Filtered	Filtered	Filtered	Filtered	166335	46835.1	165026	66867.2	114762	202618	402747	376407
O15247	CLIC2	Chloride intracellular channel protein 2	CLIC2_HUMAN	96509.8	101496	14682.7	15506.9	123474	122476	238930	39470	Filtered	20062.2	23664	Filtered	Filtered	Filtered	Filtered	Filtered	Filtered	19874.8	93788.7	Filtered	Filtered	Filtered	Filtered	Filtered
O15254	ACOX3	Peroxisomal acyl-coenzyme A oxidase 3	ACOX3_HUMAN	9476.91	Filtered	18167.5	Filtered	Filtered	Filtered	Filtered	Filtered	729303	1180008	882024	523155	45184.6	80460.4	417823	288239	Filtered	Filtered	Filtered	Filtered	Filtered	Filtered	19436	13011.4
O15258	RER1	Protein RER1	RER1_HUMAN	Filtered	Filtered	Filtered	Filtered	8398.12	7832.21	Filtered	Filtered	14900.6	63006.2	66383.8	52748.2	793393	541984	651735	605490	86496.6	97239.8	211831	202523	72322.5	114588	87607.7	117694
O15260	SURF4	Surfeit locus protein 4	SURF4_HUMAN	Filtered	Filtered	Filtered	Filtered	7637.04	5370.65	Filtered	23488.1	61707.8	104727	89341.7	28491.8	1.0438e+06	1.20727e+06	1.14018e+06	1.59372e+06	39944.8	9788.58	21294.7	65771.8	13548.9	12534.8	Filtered	141546
O15265	ATXN7	Ataxin-7	ATX7_HUMAN	Filtered	Filtered	Filtered	Filtered	Filtered	Filtered	Filtered	Filtered	Filtered	Filtered	Filtered	Filtered	Filtered	Filtered	Filtered	Filtered	Filtered	Filtered	Filtered	Filtered	Filtered	Filtered	Filtered	Filtered
O15269	SPTLC1	Serine palmitoyltransferase 1	SPTC1_HUMAN	30574.9	26109.8	Filtered	Filtered	Filtered	3790.96	Filtered	6864.35	247930	354282	377728	305359	842347	876811	898624	938192	57761.9	20570.4	101824	119180	36056	62769	33726.3	59842.3
O15270	SPTLC2	Serine palmitoyltransferase 2	SPTC2_HUMAN	Filtered	Filtered	Filtered	Filtered	Filtered	Filtered	Filtered	Filtered	119245	135476	279416	78183.2	262167	196410	276050	233081	10522.8	Filtered	38430.3	79866.3	Filtered	8480.34	Filtered	14711.7
O15294	OGT	UDP-N-acetylglucosamine--peptide N-acetylglucosaminyltransferase 110 kDa subunit	OGT1_HUMAN	614063	561825	641860	535139	235369	221702	416637	402807	59925.4	120813	115175	69618.8	218160	30481.3	107620	84976.8	830585	778498	1.06937e+06	1.53978e+06	96570.9	176386	123175	129777
O15297	PPM1D	Protein phosphatase 1D	PPM1D_HUMAN	Filtered	Filtered	Filtered	Filtered	Filtered	Filtered	Filtered	Filtered	Filtered	10347.4	Filtered	Filtered	Filtered	Filtered	Filtered	Filtered	97213.4	71989	98491.1	173600	31269.4	46865.3	3248.8	33581.1
O15305	PMM2	Phosphomannomutase 2	PMM2_HUMAN	510207	679213	698243	549666	29511.1	56907.7	36798.4	Filtered	59697.7	Filtered	23371.6	43317.5	267074	150149	27504.7	26990.6	32283.9	64785.4	25745.9	31647.1	62092.6	64961.4	43987.1	Filtered
O15315	RAD51B	DNA repair protein RAD51 homolog 2	RA51B_HUMAN	Filtered	Filtered	Filtered	Filtered	Filtered	Filtered	Filtered	Filtered	Filtered	Filtered	Filtered	Filtered	Filtered	Filtered	Filtered	Filtered	Filtered	Filtered	Filtered	Filtered	Filtered	Filtered	Filtered	Filtered
O15327	INPP4B	Type II inositol 3,4-bisphosphate 4-phosphatase	INP4B_HUMAN	208062	240718	206591	145076	11597.8	37297.2	Filtered	17461.8	12547.4	40206.9	14018.4	16834.3	5061.15	Filtered	53850.7	Filtered	Filtered	42010.6	Filtered	101636	Filtered	38586.6	24370.4	Filtered
O15347	HMGB3	High mobility group protein B3	HMGB3_HUMAN	2679767	2.37529e+06	2.97917e+06	3.01278e+06	2.47853e+06	2.30806e+06	3.71547e+06	3.76496e+06	82463.9	94260.5	110400	151840	105908	66011.1	69338.2	90236.7	159758	183498	113479	303475	91026.4	121345	128443	112884
O15355	PPM1G	Protein phosphatase 1G	PPM1G_HUMAN	1489085	1.51932e+06	1878278	1.2932e+06	134118	228676	185673	177461	164457	179240	273120	264579	177811	151229	176582	177205	174537	207034	148494	134650	106662	81944.4	85580.7	173435
O15357	INPPL1	Phosphatidylinositol 3,4,5-trisphosphate 5-phosphatase 2	SHIP2_HUMAN	919520	1.01814e+06	1.22979e+06	1266524	229096	148636	265862	374160	69543.5	92157.2	125804	84644	66663.5	46522.9	84458	74083.5	25804.1	21172.6	57957.2	57534.7	26586.6	54326.4	64878.3	13792
O15360	FANCA	Fanconi anemia group A protein	FANCA_HUMAN	80583.6	67929.9	Filtered	Filtered	6665	7588.41	Filtered	Filtered	Filtered	2719.64	Filtered	Filtered	9793.67	6395.74	5135.07	11268	12578.4	16073.9	11986.9	25037.4	5028.93	9603.83	8040.32	2197.38
O15371	EIF3D	Eukaryotic translation initiation factor 3 subunit D	EIF3D_HUMAN	914780	1.06697e+06	1.1474e+06	1.16859e+06	775705	535052	1.1093e+06	1.399e+06	103968	153845	136289	120240	214491	185714	197002	227824	286418	252639	345246	619038	69147.2	118968	94464.1	76768.2
O15372	EIF3H	Eukaryotic translation initiation factor 3 subunit H	EIF3H_HUMAN	565906	287773	301675	130021	863428	548377	866363	436465	139345	218433	179833	292137	230875	257015	214334	158525	335293	300246	346253	306035	127669	215818	146426	65009
O15379	HDAC3	Histone deacetylase 3	HDAC3_HUMAN	Filtered	Filtered	Filtered	Filtered	36711.8	38469.1	24904.5	24829.8	3453.28	20972.3	Filtered	Filtered	58358.8	47882.9	20745.2	64566.8	94774.9	93787.7	100771	128302	18455.6	33918.5	21570.6	2996.52
O15381	NVL	Nuclear valosin-containing protein-like	NVL_HUMAN	Filtered	6878.84	Filtered	Filtered	Filtered	Filtered	Filtered	Filtered	Filtered	Filtered	Filtered	Filtered	223468	Filtered	297896	Filtered	154009	102213	233302	339726	127014	244192	340706	277535
O15382	BCAT2	Branched-chain-amino-acid aminotransferase, mitochondrial	BCAT2_HUMAN	Filtered	Filtered	Filtered	Filtered	Filtered	Filtered	44463.5	39398.3	28336.8	60355.6	94534.1	44017.8	1.02489e+06	798135	1.24259e+06	1.24747e+06	Filtered	Filtered	98832	211920	Filtered	Filtered	Filtered	Filtered
O15392	BIRC5	Baculoviral IAP repeat-containing protein 5	BIRC5_HUMAN	65616	Filtered	Filtered	Filtered	7347.5	Filtered	Filtered	Filtered	8231.5	9984.59	Filtered	Filtered	23517.9	Filtered	Filtered	Filtered	14762.5	18212.8	39682.5	41650.6	40816.2	68563	24568.8	34652
O15394	NCAM2	Neural cell adhesion molecule 2	NCAM2_HUMAN	Filtered	Filtered	Filtered	Filtered	Filtered	Filtered	Filtered	Filtered	Filtered	17871.5	9584.6	Filtered	67309.3	21888.7	111613	94711.5	Filtered	Filtered	Filtered	Filtered	8969.26	Filtered	46561.3	20259.7
O15397	IPO8	Importin-8	IPO8_HUMAN	110939	142568	193896	164841	365929	204455	366041	32574.2	Filtered	Filtered	2183.48	Filtered	Filtered	Filtered	Filtered	Filtered	37500.2	Filtered	16124.4	37788.3	1983.58	Filtered	Filtered	Filtered
O15400	STX7	Syntaxin-7	STX7_HUMAN	34443.8	87039.4	77620.5	40520	196086	127312	224161	239587	202255	265507	230635	289422	4.78139e+06	4655861	5.04243e+06	4.10797e+06	71164.2	81441.3	170967	258211	84438.9	185872	243585	155452
O15417	TNRC18	Trinucleotide repeat-containing gene 18 protein	TNC18_HUMAN	Filtered	Filtered	Filtered	Filtered	Filtered	Filtered	Filtered	Filtered	Filtered	Filtered	Filtered	Filtered	Filtered	Filtered	Filtered	Filtered	103846	92053.8	190876	284676	127640	40054.4	18136.1	20284.6
O15427	SLC16A3	Monocarboxylate transporter 4	MOT4_HUMAN	Filtered	Filtered	Filtered	Filtered	Filtered	Filtered	Filtered	Filtered	Filtered	Filtered	20921.8	Filtered	24186.1	36147.5	68943.5	71047.6	Filtered	Filtered	Filtered	Filtered	Filtered	Filtered	Filtered	Filtered
O15438	ABCC3	Canalicular multispecific organic anion transporter 2	MRP3_HUMAN	Filtered	Filtered	Filtered	Filtered	Filtered	Filtered	Filtered	Filtered	Filtered	Filtered	Filtered	Filtered	26161.1	Filtered	18071.1	18392.4	Filtered	Filtered	Filtered	Filtered	Filtered	Filtered	Filtered	Filtered
O15439	ABCC4	Multidrug resistance-associated protein 4	MRP4_HUMAN	Filtered	Filtered	Filtered	Filtered	Filtered	Filtered	Filtered	Filtered	Filtered	11065.6	Filtered	Filtered	331989	240730	254337	239029	79244.4	Filtered	198183	Filtered	Filtered	11321.4	21146.6	24519.5
O15440	ABCC5	Multidrug resistance-associated protein 5	MRP5_HUMAN	Filtered	Filtered	Filtered	Filtered	Filtered	Filtered	52845.4	Filtered	Filtered	Filtered	Filtered	Filtered	214283	149085	171495	141490	30091	42602.3	78822.5	121871	7826.31	27046.2	21281.2	Filtered
O15446	CD3EAP	DNA-directed RNA polymerase I subunit RPA34	RPA34_HUMAN	183648	Filtered	Filtered	Filtered	35976.2	42502.8	119448	46244.5	10167.9	Filtered	Filtered	16182.6	280603	92002.6	117398	124802	167292	149062	242280	543068	61262.9	96688.1	123663	82718.5
O15460	P4HA2	Prolyl 4-hydroxylase subunit alpha-2	P4HA2_HUMAN	Filtered	Filtered	Filtered	Filtered	Filtered	Filtered	16133.7	Filtered	514313	1.04207e+06	1.82478e+06	524354	76818	65415.8	79328.8	209206	57247.7	61218	65573	100068	1739.71	17241.6	11245.2	9808.08
O15479	MAGEB2	Melanoma-associated antigen B2	MAGB2_HUMAN	901487	671061	570406	696576	392380	447782	1.00163e+06	1.03075e+06	46664.2	67225.7	33613.9	73170.8	176593	163349	207711	132279	238630	300139	550155	465715	95550.2	180679	85766.2	113012
O15481	MAGEB4	Melanoma-associated antigen B4	MAGB4_HUMAN	7863.2	4726.49	Filtered	8509.51	13262.5	5632.63	11389.9	Filtered	Filtered	Filtered	Filtered	Filtered	Filtered	Filtered	Filtered	Filtered	Filtered	Filtered	Filtered	Filtered	Filtered	Filtered	Filtered	Filtered
O15484	CAPN5	Calpain-5	CAN5_HUMAN	Filtered	Filtered	Filtered	Filtered	Filtered	Filtered	2279.39	Filtered	9644.11	26601.1	Filtered	Filtered	242019	159835	183357	178945	71713.7	69476.7	93663.6	132370	49525.6	86566.9	68529	60125.1
O15498	YKT6	Synaptobrevin homolog YKT6	YKT6_HUMAN	970525	780038	623998	355711	93963.4	76392.9	74752.5	45450.9	147273	120011	135216	51292.7	160870	150237	219497	Filtered	9313.36	47272.8	Filtered	60989.6	64675.3	85626.7	76115	45595.9
O15504	NUPL2	Nucleoporin-like protein 2	NUPL2_HUMAN	Filtered	Filtered	Filtered	Filtered	22238.4	Filtered	25940.1	16976.2	Filtered	Filtered	Filtered	Filtered	Filtered	5741.59	Filtered	Filtered	Filtered	3530.56	94906.8	26373.7	97574.6	197644	222500	113924
O15511	ARPC5	Actin-related protein 2/3 complex subunit 5	ARPC5_HUMAN	897618	626509	982376	1.34302e+06	202115	226652	397087	624388	98905.5	90938.9	Filtered	201342	62696	69311.7	113922	145665	112870	120359	167964	209580	127313	189494	458318	438804
O15514	POLR2D	DNA-directed RNA polymerase II subunit RPB4	RPB4_HUMAN	75383.7	33355.7	42856.6	105608	Filtered	Filtered	Filtered	Filtered	Filtered	Filtered	Filtered	Filtered	Filtered	Filtered	Filtered	Filtered	Filtered	Filtered	Filtered	Filtered	11180	15931.6	10571.9	Filtered
O15516	CLOCK	Circadian locomoter output cycles protein kaput	CLOCK_HUMAN	Filtered	5655.56	Filtered	Filtered	Filtered	Filtered	16342.1	Filtered	Filtered	Filtered	Filtered	Filtered	Filtered	Filtered	5212.55	Filtered	15347.4	Filtered	26798	32248.5	Filtered	9088.6	Filtered	Filtered
O15525	MAFG	Transcription factor MafG	MAFG_HUMAN	Filtered	Filtered	Filtered	Filtered	Filtered	Filtered	Filtered	Filtered	Filtered	Filtered	Filtered	Filtered	Filtered	Filtered	Filtered	Filtered	Filtered	Filtered	Filtered	Filtered	Filtered	Filtered	Filtered	Filtered
O15530	PDPK1	3-phosphoinositide-dependent protein kinase 1	PDPK1_HUMAN	9609.58	15558.5	3271.75	7796.87	NaN	NaN	NaN	NaN	Filtered	NaN	Filtered	Filtered	Filtered	Filtered	Filtered	Filtered	Filtered	Filtered	Filtered	NaN	Filtered	NaN	Filtered	Filtered
O15533	TAPBP	Tapasin	TPSN_HUMAN	Filtered	Filtered	Filtered	3231	Filtered	Filtered	Filtered	Filtered	4481.95	17014.3	13030.2	11726.7	307588	322409	319806	370177	20952.4	21440.6	34212.1	41297	4052.25	21909.1	8866.54	14372.2
O15550	KDM6A	Lysine-specific demethylase 6A	KDM6A_HUMAN	Filtered	Filtered	Filtered	Filtered	12235.9	5448.47	5223.42	12863.5	Filtered	Filtered	Filtered	Filtered	Filtered	17685.5	Filtered	Filtered	31699	33402.7	57052.8	107118	NaN	1985.77	Filtered	Filtered
O15551	CLDN3	Claudin-3	CLD3_HUMAN	Filtered	Filtered	Filtered	35143.7	Filtered	Filtered	Filtered	Filtered	Filtered	Filtered	Filtered	Filtered	NaN	NaN	Filtered	Filtered	Filtered	Filtered	Filtered	Filtered	Filtered	10401.5	Filtered	Filtered
O15554	KCNN4	Intermediate conductance calcium-activated potassium channel protein 4	KCNN4_HUMAN	198589	Filtered	Filtered	Filtered	22329.6	44296.4	Filtered	Filtered	30644.4	48117	19105.6	Filtered	236895	252316	230425	206142	37587	51991.8	67882.1	57998.7	37478.4	60128.2	15639.5	14350.1
O43143	DHX15	Pre-mRNA-splicing factor ATP-dependent RNA helicase DHX15	DHX15_HUMAN	1.81034e+06	1.10299e+06	1.41345e+06	1719405	461166	281173	549570	617726	122964	141434	200351	205590	484197	226559	233812	297309	2.02877e+06	1.64178e+06	2613565	4651346	852113	1479556	2116096	1.60845e+06
O43148	RNMT	mRNA cap guanine-N7 methyltransferase	MCES_HUMAN	556739	683638	607927	868982	689599	486531	1.09328e+06	304245	609908	549496	166622	55990.6	27408.8	35571.2	51058.6	34169.1	66593.9	27628.7	14601.1	105471	17261.8	15776.9	38049.3	27453.5
O43149	ZZEF1	Zinc finger ZZ-type and EF-hand domain-containing protein 1	ZZEF1_HUMAN	106428	109787	37184	43066.1	Filtered	Filtered	Filtered	Filtered	Filtered	Filtered	Filtered	Filtered	Filtered	Filtered	Filtered	Filtered	Filtered	Filtered	Filtered	Filtered	Filtered	Filtered	Filtered	Filtered
O43155	FLRT2	Leucine-rich repeat transmembrane protein FLRT2	FLRT2_HUMAN	Filtered	Filtered	Filtered	Filtered	Filtered	Filtered	Filtered	Filtered	Filtered	Filtered	Filtered	Filtered	9501.42	11387.5	13539.8	18256	Filtered	Filtered	1675.49	2772.05	Filtered	Filtered	3016.37	2897.71
O43156	TTI1	TELO2-interacting protein 1 homolog	TTI1_HUMAN	205775	199048	163161	267531	36515.7	49745.7	108166	153263	Filtered	17052.3	Filtered	Filtered	16789.7	19224.8	40620	19695.7	Filtered	Filtered	Filtered	Filtered	7176.79	8543.03	19136.2	Filtered
O43159	RRP8	Ribosomal RNA-processing protein 8	RRP8_HUMAN	Filtered	Filtered	Filtered	Filtered	Filtered	Filtered	Filtered	Filtered	Filtered	Filtered	Filtered	Filtered	58933.3	Filtered	Filtered	Filtered	605736	481847	291583	214265	100608	161874	92103.9	42093.6
O43164	PJA2	E3 ubiquitin-protein ligase Praja-2	PJA2_HUMAN	16154.5	Filtered	23789.2	Filtered	Filtered	Filtered	Filtered	Filtered	Filtered	Filtered	Filtered	Filtered	Filtered	Filtered	Filtered	Filtered	Filtered	Filtered	Filtered	Filtered	Filtered	Filtered	Filtered	Filtered
O43166	SIPA1L1	Signal-induced proliferation-associated 1-like protein 1	SI1L1_HUMAN	Filtered	30091.6	21788.3	12571.9	29219.7	45354	65146.5	85687.3	4212.4	6325	Filtered	Filtered	1973.39	6079.1	7229.92	Filtered	140452	144731	300712	399312	152250	299558	415091	293353
O43167	ZBTB24	Zinc finger and BTB domain-containing protein 24	ZBT24_HUMAN	Filtered	Filtered	Filtered	Filtered	Filtered	Filtered	Filtered	Filtered	Filtered	Filtered	Filtered	Filtered	Filtered	Filtered	Filtered	Filtered	17719.7	18064.9	26370.6	43923.9	Filtered	Filtered	Filtered	Filtered
O43169	CYB5B	Cytochrome b5 type B	CYB5B_HUMAN	Filtered	Filtered	14336	Filtered	16437.1	Filtered	36201.1	Filtered	58200.7	97077.5	71168.4	103694	4.56636e+06	5.63453e+06	6459719	5959898	13149.4	21770.4	50989.2	48145.7	7788.16	25460.2	42694.4	42810.8
O43172	PRPF4	U4/U6 small nuclear ribonucleoprotein Prp4	PRP4_HUMAN	21609.1	87422	61465.5	13719.6	54569.9	116236	210654	93147.1	123052	83843.6	144995	29841.7	542294	283344	343689	279826	1.69831e+06	1.34938e+06	2063281	2681067	393810	566034	336706	255735
O43175	PHGDH	D-3-phosphoglycerate dehydrogenase	SERA_HUMAN	20049648	25995850	22607916	21085012	501758	401570	593126	644537	444310	658063	637064	498238	374365	411322	449085	397205	224951	244077	283463	228325	347227	557211	732477	610306
O43181	NDUFS4	NADH dehydrogenase [ubiquinone] iron-sulfur protein 4, mitochondrial	NDUS4_HUMAN	Filtered	Filtered	Filtered	Filtered	Filtered	Filtered	Filtered	Filtered	Filtered	Filtered	Filtered	Filtered	247746	311938	331018	275319	13169.3	Filtered	37123.1	10665.4	35589.1	90031.7	32909.9	31391.1
O43189	PHF1	PHD finger protein 1	PHF1_HUMAN	Filtered	Filtered	Filtered	Filtered	Filtered	Filtered	Filtered	Filtered	Filtered	Filtered	Filtered	Filtered	Filtered	Filtered	Filtered	Filtered	12765.7	13597.3	13641.2	19748.7	Filtered	Filtered	Filtered	Filtered
O43194	GPR39	G-protein coupled receptor 39	GPR39_HUMAN	Filtered	Filtered	Filtered	Filtered	Filtered	Filtered	Filtered	Filtered	Filtered	Filtered	Filtered	Filtered	24869.6	10089.8	10728.2	6801.05	Filtered	Filtered	Filtered	Filtered	Filtered	Filtered	Filtered	Filtered
O43237	DYNC1LI2	Cytoplasmic dynein 1 light intermediate chain 2	DC1L2_HUMAN	854831	855810	921376	900290	387748	443150	816787	756655	186888	229661	264350	176420	205037	176928	162141	136700	302481	273756	365498	448315	77997.6	99940	115138	94912.6
O43242	PSMD3	26S proteasome non-ATPase regulatory subunit 3	PSMD3_HUMAN	5.76696e+06	4.08148e+06	5.11647e+06	5.2671e+06	576756	387381	715171	738800	914199	1.55416e+06	1.81209e+06	1.13976e+06	1173554	943139	1.13863e+06	1.08571e+06	321410	295129	437672	581293	119830	201342	243211	186693
O43251	RBFOX2	RNA binding protein fox-1 homolog 2	RFOX2_HUMAN	NaN	NaN	NaN	NaN	NaN	NaN	NaN	Filtered	NaN	NaN	NaN	Filtered	NaN	NaN	NaN	NaN	NaN	NaN	20001	8109.58	13814	57361.4	30579.5	21053.5
O43252	PAPSS1	Bifunctional 3'-phosphoadenosine 5'-phosphosulfate synthase 1	PAPS1_HUMAN	629997	900293	1.13271e+06	1.08931e+06	54547.6	70752.6	68958.4	22057.9	37374.6	38784.5	60627.6	47470	40148.8	6158.96	27577.5	33263.5	45422.5	46332.5	44700	87865.3	29983.9	20649	Filtered	12785.3
O43264	ZW10	Centromere/kinetochore protein zw10 homolog	ZW10_HUMAN	550259	545671	640618	641426	66874.1	65245.4	81582.5	100005	52062.2	90109.8	82630.9	47841.3	360269	331693	391242	378859	40275.2	41697.7	72440.8	72404.8	28860.4	63846.4	60482.8	49186.7
O43290	SART1	U4/U6.U5 tri-snRNP-associated protein 1	SNUT1_HUMAN	31553.2	50278.5	55391.2	82078.5	95316.5	77912.4	211855	231153	76954.6	114306	132108	21480.3	247338	189213	190976	185313	617302	548593	680019	1.28895e+06	77580.1	172436	137263	109588
O43292	GPAA1	Glycosylphosphatidylinositol anchor attachment 1 protein	GPAA1_HUMAN	Filtered	Filtered	Filtered	Filtered	Filtered	Filtered	Filtered	Filtered	226555	257129	185106	122531	2.26195e+06	1.60447e+06	2.19221e+06	1.77269e+06	269373	171709	791085	1.32599e+06	318556	479253	459991	422389
O43293	DAPK3	Death-associated protein kinase 3	DAPK3_HUMAN	Filtered	Filtered	Filtered	43989.9	151929	70364.4	242012	224418	Filtered	Filtered	Filtered	Filtered	13987.4	9161.76	10002.3	Filtered	41774.7	71970.7	42038	43344.3	12173.7	Filtered	45481.6	37030.6
O43294	TGFB1I1	Transforming growth factor beta-1-induced transcript 1 protein	TGFI1_HUMAN	73846.8	80056.5	20828.4	20112.7	Filtered	Filtered	5505.04	Filtered	7039.75	5466.94	9284.16	Filtered	Filtered	Filtered	Filtered	Filtered	Filtered	Filtered	Filtered	Filtered	Filtered	Filtered	Filtered	Filtered
O43298	ZBTB43	Zinc finger and BTB domain-containing protein 43	ZBT43_HUMAN	Filtered	Filtered	Filtered	Filtered	32747.9	73054.9	47297.4	Filtered	Filtered	Filtered	Filtered	Filtered	Filtered	Filtered	Filtered	Filtered	128027	82035.6	85664.2	137485	3374.65	Filtered	Filtered	Filtered
O43299	AP5Z1	AP-5 complex subunit zeta-1	AP5Z1_HUMAN	10014.4	13065.8	Filtered	15858.9	14383.4	9259.46	23376.7	Filtered	Filtered	Filtered	Filtered	Filtered	Filtered	Filtered	4208.67	Filtered	Filtered	Filtered	Filtered	Filtered	Filtered	2596.76	Filtered	2634.13
O43301	HSPA12A	Heat shock 70 kDa protein 12A	HS12A_HUMAN	268252	356066	314485	269364	171614	140868	60003.9	48060.9	70204.6	109821	32541.5	13878.6	68670.6	73576.1	75003.6	65376.9	Filtered	Filtered	32256.1	42189.8	13536	35682.1	34886.7	Filtered
O43306	ADCY6	Adenylate cyclase type 6	ADCY6_HUMAN	Filtered	Filtered	Filtered	Filtered	Filtered	Filtered	Filtered	Filtered	Filtered	Filtered	Filtered	Filtered	144626	87797.6	121179	43856.3	Filtered	Filtered	16681.2	28851.6	Filtered	Filtered	14625.1	12981.9
O43310	CTIF	CBP80/20-dependent translation initiation factor	CTIF_HUMAN	Filtered	29370.3	1282.45	1933.87	Filtered	Filtered	Filtered	Filtered	Filtered	Filtered	Filtered	Filtered	Filtered	Filtered	Filtered	Filtered	Filtered	Filtered	Filtered	Filtered	Filtered	Filtered	Filtered	Filtered
O43314	PPIP5K2	Inositol hexakisphosphate and diphosphoinositol-pentakisphosphate kinase 2	VIP2_HUMAN	164315	170719	147471	119851	119295	76124.6	183228	110061	11385	21106.2	34414.6	Filtered	Filtered	20042.1	28939.3	Filtered	38271.7	13167.3	16878	74728.7	7985.01	9014.2	31568.6	10994.1
O43318	MAP3K7	Mitogen-activated protein kinase kinase kinase 7	M3K7_HUMAN	619028	556912	533969	481093	43315.3	38196.5	63285	53886.5	90075.4	63870.4	51369.4	40078.5	Filtered	Filtered	Filtered	16093.9	Filtered	Filtered	Filtered	Filtered	26138.6	22753.5	56174	2069471
O43324	EEF1E1	Eukaryotic translation elongation factor 1 epsilon-1	MCA3_HUMAN	NaN	NaN	1.06514e+06	1.49598e+06	152595	NaN	NaN	NaN	NaN	Filtered	NaN	NaN	78645.5	84845.5	NaN	79797.1	100334	108554	152473	225617	NaN	NaN	NaN	NaN
O43325	LYRM1	LYR motif-containing protein 1	LYRM1_HUMAN	Filtered	Filtered	Filtered	Filtered	Filtered	Filtered	Filtered	Filtered	Filtered	Filtered	Filtered	Filtered	114075	103478	110156	54504.9	Filtered	Filtered	Filtered	Filtered	Filtered	Filtered	Filtered	Filtered
O43347	MSI1	RNA-binding protein Musashi homolog 1	MSI1H_HUMAN	806135	48093.7	Filtered	1.00647e+06	409084	241535	389206	Filtered	52086.6	41842.1	51487.5	Filtered	Filtered	49177.1	Filtered	Filtered	Filtered	Filtered	35877.5	17017.2	62229.7	97957.5	61183.6	48751.3
O43353	RIPK2	Receptor-interacting serine/threonine-protein kinase 2	RIPK2_HUMAN	22862.9	25818.8	23880.5	41938.7	Filtered	Filtered	Filtered	Filtered	Filtered	Filtered	Filtered	Filtered	Filtered	Filtered	Filtered	Filtered	Filtered	Filtered	Filtered	Filtered	Filtered	Filtered	Filtered	Filtered
O43374	RASA4	Ras GTPase-activating protein 4	RASL2_HUMAN	59597.6	NaN	NaN	83295.6	36167.9	25562	70489.8	37693.1	Filtered	Filtered	NaN	Filtered	NaN	Filtered	NaN	Filtered	NaN	NaN	NaN	6296.71	NaN	NaN	NaN	NaN
O43379	WDR62	WD repeat-containing protein 62	WDR62_HUMAN	106160	149582	136617	128416	Filtered	Filtered	8274.41	Filtered	Filtered	Filtered	Filtered	Filtered	Filtered	2184.71	Filtered	Filtered	Filtered	Filtered	Filtered	Filtered	Filtered	Filtered	804.895	Filtered
O43390	HNRNPR	Heterogeneous nuclear ribonucleoprotein R	HNRPR_HUMAN	618953	592020	276468	242649	350999	298690	524177	223304	163396	279991	325327	93522	1.56122e+06	551046	566007	397287	9011996	8033552	9524477	10772781	783386	964468	1939967	1.23685e+06
O43395	PRPF3	U4/U6 small nuclear ribonucleoprotein Prp3	PRPF3_HUMAN	Filtered	Filtered	Filtered	15818.1	95320.4	76998.6	143406	160898	107686	155690	79260.2	70709.4	301367	221477	190051	178456	446717	448255	830718	1.01288e+06	200946	357455	177701	139242
O43396	TXNL1	Thioredoxin-like protein 1	TXNL1_HUMAN	1.63835e+06	1.45309e+06	1.57482e+06	1.98113e+06	1.22231e+06	777498	1.80153e+06	636895	169328	250482	340012	289701	259305	166942	253121	273089	283812	257432	172962	407191	143004	184591	178060	150928
O43399	TPD52L2	Tumor protein D54	TPD54_HUMAN	5.29472e+06	4648691	4.80902e+06	4731106	449054	266490	628117	518164	6.50378e+06	9717151	7862186	10729602	106476	151438	179816	154833	20467.8	14322.9	13073.9	Filtered	51321.6	55845.4	62365.5	233853
O43402	EMC8	ER membrane protein complex subunit 8	EMC8_HUMAN	Filtered	Filtered	Filtered	Filtered	Filtered	Filtered	Filtered	Filtered	Filtered	Filtered	Filtered	Filtered	239912	200525	185320	200040	213858	195971	399019	469146	74204.5	168887	124068	110461
O43422	THAP12	52 kDa repressor of the inhibitor of the protein kinase	P52K_HUMAN	77334.6	92192.8	119526	124842	102975	83046.2	145599	119341	20149.2	25791.4	Filtered	Filtered	24582.7	Filtered	Filtered	95939.9	207874	193164	163012	150946	Filtered	Filtered	14794.1	Filtered
O43424	GRID2	Glutamate receptor ionotropic, delta-2	GRID2_HUMAN	Filtered	Filtered	Filtered	Filtered	Filtered	Filtered	Filtered	Filtered	Filtered	Filtered	Filtered	Filtered	Filtered	Filtered	Filtered	Filtered	Filtered	Filtered	Filtered	Filtered	52752.3	24625.7	76460.1	52417.2
O43426	SYNJ1	Synaptojanin-1	SYNJ1_HUMAN	105703	Filtered	Filtered	Filtered	30269.8	11800.9	363850	417362	113423	221315	148687	30181.6	143912	73803.1	168292	173380	93668.6	268956	105682	2261648	187147	1.34409e+06	Filtered	Filtered
O43427	FIBP	Acidic fibroblast growth factor intracellular-binding protein	FIBP_HUMAN	51703.1	91734.8	15588.5	10240.3	23016.5	17651.5	36419.3	Filtered	38747.5	49640.7	38390.3	Filtered	89576.1	105620	114829	83521.4	11904.3	Filtered	16467.9	55614.6	Filtered	6692.12	13935.1	11054.3
O43432	EIF4G3	Eukaryotic translation initiation factor 4 gamma 3	IF4G3_HUMAN	104513	291609	174357	196593	324775	267526	434682	162647	6444.02	12087.3	NaN	NaN	NaN	NaN	NaN	56895.1	16547.4	22080.9	21840.8	77132.8	18664.7	29040.4	34444.1	7375.49
O43447	PPIH	Peptidyl-prolyl cis-trans isomerase H	PPIH_HUMAN	672475	815125	630914	679712	140442	273057	173549	47818.4	54215.4	67240.9	47448.3	42168.7	123437	114002	94101.7	116091	142321	137034	426085	201701	70516.3	107969	107088	73800.2
O43463	SUV39H1	Histone-lysine N-methyltransferase SUV39H1	SUV91_HUMAN	Filtered	Filtered	Filtered	Filtered	Filtered	18368.2	Filtered	Filtered	Filtered	Filtered	Filtered	Filtered	6308.26	Filtered	Filtered	Filtered	230391	154631	295415	422115	61194.6	106885	34705.1	20736.9
O43464	HTRA2	Serine protease HTRA2, mitochondrial	HTRA2_HUMAN	Filtered	Filtered	Filtered	Filtered	3583.23	NaN	Filtered	Filtered	885387	1.09829e+06	884311	694408	233703	269648	261534	201901	Filtered	6938.3	20097.7	18780.3	Filtered	1457.77	Filtered	Filtered
O43482	OIP5	Protein Mis18-beta	MS18B_HUMAN	100542	71485.7	74512.5	83861.6	4654.28	Filtered	5466.28	5268.81	3274.1	Filtered	4524.42	Filtered	Filtered	Filtered	Filtered	Filtered	92266.9	88193.6	123092	182541	34191.7	59768.9	67188.9	64546.8
O43488	AKR7A2	Aflatoxin B1 aldehyde reductase member 2	ARK72_HUMAN	633505	592672	918459	639094	23745.2	20917.9	Filtered	Filtered	24645	35892.2	49375.3	40061.4	131822	117285	125810	104057	18882.1	Filtered	Filtered	Filtered	11642.1	12714.3	17201.3	13754.1
O43491	EPB41L2	Band 4.1-like protein 2	E41L2_HUMAN	572684	460582	413007	588754	347509	254821	370032	380262	209116	379677	299095	220867	1.97972e+06	1.94446e+06	1.95303e+06	1.52765e+06	640818	723583	744501	880137	122146	316260	233128	161254
O43493	TGOLN2	Trans-Golgi network integral membrane protein 2	TGON2_HUMAN	Filtered	Filtered	Filtered	Filtered	Filtered	Filtered	Filtered	10232.5	6671.73	5532.88	4662.21	20218.8	94227.3	88252.2	102566	140738	Filtered	Filtered	Filtered	5066.37	Filtered	Filtered	1955.24	1633.84
O43502	RAD51C	DNA repair protein RAD51 homolog 3	RA51C_HUMAN	78888.7	Filtered	89424.5	113406	Filtered	Filtered	49467.2	Filtered	Filtered	Filtered	Filtered	Filtered	Filtered	Filtered	Filtered	Filtered	Filtered	Filtered	Filtered	Filtered	Filtered	Filtered	Filtered	Filtered
O43504	LAMTOR5	Ragulator complex protein LAMTOR5	LTOR5_HUMAN	5086.69	Filtered	Filtered	Filtered	Filtered	Filtered	Filtered	Filtered	Filtered	Filtered	Filtered	Filtered	69328.5	69226.3	7018.8	3681.78	Filtered	Filtered	93885.6	Filtered	40099.4	74213.1	45752.8	6220.57
O43505	B4GAT1	Beta-1,4-glucuronyltransferase 1	B4GA1_HUMAN	Filtered	Filtered	Filtered	Filtered	Filtered	Filtered	Filtered	Filtered	Filtered	Filtered	Filtered	Filtered	187000	157544	136948	152341	10517.5	13514.7	14981	19570	Filtered	10253.8	Filtered	Filtered
O43513	MED7	Mediator of RNA polymerase II transcription subunit 7	MED7_HUMAN	Filtered	Filtered	16913.7	Filtered	Filtered	9146.07	Filtered	Filtered	Filtered	Filtered	Filtered	Filtered	Filtered	Filtered	Filtered	Filtered	2781.48	13161.8	Filtered	Filtered	Filtered	7617.96	Filtered	Filtered
O43556	SGCE	Epsilon-sarcoglycan	SGCE_HUMAN	Filtered	Filtered	Filtered	Filtered	Filtered	Filtered	Filtered	Filtered	Filtered	Filtered	Filtered	Filtered	129657	94590.4	140805	101373	Filtered	Filtered	Filtered	Filtered	5463.77	11148.6	21989.5	16036.1
O43567	RNF13	E3 ubiquitin-protein ligase RNF13	RNF13_HUMAN	Filtered	Filtered	Filtered	Filtered	Filtered	Filtered	Filtered	Filtered	Filtered	10652.3	33924.8	Filtered	100909	141646	173558	76440.7	Filtered	Filtered	Filtered	Filtered	Filtered	Filtered	4575.21	Filtered
O43572	AKAP10	A-kinase anchor protein 10, mitochondrial	AKA10_HUMAN	38143.8	33077.3	81676.8	131058	Filtered	17575.3	14068.9	Filtered	Filtered	Filtered	Filtered	Filtered	Filtered	Filtered	Filtered	Filtered	Filtered	Filtered	Filtered	Filtered	2002.41	Filtered	5120.87	Filtered
O43583	DENR	Density-regulated protein	DENR_HUMAN	10388.5	12043.7	9705.46	11605.7	Filtered	5898.82	9793.34	11926.3	Filtered	Filtered	Filtered	Filtered	Filtered	Filtered	Filtered	Filtered	Filtered	Filtered	Filtered	Filtered	Filtered	Filtered	Filtered	Filtered
O43592	XPOT	Exportin-T	XPOT_HUMAN	1.41445e+06	1.56096e+06	1.72281e+06	1.13412e+06	80833.3	67233.7	110792	96024.6	53440.5	72350.5	77314.6	15252.4	47658.4	52900.7	67634.3	61429.4	52485.2	70732.7	52644.8	50744	51441.5	75743.9	40134.3	65765.5
O43598	DNPH1	2'-deoxynucleoside 5'-phosphate N-hydrolase 1	DNPH1_HUMAN	1.87607e+06	1.88441e+06	Filtered	Filtered	Filtered	Filtered	Filtered	Filtered	Filtered	Filtered	Filtered	Filtered	Filtered	Filtered	Filtered	Filtered	Filtered	Filtered	Filtered	Filtered	Filtered	Filtered	Filtered	Filtered
O43615	TIMM44	Mitochondrial import inner membrane translocase subunit TIM44	TIM44_HUMAN	Filtered	Filtered	Filtered	Filtered	Filtered	Filtered	8795.66	Filtered	76365.1	97242.7	143676	20022.6	2423022	2.14121e+06	2448318	2.52399e+06	106391	58256.8	118061	187666	40044.7	74273.1	56403.4	50374.8
O43617	TRAPPC3	Trafficking protein particle complex subunit 3	TPPC3_HUMAN	567710	678058	893027	848006	20654.2	71760.4	140552	123317	23176.2	58857.8	76902.9	97151.5	26590.4	Filtered	35237.3	100483	Filtered	5544.48	10448.3	43709.5	Filtered	12714.8	Filtered	11813.3
O43639	NCK2	Cytoplasmic protein NCK2	NCK2_HUMAN	34016.7	48858.9	31457.1	52795.7	29421.7	22786.1	68223.9	97684.1	12765.3	9753.91	9047.62	7370.89	51407.3	16884	35364.7	43388.3	8945.05	9045.49	11774.8	43327.5	Filtered	Filtered	2612.66	Filtered
O43657	TSPAN6	Tetraspanin-6	TSN6_HUMAN	Filtered	Filtered	Filtered	Filtered	Filtered	Filtered	Filtered	Filtered	9515.28	Filtered	Filtered	Filtered	120933	89283.6	65255.1	46907	Filtered	Filtered	15305.4	Filtered	Filtered	Filtered	Filtered	Filtered
O43660	PLRG1	Pleiotropic regulator 1	PLRG1_HUMAN	5748.37	5570.52	6979.36	13033.6	53014.9	28524.4	58406	75675.3	5817.77	16322.6	19984.8	7699.48	43663.9	20982.3	36223	26116.1	376420	382347	419335	803589	30904.6	83708.5	62094.1	49733.7
O43663	PRC1	Protein regulator of cytokinesis 1	PRC1_HUMAN	Filtered	Filtered	Filtered	Filtered	182484	144619	219142	244519	Filtered	Filtered	Filtered	Filtered	Filtered	Filtered	Filtered	Filtered	161005	143803	152696	217338	13907.2	7468.24	25353	17753
O43665	RGS10	Regulator of G-protein signaling 10	RGS10_HUMAN	Filtered	Filtered	22287.1	25741.4	Filtered	Filtered	Filtered	Filtered	Filtered	Filtered	Filtered	Filtered	Filtered	Filtered	Filtered	Filtered	Filtered	Filtered	Filtered	Filtered	Filtered	Filtered	Filtered	Filtered
O43670	ZNF207	BUB3-interacting and GLEBS motif-containing protein ZNF207	ZN207_HUMAN	98685.4	22596.3	5018.61	Filtered	410989	517751	911690	1.19374e+06	57109.9	106704	115964	80232.6	77482.8	15915.6	48133.6	Filtered	100982	136140	160968	179528	8351.15	10396	60507.5	23994.2
O43674	NDUFB5	NADH dehydrogenase [ubiquinone] 1 beta subcomplex subunit 5, mitochondrial	NDUB5_HUMAN	Filtered	Filtered	75815.2	Filtered	Filtered	Filtered	Filtered	Filtered	Filtered	Filtered	Filtered	Filtered	653965	653371	729576	779370	132841	128913	180057	307459	33526.6	100480	55472.9	103331
O43676	NDUFB3	NADH dehydrogenase [ubiquinone] 1 beta subcomplex subunit 3	NDUB3_HUMAN	Filtered	Filtered	Filtered	Filtered	Filtered	Filtered	Filtered	Filtered	Filtered	Filtered	Filtered	Filtered	98181.4	166233	309109	428323	16611	19792.2	83731.7	67824.6	7473.54	26268.1	20086.1	24878.1
O43678	NDUFA2	NADH dehydrogenase [ubiquinone] 1 alpha subcomplex subunit 2	NDUA2_HUMAN	Filtered	Filtered	Filtered	Filtered	Filtered	Filtered	Filtered	Filtered	Filtered	Filtered	Filtered	Filtered	16374.6	35171.2	36715.4	55187.8	Filtered	Filtered	Filtered	Filtered	8230.14	17912.8	14788.3	21046.6
O43681	ASNA1	ATPase ASNA1	ASNA_HUMAN	993929	781506	491698	620513	118562	89552.9	154348	23445.3	480698	654967	707797	211168	14713.8	14321	11817.7	49283.8	15691.6	23489	16293.3	31242.7	48726.4	32119.7	64937.6	62687.7
O43683	BUB1	Mitotic checkpoint serine/threonine-protein kinase BUB1	BUB1_HUMAN	14556.5	18253	24234.9	26512.2	Filtered	Filtered	Filtered	Filtered	Filtered	Filtered	Filtered	Filtered	Filtered	Filtered	Filtered	Filtered	Filtered	Filtered	Filtered	Filtered	Filtered	Filtered	Filtered	Filtered
O43684	BUB3	Mitotic checkpoint protein BUB3	BUB3_HUMAN	763426	593944	700047	715133	4353745	2.77999e+06	5.30289e+06	4.21778e+06	205113	423834	457221	264162	238762	162022	242544	244594	2037977	1.729e+06	2.44246e+06	3.07187e+06	109038	135756	211584	175752
O43707	ACTN4	Alpha-actinin-4	ACTN4_HUMAN	7.98986e+06	5561045	5807813	4.06141e+06	3.34579e+06	2.70719e+06	5.33798e+06	6.46301e+06	599218	884181	748727	616811	440506	300100	278244	282912	1.02161e+06	885927	924809	1.36229e+06	138784	275195	476356	291628
O43708	GSTZ1	Maleylacetoacetate isomerase	MAAI_HUMAN	427107	346850	445990	574217	Filtered	1161.36	Filtered	Filtered	16634.9	38169.6	34178.4	14812.8	870368	839646	1.22011e+06	1.21018e+06	Filtered	Filtered	Filtered	Filtered	Filtered	Filtered	Filtered	Filtered
O43709	BUD23	Probable 18S rRNA (guanine-N(7))-methyltransferase	BUD23_HUMAN	173866	211573	173747	147581	263742	192315	234157	121044	61999.6	83573.2	37165.4	11961.5	37967.1	13777.6	5923.17	6092.97	90956.3	85749.2	77822.1	57555.2	21565.3	39493.1	37981.9	5798.2
O43715	TRIAP1	TP53-regulated inhibitor of apoptosis 1	TRIA1_HUMAN	Filtered	Filtered	Filtered	Filtered	Filtered	Filtered	Filtered	Filtered	12064.5	19890.4	12601.8	26790.7	Filtered	Filtered	Filtered	Filtered	Filtered	Filtered	Filtered	Filtered	Filtered	Filtered	Filtered	Filtered
O43719	HTATSF1	HIV Tat-specific factor 1	HTSF1_HUMAN	Filtered	Filtered	1240.98	1798.07	25866.2	25322	11568.9	9636.97	10206.9	25124.3	26975.4	Filtered	209757	159155	194210	174263	41943.3	37227.3	70709.1	109612	Filtered	Filtered	Filtered	Filtered
O43734	TRAF3IP2	Adapter protein CIKS	CIKS_HUMAN	19121.1	20324.3	35972.4	38114	Filtered	Filtered	Filtered	Filtered	Filtered	Filtered	Filtered	Filtered	Filtered	Filtered	Filtered	Filtered	Filtered	Filtered	Filtered	Filtered	Filtered	Filtered	Filtered	Filtered
O43739	CYTH3	Cytohesin-3	CYH3_HUMAN	77767.5	83167.1	81947.6	105366	17987.4	Filtered	16255.1	Filtered	Filtered	Filtered	Filtered	Filtered	Filtered	Filtered	Filtered	Filtered	Filtered	Filtered	Filtered	Filtered	Filtered	Filtered	Filtered	17623.3
O43741	PRKAB2	5'-AMP-activated protein kinase subunit beta-2	AAKB2_HUMAN	89981.9	98787	5.90965e+06	27499.1	Filtered	55571.2	Filtered	Filtered	70829.1	Filtered	100997	Filtered	Filtered	Filtered	Filtered	Filtered	Filtered	Filtered	Filtered	Filtered	Filtered	11856.9	Filtered	34092.8
O43747	AP1G1	AP-1 complex subunit gamma-1	AP1G1_HUMAN	101798	207160	183809	144219	259513	213544	227043	219578	62667.1	80797.7	67222.4	54047.3	205381	167106	195412	198857	72880.8	99321.3	55907.2	107927	38717.2	47172.6	23421	30615.1
O43752	STX6	Syntaxin-6	STX6_HUMAN	Filtered	Filtered	Filtered	Filtered	29192.1	24500.1	32022.7	44164.7	4345.78	7464.44	4400.19	Filtered	285583	253985	276942	268170	Filtered	26702.5	46162.4	76251.6	3168.99	42386.8	32099.4	12713.8
O43759	SYNGR1	Synaptogyrin-1	SNG1_HUMAN	Filtered	Filtered	Filtered	Filtered	Filtered	Filtered	Filtered	Filtered	Filtered	13558.1	18776.3	Filtered	1.45196e+06	1.16363e+06	1975344	1.74775e+06	Filtered	Filtered	Filtered	Filtered	Filtered	Filtered	Filtered	Filtered
O43760	SYNGR2	Synaptogyrin-2	SNG2_HUMAN	Filtered	38829.5	40970.2	69017.6	76024.2	47982.1	114681	146987	11600.2	64964.6	69202.1	119218	1051729	1.3156e+06	1.86677e+06	1.62682e+06	9611.78	Filtered	33693.8	45937.8	Filtered	Filtered	30819.7	20918.6
O43761	SYNGR3	Synaptogyrin-3	SNG3_HUMAN	Filtered	Filtered	Filtered	Filtered	Filtered	Filtered	12507.2	Filtered	Filtered	Filtered	8668.97	Filtered	96281.3	100746	95889.1	100503	Filtered	Filtered	Filtered	Filtered	Filtered	Filtered	Filtered	Filtered
O43765	SGTA	Small glutamine-rich tetratricopeptide repeat-containing protein alpha	SGTA_HUMAN	897989	978798	1.31508e+06	1.40634e+06	184677	136975	153126	293056	127217	125603	143649	231531	56955	22426.5	40614.2	10490.4	40152.4	Filtered	66782.2	169854	84983.9	Filtered	245542	8697.15
O43766	LIAS	Lipoyl synthase, mitochondrial	LIAS_HUMAN	Filtered	Filtered	Filtered	Filtered	Filtered	Filtered	Filtered	Filtered	Filtered	Filtered	Filtered	Filtered	105280	122835	82359.3	77740.7	Filtered	Filtered	Filtered	Filtered	Filtered	Filtered	Filtered	Filtered
O43768	ENSA	Alpha-endosulfine	ENSA_HUMAN	222955	108783	112996	135925	15191.1	41543.6	49571.7	51389.3	48521.9	77458.9	76630.2	84953.3	35877.3	Filtered	52254	44792.8	34101.1	53278.2	47303.9	49751.7	34740.3	25053.9	21717.9	33268.6
O43772	SLC25A20	Mitochondrial carnitine/acylcarnitine carrier protein	MCAT_HUMAN	Filtered	Filtered	Filtered	Filtered	Filtered	Filtered	Filtered	Filtered	Filtered	Filtered	Filtered	Filtered	95721.7	94395.5	189043	118273	Filtered	Filtered	Filtered	Filtered	Filtered	Filtered	Filtered	Filtered
O43776	NARS	Asparagine--tRNA ligase, cytoplasmic	SYNC_HUMAN	3165029	2948990	4.90333e+06	6.18885e+06	1.17883e+06	809768	894898	795547	722168	669529	871045	1.1325e+06	653134	555612	763298	734505	653991	773690	745945	785662	407969	392844	431224	580497
O43790;P78385;Q14533;Q6NT21	KRT86;KRT83;KRT81;	Keratin, type II cuticular Hb6;Keratin, type II cuticular Hb3;Keratin, type II cuticular Hb1;Keratin, hair, basic, 3 - Homo sapiens (Human).	KRT86_HUMAN;KRT83_HUMAN;KRT81_HUMAN;	NaN	NaN	NaN	NaN	NaN	NaN	NaN	Filtered	NaN	NaN	NaN	NaN	NaN	Filtered	Filtered	NaN	NaN	NaN	NaN	NaN	NaN	NaN	NaN	NaN
O43791	SPOP	Speckle-type POZ protein	SPOP_HUMAN	Filtered	Filtered	Filtered	Filtered	Filtered	Filtered	Filtered	Filtered	Filtered	Filtered	Filtered	Filtered	Filtered	Filtered	Filtered	Filtered	Filtered	Filtered	8991.15	18835.4	Filtered	7996.06	15388.7	Filtered
O43795	MYO1B	Unconventional myosin-Ib	MYO1B_HUMAN	767944	676914	826492	733565	187350	125177	209941	308397	158866	235485	207877	211274	139026	43277.7	89236.6	33705.6	430058	376746	876283	1.24627e+06	431073	777287	1.14405e+06	1.14153e+06
O43805	SSNA1	Sjoegren syndrome nuclear autoantigen 1	SSNA1_HUMAN	Filtered	53579.1	35494.2	Filtered	Filtered	Filtered	Filtered	Filtered	Filtered	Filtered	Filtered	Filtered	Filtered	Filtered	Filtered	Filtered	Filtered	Filtered	Filtered	Filtered	Filtered	Filtered	Filtered	Filtered
O43808	SLC25A17	Peroxisomal membrane protein PMP34	PM34_HUMAN	Filtered	Filtered	1431.17	Filtered	Filtered	Filtered	Filtered	Filtered	Filtered	Filtered	Filtered	Filtered	412254	328658	248932	216041	63576.8	53319.1	262461	497834	77603.3	169052	100990	121384
O43809	NUDT21	Cleavage and polyadenylation specificity factor subunit 5	CPSF5_HUMAN	431515	664381	391698	224715	2307571	2.37796e+06	5.34187e+06	1.47895e+06	1.79704e+06	1.78283e+06	1.26366e+06	436576	1.11527e+06	1019658	1.14174e+06	1.30613e+06	1.31382e+06	1.47363e+06	3.63255e+06	1.00089e+06	957965	1.27144e+06	1.07094e+06	860200
O43813	LANCL1	Glutathione S-transferase LANCL1	LANC1_HUMAN	958123	886475	899704	928759	174775	179580	250595	230363	162980	208784	226109	283242	601996	597702	742593	662294	127098	157366	220078	86147.2	95837.6	83326.2	157393	195011
O43815	STRN	Striatin	STRN_HUMAN	715098	713041	525654	520517	615686	426138	814150	619257	81879.4	108849	98608	74292.7	416814	352635	381708	364161	47028	52084.4	99801.9	113693	32398.4	62262.3	31941.5	57332.3
O43818	RRP9	U3 small nucleolar RNA-interacting protein 2	U3IP2_HUMAN	23576.6	Filtered	27155.7	37339	157998	116893	245706	307650	33229.9	43209.3	62365.9	23696.9	126497	75142.9	91814.6	107639	1.01814e+06	890837	911365	1.43291e+06	566517	1139233	2.70886e+06	2.36636e+06
O43819	SCO2	Protein SCO2 homolog, mitochondrial	SCO2_HUMAN	Filtered	Filtered	Filtered	Filtered	Filtered	Filtered	Filtered	Filtered	Filtered	Filtered	Filtered	Filtered	66253.6	58342	83523.4	134027	Filtered	Filtered	Filtered	Filtered	Filtered	Filtered	Filtered	Filtered
O43823	AKAP8	A-kinase anchor protein 8	AKAP8_HUMAN	Filtered	Filtered	Filtered	15803	Filtered	14429.8	25075	Filtered	18526.5	33540.3	30636	Filtered	119119	106570	42608.1	34745.5	101732	81022.2	170433	411551	139309	246103	214139	142806
O43824	GTPBP6	Putative GTP-binding protein 6	GTPB6_HUMAN	Filtered	Filtered	Filtered	Filtered	Filtered	Filtered	Filtered	Filtered	Filtered	Filtered	Filtered	Filtered	94334	72782.7	53410.5	71746.1	49417.2	41380.2	68518.4	104733	Filtered	Filtered	Filtered	Filtered
O43826	SLC37A4	Glucose-6-phosphate exchanger SLC37A4	G6PT1_HUMAN	Filtered	Filtered	Filtered	Filtered	Filtered	Filtered	Filtered	Filtered	Filtered	Filtered	Filtered	Filtered	115318	88064.3	151702	156665	Filtered	Filtered	Filtered	Filtered	Filtered	Filtered	Filtered	Filtered
O43837	IDH3B	Isocitrate dehydrogenase [NAD] subunit beta, mitochondrial	IDH3B_HUMAN	Filtered	Filtered	Filtered	Filtered	38857.3	25196.2	36949	Filtered	42642.5	58584	47408.6	37338.8	1.99755e+06	1.59998e+06	1.70537e+06	1.54195e+06	5291.51	17174.6	41736.3	57178.2	172094	32181.4	5021.08	18165.4
O43847	NRDC	Nardilysin	NRDC_HUMAN	2.02235e+06	1.99706e+06	2.46773e+06	2397583	130668	82917.5	138396	88180.6	43080.7	43016	78834.9	48682.3	62918.4	41426.4	87133	84512.7	18288.8	32195.6	58376.8	172606	75673.3	38543.7	78086.6	115028
O43852	CALU	Calumenin	CALU_HUMAN	49722.1	136340	131587	86623.4	117180	81366.4	162123	219248	9165218	9152353	9808789	10573210	467092	371998	522033	561508	23309.5	109463	74352.3	121015	64947.7	154432	237049	210434
O43854	EDIL3	EGF-like repeat and discoidin I-like domain-containing protein 3	EDIL3_HUMAN	Filtered	15280.6	Filtered	Filtered	46450.7	42542.3	79184.2	70702.8	174064	316419	293478	232646	1.05743e+06	963914	1.19913e+06	1.03285e+06	174395	227662	612685	618762	141870	357369	313428	237352
O43865	AHCYL1	S-adenosylhomocysteine hydrolase-like protein 1	SAHH2_HUMAN	231848	208445	141801	61349.9	11648.2	34885	22191.7	NaN	NaN	NaN	NaN	NaN	NaN	NaN	NaN	2521.67	NaN	NaN	NaN	NaN	NaN	NaN	NaN	NaN
O43896	KIF1C	Kinesin-like protein KIF1C	KIF1C_HUMAN	21243.1	Filtered	89100.7	78137.5	14199.9	15755.5	28239.5	67563.9	4227.53	Filtered	39613.9	Filtered	Filtered	Filtered	Filtered	Filtered	Filtered	Filtered	9857.56	Filtered	Filtered	6985.82	5922.75	Filtered
O43900	PRICKLE3	Prickle planar cell polarity protein 3	PRIC3_HUMAN	11662.8	Filtered	Filtered	18295.8	Filtered	Filtered	Filtered	Filtered	Filtered	7427.91	Filtered	Filtered	29696.5	35653.3	31059	43850.1	Filtered	Filtered	3879.06	75209.1	Filtered	Filtered	7730.59	Filtered
O43909	EXTL3	Exostosin-like 3	EXTL3_HUMAN	Filtered	242934	Filtered	1.06264e+06	Filtered	Filtered	Filtered	123400	Filtered	Filtered	Filtered	Filtered	105410	99009.5	125356	137119	Filtered	7339.44	89333	141969	5129.8	48115.1	15822.4	1.25565e+06
O43913	ORC5	Origin recognition complex subunit 5	ORC5_HUMAN	38407.4	Filtered	15329.1	23549.2	264900	360663	765680	244606	Filtered	Filtered	Filtered	Filtered	Filtered	Filtered	Filtered	326200	350824	256497	224497	442939	28445.2	70243.5	39995.6	39773.1
O43920	NDUFS5	NADH dehydrogenase [ubiquinone] iron-sulfur protein 5	NDUS5_HUMAN	Filtered	Filtered	Filtered	Filtered	Filtered	Filtered	Filtered	Filtered	Filtered	Filtered	Filtered	Filtered	425596	431413	544712	591794	22339	23994.6	98958.1	Filtered	42976.9	84962.6	48422.8	59775.3
O43924	PDE6D	Retinal rod rhodopsin-sensitive cGMP 3',5'-cyclic phosphodiesterase subunit delta	PDE6D_HUMAN	105939	Filtered	193365	Filtered	Filtered	Filtered	26876.3	Filtered	Filtered	Filtered	212600	Filtered	Filtered	Filtered	Filtered	Filtered	151257	Filtered	Filtered	Filtered	Filtered	Filtered	Filtered	Filtered
O43929	ORC4	Origin recognition complex subunit 4	ORC4_HUMAN	184843	150084	143557	194733	123054	127196	222985	217591	NaN	Filtered	Filtered	Filtered	77784.6	43587.6	67051	56040.9	100809	89783	140127	176842	35097.3	57447.2	30468	1561.41
O43933	PEX1	Peroxisome biogenesis factor 1	PEX1_HUMAN	35143.2	36462.9	31804.1	Filtered	Filtered	Filtered	Filtered	Filtered	11759.9	Filtered	Filtered	Filtered	Filtered	36310.7	42856.6	38951.9	Filtered	Filtered	Filtered	Filtered	Filtered	Filtered	16382.6	Filtered
O60216	RAD21	Double-strand-break repair protein rad21 homolog	RAD21_HUMAN	Filtered	Filtered	Filtered	Filtered	267667	236383	228627	35506.2	Filtered	Filtered	Filtered	Filtered	198453	160121	120031	65609.4	1.46918e+06	1119667	1.12352e+06	1.10536e+06	186801	343604	126918	89136.2
O60220	TIMM8A	Mitochondrial import inner membrane translocase subunit Tim8 A	TIM8A_HUMAN	Filtered	Filtered	Filtered	Filtered	Filtered	Filtered	Filtered	Filtered	565551	800768	645550	253722	206966	218694	188471	237119	115225	108698	238148	111311	41086.3	75661.3	79289.4	62121.6
O60231	DHX16	Pre-mRNA-splicing factor ATP-dependent RNA helicase DHX16	DHX16_HUMAN	92951.2	201927	128206	54565.3	246395	145362	288798	206206	96293.5	121219	81829.9	31556.5	224346	118579	97128.3	53310.4	110087	119220	153009	298317	68810	107201	124846	71859.8
O60232	SSSCA1	Sjoegren syndrome/scleroderma autoantigen 1	SSA27_HUMAN	51255.1	110304	117867	74138.1	Filtered	Filtered	Filtered	Filtered	Filtered	Filtered	Filtered	Filtered	Filtered	Filtered	Filtered	Filtered	Filtered	Filtered	Filtered	Filtered	Filtered	Filtered	Filtered	Filtered
O60238	BNIP3L	BCL2/adenovirus E1B 19 kDa protein-interacting protein 3-like	BNI3L_HUMAN	Filtered	Filtered	Filtered	Filtered	Filtered	Filtered	Filtered	Filtered	Filtered	Filtered	Filtered	Filtered	30424.9	37790.8	40495.1	33143.4	Filtered	Filtered	Filtered	Filtered	Filtered	Filtered	Filtered	NaN
O60244	MED14	Mediator of RNA polymerase II transcription subunit 14	MED14_HUMAN	Filtered	Filtered	Filtered	Filtered	53491.2	23187.1	94981.6	21660.9	Filtered	Filtered	Filtered	Filtered	91244.7	Filtered	Filtered	56385.7	335319	252200	383848	736718	45118.3	44325.9	21207.7	34642.5
O60245	PCDH7	Protocadherin-7	PCDH7_HUMAN	Filtered	Filtered	Filtered	Filtered	Filtered	Filtered	Filtered	Filtered	Filtered	Filtered	Filtered	Filtered	61202.6	61317.3	37798.2	28305	14441.6	15269.1	Filtered	Filtered	7709.34	26501.2	10431	15226.7
O60256	PRPSAP2	Phosphoribosyl pyrophosphate synthase-associated protein 2	KPRB_HUMAN	635715	675463	617669	574344	113609	102546	134698	158216	25902.1	33531.1	14488.7	39565.2	10807.4	9186.47	10461.1	17756.6	9045.65	10586.9	11031.3	12101.3	5186.38	15208.5	6526.92	19575.7
O60264	SMARCA5	SWI/SNF-related matrix-associated actin-dependent regulator of chromatin subfamily A member 5	SMCA5_HUMAN	46985.6	11284.3	10619.2	NaN	142252	196208	122800	169184	15560.9	59014	47526.8	NaN	84301.1	4871.56	16095.8	5434.21	924236	1.05981e+06	2009282	3.28095e+06	103130	257642	500932	139780
O60266	ADCY3	Adenylate cyclase type 3	ADCY3_HUMAN	Filtered	Filtered	Filtered	Filtered	Filtered	Filtered	Filtered	Filtered	Filtered	Filtered	Filtered	Filtered	166858	107309	128706	120812	Filtered	Filtered	Filtered	Filtered	Filtered	16485.3	22415.4	20261.1
O60268	KIAA0513	Uncharacterized protein KIAA0513	K0513_HUMAN	Filtered	Filtered	Filtered	Filtered	Filtered	Filtered	Filtered	Filtered	Filtered	Filtered	Filtered	Filtered	Filtered	Filtered	Filtered	Filtered	Filtered	Filtered	Filtered	Filtered	Filtered	Filtered	Filtered	Filtered
O60271	SPAG9	C-Jun-amino-terminal kinase-interacting protein 4	JIP4_HUMAN	255150	239697	378131	339386	40683.9	54044.3	79745.6	51396	43238.9	35527.8	69826.5	85453.6	32641.5	3516.27	45237.1	89091.4	41587	45961.3	205305	30109.7	101116	17918.6	43982.7	50998.4
O60279	SUSD5	Sushi domain-containing protein 5	SUSD5_HUMAN	Filtered	Filtered	Filtered	Filtered	Filtered	Filtered	Filtered	Filtered	Filtered	Filtered	Filtered	Filtered	Filtered	Filtered	Filtered	5145.05	Filtered	Filtered	Filtered	Filtered	Filtered	Filtered	Filtered	Filtered
O60281	ZNF292	Zinc finger protein 292	ZN292_HUMAN	Filtered	Filtered	Filtered	Filtered	Filtered	Filtered	Filtered	Filtered	Filtered	Filtered	Filtered	Filtered	Filtered	Filtered	Filtered	Filtered	46022	51652.5	94394.9	127983	Filtered	36421.5	Filtered	Filtered
O60282	KIF5C	Kinesin heavy chain isoform 5C	KIF5C_HUMAN	499807	651017	374014	326559	182578	186685	428231	383839	37227.6	68213.8	23863.6	42308.5	158925	235877	168297	182981	16554.1	18620.2	30220.3	44847.7	41746.9	61575.8	29076.3	17919.4
O60285	NUAK1	NUAK family SNF1-like kinase 1	NUAK1_HUMAN	89685.6	70367.1	47125	42147.7	Filtered	Filtered	9841.42	10838.5	Filtered	Filtered	Filtered	Filtered	Filtered	Filtered	Filtered	Filtered	15788.2	36310.4	52695.8	36413.2	Filtered	Filtered	Filtered	Filtered
O60287	URB1	Nucleolar pre-ribosomal-associated protein 1	NPA1P_HUMAN	24183.3	Filtered	Filtered	Filtered	18765.3	21554.6	62306.6	Filtered	Filtered	Filtered	Filtered	Filtered	72156.2	Filtered	3350.23	28704.3	271384	225114	300765	579500	120880	194171	241359	157405
O60291	MGRN1	E3 ubiquitin-protein ligase MGRN1	MGRN1_HUMAN	Filtered	Filtered	Filtered	Filtered	Filtered	Filtered	Filtered	Filtered	179559	8951.79	29428.7	4302.75	1203307	1.24011e+06	1.06822e+06	511237	Filtered	Filtered	Filtered	Filtered	55795.9	161238	243543	30069.7
O60292	SIPA1L3	Signal-induced proliferation-associated 1-like protein 3	SI1L3_HUMAN	Filtered	Filtered	Filtered	Filtered	Filtered	Filtered	Filtered	Filtered	Filtered	Filtered	Filtered	Filtered	Filtered	Filtered	Filtered	Filtered	Filtered	Filtered	47322.9	53715.9	37976.2	82527.7	79492.1	45713.2
O60293	ZFC3H1	Zinc finger C3H1 domain-containing protein	ZC3H1_HUMAN	Filtered	Filtered	Filtered	Filtered	Filtered	Filtered	Filtered	Filtered	Filtered	Filtered	Filtered	Filtered	60751.8	5318.34	Filtered	19498.7	288128	251975	312125	430858	36507.3	116305	66991.2	15697.8
O60294	LCMT2	tRNA wybutosine-synthesizing protein 4	TYW4_HUMAN	71898.1	16443.6	25727.4	83586.7	Filtered	Filtered	Filtered	Filtered	Filtered	Filtered	Filtered	Filtered	Filtered	Filtered	Filtered	Filtered	Filtered	Filtered	Filtered	Filtered	Filtered	Filtered	Filtered	Filtered
O60299	LZTS3	Leucine zipper putative tumor suppressor 3	LZTS3_HUMAN	Filtered	Filtered	Filtered	Filtered	12300.5	Filtered	11905.1	Filtered	Filtered	Filtered	58204.7	Filtered	Filtered	Filtered	Filtered	Filtered	7299.02	Filtered	6605.17	24913	18284.5	36831.8	46329.6	12275.8
O60306	AQR	RNA helicase aquarius	AQR_HUMAN	116974	12614.7	1583868	1.35046e+06	58703.5	44886.7	87403	132435	28057.7	31369.2	40681	574561	176734	103030	145253	112772	723759	628595	947516	1.62046e+06	186540	316226	350648	308001
O60307	MAST3	Microtubule-associated serine/threonine-protein kinase 3	MAST3_HUMAN	29215.1	10396.1	7475.35	Filtered	Filtered	Filtered	Filtered	Filtered	Filtered	Filtered	Filtered	Filtered	Filtered	Filtered	Filtered	Filtered	Filtered	Filtered	Filtered	Filtered	Filtered	Filtered	Filtered	Filtered
O60313	OPA1	Dynamin-like 120 kDa protein, mitochondrial	OPA1_HUMAN	Filtered	Filtered	Filtered	Filtered	Filtered	Filtered	Filtered	Filtered	303897	671073	1.0241e+06	645668	422001	440654	460493	436363	37762.2	75661.3	70698.8	85481.2	23500.1	56257.7	57562.1	31650.1
O60318	MCM3AP	Germinal-center associated nuclear protein	GANP_HUMAN	Filtered	Filtered	Filtered	Filtered	Filtered	Filtered	Filtered	Filtered	Filtered	8224.9	Filtered	Filtered	Filtered	Filtered	Filtered	Filtered	80597.2	63106.9	213004	297603	88503.3	141304	178832	124914
O60331	PIP5K1C	Phosphatidylinositol 4-phosphate 5-kinase type-1 gamma	PI51C_HUMAN	Filtered	Filtered	Filtered	Filtered	Filtered	Filtered	4269.62	3714.61	Filtered	Filtered	9980.69	Filtered	44088.7	27314.3	50028.3	45062.6	Filtered	Filtered	7319.28	9152.53	Filtered	Filtered	Filtered	Filtered
O60333	KIF1B	Kinesin-like protein KIF1B	KIF1B_HUMAN	173812	155072	257010	245672	40763.5	27437.9	104156	114499	Filtered	3769.36	Filtered	Filtered	17626.8	NaN	19111.4	NaN	32468	NaN	32075.2	88897.6	NaN	9137.26	NaN	13097.4
O60337	2006-03-01	E3 ubiquitin-protein ligase MARCH6	MARH6_HUMAN	Filtered	Filtered	Filtered	Filtered	Filtered	Filtered	Filtered	Filtered	Filtered	Filtered	Filtered	Filtered	245465	179600	277712	235338	Filtered	Filtered	Filtered	Filtered	Filtered	Filtered	Filtered	Filtered
O60341	KDM1A	Lysine-specific histone demethylase 1A	KDM1A_HUMAN	299166	324213	64890.8	223685	253728	229183	281151	175126	52372.7	71963.5	67610.6	50473.4	165377	132579	139028	111951	1.01618e+06	902465	871984	1.0716e+06	126517	207545	167523	105555
O60343	TBC1D4	TBC1 domain family member 4	TBCD4_HUMAN	374055	276280	329010	316362	31381.1	23343.5	41610.4	Filtered	36942.5	27192.2	27441.8	17049.9	Filtered	17124.2	8235.77	Filtered	8396.37	Filtered	Filtered	3989.75	36535.6	29252.7	37602.6	40484.3
O60347	TBC1D12	TBC1 domain family member 12	TBC12_HUMAN	Filtered	18221.9	Filtered	Filtered	Filtered	Filtered	Filtered	Filtered	Filtered	Filtered	Filtered	Filtered	Filtered	Filtered	Filtered	Filtered	Filtered	Filtered	Filtered	Filtered	Filtered	Filtered	Filtered	Filtered
O60353	FZD6	Frizzled-6	FZD6_HUMAN	Filtered	Filtered	Filtered	Filtered	Filtered	Filtered	Filtered	Filtered	Filtered	Filtered	Filtered	Filtered	108445	103883	90468.5	156549	Filtered	Filtered	21797.3	44451.4	Filtered	Filtered	12320.6	Filtered
O60427	FADS1	Acyl-CoA (8-3)-desaturase	FADS1_HUMAN	Filtered	Filtered	Filtered	Filtered	Filtered	Filtered	Filtered	Filtered	57021	84027.7	83408	10197.2	228122	252160	351413	354822	94636	50906.1	150580	239763	45042.4	77734.2	31764.4	61347.2
O60443	GSDME	Gasdermin-E	GSDME_HUMAN	492642	1305866	1.10284e+06	995695	Filtered	Filtered	30725.1	5907.88	15793.4	16746.2	24590	38732.1	Filtered	17558.9	21283.5	28262.7	10836	12120.8	30037.8	22364.9	16831.2	49391.5	30348.6	41719.3
O60476	MAN1A2	Mannosyl-oligosaccharide 1,2-alpha-mannosidase IB	MA1A2_HUMAN	Filtered	Filtered	Filtered	Filtered	9483.32	Filtered	13431.9	Filtered	Filtered	17784.1	9657.44	Filtered	193754	112131	187184	200343	85640.1	42620.8	83979.8	118577	14323.2	32125.4	9658.2	14036.9
O60488	ACSL4	Long-chain-fatty-acid--CoA ligase 4	ACSL4_HUMAN	32218.1	Filtered	Filtered	Filtered	69947	56365	87745.9	47242.7	983215	1.2393e+06	1.37676e+06	814065	443481	369692	418086	316593	105662	113312	182905	173831	46764.3	95329.8	46263.3	48693.5
O60493	SNX3	Sorting nexin-3	SNX3_HUMAN	NaN	Filtered	NaN	28857.9	73339.2	60471.8	106282	137444	202360	296255	260735	575874	11118.2	44068.7	45065.5	62324.8	3714.78	NaN	1924.29	3191.14	2530.43	NaN	NaN	13130.8
O60499	STX10	Syntaxin-10	STX10_HUMAN	19286.9	Filtered	7161.67	Filtered	34688.9	28854.4	118607	30955.5	18114.7	26322.2	17308.2	32624.4	408399	446484	403721	518608	84655.1	23972.3	54103.6	139507	16771	46212.6	35520.2	20253.6
O60502	OGA	Protein O-GlcNAcase	OGA_HUMAN	786988	755294	1.15694e+06	920902	104979	67333.8	70022.6	50854.7	71016.5	88738.5	87551	109193	52026.8	56436.9	60798.4	75497.5	58764.6	78599.2	53306	57412.3	38888	44185.8	37112.3	59705.4
O60503	ADCY9	Adenylate cyclase type 9	ADCY9_HUMAN	Filtered	Filtered	Filtered	Filtered	Filtered	Filtered	Filtered	Filtered	Filtered	Filtered	Filtered	Filtered	26575.8	20940.7	11220.4	12766	Filtered	Filtered	Filtered	Filtered	Filtered	Filtered	3967.25	Filtered
O60504	SORBS3	Vinexin	VINEX_HUMAN	53151.8	46649	98830.1	75912.3	59481.4	49533	110455	135570	2922.54	4290.51	21660.4	Filtered	Filtered	Filtered	Filtered	Filtered	Filtered	Filtered	Filtered	2652.55	Filtered	Filtered	7083.44	3538.14
O60506	SYNCRIP	Heterogeneous nuclear ribonucleoprotein Q	HNRPQ_HUMAN	1548239	1051029	1.17728e+06	1.18627e+06	431044	382539	526462	856309	77900.2	215814	204309	64236	225255	172655	162484	175154	1.06423e+06	1.01909e+06	767366	1033524	97420.3	149543	96406.9	100978
O60507	TPST1	Protein-tyrosine sulfotransferase 1	TPST1_HUMAN	Filtered	Filtered	Filtered	Filtered	Filtered	Filtered	20542.4	Filtered	Filtered	Filtered	7266.56	8578.87	268012	240135	212793	205455	67027.6	46285.6	76314.6	149404	205211	57665.9	29922.5	26864
O60508	CDC40	Pre-mRNA-processing factor 17	PRP17_HUMAN	72400.1	57230.3	48571.8	20756.3	82604.5	62141.9	139735	143781	5353.25	Filtered	5475.56	Filtered	59112.8	13766.2	12474.5	17718.7	499548	493338	353231	571987	223171	384629	463475	309953
O60512	B4GALT3	Beta-1,4-galactosyltransferase 3	B4GT3_HUMAN	Filtered	Filtered	Filtered	Filtered	Filtered	Filtered	Filtered	Filtered	Filtered	Filtered	Filtered	Filtered	20842.4	18850.8	12247.5	10285.1	Filtered	Filtered	Filtered	Filtered	Filtered	Filtered	Filtered	Filtered
O60513	B4GALT4	Beta-1,4-galactosyltransferase 4	B4GT4_HUMAN	Filtered	Filtered	Filtered	Filtered	Filtered	Filtered	Filtered	Filtered	6781.6	8333.31	10605.8	Filtered	24276.5	22136.7	27271.5	80374.7	19850.4	Filtered	26345.4	29203.7	2362.96	Filtered	17011.5	19709.6
O60518	RANBP6	Ran-binding protein 6	RNBP6_HUMAN	34335	340201	238805	449622	30953.7	3842.42	11347.8	Filtered	Filtered	Filtered	Filtered	Filtered	101391	112983	127380	140152	Filtered	9133.71	56929.6	Filtered	Filtered	Filtered	Filtered	Filtered
O60524	NEMF	Nuclear export mediator factor NEMF	NEMF_HUMAN	406724	313745	217838	234773	190023	133786	200677	181524	21378.8	11447.3	40420.1	57445.2	69672.4	54435.7	68473.1	76306.4	54241.5	54322.3	66988.4	124032	32969.1	48015.5	47745.7	50048.8
O60547	GMDS	GDP-mannose 4,6 dehydratase	GMDS_HUMAN	122992	84218.1	149514	163883	Filtered	11001.2	9094.02	Filtered	Filtered	Filtered	Filtered	Filtered	9535.75	Filtered	Filtered	8380.16	8667.9	12547.1	4498.59	7340.94	7449.08	2937.83	4724.91	7935.67
O60551	NMT2	Glycylpeptide N-tetradecanoyltransferase 2	NMT2_HUMAN	158258	166774	86804.1	56800.6	33814.7	51910.5	81972.5	73766.9	Filtered	Filtered	Filtered	Filtered	Filtered	Filtered	Filtered	Filtered	Filtered	4883.9	Filtered	Filtered	Filtered	Filtered	Filtered	Filtered
O60563	CCNT1	Cyclin-T1	CCNT1_HUMAN	Filtered	Filtered	Filtered	Filtered	Filtered	8328.84	23527.6	24029.9	29901.1	34344.9	43125	21305.1	102375	80292.3	115359	142171	67714.4	70197.3	74817.1	73481.1	15453.4	30867.4	24221.4	14188.8
O60566	BUB1B	Mitotic checkpoint serine/threonine-protein kinase BUB1 beta	BUB1B_HUMAN	163402	607115	108209	125076	Filtered	Filtered	Filtered	Filtered	39018.4	Filtered	Filtered	Filtered	148596	Filtered	Filtered	Filtered	Filtered	Filtered	Filtered	Filtered	Filtered	13455.3	229644	Filtered
O60568	PLOD3	Multifunctional procollagen lysine hydroxylase and glycosyltransferase LH3	PLOD3_HUMAN	Filtered	Filtered	6853.67	Filtered	48171.6	19649.3	48129.2	108683	377792	569672	903407	772584	388338	273813	298968	349410	582739	504054	687276	949141	159272	317799	322557	293031
O60573	EIF4E2	Eukaryotic translation initiation factor 4E type 2	IF4E2_HUMAN	424166	147842	396699	159225	904286	602456	1.28506e+06	145273	104737	159469	153274	Filtered	95826.2	73353	156877	39143.9	165810	128856	407290	364898	199175	354795	109826	184679
O60583	CCNT2	Cyclin-T2	CCNT2_HUMAN	Filtered	Filtered	Filtered	Filtered	Filtered	Filtered	Filtered	Filtered	1726.4	18182	23301	Filtered	74514.7	15865.5	15055.4	9722.31	53731.1	28532	39188.5	16668.6	Filtered	19301	9124.75	Filtered
O60610	DIAPH1	Protein diaphanous homolog 1	DIAP1_HUMAN	438933	716169	871598	604026	124894	76040.6	125042	87577.6	99588.3	95733.2	109476	120308	60964.8	62331.8	91283	83575.3	87167.2	99530	76420.4	62378.5	57983.7	65320.6	63349.6	65680.7
O60613	SELENOF	Selenoprotein F	SEP15_HUMAN	Filtered	Filtered	Filtered	Filtered	Filtered	Filtered	Filtered	Filtered	376057	531234	235507	254609	42650.6	33208	21698.6	Filtered	Filtered	Filtered	Filtered	Filtered	Filtered	Filtered	5076.68	Filtered
O60635	TSPAN1	Tetraspanin-1	TSN1_HUMAN	Filtered	Filtered	Filtered	Filtered	Filtered	Filtered	Filtered	Filtered	Filtered	Filtered	Filtered	Filtered	Filtered	Filtered	Filtered	Filtered	Filtered	Filtered	Filtered	Filtered	Filtered	Filtered	Filtered	Filtered
O60645	EXOC3	Exocyst complex component 3	EXOC3_HUMAN	17969.7	27437.7	30705.5	27615.2	200870	158056	371650	465189	5413.92	12814.8	18583.1	18332	65670	89178.8	117712	156335	15407.8	20848.9	148975	96900.9	41288.7	128480	30570.9	101186
O60664	PLIN3	Perilipin-3	PLIN3_HUMAN	5023855	4591686	6.16566e+06	6458444	255456	144233	262431	371132	401154	720208	447434	654653	256720	285687	283731	256676	104973	83802.4	65005.4	61026.3	50387.3	51400.9	70411.3	70170.1
O60669	SLC16A7	Monocarboxylate transporter 2	MOT2_HUMAN	Filtered	Filtered	Filtered	Filtered	Filtered	Filtered	Filtered	Filtered	Filtered	Filtered	Filtered	Filtered	18023.8	53519.9	38334.5	44136.5	Filtered	Filtered	Filtered	Filtered	Filtered	Filtered	Filtered	Filtered
O60671	RAD1	Cell cycle checkpoint protein RAD1	RAD1_HUMAN	102046	126431	160576	109710	37652.5	29268.7	61958.7	Filtered	Filtered	Filtered	Filtered	Filtered	Filtered	Filtered	Filtered	12064.9	Filtered	Filtered	Filtered	22130.5	Filtered	Filtered	4208.13	Filtered
O60675	MAFK	Transcription factor MafK	MAFK_HUMAN	Filtered	Filtered	Filtered	Filtered	Filtered	Filtered	Filtered	Filtered	Filtered	Filtered	Filtered	Filtered	Filtered	Filtered	Filtered	Filtered	12809.7	13867.8	28741.6	Filtered	Filtered	Filtered	Filtered	Filtered
O60678	PRMT3	Protein arginine N-methyltransferase 3	ANM3_HUMAN	125402	144037	94517.2	169870	Filtered	Filtered	Filtered	Filtered	Filtered	Filtered	Filtered	Filtered	Filtered	Filtered	Filtered	1292.07	Filtered	Filtered	Filtered	Filtered	Filtered	Filtered	18657	Filtered
O60683	PEX10	Peroxisome biogenesis factor 10	PEX10_HUMAN	16168.4	Filtered	11418.8	11755.6	11251.9	18159.1	37493.5	Filtered	4517.29	Filtered	Filtered	Filtered	69960.9	70988.3	73467.3	66854.1	5504.23	11919	28436.5	38645.1	Filtered	5980.69	6138.44	Filtered
O60684	KPNA6	Importin subunit alpha-7	IMA7_HUMAN	1.76914e+06	1.64999e+06	1.4821e+06	795842	183791	174399	310146	326570	140161	157325	194550	157667	130499	88637.5	110247	90942.5	172430	179227	268399	300005	93469.4	153439	189681	134603
O60701	UGDH	UDP-glucose 6-dehydrogenase	UGDH_HUMAN	2946081	3709007	4682775	4703090	191084	139856	168785	189863	116096	163538	190074	203050	122850	110680	161580	162925	113632	109990	103998	110785	85237.4	74775.2	107871	51873
O60704	TPST2	Protein-tyrosine sulfotransferase 2	TPST2_HUMAN	250390	Filtered	355137	401834	Filtered	18336.4	13431.9	Filtered	34656.3	52231.6	57137.9	15071.2	597721	533378	362458	345131	161951	144016	239461	233359	85347.9	162120	86513.5	110623
O60716	CTNND1	Catenin delta-1	CTND1_HUMAN	75339.5	62766.2	87435.5	108548	217354	144881	251511	442923	32151.4	53978.7	51432.3	68321.3	617178	559280	828015	727940	113797	110732	258593	399552	70284.2	130083	175675	116661
O60725	ICMT	Protein-S-isoprenylcysteine O-methyltransferase	ICMT_HUMAN	Filtered	Filtered	Filtered	Filtered	Filtered	Filtered	Filtered	Filtered	Filtered	Filtered	Filtered	Filtered	64789	30343	22997	30038.9	Filtered	Filtered	Filtered	Filtered	Filtered	Filtered	Filtered	Filtered
O60732	MAGEC1	Melanoma-associated antigen C1	MAGC1_HUMAN	558399	487583	660574	795180	85980.9	65401.7	133925	21873.3	50307.3	104546	3863.27	69196.6	124556	110627	90983.2	103688	57124.7	49687.4	88691.1	97011.1	56975.6	51111.2	132474	98474.2
O60739	EIF1B	Eukaryotic translation initiation factor 1b	EIF1B_HUMAN	NaN	NaN	NaN	NaN	NaN	NaN	5358.02	NaN	NaN	NaN	NaN	NaN	NaN	NaN	NaN	NaN	NaN	NaN	NaN	NaN	NaN	NaN	NaN	NaN
O60749	SNX2	Sorting nexin-2	SNX2_HUMAN	364656	267918	224275	227023	601397	430172	762852	586849	2.234e+06	3.33829e+06	3.16323e+06	1.88352e+06	304668	258050	232472	200090	12516.9	15530.9	9923.89	2652.5	13397.4	9314.89	33078.6	9318.98
O60762	DPM1	Dolichol-phosphate mannosyltransferase subunit 1	DPM1_HUMAN	Filtered	Filtered	Filtered	Filtered	Filtered	Filtered	17923.4	Filtered	62538.1	96633.1	61935.6	Filtered	3.16858e+06	2.5537e+06	2.10333e+06	2169710	83687.4	143830	733137	1.08442e+06	66621	181854	222078	316791
O60763	USO1	General vesicular transport factor p115	USO1_HUMAN	365754	1.14367e+06	333260	414522	383106	341856	571835	679132	176816	274097	240463	334618	137503	154660	178130	179905	105397	126140	124283	126817	91082.7	87815.1	106464	143986
O60765	ZNF354A	Zinc finger protein 354A	Z354A_HUMAN	Filtered	Filtered	Filtered	Filtered	87890.1	46933	113226	Filtered	Filtered	Filtered	31767.1	Filtered	Filtered	Filtered	Filtered	Filtered	NaN	67320.2	NaN	196406	30446.6	Filtered	33876.8	37852
O60779	SLC19A2	Thiamine transporter 1	S19A2_HUMAN	Filtered	Filtered	Filtered	Filtered	Filtered	Filtered	Filtered	Filtered	Filtered	Filtered	Filtered	Filtered	105164	46361.9	147690	136860	Filtered	Filtered	Filtered	Filtered	Filtered	Filtered	11854	Filtered
O60783	MRPS14	28S ribosomal protein S14, mitochondrial	RT14_HUMAN	Filtered	Filtered	Filtered	Filtered	Filtered	Filtered	Filtered	Filtered	Filtered	Filtered	Filtered	Filtered	235237	239571	219353	197878	Filtered	Filtered	Filtered	Filtered	Filtered	15299.9	7642.02	Filtered
O60784	TOM1	Target of Myb protein 1	TOM1_HUMAN	530599	612826	139613	93196.9	76309.9	63640.1	79565.1	Filtered	76503.5	85404.2	53227	14579.4	87313.3	69820.1	49536.8	102302	25766	26128.4	Filtered	Filtered	20360.4	43618.8	62142.1	11594.7
O60814;P58876;P62807;Q5QNW6;Q93079;Q99877;Q99879	HIST1H2BK;HIST1H2BD;HIST1H2BC;HIST2H2BF;HIST1H2BH;HIST1H2BN;HIST1H2BM	Histone H2B type 1-K;Histone H2B type 1-D;Histone H2B type 1-C/E/F/G/I;Histone H2B type 2-F;Histone H2B type 1-H;Histone H2B type 1-N;Histone H2B type 1-M	H2B1K_HUMAN;H2B1D_HUMAN;H2B1C_HUMAN;H2B2F_HUMAN;H2B1H_HUMAN;H2B1N_HUMAN;H2B1M_HUMAN	NaN	NaN	NaN	NaN	NaN	NaN	NaN	NaN	NaN	NaN	NaN	NaN	NaN	NaN	NaN	NaN	NaN	NaN	NaN	NaN	NaN	NaN	NaN	NaN
O60825	PFKFB2	6-phosphofructo-2-kinase/fructose-2,6-bisphosphatase 2	F262_HUMAN	339613	308680	345689	318606	Filtered	Filtered	6262.5	Filtered	3237.83	3400.77	Filtered	Filtered	Filtered	Filtered	Filtered	Filtered	Filtered	Filtered	NaN	Filtered	Filtered	NaN	Filtered	NaN
O60826	CCDC22	Coiled-coil domain-containing protein 22	CCD22_HUMAN	338227	597664	460699	807813	545875	396365	779938	1.27207e+06	36919.1	56987.9	97920.8	39022.9	90486.3	75315.3	84080.8	207720	4988.52	17529.9	105572	37614.9	174119	25113.4	27087.2	21552.8
O60828	PQBP1	Polyglutamine-binding protein 1	PQBP1_HUMAN	Filtered	Filtered	Filtered	Filtered	365993	320667	446533	494384	52501.5	49265.9	32286.7	14605.7	139526	62208.3	72421.1	83178.5	180692	143918	169931	489913	39798	96712.3	78229.6	68568.8
O60830	TIMM17B	Mitochondrial import inner membrane translocase subunit Tim17-B	TI17B_HUMAN	Filtered	Filtered	Filtered	Filtered	Filtered	Filtered	Filtered	Filtered	Filtered	Filtered	Filtered	Filtered	1.99248e+06	1.52519e+06	1.73311e+06	1446857	88988.1	41657.8	314793	419431	Filtered	54892.1	34160.1	53385.5
O60831	PRAF2	PRA1 family protein 2	PRAF2_HUMAN	Filtered	Filtered	Filtered	Filtered	Filtered	Filtered	Filtered	Filtered	62089.1	124943	92933	118582	358094	413429	439474	819279	Filtered	12835.4	57614.8	75696.1	Filtered	16264.7	29851.5	36248.4
O60832	DKC1	H/ACA ribonucleoprotein complex subunit DKC1	DKC1_HUMAN	46635.9	24829.2	43278	46183.3	81700.5	32193.8	45775.9	57304.4	28616.1	23141.8	39799	30313.7	187962	54164.5	48804.4	24858.5	1.57585e+06	1591424	1.30372e+06	2.49078e+06	353154	570255	1.52632e+06	1.15724e+06
O60841	EIF5B	Eukaryotic translation initiation factor 5B	IF2P_HUMAN	2.0512e+06	2085159	2.41032e+06	1.99478e+06	842375	257661	421022	786810	70545.8	105649	101430	119993	227168	151238	146148	130293	973744	1.00953e+06	943954	1.45798e+06	169148	367894	385415	337264
O60858	TRIM13	E3 ubiquitin-protein ligase TRIM13	TRI13_HUMAN	Filtered	Filtered	Filtered	Filtered	Filtered	Filtered	Filtered	Filtered	Filtered	Filtered	Filtered	Filtered	34511.3	64544.6	58324.3	22963.3	Filtered	Filtered	Filtered	13032.1	Filtered	5293.96	15145.3	7864.29
O60869	EDF1	Endothelial differentiation-related factor 1	EDF1_HUMAN	201683	298600	296542	308738	295329	348710	1.03105e+06	1077378	Filtered	6008.36	Filtered	25869.1	Filtered	24548.6	7560.23	24059.8	Filtered	Filtered	Filtered	Filtered	Filtered	Filtered	9313.92	Filtered
O60870	KIN	DNA/RNA-binding protein KIN17	KIN17_HUMAN	92744	92808.8	57974.8	16476.9	282228	281328	396682	852219	7757.27	14314	7204.36	Filtered	47161.8	Filtered	121137	60035.4	120420	431467	203068	257882	13925.8	22056.1	15279.4	56466.2
O60879	DIAPH2	Protein diaphanous homolog 2	DIAP2_HUMAN	285620	238319	376623	408359	98786.9	95208.4	109606	91633.6	Filtered	Filtered	Filtered	Filtered	Filtered	Filtered	Filtered	Filtered	6293.46	Filtered	Filtered	11711.5	16415.3	20648.6	17536.8	9679.87
O60884	DNAJA2	DnaJ homolog subfamily A member 2	DNJA2_HUMAN	481633	632240	1.37681e+06	1523141	67969.5	81717.2	166191	55601.1	81562.6	90091.1	74576	85500.3	76730.4	68013	43870.8	80113.5	49268.9	68035.4	43478.1	63816.3	50266.1	62421.8	51664	41878.8
O60885	BRD4	Bromodomain-containing protein 4	BRD4_HUMAN	Filtered	Filtered	Filtered	Filtered	113013	117616	76776.8	55898.6	Filtered	Filtered	22000.8	Filtered	75789	9164.37	NaN	NaN	638385	487334	774370	611525	22197.7	29960.9	1465.34	5174.07
O60888	CUTA	Protein CutA	CUTA_HUMAN	6234212	6.85616e+06	4.8144e+06	4281858	77671.4	70403.7	81736.9	Filtered	89273.7	76994.2	169404	Filtered	142345	181770	200893	202630	56752.3	44526.6	42820.1	26135.6	37433.7	96330.7	40462.7	64890.3
O60890	OPHN1	Oligophrenin-1	OPHN1_HUMAN	41565.5	73906.2	28815.3	Filtered	84367.5	27474.3	96232	64423.3	11977.9	Filtered	Filtered	Filtered	32048.5	12922.8	15228.9	12153.5	63800.5	57409.1	36886.1	86516.8	6145.29	Filtered	14732.4	Filtered
O60906	SMPD2	Sphingomyelin phosphodiesterase 2	NSMA_HUMAN	Filtered	Filtered	Filtered	Filtered	Filtered	Filtered	Filtered	Filtered	Filtered	Filtered	Filtered	Filtered	Filtered	16639.5	12192.1	15744.9	Filtered	Filtered	Filtered	Filtered	Filtered	Filtered	Filtered	Filtered
O60907	TBL1X	F-box-like/WD repeat-containing protein TBL1X	TBL1X_HUMAN	NaN	NaN	NaN	Filtered	NaN	NaN	NaN	NaN	NaN	58725.1	NaN	NaN	56411.1	NaN	NaN	NaN	46776.6	40477.4	47416.3	54140.6	21395.6	37989.6	NaN	NaN
O60911	CTSV	Cathepsin L2	CATL2_HUMAN	Filtered	Filtered	Filtered	Filtered	Filtered	Filtered	Filtered	Filtered	Filtered	Filtered	Filtered	7893.6	Filtered	Filtered	Filtered	Filtered	Filtered	Filtered	Filtered	Filtered	Filtered	Filtered	Filtered	Filtered
O60921	HUS1	Checkpoint protein HUS1	HUS1_HUMAN	157332	156542	105466	144414	47067.4	36286.3	69466.8	4670.44	Filtered	Filtered	Filtered	Filtered	Filtered	Filtered	Filtered	Filtered	Filtered	Filtered	Filtered	Filtered	Filtered	Filtered	Filtered	Filtered
O60925	PFDN1	Prefoldin subunit 1	PFD1_HUMAN	1.06265e+06	818604	1.0202e+06	1.19531e+06	47263.2	34240.2	99347.4	102843	29715.6	38253.3	34542.1	64567.2	15370.8	17361.7	18154.3	23081.3	11888.5	16436.5	Filtered	Filtered	6588.19	Filtered	18912.7	12593.9
O60927	PPP1R11	E3 ubiquitin-protein ligase PPP1R11	PP1RB_HUMAN	75135.9	70947.3	102050	126425	Filtered	Filtered	Filtered	Filtered	Filtered	Filtered	Filtered	Filtered	Filtered	Filtered	Filtered	Filtered	Filtered	Filtered	Filtered	Filtered	Filtered	Filtered	Filtered	Filtered
O60930	RNASEH1	Ribonuclease H1	RNH1_HUMAN	Filtered	Filtered	Filtered	Filtered	Filtered	Filtered	Filtered	14109.9	Filtered	Filtered	Filtered	Filtered	Filtered	Filtered	Filtered	Filtered	Filtered	Filtered	Filtered	Filtered	Filtered	Filtered	Filtered	Filtered
O60934	NBN	Nibrin	NBN_HUMAN	Filtered	Filtered	Filtered	Filtered	206161	169897	281492	310984	13352.7	Filtered	7116.66	5699.2	77171.8	24069.9	77685.2	79448.1	689194	582228	764809	1.29875e+06	54658.9	95014.2	64045.6	47197.7
O60936	NOL3	Nucleolar protein 3	NOL3_HUMAN	272784	250851	223498	267788	Filtered	Filtered	Filtered	Filtered	Filtered	Filtered	Filtered	Filtered	Filtered	Filtered	Filtered	Filtered	Filtered	Filtered	Filtered	Filtered	Filtered	Filtered	Filtered	Filtered
O60941	DTNB	Dystrobrevin beta	DTNB_HUMAN	Filtered	Filtered	Filtered	Filtered	NaN	NaN	NaN	Filtered	Filtered	Filtered	Filtered	Filtered	NaN	11871.6	12522.7	13844.4	NaN	NaN	NaN	NaN	NaN	NaN	NaN	NaN
O60942	RNGTT	mRNA-capping enzyme	MCE1_HUMAN	105410	Filtered	9945.64	Filtered	193938	145031	273066	95876.2	Filtered	9460.49	9620.06	Filtered	52328.9	15843.9	Filtered	Filtered	Filtered	Filtered	66879.6	145773	43392.7	Filtered	58035.7	48220.5
O75027	ABCB7	ATP-binding cassette sub-family B member 7, mitochondrial	ABCB7_HUMAN	424198	32423	Filtered	Filtered	Filtered	Filtered	Filtered	Filtered	Filtered	Filtered	Filtered	Filtered	1.11938e+06	1.03761e+06	936472	1.22958e+06	158704	147659	480628	580488	93089.9	155679	101455	126545
O75037	KIF21B	Kinesin-like protein KIF21B	KI21B_HUMAN	293586	229291	441784	872003	176431	314920	859518	908484	58793.7	79590.1	45884.7	48523.9	247529	430755	683712	30929.1	919871	729005	1.21386e+06	1359772	882647	648936	471028	373169
O75044	SRGAP2	SLIT-ROBO Rho GTPase-activating protein 2	SRGP2_HUMAN	NaN	Filtered	NaN	Filtered	42627.8	21944.9	62213.4	63045.9	20100.6	18470.5	38540.8	25448.5	27964	24205.6	37704.2	10549.5	57153.6	67152.7	64038.1	79728.4	6446.08	16175.6	12508	11612.4
O75051	PLXNA2	Plexin-A2	PLXA2_HUMAN	Filtered	Filtered	Filtered	Filtered	Filtered	32204.7	Filtered	Filtered	Filtered	Filtered	Filtered	Filtered	24729.3	14991.6	22476.2	26866.3	23868.1	18303.2	Filtered	Filtered	Filtered	4960.85	17527.2	7715.63
O75054	IGSF3	Immunoglobulin superfamily member 3	IGSF3_HUMAN	Filtered	Filtered	Filtered	Filtered	Filtered	Filtered	Filtered	Filtered	Filtered	36554.5	Filtered	Filtered	118034	123263	127528	87081.7	Filtered	Filtered	7003.37	17689	Filtered	21405.3	38208.9	28524.2
O75061	DNAJC6	Putative tyrosine-protein phosphatase auxilin	AUXI_HUMAN	Filtered	Filtered	Filtered	Filtered	35534	26993.4	49827	Filtered	24826.5	Filtered	52752	Filtered	56458.4	47227	32092.4	Filtered	Filtered	Filtered	Filtered	Filtered	Filtered	Filtered	Filtered	Filtered
O75063	FAM20B	Glycosaminoglycan xylosylkinase	XYLK_HUMAN	32462.8	Filtered	Filtered	Filtered	Filtered	Filtered	Filtered	Filtered	33729.6	28630	23406.8	13190	618629	740204	923722	1.00413e+06	20507.1	23943.9	54965.2	98825.4	Filtered	Filtered	72325	28187.4
O75071	EFCAB14	EF-hand calcium-binding domain-containing protein 14	EFC14_HUMAN	Filtered	Filtered	Filtered	Filtered	Filtered	Filtered	Filtered	Filtered	Filtered	Filtered	Filtered	Filtered	156681	118982	105628	76435.5	Filtered	Filtered	24711.7	Filtered	Filtered	25421.2	Filtered	Filtered
O75083	WDR1	WD repeat-containing protein 1	WDR1_HUMAN	5737144	4.93631e+06	5.41662e+06	5825714	1.71022e+06	1.09863e+06	2.07279e+06	1.12221e+06	309445	350255	444420	297618	326333	169671	206224	217952	1.64244e+06	1.36539e+06	1.26284e+06	2.01911e+06	141002	202507	355549	346242
O75093	SLIT1	Slit homolog 1 protein	SLIT1_HUMAN	Filtered	Filtered	Filtered	Filtered	Filtered	Filtered	Filtered	Filtered	Filtered	Filtered	Filtered	Filtered	100832	99545.5	150262	175900	Filtered	Filtered	Filtered	Filtered	Filtered	Filtered	Filtered	Filtered
O75110	ATP9A	Probable phospholipid-transporting ATPase IIA	ATP9A_HUMAN	Filtered	Filtered	Filtered	Filtered	Filtered	Filtered	Filtered	Filtered	Filtered	Filtered	Filtered	Filtered	5580.65	9740.27	12883.1	8244.4	Filtered	Filtered	Filtered	Filtered	Filtered	Filtered	Filtered	Filtered
O75113	N4BP1	NEDD4-binding protein 1	N4BP1_HUMAN	47238.3	57698.3	64971.5	79744.9	Filtered	Filtered	Filtered	Filtered	Filtered	Filtered	Filtered	Filtered	Filtered	Filtered	Filtered	Filtered	Filtered	Filtered	Filtered	Filtered	Filtered	Filtered	Filtered	Filtered
O75116	ROCK2	Rho-associated protein kinase 2	ROCK2_HUMAN	546534	579187	834435	667444	263995	237879	387542	481465	50800.6	60763.3	102357	73323.4	94200.3	79598.8	44616.4	66082.2	55228.1	65187.9	62013	18618.4	28607.6	29222.2	28958.6	28183.9
O75122	CLASP2	CLIP-associating protein 2	CLAP2_HUMAN	136493	316237	375697	388028	119056	39115.6	44489	62211.7	Filtered	5959	Filtered	Filtered	6015.1	9038.62	19761.4	11410.9	4311.89	23665.9	21232.9	46711	43593.8	34877.8	29594.5	53408.6
O75128	COBL	Protein cordon-bleu	COBL_HUMAN	Filtered	19346.6	Filtered	Filtered	56516.5	29631.1	83984	59918	Filtered	Filtered	Filtered	Filtered	Filtered	Filtered	1109.75	Filtered	50275.5	47084.4	56776.8	107836	3699.03	16919.8	29412.5	Filtered
O75131	CPNE3	Copine-3	CPNE3_HUMAN	1.32806e+06	2.12584e+06	3.00194e+06	2.12691e+06	143981	126172	148725	102885	126831	153348	127358	153144	61546	69333.1	115924	127230	69276.6	94798	61937.7	52025.7	72650.5	94132.4	79409.5	98295
O75132	ZBED4	Zinc finger BED domain-containing protein 4	ZBED4_HUMAN	Filtered	Filtered	Filtered	Filtered	Filtered	Filtered	Filtered	Filtered	Filtered	Filtered	Filtered	Filtered	Filtered	Filtered	169926	Filtered	17175.5	23297.3	6335.39	71623.8	48812.4	88284.1	146282	132410
O75143	ATG13	Autophagy-related protein 13	ATG13_HUMAN	Filtered	30621.2	Filtered	Filtered	Filtered	Filtered	Filtered	Filtered	Filtered	Filtered	Filtered	Filtered	Filtered	Filtered	Filtered	Filtered	Filtered	Filtered	Filtered	Filtered	Filtered	Filtered	Filtered	Filtered
O75146	HIP1R	Huntingtin-interacting protein 1-related protein	HIP1R_HUMAN	78832.6	87629.6	81264.6	172581	1.09302e+06	620221	1.33039e+06	1.39374e+06	18330.4	34150.6	31132.4	28508	102473	99301.7	114448	104949	116248	121237	143055	186462	22536.1	45071.2	35935.9	30124.5
O75147	OBSL1	Obscurin-like protein 1	OBSL1_HUMAN	122489	131124	145461	129665	Filtered	Filtered	14490.1	13483.1	Filtered	Filtered	Filtered	Filtered	5522.5	4616.42	6420.02	5078.28	Filtered	7412.67	10183.1	18916.3	Filtered	Filtered	Filtered	Filtered
O75150	RNF40	E3 ubiquitin-protein ligase BRE1B	BRE1B_HUMAN	2551.72	56459	33165.4	39059.1	394962	348936	498744	534216	47293.2	89487	57247.5	45424.9	306963	208977	178383	88051.4	369917	317030	549232	763772	70133.4	145782	69753.5	57267.6
O75151	PHF2	Lysine-specific demethylase PHF2	PHF2_HUMAN	Filtered	Filtered	Filtered	6408.52	Filtered	Filtered	Filtered	Filtered	Filtered	Filtered	187935	Filtered	5483.08	5185.27	10313.6	Filtered	325472	295360	431083	472251	47285.9	43179.4	Filtered	Filtered
O75152	ZC3H11A	Zinc finger CCCH domain-containing protein 11A	ZC11A_HUMAN	Filtered	Filtered	Filtered	Filtered	57001.3	46725.9	62967.1	184403	9137.04	Filtered	7851.31	Filtered	103956	67755.3	95785.1	107322	853461	829070	999447	1.31452e+06	95402.9	182161	159741	71899.2
O75153	CLUH	Clustered mitochondria protein homolog	CLU_HUMAN	1.93005e+06	1.49638e+06	1.9065e+06	1.93793e+06	374959	289497	536348	298340	50165.1	35145.1	44931.7	37301.4	33690.9	23838.3	22181.9	60049.5	65801.6	39298.3	4389.44	61947.4	35438.8	49345.8	45324.7	46334
O75157	TSC22D2	TSC22 domain family protein 2	T22D2_HUMAN	76030.2	68013	128045	56251.8	Filtered	Filtered	Filtered	Filtered	Filtered	Filtered	Filtered	Filtered	Filtered	Filtered	Filtered	Filtered	Filtered	Filtered	Filtered	Filtered	Filtered	Filtered	Filtered	Filtered
O75164	KDM4A	Lysine-specific demethylase 4A	KDM4A_HUMAN	NaN	NaN	Filtered	Filtered	46254	54876.4	89684.5	91483.3	NaN	23714.8	31557.1	31717.7	29640.1	16997.8	24975.1	Filtered	139491	121344	115328	163753	13424.4	Filtered	Filtered	Filtered
O75165	DNAJC13	DnaJ homolog subfamily C member 13	DJC13_HUMAN	3347.42	Filtered	Filtered	1848.46	49289.2	37612.7	44314.1	7990.47	97408.2	133868	105788	53481.4	1.02794e+06	785061	1.02358e+06	874765	100073	86071.3	207531	283703	100329	199456	206651	157437
O75167	PHACTR2	Phosphatase and actin regulator 2	PHAR2_HUMAN	168343	111683	166157	140920	Filtered	5659.84	Filtered	9561.57	Filtered	Filtered	Filtered	Filtered	Filtered	Filtered	Filtered	Filtered	Filtered	Filtered	Filtered	Filtered	Filtered	Filtered	Filtered	Filtered
O75170	PPP6R2	Serine/threonine-protein phosphatase 6 regulatory subunit 2	PP6R2_HUMAN	104133	116969	101154	67780.1	Filtered	Filtered	Filtered	Filtered	Filtered	Filtered	5400.75	Filtered	Filtered	Filtered	Filtered	Filtered	Filtered	Filtered	Filtered	Filtered	Filtered	Filtered	Filtered	Filtered
O75175	CNOT3	CCR4-NOT transcription complex subunit 3	CNOT3_HUMAN	38914.5	Filtered	40063.7	49875.9	124540	106670	232188	120134	5275.64	Filtered	17275.4	14496.6	44602.1	21053.1	56611.8	Filtered	67650.5	16584.9	98844.2	175734	19825.2	22866.4	42946.6	12338
O75179	ANKRD17	Ankyrin repeat domain-containing protein 17	ANR17_HUMAN	358889	363609	359395	270598	139824	89360.9	186995	74527.4	45126.1	47496.9	41640.6	24237.1	24631	5595.96	21422.2	24197.8	66564.8	63493	55336	120957	49226.9	64379	51908.8	44743.3
O75182	SIN3B	Paired amphipathic helix protein Sin3b	SIN3B_HUMAN	Filtered	211680	Filtered	211106	Filtered	2572.6	61607.9	8251.37	Filtered	Filtered	10244.3	Filtered	45531.9	5377.59	17013.7	9298.26	145408	137450	138498	173532	7652.54	36455.1	9955.95	Filtered
O75190	DNAJB6	DnaJ homolog subfamily B member 6	DNJB6_HUMAN	59858.2	77981.9	107065	Filtered	Filtered	Filtered	127265	83660.7	107481	Filtered	74954.2	92726.4	Filtered	Filtered	151204	Filtered	10183.1	8120.22	33566.3	17453488	9808894	31089.6	5112196	1678790
O75191	XYLB	Xylulose kinase	XYLB_HUMAN	498497	467066	423308	391874	Filtered	1636.29	Filtered	Filtered	Filtered	Filtered	Filtered	Filtered	Filtered	Filtered	Filtered	Filtered	Filtered	Filtered	Filtered	Filtered	Filtered	34330.1	Filtered	Filtered
O75208	COQ9	Ubiquinone biosynthesis protein COQ9, mitochondrial	COQ9_HUMAN	Filtered	Filtered	Filtered	Filtered	Filtered	Filtered	Filtered	Filtered	6425.64	6148.11	Filtered	Filtered	447876	350811	439040	434162	31117.2	45442.1	17893	19106.9	Filtered	15708.2	Filtered	4616.04
O75223	GGCT	Gamma-glutamylcyclotransferase	GGCT_HUMAN	150797	106776	107779	211604	NaN	8528.04	11417.4	NaN	NaN	NaN	NaN	NaN	NaN	NaN	NaN	15231.3	NaN	NaN	NaN	14771.8	NaN	NaN	NaN	NaN
O75251	NDUFS7	NADH dehydrogenase [ubiquinone] iron-sulfur protein 7, mitochondrial	NDUS7_HUMAN	Filtered	Filtered	Filtered	Filtered	Filtered	Filtered	Filtered	Filtered	Filtered	Filtered	Filtered	Filtered	447469	449946	544826	614086	15945.2	16780.7	56843.6	217209	13966.2	57005.4	36581.8	17890.7
O75290	ZNF780A	Zinc finger protein 780A	Z780A_HUMAN	Filtered	Filtered	Filtered	Filtered	Filtered	Filtered	Filtered	Filtered	Filtered	Filtered	Filtered	Filtered	Filtered	Filtered	Filtered	Filtered	7640.82	9980.82	Filtered	26198.6	Filtered	Filtered	Filtered	Filtered
O75298	RTN2	Reticulon-2	RTN2_HUMAN	Filtered	Filtered	784229	Filtered	Filtered	5847.27	Filtered	Filtered	35220.7	62489.6	60902	Filtered	15247	37306	45820	41319.5	Filtered	Filtered	Filtered	Filtered	Filtered	Filtered	Filtered	Filtered
O75306	NDUFS2	NADH dehydrogenase [ubiquinone] iron-sulfur protein 2, mitochondrial	NDUS2_HUMAN	Filtered	Filtered	Filtered	Filtered	79567.5	Filtered	Filtered	Filtered	9908.09	Filtered	Filtered	Filtered	1.49189e+06	1186562	1329323	1.26493e+06	184331	188094	279596	369286	118773	178035	127722	107652
O75312	ZPR1	Zinc finger protein ZPR1	ZPR1_HUMAN	766454	144510	126368	639124	171713	22336.1	17151.2	358244	21542.9	29402.8	15583.2	17626.9	37525	13801.6	12420.6	14524.3	14090.8	18435.8	69201.1	76525	6088.38	22068.4	31024.4	9362.75
O75319	DUSP11	RNA/RNP complex-1-interacting phosphatase	DUS11_HUMAN	Filtered	Filtered	11064.6	Filtered	Filtered	Filtered	6275.71	5196.63	Filtered	Filtered	Filtered	Filtered	5682.33	7485.2	4873.62	4897.51	Filtered	Filtered	17152.6	10794.5	61123.2	123403	109241	43668.3
O75323	NIPSNAP2	Protein NipSnap homolog 2	NIPS2_HUMAN	21202	Filtered	Filtered	Filtered	89782.5	43706.6	101723	81976.2	32613.3	67689.4	32177.5	Filtered	777623	697413	822962	689925	Filtered	30665.7	62166.4	69306.4	Filtered	Filtered	22648.8	Filtered
O75326	SEMA7A	Semaphorin-7A	SEM7A_HUMAN	Filtered	Filtered	Filtered	Filtered	11491.5	12639.6	Filtered	Filtered	35060.7	57003.2	32295	Filtered	467382	335810	277288	301905	Filtered	Filtered	Filtered	Filtered	52124.3	112271	149536	116996
O75330	HMMR	Hyaluronan mediated motility receptor	HMMR_HUMAN	220934	194125	365767	205483	783452	497579	1.06161e+06	2.98259e+06	84486.3	96667.4	152252	184938	64801.3	40480.3	70378	116369	277805	261526	223123	304002	36801.3	36021.5	98371.3	26275
O75340	PDCD6	Programmed cell death protein 6	PDCD6_HUMAN	513016	543051	523172	820330	Filtered	Filtered	25351.3	Filtered	Filtered	Filtered	Filtered	Filtered	50395.5	Filtered	Filtered	Filtered	47303.9	Filtered	Filtered	Filtered	Filtered	Filtered	Filtered	Filtered
O75347	TBCA	Tubulin-specific chaperone A	TBCA_HUMAN	1.36046e+06	769531	1.34326e+06	2.38847e+06	17845.8	254231	15030	Filtered	43443.6	26048.7	45693.2	87418.1	Filtered	73690	Filtered	452869	Filtered	11941.5	15719.9	Filtered	18836	8644.34	9337.09	40145
O75348	ATP6V1G1	V-type proton ATPase subunit G 1	VATG1_HUMAN	89213.4	228066	199815	175304	Filtered	Filtered	Filtered	Filtered	Filtered	11791.4	8212.14	15482	27418.4	Filtered	137614	156413	Filtered	Filtered	Filtered	Filtered	Filtered	Filtered	Filtered	2755.26
O75351	VPS4B	Vacuolar protein sorting-associated protein 4B	VPS4B_HUMAN	823746	672646	639583	573113	17883.8	19167.6	53382.4	Filtered	20383.3	24256.2	7399.8	12203.6	4800.08	29730.5	NaN	12173.3	NaN	11097.2	Filtered	11354.7	15051.3	33073.1	42584.5	27925.5
O75352	MPDU1	Mannose-P-dolichol utilization defect 1 protein	MPU1_HUMAN	Filtered	Filtered	Filtered	Filtered	Filtered	Filtered	Filtered	Filtered	7054.4	25083.7	17903.9	12885.4	1.00933e+06	1.48555e+06	1.24051e+06	1.41027e+06	23696.1	14075.1	41390.6	46941.3	Filtered	Filtered	5542.03	13729.7
O75354	ENTPD6	Ectonucleoside triphosphate diphosphohydrolase 6	ENTP6_HUMAN	29706	Filtered	Filtered	170751	Filtered	Filtered	Filtered	Filtered	Filtered	41978.2	29560.4	Filtered	25291.5	15992.7	26524.6	24473.6	Filtered	Filtered	Filtered	99670.4	Filtered	Filtered	Filtered	Filtered
O75356	ENTPD5	Ectonucleoside triphosphate diphosphohydrolase 5	ENTP5_HUMAN	Filtered	Filtered	Filtered	Filtered	Filtered	Filtered	Filtered	Filtered	153235	234721	206014	169974	10838.8	8432.6	65324.1	44850.2	Filtered	Filtered	Filtered	Filtered	Filtered	Filtered	Filtered	Filtered
O75362	ZNF217	Zinc finger protein 217	ZN217_HUMAN	Filtered	Filtered	Filtered	Filtered	105084	90383	106025	52705.2	Filtered	Filtered	Filtered	Filtered	Filtered	Filtered	Filtered	Filtered	107316	129119	174077	207116	2795.19	21353.4	Filtered	Filtered
O75367	H2AFY	Core histone macro-H2A.1	H2AY_HUMAN	Filtered	Filtered	Filtered	Filtered	106826	86550.2	60023	32821.9	87206.8	54898.4	81872.8	148432	302444	58185	67295.7	66411.8	2962066	2829767	3.29873e+06	2.75797e+06	650605	988645	608081	540555
O75368	SH3BGRL	SH3 domain-binding glutamic acid-rich-like protein	SH3L1_HUMAN	1.24968e+06	1.56368e+06	2104237	1.74433e+06	63535.8	124958	190834	163539	144427	193962	228652	279608	96429.8	128661	203281	193105	127588	163703	152637	174075	75071.9	82838.9	109635	130491
O75369	FLNB	Filamin-B	FLNB_HUMAN	5780662	5034286	4.62839e+06	3416971	1604944	1.23621e+06	2038457	2205194	197334	301016	254486	207798	125322	119048	115723	113008	283007	282000	272462	291445	102289	156736	212920	153089
O75376	NCOR1	Nuclear receptor corepressor 1	NCOR1_HUMAN	Filtered	Filtered	Filtered	Filtered	Filtered	Filtered	Filtered	Filtered	11018.7	Filtered	Filtered	Filtered	Filtered	Filtered	Filtered	Filtered	17918.3	12022.3	20867.3	57612.2	Filtered	9807.98	Filtered	Filtered
O75379	VAMP4	Vesicle-associated membrane protein 4	VAMP4_HUMAN	Filtered	Filtered	Filtered	Filtered	Filtered	Filtered	11683.1	11645.7	Filtered	Filtered	Filtered	Filtered	90428.4	103679	117069	108025	Filtered	Filtered	8216.48	14511.7	Filtered	8613.54	8613.2	4854.67
O75380	NDUFS6	NADH dehydrogenase [ubiquinone] iron-sulfur protein 6, mitochondrial	NDUS6_HUMAN	Filtered	Filtered	Filtered	Filtered	Filtered	Filtered	Filtered	Filtered	Filtered	Filtered	Filtered	Filtered	Filtered	50294.4	6890.35	6440.67	Filtered	Filtered	5862.84	9569.07	Filtered	5018.45	Filtered	Filtered
O75381	PEX14	Peroxisomal membrane protein PEX14	PEX14_HUMAN	Filtered	Filtered	Filtered	Filtered	Filtered	Filtered	Filtered	Filtered	Filtered	Filtered	Filtered	Filtered	238142	242482	382760	374070	2624.74	Filtered	24919	72901.5	5951.75	3215.33	4974.23	8507.85
O75382	TRIM3	Tripartite motif-containing protein 3	TRIM3_HUMAN	136133	27198.4	130923	62022.4	73803.8	72123.3	123774	64851.4	Filtered	Filtered	Filtered	Filtered	9688.8	11615.6	Filtered	Filtered	10688.5	44907.2	27645.6	49743.9	Filtered	Filtered	Filtered	3472.55
O75386	TULP3	Tubby-related protein 3	TULP3_HUMAN	16997.9	21265	19627.4	23487.2	8886.85	Filtered	41200.6	Filtered	23350.3	42383.9	21693.3	Filtered	45060.4	38941.2	44199.2	49849.2	17047.5	Filtered	8007.18	29806.2	Filtered	Filtered	Filtered	Filtered
O75390	CS	Citrate synthase, mitochondrial	CISY_HUMAN	117097	NaN	23579.7	115904	382075	204144	501239	684014	723720	1.09315e+06	1.06981e+06	853108	31675502	30598432	36355016	36163384	985262	1.09431e+06	1.99835e+06	2.25153e+06	53497.7	104529	126523	117096
O75391	SPAG7	Sperm-associated antigen 7	SPAG7_HUMAN	102666	162434	83087	Filtered	8900.87	Filtered	Filtered	Filtered	8670.69	Filtered	Filtered	Filtered	Filtered	Filtered	Filtered	Filtered	Filtered	6952.01	Filtered	Filtered	Filtered	Filtered	Filtered	Filtered
O75394	MRPL33	39S ribosomal protein L33, mitochondrial	RM33_HUMAN	Filtered	Filtered	Filtered	Filtered	Filtered	Filtered	2930.43	Filtered	Filtered	Filtered	Filtered	Filtered	323202	237389	261161	344214	5480.66	5532.63	12406.4	5254.6	Filtered	4707.23	Filtered	Filtered
O75396	SEC22B	Vesicle-trafficking protein SEC22b	SC22B_HUMAN	295871	128377	244880	298164	214503	144461	192820	192642	270782	354219	324114	292624	8222161	7529693	7742993	8426519	517975	546874	1.02187e+06	1.28503e+06	322552	626445	525949	530655
O75400	PRPF40A	Pre-mRNA-processing factor 40 homolog A	PR40A_HUMAN	Filtered	Filtered	Filtered	30679.4	50391.2	25509.8	85863	Filtered	27538.2	32718.9	49655.7	12072.2	1.19309e+06	742526	655119	697590	1.89811e+06	1.67618e+06	2789305	4316586	456905	820561	978162	1.00471e+06
O75410	TACC1	Transforming acidic coiled-coil-containing protein 1	TACC1_HUMAN	Filtered	Filtered	Filtered	35152.7	49851.6	40060.3	64398.6	89940.7	202206	247642	234891	248133	95854.4	81473.8	126157	117916	4539.21	6615.22	17103.3	9120.61	20839.6	41348.2	56178.8	41472.2
O75414	NME6	Nucleoside diphosphate kinase 6	NDK6_HUMAN	Filtered	Filtered	Filtered	Filtered	Filtered	Filtered	Filtered	Filtered	Filtered	Filtered	Filtered	Filtered	279509	356698	377641	350446	Filtered	10006.3	29430	Filtered	Filtered	Filtered	Filtered	Filtered
O75419	CDC45	Cell division control protein 45 homolog	CDC45_HUMAN	229918	245758	303904	333249	56483.1	36663.3	76044.1	89043.3	19231.3	15047.3	41976	34140.8	Filtered	7098.33	Filtered	54489.6	Filtered	11704.4	22034.5	41979.6	Filtered	Filtered	12773.9	11652.7
O75420	GIGYF1	GRB10-interacting GYF protein 1	GGYF1_HUMAN	Filtered	Filtered	Filtered	Filtered	Filtered	Filtered	Filtered	Filtered	2978.79	Filtered	7376.4	6825.74	Filtered	2697.74	Filtered	3411.25	Filtered	Filtered	Filtered	3320.19	Filtered	Filtered	Filtered	5431.48
O75427	LRCH4	Leucine-rich repeat and calponin homology domain-containing protein 4	LRCH4_HUMAN	Filtered	Filtered	Filtered	Filtered	40134.9	16734.9	22562.7	68444.2	57282.5	84902.7	64549.7	22599.3	236021	205318	157326	132538	Filtered	20969.2	105289	58284.1	6238.74	30113.6	16399.4	17012.2
O75431	MTX2	Metaxin-2	MTX2_HUMAN	Filtered	Filtered	Filtered	Filtered	Filtered	Filtered	Filtered	Filtered	Filtered	Filtered	Filtered	Filtered	261546	258097	370889	310092	48676.4	35688.5	163281	149729	78898.4	134983	203319	155910
O75436	VPS26A	Vacuolar protein sorting-associated protein 26A	VP26A_HUMAN	1.12695e+06	869619	885377	1.09704e+06	1.02854e+06	812450	1353121	682980	417626	663414	702157	231192	424640	315169	431274	516325	14938.3	37385.5	25729	39671	21375.6	34935.3	57184.6	52057.7
O75439	PMPCB	Mitochondrial-processing peptidase subunit beta	MPPB_HUMAN	Filtered	Filtered	Filtered	Filtered	6794.65	Filtered	18760.3	6320.94	32935.4	49230.4	32749	8107.16	1.97936e+06	1.56205e+06	1.61057e+06	2.08063e+06	53997.4	83571.3	66306.4	95101.3	20090.8	35794.5	44196.8	59338.3
O75446	SAP30	Histone deacetylase complex subunit SAP30	SAP30_HUMAN	Filtered	Filtered	Filtered	Filtered	Filtered	22491.4	Filtered	Filtered	Filtered	Filtered	Filtered	Filtered	77196.5	Filtered	Filtered	55773.6	24179	42645.4	87451.9	65719.3	32993.9	36157.6	21305	Filtered
O75448	MED24	Mediator of RNA polymerase II transcription subunit 24	MED24_HUMAN	Filtered	Filtered	Filtered	Filtered	117593	94544.3	170427	Filtered	3689.53	6242.46	66785.8	46938.7	38707.3	Filtered	Filtered	19697.2	604304	474787	509668	684309	76613.6	96473.4	46232.2	21477.6
O75459	PAGE1	P antigen family member 1	PAGE1_HUMAN	16697.7	41757.8	36247.3	7731.1	Filtered	Filtered	Filtered	Filtered	Filtered	Filtered	Filtered	Filtered	Filtered	Filtered	Filtered	Filtered	Filtered	Filtered	Filtered	Filtered	Filtered	Filtered	Filtered	Filtered
O75460	ERN1	Serine/threonine-protein kinase/endoribonuclease IRE1	ERN1_HUMAN	Filtered	Filtered	Filtered	Filtered	Filtered	Filtered	Filtered	Filtered	Filtered	Filtered	2230.33	Filtered	13819.6	11469.5	14775	16411.9	Filtered	Filtered	Filtered	Filtered	Filtered	Filtered	Filtered	Filtered
O75461	E2F6	Transcription factor E2F6	E2F6_HUMAN	109976	Filtered	Filtered	Filtered	Filtered	Filtered	Filtered	Filtered	4197.87	Filtered	Filtered	Filtered	Filtered	Filtered	Filtered	Filtered	49833.2	52436.8	83022.8	93391.5	5530.03	7890.48	6389.44	Filtered
O75475	PSIP1	PC4 and SFRS1-interacting protein	PSIP1_HUMAN	15704.5	39966.6	6581.46	7192.2	279862	261607	520120	610671	Filtered	Filtered	Filtered	Filtered	246180	43543.8	82429.8	84779.1	1.18627e+06	913808	934833	3.03542e+06	77271.1	160039	158756	100880
O75477	ERLIN1	Erlin-1	ERLN1_HUMAN	Filtered	55554.4	Filtered	Filtered	Filtered	Filtered	Filtered	Filtered	30827.2	29904.4	42492.2	12843.6	3.10174e+06	3.38224e+06	3.24998e+06	2.57154e+06	99312.2	77622.4	196648	285359	95837.9	231944	225712	152282
O75478	TADA2A	Transcriptional adapter 2-alpha	TAD2A_HUMAN	Filtered	Filtered	Filtered	Filtered	Filtered	Filtered	Filtered	Filtered	Filtered	Filtered	Filtered	Filtered	Filtered	Filtered	Filtered	Filtered	57177.2	63493	66566.3	64247.5	Filtered	Filtered	Filtered	Filtered
O75487	GPC4	Glypican-4	GPC4_HUMAN	155906	139568	Filtered	Filtered	Filtered	Filtered	Filtered	Filtered	13921.6	15844.4	22118.8	Filtered	191453	167090	235094	189412	33268	35647.9	30281.7	561551	27812.7	20237.5	220335	81710.7
O75489	NDUFS3	NADH dehydrogenase [ubiquinone] iron-sulfur protein 3, mitochondrial	NDUS3_HUMAN	Filtered	Filtered	Filtered	Filtered	Filtered	3781.1	Filtered	Filtered	Filtered	Filtered	2702.7	Filtered	1.50693e+06	1.25418e+06	1521998	1.38812e+06	372153	303545	401323	538445	141315	423991	196430	247270
O75494	SRSF10	Serine/arginine-rich splicing factor 10	SRS10_HUMAN	Filtered	Filtered	Filtered	Filtered	Filtered	Filtered	Filtered	Filtered	Filtered	Filtered	Filtered	Filtered	86188.8	57669.7	22777.7	22614.7	365757	313960	681326	692039	166736	378952	314129	306317
O75496	GMNN	Geminin	GEMI_HUMAN	244912	217753	627834	283423	109471	36624.7	103294	99627.1	Filtered	6922.14	Filtered	Filtered	Filtered	Filtered	Filtered	Filtered	Filtered	Filtered	Filtered	Filtered	Filtered	Filtered	4343.38	6282.05
O75503	CLN5	Ceroid-lipofuscinosis neuronal protein 5	CLN5_HUMAN	Filtered	Filtered	Filtered	Filtered	Filtered	Filtered	Filtered	Filtered	Filtered	18552.2	18685.2	Filtered	Filtered	Filtered	Filtered	Filtered	Filtered	Filtered	Filtered	Filtered	Filtered	Filtered	Filtered	Filtered
O75506	HSBP1	Heat shock factor-binding protein 1	HSBP1_HUMAN	1.04995e+06	686213	549248	835668	51053.7	58533.7	72441	69923	165951	323283	95636.1	202076	68629.3	81165.1	77677.3	55349.4	Filtered	Filtered	Filtered	Filtered	35266	87499.1	146129	40664
O75521	ECI2	Enoyl-CoA delta isomerase 2, mitochondrial	ECI2_HUMAN	Filtered	Filtered	Filtered	Filtered	Filtered	Filtered	Filtered	Filtered	326862	481861	670293	146772	209203	172172	265931	214832	176471	191507	515359	265691	53445.7	116104	56467	38641.1
O75525	KHDRBS3	KH domain-containing, RNA-binding, signal transduction-associated protein 3	KHDR3_HUMAN	Filtered	Filtered	Filtered	Filtered	202631	180942	359630	Filtered	4991.45	Filtered	Filtered	Filtered	148508	37346.3	Filtered	4613	369011	309725	890251	1.90532e+06	104031	170180	195777	120427
O75529	TAF5L	TAF5-like RNA polymerase II p300/CBP-associated factor-associated factor 65 kDa subunit 5L	TAF5L_HUMAN	Filtered	Filtered	Filtered	Filtered	Filtered	Filtered	Filtered	Filtered	9448.97	Filtered	900.041	Filtered	Filtered	Filtered	Filtered	Filtered	68355.4	56785.8	46902.6	156410	11029.9	23351.8	4421.32	Filtered
O75530	EED	Polycomb protein EED	EED_HUMAN	9752.36	6999.18	7291.88	5503.48	188504	139496	255011	289898	Filtered	2850.05	6957.29	Filtered	153362	20283.5	4291.03	Filtered	511358	424335	421604	542046	60575.9	92914.8	61327.3	49290.2
O75531	BANF1	Barrier-to-autointegration factor	BAF_HUMAN	508918	363566	650202	576131	575758	432379	1.6961e+06	112713	134030	116893	53556.4	41730.1	356657	164545	160768	192099	1.28072e+06	945063	1.85929e+06	1.13166e+06	1.63735e+06	2.30763e+06	1.78643e+06	1.93947e+06
O75533	SF3B1	Splicing factor 3B subunit 1	SF3B1_HUMAN	53136.9	40387	36461.3	60077.9	96392.1	69772.3	176608	90908.1	32707.4	71307.3	81851.8	55745.2	425453	295420	404218	431123	516500	414488	683200	1261202	117437	212872	233411	125170
O75534	CSDE1	Cold shock domain-containing protein E1	CSDE1_HUMAN	265191	268811	171403	172376	756181	894003	1.54605e+06	1.85046e+06	186848	232151	223861	216390	175135	180955	214877	224411	277556	287213	301589	390794	140163	147021	183270	179718
O75558	STX11	Syntaxin-11	STX11_HUMAN	Filtered	Filtered	Filtered	Filtered	Filtered	Filtered	Filtered	Filtered	Filtered	Filtered	Filtered	Filtered	28644	Filtered	24897.4	Filtered	Filtered	Filtered	Filtered	Filtered	3450.55	Filtered	13812.8	8346.48
O75569	PRKRA	Interferon-inducible double-stranded RNA-dependent protein kinase activator A	PRKRA_HUMAN	601892	550134	328669	330734	186944	192684	409333	167223	25769.4	23452.6	16981.3	9623.63	182266	136404	167195	157418	83477.9	61341	110214	134742	116490	201078	273708	248927
O75570	MTRF1	Peptide chain release factor 1, mitochondrial	RF1M_HUMAN	Filtered	Filtered	Filtered	Filtered	Filtered	Filtered	Filtered	Filtered	Filtered	Filtered	Filtered	Filtered	39105.1	31574.8	18009.5	13769.2	Filtered	34393.8	24507.2	20846.8	Filtered	Filtered	Filtered	Filtered
O75581	LRP6	Low-density lipoprotein receptor-related protein 6	LRP6_HUMAN	Filtered	Filtered	Filtered	Filtered	Filtered	Filtered	Filtered	Filtered	13370.2	17687.9	27030.6	Filtered	175679	159536	171172	151391	Filtered	Filtered	Filtered	Filtered	Filtered	3892.9	10601.7	NaN
O75586	MED6	Mediator of RNA polymerase II transcription subunit 6	MED6_HUMAN	Filtered	300209	215604	Filtered	36403.6	31468.4	6358.77	Filtered	17474.4	2044.49	Filtered	Filtered	Filtered	Filtered	Filtered	Filtered	21294.3	24645.1	58610.5	12766.7	Filtered	Filtered	8599.47	Filtered
O75592	MYCBP2	E3 ubiquitin-protein ligase MYCBP2	MYCB2_HUMAN	69739.1	65010.9	87170.1	75567.3	Filtered	6295.87	Filtered	Filtered	Filtered	Filtered	Filtered	Filtered	21276	Filtered	Filtered	4646.39	Filtered	Filtered	Filtered	20546.2	Filtered	Filtered	Filtered	Filtered
O75600	GCAT	2-amino-3-ketobutyrate coenzyme A ligase, mitochondrial	KBL_HUMAN	Filtered	Filtered	Filtered	Filtered	Filtered	Filtered	Filtered	Filtered	Filtered	Filtered	Filtered	Filtered	86374.4	67102.1	21102.2	11329.6	Filtered	Filtered	Filtered	Filtered	Filtered	Filtered	Filtered	Filtered
O75607	NPM3	Nucleoplasmin-3	NPM3_HUMAN	91169.1	83905.2	81602.8	100621	110378	65670.9	109913	113418	17034.2	19583.6	13470.2	9755.29	102723	72775.4	55394.1	69360.4	365058	257529	330389	558089	7793.83	23039.3	21420	8429.46
O75608	LYPLA1	Acyl-protein thioesterase 1	LYPA1_HUMAN	875904	609557	1.11267e+06	1078875	36084.6	85874.2	177692	175120	80966.2	79499.3	108084	166141	293231	436983	752340	763661	52317.4	71618.9	111712	48719	43177.8	34888.2	106578	108874
O75616	ERAL1	GTPase Era, mitochondrial	ERAL1_HUMAN	Filtered	Filtered	Filtered	Filtered	Filtered	Filtered	Filtered	Filtered	Filtered	Filtered	Filtered	Filtered	1072830	808496	1.01789e+06	1.06503e+06	132974	134513	276112	285206	50725.8	103716	116229	67068.4
O75618	DEDD	Death effector domain-containing protein	DEDD_HUMAN	NaN	Filtered	Filtered	NaN	Filtered	630.882	NaN	Filtered	Filtered	Filtered	Filtered	Filtered	Filtered	Filtered	Filtered	Filtered	8479.04	9094.04	NaN	3556.23	Filtered	Filtered	NaN	NaN
O75629	CREG1	Protein CREG1	CREG1_HUMAN	149822	232627	91597.5	100684	24647	14589	Filtered	Filtered	72396.7	129471	Filtered	Filtered	55678.5	95636	71639.5	54629.9	Filtered	Filtered	Filtered	11662.6	Filtered	Filtered	14382	Filtered
O75635	SERPINB7	Serpin B7	SPB7_HUMAN	Filtered	Filtered	Filtered	Filtered	Filtered	Filtered	Filtered	Filtered	284462	600488	101306	Filtered	Filtered	10696.3	33422.5	Filtered	Filtered	Filtered	Filtered	Filtered	Filtered	Filtered	13925.2	14625.3
O75643	SNRNP200	U5 small nuclear ribonucleoprotein 200 kDa helicase	U520_HUMAN	361485	350498	438482	287018	547411	448256	733697	952677	260525	340120	266417	211237	1.06801e+06	547199	624071	533347	4368184	3.84951e+06	5197180	6779245	918908	1.80169e+06	1.50639e+06	1.14735e+06
O75648	TRMU	Mitochondrial tRNA-specific 2-thiouridylase 1	MTU1_HUMAN	Filtered	Filtered	Filtered	Filtered	Filtered	Filtered	Filtered	Filtered	Filtered	10396.4	Filtered	Filtered	739550	600779	721203	697722	25616.1	34108.2	36349.2	108430	Filtered	Filtered	Filtered	Filtered
O75663	TIPRL	TIP41-like protein	TIPRL_HUMAN	401691	538911	1.02677e+06	574032	194759	170953	219110	227766	141953	116534	177883	309763	134695	124514	198212	215726	154704	159303	165052	187721	110232	89395.6	127235	190473
O75665	OFD1	Oral-facial-digital syndrome 1 protein	OFD1_HUMAN	Filtered	37209.1	Filtered	Filtered	Filtered	Filtered	Filtered	Filtered	Filtered	Filtered	Filtered	Filtered	Filtered	Filtered	Filtered	Filtered	Filtered	Filtered	Filtered	Filtered	4673.37	17483.1	11177.3	Filtered
O75676	RPS6KA4	Ribosomal protein S6 kinase alpha-4	KS6A4_HUMAN	346291	280760	292608	303229	335141	202631	333258	348405	24555.9	20856.7	Filtered	Filtered	26454.5	8313.08	7226.63	17028	33169.1	10112.8	45593.9	40197	19836.7	20283.4	816226	11129.2
O75683	SURF6	Surfeit locus protein 6	SURF6_HUMAN	Filtered	Filtered	Filtered	Filtered	Filtered	Filtered	Filtered	Filtered	Filtered	Filtered	Filtered	Filtered	Filtered	Filtered	Filtered	Filtered	Filtered	Filtered	18822.5	164902	38758.6	71831	192687	235774
O75691	UTP20	Small subunit processome component 20 homolog	UTP20_HUMAN	116338	Filtered	18830	Filtered	Filtered	Filtered	Filtered	Filtered	Filtered	Filtered	Filtered	Filtered	38356.2	Filtered	Filtered	3694.94	620041	476296	833159	1.38386e+06	119663	199151	351230	199346
O75694	NUP155	Nuclear pore complex protein Nup155	NU155_HUMAN	108641	105603	81742.6	160296	110415	96426.8	147340	123390	77723.4	119228	104298	70788.3	493544	368205	414343	319184	331356	377649	845433	1.45099e+06	410092	884177	719512	406996
O75695	RP2	Protein XRP2	XRP2_HUMAN	Filtered	Filtered	Filtered	10686.3	23842	17353.3	42583.4	41208.7	126889	300770	110510	55864.1	1.34323e+06	1.12069e+06	1.61519e+06	1.58906e+06	Filtered	Filtered	9381.45	13727.8	57922.9	100919	277239	235963
O75712	GJB3	Gap junction beta-3 protein	CXB3_HUMAN	Filtered	Filtered	Filtered	Filtered	Filtered	Filtered	Filtered	Filtered	Filtered	Filtered	Filtered	Filtered	Filtered	Filtered	13438.8	10698.5	Filtered	Filtered	Filtered	Filtered	Filtered	Filtered	Filtered	Filtered
O75716	STK16	Serine/threonine-protein kinase 16	STK16_HUMAN	Filtered	Filtered	Filtered	Filtered	Filtered	Filtered	Filtered	Filtered	Filtered	Filtered	Filtered	Filtered	3477.73	Filtered	Filtered	4921.25	Filtered	Filtered	Filtered	Filtered	Filtered	Filtered	Filtered	Filtered
O75717	WDHD1	WD repeat and HMG-box DNA-binding protein 1	WDHD1_HUMAN	61304.4	Filtered	77691.4	109968	135242	102969	188805	238998	52151.4	72989.5	93953.8	78540	34035.4	Filtered	50901.5	51999.1	63507.6	41787.3	63417.6	80401.7	Filtered	Filtered	Filtered	6174.04
O75718	CRTAP	Cartilage-associated protein	CRTAP_HUMAN	26346.2	Filtered	Filtered	Filtered	Filtered	56158.5	5542.02	6286.55	859246	1.32053e+06	1.53171e+06	1572985	114384	109370	198694	155631	67222.3	57719.2	99867.3	134950	20323.6	75540.7	91933.9	11441.8
O75746	SLC25A12	Calcium-binding mitochondrial carrier protein Aralar1	CMC1_HUMAN	Filtered	1727376	Filtered	Filtered	Filtered	Filtered	Filtered	Filtered	Filtered	4103.31	2588.97	Filtered	1.29033e+06	1.14787e+06	1.52963e+06	1.65585e+06	21106.9	23003.2	49146.6	68867.3	Filtered	19001.1	10070.1	7792.84
O75752	B3GALNT1	UDP-GalNAc:beta-1,3-N-acetylgalactosaminyltransferase 1	B3GL1_HUMAN	Filtered	Filtered	Filtered	Filtered	Filtered	Filtered	Filtered	Filtered	Filtered	Filtered	Filtered	Filtered	131053	83482.2	70177.2	Filtered	Filtered	Filtered	Filtered	Filtered	Filtered	Filtered	Filtered	Filtered
O75781	PALM	Paralemmin-1	PALM_HUMAN	Filtered	43120.5	Filtered	Filtered	Filtered	Filtered	Filtered	Filtered	20864.8	45119.3	42644	37672.1	263188	284752	297901	183448	Filtered	10096.2	Filtered	Filtered	31544.4	89814.7	121962	55218.8
O75792	RNASEH2A	Ribonuclease H2 subunit A	RNH2A_HUMAN	358077	284230	249308	81191.3	230295	158945	321781	174497	21855.9	17879.2	12371.5	29125.2	Filtered	Filtered	Filtered	Filtered	Filtered	Filtered	10720.4	Filtered	5145.17	58575.1	9446.89	6924.31
O75794	CDC123	Cell division cycle protein 123 homolog	CD123_HUMAN	750182	772690	741685	649697	89417.7	57181.6	88941.4	67407.2	112708	83016.3	150510	116592	55614.8	Filtered	60638	47521.4	58157.9	56791.1	57965.6	36388.1	55948.1	26436.6	65694	103487
O75817	POP7	Ribonuclease P protein subunit p20	POP7_HUMAN	Filtered	258739	45621	45869.3	37665.3	27694.3	101694	Filtered	31680.6	23249.9	Filtered	Filtered	Filtered	Filtered	53524.9	Filtered	153503	173779	196834	205904	82940.3	135721	63463	43587.5
O75818	RPP40	Ribonuclease P protein subunit p40	RPP40_HUMAN	75463.3	101804	54132.6	25024.4	48255	49781	97538.4	51772.9	19834.1	5170.62	6805.27	Filtered	82772.4	43419.4	33267.9	114947	121148	97193.2	170917	323221	37101.3	54300.2	44895.2	17540.4
O75820	ZNF189	Zinc finger protein 189	ZN189_HUMAN	Filtered	Filtered	Filtered	Filtered	Filtered	Filtered	Filtered	Filtered	Filtered	Filtered	Filtered	Filtered	Filtered	Filtered	Filtered	Filtered	16536.1	Filtered	17061.6	31951.3	Filtered	5218.87	Filtered	Filtered
O75821	EIF3G	Eukaryotic translation initiation factor 3 subunit G	EIF3G_HUMAN	1.73785e+06	1.60855e+06	1.55125e+06	1.37638e+06	1.55364e+06	1.20801e+06	1.73583e+06	2.00832e+06	138962	195468	145929	157456	480139	389157	377223	350422	497949	500772	883471	1127920	131785	232212	159872	125388
O75822	EIF3J	Eukaryotic translation initiation factor 3 subunit J	EIF3J_HUMAN	554699	622339	645589	470295	283831	186170	306068	474751	18844.4	173497	28357.2	37451	83893.3	75933.5	68746.6	85337.1	114231	60825.9	106634	208245	11339.9	12830.6	14002.2	11332
O75832	PSMD10	26S proteasome non-ATPase regulatory subunit 10	PSD10_HUMAN	318414	262414	165099	151125	28388.9	19904.2	4532.17	Filtered	17384.8	18264.4	29396.3	44987	Filtered	4933.13	8724.73	14661.9	3635.15	4829.56	7467.82	7650.54	3876.92	8002.78	16575.7	Filtered
O75843	AP1G2	AP-1 complex subunit gamma-like 2	AP1G2_HUMAN	87865.5	157728	159782	190445	40983.2	20739	87696.9	16156.8	Filtered	Filtered	Filtered	Filtered	510224	Filtered	53514.8	Filtered	Filtered	Filtered	6139.72	8684.92	4605.56	45311.2	70201.2	8026.39
O75844	ZMPSTE24	CAAX prenyl protease 1 homolog	FACE1_HUMAN	Filtered	Filtered	Filtered	Filtered	Filtered	Filtered	Filtered	Filtered	4496.49	30845.1	7666.09	6877.1	375123	344314	530050	824049	Filtered	Filtered	Filtered	4871.57	Filtered	Filtered	Filtered	11372.8
O75864	PPP1R37	Protein phosphatase 1 regulatory subunit 37	PPR37_HUMAN	Filtered	Filtered	Filtered	42024.6	15382.5	51161.3	76089.3	44954.5	9669.24	4728.41	11118.1	Filtered	Filtered	29482	Filtered	Filtered	49491	40194.5	34607.4	Filtered	17466.3	40323.3	Filtered	Filtered
O75865	TRAPPC6A	Trafficking protein particle complex subunit 6A	TPC6A_HUMAN	23824.9	Filtered	Filtered	Filtered	6387.82	4716.97	12054.2	Filtered	20668.4	8659.21	19534.8	Filtered	Filtered	Filtered	5430.42	Filtered	1209.03	Filtered	Filtered	Filtered	Filtered	Filtered	Filtered	Filtered
O75874	IDH1	Isocitrate dehydrogenase [NADP] cytoplasmic	IDHC_HUMAN	1.31398e+06	1.52363e+06	1.83221e+06	1.15412e+06	131895	120110	132331	145004	172160	141717	225322	282971	113149	110060	135635	161988	116713	124946	134527	148184	102871	102962	135325	185081
O75879	GATB	Glutamyl-tRNA(Gln) amidotransferase subunit B, mitochondrial	GATB_HUMAN	Filtered	Filtered	Filtered	Filtered	Filtered	Filtered	Filtered	Filtered	Filtered	Filtered	Filtered	Filtered	313552	280270	422293	432319	Filtered	Filtered	Filtered	Filtered	Filtered	Filtered	Filtered	Filtered
O75880	SCO1	Protein SCO1 homolog, mitochondrial	SCO1_HUMAN	Filtered	Filtered	Filtered	Filtered	Filtered	Filtered	Filtered	Filtered	Filtered	Filtered	5126.19	Filtered	78015.1	111521	105204	136308	Filtered	Filtered	23830.6	26836.4	Filtered	3800.82	Filtered	Filtered
O75882	ATRN	Attractin	ATRN_HUMAN	13734.3	Filtered	13482.2	12722.6	Filtered	Filtered	Filtered	Filtered	38177.1	93833.4	85134.5	42723	156226	174641	182477	419286	Filtered	Filtered	6186.64	Filtered	2726.61	6920.97	34326.7	1.06495e+06
O75884	RBBP9	Putative hydrolase RBBP9	RBBP9_HUMAN	128957	101400	123759	109481	Filtered	Filtered	Filtered	Filtered	Filtered	Filtered	Filtered	Filtered	Filtered	Filtered	Filtered	Filtered	Filtered	Filtered	Filtered	Filtered	Filtered	Filtered	Filtered	Filtered
O75886	STAM2	Signal transducing adapter molecule 2	STAM2_HUMAN	823004	670049	901928	978220	305656	238710	445932	654871	160151	266641	157897	155989	348334	303143	495056	436046	Filtered	13667	10401.6	Filtered	17297.1	25146.2	13865.3	10990.5
O75907	DGAT1	Diacylglycerol O-acyltransferase 1	DGAT1_HUMAN	Filtered	Filtered	Filtered	Filtered	Filtered	Filtered	Filtered	Filtered	Filtered	Filtered	Filtered	Filtered	111186	114167	94095.6	97353.5	Filtered	Filtered	19428	25137.8	11393.3	36541	Filtered	2247.1
O75909	CCNK	Cyclin-K	CCNK_HUMAN	Filtered	Filtered	Filtered	Filtered	Filtered	Filtered	66941.8	36724.7	Filtered	Filtered	Filtered	Filtered	198727	139002	140961	116317	126933	149298	342957	465582	37104.6	100278	55687	30846.7
O75912;Q13574	DGKI;DGKZ	Diacylglycerol kinase iota;Diacylglycerol kinase zeta	DGKI_HUMAN;DGKZ_HUMAN	Filtered	140070	128353	100354	Filtered	Filtered	Filtered	Filtered	Filtered	Filtered	Filtered	Filtered	Filtered	Filtered	Filtered	Filtered	Filtered	Filtered	Filtered	Filtered	Filtered	Filtered	Filtered	Filtered
O75915	ARL6IP5	PRA1 family protein 3	PRAF3_HUMAN	Filtered	Filtered	Filtered	Filtered	25785.9	19507	27093.5	Filtered	571032	703420	770539	Filtered	833687	666569	952490	861881	171542	138436	368972	581564	185444	236754	Filtered	19098.6
O75923	DYSF	Dysferlin	DYSF_HUMAN	22453.1	28633.9	Filtered	Filtered	Filtered	Filtered	Filtered	Filtered	Filtered	24365.1	5560.66	5598.87	639627	630880	644374	552973	18735.2	254513	64894.8	149706	42553.5	89619.7	59555.4	53643.5
O75925	PIAS1	E3 SUMO-protein ligase PIAS1	PIAS1_HUMAN	Filtered	Filtered	Filtered	Filtered	56507.8	46134.2	66164.9	19626.8	8581.55	2537.84	Filtered	Filtered	22736.7	Filtered	13103.7	Filtered	36820.5	31406.2	38409.8	62115.6	18708.6	40266.3	Filtered	7427.61
O75928	PIAS2	E3 SUMO-protein ligase PIAS2	PIAS2_HUMAN	Filtered	Filtered	Filtered	Filtered	123089	144230	306614	165786	NaN	NaN	Filtered	Filtered	NaN	Filtered	Filtered	64839.1	14540.2	15770.5	12485.5	19489.9	NaN	NaN	NaN	NaN
O75934	BCAS2	Pre-mRNA-splicing factor SPF27	SPF27_HUMAN	106017	131652	106651	133289	120713	140888	188609	148185	23408.9	44742.5	47566.5	58455.5	226166	132644	120273	103427	309311	350214	1.52591e+06	659698	117108	409266	270432	196549
O75935	DCTN3	Dynactin subunit 3	DCTN3_HUMAN	618846	746942	857272	878718	580179	322154	765689	840601	109723	95346.8	128176	181501	108720	126633	211260	214909	167679	165040	277380	285811	43112.5	62125.7	56059.9	68581.4
O75937	DNAJC8	DnaJ homolog subfamily C member 8	DNJC8_HUMAN	61828.1	62038.1	15998	Filtered	916808	787419	1.07351e+06	1123666	170772	168604	215618	273396	174259	149350	151776	200025	163509	184139	189710	157585	94410.9	111229	111281	160783
O75940	SMNDC1	Survival of motor neuron-related-splicing factor 30	SPF30_HUMAN	Filtered	Filtered	Filtered	Filtered	20668.5	36631.3	54278.4	Filtered	Filtered	Filtered	Filtered	Filtered	Filtered	Filtered	Filtered	Filtered	Filtered	Filtered	23740.5	21131.6	Filtered	13179.6	10916	7235.08
O75943	RAD17	Cell cycle checkpoint protein RAD17	RAD17_HUMAN	86929.5	38209.8	56376.3	59267.4	102318	89662.7	146831	80807.2	Filtered	20986.6	Filtered	Filtered	48737.2	Filtered	Filtered	Filtered	Filtered	Filtered	Filtered	17534.5	Filtered	19795.7	Filtered	Filtered
O75947	ATP5PD	ATP synthase subunit d, mitochondrial	ATP5H_HUMAN	Filtered	Filtered	Filtered	Filtered	Filtered	4452.87	Filtered	Filtered	Filtered	Filtered	Filtered	Filtered	3275464	3489548	4776958	5.05239e+06	22162	33714.4	103377	71550.9	112186	184142	136011	125762
O75953	DNAJB5	DnaJ homolog subfamily B member 5	DNJB5_HUMAN	232132	136053	259045	248522	82472.7	28981.4	76328.5	32255.6	5635.2	6391.73	10153.1	15996.7	49152.7	456865	464867	443294	35885.5	52551.7	93197.8	119354	59917.3	69011.2	51810.6	45494.9
O75954	TSPAN9	Tetraspanin-9	TSN9_HUMAN	22423.4	Filtered	6598.46	Filtered	Filtered	9580.78	Filtered	Filtered	Filtered	Filtered	Filtered	Filtered	175731	159546	167013	167779	Filtered	Filtered	Filtered	14390.4	Filtered	13775.8	45140.9	4171.99
O75955	FLOT1	Flotillin-1	FLOT1_HUMAN	Filtered	Filtered	Filtered	Filtered	29872.7	Filtered	50853	49291.1	33740.2	71563.3	46578.4	37010.6	118530	129877	164746	130393	26858.2	15964.6	43875.8	58929.8	490355	1.18633e+06	2.58217e+06	1.85914e+06
O75962	TRIO	Triple functional domain protein	TRIO_HUMAN	281388	399818	465978	507515	95402.4	78150.9	123491	36408.3	34037.6	38115.5	35224.3	Filtered	55385.9	43663.6	46223	69216.8	58408.5	45528.5	73435.4	123984	56533.2	71989	98326.5	73287.9
O75964	ATP5MG	ATP synthase subunit g, mitochondrial	ATP5L_HUMAN	Filtered	Filtered	Filtered	Filtered	366661	25435.4	Filtered	Filtered	4000.2	5286.75	11606.8	24188.5	3.41384e+06	2.93736e+06	4087097	4411247	124576	117680	312553	599826	48181.8	82637.3	186769	233483
O75973	C1QL1	C1q-related factor	C1QRF_HUMAN	Filtered	Filtered	Filtered	Filtered	Filtered	Filtered	Filtered	Filtered	9845.28	13719	16185.1	17621.4	23622.3	19553.3	26881.5	19196.6	Filtered	Filtered	5773.78	Filtered	Filtered	4615.43	4981.71	Filtered
O75976	CPD	Carboxypeptidase D	CBPD_HUMAN	6345.21	10617.6	7237.4	17827.7	9276.93	9877.79	42733.6	12813.6	40443.6	58247.9	64931.8	82512.1	730139	658759	1.20849e+06	1249056	379878	4094.05	27717.3	42960.5	43320.6	36958.4	57372.7	58241.5
O76003	GLRX3	Glutaredoxin-3	GLRX3_HUMAN	2631636	3091436	5.63756e+06	4522994	105441	116648	150680	109716	141848	142581	238505	192550	105970	85064.5	132573	90361	62212.1	100904	56177.7	64626.1	95853.4	113765	157736	119852
O76021	RSL1D1	Ribosomal L1 domain-containing protein 1	RL1D1_HUMAN	65114.9	32775.7	138000	204508	89736.6	60508.3	80545.8	80445.6	31611.5	47831.3	27123.5	32684.8	560449	123954	152425	124067	4570212	3779673	5.19502e+06	8092291	993470	1.69495e+06	3.151e+06	2.13377e+06
O76024	WFS1	Wolframin	WFS1_HUMAN	Filtered	Filtered	Filtered	5847.71	Filtered	Filtered	Filtered	Filtered	13598.9	89679.9	Filtered	Filtered	559552	547475	595961	547541	102673	118054	235561	393039	91673.7	150610	103894	99682.2
O76031	CLPX	ATP-dependent Clp protease ATP-binding subunit clpX-like, mitochondrial	CLPX_HUMAN	Filtered	Filtered	Filtered	Filtered	38013.1	20186.9	77181.9	Filtered	53151.7	110603	80674.8	22820.4	4247273	3.5644e+06	3.66254e+06	3.19527e+06	220986	211900	514453	698701	87800.9	108443	85548.6	88912.8
O76038	SCGN	Secretagogin	SEGN_HUMAN	430863	374966	462905	441653	34871.3	Filtered	43752.3	Filtered	Filtered	29300.2	25432.7	Filtered	Filtered	Filtered	Filtered	Filtered	Filtered	10709.3	Filtered	28000.4	Filtered	Filtered	Filtered	Filtered
O76054	SEC14L2	SEC14-like protein 2	S14L2_HUMAN	48222.5	26459.7	59054.2	67682.8	Filtered	Filtered	16401.5	14320.5	21580	Filtered	Filtered	28522.3	Filtered	Filtered	Filtered	Filtered	Filtered	Filtered	18544.8	17916.1	13115.4	Filtered	14329.6	18904.6
O76070	SNCG	Gamma-synuclein	SYUG_HUMAN	281659	263672	223636	209654	9119.88	14079.5	Filtered	Filtered	121086	185503	63463.1	177680	Filtered	Filtered	Filtered	Filtered	Filtered	Filtered	Filtered	Filtered	Filtered	Filtered	Filtered	Filtered
O76071	CIAO1	Probable cytosolic iron-sulfur protein assembly protein CIAO1	CIAO1_HUMAN	48761.6	Filtered	49629	129640	105174	Filtered	Filtered	Filtered	Filtered	Filtered	Filtered	Filtered	19775.9	Filtered	Filtered	Filtered	14418.1	Filtered	Filtered	Filtered	Filtered	Filtered	Filtered	Filtered
O76074	PDE5A	cGMP-specific 3',5'-cyclic phosphodiesterase	PDE5A_HUMAN	13312.1	10654.8	10731.4	9644.23	Filtered	Filtered	Filtered	Filtered	Filtered	Filtered	Filtered	Filtered	Filtered	Filtered	Filtered	Filtered	Filtered	Filtered	Filtered	Filtered	Filtered	Filtered	Filtered	Filtered
O76082	SLC22A5	Solute carrier family 22 member 5	S22A5_HUMAN	Filtered	Filtered	Filtered	Filtered	Filtered	Filtered	Filtered	Filtered	Filtered	Filtered	Filtered	Filtered	22999.7	26168.3	34608	30410.1	Filtered	Filtered	Filtered	Filtered	Filtered	Filtered	Filtered	Filtered
O76094	SRP72	Signal recognition particle subunit SRP72	SRP72_HUMAN	973712	802044	959696	871664	1.49623e+06	913881	1.82067e+06	1.95994e+06	699845	997971	625000	426736	305335	313101	368311	346636	169354	186610	329971	335388	129781	214761	229231	218936
O76095	JTB	Protein JTB	JTB_HUMAN	Filtered	Filtered	Filtered	Filtered	Filtered	Filtered	Filtered	Filtered	Filtered	Filtered	Filtered	Filtered	15166.5	19566.2	42863.1	32606.4	Filtered	Filtered	Filtered	Filtered	Filtered	Filtered	Filtered	Filtered
O77932	DXO	Decapping and exoribonuclease protein	DXO_HUMAN	195494	365594	Filtered	Filtered	58122.9	38255.3	70064.3	77684.9	26542.8	36078	Filtered	39064.7	19426.4	17251.5	19961.8	25127.8	18643.1	22338.5	29111.5	21818.6	Filtered	Filtered	Filtered	18254.5
O94760	DDAH1	N(G),N(G)-dimethylarginine dimethylaminohydrolase 1	DDAH1_HUMAN	703821	605159	604050	524417	67674.5	64810	52950.8	Filtered	27138.6	69903.5	31524.8	Filtered	Filtered	Filtered	12243.8	Filtered	Filtered	Filtered	Filtered	Filtered	Filtered	Filtered	Filtered	4296.64
O94761	RECQL4	ATP-dependent DNA helicase Q4	RECQ4_HUMAN	140758	223152	194412	198294	24445.3	9872.46	61662.2	19999.4	26544.4	7650.53	Filtered	Filtered	15707.7	11998.9	Filtered	2343.83	59109.8	28093	46624	66030.1	3458.68	Filtered	19042.1	11199.7
O94762	RECQL5	ATP-dependent DNA helicase Q5	RECQ5_HUMAN	Filtered	Filtered	Filtered	Filtered	44460.4	39513.7	60316.5	69179.5	Filtered	Filtered	Filtered	Filtered	Filtered	Filtered	Filtered	16016.9	40269.7	66321.7	66244.4	74227.1	4143.13	4096.92	Filtered	Filtered
O94763	URI1	Unconventional prefoldin RPB5 interactor 1	RMP_HUMAN	260242	328468	228894	301718	376217	321614	427979	316157	32150.1	14524.4	20890.8	25818.6	125589	66559.2	4193.44	62319.6	186187	152563	91878.7	72363.9	35220.5	64910.7	22005.9	13932.1
O94766	B3GAT3	Galactosylgalactosylxylosylprotein 3-beta-glucuronosyltransferase 3	B3GA3_HUMAN	6905.91	Filtered	Filtered	6971.15	Filtered	Filtered	Filtered	Filtered	31314.7	60094.7	39838	16477.4	382332	339145	320491	260826	109143	138119	255914	176924	52576.3	45484.4	17879.1	38329.6
O94768	STK17B	Serine/threonine-protein kinase 17B	ST17B_HUMAN	52344.2	55864.5	42166.2	28281.1	Filtered	Filtered	Filtered	Filtered	Filtered	Filtered	Filtered	Filtered	Filtered	Filtered	Filtered	Filtered	Filtered	Filtered	Filtered	Filtered	Filtered	Filtered	Filtered	Filtered
O94776	MTA2	Metastasis-associated protein MTA2	MTA2_HUMAN	3493.43	49866.3	133851	171987	557696	516662	879270	1.0037e+06	89888.1	217643	128674	6621.07	381991	126062	135559	146613	2.94813e+06	2.24467e+06	2.907e+06	4387431	260497	418522	253740	212125
O94782	USP1	Ubiquitin carboxyl-terminal hydrolase 1	UBP1_HUMAN	17827.6	Filtered	Filtered	33890.6	114659	88316.7	194286	272845	Filtered	Filtered	Filtered	Filtered	Filtered	Filtered	Filtered	Filtered	Filtered	2628.98	29319.6	56522.2	Filtered	Filtered	Filtered	Filtered
O94788	ALDH1A2	Retinal dehydrogenase 2	AL1A2_HUMAN	Filtered	Filtered	Filtered	Filtered	Filtered	Filtered	Filtered	Filtered	Filtered	Filtered	14794.8	Filtered	13802.4	26327.9	Filtered	31142.5	Filtered	29445	108795	Filtered	Filtered	Filtered	Filtered	Filtered
O94804	STK10	Serine/threonine-protein kinase 10	STK10_HUMAN	148354	322119	117369	58558.2	188453	107047	145764	158950	22153	5852.42	31300.2	41006.7	Filtered	Filtered	18653	1951.74	23212.1	1579.45	Filtered	26107.3	13363.5	9235.68	16541.1	Filtered
O94808	GFPT2	Glutamine--fructose-6-phosphate aminotransferase [isomerizing] 2	GFPT2_HUMAN	287588	269170	318949	274949	Filtered	Filtered	Filtered	Filtered	Filtered	Filtered	Filtered	Filtered	Filtered	Filtered	Filtered	Filtered	Filtered	Filtered	Filtered	Filtered	Filtered	Filtered	Filtered	Filtered
O94813	SLIT2	Slit homolog 2 protein	SLIT2_HUMAN	Filtered	Filtered	Filtered	Filtered	Filtered	Filtered	Filtered	Filtered	Filtered	Filtered	Filtered	Filtered	Filtered	Filtered	Filtered	15279.4	Filtered	Filtered	Filtered	14121.3	Filtered	Filtered	Filtered	Filtered
O94822	LTN1	E3 ubiquitin-protein ligase listerin	LTN1_HUMAN	1.21886e+06	1.08095e+06	1.32882e+06	1310725	446422	351905	623015	356153	21591.6	Filtered	22782.6	4428.89	59881.6	Filtered	67106.7	37169.2	54829.8	70434.6	31227.8	46150.7	50252	91624.5	105777	80995.8
O94826	TOMM70	Mitochondrial import receptor subunit TOM70	TOM70_HUMAN	57121.9	7333.21	72790.6	5324.29	34734.2	31954.3	12448.9	15192.9	11478.2	Filtered	45700.1	46150.9	2780447	2.19941e+06	2.17435e+06	1.91043e+06	390871	441537	851388	695256	125946	253347	135137	130655
O94829	IPO13	Importin-13	IPO13_HUMAN	100471	121993	111673	67228.9	Filtered	Filtered	Filtered	Filtered	Filtered	Filtered	Filtered	Filtered	Filtered	Filtered	Filtered	Filtered	Filtered	Filtered	Filtered	78424.7	Filtered	Filtered	Filtered	Filtered
O94830	DDHD2	Phospholipase DDHD2	DDHD2_HUMAN	48538.4	47415.1	56616.7	52342.4	Filtered	Filtered	Filtered	Filtered	32534.5	69487.3	64094.4	19973.6	Filtered	Filtered	Filtered	Filtered	2151.88	1921.66	Filtered	Filtered	Filtered	Filtered	14793.4	2104.61
O94832	MYO1D	Unconventional myosin-Id	MYO1D_HUMAN	8799.41	8193.54	16420.1	45808.8	30212.2	18383.3	115484	10233.7	30135.2	51433.6	37672.7	Filtered	59012.9	74974.2	65933.7	66942.3	229125	214423	420978	543993	198763	396827	741831	540103
O94842	TOX4	TOX high mobility group box family member 4	TOX4_HUMAN	Filtered	Filtered	Filtered	Filtered	35180.1	18021.8	46405.5	NaN	Filtered	Filtered	Filtered	NaN	106664	29583	9872.95	NaN	273894	172267	265843	668358	101313	139279	33430.1	28822.5
O94851	MICAL2	[F-actin]-monooxygenase MICAL2	MICA2_HUMAN	Filtered	Filtered	Filtered	14830.7	81757.9	70007.5	98802.2	151297	80782	133456	103523	67845	812754	706918	810519	595144	202611	199692	518935	693960	69605.4	146604	111816	111779
O94854	KIAA0754	Uncharacterized protein KIAA0754	K0754_HUMAN	Filtered	Filtered	Filtered	Filtered	Filtered	Filtered	Filtered	Filtered	Filtered	14369.9	Filtered	Filtered	82809.4	70207.6	50567.1	45493.6	Filtered	Filtered	33079.8	43984.2	2497	32169.6	2514.21	Filtered
O94855	SEC24D	Protein transport protein Sec24D	SC24D_HUMAN	399485	577367	522270	434078	535347	457154	834360	97693	424806	695887	802517	103975	119032	104196	120549	106840	29167	16744.4	22689.1	50820.3	20447.2	19243.2	29645.7	27483.5
O94856	NFASC	Neurofascin	NFASC_HUMAN	129768	114639	Filtered	92957.4	Filtered	Filtered	Filtered	Filtered	Filtered	Filtered	11030.3	Filtered	299946	231087	263121	184292	28524.4	Filtered	37578.7	101816	36802.8	73519.8	92373.1	68677.9
O94864	SUPT7L	STAGA complex 65 subunit gamma	ST65G_HUMAN	Filtered	36080.8	Filtered	Filtered	13969.3	Filtered	16453.1	14949.6	13995.9	Filtered	16879	Filtered	Filtered	Filtered	Filtered	18090.3	61951.2	52017.6	111274	108969	8768.09	1193.73	Filtered	Filtered
O94868	FCHSD2	F-BAR and double SH3 domains protein 2	FCSD2_HUMAN	Filtered	Filtered	Filtered	Filtered	Filtered	Filtered	Filtered	Filtered	Filtered	Filtered	Filtered	Filtered	Filtered	Filtered	Filtered	Filtered	Filtered	Filtered	Filtered	Filtered	Filtered	Filtered	Filtered	Filtered
O94874	UFL1	E3 UFM1-protein ligase 1	UFL1_HUMAN	Filtered	Filtered	Filtered	Filtered	15575.9	Filtered	4435.94	Filtered	19258.7	68473.1	5555.03	3921.74	1.84415e+06	1.37666e+06	1.49913e+06	1.32163e+06	158121	172004	555603	856331	83334.8	199779	210260	208923
O94875	SORBS2	Sorbin and SH3 domain-containing protein 2	SRBS2_HUMAN	Filtered	Filtered	Filtered	Filtered	42669.2	63453	123311	127115	Filtered	Filtered	Filtered	Filtered	Filtered	Filtered	Filtered	Filtered	Filtered	Filtered	40454.6	Filtered	Filtered	Filtered	17372	Filtered
O94876	TMCC1	Transmembrane and coiled-coil domains protein 1	TMCC1_HUMAN	Filtered	Filtered	Filtered	Filtered	Filtered	Filtered	Filtered	Filtered	Filtered	Filtered	Filtered	Filtered	163721	162295	147955	120393	6988.74	5640	12961.4	123070	Filtered	41147.7	43993	39687.5
O94880	PHF14	PHD finger protein 14	PHF14_HUMAN	Filtered	24096.5	23846.8	Filtered	Filtered	Filtered	Filtered	Filtered	Filtered	Filtered	Filtered	Filtered	Filtered	Filtered	Filtered	Filtered	303799	256401	395666	585058	71665.8	113485	54532.3	Filtered
O94886	TMEM63A	CSC1-like protein 1	CSCL1_HUMAN	Filtered	Filtered	Filtered	Filtered	Filtered	Filtered	Filtered	Filtered	Filtered	Filtered	Filtered	Filtered	106515	107309	186187	176286	Filtered	Filtered	Filtered	Filtered	Filtered	Filtered	Filtered	Filtered
O94887	FARP2	FERM, ARHGEF and pleckstrin domain-containing protein 2	FARP2_HUMAN	Filtered	Filtered	Filtered	Filtered	Filtered	Filtered	Filtered	Filtered	Filtered	Filtered	Filtered	Filtered	95152.9	72281.6	100111	98621.4	Filtered	7038.1	29353	43721.5	Filtered	5575.92	19050.6	Filtered
O94888	UBXN7	UBX domain-containing protein 7	UBXN7_HUMAN	351125	522514	534279	544201	202065	112655	237553	86137.6	59054	87584.6	110060	Filtered	52302.9	9767.19	Filtered	163817	20749.7	33379.2	76470	75775.9	Filtered	Filtered	8803.87	9258.71
O94889	KLHL18	Kelch-like protein 18	KLH18_HUMAN	215102	234220	223256	230091	Filtered	Filtered	Filtered	Filtered	Filtered	Filtered	Filtered	Filtered	Filtered	Filtered	Filtered	Filtered	Filtered	Filtered	Filtered	Filtered	Filtered	Filtered	Filtered	Filtered
O94898	LRIG2	Leucine-rich repeats and immunoglobulin-like domains protein 2	LRIG2_HUMAN	Filtered	Filtered	Filtered	Filtered	Filtered	Filtered	Filtered	Filtered	54241.6	50560.8	Filtered	Filtered	2322950	1.6316e+06	1.34214e+06	921229	Filtered	Filtered	Filtered	Filtered	27217.5	Filtered	Filtered	Filtered
O94901	SUN1	SUN domain-containing protein 1	SUN1_HUMAN	Filtered	Filtered	Filtered	Filtered	Filtered	Filtered	Filtered	Filtered	Filtered	Filtered	Filtered	Filtered	5580.59	9057.42	Filtered	Filtered	Filtered	Filtered	20639.2	59146.5	117019	283092	588859	369670
O94903	PLPBP	Pyridoxal phosphate homeostasis protein	PLPHP_HUMAN	485669	408181	572434	564992	73519.5	34257.8	70390.5	60025.1	48577.8	Filtered	53645	74489.1	99649.3	151291	119770	120997	34733.3	40521.6	43535.6	64209.1	33627.9	27479.3	44721.5	51008
O94905	ERLIN2	Erlin-2	ERLN2_HUMAN	Filtered	Filtered	Filtered	Filtered	Filtered	Filtered	Filtered	Filtered	NaN	NaN	NaN	NaN	1.22978e+06	1.26321e+06	1.43686e+06	1.52276e+06	37093.6	34291.1	122418	168856	53656.2	98202	115466	100465
O94906	PRPF6	Pre-mRNA-processing factor 6	PRP6_HUMAN	Filtered	53442.6	Filtered	Filtered	151378	149912	333547	121736	56897.1	80381	69622	8145.74	657929	412651	381306	382448	1.6825e+06	1.62318e+06	2.07736e+06	3189486	238505	364188	339633	184695
O94913	PCF11	Pre-mRNA cleavage complex 2 protein Pcf11	PCF11_HUMAN	16750.5	Filtered	Filtered	Filtered	37638.8	48404.8	53023.1	18332.2	Filtered	Filtered	Filtered	Filtered	7309.42	Filtered	Filtered	Filtered	158275	140046	205569	346899	55491.7	87710.6	50830.8	18739.6
O94915	FRYL	Protein furry homolog-like	FRYL_HUMAN	385364	553246	595949	582874	139390	108307	161465	216239	70261.4	81596.6	140488	155525	62535	62315.6	117406	192647	84739.5	129954	123234	148321	56185.9	92033.9	144768	127357
O94916	NFAT5	Nuclear factor of activated T-cells 5	NFAT5_HUMAN	63734.8	150222	135291	103642	5487.72	Filtered	9874.35	14314.9	Filtered	4657.18	Filtered	Filtered	15816.7	Filtered	15015.7	Filtered	30414.7	7496.09	76210.4	97317.8	5226.15	4416.32	Filtered	Filtered
O94919	ENDOD1	Endonuclease domain-containing 1 protein	ENDD1_HUMAN	Filtered	46779.6	102487	25066.4	46726	43542.1	84247.8	Filtered	108346	151874	95432.5	119892	659922	726199	1.09968e+06	1.14256e+06	Filtered	Filtered	Filtered	Filtered	Filtered	11789.6	15595.3	Filtered
O94921	CDK14	Cyclin-dependent kinase 14	CDK14_HUMAN	109490	88891.7	90633.7	98932.3	Filtered	Filtered	Filtered	Filtered	Filtered	Filtered	Filtered	Filtered	Filtered	Filtered	Filtered	Filtered	Filtered	Filtered	Filtered	Filtered	Filtered	Filtered	Filtered	Filtered
O94923	GLCE	D-glucuronyl C5-epimerase	GLCE_HUMAN	Filtered	Filtered	Filtered	Filtered	Filtered	Filtered	Filtered	19620	10355.4	16548.9	24366.9	12281.8	225301	215589	266176	242905	138753	152148	217704	193226	31975.3	71440.6	59034.3	19486
O94925	GLS	Glutaminase kidney isoform, mitochondrial	GLSK_HUMAN	Filtered	10854.7	Filtered	Filtered	80276.4	56862.4	141893	69117.2	145763	264898	263503	103509	7.67326e+06	8552640	8555414	7052984	28091.6	47831.2	111315	118227	17142.7	47888.1	68833.5	50852.2
O94927	HAUS5	HAUS augmin-like complex subunit 5	HAUS5_HUMAN	130413	171418	162756	265684	86124.7	61858.1	83252.2	30199.3	Filtered	Filtered	Filtered	Filtered	Filtered	Filtered	15411.2	Filtered	Filtered	Filtered	Filtered	10792.3	Filtered	Filtered	19997.4	7493.87
O94952	FBXO21	F-box only protein 21	FBX21_HUMAN	65759.4	Filtered	6935.8	36551.5	Filtered	Filtered	Filtered	Filtered	Filtered	Filtered	Filtered	Filtered	Filtered	Filtered	Filtered	Filtered	Filtered	Filtered	Filtered	Filtered	Filtered	Filtered	Filtered	Filtered
O94953	KDM4B	Lysine-specific demethylase 4B	KDM4B_HUMAN	Filtered	Filtered	Filtered	Filtered	Filtered	Filtered	13104.7	Filtered	Filtered	Filtered	Filtered	Filtered	Filtered	Filtered	Filtered	Filtered	6117.9	Filtered	9482.16	12340.9	Filtered	Filtered	Filtered	Filtered
O94955	RHOBTB3	Rho-related BTB domain-containing protein 3	RHBT3_HUMAN	Filtered	Filtered	Filtered	Filtered	Filtered	Filtered	Filtered	Filtered	6314.06	13202.4	14899.5	8566.21	139272	124883	129262	1.77465e+06	14280.7	17130.3	17225.5	45181.9	5787.27	38836.3	29882.4	2855.11
O94964	SOGA1	Protein SOGA1	SOGA1_HUMAN	65818.3	68085.3	48223	26473.5	Filtered	Filtered	Filtered	Filtered	Filtered	Filtered	Filtered	Filtered	Filtered	19536.8	2198.3	Filtered	Filtered	30555.5	33784.8	29821.6	9536.06	49822.1	Filtered	Filtered
O94966	USP19	Ubiquitin carboxyl-terminal hydrolase 19	UBP19_HUMAN	427113	485188	534750	669508	62010.1	4230.24	49334.2	24108.3	31999.1	44449.5	15073.2	13109.1	175230	169489	198340	183104	Filtered	Filtered	25027.4	9179.58	7670.3	15239	2686.12	10240.1
O94967	WDR47	WD repeat-containing protein 47	WDR47_HUMAN	Filtered	49981.6	24578.5	45814.1	Filtered	18671.8	37392.1	Filtered	Filtered	Filtered	Filtered	Filtered	Filtered	7755.86	Filtered	Filtered	23630.9	Filtered	79265.5	119590	Filtered	Filtered	Filtered	Filtered
O94973	AP2A2	AP-2 complex subunit alpha-2	AP2A2_HUMAN	126248	109599	313547	279764	218433	141764	267495	413775	31828	51330.9	23321.5	Filtered	168786	123373	113908	98875.5	61460.3	73014.1	90736.7	126181	21493.8	39896.4	41251.7	36624.3
O94979	SEC31A	Protein transport protein Sec31A	SC31A_HUMAN	634662	615316	817361	871559	750467	794317	1.61286e+06	1.93628e+06	107595	128416	240803	210824	227697	170637	309460	346167	263957	92859.8	400764	197255	56373.3	195073	98531.2	76947.8
O94985	CLSTN1	Calsyntenin-1	CSTN1_HUMAN	Filtered	Filtered	Filtered	Filtered	Filtered	Filtered	Filtered	Filtered	2508.21	18284.2	11318.5	6876.64	57300.2	64926.4	70871.5	61585.9	Filtered	Filtered	Filtered	Filtered	Filtered	3034.39	Filtered	Filtered
O94986	CEP152	Centrosomal protein of 152 kDa	CE152_HUMAN	Filtered	6637.52	Filtered	Filtered	Filtered	Filtered	Filtered	Filtered	Filtered	Filtered	Filtered	Filtered	Filtered	Filtered	Filtered	Filtered	Filtered	1588.76	Filtered	Filtered	Filtered	6437.13	27319.4	17202.4
O94992	HEXIM1	Protein HEXIM1	HEXI1_HUMAN	431656	554145	542443	528463	98626	56790.2	75153.4	65661.8	61758.5	95283.4	106904	116468	195848	194610	304048	304530	142096	105703	141385	208839	30048.1	60986.6	28092	32896.1
O95059	RPP14	Ribonuclease P protein subunit p14	RPP14_HUMAN	Filtered	45006.8	52819.4	67170	32967.1	22120.1	54629	Filtered	Filtered	Filtered	Filtered	Filtered	39649.7	54149.2	11537.2	37186.5	190478	172551	237401	301527	57251.6	118375	41942.1	28330
O95067	CCNB2	G2/mitotic-specific cyclin-B2	CCNB2_HUMAN	27230.4	22435.7	3223.66	NaN	81669.4	57724.3	66949.6	52154.1	13261.6	18811.3	6556.45	NaN	33957.8	32597.6	4505.36	Filtered	34943.1	23603.3	12241	38202.3	NaN	3238.29	2121.24	NaN
O95070	YIF1A	Protein YIF1A	YIF1A_HUMAN	Filtered	Filtered	Filtered	Filtered	27681.3	27657.4	Filtered	38332	94079.9	124014	49881.5	40158.1	639362	728817	790749	791766	Filtered	Filtered	44774.8	29142.5	Filtered	22027.4	27817	Filtered
O95071	UBR5	E3 ubiquitin-protein ligase UBR5	UBR5_HUMAN	309224	305249	341657	370518	250951	166945	341997	327856	550586	761036	1086267	527054	388253	207156	377783	251217	94347.7	69280.7	150546	189344	48604.8	53383.6	59300.8	138074
O95081	AGFG2	Arf-GAP domain and FG repeat-containing protein 2	AGFG2_HUMAN	9814.45	41355.1	Filtered	76397.1	Filtered	Filtered	Filtered	Filtered	22830	2829.7	Filtered	Filtered	Filtered	Filtered	Filtered	Filtered	Filtered	Filtered	Filtered	Filtered	Filtered	Filtered	Filtered	Filtered
O95104	SCAF4	Splicing factor, arginine/serine-rich 15	SFR15_HUMAN	Filtered	Filtered	Filtered	Filtered	112375	130138	257249	35810.3	Filtered	Filtered	47955.8	Filtered	54931.6	Filtered	101691	Filtered	543598	525437	739655	961971	88742.7	99827.1	7342.93	54242.7
O95125	ZNF202	Zinc finger protein 202	ZN202_HUMAN	Filtered	Filtered	Filtered	Filtered	Filtered	Filtered	Filtered	Filtered	Filtered	Filtered	Filtered	Filtered	Filtered	Filtered	Filtered	Filtered	Filtered	Filtered	10733.4	Filtered	Filtered	Filtered	Filtered	Filtered
O95139	NDUFB6	NADH dehydrogenase [ubiquinone] 1 beta subcomplex subunit 6	NDUB6_HUMAN	Filtered	Filtered	Filtered	Filtered	Filtered	Filtered	Filtered	Filtered	Filtered	Filtered	Filtered	Filtered	397324	432575	367885	422790	Filtered	Filtered	76797.4	Filtered	40850	100284	43974.5	21590.2
O95140	MFN2	Mitofusin-2	MFN2_HUMAN	Filtered	105944	Filtered	Filtered	Filtered	Filtered	160189	Filtered	7973.89	NaN	20463.5	24967.1	347334	320029	423642	464019	Filtered	42275.9	16623.1	46765	24154.1	Filtered	32586	50462.1
O95147	DUSP14	Dual specificity protein phosphatase 14	DUS14_HUMAN	Filtered	Filtered	Filtered	Filtered	24648.2	39231.9	56485	Filtered	Filtered	Filtered	Filtered	Filtered	Filtered	Filtered	Filtered	Filtered	10905.9	Filtered	Filtered	Filtered	Filtered	Filtered	Filtered	Filtered
O95149	SNUPN	Snurportin-1	SPN1_HUMAN	Filtered	Filtered	Filtered	Filtered	Filtered	Filtered	Filtered	Filtered	Filtered	Filtered	Filtered	Filtered	Filtered	Filtered	Filtered	Filtered	Filtered	Filtered	Filtered	Filtered	Filtered	Filtered	Filtered	Filtered
O95155	UBE4B	Ubiquitin conjugation factor E4 B	UBE4B_HUMAN	824466	720572	728711	1.02253e+06	388444	340657	685914	437739	97075	97347.6	78654.8	85309.7	156474	151380	183850	403361	26088.8	35994.2	40881.6	Filtered	19651.2	23502.7	35390.5	29438.8
O95156	NXPH2	Neurexophilin-2	NXPH2_HUMAN	Filtered	Filtered	Filtered	Filtered	Filtered	Filtered	Filtered	Filtered	22521.5	27858.5	Filtered	16578.8	Filtered	Filtered	Filtered	Filtered	Filtered	Filtered	Filtered	Filtered	Filtered	Filtered	Filtered	Filtered
O95158	NXPH4	Neurexophilin-4	NXPH4_HUMAN	Filtered	Filtered	Filtered	Filtered	Filtered	Filtered	Filtered	Filtered	Filtered	Filtered	4061.85	Filtered	Filtered	Filtered	Filtered	Filtered	Filtered	Filtered	Filtered	Filtered	Filtered	Filtered	Filtered	Filtered
O95159	ZFPL1	Zinc finger protein-like 1	ZFPL1_HUMAN	Filtered	Filtered	Filtered	Filtered	Filtered	7356.12	36422.1	45450.6	18788.4	Filtered	Filtered	Filtered	321964	379534	555533	764895	59152.9	40953	143436	272203	1853.85	67013.9	64035.5	78520.1
O95163	ELP1	Elongator complex protein 1	ELP1_HUMAN	1.19941e+06	721104	1.20852e+06	973541	332456	242553	315495	292909	122623	116068	138762	197800	81440.6	59201.6	143739	179647	80504.4	108684	64547.9	137267	86867.9	97949.7	139357	155533
O95167	NDUFA3	NADH dehydrogenase [ubiquinone] 1 alpha subcomplex subunit 3	NDUA3_HUMAN	Filtered	Filtered	Filtered	Filtered	Filtered	Filtered	Filtered	Filtered	Filtered	Filtered	Filtered	Filtered	10325.9	16608.7	25397.7	24789	Filtered	Filtered	Filtered	Filtered	Filtered	Filtered	Filtered	Filtered
O95168	NDUFB4	NADH dehydrogenase [ubiquinone] 1 beta subcomplex subunit 4	NDUB4_HUMAN	Filtered	Filtered	Filtered	Filtered	Filtered	Filtered	Filtered	Filtered	Filtered	Filtered	Filtered	Filtered	179255	332789	510569	518974	8106.6	9055.77	55985.3	26348.4	42911.6	113811	75521.8	71186.7
O95169	NDUFB8	NADH dehydrogenase [ubiquinone] 1 beta subcomplex subunit 8, mitochondrial	NDUB8_HUMAN	Filtered	Filtered	Filtered	Filtered	Filtered	Filtered	Filtered	Filtered	Filtered	Filtered	Filtered	Filtered	92591.1	76427.5	75669.8	108404	Filtered	Filtered	19066	Filtered	9661.7	14601	7264.3	Filtered
O95178	NDUFB2	NADH dehydrogenase [ubiquinone] 1 beta subcomplex subunit 2, mitochondrial	NDUB2_HUMAN	Filtered	Filtered	Filtered	Filtered	Filtered	Filtered	Filtered	Filtered	Filtered	Filtered	Filtered	Filtered	30456.2	104107	65858.6	100432	Filtered	Filtered	Filtered	Filtered	Filtered	Filtered	Filtered	Filtered
O95182	NDUFA7	NADH dehydrogenase [ubiquinone] 1 alpha subcomplex subunit 7	NDUA7_HUMAN	Filtered	Filtered	Filtered	Filtered	Filtered	Filtered	Filtered	Filtered	Filtered	Filtered	Filtered	Filtered	11918.1	144505	171383	174412	12907.2	10020.6	43102.1	15331.3	59867.9	100516	32212.7	67553.3
O95183	VAMP5	Vesicle-associated membrane protein 5	VAMP5_HUMAN	Filtered	Filtered	Filtered	Filtered	Filtered	Filtered	Filtered	Filtered	Filtered	Filtered	Filtered	Filtered	104383	101175	90378.6	106590	Filtered	Filtered	Filtered	Filtered	Filtered	11568.6	24166.3	Filtered
O95196	CSPG5	Chondroitin sulfate proteoglycan 5	CSPG5_HUMAN	Filtered	Filtered	Filtered	Filtered	Filtered	Filtered	Filtered	Filtered	Filtered	Filtered	Filtered	Filtered	5760.33	Filtered	11205.1	Filtered	Filtered	Filtered	Filtered	Filtered	Filtered	Filtered	Filtered	Filtered
O95197	RTN3	Reticulon-3	RTN3_HUMAN	Filtered	Filtered	Filtered	Filtered	6262.75	Filtered	Filtered	Filtered	30458.8	35407.1	34600.5	27477.3	168693	139184	148962	125185	Filtered	Filtered	8018.2	9830.1	Filtered	Filtered	Filtered	Filtered
O95202	LETM1	Mitochondrial proton/calcium exchanger protein	LETM1_HUMAN	Filtered	Filtered	44592.4	Filtered	Filtered	3012.49	Filtered	Filtered	9095.22	11929	31124.5	16390.7	1.93552e+06	1.66391e+06	1.90881e+06	1.89593e+06	144341	178615	421400	622072	58879.3	52429.9	57381.3	72974.6
O95208	EPN2	Epsin-2	EPN2_HUMAN	Filtered	Filtered	Filtered	Filtered	9239.69	5066.04	10942.7	6310.1	16420.6	22629.2	15033.6	4843.75	17143.9	19652.8	104829	101588	3664.5	Filtered	5442.04	Filtered	2481.29	10511.4	2900.17	Filtered
O95210	STBD1	Starch-binding domain-containing protein 1	STBD1_HUMAN	Filtered	Filtered	Filtered	Filtered	Filtered	11426.1	Filtered	Filtered	6793.43	Filtered	15482.1	10868.7	275812	254013	333018	327186	Filtered	Filtered	Filtered	Filtered	Filtered	Filtered	Filtered	Filtered
O95218	ZRANB2	Zinc finger Ran-binding domain-containing protein 2	ZRAB2_HUMAN	3769.57	Filtered	16808.4	Filtered	Filtered	Filtered	Filtered	Filtered	Filtered	Filtered	Filtered	Filtered	Filtered	Filtered	Filtered	Filtered	5115	Filtered	Filtered	Filtered	Filtered	6614.9	11136.8	17107
O95219	SNX4	Sorting nexin-4	SNX4_HUMAN	251950	207325	325237	392820	89459.3	63343.9	106664	47928.7	333353	576934	326849	187366	56464.5	38498	67871.7	144836	Filtered	9919.48	Filtered	Filtered	Filtered	11701.5	11430.3	13482
O95229	ZWINT	ZW10 interactor	ZWINT_HUMAN	59915.4	17645.6	40428.5	30225.3	Filtered	4444.34	6934.48	10032.3	Filtered	9892.35	5992.92	9199.17	4839.42	Filtered	Filtered	Filtered	126849	Filtered	Filtered	Filtered	22020.6	31814.4	29002.4	20336.4
O95232	LUC7L3	Luc7-like protein 3	LC7L3_HUMAN	Filtered	46066.3	19783.3	3077.92	20652.6	51536.2	120752	57498.3	58492.6	80237	17869.8	11209.9	327821	163794	155732	145590	434492	386350	410843	643874	92393.1	211116	404400	360643
O95235	KIF20A	Kinesin-like protein KIF20A	KI20A_HUMAN	Filtered	Filtered	Filtered	Filtered	31982	21258.9	44372.9	44925	Filtered	Filtered	Filtered	Filtered	10033.4	Filtered	Filtered	14541.8	231539	216203	270387	440387	27827.5	46482.9	28819	44326.8
O95239	KIF4A	Chromosome-associated kinesin KIF4A	KIF4A_HUMAN	169370	170574	250438	296755	1.48707e+06	1.29583e+06	2649400	3.07297e+06	34344.3	65398.2	61590.4	64150.6	143388	75036.3	65099.1	92187	809346	587539	831509	1.34771e+06	89939.6	131018	120420	114742
O95243	MBD4	Methyl-CpG-binding domain protein 4	MBD4_HUMAN	Filtered	Filtered	Filtered	Filtered	Filtered	Filtered	15792.9	Filtered	Filtered	Filtered	Filtered	Filtered	18963	Filtered	Filtered	Filtered	211857	219320	163164	216670	13000.5	32964.1	7418.08	9062.18
O95248	SBF1	Myotubularin-related protein 5	MTMR5_HUMAN	118377	176400	104947	209579	119044	79101.8	135287	149998	9443.88	Filtered	Filtered	Filtered	96123.6	83456.8	45471.9	73028.9	68679	46258.9	82417.7	107794	22366.3	42148.8	34568.9	21329.9
O95249	GOSR1	Golgi SNAP receptor complex member 1	GOSR1_HUMAN	Filtered	Filtered	Filtered	Filtered	Filtered	Filtered	5305.13	5758.97	Filtered	8432.65	6024.53	Filtered	188752	171505	297226	331309	130710	13672.6	129954	284398	26777.3	123840	50493.1	197185
O95251	KAT7	Histone acetyltransferase KAT7	KAT7_HUMAN	Filtered	Filtered	32108	Filtered	68903.8	47391.6	94002.6	120179	5043.96	13804.4	4271.25	Filtered	156819	86783.6	48286.7	81878.1	446215	407213	650694	979858	56344.1	80672.9	74732.2	44689.5
O95258	SLC25A14	Brain mitochondrial carrier protein 1	UCP5_HUMAN	Filtered	Filtered	Filtered	Filtered	Filtered	Filtered	Filtered	Filtered	Filtered	Filtered	Filtered	Filtered	116850	119121	97569.3	65240.3	Filtered	Filtered	Filtered	Filtered	Filtered	Filtered	Filtered	Filtered
O95260	ATE1	Arginyl-tRNA--protein transferase 1	ATE1_HUMAN	134530	251843	313554	269686	Filtered	Filtered	Filtered	Filtered	Filtered	Filtered	Filtered	Filtered	Filtered	Filtered	Filtered	Filtered	Filtered	Filtered	Filtered	Filtered	Filtered	Filtered	Filtered	Filtered
O95273	CCNDBP1	Cyclin-D1-binding protein 1	CCDB1_HUMAN	69717.9	95692.4	84747.5	117725	Filtered	Filtered	Filtered	Filtered	Filtered	Filtered	Filtered	Filtered	Filtered	Filtered	Filtered	Filtered	Filtered	Filtered	Filtered	Filtered	Filtered	Filtered	Filtered	Filtered
O95292	VAPB	Vesicle-associated membrane protein-associated protein B/C	VAPB_HUMAN	Filtered	Filtered	Filtered	Filtered	Filtered	Filtered	14409.1	16893.2	19165.3	36971	24430.4	50144.6	618163	795992	925329	689770	58073.4	81052.2	321956	98502	80990.5	225005	206580	232661
O95295	SNAPIN	SNARE-associated protein Snapin	SNAPN_HUMAN	452793	393153	365220	231650	14821.6	42779.5	33899.4	3539.14	134551	227434	84812.1	316224	Filtered	Filtered	10423.1	Filtered	Filtered	Filtered	Filtered	Filtered	14668.8	30163.9	14248.8	11311.3
O95297	MPZL1	Myelin protein zero-like protein 1	MPZL1_HUMAN	Filtered	Filtered	Filtered	Filtered	Filtered	Filtered	Filtered	Filtered	Filtered	52463.3	Filtered	35477.4	363977	400592	654240	634623	Filtered	Filtered	49025.1	65456.2	22975.3	35742	82956.7	74230.4
O95298	NDUFC2	NADH dehydrogenase [ubiquinone] 1 subunit C2	NDUC2_HUMAN	Filtered	Filtered	Filtered	Filtered	Filtered	Filtered	Filtered	Filtered	Filtered	Filtered	Filtered	Filtered	78861	104436	127346	113853	8905.4	9667.4	23258.2	15482.2	Filtered	7429.64	Filtered	Filtered
O95299	NDUFA10	NADH dehydrogenase [ubiquinone] 1 alpha subcomplex subunit 10, mitochondrial	NDUAA_HUMAN	Filtered	Filtered	Filtered	Filtered	Filtered	12396	Filtered	Filtered	Filtered	Filtered	Filtered	Filtered	881513	1.20428e+06	1.52621e+06	1.53017e+06	127047	145917	333712	516436	87805.4	188664	86803.2	64794.6
O95302	FKBP9	Peptidyl-prolyl cis-trans isomerase FKBP9	FKBP9_HUMAN	Filtered	Filtered	Filtered	Filtered	Filtered	Filtered	NaN	Filtered	419083	922505	835462	511623	Filtered	27992.7	35855.3	52869.4	Filtered	27382.3	Filtered	10292.7	Filtered	5687.97	NaN	5771.46
O95336	PGLS	6-phosphogluconolactonase	6PGL_HUMAN	1.38881e+06	1.82324e+06	1.40405e+06	1.8855e+06	Filtered	41655	58504.5	Filtered	Filtered	23692.3	36038.4	20572.3	14292.1	Filtered	Filtered	12439	8126.98	Filtered	Filtered	Filtered	Filtered	Filtered	9244.76	Filtered
O95340	PAPSS2	Bifunctional 3'-phosphoadenosine 5'-phosphosulfate synthase 2	PAPS2_HUMAN	593891	693334	698923	1.27417e+06	87636.1	92729	56802	42176.7	81498.3	62634.5	53954.5	110033	55029.3	52739.5	40170.4	67975.9	61030.2	90703.6	59799.4	57195.2	55324.2	73858.1	71672.6	95926.8
O95347	SMC2	Structural maintenance of chromosomes protein 2	SMC2_HUMAN	2.64226e+06	2.27002e+06	2290633	2479941	1.65745e+06	1.20457e+06	2.0378e+06	1.38916e+06	66862.9	78032.5	52800	41185.8	294856	196877	215595	165973	654269	511121	739341	954301	198737	281190	243034	253546
O95352	ATG7	Ubiquitin-like modifier-activating enzyme ATG7	ATG7_HUMAN	344005	297427	409902	490377	Filtered	Filtered	Filtered	Filtered	Filtered	Filtered	Filtered	Filtered	Filtered	Filtered	Filtered	Filtered	Filtered	Filtered	Filtered	Filtered	Filtered	Filtered	Filtered	2056.09
O95359	TACC2	Transforming acidic coiled-coil-containing protein 2	TACC2_HUMAN	4666.9	33516.5	52713.7	60800.1	20879.3	Filtered	3470.57	4663.18	Filtered	Filtered	Filtered	Filtered	Filtered	Filtered	Filtered	Filtered	Filtered	Filtered	Filtered	Filtered	Filtered	Filtered	Filtered	Filtered
O95363	FARS2	Phenylalanine--tRNA ligase, mitochondrial	SYFM_HUMAN	Filtered	Filtered	Filtered	Filtered	Filtered	Filtered	Filtered	Filtered	Filtered	Filtered	Filtered	Filtered	350427	249826	287396	266306	58459.3	24988.6	38166.8	102720	Filtered	Filtered	Filtered	Filtered
O95365	ZBTB7A	Zinc finger and BTB domain-containing protein 7A	ZBT7A_HUMAN	Filtered	Filtered	Filtered	Filtered	15994.6	18837.6	Filtered	Filtered	Filtered	Filtered	Filtered	Filtered	Filtered	Filtered	Filtered	Filtered	54616.2	43629.9	42081.7	67766.2	8409.47	30288.2	Filtered	Filtered
O95372	LYPLA2	Acyl-protein thioesterase 2	LYPA2_HUMAN	97790.1	153097	98550.9	175035	Filtered	Filtered	Filtered	Filtered	Filtered	Filtered	Filtered	Filtered	Filtered	5681.44	Filtered	Filtered	Filtered	Filtered	Filtered	Filtered	Filtered	Filtered	Filtered	Filtered
O95373	IPO7	Importin-7	IPO7_HUMAN	1.94948e+06	2.38249e+06	3.16435e+06	1.9559e+06	388292	341636	476929	628278	228307	306039	317214	457792	241485	225970	282070	381913	250657	257170	307344	372792	240846	258669	360256	370493
O95376	ARIH2	E3 ubiquitin-protein ligase ARIH2	ARI2_HUMAN	218708	250568	306356	383509	Filtered	Filtered	Filtered	Filtered	Filtered	Filtered	Filtered	Filtered	Filtered	38821.2	Filtered	45544.9	Filtered	Filtered	Filtered	Filtered	Filtered	Filtered	9257.35	Filtered
O95379	TNFAIP8	Tumor necrosis factor alpha-induced protein 8	TFIP8_HUMAN	19063.9	20452.6	34201.9	22933.6	Filtered	Filtered	Filtered	Filtered	Filtered	Filtered	Filtered	Filtered	Filtered	Filtered	Filtered	Filtered	Filtered	Filtered	Filtered	Filtered	Filtered	Filtered	Filtered	Filtered
O95391	SLU7	Pre-mRNA-splicing factor SLU7	SLU7_HUMAN	Filtered	Filtered	Filtered	Filtered	10143.3	9188.26	34158.6	15498.6	Filtered	Filtered	Filtered	Filtered	11587.1	Filtered	Filtered	Filtered	91834.3	98248.9	154410	244843	24254	67039.5	59595.6	42907.9
O95394	PGM3	Phosphoacetylglucosamine mutase	AGM1_HUMAN	757209	784178	838466	693735	Filtered	44467.6	64980.6	21534.1	32885.2	38848	59202	65642.2	43037.7	49221.5	51802.9	41268.9	75132.9	59506.9	42685.1	29387.1	19540.6	25956.2	34474	13814.9
O95396	MOCS3	Adenylyltransferase and sulfurtransferase MOCS3	MOCS3_HUMAN	297999	229564	260917	286943	Filtered	12560.3	Filtered	Filtered	Filtered	Filtered	10033.5	Filtered	Filtered	Filtered	Filtered	Filtered	Filtered	Filtered	Filtered	Filtered	Filtered	Filtered	20114.1	Filtered
O95400	CD2BP2	CD2 antigen cytoplasmic tail-binding protein 2	CD2B2_HUMAN	208213	183827	143317	160584	143120	81281.7	315697	290950	22346.5	38242.1	92690.6	121632	230115	202546	206836	224066	586656	527857	578091	922645	19838.4	82483.6	27443.9	21988.1
O95402	MED26	Mediator of RNA polymerase II transcription subunit 26	MED26_HUMAN	Filtered	Filtered	Filtered	Filtered	Filtered	Filtered	Filtered	Filtered	Filtered	Filtered	Filtered	Filtered	Filtered	Filtered	Filtered	Filtered	Filtered	Filtered	24415	23434.6	18741.4	70870.8	Filtered	Filtered
O95405	ZFYVE9	Zinc finger FYVE domain-containing protein 9	ZFYV9_HUMAN	Filtered	Filtered	Filtered	Filtered	26166.7	Filtered	41368.4	Filtered	Filtered	36677.1	Filtered	Filtered	Filtered	Filtered	Filtered	4446.93	Filtered	Filtered	Filtered	Filtered	Filtered	Filtered	Filtered	Filtered
O95406	CNIH1	Protein cornichon homolog 1	CNIH1_HUMAN	Filtered	Filtered	Filtered	Filtered	Filtered	Filtered	Filtered	Filtered	Filtered	Filtered	Filtered	Filtered	Filtered	Filtered	Filtered	Filtered	Filtered	Filtered	Filtered	Filtered	Filtered	Filtered	Filtered	Filtered
O95425	SVIL	Supervillin	SVIL_HUMAN	Filtered	10918.9	Filtered	12425.5	38762	40665.2	59632.1	69181.3	Filtered	21363.5	Filtered	Filtered	65570.4	Filtered	76124.2	30792.1	217375	214356	233374	432131	62664.5	140862	280891	141044
O95429	BAG4	BAG family molecular chaperone regulator 4	BAG4_HUMAN	65334.3	96294	67152.5	55510	Filtered	Filtered	Filtered	Filtered	Filtered	Filtered	Filtered	Filtered	Filtered	Filtered	9962.44	Filtered	Filtered	Filtered	Filtered	Filtered	Filtered	Filtered	3991.6	Filtered
O95433	AHSA1	Activator of 90 kDa heat shock protein ATPase homolog 1	AHSA1_HUMAN	3.27721e+06	3341057	3.47445e+06	3.23027e+06	100024	75738.1	104815	68565.8	95235.8	79073.2	89835.5	78749.4	64315.2	50377.6	100267	149218	50507.3	87979	51512.5	74430.8	78979.1	95614.7	94645.3	148470
O95453	PARN	Poly(A)-specific ribonuclease PARN	PARN_HUMAN	Filtered	32904.6	Filtered	Filtered	Filtered	11702.9	36538	Filtered	Filtered	Filtered	Filtered	Filtered	70021.3	Filtered	22120.4	20363.9	368215	282773	335275	574013	119110	251206	450657	241772
O95456	PSMG1	Proteasome assembly chaperone 1	PSMG1_HUMAN	1.16048e+06	989912	1.14913e+06	1.32511e+06	10493.1	7592.14	47991.6	43719.6	23518.6	Filtered	Filtered	13458.7	Filtered	Filtered	Filtered	Filtered	Filtered	Filtered	Filtered	Filtered	Filtered	Filtered	Filtered	5652.86
O95466	FMNL1	Formin-like protein 1	FMNL1_HUMAN	122754	78499.5	75750.4	133440	63236.9	51842.3	85529.1	25711.5	128451	213008	134156	31861.8	61305	Filtered	37535.2	Filtered	Filtered	Filtered	Filtered	17957.2	Filtered	Filtered	5583.33	Filtered
O95470	SGPL1	Sphingosine-1-phosphate lyase 1	SGPL1_HUMAN	Filtered	Filtered	Filtered	Filtered	Filtered	Filtered	Filtered	Filtered	115972	157109	89343.8	78679.5	1.31933e+06	1.12295e+06	1.261e+06	1141361	535211	506444	966675	1.26187e+06	270726	389613	278658	280395
O95476	CTDNEP1	CTD nuclear envelope phosphatase 1	CNEP1_HUMAN	Filtered	Filtered	Filtered	Filtered	Filtered	Filtered	Filtered	Filtered	74875.8	83271.7	117051	Filtered	123482	61291.1	77826.7	43235.6	194193	165558	187670	272844	58590.7	130951	160576	135537
O95478	NSA2	Ribosome biogenesis protein NSA2 homolog	NSA2_HUMAN	Filtered	Filtered	Filtered	Filtered	Filtered	Filtered	Filtered	Filtered	Filtered	Filtered	Filtered	Filtered	Filtered	Filtered	Filtered	Filtered	36830.8	13446	102771	220432	57599.3	168589	282974	228603
O95479	H6PD	GDH/6PGL endoplasmic bifunctional protein	G6PE_HUMAN	Filtered	Filtered	Filtered	Filtered	4747.92	Filtered	Filtered	Filtered	380695	643782	669789	459716	Filtered	15858	Filtered	59040.3	Filtered	Filtered	Filtered	Filtered	Filtered	Filtered	Filtered	Filtered
O95486	SEC24A	Protein transport protein Sec24A	SC24A_HUMAN	237168	256649	210220	156744	111186	104982	196324	141573	106234	131759	140832	79363	124685	96264.9	93812.2	97456	49614.7	74662	38298.4	Filtered	27290.2	28575	25686.8	39272.2
O95487	SEC24B	Protein transport protein Sec24B	SC24B_HUMAN	121970	76171.5	165564	85457.6	292596	214382	386944	351372	368503	558302	501239	175558	168352	144899	130220	80510.8	49648.9	54931.1	86204.1	113139	46882.9	99163.9	42938.6	64518.9
O95490	ADGRL2	Adhesion G protein-coupled receptor L2	AGRL2_HUMAN	Filtered	Filtered	Filtered	Filtered	Filtered	Filtered	Filtered	Filtered	16436.5	35194.8	14557	9029.84	362051	403471	392591	357905	8967.52	6561.14	89997.2	168936	40484.3	59263.8	188844	79986.2
O95502	NPTXR	Neuronal pentraxin receptor	NPTXR_HUMAN	Filtered	Filtered	Filtered	Filtered	Filtered	Filtered	Filtered	Filtered	20142.1	Filtered	10086.1	13479.2	Filtered	Filtered	Filtered	Filtered	Filtered	Filtered	Filtered	Filtered	Filtered	Filtered	Filtered	Filtered
O95503	CBX6	Chromobox protein homolog 6	CBX6_HUMAN	Filtered	Filtered	Filtered	Filtered	Filtered	Filtered	Filtered	Filtered	Filtered	Filtered	Filtered	Filtered	Filtered	Filtered	Filtered	Filtered	Filtered	Filtered	Filtered	Filtered	Filtered	Filtered	Filtered	Filtered
O95528	SLC2A10	Solute carrier family 2, facilitated glucose transporter member 10	GTR10_HUMAN	Filtered	Filtered	Filtered	Filtered	Filtered	Filtered	Filtered	Filtered	Filtered	Filtered	Filtered	Filtered	16144	19734.7	23573.3	38386.4	Filtered	Filtered	Filtered	Filtered	Filtered	Filtered	Filtered	Filtered
O95551	TDP2	Tyrosyl-DNA phosphodiesterase 2	TYDP2_HUMAN	161418	99441.4	188225	225339	Filtered	Filtered	Filtered	Filtered	Filtered	Filtered	Filtered	Filtered	Filtered	Filtered	Filtered	Filtered	Filtered	Filtered	Filtered	Filtered	Filtered	Filtered	Filtered	Filtered
O95562	SFT2D2	Vesicle transport protein SFT2B	SFT2B_HUMAN	Filtered	25199.6	Filtered	Filtered	Filtered	Filtered	Filtered	Filtered	23899.4	31938.4	11934.7	Filtered	85881.5	85169.5	62939.4	49459	Filtered	Filtered	9300.98	Filtered	Filtered	Filtered	8201.46	12995.1
O95563	MPC2	Mitochondrial pyruvate carrier 2	MPC2_HUMAN	Filtered	Filtered	Filtered	Filtered	Filtered	Filtered	Filtered	Filtered	Filtered	Filtered	Filtered	Filtered	146449	139233	210759	213648	6012.85	6365.55	10779.7	Filtered	Filtered	Filtered	4798.26	Filtered
O95568	METTL18	Histidine protein methyltransferase 1 homolog	MET18_HUMAN	Filtered	Filtered	Filtered	Filtered	Filtered	12188.4	Filtered	Filtered	Filtered	Filtered	Filtered	Filtered	Filtered	Filtered	Filtered	Filtered	13111.7	14881.3	Filtered	10713.9	Filtered	Filtered	Filtered	Filtered
O95571	ETHE1	Persulfide dioxygenase ETHE1, mitochondrial	ETHE1_HUMAN	165393	229462	198417	70309.3	Filtered	Filtered	42016.1	Filtered	89235	63051	26490.3	Filtered	1.70194e+06	1.32721e+06	1.68395e+06	1.02283e+06	Filtered	Filtered	Filtered	Filtered	Filtered	Filtered	Filtered	Filtered
O95573	ACSL3	Long-chain-fatty-acid--CoA ligase 3	ACSL3_HUMAN	161890	Filtered	Filtered	Filtered	18015.4	NaN	77168.6	23800.4	112258	219864	192958	113825	1.76742e+06	1.68772e+06	1.76926e+06	1.39967e+06	471636	616563	1.03859e+06	1.35402e+06	160544	371385	273970	284454
O95602	POLR1A	DNA-directed RNA polymerase I subunit RPA1	RPA1_HUMAN	95990.3	109017	45876.8	6977.22	387238	4578.77	7514.49	17721.2	110114	Filtered	1763.47	Filtered	224886	48790.6	97630.2	92309.1	1.31668e+06	1.09181e+06	1.15018e+06	1.96269e+06	62012.2	92291.3	115807	93892.8
O95613	PCNT	Pericentrin	PCNT_HUMAN	Filtered	818037	1.47361e+06	1644097	1055025	803121	1.81646e+06	2360138	83065.1	125235	103212	102721	611721	649407	856461	Filtered	743505	652786	1.21965e+06	1.38902e+06	238285	444551	596981	452148
O95619	YEATS4	YEATS domain-containing protein 4	YETS4_HUMAN	Filtered	Filtered	Filtered	Filtered	Filtered	Filtered	78563.9	Filtered	Filtered	Filtered	Filtered	Filtered	Filtered	Filtered	Filtered	Filtered	132591	159775	143514	193643	7112.29	14178.8	7177.74	Filtered
O95625	ZBTB11	Zinc finger and BTB domain-containing protein 11	ZBT11_HUMAN	Filtered	2442.61	1348.88	3368.17	Filtered	Filtered	Filtered	Filtered	Filtered	Filtered	Filtered	Filtered	Filtered	Filtered	Filtered	Filtered	93791.9	90309.3	128046	201300	21648.7	69297.3	78555.2	32053.4
O95628	CNOT4	CCR4-NOT transcription complex subunit 4	CNOT4_HUMAN	Filtered	Filtered	Filtered	42517.4	80207.9	33843.8	13454.6	22115.3	95477.9	115846	68139.3	64668.2	16911.1	14296.3	Filtered	15376	15958.8	Filtered	106993	Filtered	28308.5	9456.03	Filtered	Filtered
O95630	STAMBP	STAM-binding protein	STABP_HUMAN	502465	539884	406018	514118	190577	177474	271493	141286	36865.8	68885.8	119595	Filtered	75300.3	78579.5	49791	41908.9	8320.78	34570.8	41590.2	14554.8	Filtered	7962.86	15506.7	9501.63
O95639	CPSF4	Cleavage and polyadenylation specificity factor subunit 4	CPSF4_HUMAN	Filtered	Filtered	Filtered	20248	Filtered	Filtered	23683.7	20044.4	Filtered	Filtered	3571.63	Filtered	26420.3	11916.5	Filtered	Filtered	90090	136061	244014	133011	44911.9	116650	42549	19135
O95644	NFATC1	Nuclear factor of activated T-cells, cytoplasmic 1	NFAC1_HUMAN	163748	17773.6	127512	110860	64252.9	37272.1	87689.3	Filtered	7906.44	Filtered	20759.4	Filtered	Filtered	Filtered	Filtered	Filtered	58007.9	36833.3	67677.5	23211.3	11457.6	19407.4	Filtered	Filtered
O95671	ASMTL	N-acetylserotonin O-methyltransferase-like protein	ASML_HUMAN	232898	241830	193816	Filtered	29903	30994.4	16352.2	Filtered	17132.9	12000.7	17547.3	21830.6	17761.4	Filtered	Filtered	Filtered	Filtered	17061.3	10116.9	Filtered	9045.15	7946.03	9050.65	Filtered
O95674	CDS2	Phosphatidate cytidylyltransferase 2	CDS2_HUMAN	Filtered	Filtered	Filtered	Filtered	Filtered	Filtered	Filtered	Filtered	Filtered	Filtered	Filtered	Filtered	121838	89734.7	104488	81829.6	9620.45	11716	24093.3	74975.4	1475.35	9239.53	Filtered	Filtered
O95678	KRT75	Keratin, type II cytoskeletal 75	K2C75_HUMAN	Filtered	Filtered	Filtered	Filtered	Filtered	Filtered	Filtered	Filtered	Filtered	Filtered	Filtered	Filtered	Filtered	Filtered	Filtered	Filtered	Filtered	Filtered	Filtered	Filtered	26860.8	48389.3	157099	141007
O95684	FGFR1OP	FGFR1 oncogene partner	FR1OP_HUMAN	309828	341253	368895	186834	241343	124682	169140	137626	174250	123247	165424	221539	82172.6	83850.4	115872	114123	86378.3	104028	141060	106410	142376	198550	322618	308633
O95696	BRD1	Bromodomain-containing protein 1	BRD1_HUMAN	Filtered	Filtered	Filtered	Filtered	Filtered	Filtered	Filtered	Filtered	Filtered	Filtered	Filtered	Filtered	Filtered	Filtered	Filtered	Filtered	435597	375849	499897	679672	22038.6	54902.6	35116.6	Filtered
O95707	POP4	Ribonuclease P protein subunit p29	RPP29_HUMAN	29870	52899.4	Filtered	47326.5	34399.5	18137.8	61827.3	25925.6	21943.7	22227	32642.7	Filtered	55748.5	17578.3	60697.4	17400	217197	202465	486268	800625	118883	150568	85803.4	58631.6
O95714	HERC2	E3 ubiquitin-protein ligase HERC2	HERC2_HUMAN	338141	207881	265432	319279	279475	69548.6	262586	78235.3	81721	97657.5	111992	114682	338999	238926	264709	249477	185617	143032	196438	380658	87104	98808.5	132174	163869
O95721	SNAP29	Synaptosomal-associated protein 29	SNP29_HUMAN	867156	818509	856098	912775	202386	239380	469979	435427	497278	665737	670220	857443	507780	583423	774408	625646	24648.3	41921.1	72663.8	69713.1	64628.1	170732	156113	112896
O95747	OXSR1	Serine/threonine-protein kinase OSR1	OXSR1_HUMAN	1554914	2.13067e+06	2.30432e+06	1.79364e+06	152843	107644	155807	41639.5	45715.7	61843.4	63421.4	16910.3	Filtered	Filtered	Filtered	Filtered	Filtered	Filtered	10068.4	Filtered	77172.4	122533	158575	125027
O95749	GGPS1	Geranylgeranyl pyrophosphate synthase	GGPPS_HUMAN	153413	144338	119648	95128.5	Filtered	4500.85	Filtered	Filtered	Filtered	Filtered	Filtered	Filtered	Filtered	Filtered	Filtered	Filtered	Filtered	Filtered	Filtered	Filtered	Filtered	Filtered	Filtered	Filtered
O95755	RAB36	Ras-related protein Rab-36	RAB36_HUMAN	Filtered	Filtered	Filtered	Filtered	Filtered	Filtered	Filtered	Filtered	Filtered	8519.22	Filtered	Filtered	193450	142931	160216	184383	Filtered	Filtered	Filtered	Filtered	Filtered	Filtered	Filtered	Filtered
O95757	HSPA4L	Heat shock 70 kDa protein 4L	HS74L_HUMAN	NaN	887512	1.73553e+06	3267907	92438.2	NaN	NaN	317939	58280.5	NaN	139579	147206	54022.8	NaN	NaN	NaN	50682.5	NaN	77584.5	150712	11705.6	18307.7	24963.3	27571.2
O95758	PTBP3	Polypyrimidine tract-binding protein 3	PTBP3_HUMAN	239798	258947	183439	38253.8	383112	326425	461520	99968.9	7798.65	Filtered	Filtered	Filtered	86720.9	46841.4	34910.4	347435	301758	466668	399997	366576	54626.4	118884	67933.3	45636.1
O95772	STARD3NL	STARD3 N-terminal-like protein	STR3N_HUMAN	Filtered	Filtered	Filtered	Filtered	Filtered	1594.93	Filtered	Filtered	8739	19582.2	21994.6	12787.3	305637	282626	422685	367804	Filtered	Filtered	Filtered	Filtered	Filtered	5953.71	22580.8	7926.12
O95777	LSM8	U6 snRNA-associated Sm-like protein LSm8	LSM8_HUMAN	202404	372345	461707	291098	122124	73964	292640	Filtered	41231.1	39968.3	39890	21842.1	103090	36390.9	25414.1	115589	431544	494187	737258	634824	50072.2	121078	114195	96052.2
O95782	AP2A1	AP-2 complex subunit alpha-1	AP2A1_HUMAN	398879	415761	389984	352478	672957	528522	1067356	781904	111003	126346	145618	71843.1	943839	703823	965513	936908	482192	454809	1.25007e+06	1.84027e+06	335104	424744	334845	156051
O95785	WIZ	Protein Wiz	WIZ_HUMAN	Filtered	Filtered	Filtered	Filtered	Filtered	Filtered	27154.2	7992.56	Filtered	Filtered	Filtered	Filtered	8626.65	Filtered	Filtered	Filtered	114647	63440.5	301238	251914	50447.6	69518.3	27338.7	Filtered
O95786	DDX58	Probable ATP-dependent RNA helicase DDX58	DDX58_HUMAN	187469	289583	231191	182785	Filtered	Filtered	5790.84	Filtered	Filtered	Filtered	264972	Filtered	Filtered	Filtered	Filtered	Filtered	Filtered	237039	Filtered	Filtered	144885	Filtered	120665	Filtered
O95793	STAU1	Double-stranded RNA-binding protein Staufen homolog 1	STAU1_HUMAN	472131	397805	617866	829247	280594	299593	641336	685938	39090.9	71213.9	57390.9	82893.1	255865	238908	308885	298943	51544.3	61534.5	122599	99268.8	48002.5	93415.7	77003.9	63947.8
O95801	TTC4	Tetratricopeptide repeat protein 4	TTC4_HUMAN	231172	151736	232127	323898	Filtered	Filtered	19227.3	24445.5	30346.5	34480.6	15902.6	Filtered	Filtered	Filtered	Filtered	Filtered	Filtered	Filtered	Filtered	Filtered	Filtered	Filtered	Filtered	Filtered
O95807	TMEM50A	Transmembrane protein 50A	TM50A_HUMAN	Filtered	Filtered	Filtered	Filtered	Filtered	5901.35	44074.6	Filtered	14118.6	24258.8	19470.7	19309.8	201924	187951	184200	215015	Filtered	Filtered	6956.09	17842.3	10392	25984.6	37440.5	29724.5
O95810	CAVIN2	Caveolae-associated protein 2	CAVN2_HUMAN	340565	283095	174345	211921	20129.5	19761.4	21252.7	10323.7	56645.8	68721.9	2718.23	9369.66	444096	334797	261692	192543	251490	245736	219547	313617	73173.7	168122	76930.1	43876
O95816	BAG2	BAG family molecular chaperone regulator 2	BAG2_HUMAN	1072958	1.24649e+06	1.68685e+06	1.59413e+06	149216	160567	224473	Filtered	160922	128786	123731	Filtered	1.58081e+06	1.17561e+06	1.15993e+06	1.01192e+06	471627	400098	1.90894e+06	1568684	2.01809e+06	3.02266e+06	5736408	4.80179e+06
O95817	BAG3	BAG family molecular chaperone regulator 3	BAG3_HUMAN	726304	579349	913865	761267	79589.1	105499	157313	88281.9	153368	134130	109038	161539	63169.7	58954.6	31981.9	32642.4	10066.1	12441.1	50874.8	46276.6	84893.9	153806	175271	138291
O95819	MAP4K4	Mitogen-activated protein kinase kinase kinase kinase 4	M4K4_HUMAN	126017	64326.5	53193.6	65543.1	209418	103333	169890	176975	38854.3	21068.2	2811.59	23712.4	132193	114304	108426	107431	95052	83862	99210.6	102752	23761.8	41797.9	40668.1	20976
O95822	MLYCD	Malonyl-CoA decarboxylase, mitochondrial	DCMC_HUMAN	Filtered	Filtered	Filtered	Filtered	Filtered	Filtered	Filtered	Filtered	Filtered	Filtered	Filtered	Filtered	56336.5	21306.2	65990.3	70082.6	Filtered	Filtered	154427	4683.42	Filtered	Filtered	3711.22	Filtered
O95825	CRYZL1	Quinone oxidoreductase-like protein 1	QORL1_HUMAN	58175.3	22623.8	88068	98563.5	49359.8	65646.2	123157	121719	Filtered	Filtered	Filtered	Filtered	Filtered	Filtered	Filtered	Filtered	Filtered	Filtered	Filtered	Filtered	Filtered	Filtered	Filtered	Filtered
O95831	AIFM1	Apoptosis-inducing factor 1, mitochondrial	AIFM1_HUMAN	Filtered	Filtered	Filtered	3487.34	Filtered	Filtered	Filtered	Filtered	476366	734578	903154	323844	3.39302e+06	3.21486e+06	3.99942e+06	3.53136e+06	247341	234425	298056	423833	41295	75878.3	59148.6	51230.6
O95833	CLIC3	Chloride intracellular channel protein 3	CLIC3_HUMAN	62137.1	86797.4	73184.9	60577.1	Filtered	Filtered	Filtered	Filtered	Filtered	Filtered	Filtered	Filtered	Filtered	Filtered	Filtered	Filtered	2721.52	Filtered	Filtered	Filtered	Filtered	Filtered	Filtered	Filtered
O95834	EML2	Echinoderm microtubule-associated protein-like 2	EMAL2_HUMAN	194331	188427	175714	117863	Filtered	12458.5	Filtered	Filtered	Filtered	Filtered	Filtered	Filtered	Filtered	Filtered	Filtered	Filtered	Filtered	Filtered	Filtered	Filtered	Filtered	Filtered	Filtered	Filtered
O95848	NUDT14	Uridine diphosphate glucose pyrophosphatase	NUD14_HUMAN	Filtered	Filtered	Filtered	Filtered	Filtered	Filtered	Filtered	Filtered	Filtered	Filtered	Filtered	Filtered	Filtered	Filtered	Filtered	Filtered	Filtered	Filtered	Filtered	Filtered	Filtered	Filtered	Filtered	Filtered
O95861	BPNT1	3'(2'),5'-bisphosphate nucleotidase 1	BPNT1_HUMAN	641306	443753	788181	846994	47995.9	55525.3	49833.2	62118.2	33098.3	42444.5	63266.7	67189	78580.7	81486.1	133715	163896	46376.1	45187.8	Filtered	Filtered	22888.5	35903.6	36675.7	73944.3
O95864	FADS2	Acyl-CoA 6-desaturase	FADS2_HUMAN	8090.23	Filtered	Filtered	Filtered	9292.09	8010.77	5389.63	4254.6	49406.8	84397.2	79341.6	46624.7	894628	801327	620483	472383	231538	74594.7	313654	122377	53411.6	70923.8	61358	55488.5
O95865	DDAH2	N(G),N(G)-dimethylarginine dimethylaminohydrolase 2	DDAH2_HUMAN	884805	747053	356428	568124	88972	142537	232105	157283	104648	157943	107810	89195.8	50608.9	63953.6	56223.9	49671.5	44888.9	50989.7	42168.2	33729.3	30007.2	41775.8	36827.5	29402.5
O95870	ABHD16A	Protein ABHD16A	ABHGA_HUMAN	Filtered	Filtered	Filtered	Filtered	Filtered	Filtered	Filtered	Filtered	Filtered	Filtered	12950.6	Filtered	488015	341240	324696	343731	20008.3	16876.6	74544.1	45120.5	9789.89	17956.2	101892	Filtered
O95872	GPANK1	G patch domain and ankyrin repeat-containing protein 1	GPAN1_HUMAN	Filtered	Filtered	Filtered	Filtered	Filtered	Filtered	Filtered	Filtered	Filtered	Filtered	Filtered	Filtered	Filtered	Filtered	Filtered	Filtered	Filtered	Filtered	Filtered	Filtered	6142.02	22361.1	17736.6	8929.17
O95873	C6orf47	Uncharacterized protein C6orf47	CF047_HUMAN	Filtered	Filtered	Filtered	Filtered	Filtered	Filtered	Filtered	Filtered	Filtered	Filtered	Filtered	Filtered	Filtered	39075.5	56202.1	46812.2	Filtered	Filtered	Filtered	Filtered	Filtered	Filtered	Filtered	Filtered
O95881	TXNDC12	Thioredoxin domain-containing protein 12	TXD12_HUMAN	104224	133296	108792	85941.8	77248.5	44935.8	91393.9	34214.3	1.88481e+06	3.49643e+06	2.73499e+06	1.99655e+06	142791	74398.6	106671	118754	Filtered	Filtered	Filtered	Filtered	Filtered	12879	14745.4	27947.4
O95897	OLFM2	Noelin-2	NOE2_HUMAN	Filtered	Filtered	Filtered	Filtered	Filtered	7311.72	Filtered	Filtered	27202.4	36995.3	16543.1	16796.8	Filtered	Filtered	Filtered	114695	Filtered	Filtered	Filtered	Filtered	Filtered	Filtered	Filtered	Filtered
O95900	TRUB2	Mitochondrial mRNA pseudouridine synthase TRUB2	TRUB2_HUMAN	Filtered	Filtered	Filtered	Filtered	Filtered	Filtered	Filtered	Filtered	Filtered	Filtered	Filtered	Filtered	130077	119726	170345	138491	55470.1	20191.8	54945.1	83297.4	16831.7	22775.6	28199.4	28556.8
O95905	ECD	Protein ecdysoneless homolog	ECD_HUMAN	220217	135191	106272	274340	Filtered	Filtered	Filtered	Filtered	10019.9	Filtered	Filtered	Filtered	Filtered	Filtered	Filtered	Filtered	Filtered	Filtered	Filtered	7788.79	Filtered	Filtered	Filtered	Filtered
O95926	SYF2	Pre-mRNA-splicing factor SYF2	SYF2_HUMAN	Filtered	Filtered	Filtered	Filtered	Filtered	Filtered	Filtered	Filtered	Filtered	Filtered	Filtered	Filtered	Filtered	Filtered	52371.3	Filtered	24728.4	Filtered	29039.8	Filtered	21275.8	47374.2	81857.9	37746.3
O95980	RECK	Reversion-inducing cysteine-rich protein with Kazal motifs	RECK_HUMAN	Filtered	Filtered	Filtered	Filtered	Filtered	Filtered	Filtered	Filtered	Filtered	Filtered	Filtered	Filtered	20277.8	18577	7636.55	22108.1	Filtered	Filtered	Filtered	Filtered	Filtered	Filtered	3085.34	Filtered
O95983	MBD3	Methyl-CpG-binding domain protein 3	MBD3_HUMAN	Filtered	Filtered	Filtered	Filtered	41897.5	64530	66520.3	Filtered	18524.2	22961.6	19901.9	Filtered	10438.4	Filtered	Filtered	9197.81	91680.4	55204.5	78720.7	347232	43298	57600	24072.1	36399.3
O95985	TOP3B	DNA topoisomerase 3-beta-1	TOP3B_HUMAN	57128.3	62966.5	48100.4	47567.1	130190	81875.5	182270	132657	Filtered	4391.6	26271.1	Filtered	72159.4	30981.2	41690.3	31293.7	231012	287907	431702	432311	87453.6	166851	71741.3	10960.4
O95989	NUDT3	Diphosphoinositol polyphosphate phosphohydrolase 1	NUDT3_HUMAN	NaN	29493.3	NaN	NaN	Filtered	Filtered	Filtered	Filtered	Filtered	Filtered	Filtered	Filtered	Filtered	Filtered	Filtered	Filtered	Filtered	Filtered	Filtered	Filtered	Filtered	Filtered	Filtered	Filtered
O95994	AGR2	Anterior gradient protein 2 homolog	AGR2_HUMAN	Filtered	Filtered	Filtered	Filtered	Filtered	Filtered	Filtered	Filtered	Filtered	Filtered	Filtered	Filtered	Filtered	Filtered	Filtered	Filtered	Filtered	Filtered	Filtered	Filtered	Filtered	Filtered	Filtered	Filtered
O95997;Q9NZH5	PTTG1;PTTG2	Securin;Securin-2	PTTG1_HUMAN;PTTG2_HUMAN	83635.6	136553	115105	NaN	NaN	NaN	33649.3	Filtered	22594.3	25477.1	NaN	Filtered	Filtered	Filtered	Filtered	Filtered	Filtered	Filtered	Filtered	Filtered	Filtered	Filtered	Filtered	Filtered
O95999	BCL10	B-cell lymphoma/leukemia 10	BCL10_HUMAN	437707	402407	538705	538393	54865.2	20230.8	45797.3	17430.7	44380.6	40798.1	91468.9	63379.4	15734	15074.9	Filtered	21958.7	18851.2	23698.5	Filtered	13893.3	16420.4	11586.4	16344.9	18308.9
O96000	NDUFB10	NADH dehydrogenase [ubiquinone] 1 beta subcomplex subunit 10	NDUBA_HUMAN	Filtered	Filtered	Filtered	Filtered	Filtered	Filtered	28499	Filtered	Filtered	Filtered	Filtered	Filtered	1140621	1.57509e+06	1.96456e+06	1.56787e+06	101896	139723	414582	312441	83601.8	262787	113907	98982.6
O96005	CLPTM1	Cleft lip and palate transmembrane protein 1	CLPT1_HUMAN	Filtered	42889.3	Filtered	Filtered	Filtered	1479.98	Filtered	Filtered	78280.4	109207	23496	10554.4	5961321	4576694	5567212	4.94496e+06	15113.8	14916.6	21446.9	68077.2	33287.2	108059	28976.5	25119.7
O96007	MOCS2	Molybdopterin synthase catalytic subunit	MOC2B_HUMAN	459197	484144	434101	465415	Filtered	19557.9	33779.4	Filtered	7812.29	11609.8	Filtered	Filtered	Filtered	Filtered	Filtered	67451.8	Filtered	Filtered	Filtered	Filtered	3421.72	8393.55	Filtered	3002.38
O96008	TOMM40	Mitochondrial import receptor subunit TOM40 homolog	TOM40_HUMAN	Filtered	Filtered	Filtered	Filtered	Filtered	Filtered	Filtered	Filtered	Filtered	Filtered	Filtered	Filtered	4.53653e+06	4306004	5203769	4872583	105362	143619	182489	370722	58652.1	152246	121534	99931.3
O96011	PEX11B	Peroxisomal membrane protein 11B	PX11B_HUMAN	Filtered	Filtered	Filtered	Filtered	Filtered	Filtered	Filtered	Filtered	Filtered	Filtered	Filtered	Filtered	207603	195099	164154	116291	89009.3	105541	155560	223327	29813.2	79936	43986.5	35218.5
O96013	PAK4	Serine/threonine-protein kinase PAK 4	PAK4_HUMAN	396775	662849	211800	354187	328998	277452	398944	517811	5468.09	Filtered	Filtered	Filtered	69145.8	30064	15817.9	9871.62	165933	156958	169756	277096	31554.6	51762.3	60164.1	55257.2
O96019	ACTL6A	Actin-like protein 6A	ACL6A_HUMAN	277902	243785	238488	417222	152926	114048	130888	71528.2	27750.7	15525.1	14026	NaN	57659.7	39112.1	31108.2	44813.6	990048	797979	1.07606e+06	1.11028e+06	114769	155312	64679.2	54970.9
O96028	NSD2	Histone-lysine N-methyltransferase NSD2	NSD2_HUMAN	Filtered	Filtered	Filtered	Filtered	10305.6	Filtered	47909.3	Filtered	Filtered	Filtered	Filtered	Filtered	38289.2	Filtered	Filtered	Filtered	434490	404364	559314	625680	51671.5	51381.4	70625.1	35667.4
P00156	MT-CYB	Cytochrome b	CYB_HUMAN	Filtered	Filtered	Filtered	Filtered	Filtered	Filtered	Filtered	Filtered	Filtered	Filtered	Filtered	Filtered	200051	152509	327781	266386	7482.32	Filtered	Filtered	Filtered	Filtered	7472.33	Filtered	Filtered
P00167	CYB5A	Cytochrome b5	CYB5_HUMAN	Filtered	Filtered	Filtered	Filtered	Filtered	Filtered	Filtered	Filtered	53499.9	78799.3	33454.1	105073	520496	555108	725757	796463	Filtered	Filtered	Filtered	Filtered	Filtered	Filtered	Filtered	Filtered
P00338	LDHA	L-lactate dehydrogenase A chain	LDHA_HUMAN	70592536	82899920	76572528	84753944	3.05647e+06	3.01756e+06	3.97818e+06	3381660	6.39881e+06	8383585	10250430	7468621	3.12899e+06	3.03781e+06	3928041	4084337	3.59319e+06	3271957	2.97059e+06	2984383	1.67069e+06	1.61221e+06	1.97945e+06	3068487
P00352	ALDH1A1	Retinal dehydrogenase 1	AL1A1_HUMAN	Filtered	Filtered	Filtered	Filtered	Filtered	Filtered	Filtered	Filtered	Filtered	Filtered	Filtered	Filtered	Filtered	Filtered	Filtered	Filtered	Filtered	Filtered	Filtered	Filtered	Filtered	Filtered	Filtered	Filtered
P00367	GLUD1	Glutamate dehydrogenase 1, mitochondrial	DHE3_HUMAN	NaN	NaN	NaN	NaN	41989.3	20398.5	119662	69299.2	35423.3	49057.9	31611.8	NaN	2496230	1.93675e+06	1.96574e+06	1.93859e+06	1.27701e+06	1.67687e+06	1.39328e+06	2.01537e+06	7950.64	37850.2	68267.8	38291.1
P00374	DHFR	Dihydrofolate reductase	DYR_HUMAN	245094	269431	253546	162685	Filtered	31361.7	26673.5	28949.6	15020.8	36300.9	31115	35107.8	29482.7	16402.7	17840.5	26288.6	16652.7	Filtered	17676.9	39925.5	8744.15	11044.3	14742.3	16477.1
P00387	CYB5R3	NADH-cytochrome b5 reductase 3	NB5R3_HUMAN	56581.7	78214.2	66505.2	90222.5	79727.3	69865.9	113572	134547	469886	746266	502388	422998	14793165	12705452	16015342	14891612	95849.5	91816.8	247919	357443	109191	242778	414302	344516
P00390	GSR	Glutathione reductase, mitochondrial	GSHR_HUMAN	1.97215e+06	1.25386e+06	1566078	1.7529e+06	126056	120511	147198	131937	123928	628116	821760	185538	417453	528253	506374	676873	2.69669e+06	116788	140155	135025	72633.5	70053.9	95074.9	126360
P00395	MT-CO1	Cytochrome c oxidase subunit 1	COX1_HUMAN	Filtered	Filtered	Filtered	Filtered	Filtered	Filtered	Filtered	Filtered	Filtered	Filtered	Filtered	Filtered	766957	621374	643532	453277	Filtered	27532.8	Filtered	Filtered	Filtered	Filtered	Filtered	Filtered
P00403	MT-CO2	Cytochrome c oxidase subunit 2	COX2_HUMAN	Filtered	Filtered	Filtered	Filtered	8980.45	15527.7	Filtered	Filtered	7086.58	Filtered	12348.4	25853.5	988954	804417	591934	404818	15252.5	31558.2	46802.8	26721.4	13551.6	44576.6	35570.7	41931.6
P00414	MT-CO3	Cytochrome c oxidase subunit 3	COX3_HUMAN	Filtered	Filtered	Filtered	Filtered	Filtered	Filtered	Filtered	Filtered	Filtered	Filtered	Filtered	Filtered	6536.53	1622.03	Filtered	6976.07	Filtered	Filtered	Filtered	Filtered	Filtered	Filtered	Filtered	Filtered
P00441	SOD1	Superoxide dismutase [Cu-Zn]	SODC_HUMAN	24863902	20769310	20916758	20985314	215636	33722.5	332065	278385	652144	878073	794927	1412933	360143	311608	448747	583217	168750	161462	191977	204216	174699	111627	193103	210620
P00491	PNP	Purine nucleoside phosphorylase	PNPH_HUMAN	1.80169e+06	1.84967e+06	2.12955e+06	3.9632e+06	9759.22	39793.3	42985.7	Filtered	51708.8	77030.9	71665.8	Filtered	48048	54571	44528.3	51383.1	6452.27	Filtered	Filtered	Filtered	10517.2	6279.42	7246.04	31594.9
P00492	HPRT1	Hypoxanthine-guanine phosphoribosyltransferase	HPRT_HUMAN	1.99359e+06	2855232	4.28546e+06	3.6498e+06	24754.1	34602.2	39478.8	Filtered	19850.5	Filtered	30987.7	Filtered	17495.8	Filtered	17184.5	Filtered	9865.3	9561.19	11214.2	20467.3	15402	Filtered	16145.8	Filtered
P00505	GOT2	Aspartate aminotransferase, mitochondrial	AATM_HUMAN	73968.2	19998.8	39775.8	141791	231435	139104	444748	543516	605927	878355	1.05401e+06	707106	22649136	22223762	30442004	34787176	122217	287388	434673	641830	14480.6	54146.9	57440.8	114068
P00519	ABL1	Tyrosine-protein kinase ABL1	ABL1_HUMAN	38405.3	52557.1	47294.7	2162.36	85620.5	94243.1	118217	118424	Filtered	5278.62	6931.29	9029.22	4964.58	5899.66	8735.8	8946.72	12844.2	14494.2	17850.6	16741.6	Filtered	9364.76	4932.63	7452.73
P00533	EGFR	Epidermal growth factor receptor	EGFR_HUMAN	Filtered	Filtered	Filtered	Filtered	Filtered	Filtered	Filtered	Filtered	Filtered	Filtered	Filtered	Filtered	70715.6	74226.1	98945.2	58331.6	Filtered	Filtered	Filtered	Filtered	Filtered	Filtered	3883.06	Filtered
P00558	PGK1	Phosphoglycerate kinase 1	PGK1_HUMAN	16204309	16681020	17305398	13559616	382457	364649	501018	433796	353682	438578	512618	670887	282417	313365	493726	494871	331002	392312	366136	389180	316009	294367	368017	401450
P00568	AK1	Adenylate kinase isoenzyme 1	KAD1_HUMAN	1.38322e+06	1.2597e+06	1.54399e+06	1.66035e+06	NaN	3997.7	Filtered	Filtered	25979	25801.9	20480.7	29497.3	Filtered	Filtered	17537.5	45944.3	5531.95	4380.72	3240.7	2408.42	2162.73	NaN	48267.8	24990
P00711		Alpha-lactalbumin - Bos taurus (Bovine).		Filtered	Filtered	Filtered	Filtered	Filtered	Filtered	Filtered	Filtered	Filtered	Filtered	Filtered	51982	Filtered	Filtered	Filtered	Filtered	Filtered	Filtered	Filtered	Filtered	Filtered	Filtered	Filtered	Filtered
P00738	HP	Haptoglobin	HPT_HUMAN	Filtered	Filtered	NaN	NaN	Filtered	NaN	Filtered	Filtered	NaN	NaN	Filtered	Filtered	Filtered	Filtered	NaN	NaN	Filtered	Filtered	Filtered	Filtered	NaN	Filtered	NaN	Filtered
P00749	PLAU	Urokinase-type plasminogen activator	UROK_HUMAN	Filtered	Filtered	Filtered	Filtered	Filtered	Filtered	Filtered	Filtered	Filtered	Filtered	Filtered	Filtered	10875.6	8323.83	17355.6	14898.1	Filtered	Filtered	4125.24	5500.58	Filtered	Filtered	7504.73	5613.76
P00750	PLAT	Tissue-type plasminogen activator	TPA_HUMAN	Filtered	Filtered	Filtered	Filtered	12125.6	7835.23	Filtered	Filtered	33903.7	62280.1	38928.4	Filtered	27477.4	Filtered	45848.2	Filtered	28895	63422.8	43182.3	35672.1	Filtered	Filtered	9691.2	Filtered
P00761		Trypsin - Sus scrofa (Pig).		Filtered	Filtered	Filtered	13260.7	1.17377e+06	1.15388e+06	3.58334e+06	6437127	1.88878e+06	2.29013e+06	5.26819e+06	10344222	1.67345e+06	1849957	4428192	7410868	1.78637e+06	2.07757e+06	3.71385e+06	4027024	1.39465e+06	2.9574e+06	4.3504e+06	6882843
P00813	ADA	Adenosine deaminase	ADA_HUMAN	234602	108591	32440.6	186147	38541.6	66744.4	44575.4	Filtered	Filtered	51650.8	49277.5	34428.9	36949.1	50949.4	44804.6	42901	27277.3	32077.2	39499	30451.9	24858.8	Filtered	35886	38958.7
P00846	MT-ATP6	ATP synthase subunit a	ATP6_HUMAN	Filtered	Filtered	Filtered	Filtered	Filtered	Filtered	Filtered	Filtered	Filtered	Filtered	Filtered	Filtered	602866	606720	1.5729e+06	1.90313e+06	60989.4	45960.5	102939	261584	39242.8	53436.6	Filtered	Filtered
P00915	CA1	Carbonic anhydrase 1	CAH1_HUMAN	Filtered	Filtered	Filtered	Filtered	Filtered	Filtered	Filtered	Filtered	Filtered	Filtered	Filtered	Filtered	Filtered	86372.2	Filtered	Filtered	Filtered	7643.02	Filtered	105573	Filtered	153730	Filtered	Filtered
P00918	CA2	Carbonic anhydrase 2	CAH2_HUMAN	172729	130835	254344	234898	Filtered	Filtered	Filtered	Filtered	Filtered	Filtered	Filtered	Filtered	Filtered	Filtered	Filtered	64088.2	Filtered	Filtered	Filtered	Filtered	Filtered	Filtered	Filtered	Filtered
P00966	ASS1	Argininosuccinate synthase	ASSY_HUMAN	109577	279976	286644	421489	65681.5	71766.7	88422.8	21971.9	68897.5	75126.5	67203.6	122113	72498.9	72901.7	86810.4	98427.1	74408.2	77598.2	75418.1	82568.3	51131.6	77187.9	76089.6	122224
P01008	SERPINC1	Antithrombin-III	ANT3_HUMAN	Filtered	Filtered	Filtered	Filtered	Filtered	Filtered	Filtered	NaN	Filtered	Filtered	Filtered	Filtered	Filtered	Filtered	Filtered	Filtered	Filtered	Filtered	Filtered	Filtered	NaN	NaN	NaN	NaN
P01009	SERPINA1	Alpha-1-antitrypsin	A1AT_HUMAN	Filtered	Filtered	Filtered	Filtered	Filtered	Filtered	Filtered	Filtered	83717.8	80069.4	73080.7	113915	Filtered	Filtered	8557.6	7929.4	Filtered	Filtered	Filtered	Filtered	Filtered	Filtered	Filtered	Filtered
P01011	SERPINA3	Alpha-1-antichymotrypsin	AACT_HUMAN	Filtered	Filtered	Filtered	Filtered	Filtered	Filtered	Filtered	Filtered	Filtered	Filtered	Filtered	Filtered	Filtered	Filtered	Filtered	Filtered	Filtered	Filtered	Filtered	Filtered	Filtered	Filtered	Filtered	Filtered
P01023	A2M	Alpha-2-macroglobulin	A2MG_HUMAN	NaN	NaN	NaN	NaN	Filtered	NaN	NaN	NaN	185423	331232	357120	250952	NaN	11839.6	14889.9	20798.8	Filtered	Filtered	Filtered	Filtered	NaN	Filtered	NaN	NaN
P01024	C3	Complement C3	CO3_HUMAN	Filtered	Filtered	Filtered	Filtered	Filtered	Filtered	Filtered	Filtered	Filtered	Filtered	Filtered	Filtered	116813	Filtered	Filtered	Filtered	Filtered	Filtered	Filtered	Filtered	3178.16	Filtered	Filtered	Filtered
P01033	TIMP1	Metalloproteinase inhibitor 1	TIMP1_HUMAN	138579	136389	114742	Filtered	63139.4	56899.4	77103.8	79360	828333	1.21834e+06	930054	1.1352e+06	323469	355641	444184	370180	Filtered	80356.3	125713	101440	13555.9	46235.9	44800.1	33536
P01034	CST3	Cystatin-C	CYTC_HUMAN	Filtered	Filtered	Filtered	Filtered	Filtered	Filtered	Filtered	Filtered	194969	261294	219756	339746	Filtered	57842.7	68465.1	72864.9	Filtered	Filtered	Filtered	Filtered	Filtered	Filtered	Filtered	Filtered
P01042	KNG1	Kininogen-1	KNG1_HUMAN	Filtered	Filtered	Filtered	Filtered	Filtered	Filtered	Filtered	Filtered	424057	179814	363539	352735	Filtered	Filtered	Filtered	Filtered	136704	Filtered	Filtered	Filtered	Filtered	Filtered	Filtered	Filtered
P01100	FOS	Proto-oncogene c-Fos	FOS_HUMAN	Filtered	Filtered	Filtered	Filtered	Filtered	Filtered	Filtered	Filtered	Filtered	Filtered	Filtered	Filtered	Filtered	Filtered	Filtered	Filtered	Filtered	15473.5	7970.08	Filtered	Filtered	Filtered	Filtered	Filtered
P01106	MYC	Myc proto-oncogene protein	MYC_HUMAN	Filtered	12938.6	Filtered	Filtered	Filtered	Filtered	Filtered	Filtered	Filtered	58799	Filtered	Filtered	114674	266493	366007	495159	21879	87865.9	22368.9	88541.4	25744.8	72686.3	18015.3	16277.3
P01111	NRAS	GTPase NRas	RASN_HUMAN	50200.8	NaN	NaN	102608	62000	68400.5	121393	145740	242746	336048	394470	408455	307985	316804	570143	589316	NaN	227646	42027.7	452002	15438.7	28820	85057.2	45811.4
P01112	HRAS	GTPase HRas	RASH_HUMAN	Filtered	Filtered	Filtered	Filtered	Filtered	Filtered	Filtered	Filtered	Filtered	30403.9	47848.2	42496.6	322360	315090	481403	521853	Filtered	NaN	NaN	Filtered	21856.8	NaN	55159.7	39588.8
P01116	KRAS	GTPase KRas	RASK_HUMAN	8156656	5.43418e+06	Filtered	Filtered	36150.2	39057.1	79812.1	95663.7	178699	267155	234590	179336	679052	419361	36332.8	39921.3	9575.84	9877.22	9566.19	Filtered	19123.7	29061.1	74214.6	347810
P01130	LDLR	Low-density lipoprotein receptor	LDLR_HUMAN	Filtered	Filtered	Filtered	Filtered	44942.8	50991.3	79771.4	25390.5	76374.1	97680.4	103128	84818.6	1.22492e+06	1.15742e+06	1.37203e+06	1.34618e+06	18351.7	15236.1	56816.4	63675.6	37359	87320.5	140279	91150.5
P01137	TGFB1	Transforming growth factor beta-1 proprotein	TGFB1_HUMAN	Filtered	Filtered	75923.1	Filtered	4962.33	Filtered	Filtered	Filtered	123882	143986	120124	52893.4	85902.4	55867.7	21507.9	31960.6	62756.9	61291.4	65618.9	67316.7	Filtered	19066.8	Filtered	22695.7
P01591	JCHAIN	Immunoglobulin J chain	IGJ_HUMAN	Filtered	Filtered	Filtered	Filtered	Filtered	Filtered	Filtered	Filtered	Filtered	Filtered	Filtered	Filtered	Filtered	Filtered	Filtered	Filtered	Filtered	Filtered	Filtered	Filtered	Filtered	Filtered	Filtered	Filtered
P01833	PIGR	Polymeric immunoglobulin receptor	PIGR_HUMAN	Filtered	Filtered	Filtered	37789.6	Filtered	Filtered	Filtered	Filtered	Filtered	Filtered	Filtered	Filtered	Filtered	Filtered	Filtered	Filtered	Filtered	Filtered	Filtered	Filtered	Filtered	Filtered	Filtered	Filtered
P01834	IGKC	Immunoglobulin kappa constant	IGKC_HUMAN	Filtered	Filtered	Filtered	Filtered	Filtered	Filtered	Filtered	Filtered	59492.3	Filtered	Filtered	Filtered	Filtered	Filtered	Filtered	Filtered	Filtered	Filtered	Filtered	Filtered	Filtered	Filtered	Filtered	Filtered
P01857	IGHG1	Immunoglobulin heavy constant gamma 1	IGHG1_HUMAN	Filtered	Filtered	Filtered	Filtered	Filtered	Filtered	9978.31	Filtered	81913.8	Filtered	Filtered	Filtered	Filtered	9621.28	Filtered	Filtered	73397.6	Filtered	Filtered	Filtered	Filtered	34749.8	Filtered	Filtered
P01859	IGHG2	Immunoglobulin heavy constant gamma 2	IGHG2_HUMAN	Filtered	45965.4	Filtered	Filtered	Filtered	11337	Filtered	Filtered	Filtered	Filtered	Filtered	Filtered	Filtered	Filtered	Filtered	Filtered	Filtered	Filtered	7211.65	Filtered	Filtered	Filtered	Filtered	Filtered
P01861	IGHG4	Immunoglobulin heavy constant gamma 4	IGHG4_HUMAN	Filtered	Filtered	Filtered	Filtered	Filtered	Filtered	Filtered	Filtered	14689.2	Filtered	Filtered	Filtered	Filtered	Filtered	Filtered	Filtered	Filtered	Filtered	Filtered	Filtered	Filtered	Filtered	Filtered	Filtered
P01871	IGHM	Immunoglobulin heavy constant mu	IGHM_HUMAN	Filtered	Filtered	Filtered	Filtered	Filtered	Filtered	Filtered	Filtered	Filtered	Filtered	Filtered	Filtered	Filtered	Filtered	Filtered	Filtered	Filtered	Filtered	Filtered	Filtered	Filtered	Filtered	Filtered	Filtered
P01876	IGHA1	Immunoglobulin heavy constant alpha 1	IGHA1_HUMAN	Filtered	Filtered	Filtered	Filtered	Filtered	Filtered	Filtered	Filtered	Filtered	Filtered	Filtered	Filtered	Filtered	Filtered	Filtered	Filtered	Filtered	Filtered	Filtered	Filtered	Filtered	Filtered	Filtered	Filtered
P01877	IGHA2	Immunoglobulin heavy constant alpha 2	IGHA2_HUMAN	Filtered	Filtered	Filtered	Filtered	Filtered	Filtered	Filtered	Filtered	Filtered	Filtered	Filtered	Filtered	Filtered	Filtered	Filtered	Filtered	Filtered	Filtered	Filtered	Filtered	Filtered	Filtered	Filtered	Filtered
P01891	HLA-A	HLA class I histocompatibility antigen, A-68 alpha chain	1A68_HUMAN	NaN	NaN	NaN	NaN	12528.7	NaN	19161.2	19961.9	35724.2	51774.9	55629.6	67791.1	430424	400628	456019	421504	NaN	NaN	32873.4	20564.3	15304.1	66343.8	137637	104344
P01893	HLA-H	Putative HLA class I histocompatibility antigen, alpha chain H	HLAH_HUMAN	Filtered	Filtered	Filtered	Filtered	Filtered	Filtered	Filtered	Filtered	Filtered	Filtered	Filtered	Filtered	87917	54791.2	101208	71327.5	Filtered	Filtered	3271.76	6707.78	2424.56	Filtered	14674	12039.4
P01903	HLA-DRA	HLA class II histocompatibility antigen, DR alpha chain	DRA_HUMAN	Filtered	Filtered	Filtered	Filtered	Filtered	Filtered	Filtered	Filtered	Filtered	Filtered	Filtered	Filtered	Filtered	Filtered	Filtered	Filtered	Filtered	Filtered	Filtered	Filtered	Filtered	Filtered	Filtered	Filtered
P01966		(Bos taurus) Hemoglobin subunit alpha		Filtered	Filtered	Filtered	Filtered	Filtered	Filtered	Filtered	Filtered	Filtered	Filtered	Filtered	Filtered	Filtered	Filtered	Filtered	Filtered	Filtered	Filtered	Filtered	Filtered	22306.8	155464	90624.3	168449
P02042	HBD	Hemoglobin subunit delta	HBD_HUMAN	Filtered	Filtered	Filtered	Filtered	Filtered	Filtered	Filtered	Filtered	Filtered	Filtered	Filtered	Filtered	Filtered	Filtered	Filtered	Filtered	Filtered	Filtered	Filtered	51643.7	Filtered	Filtered	Filtered	Filtered
P02452	COL1A1	Collagen alpha-1(I) chain	CO1A1_HUMAN	Filtered	16745.5	Filtered	23246.8	36320.6	61430.9	49361.1	73731.6	129197	264496	339569	315985	61283.2	51757.3	45318.6	4271.42	253633	269511	347001	438810	135330	220880	52582.4	32516.8
P02461	COL3A1	Collagen alpha-1(III) chain	CO3A1_HUMAN	Filtered	Filtered	Filtered	Filtered	Filtered	Filtered	Filtered	Filtered	Filtered	Filtered	Filtered	Filtered	Filtered	Filtered	Filtered	Filtered	7484.02	8813	13567.5	16828	Filtered	Filtered	Filtered	Filtered
P02462	COL4A1	Collagen alpha-1(IV) chain	CO4A1_HUMAN	Filtered	Filtered	Filtered	Filtered	Filtered	Filtered	Filtered	Filtered	Filtered	Filtered	Filtered	Filtered	21222.8	Filtered	41610.6	Filtered	22897.3	24529.1	NaN	48270.4	Filtered	21517.8	26561.1	25689.8
P02511	CRYAB	Alpha-crystallin B chain	CRYAB_HUMAN	6.23015e+06	8561373	9838127	8870519	216471	187183	223248	233376	256164	288285	314980	262934	168281	156822	185271	257952	167866	171847	142379	135592	203080	262782	541985	339338
P02533	KRT14	Keratin, type I cytoskeletal 14	K1C14_HUMAN	NaN	NaN	NaN	80359.7	12587.5	66364.1	NaN	NaN	48075.3	NaN	7346.35	NaN	NaN	NaN	NaN	8654.56	65766.5	138390	NaN	117279	38020.5	40817.9	176972	231168
P02535-1		Tax_Id=10090 Gene_Symbol=Krt10 Isoform 1 of Keratin, type I cytoskeletal 10		Filtered	17299.8	Filtered	33492.8	26089.3	98756.5	30523.4	Filtered	270154	92451.1	30665.1	19605.5	78159.9	24160.9	Filtered	Filtered	281069	173980	16830.2	119278	251174	177278	726904	1.02294e+06
P02538	KRT6A	Keratin, type II cytoskeletal 6A	K2C6A_HUMAN	NaN	NaN	NaN	NaN	NaN	24167	NaN	NaN	29871.3	NaN	NaN	NaN	NaN	NaN	NaN	NaN	28328.2	NaN	NaN	NaN	NaN	NaN	16408	26831.8
P02545	LMNA	Prelamin-A/C	LMNA_HUMAN	85205.3	76852.5	104455	150408	943642	1.03851e+06	1.81733e+06	2.17855e+06	93949.6	137744	105809	98781.8	821545	114184	131367	123210	9113388	8272480	10167143	18942582	3.25472e+06	7.47542e+06	15347580	11393026
P02647	APOA1	Apolipoprotein A-I	APOA1_HUMAN	Filtered	Filtered	Filtered	Filtered	Filtered	Filtered	Filtered	Filtered	Filtered	Filtered	Filtered	Filtered	Filtered	Filtered	Filtered	Filtered	Filtered	Filtered	Filtered	Filtered	Filtered	Filtered	19065.2	Filtered
P02656	APOC3	Apolipoprotein C-III	APOC3_HUMAN	Filtered	Filtered	Filtered	Filtered	Filtered	Filtered	4737.77	Filtered	Filtered	Filtered	Filtered	Filtered	Filtered	Filtered	Filtered	Filtered	Filtered	Filtered	Filtered	Filtered	Filtered	Filtered	Filtered	Filtered
P02662		Alpha-S1-casein - Bos taurus (Bovine).		Filtered	Filtered	Filtered	55136.2	Filtered	Filtered	23370.6	Filtered	75680.9	Filtered	Filtered	54167.6	Filtered	37615.8	22523.7	1.85773e+06	Filtered	30822.1	17348.5	135701	Filtered	20616.8	36634.9	63377.4
P02663		Alpha-S2-casein [Contains: Casocidin-1 - Bos taurus (Bovine).		Filtered	Filtered	Filtered	Filtered	Filtered	Filtered	Filtered	Filtered	9413.08	Filtered	Filtered	690054	Filtered	Filtered	Filtered	Filtered	Filtered	Filtered	306868	Filtered	3336.41	409772	Filtered	Filtered
P02666		Beta-casein - Bos taurus (Bovine).		Filtered	Filtered	Filtered	Filtered	Filtered	Filtered	Filtered	Filtered	Filtered	Filtered	Filtered	Filtered	Filtered	Filtered	Filtered	206260	5592.84	Filtered	Filtered	Filtered	Filtered	Filtered	Filtered	Filtered
P02668		Kappa-casein [Contains: Casoxin C; Casoxin 6; Casoxin A; Casoxin B; Casoplatelin] - Bos taurus (Bovine).		Filtered	Filtered	Filtered	Filtered	Filtered	Filtered	Filtered	Filtered	Filtered	Filtered	Filtered	145617	Filtered	Filtered	Filtered	Filtered	Filtered	Filtered	Filtered	Filtered	Filtered	Filtered	Filtered	26106.4
P02671	FGA	Fibrinogen alpha chain	FIBA_HUMAN	Filtered	Filtered	Filtered	Filtered	8625.85	Filtered	Filtered	8259.22	Filtered	Filtered	Filtered	Filtered	Filtered	Filtered	Filtered	Filtered	95278.2	92645	121221	68981.3	19868.2	45797.7	45491.5	31442.4
P02672		(Bos taurus) Fibrinogen alpha chain precursor		Filtered	Filtered	Filtered	Filtered	Filtered	Filtered	Filtered	Filtered	Filtered	Filtered	Filtered	Filtered	Filtered	Filtered	Filtered	Filtered	Filtered	Filtered	Filtered	Filtered	Filtered	Filtered	Filtered	Filtered
P02675	FGB	Fibrinogen beta chain	FIBB_HUMAN	Filtered	Filtered	Filtered	Filtered	Filtered	Filtered	Filtered	Filtered	Filtered	Filtered	Filtered	Filtered	Filtered	Filtered	Filtered	Filtered	Filtered	Filtered	Filtered	Filtered	Filtered	Filtered	Filtered	Filtered
P02679	FGG	Fibrinogen gamma chain	FIBG_HUMAN	Filtered	Filtered	Filtered	Filtered	15187.9	Filtered	Filtered	Filtered	Filtered	Filtered	Filtered	Filtered	Filtered	Filtered	Filtered	Filtered	Filtered	Filtered	4684.8	11208.9	Filtered	Filtered	Filtered	Filtered
P02730	SLC4A1	Band 3 anion transport protein	B3AT_HUMAN	Filtered	Filtered	Filtered	Filtered	Filtered	Filtered	Filtered	Filtered	Filtered	Filtered	Filtered	Filtered	Filtered	Filtered	Filtered	Filtered	Filtered	Filtered	Filtered	Filtered	Filtered	Filtered	Filtered	Filtered
P02743	APCS	Serum amyloid P-component	SAMP_HUMAN	Filtered	Filtered	Filtered	9184.72	Filtered	Filtered	Filtered	Filtered	Filtered	Filtered	Filtered	Filtered	Filtered	17858	Filtered	Filtered	Filtered	Filtered	Filtered	Filtered	Filtered	Filtered	Filtered	Filtered
P02747	C1QC	Complement C1q subcomponent subunit C	C1QC_HUMAN	Filtered	Filtered	Filtered	Filtered	Filtered	Filtered	Filtered	Filtered	Filtered	Filtered	Filtered	Filtered	Filtered	Filtered	Filtered	Filtered	Filtered	Filtered	Filtered	Filtered	Filtered	Filtered	Filtered	Filtered
P02748	C9	Complement component C9	CO9_HUMAN	Filtered	Filtered	Filtered	Filtered	Filtered	Filtered	1167.78	Filtered	Filtered	Filtered	Filtered	Filtered	Filtered	Filtered	Filtered	Filtered	Filtered	Filtered	Filtered	Filtered	Filtered	Filtered	Filtered	Filtered
P02749	APOH	Beta-2-glycoprotein 1	APOH_HUMAN	Filtered	Filtered	Filtered	Filtered	Filtered	Filtered	Filtered	Filtered	Filtered	Filtered	Filtered	Filtered	Filtered	Filtered	Filtered	Filtered	Filtered	Filtered	Filtered	Filtered	Filtered	Filtered	Filtered	Filtered
P02751	FN1	Fibronectin	FINC_HUMAN	149754	219686	211470	81096.6	172708	121110	157226	192416	101310	194907	165633	197643	248391	253323	216135	173571	461173	471646	614735	610567	165307	360347	396948	238376
P02754		Beta-lactoglobulin - Bos taurus (Bovine).		Filtered	Filtered	Filtered	Filtered	Filtered	Filtered	Filtered	Filtered	Filtered	Filtered	Filtered	124558	Filtered	Filtered	Filtered	Filtered	Filtered	Filtered	Filtered	Filtered	Filtered	Filtered	Filtered	Filtered
P02763	ORM1	Alpha-1-acid glycoprotein 1	A1AG1_HUMAN	Filtered	Filtered	Filtered	Filtered	Filtered	Filtered	Filtered	Filtered	Filtered	Filtered	Filtered	Filtered	Filtered	Filtered	Filtered	Filtered	Filtered	Filtered	Filtered	Filtered	Filtered	201397	Filtered	Filtered
P02768;P02768-1	ALB;	Serum albumin;Tax_Id=9606 Gene_Symbol=ALB Isoform 1 of Serum albumin precursor	ALBU_HUMAN;	NaN	NaN	NaN	NaN	14310.7	NaN	11109.7	NaN	NaN	NaN	NaN	NaN	NaN	NaN	7158.93	NaN	NaN	NaN	8406.7	6596.47	NaN	2070.71	NaN	5035.36
P02769		(Bos taurus) Bovine serum albumin precursor		48152.4	55419.9	Filtered	307075	50036.3	35579.5	4.6141e+06	1.61944e+06	641242	108515	3098963	317237	195487	101158	183524	220106	559688	178632	219320	769386	151253	201397	221919	266779
P02786	TFRC	Transferrin receptor protein 1	TFR1_HUMAN	222349	205603	88861	128306	403550	259307	460754	555074	645691	809722	694794	565397	10233226	6589654	8974370	7653833	91128.4	90693.5	305048	377389	321878	617570	896418	570776
P02787	TF	Serotransferrin	TRFE_HUMAN	Filtered	Filtered	Filtered	Filtered	95020.8	52697.3	100574	114959	Filtered	Filtered	Filtered	12233.2	Filtered	Filtered	Filtered	Filtered	257976	204207	244904	249906	22525.5	42407.7	Filtered	13821.2
P02788	LTF	Lactotransferrin	TRFL_HUMAN	Filtered	Filtered	Filtered	Filtered	Filtered	Filtered	Filtered	Filtered	Filtered	Filtered	Filtered	Filtered	Filtered	Filtered	Filtered	Filtered	Filtered	Filtered	Filtered	Filtered	Filtered	Filtered	Filtered	Filtered
P02790	HPX	Hemopexin	HEMO_HUMAN	Filtered	Filtered	Filtered	Filtered	Filtered	Filtered	Filtered	Filtered	Filtered	Filtered	Filtered	9135.57	Filtered	Filtered	Filtered	Filtered	Filtered	Filtered	Filtered	Filtered	Filtered	Filtered	Filtered	Filtered
P02792	FTL	Ferritin light chain	FRIL_HUMAN	944884	614765	619964	603716	96270.2	69677.6	173170	26411.9	761794	1.11943e+06	637430	316140	592132	737590	907856	1.07636e+06	28434.1	46032.5	69179.2	44534.8	50760.1	89464	153547	197594
P02794	FTH1	Ferritin heavy chain	FRIH_HUMAN	144506	70042	142723	142438	19198.5	90525.8	160249	141654	628715	957140	785669	1119529	508359	685869	919188	1.06462e+06	56631.4	58698.1	88522.8	124210	90323.2	163063	295393	294934
P03886	MT-ND1	NADH-ubiquinone oxidoreductase chain 1	NU1M_HUMAN	Filtered	Filtered	Filtered	Filtered	Filtered	37768.6	Filtered	Filtered	Filtered	74607.9	Filtered	Filtered	200951	144458	243009	317698	42121.5	32342.9	74973.1	143054	16890	45370.3	22370.5	27015.7
P03891	MT-ND2	NADH-ubiquinone oxidoreductase chain 2	NU2M_HUMAN	Filtered	Filtered	Filtered	Filtered	Filtered	Filtered	Filtered	Filtered	Filtered	Filtered	Filtered	Filtered	Filtered	Filtered	Filtered	Filtered	Filtered	Filtered	Filtered	Filtered	Filtered	Filtered	Filtered	Filtered
P03897	MT-ND3	NADH-ubiquinone oxidoreductase chain 3	NU3M_HUMAN	Filtered	Filtered	Filtered	Filtered	Filtered	Filtered	Filtered	Filtered	Filtered	Filtered	Filtered	Filtered	33011.8	27836.2	22568.8	13529.5	Filtered	Filtered	19715.9	55124.6	Filtered	Filtered	Filtered	Filtered
P03905	MT-ND4	NADH-ubiquinone oxidoreductase chain 4	NU4M_HUMAN	Filtered	Filtered	Filtered	Filtered	Filtered	Filtered	Filtered	Filtered	Filtered	Filtered	Filtered	Filtered	164613	132819	184744	158944	48955.9	30085.1	63410.8	103982	18980.1	36118.8	18482.4	20277
P03915	MT-ND5	NADH-ubiquinone oxidoreductase chain 5	NU5M_HUMAN	Filtered	Filtered	Filtered	Filtered	Filtered	Filtered	Filtered	Filtered	Filtered	Filtered	Filtered	Filtered	291056	297504	326411	380023	53165.6	37309.2	72118.1	152323	31655.6	53628.7	38443.3	40271.9
P03923	MT-ND6	NADH-ubiquinone oxidoreductase chain 6	NU6M_HUMAN	Filtered	Filtered	Filtered	Filtered	Filtered	Filtered	Filtered	Filtered	Filtered	Filtered	Filtered	Filtered	Filtered	Filtered	22376.3	17819.7	Filtered	Filtered	Filtered	Filtered	Filtered	Filtered	Filtered	Filtered
P04003	C4BPA	C4b-binding protein alpha chain	C4BPA_HUMAN	Filtered	Filtered	Filtered	Filtered	Filtered	Filtered	Filtered	Filtered	Filtered	Filtered	Filtered	Filtered	Filtered	Filtered	Filtered	Filtered	Filtered	Filtered	Filtered	Filtered	Filtered	Filtered	Filtered	Filtered
P04035	HMGCR	3-hydroxy-3-methylglutaryl-coenzyme A reductase	HMDH_HUMAN	Filtered	Filtered	Filtered	Filtered	Filtered	Filtered	Filtered	Filtered	Filtered	Filtered	Filtered	Filtered	269184	168891	149638	101013	7675.8	10560.7	55082.6	93796.3	18200.5	40262.7	23677.4	23949.4
P04040	CAT	Catalase	CATA_HUMAN	662880	625738	570590	649364	59754.5	34630.4	29580.6	20529.7	4.17676e+06	7673627	8259137	4.84116e+06	66274.7	147310	138868	115494	16323.6	57155.2	28499.4	Filtered	45469.1	Filtered	19240.5	44195.5
P04049	RAF1	RAF proto-oncogene serine/threonine-protein kinase	RAF1_HUMAN	345497	303545	460375	550108	NaN	Filtered	NaN	NaN	NaN	NaN	NaN	NaN	NaN	NaN	Filtered	NaN	NaN	NaN	NaN	NaN	23221.6	23876.3	33901.1	9608
P04062	GBA	Lysosomal acid glucosylceramidase	GLCM_HUMAN	95397.4	30193.9	116112	106911	232112	200364	271722	225168	1.16961e+06	1.57895e+06	1.17424e+06	522714	1548907	1294590	1.66471e+06	1.45709e+06	167568	133888	162308	260728	30233.6	82795.7	99946.6	40910.7
P04066	FUCA1	Tissue alpha-L-fucosidase	FUCO_HUMAN	115646	76890.5	156185	192898	Filtered	5666.41	15860	Filtered	344591	606627	542201	100346	210172	183942	260003	312884	Filtered	Filtered	Filtered	Filtered	Filtered	Filtered	Filtered	Filtered
P04075	ALDOA	Fructose-bisphosphate aldolase A	ALDOA_HUMAN	27519760	30068880	34947260	31729022	2.1012e+06	1.52921e+06	3.02343e+06	3139159	571878	695385	687475	771305	538986	667899	773844	784522	467072	494370	467212	468017	396699	380638	365287	431794
P04080	CSTB	Cystatin-B	CYTB_HUMAN	402718	539735	687196	343907	Filtered	Filtered	13307.8	Filtered	7066.88	17261.4	16190.6	Filtered	Filtered	12794.4	Filtered	21308.1	11537.2	16200	Filtered	25299.3	13270.7	11289.2	Filtered	Filtered
P04083	ANXA1	Annexin A1	ANXA1_HUMAN	3030651	3.55023e+06	5239456	6158543	602275	556678	531108	689734	569900	523658	722396	1.05739e+06	523110	463516	565474	705324	569711	544815	573490	550390	406116	413705	585054	786149
P04114	APOB	Apolipoprotein B-100	APOB_HUMAN	Filtered	Filtered	Filtered	Filtered	Filtered	Filtered	Filtered	Filtered	55793.8	48900.7	23109	15916.5	46805.2	Filtered	17071.4	8234.17	Filtered	Filtered	9183.24	Filtered	19535.3	55671.9	155846	129373
P04150	NR3C1	Glucocorticoid receptor	GCR_HUMAN	328940	313610	318258	477832	19583.8	7417.23	5649.06	Filtered	10944.3	13923.3	2788.14	33150.5	10835.1	3979.27	4165.96	12024.3	9534.17	4981.48	3244.1	Filtered	16871.7	2336.06	68647.1	7821.64
P04156	PRNP	Major prion protein	PRIO_HUMAN	Filtered	Filtered	Filtered	Filtered	Filtered	Filtered	Filtered	Filtered	Filtered	Filtered	Filtered	Filtered	114556	95576	151460	117161	Filtered	Filtered	Filtered	Filtered	4715.98	14615.8	28792.7	7288.45
P04179	SOD2	Superoxide dismutase [Mn], mitochondrial	SODM_HUMAN	109269	99180.2	68911.1	4677.76	49906.5	143913	72802.9	24055.8	110394	187239	174951	160505	1.81912e+06	5.35732e+06	3.27356e+06	3.52189e+06	6715.29	5589.89	31711.9	6988.28	Filtered	16985.8	Filtered	Filtered
P04181	OAT	Ornithine aminotransferase, mitochondrial	OAT_HUMAN	Filtered	9414.51	Filtered	Filtered	79259	59008.2	156548	154992	167760	308168	300504	131186	8.01006e+06	7.1088e+06	9025427	8478085	26561.2	53537.3	165209	165596	28958.5	21183.4	59490.5	69249.6
P04183	TK1	Thymidine kinase, cytosolic	KITH_HUMAN	1.24795e+06	841204	807707	447196	92404.8	83392.5	101446	Filtered	60017.5	62681.6	58340.7	Filtered	17617.3	Filtered	Filtered	Filtered	17987.8	16345.3	13779	Filtered	28159.4	17050.9	42588.6	48722.8
P04216	THY1	Thy-1 membrane glycoprotein	THY1_HUMAN	95313.9	73183.7	196176	108222	73389	143839	205236	137226	127594	160222	179230	200154	3721023	3462602	4.75555e+06	3.96091e+06	35544.3	87350.2	107868	78235.2	375384	656849	2.08393e+06	1.61703e+06
P04233	CD74	HLA class II histocompatibility antigen gamma chain	HG2A_HUMAN	Filtered	Filtered	Filtered	Filtered	Filtered	Filtered	Filtered	Filtered	Filtered	Filtered	Filtered	Filtered	Filtered	Filtered	15930.7	Filtered	Filtered	Filtered	Filtered	Filtered	Filtered	Filtered	Filtered	Filtered
P04259	KRT6B	Keratin, type II cytoskeletal 6B	K2C6B_HUMAN	Filtered	Filtered	Filtered	Filtered	Filtered	8623.92	Filtered	Filtered	Filtered	Filtered	Filtered	Filtered	Filtered	Filtered	Filtered	Filtered	Filtered	Filtered	Filtered	Filtered	Filtered	Filtered	7586.25	7791.08
P04264	KRT1	Keratin, type II cytoskeletal 1	K2C1_HUMAN	NaN	2383.15	135670	269534	152564	553948	263779	144597	2.00575e+06	187932	349217	95612.5	314020	129055	53028	265253	1.14504e+06	1.09724e+06	68178.3	1.56621e+06	1102405	702414	3708478	5696823
P04350	TUBB4A	Tubulin beta-4A chain	TBB4A_HUMAN	693045	574160	659678	405393	6118.17	24730.6	9984.77	15613	4075.73	5463.64	Filtered	3217.79	5703.4	31545	Filtered	Filtered	Filtered	Filtered	2698.24	20884.9	3492.68	15639.9	8153.49	21933.2
P04406	GAPDH	Glyceraldehyde-3-phosphate dehydrogenase	G3P_HUMAN	231090304	212882960	225366240	220032464	10534752	7.46138e+06	10608595	10238659	5916068	9993501	7941904	6041518	7.61493e+06	9684815	11811143	10116980	5530295	4.55108e+06	5.492e+06	6810498	3.32323e+06	3.58329e+06	3.99656e+06	3.39862e+06
P04424	ASL	Argininosuccinate lyase	ARLY_HUMAN	676694	580877	392650	386437	Filtered	Filtered	9299.33	Filtered	Filtered	Filtered	Filtered	Filtered	Filtered	Filtered	18484.1	Filtered	Filtered	Filtered	Filtered	Filtered	Filtered	Filtered	Filtered	Filtered
P04626	ERBB2	Receptor tyrosine-protein kinase erbB-2	ERBB2_HUMAN	Filtered	Filtered	Filtered	Filtered	Filtered	Filtered	Filtered	Filtered	Filtered	Filtered	Filtered	Filtered	47652	45365.4	71574.4	93039.3	Filtered	Filtered	Filtered	Filtered	NaN	NaN	3125.29	9717.96
P04632	CAPNS1	Calpain small subunit 1	CPNS1_HUMAN	16238770	1.79562e+06	1.59392e+06	1.82244e+06	137879	102409	100623	75432.1	135687	181980	131360	185609	40960.9	39506.9	44450.8	504260	26029.6	29449.1	38774	32548	29957	41834.2	48507.9	42077.9
P04745	AMY1A	Alpha-amylase 1	AMY1_HUMAN	Filtered	Filtered	Filtered	Filtered	Filtered	Filtered	Filtered	Filtered	Filtered	Filtered	Filtered	Filtered	Filtered	Filtered	Filtered	Filtered	Filtered	Filtered	Filtered	Filtered	Filtered	Filtered	Filtered	Filtered
P04792	HSPB1	Heat shock protein beta-1	HSPB1_HUMAN	6.04326e+06	6506638	8933532	10239225	336153	275135	395263	71709.7	549558	569141	880063	137484	227710	215650	295353	323309	255253	241005	270372	311625	290092	414732	871162	737112
P04818	TYMS	Thymidylate synthase	TYSY_HUMAN	1.35282e+06	2082522	1.85035e+06	1.57262e+06	1768.79	31457.8	15167.9	5230.83	41855.1	11366.8	26802.1	29516.3	39337.4	3408.71	2958.99	Filtered	Filtered	30646.2	Filtered	2686.7	36224.8	5739.1	47214.6	25498.9
P04843	RPN1	Dolichyl-diphosphooligosaccharide--protein glycosyltransferase subunit 1	RPN1_HUMAN	Filtered	Filtered	Filtered	Filtered	116501	109540	87470.8	90797.7	135277	153629	184914	206331	7.26324e+06	5868372	7386911	8.06001e+06	1789073	1.93719e+06	3.5882e+06	3.96279e+06	826868	1.58756e+06	981280	1.09279e+06
P04844	RPN2	Dolichyl-diphosphooligosaccharide--protein glycosyltransferase subunit 2	RPN2_HUMAN	7408.49	Filtered	Filtered	Filtered	Filtered	5702.06	7604.58	Filtered	72364.6	110163	71638	5527.38	3898733	2.73106e+06	3275291	2.64089e+06	1.42903e+06	1.45026e+06	2.05646e+06	2.2773e+06	569799	1.26595e+06	728604	661629
P04899	GNAI2	Guanine nucleotide-binding protein G(i) subunit alpha-2	GNAI2_HUMAN	134656	117058	172298	138775	93007.8	88928.2	94326.4	26901.8	285548	381754	317101	134123	3741987	3.41437e+06	3.13945e+06	2482966	39737.2	56993	72625.1	151130	451517	817977	1.14851e+06	626831
P04908;Q7L7L0;Q93077	HIST1H2AB;HIST3H2A;HIST1H2AC	Histone H2A type 1-B/E;Histone H2A type 3;Histone H2A type 1-C	H2A1B_HUMAN;H2A3_HUMAN;H2A1C_HUMAN	NaN	Filtered	NaN	NaN	Filtered	Filtered	NaN	Filtered	Filtered	Filtered	Filtered	Filtered	NaN	NaN	Filtered	Filtered	NaN	NaN	NaN	NaN	NaN	NaN	NaN	NaN
P04920	SLC4A2	Anion exchange protein 2	B3A2_HUMAN	Filtered	Filtered	Filtered	Filtered	4362.06	Filtered	Filtered	Filtered	Filtered	Filtered	Filtered	Filtered	199061	169298	247261	238501	Filtered	Filtered	Filtered	Filtered	7199.17	Filtered	26348.6	Filtered
P05023	ATP1A1	Sodium/potassium-transporting ATPase subunit alpha-1	AT1A1_HUMAN	175179	2315.44	66818.2	102582	111407	83696.8	136399	184766	189416	319267	302905	255680	6140161	5.64011e+06	6.85056e+06	5811122	123504	133587	251942	281302	234639	466645	927705	675244
P05026	ATP1B1	Sodium/potassium-transporting ATPase subunit beta-1	AT1B1_HUMAN	133976	115261	112738	86470.2	124815	97999.1	190149	209642	376861	535400	405941	290940	14944423	13946851	15156454	12231531	234646	216354	608369	734820	420065	749982	1578948	1.35464e+06
P05067	APP	Amyloid-beta precursor protein	A4_HUMAN	59994.8	80659.5	32442.7	33214.7	28988.9	15060.7	28189.1	Filtered	87659	127856	96243.1	47434.6	969493	880963	1.09036e+06	933041	12693.1	13944.4	104470	111979	46048.9	137362	180358	101019
P05091	ALDH2	Aldehyde dehydrogenase, mitochondrial	ALDH2_HUMAN	Filtered	Filtered	Filtered	Filtered	41146.4	4019.89	66864.7	19246.5	71103	125205	103117	74024.2	2615603	2787102	3.94067e+06	3.60313e+06	17464.3	34335.5	65221.5	84188.2	Filtered	24088.9	303339	30604.5
P05106	ITGB3	Integrin beta-3	ITB3_HUMAN	Filtered	Filtered	Filtered	Filtered	Filtered	Filtered	Filtered	Filtered	Filtered	Filtered	Filtered	Filtered	27235.8	35212.3	26799.3	21161.1	Filtered	Filtered	Filtered	17725.7	Filtered	Filtered	6740.57	Filtered
P05109	S100A8	Protein S100-A8	S10A8_HUMAN	Filtered	Filtered	Filtered	Filtered	Filtered	Filtered	Filtered	Filtered	57109.4	Filtered	Filtered	Filtered	Filtered	Filtered	Filtered	Filtered	6330	Filtered	Filtered	Filtered	Filtered	Filtered	22022.5	28537.3
P05121	SERPINE1	Plasminogen activator inhibitor 1	PAI1_HUMAN	35744.1	28477.4	63666.2	35746.2	16455.9	Filtered	31649.1	26757	103319	176632	182450	120205	164370	306201	174697	131024	56186.7	64494.2	97246.2	75612	Filtered	12273.8	77210.5	46583.2
P05141	SLC25A5	ADP/ATP translocase 2	ADT2_HUMAN	Filtered	Filtered	Filtered	Filtered	78011.9	20544.8	60298.9	15057.5	17631.5	141064	22860.1	13995.1	35545524	31090608	27786600	30791008	3323758	2646680	6.11907e+06	7.38895e+06	2256553	3.20962e+06	2852736	2660346
P05155	SERPING1	Plasma protease C1 inhibitor	IC1_HUMAN	Filtered	Filtered	Filtered	Filtered	Filtered	Filtered	Filtered	Filtered	256748	379274	353245	181858	13727.3	12975.1	Filtered	Filtered	Filtered	24184.3	Filtered	Filtered	Filtered	Filtered	Filtered	Filtered
P05161	ISG15	Ubiquitin-like protein ISG15	ISG15_HUMAN	56417.1	47554.1	97636.5	Filtered	Filtered	7120.83	Filtered	Filtered	Filtered	Filtered	Filtered	Filtered	Filtered	Filtered	Filtered	Filtered	Filtered	Filtered	Filtered	Filtered	9497.24	Filtered	7613.68	Filtered
P05164	MPO	Myeloperoxidase	PERM_HUMAN	Filtered	Filtered	Filtered	Filtered	Filtered	Filtered	Filtered	Filtered	Filtered	Filtered	Filtered	Filtered	Filtered	Filtered	Filtered	Filtered	Filtered	Filtered	Filtered	Filtered	Filtered	Filtered	Filtered	Filtered
P05165	PCCA	Propionyl-CoA carboxylase alpha chain, mitochondrial	PCCA_HUMAN	Filtered	Filtered	Filtered	Filtered	Filtered	13621.2	66685.8	Filtered	Filtered	Filtered	Filtered	5570.18	128575	132207	174761	271372	114907	Filtered	Filtered	Filtered	7725.83	Filtered	3277.12	Filtered
P05166	PCCB	Propionyl-CoA carboxylase beta chain, mitochondrial	PCCB_HUMAN	Filtered	Filtered	Filtered	Filtered	Filtered	Filtered	Filtered	Filtered	Filtered	12338.2	5938.08	Filtered	602642	596534	625116	513445	9927.58	Filtered	4906.43	Filtered	Filtered	Filtered	Filtered	Filtered
P05187	ALPP	Alkaline phosphatase, placental type	PPB1_HUMAN	Filtered	Filtered	Filtered	Filtered	Filtered	Filtered	Filtered	Filtered	NaN	NaN	NaN	NaN	40792.7	32843.8	25073.2	15464.6	Filtered	Filtered	Filtered	Filtered	NaN	1676.82	7342.02	6235.72
P05198	EIF2S1	Eukaryotic translation initiation factor 2 subunit 1	IF2A_HUMAN	6016242	7505303	9527572	9517171	651712	1.1517e+06	2.34698e+06	2.21634e+06	194800	288068	381622	353644	480018	531445	674675	556262	731232	884011	962995	1.45635e+06	155973	176258	267601	234710
P05204;Q15651	HMGN2;HMGN3	Non-histone chromosomal protein HMG-17;High mobility group nucleosome-binding domain-containing protein 3	HMGN2_HUMAN;HMGN3_HUMAN	Filtered	Filtered	Filtered	Filtered	Filtered	2899	Filtered	3367.17	Filtered	Filtered	Filtered	Filtered	Filtered	Filtered	Filtered	Filtered	Filtered	Filtered	Filtered	Filtered	Filtered	Filtered	Filtered	Filtered
P05230	FGF1	Fibroblast growth factor 1	FGF1_HUMAN	Filtered	3534.95	7470.6	Filtered	Filtered	Filtered	Filtered	Filtered	Filtered	Filtered	Filtered	Filtered	Filtered	Filtered	Filtered	Filtered	Filtered	Filtered	Filtered	Filtered	Filtered	Filtered	Filtered	Filtered
P05362	ICAM1	Intercellular adhesion molecule 1	ICAM1_HUMAN	Filtered	Filtered	Filtered	Filtered	Filtered	Filtered	Filtered	Filtered	Filtered	Filtered	Filtered	Filtered	45442.4	7729.44	10853.6	Filtered	Filtered	Filtered	Filtered	Filtered	Filtered	Filtered	Filtered	Filtered
P05386	RPLP1	60S acidic ribosomal protein P1	RLA1_HUMAN	15891007	16370771	16153086	17265438	4730271	3.89778e+06	19200824	Filtered	844470	935285	Filtered	Filtered	10633461	4311614	3.00997e+06	4895370	1.37808e+06	879242	1.24242e+06	2101522	864793	890171	1.07649e+06	315570
P05387	RPLP2	60S acidic ribosomal protein P2	RLA2_HUMAN	11711057	14281506	13516861	16588871	9786889	6.56567e+06	13720061	2.30713e+06	1.02094e+06	1.00591e+06	718230	479370	10465960	8.16853e+06	8289930	7293742	3.19868e+06	2.68888e+06	3.6789e+06	9221887	1.40858e+06	1.86217e+06	1123159	1.43638e+06
P05388	RPLP0	60S acidic ribosomal protein P0	RLA0_HUMAN	7.73756e+06	6.92404e+06	8.00437e+06	7.23416e+06	6611970	3727282	8283386	8795625	589391	513330	439488	459686	4824384	4.33037e+06	4.65828e+06	4.06849e+06	5742774	4571708	5511661	7.24262e+06	669047	992403	886236	819683
P05412	JUN	Transcription factor AP-1	JUN_HUMAN	6990.44	Filtered	6343.28	7176.72	Filtered	Filtered	19036.7	9268.68	Filtered	Filtered	Filtered	Filtered	22583.9	Filtered	Filtered	Filtered	15460.4	12463.7	127308	110189	33008.3	60791.3	31709.1	Filtered
P05423	POLR3D	DNA-directed RNA polymerase III subunit RPC4	RPC4_HUMAN	560303	869546	501212	272845	Filtered	Filtered	Filtered	Filtered	13989.6	26652.4	13311.7	8029.18	13369.2	Filtered	Filtered	Filtered	Filtered	Filtered	Filtered	Filtered	22893.3	Filtered	16124	Filtered
P05455	SSB	Lupus La protein	LA_HUMAN	4.76471e+06	4.11835e+06	4.1454e+06	2.38917e+06	546228	437107	874933	870145	344532	396508	498651	670933	393471	332180	409848	383703	444731	506458	622347	724397	166775	187700	268052	302082
P05556	ITGB1	Integrin beta-1	ITB1_HUMAN	161817	83937.2	332012	161800	80228.6	87664.2	141944	175141	157436	178264	258564	538286	2.81047e+06	2744905	5292097	8032452	84944.6	264235	164958	221941	113623	236471	564968	579555
P05783	KRT18	Keratin, type I cytoskeletal 18	K1C18_HUMAN	1.11548e+06	811277	929088	818672	187164	134409	262574	224751	106100	194397	116234	108441	82275	58358.8	77102.1	63531.6	341954	331294	359510	557978	1.17141e+06	2367536	4.9182e+06	3361433
P05784		Tax_Id=10090 Gene_Symbol=Krt18 Keratin, type I cytoskeletal 18		61103.1	43512	Filtered	Filtered	Filtered	Filtered	Filtered	Filtered	Filtered	Filtered	Filtered	Filtered	Filtered	Filtered	Filtered	Filtered	Filtered	Filtered	Filtered	17891.8	13024.3	40472.5	39760.4	48284.2
P05787	KRT8	Keratin, type II cytoskeletal 8	K2C8_HUMAN	78080.1	462457	79322.9	503651	15188.5	20330.1	35607	16870	NaN	10112.7	143324	11743.5	40648.7	21782.8	NaN	6856.96	245855	242338	230248	360526	609584	1.71562e+06	2588891	2.39281e+06
P05997	COL5A2	Collagen alpha-2(V) chain	CO5A2_HUMAN	Filtered	Filtered	Filtered	Filtered	Filtered	Filtered	Filtered	Filtered	34180.3	54101.2	37043	9000.68	Filtered	Filtered	Filtered	Filtered	5240.79	1638.82	9184.37	Filtered	Filtered	5696.55	Filtered	Filtered
P06132	UROD	Uroporphyrinogen decarboxylase	DCUP_HUMAN	739438	1183710	1.17591e+06	1.21887e+06	31008.5	38366.6	6599.44	Filtered	Filtered	26482	42817.3	11552.9	Filtered	Filtered	69999.6	10255.3	Filtered	Filtered	Filtered	15832.7	9370.71	9223.29	Filtered	11192.5
P06213	INSR	Insulin receptor	INSR_HUMAN	Filtered	Filtered	Filtered	Filtered	Filtered	Filtered	Filtered	Filtered	Filtered	Filtered	Filtered	Filtered	12732.7	Filtered	15303.4	14144.7	Filtered	Filtered	Filtered	Filtered	Filtered	Filtered	Filtered	Filtered
P06280	GLA	Alpha-galactosidase A	AGAL_HUMAN	140922	107310	128150	143472	Filtered	Filtered	Filtered	12473.9	412740	616598	572310	399902	158367	148412	193580	207641	Filtered	Filtered	Filtered	Filtered	Filtered	Filtered	Filtered	Filtered
P06396	GSN	Gelsolin	GELS_HUMAN	1.00696e+06	976303	434637	494206	136750	57067.3	NaN	NaN	32635.3	45533.3	22910.7	40469.6	18577.8	30357.8	26863.1	NaN	8553.19	22837	NaN	29579.8	23144.5	32153.9	44881.5	34122
P06400	RB1	Retinoblastoma-associated protein	RB_HUMAN	41677.2	33331.7	21217.3	83584.3	398084	295911	458246	547321	30868.9	38394.4	30550	36725.5	19202.5	Filtered	19131.9	22354.9	95437.2	103089	157565	174574	27331.7	48164.1	45361.6	45424.7
P06401	PGR	Progesterone receptor	PRGR_HUMAN	Filtered	Filtered	Filtered	Filtered	Filtered	Filtered	Filtered	Filtered	3019.95	Filtered	Filtered	Filtered	Filtered	Filtered	Filtered	Filtered	Filtered	Filtered	Filtered	Filtered	Filtered	Filtered	Filtered	Filtered
P06454	PTMA	Prothymosin alpha	PTMA_HUMAN	127618	196632	126926	125413	Filtered	Filtered	Filtered	Filtered	Filtered	Filtered	Filtered	Filtered	Filtered	Filtered	Filtered	Filtered	Filtered	Filtered	Filtered	Filtered	Filtered	Filtered	Filtered	Filtered
P06493	CDK1	Cyclin-dependent kinase 1	CDK1_HUMAN	3.02108e+06	2.25579e+06	2.45152e+06	3.90692e+06	879990	856465	1.62451e+06	1.66513e+06	195392	262419	321860	297894	203605	204535	257161	265520	372325	366056	354649	483207	128482	185867	215824	203554
P06576	ATP5F1B	ATP synthase subunit beta, mitochondrial	ATPB_HUMAN	57286	91081	49067.4	100218	126491	55162	162685	206040	149600	317937	245484	112940	67926312	63357532	78620160	77498032	4.91291e+06	3.9912e+06	6729451	9824677	1.19636e+06	2.03852e+06	1.27677e+06	1.46692e+06
P06702	S100A9	Protein S100-A9	S10A9_HUMAN	Filtered	Filtered	Filtered	Filtered	Filtered	Filtered	9287.18	Filtered	432522	Filtered	Filtered	Filtered	Filtered	Filtered	12107	16995	8922.35	Filtered	Filtered	18786.2	8275.12	6707.99	80802.9	67829.9
P06730	EIF4E	Eukaryotic translation initiation factor 4E	IF4E_HUMAN	811813	1.28057e+06	1.35643e+06	1.03428e+06	381921	310437	680200	752172	24906.8	52691.6	32581.3	15935.2	55946.1	70090.8	76036.8	82277.2	93645.1	95783.2	191159	228342	25848.8	58412.9	42533.5	29182.9
P06731	CEACAM5	Carcinoembryonic antigen-related cell adhesion molecule 5	CEAM5_HUMAN	40347.7	Filtered	Filtered	Filtered	Filtered	Filtered	Filtered	Filtered	Filtered	Filtered	Filtered	Filtered	Filtered	Filtered	NaN	NaN	Filtered	NaN	NaN	Filtered	NaN	Filtered	NaN	NaN
P06733	ENO1	Alpha-enolase	ENOA_HUMAN	114405576	80459976	92148728	94326600	4339753	9046834	11500705	8211219	7963756	9890604	10417707	13716076	6.83126e+06	7.52732e+06	10147391	9745273	8522811	9419901	9693812	9288931	6128061	6192648	7705617	8756056
P06737	PYGL	Glycogen phosphorylase, liver form	PYGL_HUMAN	1.03924e+06	919146	1.34889e+06	1.22203e+06	142943	114817	82501.2	109955	138060	275347	109280	178083	81326.7	92454	121721	121818	116156	124682	119598	133567	87868	87860.9	104984	135685
P06744	GPI	Glucose-6-phosphate isomerase	G6PI_HUMAN	7251337	6.89821e+06	6544327	6.16844e+06	118168	172094	263401	189141	130344	179074	202413	268448	244290	152500	185757	197808	100358	124704	75519.6	133272	127478	174179	193853	271757
P06746	POLB	DNA polymerase beta	DPOLB_HUMAN	43808.7	28142.5	57934	40901.7	166493	134052	213304	116569	6551.57	4785.67	Filtered	Filtered	21980.9	21649.9	9553.79	5789.37	17092.9	40650.3	31881.4	51772	Filtered	8477.76	5358.07	2508.65
P06748	NPM1	Nucleophosmin	NPM_HUMAN	989897	1.27295e+06	2.03041e+06	2.54228e+06	2.83318e+06	2.51234e+06	7391652	1.41652e+06	340049	500342	301896	285777	4.05645e+06	2.70558e+06	2.07251e+06	3067439	10218578	6.34452e+06	6.09222e+06	14997798	431796	688220	754255	440976
P06753	TPM3	Tropomyosin alpha-3 chain	TPM3_HUMAN	3078429	4194401	4276268	4.44591e+06	1.37535e+06	1.26567e+06	2245993	3.39192e+06	289309	249871	252429	537494	238310	323496	100399	125997	224506	179493	255941	362041	121100	237972	101327	109386
P06756	ITGAV	Integrin alpha-V	ITAV_HUMAN	40694.4	467434	2.28375e+06	2.07186e+06	118693	140930	109554	11065.1	115580	126752	78031.2	52966.4	1.23338e+06	1377954	1.8434e+06	1486680	176781	129439	115132	153530	150736	255612	503991	331172
P06858	LPL	Lipoprotein lipase	LIPL_HUMAN	Filtered	Filtered	Filtered	Filtered	Filtered	Filtered	Filtered	Filtered	Filtered	11215.3	16685.8	8933.49	Filtered	Filtered	Filtered	9089.09	Filtered	Filtered	Filtered	Filtered	Filtered	Filtered	Filtered	Filtered
P06865	HEXA	Beta-hexosaminidase subunit alpha	HEXA_HUMAN	289620	305565	212327	171298	23993.4	42087.4	88188.8	Filtered	1.5352e+06	2.13628e+06	2.95947e+06	396173	230830	188227	259402	304002	13721.3	Filtered	33397.5	Filtered	Filtered	Filtered	8387.66	13656.7
P06899;P23527;P33778;Q16778	HIST1H2BJ;HIST1H2BO;HIST1H2BB;HIST2H2BE	Histone H2B type 1-J;Histone H2B type 1-O;Histone H2B type 1-B;Histone H2B type 2-E	H2B1J_HUMAN;H2B1O_HUMAN;H2B1B_HUMAN;H2B2E_HUMAN	Filtered	Filtered	Filtered	Filtered	Filtered	Filtered	Filtered	Filtered	Filtered	Filtered	Filtered	Filtered	NaN	Filtered	Filtered	Filtered	NaN	NaN	NaN	NaN	NaN	NaN	NaN	NaN
P07093	SERPINE2	Glia-derived nexin	GDN_HUMAN	Filtered	Filtered	Filtered	Filtered	Filtered	9319.61	15614.1	Filtered	83867.1	116437	97267.7	Filtered	95078.9	91398	170883	134507	85080.5	80476.3	148505	110760	Filtered	Filtered	16862.3	19825.1
P07099	EPHX1	Epoxide hydrolase 1	HYEP_HUMAN	Filtered	Filtered	32401.1	59552.7	102309	74028.8	156553	113755	2.54714e+06	4416933	4.09312e+06	2.70721e+06	5450996	4524990	6.30797e+06	5473438	60309.7	18220.9	176933	218787	51255.6	105560	107575	98429.5
P07108	DBI	Acyl-CoA-binding protein	ACBP_HUMAN	1.10105e+06	1.17411e+06	1.73502e+06	1.47405e+06	Filtered	9264.13	104763	Filtered	36464.2	50727.2	40096.4	93230.9	Filtered	Filtered	Filtered	4404.85	Filtered	Filtered	Filtered	Filtered	Filtered	Filtered	8706.41	9083.95
P07148	FABP1	Fatty acid-binding protein, liver	FABPL_HUMAN	Filtered	Filtered	Filtered	Filtered	Filtered	Filtered	Filtered	Filtered	Filtered	Filtered	Filtered	Filtered	Filtered	Filtered	Filtered	Filtered	Filtered	Filtered	Filtered	Filtered	Filtered	Filtered	Filtered	Filtered
P07195	LDHB	L-lactate dehydrogenase B chain	LDHB_HUMAN	1.91951e+06	1.12435e+06	3.09118e+06	4507648	11109050	7.55863e+06	7746040	6.24352e+06	8.31724e+06	10439756	12247232	12523575	5.36159e+06	5.88414e+06	6.317e+06	6.60962e+06	7.28383e+06	8954649	6.32527e+06	5.09817e+06	4505158	4212510	4.17399e+06	5820500
P07196	NEFL	Neurofilament light polypeptide	NFL_HUMAN	18374.9	Filtered	4437391	Filtered	2840.03	Filtered	11142.3	Filtered	95357.3	7605.41	Filtered	Filtered	Filtered	20198.7	Filtered	Filtered	41931.2	27064.9	33504.4	102040	194995	321228	734454	927651
P07199	CENPB	Major centromere autoantigen B	CENPB_HUMAN	Filtered	Filtered	Filtered	Filtered	Filtered	Filtered	Filtered	Filtered	217843	Filtered	Filtered	Filtered	49482.3	Filtered	Filtered	Filtered	435678	424879	578010	855513	72087.1	115226	43972.1	8650.88
P07203	GPX1	Glutathione peroxidase 1	GPX1_HUMAN	129754	197222	113263	157141	Filtered	Filtered	Filtered	Filtered	Filtered	Filtered	Filtered	Filtered	55696.2	106160	125140	131235	Filtered	Filtered	Filtered	Filtered	Filtered	Filtered	Filtered	Filtered
P07205	PGK2	Phosphoglycerate kinase 2	PGK2_HUMAN	2.03564e+06	2.0996e+06	3.58927e+06	3.89261e+06	43407.8	30237.2	16881.3	Filtered	41737.7	18751.6	37388.7	16561.7	Filtered	Filtered	16668	Filtered	38983.1	Filtered	20312.8	Filtered	41884.2	32952	60504.8	21538.9
P07237	P4HB	Protein disulfide-isomerase	PDIA1_HUMAN	1.59219e+06	2.24726e+06	1.32124e+06	1.31871e+06	587611	339802	999982	479377	55207428	80253952	86078304	38400876	993658	1.22674e+06	1.42894e+06	1613122	293840	351428	441479	799571	134973	287045	320784	447469
P07305	H1F0	Histone H1.0	H10_HUMAN	Filtered	Filtered	Filtered	Filtered	64682	38049.2	23748.4	Filtered	13036	Filtered	Filtered	13268.2	398283	47463.3	28035.7	11286.1	3.64614e+06	1.67365e+06	1738075	5710074	1.73751e+06	2.32654e+06	2.76836e+06	1689849
P07311	ACYP1	Acylphosphatase-1	ACYP1_HUMAN	89919.8	174656	169634	147350	Filtered	Filtered	12368.3	Filtered	3588.88	Filtered	Filtered	17465.8	Filtered	Filtered	Filtered	2255.26	Filtered	Filtered	7602.65	Filtered	3979.58	Filtered	5886.76	Filtered
P07339	CTSD	Cathepsin D	CATD_HUMAN	60358.4	28643.9	47721.7	60765.4	6409.57	NaN	13104.1	15175.7	58257.8	171942	184322	136292	48019.1	95724.1	140348	148786	NaN	NaN	NaN	NaN	NaN	NaN	NaN	NaN
P07355	ANXA2	Annexin A2	ANXA2_HUMAN	494974	686495	504819	319288	1.04715e+06	2768387	2.91342e+06	2.61593e+06	1875422	2.16283e+06	2796580	3.40001e+06	1579616	1.18715e+06	1.25001e+06	1.87906e+06	1.33066e+06	1.24309e+06	823977	989139	580083	457087	530590	924103
P07384	CAPN1	Calpain-1 catalytic subunit	CAN1_HUMAN	1.38959e+06	1.59497e+06	2680268	1.68024e+06	132106	107005	163756	206998	143428	150990	212254	245320	57832.4	54560.6	95464.8	129374	47136.8	73117	68855.3	79429.7	67307.4	64170	94387.9	127512
P07437	TUBB	Tubulin beta chain	TBB5_HUMAN	101535040	97604536	104684272	86881920	6015894	5203057	9807569	4.19646e+06	3.52967e+06	5.23074e+06	4157416	2.67501e+06	2.56537e+06	2350924	2.68155e+06	3029943	1784133	1.73685e+06	2.5729e+06	2.75464e+06	4.1939e+06	7069590	8778440	6.67315e+06
P07585	DCN	Decorin	PGS2_HUMAN	Filtered	Filtered	Filtered	Filtered	Filtered	Filtered	Filtered	Filtered	Filtered	Filtered	Filtered	Filtered	9902.58	Filtered	Filtered	Filtered	Filtered	Filtered	Filtered	Filtered	Filtered	Filtered	Filtered	Filtered
P07602	PSAP	Prosaposin	SAP_HUMAN	822059	347360	683296	666840	236270	247204	199159	42766.5	947328	1.10382e+06	1.18206e+06	1602736	1238764	1.29438e+06	824226	799967	40130.6	76464.3	131860	107029	60101.6	140184	113484	82431.9
P07686	HEXB	Beta-hexosaminidase subunit beta	HEXB_HUMAN	177924	164646	147195	193831	54133.7	33991.7	77205.3	52396.3	413528	615712	781321	421394	203906	195887	367328	383873	4523.01	13144.4	84689.3	Filtered	2844.69	33295.6	Filtered	5552.64
P07711	CTSL	Cathepsin L1	CATL1_HUMAN	53994.9	74250.8	52200.2	45116.6	56805.7	82415.6	88426.7	11013.3	1.29578e+06	1.00142e+06	1.79705e+06	432244	220244	230526	224052	236432	Filtered	Filtered	Filtered	13946.6	Filtered	17285.1	Filtered	Filtered
P07737	PFN1	Profilin-1	PROF1_HUMAN	49211680	52201532	59165776	40616716	537518	792436	1.27066e+06	238943	420746	607798	524825	362361	298720	359232	422580	313149	215788	163547	132503	144267	270220	387817	408272	334542
P07741	APRT	Adenine phosphoribosyltransferase	APT_HUMAN	7453794	3.00767e+06	6.74469e+06	5531683	314672	317848	243744	308144	299918	300712	239964	517244	227189	178664	267671	260451	246553	342352	310096	295649	240082	253054	247279	191355
P07814	EPRS	Bifunctional glutamate/proline--tRNA ligase	SYEP_HUMAN	1931416	1.81114e+06	2784401	2.63521e+06	416968	430830	906316	924803	222113	280699	273308	371169	380165	440211	528165	560584	474772	571543	717711	984708	161348	210255	213220	242886
P07858	CTSB	Cathepsin B	CATB_HUMAN	306149	272012	399683	322911	6709.55	49562.9	67641.9	48571.3	185626	342352	458373	393638	182552	237993	378555	423658	2885.5	7371.94	22985.1	30394.7	10253.6	12639.7	10459.6	10029.5
P07900	HSP90AA1	Heat shock protein HSP 90-alpha	HS90A_HUMAN	6087405	5639011	7465859	8243437	580887	473111	585096	837072	487772	506369	630052	1006430	287854	288329	403237	583668	246970	317218	331812	443508	244546	255278	397569	572732
P07910	HNRNPC	Heterogeneous nuclear ribonucleoproteins C1/C2	HNRPC_HUMAN	520381	584623	446232	72200.2	875269	704302	1.16368e+06	Filtered	244892	433533	409831	157724	3159626	1.10638e+06	1.36168e+06	1.42508e+06	31851722	19917218	37041204	39910132	25980582	32403678	35394336	24258726
P07919	UQCRH	Cytochrome b-c1 complex subunit 6, mitochondrial	QCR6_HUMAN	Filtered	Filtered	Filtered	Filtered	Filtered	Filtered	Filtered	Filtered	Filtered	Filtered	Filtered	Filtered	50859	42301.9	110353	103025	Filtered	Filtered	Filtered	Filtered	Filtered	Filtered	Filtered	Filtered
P07942	LAMB1	Laminin subunit beta-1	LAMB1_HUMAN	Filtered	Filtered	Filtered	Filtered	Filtered	Filtered	Filtered	6468.13	365885	488856	666617	734196	236543	225754	331251	342389	104069	114300	163670	232543	20173.6	48009.2	46527.1	44352
P07947	YES1	Tyrosine-protein kinase Yes	YES_HUMAN	NaN	NaN	NaN	NaN	47565.9	35630.6	53629	73939.9	36674.4	132330	106841	100179	549407	466556	746241	796900	NaN	17183.7	57092.7	94416.9	25707.9	111201	166643	148050
P07948	LYN	Tyrosine-protein kinase Lyn	LYN_HUMAN	Filtered	Filtered	Filtered	Filtered	114747	29255.8	44707.4	30061.8	45954.9	187784	219537	170647	514341	553260	641830	711973	208966	390955	610509	Filtered	19194.2	147758	232116	74782.9
P07951	TPM2	Tropomyosin beta chain	TPM2_HUMAN	20120.9	Filtered	2564.22	18979.5	7050.29	6618.58	12906.2	Filtered	5895.53	Filtered	7207.26	4257.58	9843.57	9225.57	9461.4	7387.67	8519.16	7103.3	4342.8	5267.07	3447.42	2398.37	1313.36	1864.65
P07954	FH	Fumarate hydratase, mitochondrial	FUMH_HUMAN	928300	918022	1.13109e+06	993432	44344.4	45143.1	61232.7	119672	78480	140655	122199	102524	4.28879e+06	4.80245e+06	4.67956e+06	5391025	65481.9	129279	73796.1	75576.2	25731.7	53128.5	36180.1	39312.5
P07992	ERCC1	DNA excision repair protein ERCC-1	ERCC1_HUMAN	7745.66	10737.9	Filtered	11271.1	12307.9	15684.3	32011.4	21947.3	3357.67	3727.44	8772.93	7715.26	Filtered	Filtered	Filtered	Filtered	15002.6	14392.3	30119.2	33035.1	5138.55	2636.08	5913.15	8146.26
P07996	THBS1	Thrombospondin-1	TSP1_HUMAN	NaN	NaN	NaN	57450.8	33697.5	66879.8	46052.7	55485.3	355430	646558	449860	266859	70929.5	53080.7	100101	318454	54075.5	42102	144972	58623.5	13966.3	45304.5	55250.4	35886.5
P08047	SP1	Transcription factor Sp1	SP1_HUMAN	19432.5	19832.4	26037.3	17425.2	58653.3	60670.7	88782.9	75742.5	18262.2	13347.7	11308.1	19151.5	13198.7	8069.94	10981.1	5835.42	25395.8	17922.8	45458.4	28468.2	15643.7	18638.1	7562.91	5790.08
P08069	IGF1R	Insulin-like growth factor 1 receptor	IGF1R_HUMAN	Filtered	Filtered	Filtered	Filtered	Filtered	Filtered	Filtered	Filtered	Filtered	5940.27	5554.32	5198.44	282482	210752	230159	233959	Filtered	Filtered	9280.54	21195.5	20967	34596.9	95549.2	62936.2
P08123	COL1A2	Collagen alpha-2(I) chain	CO1A2_HUMAN	Filtered	Filtered	Filtered	Filtered	Filtered	Filtered	Filtered	Filtered	Filtered	Filtered	Filtered	Filtered	Filtered	Filtered	Filtered	Filtered	Filtered	Filtered	Filtered	Filtered	Filtered	Filtered	Filtered	Filtered
P08133	ANXA6	Annexin A6	ANXA6_HUMAN	3.41539e+06	3999320	3813691	3452535	300539	424935	818808	443988	368901	478052	497611	428123	421419	422623	579796	544675	304732	382170	305389	291722	234798	268875	275682	350747
P08134	RHOC	Rho-related GTP-binding protein RhoC	RHOC_HUMAN	71480.1	32838	122135	132680	Filtered	Filtered	Filtered	Filtered	Filtered	Filtered	Filtered	Filtered	130192	91792.1	137717	115036	Filtered	Filtered	14544.5	Filtered	15369.5	19067.6	31520	25473.4
P08174	CD55	Complement decay-accelerating factor	DAF_HUMAN	Filtered	Filtered	Filtered	Filtered	Filtered	Filtered	Filtered	Filtered	Filtered	Filtered	Filtered	Filtered	290523	312768	528607	589531	Filtered	Filtered	Filtered	Filtered	Filtered	23724.9	65437.4	Filtered
P08183	ABCB1	Multidrug resistance protein 1	MDR1_HUMAN	Filtered	Filtered	Filtered	Filtered	Filtered	Filtered	Filtered	Filtered	306758	Filtered	Filtered	Filtered	96551.8	97577	144953	177021	Filtered	16039.8	39299.9	51344.2	Filtered	6129.99	44837.3	4054.74
P08195	SLC3A2	4F2 cell-surface antigen heavy chain	4F2_HUMAN	178026	113854	456368	145413	154665	144791	255482	256187	394964	678736	474877	491859	16700065	16124690	16817422	16597364	147316	151338	357992	458724	734458	1.17471e+06	2.57255e+06	2.33924e+06
P08236	GUSB	Beta-glucuronidase	BGLR_HUMAN	80816.5	152055	77468.6	202611	5252.36	49828.4	29227.5	Filtered	384083	626658	442397	299294	133741	129265	147870	215547	Filtered	Filtered	Filtered	11221.9	Filtered	Filtered	Filtered	5976.89
P08237	PFKM	ATP-dependent 6-phosphofructokinase, muscle type	PFKAM_HUMAN	2622367	2.23548e+06	2300674	1.47216e+06	375254	214477	234183	360371	193960	147507	225683	340647	157262	119327	112263	214055	165255	187527	165896	153110	108137	99674.7	148199	231050
P08238	HSP90AB1	Heat shock protein HSP 90-beta	HS90B_HUMAN	65754364	55917332	71589488	74291592	10699365	7.96011e+06	11364720	1.37379e+06	8421721	6.19248e+06	7399540	707217	7.35843e+06	5.01787e+06	6.19722e+06	5873335	7.03726e+06	5695585	5.4547e+06	5564893	9028035	6973127	9531003	8832026
P08240	SRPRA	Signal recognition particle receptor subunit alpha	SRPRA_HUMAN	Filtered	Filtered	Filtered	Filtered	34138.4	28853.3	37985	Filtered	73471.5	132453	106176	60694.7	1.9892e+06	1.85978e+06	1.79657e+06	1.64824e+06	1.17141e+06	1.0312e+06	1.91395e+06	2.63445e+06	358650	666908	399851	356760
P08243	ASNS	Asparagine synthetase [glutamine-hydrolyzing]	ASNS_HUMAN	1.69119e+06	2220291	1.25147e+06	1.26437e+06	167600	139304	143122	186297	134204	140815	221242	348639	101742	102941	160377	241260	174119	226519	139251	172023	117559	122898	188721	258437
P08253	MMP2	72 kDa type IV collagenase	MMP2_HUMAN	Filtered	Filtered	Filtered	Filtered	Filtered	Filtered	Filtered	Filtered	143792	225262	205387	Filtered	81416.2	76707.8	52423.2	Filtered	Filtered	Filtered	Filtered	Filtered	Filtered	Filtered	Filtered	Filtered
P08397	HMBS	Porphobilinogen deaminase	HEM3_HUMAN	222252	171500	149406	224127	Filtered	Filtered	Filtered	Filtered	Filtered	Filtered	Filtered	Filtered	Filtered	Filtered	Filtered	Filtered	Filtered	Filtered	Filtered	Filtered	Filtered	Filtered	Filtered	Filtered
P08559	PDHA1	Pyruvate dehydrogenase E1 component subunit alpha, somatic form, mitochondrial	ODPA_HUMAN	Filtered	Filtered	Filtered	Filtered	40713.7	20391.5	77476	65952.7	56077.8	89811.5	82506.2	14213.4	10015405	8761616	9868302	9770646	769448	571318	639883	869717	8717	25966.7	44407.3	35402.6
P08572	COL4A2	Collagen alpha-2(IV) chain	CO4A2_HUMAN	Filtered	18019.3	21367.8	25787.1	16022.4	15500.2	30910.1	27925.4	503879	1.11972e+06	1.25184e+06	715822	415351	393320	299131	514989	565788	640992	1.14014e+06	1.07924e+06	181268	387247	559254	399332
P08574	CYC1	Cytochrome c1, heme protein, mitochondrial	CY1_HUMAN	Filtered	Filtered	Filtered	Filtered	Filtered	Filtered	Filtered	Filtered	Filtered	4632.82	Filtered	3415.93	3.14212e+06	2.88716e+06	2.92039e+06	2.4565e+06	59050.3	66035.9	266042	122992	126555	229346	150393	161338
P08579	SNRPB2	U2 small nuclear ribonucleoprotein B''	RU2B_HUMAN	Filtered	Filtered	20054.3	Filtered	10555.8	11623.4	14082.7	Filtered	11103	7658.51	5705.69	Filtered	91255	168203	43391.8	7765.93	60329.9	56960.9	24135	Filtered	63593.1	71858.9	70643	12956.9
P08581	MET	Hepatocyte growth factor receptor	MET_HUMAN	Filtered	Filtered	888531	113409	Filtered	Filtered	Filtered	Filtered	17792.6	21718.1	30898.3	Filtered	300656	317645	422573	357325	10933.3	52418.1	56193.3	53119.7	45171.8	76332.7	331707	73876.2
P08582	MELTF	Melanotransferrin	TRFM_HUMAN	Filtered	Filtered	4441.88	Filtered	Filtered	Filtered	Filtered	Filtered	181449	246245	236789	79846	1.0316e+06	948375	959916	865181	Filtered	3002.58	10199.9	11836.2	66785.3	150135	240463	185484
P08590	MYL3	Myosin light chain 3	MYL3_HUMAN	Filtered	Filtered	Filtered	Filtered	69846.3	33560.6	58025.3	Filtered	18694.1	Filtered	Filtered	Filtered	36515	Filtered	23514.9	21908.1	163341	126154	97192.7	124164	30242.3	31155	36067.5	29595.1
P08603	CFH	Complement factor H	CFAH_HUMAN	Filtered	Filtered	Filtered	Filtered	Filtered	Filtered	Filtered	Filtered	Filtered	Filtered	Filtered	Filtered	Filtered	Filtered	Filtered	Filtered	Filtered	Filtered	Filtered	Filtered	Filtered	Filtered	Filtered	Filtered
P08621	SNRNP70	U1 small nuclear ribonucleoprotein 70 kDa	RU17_HUMAN	23895.8	37259.1	32493.8	49052.8	42617	79585.6	290830	235658	164409	305751	218966	132423	1498777	812934	1.26305e+06	1.16558e+06	623868	529330	1.20183e+06	1.34648e+06	128597	259166	306054	218557
P08648	ITGA5	Integrin alpha-5	ITA5_HUMAN	72961.9	70078.8	63598.4	72569.6	95202	42073.7	81962.6	89807.2	102873	175829	130880	189208	2.53001e+06	2.44223e+06	3.12808e+06	2929487	30302.4	Filtered	72206.2	128974	88331.9	190431	371159	265809
P08651	NFIC	Nuclear factor 1 C-type	NFIC_HUMAN	10987.8	23804.7	32228.6	19572.1	47148.3	71817.8	169466	191958	NaN	18798.3	14361	7676.75	20699.3	NaN	24661.8	64069.9	154962	218821	364328	492997	20000.3	31389.2	20960.6	4764.82
P08670	VIM	Vimentin	VIME_HUMAN	2463039	2.87589e+06	2.81438e+06	3.55405e+06	1.03098e+06	776269	1.55252e+06	1.93039e+06	950421	1.26504e+06	1.64106e+06	2.02284e+06	1968668	993761	1481756	1.86842e+06	12045450	8457870	12422924	27568054	111532560	170007488	348947008	280225952
P08727	KRT19	Keratin, type I cytoskeletal 19	K1C19_HUMAN	NaN	NaN	NaN	NaN	NaN	NaN	NaN	NaN	NaN	NaN	NaN	NaN	NaN	NaN	NaN	NaN	NaN	NaN	NaN	NaN	NaN	NaN	NaN	NaN
P08754	GNAI3	Guanine nucleotide-binding protein G(k) subunit alpha	GNAI3_HUMAN	8065.07	7371.95	Filtered	Filtered	12514.7	13759.9	3963.72	7860.6	84956.4	64924.3	36553.9	18576.1	409333	571189	189711	164197	11542.4	8453.45	254908	11609.1	44383.4	90309	66533.9	54924.2
P08758	ANXA5	Annexin A5	ANXA5_HUMAN	18553476	18388290	22801206	24708040	304945	263026	320337	299685	300812	407609	440229	300950	277503	323966	413710	452726	216019	209686	213244	155658	266581	284671	375678	371641
P08779	KRT16	Keratin, type I cytoskeletal 16	K1C16_HUMAN	Filtered	Filtered	Filtered	Filtered	3291.25	49499.6	Filtered	Filtered	8581.75	Filtered	Filtered	Filtered	Filtered	Filtered	Filtered	Filtered	10335.4	76589.6	NaN	19959.9	Filtered	Filtered	4304.87	53573.7
P08865	RPSA	40S ribosomal protein SA	RSSA_HUMAN	1.24855e+06	7473165	695845	1786461	982758	693002	1.15691e+06	1.76601e+06	362407	381052	526360	812300	448116	454111	708459	899946	604416	710125	1.0386e+06	1.0542e+06	258441	212462	316134	584929
P08962	CD63	CD63 antigen	CD63_HUMAN	Filtered	Filtered	Filtered	Filtered	Filtered	Filtered	Filtered	Filtered	Filtered	Filtered	11956.4	37638.6	19681.4	19913	67415.6	111214	Filtered	Filtered	Filtered	Filtered	Filtered	Filtered	Filtered	Filtered
P09001	MRPL3	39S ribosomal protein L3, mitochondrial	RM03_HUMAN	Filtered	Filtered	Filtered	Filtered	Filtered	Filtered	Filtered	Filtered	Filtered	Filtered	Filtered	Filtered	698585	592877	1.03839e+06	1.15473e+06	71064.9	65081.9	175307	223310	16765.9	24455	31973.6	41008.6
P09012	SNRPA	U1 small nuclear ribonucleoprotein A	SNRPA_HUMAN	183540	215405	189657	50684.8	215274	301026	889140	720698	188077	293395	158502	116560	1.27937e+06	1.33662e+06	1.30261e+06	1.1637e+06	126284	100071	272183	188892	275931	491418	680691	432263
P09038	FGF2	Fibroblast growth factor 2	FGF2_HUMAN	Filtered	13379.9	Filtered	30918.6	19280.8	10104.3	42341.7	19835.9	Filtered	Filtered	6011.98	25760.4	10758.7	9071.2	32399.2	27286	Filtered	Filtered	Filtered	41550.7	30529	Filtered	Filtered	8351.57
P09104	ENO2	Gamma-enolase	ENOG_HUMAN	3.28408e+06	3.19333e+06	4332408	4.24763e+06	13810.8	128450	67192.1	23157.7	46046.3	57945.2	31072	Filtered	15148.1	30075.9	23373.2	49844.3	13127.7	27618.6	10256.8	10729.9	20095.5	18276.5	Filtered	22423.1
P09110	ACAA1	3-ketoacyl-CoA thiolase, peroxisomal	THIK_HUMAN	89986	110683	121595	87451.4	29462.3	Filtered	60051.1	Filtered	1.92588e+06	2.6435e+06	1.19411e+06	181153	31354	35820.7	115818	1.09038e+06	14275.5	41997.2	13662.9	Filtered	13696.4	21035.4	27109.1	14829.9
P09132	SRP19	Signal recognition particle 19 kDa protein	SRP19_HUMAN	Filtered	Filtered	Filtered	Filtered	37811.1	58412.6	20058.6	Filtered	27337.4	1488.42	1939.15	Filtered	Filtered	Filtered	Filtered	991.452	Filtered	45494.5	Filtered	Filtered	Filtered	22067.3	Filtered	Filtered
P09211	GSTP1	Glutathione S-transferase P	GSTP1_HUMAN	16621419	17805726	14855147	4.35694e+06	267133	360003	243434	138017	390152	636880	513032	164256	444704	455045	563681	329107	220568	269192	143958	102259	157484	165326	251742	173721
P09234	SNRPC	U1 small nuclear ribonucleoprotein C	RU1C_HUMAN	29607.8	29244.6	50218.3	63867.9	22450.1	45204	146646	109918	30205.5	77419.5	26291.5	56757.8	30001	48503.4	58183.4	64892.9	16626.5	15449	36531	36302.5	35885.2	98673.9	126052	74700.3
P09327	VIL1	Villin-1	VILI_HUMAN	Filtered	Filtered	Filtered	48252.4	Filtered	Filtered	Filtered	Filtered	Filtered	Filtered	Filtered	8969.67	Filtered	18397.7	Filtered	Filtered	Filtered	Filtered	23038.2	32646.7	Filtered	Filtered	Filtered	Filtered
P09382	LGALS1	Galectin-1	LEG1_HUMAN	6360528	4.67376e+06	4316895	1.60101e+06	441291	651043	796553	26346.2	191656	350359	235711	146198	128582	162196	112153	99250.6	97306.1	201756	75472.4	168376	111373	164116	144514	390474
P09417	QDPR	Dihydropteridine reductase	DHPR_HUMAN	622861	392565	560150	761126	31835.2	58123.7	67761.5	67279	62836.8	72214.8	70263.7	101615	250971	281933	324106	354601	56047.6	72224.1	43972.7	56632.7	40083.1	41997.1	45690.7	47688.2
P09429	HMGB1	High mobility group protein B1	HMGB1_HUMAN	4.08702e+06	4.73663e+06	5.26864e+06	4.85285e+06	328446	417534	1.01168e+06	1.02002e+06	79434.2	104152	87969.6	114332	97833.9	84578.2	91258.7	103713	156246	158337	141009	248577	107375	106832	125546	137848
P09455	RBP1	Retinol-binding protein 1	RET1_HUMAN	2630515	3009097	2.44795e+06	1.73786e+06	64008.1	68689.2	64023.3	34313.3	84411.5	117720	86166.1	68765.3	45648.3	48856.7	34219.3	29694.5	63643.2	25161.7	42561	39140.5	38948	43096.8	48057.1	72978.5
P09471	GNAO1	Guanine nucleotide-binding protein G(o) subunit alpha	GNAO_HUMAN	52172	50541.7	51525.2	44278.1	Filtered	Filtered	14172.4	Filtered	30402.4	111438	69923.6	38073	594784	624974	745416	728238	Filtered	Filtered	Filtered	Filtered	74375	362073	164907	152345
P09486	SPARC	SPARC	SPRC_HUMAN	10497.8	11296.2	20925.7	18807.7	6766.3	7741.56	14584.3	10640.9	326162	615992	692113	907157	52979.3	90395	145045	124524	Filtered	Filtered	10616.2	20614	Filtered	8639.38	19673.5	10323.8
P09493	TPM1	Tropomyosin alpha-1 chain	TPM1_HUMAN	3003178	3.79001e+06	3.82955e+06	2.86781e+06	3.74174e+06	3838178	5.69873e+06	5715764	224907	193818	161946	267098	165820	19616	110453	34204	255033	225621	182654	276774	105177	75916.7	117105	115425
P09496	CLTA	Clathrin light chain A	CLCA_HUMAN	Filtered	Filtered	Filtered	Filtered	Filtered	52920	29293.2	22024.9	28761.4	17022.5	24812.1	57293.6	67118.5	29618.8	15094.4	47104.4	6059.91	15507	6753.47	11229.3	18378.8	9355.38	2446.48	38986.4
P09497	CLTB	Clathrin light chain B	CLCB_HUMAN	188368	95517.2	179558	291735	177748	173673	303635	402405	82880.6	129614	126458	191720	369676	421499	557353	569408	17417	19353.3	26732.1	35800.4	17664.3	50212.5	40982.3	4793.67
P09525	ANXA4	Annexin A4	ANXA4_HUMAN	1.54953e+06	1.02175e+06	1.9042e+06	1.82746e+06	142723	132327	141218	161682	147696	170915	74545.1	209569	107033	118384	146600	149829	125482	128745	103464	119268	81283.3	86913.2	76903.9	106812
P09543	CNP	2',3'-cyclic-nucleotide 3'-phosphodiesterase	CN37_HUMAN	225358	170089	258572	280025	638414	452017	881470	966130	698032	1561801	1.4897e+06	884625	622585	852797	916517	907863	206931	311572	457396	658956	121325	262173	297997	234245
P09601	HMOX1	Heme oxygenase 1	HMOX1_HUMAN	Filtered	Filtered	Filtered	Filtered	Filtered	84721.1	Filtered	Filtered	78978.4	131330	112406	115731	1.02951e+06	890600	1111693	1.01726e+06	114242	219743	450373	203956	79146.9	170890	176715	135474
P09619	PDGFRB	Platelet-derived growth factor receptor beta	PGFRB_HUMAN	Filtered	Filtered	Filtered	Filtered	17087.1	Filtered	Filtered	Filtered	18096.1	4826.26	7765.25	Filtered	210280	224052	274089	235617	Filtered	Filtered	4288.34	Filtered	20740.5	55076.2	75615.3	60444
P09622	DLD	Dihydrolipoyl dehydrogenase, mitochondrial	DLDH_HUMAN	Filtered	Filtered	Filtered	Filtered	41298.1	14858.4	44796.4	Filtered	40185.6	58321.4	28173.2	Filtered	3.41683e+06	3247433	3.00771e+06	2.63149e+06	147925	177431	150709	318417	25733	55183	51098.4	18542.3
P09651	HNRNPA1	Heterogeneous nuclear ribonucleoprotein A1	ROA1_HUMAN	135025	NaN	NaN	138385	NaN	NaN	NaN	NaN	NaN	NaN	NaN	1376.78	3467.15	NaN	NaN	NaN	NaN	3526.7	NaN	NaN	2839.08	NaN	NaN	1710.15
P09661	SNRPA1	U2 small nuclear ribonucleoprotein A'	RU2A_HUMAN	687603	478549	683640	786824	924906	776364	1.31404e+06	1.57133e+06	232237	319987	256713	439429	2.42964e+06	1.88837e+06	2.38419e+06	2.249e+06	828216	849555	2.0298e+06	1.46048e+06	856795	2.14479e+06	2.05122e+06	1.41855e+06
P09668	CTSH	Pro-cathepsin H	CATH_HUMAN	Filtered	43646.4	Filtered	Filtered	Filtered	Filtered	Filtered	Filtered	Filtered	6254.84	5779.7	Filtered	Filtered	Filtered	5378.42	Filtered	Filtered	Filtered	Filtered	Filtered	Filtered	Filtered	Filtered	Filtered
P09669	COX6C	Cytochrome c oxidase subunit 6C	COX6C_HUMAN	Filtered	Filtered	Filtered	Filtered	101290	73714.7	58248.1	51567.7	85405.2	46721.7	82025	111985	631700	555955	613487	1072810	89472.3	78488.4	69973.1	59809.5	54984.5	62922.4	82040.9	128154
P09874	PARP1	Poly [ADP-ribose] polymerase 1	PARP1_HUMAN	121957	101489	123682	161625	6222155	3867794	7157696	6.79987e+06	62378.4	122273	108161	106125	242106	213679	228730	245221	1.04008e+06	1.16527e+06	1.23954e+06	1.49852e+06	90495.3	146979	142457	155504
P09884	POLA1	DNA polymerase alpha catalytic subunit	DPOLA_HUMAN	369952	317470	467306	478417	508311	381382	586886	548120	249434	165394	309067	327277	133729	95147.2	184695	204881	265584	236509	314816	264634	205067	136119	193134	187576
P09914	IFIT1	Interferon-induced protein with tetratricopeptide repeats 1	IFIT1_HUMAN	Filtered	Filtered	Filtered	2545.19	Filtered	Filtered	Filtered	Filtered	Filtered	Filtered	Filtered	Filtered	Filtered	Filtered	Filtered	Filtered	Filtered	Filtered	Filtered	Filtered	Filtered	Filtered	Filtered	Filtered
P09917	ALOX5	Arachidonate 5-lipoxygenase	LOX5_HUMAN	186605	60102.9	235259	254146	Filtered	Filtered	Filtered	Filtered	Filtered	2443.95	2328.49	Filtered	Filtered	Filtered	Filtered	2150.3	Filtered	3308.14	Filtered	Filtered	Filtered	Filtered	Filtered	Filtered
P09958	FURIN	Furin	FURIN_HUMAN	Filtered	Filtered	Filtered	Filtered	Filtered	Filtered	Filtered	Filtered	Filtered	Filtered	Filtered	Filtered	39800.4	49173.1	58136.6	51729.4	Filtered	Filtered	Filtered	Filtered	Filtered	Filtered	Filtered	Filtered
P09960	LTA4H	Leukotriene A-4 hydrolase	LKHA4_HUMAN	2.00477e+06	1.96074e+06	2544172	2.14979e+06	38498.3	66871.3	88148.1	77770.5	27578.4	60594.9	98817.8	154982	133060	28987.1	92384.6	101733	53279.9	85242.4	74907.1	72994.9	43016.3	33503.7	75083.5	86249.4
P09972	ALDOC	Fructose-bisphosphate aldolase C	ALDOC_HUMAN	1392640	1.36629e+06	1.60534e+06	712222	178369	145333	198810	5926.02	41893.5	88732.6	53179.4	33725.3	58976	43022.5	Filtered	48603	Filtered	Filtered	Filtered	Filtered	10106.7	Filtered	Filtered	Filtered
P0C0L4;P0C0L5	C4A;C4B	Complement C4-A;Complement C4-B	CO4A_HUMAN;CO4B_HUMAN	Filtered	Filtered	Filtered	Filtered	Filtered	Filtered	Filtered	Filtered	62715.5	104937	89063.9	15184.3	Filtered	Filtered	Filtered	Filtered	Filtered	Filtered	12070	22041.8	Filtered	Filtered	Filtered	Filtered
P0C0S5;Q71UI9	H2AFZ;H2AFV	Histone H2A.Z;Histone H2A.V	H2AZ_HUMAN;H2AV_HUMAN	128608	196961	241189	195292	25764.7	23703.2	19200.3	21811.1	Filtered	19131.8	6024.99	Filtered	555718	Filtered	35624.8	17522.4	1.24592e+06	1.66436e+06	4399282	2.56808e+06	1.99856e+06	4332659	1.49648e+06	1408692
P0C1Z6	TFPT	TCF3 fusion partner	TFPT_HUMAN	Filtered	Filtered	Filtered	Filtered	Filtered	Filtered	Filtered	Filtered	Filtered	Filtered	Filtered	Filtered	Filtered	Filtered	Filtered	Filtered	48444.9	30277.4	50214.3	126263	Filtered	Filtered	Filtered	Filtered
P0C2W1	FBXO45	F-box/SPRY domain-containing protein 1	FBSP1_HUMAN	73158.1	73873.8	82681.4	74869.6	7732.81	Filtered	Filtered	Filtered	Filtered	Filtered	Filtered	Filtered	20537.5	Filtered	Filtered	Filtered	6722.76	Filtered	Filtered	Filtered	5194.65	Filtered	Filtered	Filtered
P0C7T5	ATXN1L	Ataxin-1-like	ATX1L_HUMAN	Filtered	2377.14	21271.4	4315.67	Filtered	Filtered	45192	Filtered	10867.1	27331.2	20073.3	3068.8	2972.81	3367.93	28964.1	50146.6	Filtered	Filtered	Filtered	Filtered	Filtered	Filtered	Filtered	Filtered
P0C7U0	ELFN1	Protein ELFN1	ELFN1_HUMAN	171307	866313	45695.5	37995.3	Filtered	Filtered	Filtered	Filtered	Filtered	Filtered	Filtered	Filtered	212340	203971	203262	195389	Filtered	Filtered	35031.5	71869.2	22830.4	66423.2	51756.3	44123.3
P0C870	JMJD7	Bifunctional peptidase and (3S)-lysyl hydroxylase JMJD7	JMJD7_HUMAN	212894	226494	62995.9	61577.2	5413.05	5897.67	Filtered	Filtered	Filtered	2683.92	Filtered	Filtered	Filtered	Filtered	Filtered	28543	Filtered	Filtered	Filtered	Filtered	Filtered	Filtered	5339.28	Filtered
P0CAP2;Q9BZD3	POLR2M;GCOM2	DNA-directed RNA polymerase II subunit GRINL1A;Putative GRINL1B complex locus protein 2	GRL1A_HUMAN;GCOM2_HUMAN	NaN	296537	327672	292744	39694.9	68476.6	NaN	95986.5	Filtered	Filtered	Filtered	Filtered	Filtered	Filtered	Filtered	Filtered	Filtered	Filtered	Filtered	134580	Filtered	Filtered	Filtered	Filtered
P0CG29;P0CG30	GSTT2;GSTT2B	Glutathione S-transferase theta-2;Glutathione S-transferase theta-2B	GST2_HUMAN;GSTT2_HUMAN	1.22729e+06	1.02412e+06	Filtered	Filtered	NaN	NaN	NaN	NaN	NaN	235360	NaN	NaN	NaN	NaN	NaN	NaN	NaN	NaN	NaN	NaN	NaN	NaN	NaN	NaN
P0CJ78	ZNF865	Zinc finger protein 865	ZN865_HUMAN	Filtered	Filtered	Filtered	Filtered	Filtered	Filtered	Filtered	Filtered	Filtered	Filtered	Filtered	Filtered	Filtered	Filtered	Filtered	Filtered	51587.8	54483.4	61263.3	62333.1	Filtered	6201.5	6268.8	4083.73
P0DI81;P0DI82	TRAPPC2;TRAPPC2B	Trafficking protein particle complex subunit 2;Trafficking protein particle complex subunit 2B	TPC2A_HUMAN;TPC2B_HUMAN	133870	179938	76782.5	29121.5	45093.2	73432	118769	Filtered	62192.5	89033.5	64349.2	16855.2	60696.3	63167	23280.3	Filtered	Filtered	Filtered	Filtered	4200.27	Filtered	Filtered	Filtered	Filtered
P0DMB2	C8orf88	Uncharacterized protein C8orf88	CH088_HUMAN	Filtered	Filtered	Filtered	9887.97	Filtered	Filtered	Filtered	Filtered	Filtered	Filtered	Filtered	Filtered	Filtered	Filtered	Filtered	Filtered	Filtered	Filtered	Filtered	Filtered	Filtered	Filtered	Filtered	Filtered
P0DME0;Q01105	SETSIP;SET	Protein SETSIP;Protein SET	SETLP_HUMAN;SET_HUMAN	137454	251344	450124	381335	158230	194988	493967	789613	36743	Filtered	41785.4	113933	5168.33	Filtered	53056.6	77598.5	19195.6	45134.4	16797.6	109267	Filtered	Filtered	7548.1	18325
P0DMU7;P0DMU8;P0DMU9;P0DMV0;P0DMV1;P0DMV2;Q5DJT8;Q5HYN5;Q8NHU0	CT45A6;CT45A5;CT45A10;CT45A7;CT45A8;CT45A9;CT45A2;CT45A1;CT45A3	Cancer/testis antigen family 45 member A6;Cancer/testis antigen family 45 member A5;Cancer/testis antigen family 45 member A10;Cancer/testis antigen family 45 member A7;Cancer/testis antigen family 45 member A8;Cancer/testis antigen family 45 member A9;Cancer/testis antigen family 45 member A2;Cancer/testis antigen family 45 member A1;Cancer/testis antigen family 45 member A3	CT456_HUMAN;CT455_HUMAN;CT45A_HUMAN;CT457_HUMAN;CT458_HUMAN;CT459_HUMAN;CT452_HUMAN;CT451_HUMAN;CT453_HUMAN	42026.2	53543	77237	Filtered	29869.2	21532	47422.4	Filtered	15259.1	Filtered	7991.91	Filtered	65064.9	44685.3	47338.8	49895.8	Filtered	Filtered	18372.9	Filtered	10795.1	11690.6	30602.2	11969.1
P0DMV8;P0DMV9	HSPA1A;HSPA1B	Heat shock 70 kDa protein 1A;Heat shock 70 kDa protein 1B	HS71A_HUMAN;HS71B_HUMAN	7960224	6.64196e+06	6324282	4.54369e+06	1.35216e+06	1.06715e+06	1.81361e+06	1.38559e+06	766031	1.06216e+06	1.10283e+06	658493	1.24001e+06	1.05261e+06	1.06023e+06	810487	1.38693e+06	1287955	1.56098e+06	1.43676e+06	422131	791650	771380	544150
P0DN76;Q01081	U2AF1L5;U2AF1	Splicing factor U2AF 35 kDa subunit-like protein;Splicing factor U2AF 35 kDa subunit	U2AF5_HUMAN;U2AF1_HUMAN	Filtered	Filtered	68566.2	44523.7	2.39409e+06	636262	795992	1.56597e+06	435478	303840	541918	542430	384311	211360	225777	361471	1.20494e+06	947574	1.17019e+06	1.03979e+06	305992	534672	582952	666005
P0DN79;P35520	CBSL;CBS	Cystathionine beta-synthase-like protein;Cystathionine beta-synthase	CBSL_HUMAN;CBS_HUMAN	338746	413020	517427	376628	325345	14372.9	49714.4	Filtered	45018.6	Filtered	36928	21187.4	Filtered	Filtered	Filtered	Filtered	Filtered	17257.4	14752.4	12938.1	39385.2	21795.9	18868.3	Filtered
P0DP23;P0DP24;P0DP25	CALM1;CALM2;CALM3	Calmodulin-1;Calmodulin-2;Calmodulin-3	CALM1_HUMAN;CALM2_HUMAN;CALM3_HUMAN	8850297	18710432	15166358	7.90283e+06	1.66389e+06	2.12381e+06	3085141	1.13908e+06	2026856	2188846	1655253	496459	2.32613e+06	1.52781e+06	1.71849e+06	1.07853e+06	1.85789e+06	1.1321e+06	1.26032e+06	3.80814e+06	2.64058e+06	4492633	3.79896e+06	3.90016e+06
P0DP91	CSB-PGBD3	Chimeric ERCC6-PGBD3 protein	ERPG3_HUMAN	NaN	NaN	Filtered	Filtered	NaN	NaN	NaN	NaN	Filtered	Filtered	NaN	NaN	NaN	Filtered	Filtered	NaN	NaN	NaN	NaN	NaN	Filtered	Filtered	Filtered	Filtered
P0DPB6	POLR1D	DNA-directed RNA polymerases I and III subunit RPAC2	RPAC2_HUMAN	393950	220471	344909	428929	36741.4	14897.9	67666.3	Filtered	15821.3	68496.1	50449.9	101432	85892.4	52146.9	20457	68521.6	120391	117479	317026	222406	34356.5	60011.6	75424.3	64915.1
P0DPD7;P0DPD8	EEF1AKMT4;EEF1AKMT4-ECE2	EEF1A lysine methyltransferase 4;EEF1AKMT4-ECE2 readthrough transcript protein	EFMT4_HUMAN;EFCE2_HUMAN	63112.2	65016.3	Filtered	78312	Filtered	Filtered	Filtered	Filtered	Filtered	Filtered	Filtered	Filtered	Filtered	Filtered	Filtered	Filtered	Filtered	Filtered	Filtered	Filtered	Filtered	Filtered	7150.7	Filtered
P0DPH7;P0DPH8	TUBA3C;TUBA3D	Tubulin alpha-3C chain;Tubulin alpha-3D chain	TBA3C_HUMAN;TBA3D_HUMAN	NaN	NaN	NaN	NaN	NaN	NaN	NaN	Filtered	NaN	NaN	NaN	Filtered	NaN	NaN	NaN	NaN	NaN	NaN	NaN	NaN	NaN	NaN	NaN	NaN
P10070	GLI2	Zinc finger protein GLI2	GLI2_HUMAN	49776.4	55602.1	116904	136747	9919	11371.6	20688.4	Filtered	Filtered	Filtered	Filtered	Filtered	Filtered	Filtered	Filtered	Filtered	Filtered	4346.16	6590.73	8625.41	Filtered	4182.23	2190.31	3011.51
P10109	FDX1	Adrenodoxin, mitochondrial	ADX_HUMAN	Filtered	Filtered	Filtered	Filtered	Filtered	Filtered	Filtered	Filtered	Filtered	Filtered	Filtered	Filtered	34302.3	Filtered	75063.1	45963.2	Filtered	Filtered	Filtered	Filtered	Filtered	Filtered	Filtered	Filtered
P10114	RAP2A	Ras-related protein Rap-2a	RAP2A_HUMAN	20732.5	Filtered	Filtered	Filtered	Filtered	Filtered	19836.7	Filtered	Filtered	11282.2	Filtered	Filtered	96257.3	63415.7	72404.9	41717.5	Filtered	Filtered	6188.72	5660.34	8117.6	7012.06	12566.8	54157.4
P10155	TROVE2	60 kDa SS-A/Ro ribonucleoprotein	RO60_HUMAN	359470	283225	1.42365e+06	152723	19738.1	29602.7	44644.6	24928.9	7834.12	Filtered	Filtered	6232.88	12946.9	44150.3	Filtered	186532	27199.5	34061	40765.6	53122.2	Filtered	Filtered	7380.85	Filtered
P10244	MYBL2	Myb-related protein B	MYBB_HUMAN	Filtered	Filtered	Filtered	Filtered	31924.1	20415.8	7076.08	Filtered	Filtered	Filtered	Filtered	Filtered	Filtered	Filtered	Filtered	Filtered	Filtered	Filtered	18738.2	71807.7	13493.9	Filtered	Filtered	Filtered
P10253	GAA	Lysosomal alpha-glucosidase	LYAG_HUMAN	450915	456845	639508	527190	61628.8	59924.1	119625	98023.3	468803	1.0269e+06	1.04791e+06	519672	572114	539386	879238	844144	Filtered	14641.4	31227.9	Filtered	Filtered	12722.6	34344.5	21260
P10301	RRAS	Ras-related protein R-Ras	RRAS_HUMAN	Filtered	NaN	21815.4	Filtered	28447.1	23612.9	58421.1	19285	76257.8	130277	162653	55994.4	725960	587901	1.06642e+06	920803	9264.95	Filtered	34607.4	52841.3	103938	171725	437993	382977
P10398	ARAF	Serine/threonine-protein kinase A-Raf	ARAF_HUMAN	231025	254169	354239	366000	Filtered	Filtered	Filtered	Filtered	Filtered	Filtered	Filtered	Filtered	Filtered	Filtered	Filtered	Filtered	Filtered	Filtered	Filtered	Filtered	7111.97	18612	17904.4	25061
P10412	HIST1H1E	Histone H1.4	H14_HUMAN	86132.7	115751	13865.6	112248	285966	197803	169286	161797	24083.3	43532.8	32989.4	43451.1	1960354	252726	164239	135579	7977867	5.58842e+06	6925348	33326320	3.36701e+06	6725228	8826853	6593104
P10515	DLAT	Dihydrolipoyllysine-residue acetyltransferase component of pyruvate dehydrogenase complex, mitochondrial	ODP2_HUMAN	Filtered	Filtered	Filtered	Filtered	55161.1	78292.4	147794	45576.8	63243.5	63099.5	108848	94690.8	6796290	5332059	5313212	5613962	674857	485256	556909	707179	58164.9	75152.6	96868.1	130937
P10586	PTPRF	Receptor-type tyrosine-protein phosphatase F	PTPRF_HUMAN	69866.6	54592.9	4730.55	3617.23	71581.9	25461.9	97988.4	126618	66858.5	110724	86865.1	20485.8	650022	526669	645953	691752	47725.2	57302	147405	214318	71489.2	114443	266605	211993
P10588	NR2F6	Nuclear receptor subfamily 2 group F member 6	NR2F6_HUMAN	Filtered	Filtered	Filtered	Filtered	Filtered	Filtered	Filtered	Filtered	Filtered	Filtered	Filtered	Filtered	Filtered	Filtered	Filtered	Filtered	6886.59	6276.72	Filtered	Filtered	Filtered	Filtered	Filtered	Filtered
P10589;P24468	NR2F1;NR2F2	COUP transcription factor 1;COUP transcription factor 2	COT1_HUMAN;COT2_HUMAN	Filtered	Filtered	Filtered	Filtered	25818	36068.1	132755	24294.2	4797.3	Filtered	6849.86	8369.75	11199.8	Filtered	Filtered	45729.3	97759.6	88653.3	94458.3	120490	21499.8	36099.8	14304.3	10138.3
P10599	TXN	Thioredoxin	THIO_HUMAN	1.70802e+06	1.08029e+06	1.69524e+06	1.01608e+06	378314	261815	201614	132389	308901	268532	326724	230784	149026	153001	162925	139049	170313	203163	134132	85738.8	202694	123191	111752	246431
P10606	COX5B	Cytochrome c oxidase subunit 5B, mitochondrial	COX5B_HUMAN	Filtered	Filtered	Filtered	Filtered	Filtered	Filtered	3399.35	3981.21	Filtered	26631.1	5832.37	25792.4	1858124	1.9335e+06	2.95208e+06	2.46198e+06	Filtered	6759.27	168796	37736.3	50004	96650.5	120434	73510.7
P10619	CTSA	Lysosomal protective protein	PPGB_HUMAN	210882	165370	226126	193106	43679.5	49736.8	79025.8	62753.5	434053	605592	687373	357766	338246	385953	429778	353024	11410.6	13431.3	45798.3	17514.3	12801.6	39098.2	46175.2	13386.9
P10620	MGST1	Microsomal glutathione S-transferase 1	MGST1_HUMAN	Filtered	Filtered	Filtered	Filtered	Filtered	Filtered	Filtered	Filtered	9925.18	Filtered	Filtered	Filtered	258541	134776	252694	210660	42818.2	Filtered	93526	185910	6166.12	13412	33839.1	31992.1
P10636	MAPT	Microtubule-associated protein tau	TAU_HUMAN	54346.4	Filtered	104856	Filtered	24347.8	22441.8	45545.3	31460	Filtered	Filtered	Filtered	Filtered	Filtered	Filtered	Filtered	Filtered	Filtered	Filtered	Filtered	Filtered	Filtered	Filtered	Filtered	Filtered
P10644	PRKAR1A	cAMP-dependent protein kinase type I-alpha regulatory subunit	KAP0_HUMAN	817538	799068	702206	1.10815e+06	53004.3	51041.9	71961.1	13591.3	57176.3	106796	47099.1	Filtered	310458	203028	112625	279930	15539	Filtered	Filtered	Filtered	30649	49499.4	92771.7	69358.6
P10646	TFPI	Tissue factor pathway inhibitor	TFPI1_HUMAN	Filtered	Filtered	Filtered	Filtered	Filtered	Filtered	Filtered	Filtered	16191.2	42726.6	12963.2	19321.9	48155.2	73197.5	48647	63216.8	6713.85	Filtered	17697.4	Filtered	6640.78	16438.1	30278.8	14974.2
P10746	UROS	Uroporphyrinogen-III synthase	HEM4_HUMAN	28714.2	32521.2	31341.3	Filtered	Filtered	Filtered	Filtered	Filtered	Filtered	Filtered	Filtered	Filtered	Filtered	Filtered	Filtered	Filtered	Filtered	Filtered	Filtered	Filtered	Filtered	Filtered	Filtered	Filtered
P10768	ESD	S-formylglutathione hydrolase	ESTD_HUMAN	1.45567e+06	1.45581e+06	1.91091e+06	1.90596e+06	110241	124175	125742	91547	113993	101627	145630	173326	120167	107166	117239	132528	100433	115716	101739	40145.1	72932	62545.9	64051.3	87531.9
P10809	HSPD1	60 kDa heat shock protein, mitochondrial	CH60_HUMAN	340213	186927	159220	271194	607066	384201	1.15321e+06	1.22609e+06	1.56805e+06	2.72213e+06	2.51956e+06	1.64723e+06	72042904	65594316	73852832	78179904	2.08877e+06	2.43849e+06	4.20626e+06	3.94099e+06	336262	654370	459223	459983
P10909	CLU	Clusterin	CLUS_HUMAN	Filtered	Filtered	38292.8	34166.9	56634.1	63309.7	25852.3	Filtered	2.13925e+06	2208989	1.57782e+06	2.15497e+06	743912	694944	577564	603751	13533.7	80836.9	Filtered	28883.9	38588.8	206016	198052	231265
P10915	HAPLN1	Hyaluronan and proteoglycan link protein 1	HPLN1_HUMAN	Filtered	Filtered	Filtered	Filtered	125575	57050.8	118815	Filtered	175449	244812	237374	187135	111348	167834	88673.8	110885	123418	125373	102488	145901	54257.9	89233.8	72272.1	67383.4
P11021	HSPA5	Endoplasmic reticulum chaperone BiP	BIP_HUMAN	1.0572e+06	1.16297e+06	803458	817608	1.1235e+06	622769	1.04564e+06	813011	100266448	144154704	139418368	79899152	18467982	16017086	16649459	12845693	1.65139e+06	1.68824e+06	2.89071e+06	2.32343e+06	1.03259e+06	2.03323e+06	1.90257e+06	1.19679e+06
P11047	LAMC1	Laminin subunit gamma-1	LAMC1_HUMAN	Filtered	Filtered	Filtered	Filtered	Filtered	Filtered	Filtered	Filtered	1283262	1830312	1.86055e+06	761718	484284	424703	473943	257228	146761	153015	213061	292889	22582.1	40438.7	50346.1	26922.7
P11117	ACP2	Lysosomal acid phosphatase	PPAL_HUMAN	Filtered	Filtered	Filtered	29841.5	Filtered	6571.49	Filtered	Filtered	146008	184933	14184.2	262942	792058	682569	916588	927794	Filtered	Filtered	Filtered	Filtered	12453.5	Filtered	58318.6	12115
P11137	MAP2	Microtubule-associated protein 2	MTAP2_HUMAN	276960	279940	195749	190673	69457.3	37469.5	139366	234916	Filtered	Filtered	Filtered	Filtered	Filtered	Filtered	Filtered	Filtered	37562.9	29517.9	Filtered	112536	Filtered	Filtered	19020	Filtered
P11142	HSPA8	Heat shock cognate 71 kDa protein	HSP7C_HUMAN	20192268	17144996	19509112	16662084	4199528	3047898	4676848	3.49414e+06	2.41701e+06	3.15195e+06	3.18631e+06	1.67469e+06	4.45066e+06	3.17072e+06	2.92289e+06	2.04906e+06	3283385	2.91789e+06	3.98429e+06	3886797	1.79085e+06	3.05269e+06	3.25659e+06	1.96367e+06
P11161	EGR2	E3 SUMO-protein ligase EGR2	EGR2_HUMAN	Filtered	Filtered	Filtered	Filtered	Filtered	Filtered	Filtered	Filtered	Filtered	Filtered	Filtered	Filtered	Filtered	Filtered	Filtered	Filtered	Filtered	Filtered	Filtered	Filtered	Filtered	5756.54	Filtered	Filtered
P11166	SLC2A1	Solute carrier family 2, facilitated glucose transporter member 1	GTR1_HUMAN	14978.6	16773.9	13687.6	14532.1	12881.2	25429.7	39265.8	Filtered	79239.1	125481	45729.8	Filtered	4.02889e+06	2.98554e+06	3.0217e+06	3.10538e+06	12548.6	15710.2	89674.3	95748.2	75634.8	140632	157668	178866
P11169	SLC2A3	Solute carrier family 2, facilitated glucose transporter member 3	GTR3_HUMAN	Filtered	Filtered	Filtered	Filtered	Filtered	Filtered	Filtered	Filtered	Filtered	NaN	Filtered	Filtered	147637	146212	109003	90122.1	Filtered	Filtered	Filtered	Filtered	Filtered	Filtered	20658.5	Filtered
P11171	EPB41	Protein 4.1	41_HUMAN	24082.7	79666	24237.2	26216	19201.3	Filtered	8666.25	7961.52	2616.29	4918.19	3856.19	3637.06	203080	198285	275847	285110	88287	104148	172701	259777	Filtered	50760.9	56083.1	23553.2
P11172	UMPS	Uridine 5'-monophosphate synthase	UMPS_HUMAN	830027	777294	978618	1.22044e+06	9119.14	16294.8	866267	Filtered	6197.29	13398	Filtered	Filtered	182056	135833	651489	162337	Filtered	4615.89	Filtered	Filtered	5765.98	30383.2	33850.1	24151.5
P11177	PDHB	Pyruvate dehydrogenase E1 component subunit beta, mitochondrial	ODPB_HUMAN	Filtered	Filtered	899067	21569.1	73916.4	24956.6	85779.9	Filtered	48197.5	54298.2	60082.4	15416	3131901	2626905	2.62862e+06	2.06853e+06	184599	183563	188389	262872	9018.34	58115.8	50764.9	37900.6
P11182	DBT	Lipoamide acyltransferase component of branched-chain alpha-keto acid dehydrogenase complex, mitochondrial	ODB2_HUMAN	Filtered	Filtered	Filtered	Filtered	Filtered	Filtered	Filtered	Filtered	Filtered	Filtered	Filtered	Filtered	373313	352828	362448	382374	259906	173647	207806	281755	Filtered	Filtered	8539.02	10131.5
P11216	PYGB	Glycogen phosphorylase, brain form	PYGB_HUMAN	2.81659e+06	3682813	3236172	2.30787e+06	NaN	46810.1	32829.7	NaN	28505.2	3606.68	58562.2	30965.9	NaN	2285.07	46771.2	5627.09	5367.72	5505.02	6997.56	4279.1	59622.6	107380	165174	94980.2
P11233	RALA	Ras-related protein Ral-A	RALA_HUMAN	Filtered	Filtered	Filtered	Filtered	44354.5	30805.8	17974.1	Filtered	110655	146196	57152.9	17340.7	727987	609398	322634	255836	66675.2	63051.6	246048	250218	96562.9	184748	66199.8	111370
P11234	RALB	Ras-related protein Ral-B	RALB_HUMAN	Filtered	Filtered	Filtered	Filtered	7639.39	8892.34	11922.7	9312.58	66680	65288.9	44342.2	48721	463826	407336	524853	576948	13441.3	12540.7	64288.5	162031	46747.2	52868	86290.7	104708
P11279	LAMP1	Lysosome-associated membrane glycoprotein 1	LAMP1_HUMAN	Filtered	Filtered	Filtered	19149.8	58754.9	109243	194369	216950	651268	1.16261e+06	1.30326e+06	2.3809e+06	1.10627e+06	1.5468e+06	2.45468e+06	2.7673e+06	47010.6	72830.2	114013	126346	78671	255785	497288	276230
P11310	ACADM	Medium-chain specific acyl-CoA dehydrogenase, mitochondrial	ACADM_HUMAN	Filtered	Filtered	Filtered	Filtered	46477.6	11237.7	91213.2	144782	95948.9	195895	207122	133112	5301888	5215638	6847584	7.06871e+06	90638.8	64279.6	140876	95584.7	11411.2	20058.9	55720	39544.9
P11362	FGFR1	Fibroblast growth factor receptor 1	FGFR1_HUMAN	Filtered	Filtered	Filtered	Filtered	Filtered	Filtered	Filtered	Filtered	Filtered	Filtered	Filtered	Filtered	44390.2	31978	45999.9	39501.7	Filtered	Filtered	14072.7	18920.5	Filtered	Filtered	Filtered	11528.8
P11387	TOP1	DNA topoisomerase 1	TOP1_HUMAN	7342.31	Filtered	Filtered	Filtered	10871.7	Filtered	14152.9	Filtered	14543.6	80908.1	Filtered	Filtered	181748	40920.2	34205.3	25796.6	2.23491e+06	1.8069e+06	1.91062e+06	1.73429e+06	88240	151850	122912	45118.9
P11388	TOP2A	DNA topoisomerase 2-alpha	TOP2A_HUMAN	348633	160543	48853.6	293011	349148	220825	385108	433768	33622.3	156590	34672	22987.5	827269	210650	170648	142493	5.67371e+06	4.17941e+06	4553762	7531930	310960	474772	316965	453094
P11413	G6PD	Glucose-6-phosphate 1-dehydrogenase	G6PD_HUMAN	8556978	7.38617e+06	10316954	9530096	294306	258549	383643	432111	662595	1.13408e+06	1.21036e+06	905646	267095	295911	386432	326016	178064	231397	239748	264003	207444	202298	206331	247016
P11441	UBL4A	Ubiquitin-like protein 4A	UBL4A_HUMAN	386376	247232	520351	351732	38974.5	47198.3	40994	52542.6	138938	274425	109400	313619	Filtered	17942.2	37135.6	19437.8	53817.6	65290.2	Filtered	Filtered	30575.6	46393.8	70707.6	31633.2
P11464;Q00888;Q13046;Q16557	PSG1;PSG4;PSG7;PSG3	Pregnancy-specific beta-1-glycoprotein 1;Pregnancy-specific beta-1-glycoprotein 4;Putative pregnancy-specific beta-1-glycoprotein 7;Pregnancy-specific beta-1-glycoprotein 3	PSG1_HUMAN;PSG4_HUMAN;PSG7_HUMAN;PSG3_HUMAN	Filtered	Filtered	Filtered	Filtered	Filtered	Filtered	Filtered	Filtered	14766.6	21015.3	19018.9	20846.7	Filtered	Filtered	11207.9	Filtered	Filtered	Filtered	Filtered	45775.2	Filtered	Filtered	Filtered	Filtered
P11474	ESRRA	Steroid hormone receptor ERR1	ERR1_HUMAN	Filtered	Filtered	Filtered	Filtered	NaN	NaN	16636	Filtered	NaN	NaN	Filtered	Filtered	NaN	NaN	Filtered	Filtered	18443.2	24049.3	28678.5	48493.2	Filtered	NaN	NaN	NaN
P11498	PC	Pyruvate carboxylase, mitochondrial	PYC_HUMAN	125649	Filtered	20715.1	15832.6	5231.98	13947.5	241118	23649	12219.1	38307.6	31573	Filtered	1.43424e+06	1.35312e+06	1215587	798270	53439.3	78486	28041.3	9046.11	Filtered	24974.9	8261.44	Filtered
P11586	MTHFD1	C-1-tetrahydrofolate synthase, cytoplasmic	C1TC_HUMAN	13013820	14180507	13340342	10385444	10325163	6.37113e+06	12315450	9664159	894048	1.20189e+06	1.37367e+06	1.57685e+06	907203	1.03326e+06	1.43759e+06	1.25962e+06	1.10842e+06	1.26285e+06	1.41172e+06	1.41382e+06	632258	809447	1.0794e+06	1.18206e+06
P11678	EPX	Eosinophil peroxidase	PERE_HUMAN	Filtered	Filtered	Filtered	Filtered	Filtered	Filtered	Filtered	Filtered	7220.21	Filtered	Filtered	Filtered	Filtered	Filtered	Filtered	Filtered	Filtered	Filtered	Filtered	Filtered	Filtered	Filtered	Filtered	Filtered
P11717	IGF2R	Cation-independent mannose-6-phosphate receptor	MPRI_HUMAN	61984.1	Filtered	79611.9	131876	166322	109433	206723	213680	131813	191517	202037	129463	1336297	1.10137e+06	1.53201e+06	1289479	71226.7	69111.2	179003	258570	120005	229858	285740	265987
P11766	ADH5	Alcohol dehydrogenase class-3	ADHX_HUMAN	1.78557e+06	984640	1.04088e+06	607018	285367	237904	137785	63751.4	194548	132113	140379	207564	127316	95676.6	103012	112025	118668	131008	114387	157758	83222.1	69654.2	87477.5	237551
P11802	CDK4	Cyclin-dependent kinase 4	CDK4_HUMAN	684723	565126	748839	615601	Filtered	4917.45	11046.8	Filtered	17662.1	Filtered	20517.2	12825.6	Filtered	Filtered	9522.5	10361.5	Filtered	8632.12	5989.39	7763.22	3923.77	7211.45	17178.5	215666
P11908	PRPS2	Ribose-phosphate pyrophosphokinase 2	PRPS2_HUMAN	325793	454876	404140	367398	184278	104727	118656	Filtered	18680.5	6031.63	Filtered	Filtered	7532.75	Filtered	Filtered	Filtered	Filtered	8900.11	Filtered	33229.8	4600.29	5274.28	3386.5	3256.63
P11940	PABPC1	Polyadenylate-binding protein 1	PABP1_HUMAN	1.3239e+06	1.3107e+06	1409471	1.6303e+06	1.29486e+06	1002852	2.3893e+06	1.73393e+06	140687	206902	251658	272897	468229	463960	699180	890210	377499	433294	1.26858e+06	878060	293094	433604	371616	374868
P12004	PCNA	Proliferating cell nuclear antigen	PCNA_HUMAN	4.72274e+06	3.32894e+06	5142311	8861699	2246922	1.51603e+06	3.12149e+06	4.34409e+06	330487	371863	367286	322860	279022	153388	209998	250521	246687	183919	286595	441479	81175.6	93535	73018	93937.5
P12081	HARS	Histidine--tRNA ligase, cytoplasmic	SYHC_HUMAN	2112021	1.73212e+06	2.55557e+06	2.22537e+06	513918	417347	746955	772525	77760.1	98320.9	128859	146387	73937.1	67470	106285	98298.2	122681	127282	128029	139346	72508.3	95178.5	107563	103008
P12107	COL11A1	Collagen alpha-1(XI) chain	COBA1_HUMAN	Filtered	Filtered	Filtered	Filtered	Filtered	Filtered	Filtered	Filtered	24607.7	40338.8	34972	Filtered	Filtered	Filtered	Filtered	Filtered	53822.9	64485.9	56837.9	61992	Filtered	5412.9	Filtered	Filtered
P12109	COL6A1	Collagen alpha-1(VI) chain	CO6A1_HUMAN	23542.7	Filtered	Filtered	Filtered	Filtered	Filtered	13849.7	Filtered	289639	450951	592249	369858	9511.53	43171.4	56792.5	40721.4	38808.6	48769.8	70415.2	102346	1756.73	11723.2	18739.1	11582
P12110	COL6A2	Collagen alpha-2(VI) chain	CO6A2_HUMAN	Filtered	Filtered	Filtered	Filtered	8991.58	2427.64	Filtered	Filtered	484070	728978	1.00255e+06	630091	82136.4	100464	67534.7	64716.5	107126	97166.8	105049	174665	17536.2	45024.4	59661.9	35021.8
P12111	COL6A3	Collagen alpha-3(VI) chain	CO6A3_HUMAN	Filtered	Filtered	Filtered	Filtered	Filtered	57446.5	31487.4	Filtered	79904.7	140271	108153	75638.7	35584	11911.6	43023	21840	131115	114121	141098	152468	21111.8	Filtered	9442.61	Filtered
P12235	SLC25A4	ADP/ATP translocase 1	ADT1_HUMAN	Filtered	Filtered	Filtered	Filtered	Filtered	Filtered	Filtered	Filtered	Filtered	11547.5	Filtered	Filtered	673849	667446	657003	662263	45581.2	NaN	67891.9	83480.5	28045.3	33586.3	53258.9	42734.8
P12236	SLC25A6	ADP/ATP translocase 3	ADT3_HUMAN	Filtered	Filtered	Filtered	Filtered	Filtered	Filtered	Filtered	Filtered	Filtered	Filtered	Filtered	Filtered	9229288	7560941	7866856	6.95967e+06	493277	449116	957256	1.22277e+06	311457	440384	413789	262945
P12268	IMPDH2	Inosine-5'-monophosphate dehydrogenase 2	IMDH2_HUMAN	747371	2.35177e+06	1032014	1.06137e+06	509220	408044	431781	418778	399531	310285	471131	597707	345398	268519	459738	436743	344420	393557	312315	338301	216945	192495	245716	429657
P12270	TPR	Nucleoprotein TPR	TPR_HUMAN	180744	170857	153423	193022	275225	202984	370877	411396	126975	300335	302011	190690	865126	763078	1.03486e+06	1.06583e+06	1.45252e+06	1.4667e+06	2151847	3.05323e+06	228355	499268	371485	207587
P12277	CKB	Creatine kinase B-type	KCRB_HUMAN	743922	526520	1125740	984115	16800.9	31541	27792.4	Filtered	Filtered	Filtered	Filtered	Filtered	Filtered	31469	52731.3	Filtered	Filtered	Filtered	Filtered	Filtered	Filtered	Filtered	57520.1	42214
P12429	ANXA3	Annexin A3	ANXA3_HUMAN	3.33275e+06	2.78455e+06	3377340	2.53486e+06	109715	86979.7	88666.7	87118.1	100366	119216	110407	107838	137280	86774.2	105313	100673	66563.8	67816.1	59756.5	64154.8	53335.8	50128.4	52424.8	69899.3
P12532	CKMT1A	Creatine kinase U-type, mitochondrial	KCRU_HUMAN	Filtered	Filtered	Filtered	Filtered	Filtered	Filtered	Filtered	Filtered	3115.03	8304.87	Filtered	Filtered	91369.9	65859.2	59373.7	Filtered	132171	161697	172387	248694	Filtered	4948.11	Filtered	Filtered
P12724	RNASE3	Eosinophil cationic protein	ECP_HUMAN	Filtered	Filtered	Filtered	Filtered	Filtered	Filtered	Filtered	Filtered	Filtered	Filtered	Filtered	Filtered	Filtered	Filtered	Filtered	Filtered	25732.6	26417	Filtered	Filtered	Filtered	Filtered	Filtered	Filtered
P12814	ACTN1	Alpha-actinin-1	ACTN1_HUMAN	7.58164e+06	6755454	6419309	5534930	4.03303e+06	3601558	5.88696e+06	6622308	495606	882760	600451	544452	570800	324442	465663	403261	1.77604e+06	1.81789e+06	1.63741e+06	2.56248e+06	232122	478377	775854	596174
P12829	MYL4	Myosin light chain 4	MYL4_HUMAN	8486.11	Filtered	53519.4	73144.5	Filtered	Filtered	Filtered	Filtered	Filtered	Filtered	Filtered	Filtered	Filtered	Filtered	Filtered	Filtered	Filtered	Filtered	Filtered	Filtered	Filtered	Filtered	Filtered	Filtered
P12830	CDH1	Cadherin-1	CADH1_HUMAN	Filtered	Filtered	Filtered	Filtered	Filtered	Filtered	Filtered	Filtered	Filtered	Filtered	Filtered	Filtered	Filtered	50665.5	Filtered	Filtered	Filtered	Filtered	Filtered	Filtered	Filtered	Filtered	Filtered	Filtered
P12931	SRC	Proto-oncogene tyrosine-protein kinase Src	SRC_HUMAN	94874.2	31435.8	30510.8	Filtered	76999.8	142440	60995.6	114770	25617.9	71114.3	62027.8	17280.9	17218.7	17625.9	18844.1	50735.3	Filtered	Filtered	Filtered	Filtered	4716.54	17575	3491.86	Filtered
P12955	PEPD	Xaa-Pro dipeptidase	PEPD_HUMAN	1883725	1.60902e+06	1.88873e+06	2.31531e+06	87732	62154.9	71791.3	24035.2	66864.4	76686	40837.9	40199.1	71537.7	83048	98193.9	76685.8	61223.1	80007.6	57332	52337.6	59359.3	62512.2	59840.3	70656.7
P12956	XRCC6	X-ray repair cross-complementing protein 6	XRCC6_HUMAN	4554905	3.38502e+06	4.47677e+06	4.6232e+06	5.34004e+06	4.03376e+06	8035616	9407610	500386	605790	615555	676357	899741	747124	922068	847243	3831336	3.09322e+06	3.24078e+06	5.63749e+06	313562	366810	541528	602631
P13010	XRCC5	X-ray repair cross-complementing protein 5	XRCC5_HUMAN	3.65183e+06	2.60323e+06	3.43465e+06	3.89029e+06	4512845	3.41429e+06	6.49875e+06	7866099	292260	336894	353712	339867	625339	298817	481265	500859	3.00173e+06	2.39178e+06	2777968	4.61142e+06	191403	237985	352494	339283
P13051	UNG	Uracil-DNA glycosylase	UNG_HUMAN	107598	54265.1	59719.4	76648.8	202356	119433	248630	173872	Filtered	Filtered	Filtered	Filtered	Filtered	Filtered	27589.5	34570.2	Filtered	Filtered	40635.3	32676.4	Filtered	Filtered	Filtered	Filtered
P13056	NR2C1	Nuclear receptor subfamily 2 group C member 1	NR2C1_HUMAN	Filtered	Filtered	Filtered	11744.9	6733.48	5024.23	27590.5	14448	Filtered	Filtered	Filtered	Filtered	9035	Filtered	Filtered	Filtered	11449.7	8325.51	34756.3	31769.3	Filtered	6177.22	Filtered	Filtered
P13073	COX4I1	Cytochrome c oxidase subunit 4 isoform 1, mitochondrial	COX41_HUMAN	Filtered	Filtered	Filtered	Filtered	7213.64	16090.2	23984.2	28957.5	15187.4	28476	33605.8	42514.5	2298940	4.18105e+06	5730436	5603116	80746.4	33587.4	106223	81577.8	65942.9	91795.3	64738.9	66847.9
P13196	ALAS1	5-aminolevulinate synthase, nonspecific, mitochondrial	HEM1_HUMAN	Filtered	Filtered	Filtered	Filtered	Filtered	Filtered	Filtered	Filtered	Filtered	Filtered	Filtered	Filtered	201178	174682	214598	241652	8506.33	9186.78	2661.76	28996.4	Filtered	Filtered	Filtered	Filtered
P13284	IFI30	Gamma-interferon-inducible lysosomal thiol reductase	GILT_HUMAN	Filtered	Filtered	Filtered	Filtered	Filtered	Filtered	Filtered	Filtered	6648.8	9977.22	Filtered	17605.5	11447.8	Filtered	Filtered	Filtered	Filtered	Filtered	Filtered	Filtered	Filtered	Filtered	Filtered	Filtered
P13473	LAMP2	Lysosome-associated membrane glycoprotein 2	LAMP2_HUMAN	203416	330695	401183	320481	54371.6	45898	107220	Filtered	1.13869e+06	1.39456e+06	220754	Filtered	1.47032e+06	1.87232e+06	1.47427e+06	1.65046e+06	36987.5	70292.1	64891.4	57512.4	96726.5	246915	312220	159840
P13489	RNH1	Ribonuclease inhibitor	RINI_HUMAN	2.95261e+06	3300173	3.92628e+06	4.53296e+06	91058	81574.5	116220	126430	44484.7	61996.4	44228	53852.7	21743.4	79793.7	67947.6	45908.9	24142.8	8483.58	43948.1	57750.7	60891.1	60043.2	137985	110266
P13497	BMP1	Bone morphogenetic protein 1	BMP1_HUMAN	Filtered	Filtered	Filtered	Filtered	Filtered	Filtered	NaN	Filtered	87185.3	111223	107863	36227.4	Filtered	Filtered	Filtered	Filtered	Filtered	Filtered	6254.55	Filtered	NaN	Filtered	Filtered	Filtered
P13591	NCAM1	Neural cell adhesion molecule 1	NCAM1_HUMAN	41436.9	Filtered	39768.8	54029.5	50927	4746.56	77833.3	13466.9	237234	341595	358391	119625	2.94303e+06	3.05774e+06	3785171	3.68718e+06	33293.4	49978.4	125323	228162	561095	985856	2.86911e+06	2.02951e+06
P13611	VCAN	Versican core protein	CSPG2_HUMAN	Filtered	Filtered	Filtered	Filtered	Filtered	Filtered	Filtered	Filtered	Filtered	Filtered	Filtered	Filtered	Filtered	Filtered	Filtered	Filtered	Filtered	Filtered	Filtered	16636.3	Filtered	Filtered	Filtered	Filtered
P13612	ITGA4	Integrin alpha-4	ITA4_HUMAN	Filtered	Filtered	Filtered	Filtered	119690	65447.3	71190	79139.1	39666.4	43727	36995.8	28532	138460	140911	150780	152934	60662.8	60899.8	75907.5	65941.1	24213.5	28500	43906.9	49997.8
P13639	EEF2	Elongation factor 2	EF2_HUMAN	45784244	27209314	44808600	54632132	5.98771e+06	4483868	8517561	7.57571e+06	2.30944e+06	2.23324e+06	2487940	2.89303e+06	6.84313e+06	6.64385e+06	8775995	8.02515e+06	2526469	2.98862e+06	3479353	4.10303e+06	1.85858e+06	2.00785e+06	2.50124e+06	2.50386e+06
P13645	KRT10	Keratin, type I cytoskeletal 10	K1C10_HUMAN	62133.4	74725.6	154444	342222	39235.4	132810	51226.1	160596	477779	116100	118471	69827.6	135634	25007.1	30529.2	183815	435708	263754	32292.8	275735	410715	312228	1.20186e+06	1.46542e+06
P13646	KRT13	Keratin, type I cytoskeletal 13	K1C13_HUMAN	Filtered	Filtered	Filtered	Filtered	Filtered	Filtered	Filtered	Filtered	Filtered	Filtered	Filtered	Filtered	NaN	Filtered	Filtered	Filtered	Filtered	Filtered	Filtered	NaN	NaN	NaN	NaN	Filtered
P13647	KRT5	Keratin, type II cytoskeletal 5	K2C5_HUMAN	Filtered	Filtered	NaN	NaN	Filtered	NaN	NaN	Filtered	NaN	NaN	NaN	NaN	NaN	Filtered	Filtered	NaN	13840.8	12623.9	Filtered	NaN	NaN	15611.1	45782.3	58445.6
P13667	PDIA4	Protein disulfide-isomerase A4	PDIA4_HUMAN	173547	192248	150481	175661	230436	157523	242147	246889	11092649	19376016	23363602	16653952	203438	192773	237229	235235	112406	112225	78380.6	86791.2	50724.3	76269.1	123478	93962.5
P13674	P4HA1	Prolyl 4-hydroxylase subunit alpha-1	P4HA1_HUMAN	Filtered	Filtered	Filtered	Filtered	36601.2	6243.97	29134.2	28338.7	2.12788e+06	4230277	3.6831e+06	2.06196e+06	182810	210271	219567	244983	138554	163144	179638	211146	26025.1	66322.3	96911.1	46879.2
P13688	CEACAM1	Carcinoembryonic antigen-related cell adhesion molecule 1	CEAM1_HUMAN	Filtered	Filtered	Filtered	Filtered	Filtered	Filtered	Filtered	Filtered	Filtered	Filtered	Filtered	Filtered	Filtered	Filtered	Filtered	Filtered	Filtered	Filtered	Filtered	Filtered	Filtered	Filtered	Filtered	Filtered
P13693	TPT1	Translationally-controlled tumor protein	TCTP_HUMAN	641634	761155	540854	551079	25418.7	38088.6	93922.6	38123.2	NaN	NaN	NaN	NaN	NaN	NaN	7035.18	NaN	NaN	NaN	NaN	NaN	NaN	NaN	NaN	NaN
P13716	ALAD	Delta-aminolevulinic acid dehydratase	HEM2_HUMAN	212405	191896	270887	268232	Filtered	Filtered	Filtered	Filtered	Filtered	Filtered	Filtered	Filtered	Filtered	Filtered	Filtered	Filtered	Filtered	Filtered	Filtered	Filtered	Filtered	Filtered	Filtered	Filtered
P13717		Nuclease - Serratia marcescens.		Filtered	Filtered	Filtered	Filtered	Filtered	Filtered	28797.1	Filtered	Filtered	Filtered	Filtered	Filtered	274958	Filtered	Filtered	Filtered	1487745	1457356	1.46091e+06	796097	53668.6	113875	125745	52019.8
P13726	F3	Tissue factor	TF_HUMAN	Filtered	Filtered	Filtered	Filtered	Filtered	Filtered	Filtered	Filtered	Filtered	Filtered	Filtered	Filtered	46030.5	46846.5	59671.3	25193.2	Filtered	Filtered	Filtered	Filtered	Filtered	Filtered	3479	3709.27
P13727	PRG2	Bone marrow proteoglycan	PRG2_HUMAN	Filtered	Filtered	Filtered	Filtered	Filtered	Filtered	Filtered	Filtered	Filtered	Filtered	Filtered	Filtered	Filtered	Filtered	Filtered	Filtered	Filtered	Filtered	Filtered	Filtered	Filtered	Filtered	Filtered	Filtered
P13747	HLA-E	HLA class I histocompatibility antigen, alpha chain E	HLAE_HUMAN	NaN	Filtered	NaN	NaN	NaN	NaN	NaN	NaN	16862.1	20212.6	NaN	17985.5	70645.9	85357.1	102310	111054	NaN	NaN	NaN	NaN	NaN	NaN	18976.3	5840.57
P13796	LCP1	Plastin-2	PLSL_HUMAN	489005	441834	405332	277377	23859.9	24564.5	31150.1	38345.3	18678.5	Filtered	Filtered	38262.2	Filtered	Filtered	Filtered	Filtered	26163.8	28589	26465.7	28710.3	18879.4	16088.8	Filtered	18528.4
P13797	PLS3	Plastin-3	PLST_HUMAN	2023205	1.60018e+06	3.60265e+06	1.16627e+06	362066	250464	323982	141086	57101	74338	77988.2	49218.6	36336.2	2721.73	17223.1	432272	48749.1	15973.9	54269.9	44786.8	19946.2	48311.1	27455.9	12392.9
P13798	APEH	Acylamino-acid-releasing enzyme	ACPH_HUMAN	2.73429e+06	2.46069e+06	3.67349e+06	3.23223e+06	57487.1	101405	88229	70685.7	151556	185044	205099	37342.4	147629	120359	158349	162970	29292.8	35758.5	28201.7	Filtered	29705.5	11464.4	23808.6	21584.6
P13804	ETFA	Electron transfer flavoprotein subunit alpha, mitochondrial	ETFA_HUMAN	Filtered	Filtered	Filtered	Filtered	55813.1	25232.3	31647.9	19862.9	48420.2	104969	55818.9	56166.9	1977326	1.64553e+06	2.0869e+06	2.12521e+06	36644.9	49724.1	56519.9	50293.2	8125.54	27335.4	34148.7	17204.5
P13807	GYS1	Glycogen [starch] synthase, muscle	GYS1_HUMAN	579128	475092	721965	593479	11176.2	Filtered	Filtered	Filtered	4115	8807.45	13088.6	4949.04	Filtered	5667.27	830.388	Filtered	Filtered	Filtered	Filtered	Filtered	2641.29	11740.1	32936.8	Filtered
P13861	PRKAR2A	cAMP-dependent protein kinase type II-alpha regulatory subunit	KAP2_HUMAN	395141	411215	529843	444569	130300	126470	296957	137933	36236.5	86007.7	81802.3	71773.7	132684	156241	135071	202990	25099.5	18484.7	16771.6	39936.1	19313	41415.2	51493.5	68398.1
P13929	ENO3	Beta-enolase	ENOB_HUMAN	453168	395690	463229	643744	Filtered	5673.37	12421.7	Filtered	7760.63	Filtered	23446.5	7253.6	8392.43	4491.81	6266	6024.07	4395.95	6298.85	Filtered	Filtered	4287.61	Filtered	6371.49	Filtered
P13984	GTF2F2	General transcription factor IIF subunit 2	T2FB_HUMAN	715136	606693	668683	694200	252222	298226	382824	237043	126980	132706	170164	268949	142924	105836	191130	181367	292290	360729	419695	403416	77248.6	120864	95354.6	151152
P13995	MTHFD2	Bifunctional methylenetetrahydrofolate dehydrogenase/cyclohydrolase, mitochondrial	MTDC_HUMAN	Filtered	Filtered	Filtered	Filtered	149936	68625.8	116391	212354	70224.3	105713	309450	225618	2.4701e+06	2.42605e+06	2531606	3.05586e+06	589542	840618	1.85898e+06	713045	158701	135892	169347	137758
P14174	MIF	Macrophage migration inhibitory factor	MIF_HUMAN	16644604	16023735	21451734	15008983	168036	140351	201863	225676	158247	160286	204257	200325	108165	135761	177582	170272	104424	97280	104921	152313	82111.3	114123	188406	114187
P14209	CD99	CD99 antigen	CD99_HUMAN	Filtered	Filtered	3336.01	Filtered	Filtered	1731.74	4666.69	3973.11	7745.33	17464	11077.8	24842.5	196943	168245	285377	239191	Filtered	Filtered	1871.72	Filtered	3546.56	5871.02	20567.9	11882.2
P14314	PRKCSH	Glucosidase 2 subunit beta	GLU2B_HUMAN	299621	739775	665428	248192	227991	128126	290407	312467	8778618	12128158	11843150	17859980	203115	232573	275439	255086	Filtered	31500.7	26331.2	Filtered	27534.8	92538.7	106727	74972.4
P14324	FDPS	Farnesyl pyrophosphate synthase	FPPS_HUMAN	1.84832e+06	1.2227e+06	1.65973e+06	2.1665e+06	312395	244859	294892	214165	230784	226965	329387	384467	375353	347859	491491	559060	218435	235710	217140	234658	208474	188004	222770	279595
P14373	TRIM27	Zinc finger protein RFP	TRI27_HUMAN	Filtered	Filtered	Filtered	Filtered	Filtered	Filtered	Filtered	Filtered	Filtered	7973.3	51699.4	Filtered	243241	195754	168901	196179	104914	56701.9	71153.6	124718	14661.8	36116.4	50163.8	69712.1
P14384	CPM	Carboxypeptidase M	CBPM_HUMAN	Filtered	Filtered	Filtered	Filtered	Filtered	Filtered	Filtered	Filtered	Filtered	Filtered	Filtered	Filtered	30505.9	31531.5	36090.7	32264.4	Filtered	Filtered	Filtered	Filtered	Filtered	Filtered	13095.7	Filtered
P14406	COX7A2	Cytochrome c oxidase subunit 7A2, mitochondrial	CX7A2_HUMAN	Filtered	Filtered	Filtered	Filtered	Filtered	Filtered	Filtered	Filtered	Filtered	Filtered	Filtered	Filtered	1.36586e+06	1804683	2.50513e+06	3003627	12351.8	11485.6	66568.8	27204.7	8097.69	38265.2	38528.4	25258.6
P14543	NID1	Nidogen-1	NID1_HUMAN	Filtered	Filtered	Filtered	Filtered	18192	38421.9	Filtered	Filtered	153458	215097	226247	159459	Filtered	16693.8	12560.8	75215.8	584.661	Filtered	Filtered	Filtered	Filtered	27369.6	11872	Filtered
P14550	AKR1A1	Alcohol dehydrogenase [NADP(+)]	AK1A1_HUMAN	4642843	3.96779e+06	4.15172e+06	3.19754e+06	85144.4	58159.2	74261.4	Filtered	23297.8	35721.9	19629.9	21865.5	152734	161924	210250	253625	23004.8	20258.9	Filtered	Filtered	48574	73379.4	119431	108882
P14616	INSRR	Insulin receptor-related protein	INSRR_HUMAN	10211926	11567829	9493286	10625145	100844	36422.9	223773	Filtered	98757.5	110090	47003.9	Filtered	27912.7	80144.4	50947.4	133630	51987.1	35909.6	38898.2	11185.7	94710.8	74172.8	129504	84973.9
P14618	PKM	Pyruvate kinase PKM	KPYM_HUMAN	18793142	11507526	16247681	17292554	488230	325408	519912	461628	328101	462396	647565	549681	413834	386042	589200	487924	265049	296258	271503	280234	292983	320797	386790	456927
P14625	HSP90B1	Endoplasmin	ENPL_HUMAN	218353	286502	263375	360359	660587	445678	1.01701e+06	480334	49529740	70356304	98345800	76372376	1.91947e+06	1.75592e+06	2.25769e+06	2.38854e+06	217862	208118	237178	415971	198971	389418	679843	601124
P14635	CCNB1	G2/mitotic-specific cyclin-B1	CCNB1_HUMAN	271505	279637	297984	408518	1.0219e+06	430017	1.06724e+06	782956	47509.1	75085.9	80344.8	61800.3	51702.1	28722.8	14383.9	17682.9	167766	133365	199304	300193	35841.4	21188.1	23429.7	48778.3
P14649	MYL6B	Myosin light chain 6B	MYL6B_HUMAN	147955	206147	482435	648164	NaN	37760.5	185773	NaN	NaN	NaN	NaN	NaN	NaN	NaN	NaN	NaN	NaN	NaN	NaN	NaN	NaN	8670.43	12854.8	NaN
P14672	SLC2A4	Solute carrier family 2, facilitated glucose transporter member 4	GLUT4_HUMAN	Filtered	Filtered	Filtered	Filtered	Filtered	Filtered	Filtered	Filtered	Filtered	Filtered	Filtered	Filtered	81695.8	85278	68941.6	81914.6	Filtered	Filtered	Filtered	Filtered	Filtered	Filtered	Filtered	Filtered
P14678	SNRPB	Small nuclear ribonucleoprotein-associated proteins B and B'	RSMB_HUMAN	NaN	NaN	NaN	NaN	NaN	NaN	NaN	NaN	NaN	NaN	NaN	NaN	NaN	NaN	28038.9	20190.4	NaN	NaN	24692.5	NaN	NaN	NaN	NaN	NaN
P14735	IDE	Insulin-degrading enzyme	IDE_HUMAN	1.2129e+06	1.47021e+06	1.33719e+06	1.37697e+06	197094	164547	352216	390667	122548	122846	189245	125378	292383	252900	284793	225769	59212.5	87965.5	111996	17457.8	31630	51153	60761.8	65135.6
P14854	COX6B1	Cytochrome c oxidase subunit 6B1	CX6B1_HUMAN	Filtered	Filtered	Filtered	Filtered	Filtered	Filtered	Filtered	Filtered	Filtered	Filtered	Filtered	Filtered	35176.7	23068.2	111332	97271.1	Filtered	Filtered	Filtered	Filtered	Filtered	Filtered	Filtered	Filtered
P14859	POU2F1	POU domain, class 2, transcription factor 1	PO2F1_HUMAN	Filtered	Filtered	Filtered	Filtered	NaN	21093.1	43757	NaN	NaN	NaN	Filtered	Filtered	Filtered	Filtered	Filtered	Filtered	Filtered	Filtered	NaN	Filtered	NaN	NaN	Filtered	Filtered
P14866	HNRNPL	Heterogeneous nuclear ribonucleoprotein L	HNRPL_HUMAN	48020.5	30615.4	46356.4	36610.3	107925	102796	168264	155594	49154.7	70923.8	91985.1	80107.8	409774	141332	226350	236538	3.33972e+06	3.56864e+06	4687604	4570294	174296	364690	477580	285803
P14868	DARS	Aspartate--tRNA ligase, cytoplasmic	SYDC_HUMAN	3800857	2209020	2.51149e+06	2.16024e+06	1.44321e+06	1.01217e+06	1.59073e+06	948180	321420	356616	453557	529910	606452	538440	682530	682809	1.10794e+06	1.04958e+06	1.26586e+06	1.35292e+06	319136	392859	420057	428726
P14923	JUP	Junction plakoglobin	PLAK_HUMAN	33217.6	71187.5	26809.3	56559	22151.1	34174.5	25557.6	Filtered	34035.2	59276.1	53689.3	19906.1	551306	486927	470353	349642	41345.8	44162.1	50285.2	73699.7	47454.4	103949	102737	140509
P14927	UQCRB	Cytochrome b-c1 complex subunit 7	QCR7_HUMAN	Filtered	Filtered	Filtered	Filtered	Filtered	Filtered	Filtered	Filtered	Filtered	Filtered	Filtered	Filtered	193813	323264	437032	508084	Filtered	Filtered	Filtered	Filtered	Filtered	Filtered	Filtered	Filtered
P15121	AKR1B1	Aldose reductase	ALDR_HUMAN	850274	509910	725089	668790	417745	285894	256364	182166	383409	201955	318950	400614	291942	170220	276856	281557	430596	349543	316522	262842	257282	194650	201273	258998
P15151	PVR	Poliovirus receptor	PVR_HUMAN	Filtered	Filtered	Filtered	Filtered	3469.86	Filtered	14820.8	31980.7	19025.9	47584.2	26779.1	63390.5	159257	188023	311539	342602	32382.7	Filtered	Filtered	Filtered	9111.09	20203	53026.3	40104.9
P15153	RAC2	Ras-related C3 botulinum toxin substrate 2	RAC2_HUMAN	59182.4	Filtered	Filtered	Filtered	Filtered	Filtered	Filtered	Filtered	86811.9	100012	56754.4	3391.5	19377.6	16076.9	18665	Filtered	Filtered	Filtered	Filtered	Filtered	Filtered	Filtered	Filtered	Filtered
P15170	GSPT1	Eukaryotic peptide chain release factor GTP-binding subunit ERF3A	ERF3A_HUMAN	583609	298745	649140	946763	14397.6	29108.3	7387.94	19558.6	3619.11	11043	24875.5	27031.7	NaN	NaN	6166.11	38607.6	NaN	3277.95	NaN	8379.41	24944.3	22641.4	37506	14172.3
P15260	IFNGR1	Interferon gamma receptor 1	INGR1_HUMAN	Filtered	Filtered	Filtered	Filtered	Filtered	Filtered	Filtered	Filtered	7148	23106.5	12715.1	Filtered	82920.3	79029.2	49749.5	51377.7	Filtered	Filtered	Filtered	Filtered	4879.81	15420.3	30185.5	13380
P15289	ARSA	Arylsulfatase A	ARSA_HUMAN	164329	128416	207846	350227	10526.2	8210.51	9572.7	Filtered	249762	332159	383756	264088	154986	127289	153432	146799	Filtered	Filtered	7184.64	8509.2	Filtered	Filtered	Filtered	12727.4
P15291	B4GALT1	Beta-1,4-galactosyltransferase 1	B4GT1_HUMAN	Filtered	Filtered	Filtered	Filtered	Filtered	Filtered	59933.9	44280.3	18312.5	71674.8	77541.2	57566.7	431917	418581	743866	586161	11122.7	45569.6	43758.8	61694.4	16172.2	Filtered	45030.6	22331.6
P15311	EZR	Ezrin	EZRI_HUMAN	4.6554e+06	2.99208e+06	5.07047e+06	5.08934e+06	4902826	4.80573e+06	7600947	2.98691e+06	984656	861732	1146247	1464783	1.00239e+06	792497	820590	1.02325e+06	1.35901e+06	1.29436e+06	1.3163e+06	1.4369e+06	430836	377760	536016	791023
P15374	UCHL3	Ubiquitin carboxyl-terminal hydrolase isozyme L3	UCHL3_HUMAN	1.08309e+06	939973	934505	829250	Filtered	8033.23	Filtered	Filtered	Filtered	Filtered	Filtered	Filtered	Filtered	Filtered	Filtered	Filtered	Filtered	Filtered	Filtered	Filtered	3461.77	8045.52	21392.7	16544.7
[truncated: 6,373 more rows]

## Sheet: S3B-log2 proc data U2OS Ctrl
	XCTRL_FR1_Rep1	XCTRL_FR1_Rep2	XCTRL_FR1_Rep3	XCTRL_FR1_Rep4	XCTRL_FR2_Rep1	XCTRL_FR2_Rep2	XCTRL_FR2_Rep3	XCTRL_FR2_Rep4	XCTRL_FR3_Rep1	XCTRL_FR3_Rep2	XCTRL_FR3_Rep3	XCTRL_FR3_Rep4	XCTRL_FR4_Rep1	XCTRL_FR4_Rep2	XCTRL_FR4_Rep3	XCTRL_FR4_Rep4	XCTRL_FR5_Rep1	XCTRL_FR5_Rep2	XCTRL_FR5_Rep3	XCTRL_FR5_Rep4	XCTRL_FR6_Rep1	XCTRL_FR6_Rep2	XCTRL_FR6_Rep3	XCTRL_FR6_Rep4
[truncated: 7,265 more rows]

[truncated: 1 more sheets: S3C-Scaled data U2OS Ctrl]
