# Supplementary material for: Spatial-proteomics reveals phospho-signaling dynamics at subcellular resolution
Source: Nat Commun. 2021 Dec 7;12:7113. doi: 10.1038/s41467-021-27398-y (PMC8651693; doi:10.1038/s41467-021-27398-y)
Supplement: Supplementary file 7 — Supplementary Dataset 4 [file 41467_2021_27398_MOESM7_ESM.zip]

Archive with 1 entries (1 files):
- Supplementary_Data_4.xlsm
