# Supplementary material for: Spatial-proteomics reveals phospho-signaling dynamics at subcellular resolution
Source: Nat Commun. 2021 Dec 7;12:7113. doi: 10.1038/s41467-021-27398-y (PMC8651693; doi:10.1038/s41467-021-27398-y)
Supplement: Supplementary file 7 — Supplementary Dataset 4 [file 41467_2021_27398_MOESM7_ESM.zip › Supplementary_Data_4.xlsm]

## Sheet: Data input
Gene 2020	GROUP
ARHGAP1	0
NTPCR	0
RBM8A	0
CRTAP	1
HNRNPUL2	2
MATR3	2
SCYL1	2
YTHDC1	2
SPTLC1	3
ZMYND11	4
CLIP2	5
EML3	5
MTM1	5
LIMS1	6
TOR4A	7
JPT2	8
NUDCD1	8
TBC1D9B	9
TIMM21	9
AAAS	10
AATF	10
ABT1	10
AGPAT5	10
AHCTF1	10
AP5M1	10
AP5S1	10
APOBEC3B	10
APPL2	10
ARL6IP6	10
ATAD1	10
ATAD2	10
ATG9A	10
ATP6AP1	10
ATP6V0A2	10
AVL9	10
B3GALT6	10
BMS1	10
BOP1	10
BRIX1	10
CARD19	10
CCDC127	10
CEBPZ	10
CENPB	10
CHCHD3	10
CHCHD6	10
CLK3	10
COMTD1	10
DCAF13	10
DDX10	10
DDX24	10
DDX27	10
DDX52	10
DDX56	10
DNAJB6	10
DNAJC11	10
DNTTIP2	10
DOLPP1	10
EMD	10
EPPK1	10
FAM207A	10
FAM83H	10
FCF1	10
FLOT1	10
FLOT2	10
FYTTD1	10
GLE1	10
GNL2	10
GTPBP4	10
HEATR1	10
HEATR5A	10
IMP3	10
IMP4	10
IRAK1	10
ITPR3	10
ITPRID2	10
LBR	10
LEMD2	10
LLPH	10
LMNB1	10
LMNB2	10
MAK16	10
MAP3K7	10
MFF	10
MISP	10
MLF2	10
MPHOSPH10	10
MPP7	10
MPV17L2	10
MTARC2	10
MTCH1	10
MTCH2	10
MT-CO1	10
MT-CO2	10
MT-CYB	10
MTFP1	10
MTFR1L	10
MT-ND1	10
MT-ND3	10
MTX2	10
MUL1	10
MYO19	10
MYO1C	10
NAA40	10
NAT10	10
NDC1	10
NDUFA9	10
NDUFB9	10
NDUFS4	10
NEK7	10
NEPRO	10
NGDN	10
NIFK	10
NOC3L	10
NOC4L	10
NOL10	10
NOP14	10
NOP16	10
NSA2	10
NUP107	10
NUP133	10
NUP153	10
NUP188	10
NUP205	10
NUP210	10
NUP214	10
NUP35	10
NUP43	10
NUP54	10
NUP58	10
NUP62	10
NUP85	10
NUP88	10
NUP93	10
NUP98	10
NVL	10
PES1	10
POM121C	10
PPIG	10
RELCH	10
RMDN2	10
RMDN3	10
RPF1	10
RPL7L1	10
RRP1	10
RRP12	10
RSL24D1	10
SAMM50	10
SAP18	10
SLC25A1	10
SLC25A3	10
SLC25A4	10
SLC25A5	10
SLC25A6	10
SMPD4	10
SON	10
SRSF7	10
SRSF9	10
STK19	10
SUN1	10
SURF1	10
TBC1D15	10
TBK1	10
TENT4B	10
TOMM40	10
TOMM40L	10
UTP14A	10
UTP4	10
UTP6	10
VDAC1	10
VDAC3	10
WDR12	10
WDR3	10
WDR43	10
WDR75	10
XPO6	10
YKT6	10
ACTN1	11
ACTN4	11
CARM1	11
CCT3	11
EEF2	11
EIF4B	11
NSUN2	11
TNPO3	11
PEX11B	12
ZNFX1	13
DEK	14
PMPCA	14
THOC7	14
ATP1A1	15
ATP6V1C1	15
FASN	15
HEATR3	15
SEC31A	15
PECR	16
PM20D2	16
ATP5F1C	17
HAX1	17
MARCHF5	17
MLEC	17
MRPL45	17
OXA1L	17
PIGK	17
PTPN1	17
SGPL1	17
SLC25A24	17
ADGRE5	18
DHRS13	18
MAF1	18
MRPL35	18
STX6	18
AIP	19
EIF4A1	19
EIF4A2	19
GOPC	19
CHMP4A	20
CHMP4B	20
EFTUD2	20
GTF2E2	20
MOV10	20
NMT1	20
PCNA	20
PDAP1	20
SARS1	20
TXLNA	20
AK6	21
DRG2	21
IPO5	21
MMS19	21
MYO6	21
PLAA	21
RASA1	21
RPL15	21
ARHGAP17	22
ABLIM1	23
HNRNPA0	23
NIP7	23
NOP2	23
RBMX	23
TFAM	23
GBF1	24
HYPK	24
IFIT5	24
PDS5A	24
ADRM1	25
CYSTM1	25
LAMTOR1	25
PLP2	25
PUS1	25
SYPL1	25
TXNDC12	25
UBL4A	25
VAT1	25
ARFIP1	26
DDX6	26
DNAJA1	26
DNAJC7	26
KPNA2	26
SNX5	26
ABHD16A	27
ABHD6	27
ACADSB	27
ACBD6	27
ACSF2	27
ADGRG1	27
AGA	27
AHCYL1	27
AKAP13	27
ALG11	27
AMACR	27
APH1A	27
ARL5B	27
ASAH1	27
ATL2	27
ATL3	27
ATP13A3	27
ATP5ME	27
ATPAF1	27
ATXN2	27
ATXN3	27
BAD	27
BCAP31	27
BTD	27
CAVIN1	27
CCDC6	27
CD63	27
CHMP6	27
CHPT1	27
CLCC1	27
CLPTM1	27
CMC2	27
CNIH4	27
COQ8B	27
COX17	27
CRELD2	27
CTDP1	27
CTSA	27
CTSB	27
CTU1	27
CXADR	27
CYB5A	27
CYBC1	27
CYP20A1	27
DBT	27
DDA1	27
DDX28	27
DGKE	27
DHRS1	27
DHRS7	27
DNAJB2	27
DNASE2	27
DNLZ	27
ELOVL1	27
ERAP1	27
ERGIC2	27
ERGIC3	27
ERLEC1	27
FADD	27
FAM114A1	27
FAM177A1	27
FAM3C	27
FITM2	27
FKBP10	27
FUCA2	27
FUNDC2	27
GAN	27
GATB	27
GCSH	27
GDE1	27
GDPD1	27
GFER	27
GFM2	27
GIT1	27
GLCE	27
GLS	27
GLT8D1	27
GNB1L	27
GNS	27
GOLGA5	27
GOLT1B	27
GPAT4	27
GXYLT1	27
H6PD	27
HERPUD1	27
HM13	27
HSD17B7	27
HSDL1	27
IER3IP1	27
ISCA1	27
JTB	27
KDSR	27
KIF15	27
L2HGDH	27
LAGE3	27
LAMA5	27
LAMC1	27
LAMTOR5	27
LGALSL	27
LNPK	27
LPCAT1	27
LPCAT3	27
LPGAT1	27
LYRM4	27
LYSMD3	27
M6PR	27
MANBA	27
MBLAC2	27
MFN1	27
MFN2	27
MFSD1	27
MINPP1	27
MOSPD2	27
MRPL30	27
MRPS18C	27
MRPS36	27
MSMO1	27
NCKIPSD	27
NOA1	27
NUCB1	27
NUCB2	27
NUDCD3	27
ORMDL2	27
PCCB	27
PCYOX1	27
PDPR	27
PDZD8	27
PEX13	27
PEX14	27
PGAP4	27
PGRMC1	27
PGRMC2	27
PIGU	27
PLBD2	27
PLIN2	27
PODXL	27
POFUT2	27
POLR3H	27
PPID	27
PPT1	27
PRCP	27
PRDX3	27
QRSL1	27
RAB29	27
RAB7A	27
RAB9A	27
RABGEF1	27
RARS2	27
RDH10	27
REEP5	27
RNASET2	27
RPP14	27
RTN3	27
RUSF1	27
SCAMP1	27
SCAMP3	27
SDR39U1	27
SELENOF	27
SELENOS	27
SELENOT	27
SFT2D2	27
SIRT2	27
SLC12A9	27
SLC18B1	27
SLC33A1	27
SLC35A2	27
SLC39A1	27
SLC44A1	27
SOD2	27
SPG21	27
SPNS1	27
SPRYD4	27
SPTLC2	27
STX2	27
STX7	27
SURF4	27
TBC1D5	27
TEX264	27
THEM4	27
TM9SF3	27
TMED5	27
TMEM106B	27
TMEM128	27
TMEM160	27
TMEM222	27
TMEM50A	27
TMEM51	27
TMEM68	27
TMF1	27
TMUB1	27
TNFRSF10B	27
TOM1	27
TOR1A	27
TOR1AIP2	27
TOR3A	27
TRIT1	27
TRMU	27
UBAC2	27
USP34	27
YIF1B	27
CBX8	28
MTA2	28
NCOA5	28
RPRD1B	28
SNRPA	28
ZC3H14	28
VARS2	29
ZNF24	30
COG4	31
COG7	31
PPP6R1	31
ANKFY1	32
LNPEP	32
NCSTN	32
OCIAD2	32
POLR3A	32
SLC4A7	32
DNAJB1	33
HDGF	33
TCEA1	33
YIPF6	34
SELENBP1	35
ANP32A	36
EIF4H	36
ENAH	36
MINK1	36
PSMG1	36
RANBP1	36
RTRAF	36
RPP38	37
XRN2	37
HDAC3	38
MED8	38
PVR	38
ALKBH7	39
ERCC5	39
ASF1B	40
FAF2	40
MRPL47	40
RER1	40
SLC35A1	40
EBNA1BP2	41
MAGT1	41
NMD3	41
RNPS1	41
TOR1AIP1	41
HTRA2	42
SRRM2	42
STK24	42
STK26	42
ULBP2	43
MAGOHB	44
BID	45
HS1BP3	45
NAP1L1	45
PLIN3	45
SHC1	46
TBCE	46
ACBD3	47
CRYZ	48
DCPS	48
EIF3G	48
GMPPA	48
HEBP1	48
PAICS	48
PITPNB	48
PPA2	48
QTRT1	48
CHMP3	49
HSPA1L	49
ZNF280C	50
PURB	51
C2CD5	52
EPB41L1	52
ZNF622	52
BAZ1B	53
CARMIL1	53
KPNA1	53
TMEM214	53
ACP6	54
CHDH	54
NCLN	54
PON2	54
SCP2	54
TST	54
DHX33	55
DHX35	55
H1-4	55
INCENP	55
RBM15B	55
SMARCA1	55
ARFGEF1	56
ARFGEF2	56
CERT1	56
COG6	56
GAPVD1	56
IPO8	56
RAB3GAP1	56
SEC23IP	56
EIF3L	57
FKBP1A	57
PARK7	57
PSAT1	57
PTGES3	57
RPL27A	57
RPS15A	57
RPS16	57
RPS23	57
SERPINB6	57
URM1	57
FMR1	58
SUPT4H1	58
YJU2	58
ACAA1	59
CDC73	59
GTF2E1	59
HIBCH	59
IBA57	59
MTHFD2	59
PACSIN3	59
PRIM2	59
PYCR2	59
SERPINH1	59
AGL	60
EPS15	60
GBE1	60
ZWILCH	60
BCAP29	61
GOT2	61
KRTCAP2	61
LGMN	61
MRPS9	61
SUCLG1	61
SUCLG2	61
TRIP11	61
AACS	62
ABRACL	62
ACOT7	62
ACSS2	62
ADAM10	62
ADI1	62
AKR1A1	62
AMPD2	62
APAF1	62
ARHGDIA	62
ARMT1	62
ASL	62
ASPSCR1	62
ASS1	62
ATG7	62
ATP6V1A	62
BDH2	62
BLVRA	62
BLVRB	62
C18orf25	62
C5orf51	62
C8orf33	62
CASP3	62
CCDC25	62
CCDC93	62
CD55	62
CDC42BPA	62
CHAC2	62
CIAO1	62
CMPK1	62
COMMD9	62
COMT	62
CRK	62
CSTB	62
CTH	62
CTPS2	62
DBI	62
DCAF16	62
DCK	62
DCTD	62
DDAH2	62
DLGAP4	62
DPP9	62
DUSP3	62
ECPAS	62
EIF2AK4	62
EIF2B1	62
EIF4E	62
EML2	62
EPHB4	62
FANCD2	62
FN3KRP	62
FNTA	62
FSCN1	62
FUNDC1	62
GATD1	62
GCLC	62
GLO1	62
GMFB	62
GNE	62
GNPDA1	62
GNPDA2	62
GRB2	62
GSTO1	62
GSTP1	62
GUK1	62
HDDC2	62
HDHD2	62
HEBP2	62
HECTD1	62
HINT1	62
HLCS	62
HPRT1	62
HSPB11	62
IAH1	62
IDI1	62
IFT27	62
IGF1R	62
IL18	62
IMPA1	62
ISG15	62
ITGA2	62
ITGA3	62
ITGA6	62
KIAA1522	62
KIF5B	62
LSM1	62
LTA4H	62
LUZP1	62
MOCS2	62
MOCS2	62
MTAP	62
MTR	62
MVD	62
MYL12B	62
NADSYN1	62
NAT1	62
NAXE	62
NEDD4	62
NEDD4L	62
NHLRC2	62
NIT2	62
NME7	62
NQO1	62
NR2C2AP	62
NRDC	62
NT5C	62
NTMT1	62
NUDCD2	62
NUDT1	62
NUDT15	62
NUDT2	62
NUTF2	62
NXN	62
OGA	62
OPLAH	62
OPTN	62
OSTF1	62
OVCA2	62
PAFAH1B3	62
PARG	62
PDXK	62
PEF1	62
PEPD	62
PFN1	62
PFN2	62
PGAM1	62
PGM2L1	62
PGM3	62
PHPT1	62
PIR	62
PITHD1	62
PLXNA1	62
PMM2	62
PNP	62
POMP	62
PPP6C	62
PRDX4	62
PRDX6	62
PRPSAP1	62
PRPSAP2	62
PSMA2	62
PSMA4	62
PSMA5	62
PSMA6	62
PSMA7	62
PSMB4	62
PSMB8	62
PSMD9	62
PSME1	62
PSME2	62
PSMG3	62
PSPH	62
PTGR1	62
PYCR3	62
RABIF	62
RACK1	62
RELA	62
RICTOR	62
RPIA	62
RPL19	62
RPL35	62
RPS15	62
RPS24	62
RPS29	62
RRM1	62
RTCA	62
SCRN2	62
SEC24A	62
SERPINB8	62
SPAG9	62
TATDN1	62
TIGAR	62
TK1	62
TNFAIP8	62
TPI1	62
TPP2	62
TRAPPC1	62
TRAPPC11	62
TRAPPC4	62
TTL	62
UBR1	62
UCHL3	62
USP15	62
VPS13A	62
WDR44	62
XPNPEP1	62
YTHDF3	62
YWHAZ	62
SYNE2	63
AGFG1	64
CHD7	64
CHRAC1	64
CYCS	64
DPF2	64
GABPB1	64
GTF2H1	64
ILKAP	64
LRWD1	64
MED22	64
MED27	64
MMAB	64
PATJ	64
PHF5A	64
POLR1F	64
VPS18	65
RPL18A	66
RPL4	66
STX4	66
ALDH5A1	67
BNIP1	67
NARS2	67
NFU1	67
NHLRC3	67
SH3GLB2	67
USE1	67
ABCF1	68
ATP1B1	68
CASK	68
CCT2	68
NAA25	68
BABAM2	69
CDC42BPB	69
IRF2BPL	70
MYO18A	70
PIP4K2B	70
LGALS3	71
RPL23A	71
AIMP2	72
ASNS	72
BLMH	72
CPPED1	72
EIF3M	72
NIF3L1	72
PRKCA	72
PSME3IP1	72
RAP2B	72
TTC38	72
ACTR6	73
AP2A1	73
AP2A2	73
BUD13	73
CALM1	73
CBLL1	73
CCDC86	73
CENPC	73
CENPH	73
CENPN	73
CENPU	73
CGAS	73
CLTB	73
CSNK1E	73
CTDSPL2	73
DSN1	73
FOSL2	73
GPATCH4	73
HMG20A	73
JUNB	73
KDM2A	73
KNOP1	73
MAX	73
MECP2	73
NCBP3	73
NOL8	73
NUP50	73
PHF14	73
PHF20L1	73
POLR2D	73
POLR2I	73
RMC1	73
RPRD2	73
RSF1	73
SCAF11	73
SNRNP48	73
SNU13	73
SRFBP1	73
SUV39H2	73
TASOR2	73
TEAD1	73
TEAD4	73
TTF2	73
VRK3	73
ZWINT	73
ASCC3	74
GPHN	74
GYS1	74
LRRFIP1	74
PUS7	74
UBA6	74
WNK1	74
CCAR2	75
COLGALT1	75
IWS1	75
RMDN1	75
UIMC1	75
ABCF2	76
PDCD2L	76
RPL3	76
UBE2K	76
XPO5	76
SRC	77
AK2	78
CLPP	78
COX7A2	78
DLD	78
DNAJC3	78
GLUD1	78
HACL1	78
MDH2	78
MRM1	78
MRM3	78
NDUFA12	78
PDIA3	78
PDIA6	78
SDF4	78
ALDH1B1	79
ALDH2	79
ALDH7A1	79
CCT4	79
CCT8	79
IMPDH1	79
JMJD6	79
PDCD4	79
PHAX	79
PPP3CA	79
UGDH	79
ZPR1	79
ADNP	80
HNRNPR	80
ILF3	80
LACTB	80
LUC7L2	80
STRBP	80
SYNCRIP	80
PIN4	81
PPM1G	81
SETD3	81
SMG9	81
SRA1	82
KRT17	83
ORC4	83
ZBTB2	83
D2HGDH	84
ELMOD2	84
HIBADH	84
TMEM65	84
UQCR11	84
WDR55	85
GOLGA4	86
STAM2	86
ABCD3	87
ABCF3	87
EMC4	87
MRPL22	87
NDUFS7	87
SBNO1	87
VPS13C	87
YME1L1	87
DHX29	88
PXN	88
SLC1A4	88
TRMT1	88
WDR4	88
GALK1	89
MAPK3	89
SCRN1	89
HACD2	90
EMC8	91
SLC16A3	91
PSMD12	92
DERL1	93
SFXN2	93
TMEM126A	93
SEC61B	94
C1orf122	95
BRMS1	96
CUSTOS	96
DDX49	96
DNAJC8	96
PRCC	96
DDX50	97
TFIP11	97
USP48	97
XPOT	98
RAD1	99
UTP11	100
CTSC	101
DCXR	101
PDE12	101
ABHD14B	102
GFUS	102
GNG12	102
PSMB3	102
BUB3	103
HDAC1	103
HDAC2	103
LUC7L3	103
NSMCE3	103
SNRNP70	103
USP3	103
GSN	104
SLC1A5	104
UBE4A	104
SLC7A1	105
ARF4	106
ARF5	106
PRKACA	106
RAP1A	106
RPL6	106
RPL7A	106
ACOT1	107
FAM136A	107
ISCA2	107
MRPL27	107
MRPL43	107
PREB	107
SUMF2	107
ARHGAP35	108
BAP1	108
ELMO2	108
FOXK2	108
INTS13	108
KAT2A	108
KDM4B	108
PCIF1	108
PHF12	108
PIAS2	108
POLR1A	108
RFX3	108
SETD1A	108
SHCBP1	108
SLAIN2	108
SLFN5	108
SP1	108
SREK1	108
TLK1	108
TOP3A	108
VPS11	108
VPS39	108
ZMYM2	108
IQGAP3	109
LZIC	109
RRM2B	109
BRD7	110
EMSY	110
HCFC1	110
KDM1B	110
RBM25	110
TOP1	110
ZMYND8	110
APOOL	111
C18orf21	111
DDX54	111
GPRC5A	111
KIF22	111
KRT8	111
MPRIP	111
NCAPG2	111
NDUFA10	111
NDUFS3	111
NOM1	111
NUP155	111
SCO2	111
VIM	111
RNPEP	112
TUBB4A	113
NSMCE1	114
NUDT21	114
SAP30	114
WDR13	114
ADH5	115
CRKL	115
DHFR	115
EIF1AD	115
GLTP	115
MDH1	115
MTPN	115
OTUB1	115
PAAF1	115
PDCD5	115
PEBP1	115
PSMB7	115
RRAS2	115
WDR77	115
AHSA1	116
AP3S1	116
LRBA	116
PRKAG1	116
CAPRIN1	117
CPNE1	117
HSPA4	117
HSPH1	117
PKM	117
SND1	117
TCP1	117
UBXN1	117
WDR1	117
CYP51A1	118
ERG28	118
FKBP5	118
GPT2	118
LAMTOR4	118
NCEH1	118
RTN4	118
VKORC1L1	118
LAMTOR2	119
OSBPL2	119
WDR36	120
ARHGAP12	121
COMMD2	121
TBC1D10B	121
MCMBP	122
MRI1	122
MYO1E	122
PFKM	122
PSMD13	122
RANBP3	122
RPS6KA3	122
RPSA	122
S100A11	122
ACAA2	123
COX4I1	123
DDRGK1	123
ELOVL5	123
FAM162A	123
HPSE	123
MLYCD	123
MRPL14	123
MRPL23	123
MRPL41	123
MRPL54	123
NDUFA6	123
NDUFS5	123
RCN3	123
UGT8	123
CHAF1A	124
HMGN5	124
MKI67	124
NOP10	124
PABPN1	124
PHC2	124
SAFB	124
SAFB2	124
SFSWAP	124
WTAP	124
FARSA	125
GPS1	125
RAD23B	125
ESF1	126
MACROH2A1	126
NIPBL	126
NOLC1	126
NOP56	126
NOP58	126
NXF1	126
RBM22	126
RRP15	126
RRP9	126
ERCC3	127
INTS1	127
LIG3	127
MED12	127
MORC2	127
PPP1R10	127
SATB1	127
UBTF	127
WAPL	127
UPP1	128
ATP6V1H	129
STK3	129
TBPL1	129
AAR2	130
DHCR24	130
DOCK1	130
EXOC7	130
GALNT2	130
KRT16	130
TMEM70	130
ABHD17B	131
ANAPC1	131
BIN3	131
SRP14	132
LCLAT1	133
RAB2B	133
SCD	133
SPRYD7	133
TMED3	133
TMEM199	133
TMEM41A	133
AKTIP	134
BRAT1	134
PISD	134
SLC30A6	134
MED30	135
NRF1	135
EIF2AK2	136
ENDOD1	137
FUCA1	137
GLRX5	137
IVD	137
TMEM14C	137
NDUFA8	138
ZCCHC8	138
CSNK2A1	139
SNX12	139
BTF3L4	140
MIEN1	140
SRXN1	140
TBC1D22A	140
AARSD1	141
CNOT3	141
GSS	141
LAP3	141
NT5DC1	141
PPIC	142
ARCN1	143
CNOT1	143
EIF4G2	143
PKP3	143
PRKCI	144
TACC3	144
TANC1	144
PSMC1	145
TRIP10	145
ATP13A1	146
GOSR1	146
TIMM29	146
UQCRFS1	146
TMEM131	147
MRPS14	148
MRPS35	148
PLGRKT	148
TAX1BP3	148
UFC1	148
ACAD11	149
ACTR1B	149
ALDH18A1	149
EHHADH	149
FKBP15	149
FKBP2	149
HADHB	149
KTN1	149
MAN2A1	149
PLOD3	149
PNPT1	149
PPP1R21	149
SSBP1	149
FAM50A	150
LSM2	150
PLCB3	150
UPF3B	150
ATAD3A	151
ATAD3B	151
DOCK7	151
KRT18	151
PKP2	151
PLEC	151
SENP3	151
SRSF8	151
SUGP2	151
ARF1	152
PTPN9	152
VANGL1	152
CABIN1	153
CEBPB	153
RPLP2	153
YAF2	153
YWHAQ	154
ARID1A	155
ASH2L	155
DIDO1	155
DNMT1	155
FNBP4	155
GPATCH1	155
KIF4A	155
MDC1	155
PHF3	155
PQBP1	155
RFX1	155
SAP130	155
SPTBN2	155
ZNF687	155
ACOT8	156
MED23	156
SRPRB	156
ULK3	157
ZCCHC10	158
CA13	159
GID8	159
IMPACT	159
LLGL1	159
SMAP	159
TP53RK	159
RAB11B	160
RAB18	160
RAB21	160
AFF4	161
CDC27	161
KANSL3	161
ZHX2	161
TUBA1C	162
CCDC51	163
CDK5RAP3	163
PCYOX1L	163
SEC61A1	163
SEC63	163
SZT2	164
AURKB	165
CENPV	165
MPHOSPH8	165
NLE1	165
NUP42	165
RAE1	165
RBM28	165
ZNF740	165
ATP2C1	166
FBXO7	166
MYD88	167
ATP6V1G1	168
DLG1	168
LZTFL1	168
MCM2	168
SUB1	168
CBR4	169
CNOT11	169
GTPBP10	169
MRPL2	169
MRPL4	169
MRPL44	169
MRPS30	169
VPS45	169
AP3M1	170
CFAP20	170
MED20	170
SNF8	170
ACO1	171
ALDOA	171
CDC42	171
CLUH	171
EIF3A	171
HSPBP1	171
IDH1	171
INPP1	171
KYAT3	171
NPEPPS	171
OLA1	171
PDXP	171
RPS6KA1	171
SKP1	171
YTHDC2	171
ADAR	172
DHX9	172
DIMT1	172
EXOSC2	172
SLTM	172
RPL38	173
DDX31	174
DSP	174
FTSJ3	174
GNL3	174
NDUFB7	174
NDUFB8	174
NOP53	174
NOP9	174
RBM14	174
SLC25A12	174
SLC25A13	174
ACSL3	175
COPE	175
MRPL20	175
PIGT	175
RTF1	175
TRUB1	175
AASDHPPT	176
CAPN2	176
COPS5	176
DIP2B	176
LASP1	176
MAT2A	176
MVK	176
NAA15	176
VPS37B	176
ADSL	177
BSG	177
ACOT9	178
ACSF3	178
CHCHD1	178
CKAP4	178
COX5A	178
LRRC59	178
METTL16	178
MRPL32	178
MRPL53	178
MRPS11	178
MRPS24	178
NADK2	178
STX12	179
AARS1	180
PSMB5	180
RPS19	180
MEAK7	181
EXD2	182
POLB	182
PPIF	182
RFC2	182
RFC3	182
TMEM263	183
DNAJC9	184
MED13	184
RCOR3	184
SUGP1	184
U2AF2	184
INTS3	185
INTS5	185
INTS6	185
LEMD3	185
MPHOSPH6	185
PNPLA4	185
SLC25A17	185
CSK	186
ETF1	186
GSK3A	186
RUVBL1	186
RUVBL2	186
COG1	187
NEK9	187
USP10	187
WDR11	187
CPSF3	188
MTA1	188
PPWD1	188
RAD21	188
THOC2	188
WDR33	188
CTBP2	189
SNRPD2	189
UFD1	189
PIN1	190
POLD3	190
UBE2I	190
YARS1	190
UBAP2	191
UBAP2L	191
ALG3	192
ZDHHC13	192
WDR5	193
CXorf56	194
DCTN4	194
EDC3	194
SH3GL1	194
SNAPIN	194
AGO2	195
CMC1	195
GRSF1	195
ABI2	196
ACTR5	196
ALKBH5	196
ANAPC4	196
ANKRD11	196
ARHGEF12	196
ARL6IP4	196
ATF7IP	196
ATM	196
BIN1	196
BOLA3	196
C15orf40	196
C2orf49	196
C7orf26	196
CDC42EP4	196
CENPF	196
CGGBP1	196
CIT	196
DARS2	196
DCUN1D4	196
DNAJC1	196
DSCC1	196
EARS2	196
ECI2	196
ELF1	196
EPC1	196
FAHD1	196
FARP2	196
GPS2	196
GTPBP8	196
INTS10	196
INTS4	196
INTS9	196
KANSL2	196
KAT8	196
KCNAB2	196
LDLRAP1	196
MANF	196
MAP1LC3B2	196
MECR	196
MED11	196
MED4	196
METTL2B	196
MGA	196
MMAA	196
MTMR6	196
MTRF1L	196
NACC1	196
NCOR2	196
OXSM	196
PARS2	196
PBX1	196
PBX2	196
PDK1	196
PDLIM7	196
PHF10	196
POLR1H	196
PTPN2	196
QKI	196
RAD18	196
RCC1L	196
RSRC1	196
SP3	196
SRPRA	196
STK11IP	196
TAF5L	196
TFCP2	196
THOP1	196
TRMT2B	196
UBN2	196
UBP1	196
VPS36	196
VPS41	196
YARS2	196
ZBTB40	196
ZMYM3	196
ZNF143	196
MRPS10	197
PAK1	197
SEC11C	197
BAG5	198
DDI2	198
ENO2	198
NAP1L4	198
PSMC4	198
SHMT1	198
TM9SF2	199
TOLLIP	200
FABP5	201
GARS1	201
KNTC1	201
PRDX1	201
RPS25	201
SH3BGRL3	201
TXN	201
UBE2L3	201
VPS29	201
SUPT6H	202
NCKAP1	203
ARFGAP3	204
FBXL18	204
GUF1	204
RCOR2	204
RPS19BP1	204
UACA	204
ASF1A	205
GPN1	205
SAR1A	205
SUGT1	205
CUTA	206
DCTPP1	206
MPST	206
RP2	206
SLC38A1	206
SYNGR2	206
BCS1L	207
CLYBL	207
KIFC1	207
METTL15	207
NELFB	207
REEP4	207
ARFRP1	208
SLC2A1	208
TMED9	208
ZMPSTE24	208
ACAP2	209
FAM107B	209
UBE2D3	209
EEFSEC	210
SAMHD1	210
TUBGCP3	211
FUT8	212
MBOAT7	212
MCU	212
NDUFS8	212
PTPMT1	212
SLC25A40	212
TMEM11	212
DKC1	213
RBBP4	213
RBBP7	213
ZC3H18	213
IGF2BP2	214
NAA20	214
NKIRAS2	214
PTP4A2	214
AP1G2	215
PKN2	215
VPS51	215
BRD1	216
CCDC59	216
COIL	216
NOC2L	216
NOL6	216
NOL7	216
RBM12B	216
TBL3	216
HAT1	217
PPP4C	217
RPL34	217
UBLCP1	217
UBXN7	217
ATG4B	218
CAPNS1	218
CASP6	218
CLIC1	218
ELOC	218
ENOPH1	218
GALE	218
ISOC1	218
PLPBP	218
PSMA1	218
PSMD8	218
QDPR	218
RAB23	218
WDR46	219
ALDH9A1	220
DDAH1	220
EIF3F	220
EIF3J	220
ETHE1	220
GALM	220
GPD1L	220
NACA	220
NACA	220
NT5C3A	220
PGD	220
PSMD14	220
PSMD7	220
SPR	220
THUMPD1	220
TRMT112	220
VTI1B	220
YWHAH	221
PLEK2	222
ALDOC	223
BROX	223
CDK2	223
CDK5	223
CLIC4	223
LYN	223
OTUD6B	223
TPT1	223
CDKN2AIP	224
FNBP1L	224
IRF2BP1	224
METTL3	224
NPLOC4	224
PRIM1	224
RFC4	224
RIF1	224
TADA1	224
RNASEH2C	225
ARPC5L	226
RPL12	226
SUMO2	226
ABCC1	227
ESYT1	227
LGALS3BP	227
SLC12A2	227
USP7	227
CHMP4C	228
HEXIM1	228
INTS2	228
MRPL12	228
CTNNA1	229
UBE2Z	229
YIF1A	229
COPB1	230
MRPS25	230
TAB1	230
HMBS	231
ALG1	232
KIAA2013	233
MRPL9	233
VAPB	233
DUS2	234
FAHD2A	234
HINT3	234
ITPK1	234
METTL1	234
PSEN1	234
UBR4	234
ACAD9	235
NFATC2IP	235
NFS1	235
TMLHE	235
AKAP9	236
FBXO22	236
GSTCD	236
KLC4	236
PEA15	236
UBE3A	236
STOM	237
CUL1	238
PPP1R12A	238
SMC2	238
WASF2	238
ACTR8	239
CROCC	239
CRYZL1	239
GTF2H3	239
NHEJ1	239
VEZF1	239
ZMYM4	239
RETREG3	240
USP9X	241
ABRAXAS1	242
API5	242
APTX	242
DMAP1	242
KHDRBS3	242
NFIB	242
RBM42	242
SEPTIN11	242
SEPTIN6	242
SEPTIN8	242
SMARCB1	242
SMARCD1	242
SNRPF	242
TDP1	242
TERF2	242
YY1	242
PDCL3	243
RAB2A	243
COX6B1	244
NFKB1	244
STUB1	244
GDAP1	245
HDGFL2	245
HSPA9	245
MARS2	245
NCL	245
RNF40	245
RNMT	245
SNX27	245
TRIM33	245
DNM2	246
OXNAD1	246
GTF2A1	247
NRDE2	248
PXMP4	248
BCL10	249
CASP7	249
SH3PXD2B	249
SRSF4	250
SRSF5	250
SRSF6	250
TSR2	251
CHMP2B	252
MACROD1	252
PELO	252
PI4K2B	253
CLTA	254
EZR	254
RPAP3	254
UBXN4	255
CHP1	256
GRPEL1	256
SYVN1	256
TMEM109	256
MTFR2	257
PRUNE1	257
SDCBP	257
SENP1	257
AP1B1	258
ARFIP2	259
IK	260
MICU1	260
PARN	260
SF3B2	260
SMC3	260
SPTAN1	260
WBP11	260
CETN2	261
E2F4	261
NSL1	261
TCF20	261
YTHDF2	262
ACSL1	263
CNOT10	263
COG3	263
GLMN	263
PDXDC1	263
TNPO1	263
SLC25A35	264
FDXR	265
GSK3B	265
MON1B	265
PDIA5	265
PMPCB	265
PNKP	265
PRPF18	265
RECQL	265
SEPTIN10	265
SEPTIN2	265
UNG	265
SRSF1	266
MVP	267
NCAPD2	267
TSEN34	267
COA7	268
POLR3C	268
CUTC	269
GTF2F1	269
SPC25	269
S100A16	270
CUL3	271
SEC23A	271
SEC23B	271
SLK	271
SEL1L	272
BAZ1A	273
MIS12	273
SIRT6	273
TEFM	273
CSDE1	274
GNAS	274
GNAS	274
GNAS	274
GNAS	274
HSP90AA1	274
HSP90AB1	274
PSMC5	274
STIP1	274
TRAP1	274
VCP	274
EFL1	275
CDC40	276
POLDIP3	276
PRPF4	276
PTBP1	276
PTBP3	276
RCC2	276
YLPM1	276
ZNF207	276
YWHAE	277
CTSD	278
DNPEP	278
NAMPT	278
RDH11	278
TBCD	279
FAM169A	280
MRPL48	280
TIMMDC1	280
TMEM43	280
CEMIP2	281
MCM7	281
PRRC2A	281
PTK2	281
TFRC	281
CDC123	282
EDF1	282
MCTS1	282
RPA3	282
SEPHS1	282
C1QBP	283
VAC14	284
DOCK6	285
LRSAM1	285
MRPL21	285
MRPS18A	285
SCYL2	285
YIPF5	286
ARAP1	287
C20orf27	287
SNX8	287
TRIP6	287
YIPF3	288
CKAP2	289
EIPR1	289
WDR48	289
TIMM17B	290
SART1	291
UQCRC1	291
GCDH	292
NDUFB4	292
NDUFB5	292
PTRH2	292
SEC61G	292
YWHAG	293
ATP5MG	294
EMC6	294
UBR5	294
UFM1	294
C9orf78	295
FEN1	295
GTF2H2	295
GTF2H4	295
ING3	295
MRRF	295
NDUFAF7	295
PDK3	295
POLR1E	295
SUDS3	295
TXNL4A	295
BANF1	296
GRWD1	296
H2AZ1	296
H4-16	296
SNX9	297
ATP6V1B2	298
CPNE3	298
DPH2	298
SNX6	298
FYCO1	299
GOLGA1	299
CORO1C	300
EXOSC9	300
HNRNPK	300
ISY1	300
PRPF19	300
SF3A3	300
TIAL1	300
ZW10	301
ADK	302
EIF3H	302
FAH	302
GPX1	302
OGFR	302
PGP	302
RIC8A	302
SMN1	303
IMMT	304
NDUFB6	304
RFC5	305
RPN2	305
UQCC1	305
EXOSC1	306
EXOSC4	306
NDUFB10	307
OCIAD1	307
PXMP2	307
RHBDD2	307
RMND1	307
SLC25A11	307
SLC25A32	307
TECR	307
TIMM23	307
UBA5	307
DENND4C	308
NBEAL2	308
PRMT3	308
CLIP1	309
GSPT1	309
LIN7C	309
NUDC	309
PAFAH1B1	309
THUMPD3	309
TKFC	309
CHAF1B	310
EED	310
EHMT2	310
JUND	310
NPM1	310
RBM17	310
RBM45	310
RYBP	310
CNPY3	311
DHX38	311
KHSRP	311
MICU2	311
SRRT	311
TCERG1	311
CYB5B	312
MT-ND5	312
TMED2	312
CDC37	313
DARS1	313
ENO1	313
FKBP4	313
GPI	313
IMPDH2	313
PPP5C	313
PSMC2	313
PSMC3	313
PSMD5	313
RO60	313
SERBP1	313
TRMT5	313
TRNT1	313
TUBA4A	313
ABI1	314
TRIM32	315
B3GAT3	316
RABL3	316
TPP1	317
ARMC1	318
EIF5	318
EXOSC6	319
THYN1	319
[truncated: 2,205 more rows]

## Sheet: Hidden
0
1
2
3
4
5
6
7
8
9
10
11
12
13
14
15
16
17
18
19
20
21
22
23
24
25
26
27
28
29
30
31
32
33
34
35
36
37
38
39
40
41
42
43
44
45
46
47
48
49
50
51
52
53
54
55
56
57
58
59
60
61
62
63
64
65
66
67
68
69
70
71
72
73
74
75
76
77
78
79
80
81
82
83
84
85
86
87
88
89
90
91
92
93
94
95
96
97
98
99
100
101
102
103
104
105
106
107
108
109
110
111
112
113
114
115
116
117
118
119
120
121
122
123
124
125
126
127
128
129
130
131
132
133
134
135
136
137
138
139
140
141
142
143
144
145
146
147
148
149
150
151
152
153
154
155
156
157
158
159
160
161
162
163
164
165
166
167
168
169
170
171
172
173
174
175
176
177
178
179
180
181
182
183
184
185
186
187
188
189
190
191
192
193
194
195
196
197
198
199
200
201
202
203
204
205
206
207
208
209
210
211
212
213
214
215
216
217
218
219
220
221
222
223
224
225
226
227
228
229
230
231
232
233
234
235
236
237
238
239
240
241
242
243
244
245
246
247
248
249
250
251
252
253
254
255
256
257
258
259
260
261
262
263
264
265
266
267
268
269
270
271
272
273
274
275
276
277
278
279
280
281
282
283
284
285
286
287
288
289
290
291
292
293
294
295
296
297
298
299
300
301
302
303
304
305
306
307
308
309
310
311
312
313
314
315
316
317
318
319
320
321
322
323
324
325
326
327
328
329
330
331
332
333
334
335
336
337
338
339
340
341
342
343
344
345
346
347
348
349
350
351
352
353
354
355
356
357
358
359
360
361
362
363
364
365
366
367
368
369
370
371
372
373
374
375
376
377
378
379
380
381
382
383
384
385
386
387
388
389
390
391
392
393
394
395
396
397
398
399
400
401
402
403
404
405
406
407
408
409
410
411
412
413
414
415
416
417
418
419
420
421
422
423
424
425
426
427
428
429
430
431
432
433
434
435
436
437
438
439
440
441
442
443
444
445
446
447
448
449
450
451
452
453
454
455
456
457
458
459
460
461
462
463
464
465
466
467
468
469
470
471
472
473
474
475
476
477
478
479
480
481
482
483
484
485
486
487
488
489
490
491
492
493
494
495
496
497
498
499
500
501
502
503
504
505
506
507
508
509
510
511
512
513
514
515
516
517
518
519
520
521
522
523
524
525
526
527
528
529
530
531
532
533
534
535
536
537
538
539
540
541
542
543
544
545
546
547
548
549
550
551
552
553
554
555
556
557
558
559
560
561
562
563
564
565
566
567
568
569
570
571
572
573
574
575
576
577
578
579
580
581
582
583
584
585
586
587
588
589
590
591
592
593
594
595
596
597
598
599
600
601
602
603
604
605
606
607
608
609
610
611
612
613
614
615
616
617
618
619
620
621
622
623
624
625
626
627
628
629
630
631
632
633
634
635
636
637
638
639
640
641
642
643
644
645
646
647
648
649
650
651
652
653
654
655
656
657
658
659
660
661
662
663
664
665
666
667
668
669
670
671
672
673
674
675
676
677
678
679
680
681
682
683
684
685
686
687
688
689
690
691
692
693
694
695
696
697
698
699
700
701
702
703
704
705
706
707
708
709
710
711
712
713
714
715
716
717
718
719
720
721
722
723
724
725
726
727
728
729
730
731
732
733
734
735
736
737
738
739
740
741
742
743
744
745
746
747
748
749
750
751
752
753
754
755
756
757
758
759
760
761
762
763
764
765
766
767
768
769
770
771
772
773
774
775
776
777
778
779
780
781
782
783
784
785
786
787
788
789
790
791
792
793
794
795
796
797
798
799
800
801
802
803
804
805
806
807
808
809
810
811
812
813
814
815
816
817
818
819
820
821
822
823
824
825
826
827
828
829
830
831
832
833
834
835
836
837
838
839

## Sheet: DATA
Gene 2020	GROUP	Uniprot GO sum				1	2	3	4	5	6	7	8	9	10	11	12	13	14	15	16	17	18	19
ARHGAP1	0	cytosol				Group	CYTOSOL	CS	ribosome	endosome	lysosome	PM	Golgi	ER	Mitochondrion	Peroxisome	Nucleus	Nucleolus	Group2	Purity	Match	count	Marker count	Assigned location
NTPCR	0	0				0	1	0	0	0	0	0	0	0	0	0	0	0	0	1	1	3	1	CYTOSOL
RBM8A	0	0				1	0	0	0	0	0	0	0	0	0	0	0	0	1	0	100	1	0	unclassified
CRTAP	1	Secreted				2	0	0	0	0	0	0	0	0	0	0	3	0	2	1	11	4	3	Nucleus
HNRNPUL2	2	Nucleus				3	0	0	0	0	0	0	0	1	0	0	0	0	3	1	8	1	1	ER
MATR3	2	Nucleus				4	0	0	0	0	0	0	0	0	0	0	1	0	4	1	11	1	1	Nucleus
SCYL1	2	0				5	0	2	0	0	0	0	0	0	0	0	0	0	5	1	2	3	2	CS
YTHDC1	2	Nucleus				6	0	0	0	0	0	0	0	0	0	0	0	0	6	0	100	1	0	unclassified
SPTLC1	3	ER				7	0	0	0	0	0	0	0	0	0	0	0	0	7	0	100	1	0	unclassified
ZMYND11	4	Nucleus				8	0	0	0	0	0	0	0	0	0	0	0	0	8	0	100	2	0	unclassified
CLIP2	5	CS				9	0	0	0	0	0	0	0	0	1	0	0	0	9	1	9	2	1	Mitochondrion
EML3	5	CS				10	1	1	1	1	0	0	1	2	28	1	15	39	10	0.54902	12	157	51	Nucleolus
MTM1	5	0				11	2	0	0	0	0	0	0	0	0	0	0	0	11	1	1	8	2	CYTOSOL
LIMS1	6	0				12	0	0	0	0	0	0	0	0	0	1	0	0	12	1	10	1	1	Peroxisome
TOR4A	7	0				13	0	0	0	0	0	0	0	0	0	0	0	0	13	0	100	1	0	unclassified
JPT2	8	0				14	0	0	0	0	0	0	0	0	1	0	1	0	14	0.5	9	3	2	Mitochondrion
NUDCD1	8	0				15	1	0	0	0	0	1	0	0	0	0	0	0	15	0.5	1	5	2	CYTOSOL
TBC1D9B	9	0				16	0	0	0	0	0	0	0	0	0	1	1	0	16	0.5	10	2	2	Peroxisome
TIMM21	9	Mitochondrion				17	0	0	0	0	0	0	0	3	4	0	0	0	17	0.571429	9	10	7	Mitochondrion
AAAS	10	0				18	0	0	0	0	0	0	1	0	1	0	0	0	18	0.5	7	5	2	Golgi
AATF	10	Nucleolus				19	1	0	0	0	0	0	0	0	0	0	0	0	19	1	1	4	1	CYTOSOL
ABT1	10	Nucleolus				20	0	0	0	0	0	0	0	0	0	0	3	0	20	1	11	10	3	Nucleus
AGPAT5	10	0				21	1	0	1	0	0	0	0	0	0	0	1	0	21	0.333333	1	8	3	CYTOSOL
AHCTF1	10	0				22	0	0	0	0	0	0	0	0	0	0	0	0	22	0	100	1	0	unclassified
AP5M1	10	0				23	0	1	0	0	0	0	0	0	1	0	1	2	23	0.333333	12	6	3	Nucleolus
AP5S1	10	0				24	0	0	0	0	0	0	0	0	0	0	1	0	24	1	11	4	1	Nucleus
APOBEC3B	10	Nucleus				25	0	0	0	0	0	0	0	1	0	0	0	0	25	1	8	9	1	ER
APPL2	10	0				26	0	0	0	0	0	0	1	0	0	0	0	0	26	1	7	6	1	Golgi
ARL6IP6	10	0				27	5	2	0	2	9	4	7	33	30	1	5	1	27	0.336735	8	200	98	ER
ATAD1	10	Peroxisome				28	0	0	0	0	0	0	0	0	0	0	5	0	28	1	11	6	5	Nucleus
ATAD2	10	Nucleus				29	0	0	0	0	0	0	0	0	1	0	0	0	29	1	9	1	1	Mitochondrion
ATG9A	10	0				30	0	0	0	0	0	0	0	0	0	0	1	0	30	1	11	1	1	Nucleus
ATP6AP1	10	0				31	1	0	0	0	0	0	1	0	0	0	0	0	31	0.5	1	3	2	CYTOSOL
ATP6V0A2	10	0				32	0	0	0	1	0	1	0	0	0	0	1	0	32	0.333333	4	6	3	endosome
AVL9	10	endosome				33	0	0	0	0	0	0	0	0	0	0	1	0	33	1	11	3	1	Nucleus
B3GALT6	10	Golgi				34	0	0	0	0	0	0	1	0	0	0	0	0	34	1	7	1	1	Golgi
BMS1	10	Nucleolus				35	0	0	0	0	0	0	0	0	0	0	0	0	35	0	100	1	0	unclassified
BOP1	10	Nucleolus				36	0	1	0	0	0	0	0	0	0	0	0	0	36	1	2	7	1	CS
BRIX1	10	Nucleolus				37	0	0	0	0	0	0	0	0	0	0	0	2	37	0	100	2	0	unclassified
CARD19	10	0				38	0	0	0	0	0	0	0	0	0	0	1	0	38	1	11	3	1	Nucleus
CCDC127	10	0				39	0	0	0	0	0	0	0	0	1	0	1	0	39	0.5	9	2	2	Mitochondrion
CEBPZ	10	Nucleus				40	0	0	0	0	0	0	2	0	1	0	1	0	40	0.5	7	5	4	Golgi
CENPB	10	Nucleus				41	0	0	0	0	0	0	0	1	0	0	0	1	41	1	8	5	1	ER
CHCHD3	10	0				42	0	0	0	0	0	0	0	0	0	0	1	0	42	1	11	4	1	Nucleus
CHCHD6	10	Mitochondrion				43	0	0	0	0	0	0	0	0	0	0	0	0	43	0	100	1	0	unclassified
CLK3	10	0				44	0	0	0	0	0	0	0	0	0	0	1	0	44	1	11	1	1	Nucleus
COMTD1	10	0				45	0	0	0	0	0	0	0	0	0	0	0	0	45	0	100	4	0	unclassified
DCAF13	10	Nucleolus				46	0	1	0	0	0	0	0	0	0	0	0	0	46	1	2	2	1	CS
DDX10	10	Nucleus				47	0	0	0	0	0	0	0	0	0	0	0	0	47	0	100	1	0	unclassified
DDX24	10	0				48	3	0	0	0	0	0	0	0	1	0	0	0	48	0.75	1	9	4	CYTOSOL
DDX27	10	Nucleolus				49	0	0	0	0	0	0	0	0	0	0	0	0	49	0	100	2	0	unclassified
DDX52	10	Nucleolus				50	0	0	0	0	0	0	0	0	0	0	1	0	50	1	11	1	1	Nucleus
DDX56	10	Nucleolus				51	0	0	0	0	0	0	0	0	0	0	1	0	51	1	11	1	1	Nucleus
DNAJB6	10	0				52	0	1	0	0	0	0	0	0	0	0	0	0	52	1	2	3	1	CS
DNAJC11	10	Mitochondrion				53	0	0	0	0	0	0	0	1	0	0	1	0	53	0.5	8	4	2	ER
DNTTIP2	10	Nucleus				54	0	0	0	0	0	0	0	1	3	0	0	0	54	0.75	9	6	4	Mitochondrion
DOLPP1	10	ER				55	0	0	0	0	0	0	0	0	0	0	3	0	55	1	11	6	3	Nucleus
EMD	10	0				56	1	0	0	1	0	0	1	0	0	0	0	0	56	0.333333	1	8	3	CYTOSOL
EPPK1	10	0				57	3	0	4	0	0	0	0	0	0	0	0	0	57	0.571429	3	11	7	ribosome
FAM207A	10	Nucleolus				58	0	0	0	0	0	0	0	0	0	0	2	0	58	1	11	3	2	Nucleus
FAM83H	10	CS				59	0	0	0	0	0	0	0	1	4	1	3	0	59	0.444444	9	10	9	Mitochondrion
FCF1	10	Nucleolus				60	0	0	0	0	0	0	0	0	0	0	0	0	60	0	100	4	0	unclassified
FLOT1	10	0				61	0	0	0	0	1	0	0	2	4	0	0	0	61	0.571429	9	8	7	Mitochondrion
FLOT2	10	0				62	57	6	5	1	0	6	1	0	2	1	8	0	62	0.655172	1	189	87	CYTOSOL
FYTTD1	10	Nucleus				63	0	0	0	0	0	0	0	0	0	0	0	0	63	0	100	1	0	unclassified
GLE1	10	0				64	1	0	0	0	0	0	0	0	2	0	6	2	64	0.666667	11	15	9	Nucleus
GNL2	10	Nucleolus				65	0	0	0	0	0	0	0	0	0	0	0	0	65	0	100	1	0	unclassified
GTPBP4	10	Nucleolus				66	0	0	2	0	0	1	0	0	0	0	0	0	66	0.666667	3	3	3	ribosome
HEATR1	10	Nucleolus				67	0	0	0	0	0	0	0	1	2	0	0	0	67	0.666667	9	7	3	Mitochondrion
HEATR5A	10	Cytosol				68	2	0	0	0	0	1	0	0	0	0	0	0	68	0.666667	1	5	3	CYTOSOL
IMP3	10	Nucleolus				69	0	0	0	0	0	0	0	0	0	0	0	0	69	0	100	2	0	unclassified
IMP4	10	Nucleolus				70	0	0	0	0	0	0	0	0	0	0	1	0	70	1	11	3	1	Nucleus
IRAK1	10	0				71	0	0	1	0	0	0	0	0	0	0	0	0	71	1	3	2	1	ribosome
ITPR3	10	ER				72	4	0	0	0	0	0	0	0	0	0	1	0	72	0.8	1	10	5	CYTOSOL
ITPRID2	10	0				73	2	1	0	0	0	0	0	0	0	0	24	4	73	0.888889	11	45	27	Nucleus
LBR	10	0				74	0	0	0	0	0	0	0	0	0	0	2	0	74	1	11	7	2	Nucleus
LEMD2	10	0				75	0	1	0	0	0	0	0	1	0	0	2	0	75	0.5	11	5	4	Nucleus
LLPH	10	Nucleolus				76	0	0	1	0	0	0	0	0	0	0	0	0	76	1	3	5	1	ribosome
LMNB1	10	0				77	0	0	0	0	0	0	0	0	0	0	0	0	77	0	100	1	0	unclassified
LMNB2	10	0				78	0	0	0	0	0	0	0	3	8	1	0	0	78	0.666667	9	14	12	Mitochondrion
MAK16	10	Nucleolus				79	0	2	0	0	0	0	0	0	2	0	0	0	79	0.5	2	12	4	CS
MAP3K7	10	0				80	0	1	0	0	0	0	0	0	1	0	2	0	80	0.5	11	7	4	Nucleus
MFF	10	0				81	1	0	0	0	0	0	0	0	0	0	0	0	81	1	1	4	1	CYTOSOL
MISP	10	0				82	0	0	0	0	0	0	0	0	0	0	0	0	82	0	100	1	0	unclassified
MLF2	10	0				83	1	0	0	0	0	0	0	0	0	0	2	0	83	0.666667	11	3	3	Nucleus
MPHOSPH10	10	Nucleolus				84	0	0	0	0	0	0	0	0	4	0	0	0	84	1	9	5	4	Mitochondrion
MPP7	10	Nucleus				85	0	0	0	0	0	0	0	0	0	0	0	0	85	0	100	1	0	unclassified
MPV17L2	10	Mitochondrion				86	0	0	0	0	0	0	0	0	0	0	0	0	86	0	100	2	0	unclassified
MTARC2	10	Mitochondrion				87	0	0	0	0	0	0	0	0	4	1	1	0	87	0.666667	9	8	6	Mitochondrion
MTCH1	10	Mitochondrion				88	1	0	0	0	0	0	0	0	0	0	2	0	88	0.666667	11	5	3	Nucleus
MTCH2	10	Mitochondrion				89	0	0	0	0	0	0	0	0	0	0	0	0	89	0	100	3	0	unclassified
MT-CO1	10	Mitochondrion				90	0	0	0	0	0	0	0	1	0	0	0	0	90	1	8	1	1	ER
MT-CO2	10	Mitochondrion				91	1	0	0	0	0	1	0	0	0	0	0	0	91	0.5	1	2	2	CYTOSOL
MT-CYB	10	Mitochondrion				92	0	0	0	0	0	0	0	0	0	0	0	0	92	0	100	1	0	unclassified
MTFP1	10	Mitochondrion				93	0	0	0	0	0	0	0	1	2	0	0	0	93	0.666667	9	3	3	Mitochondrion
MTFR1L	10	Mitochondrion				94	0	0	0	0	0	0	0	1	0	0	0	0	94	1	8	1	1	ER
MT-ND1	10	Mitochondrion				95	0	0	0	0	0	0	0	0	0	0	0	0	95	0	100	1	0	unclassified
MT-ND3	10	Mitochondrion				96	0	0	0	0	0	0	0	0	0	0	3	0	96	1	11	5	3	Nucleus
MTX2	10	Mitochondrion				97	0	0	0	0	0	0	0	0	0	0	0	1	97	0	100	3	0	unclassified
MUL1	10	Mitochondrion				98	0	0	0	0	0	0	0	0	0	0	0	0	98	0	100	1	0	unclassified
MYO19	10	0				99	0	0	0	0	0	0	0	0	0	0	1	0	99	1	11	1	1	Nucleus
MYO1C	10	0				100	0	0	0	0	0	0	0	0	0	0	0	1	100	0	100	1	0	unclassified
NAA40	10	0				101	0	0	0	0	1	0	0	0	1	0	0	0	101	0.5	5	3	2	lysosome
NAT10	10	Nucleolus				102	0	0	0	0	0	0	0	0	0	0	0	0	102	0	100	4	0	unclassified
NDC1	10	0				103	0	0	0	0	0	0	0	0	0	0	5	0	103	1	11	7	5	Nucleus
NDUFA9	10	Mitochondrion				104	0	0	0	0	0	1	0	0	0	0	0	0	104	1	6	3	1	PM
NDUFB9	10	Mitochondrion				105	0	0	0	0	0	1	0	0	0	0	0	0	105	1	6	1	1	PM
NDUFS4	10	Mitochondrion				106	0	0	2	0	0	0	1	0	0	0	0	0	106	0.666667	3	6	3	ribosome
NEK7	10	0				107	1	0	0	0	0	0	0	1	3	0	0	0	107	0.6	9	7	5	Mitochondrion
NEPRO	10	Nucleolus				108	0	2	0	0	0	0	0	0	1	0	9	1	108	0.75	11	23	12	Nucleus
NGDN	10	0				109	0	0	0	0	0	0	0	0	0	0	0	0	109	0	100	3	0	unclassified
NIFK	10	Nucleolus				110	0	0	0	0	0	0	0	0	0	0	3	1	110	1	11	7	3	Nucleus
NOC3L	10	Nucleolus				111	0	1	0	0	0	0	0	0	4	0	1	2	111	0.666667	9	14	6	Mitochondrion
NOC4L	10	0				112	0	0	0	0	0	0	0	0	0	0	0	0	112	0	100	1	0	unclassified
NOL10	10	Nucleolus				113	0	1	0	0	0	0	0	0	0	0	0	0	113	1	2	1	1	CS
NOP14	10	Nucleolus				114	0	0	0	0	0	0	0	0	0	0	3	0	114	1	11	4	3	Nucleus
NOP16	10	Nucleolus				115	5	0	0	0	0	0	0	0	0	0	1	0	115	0.833333	1	14	6	CYTOSOL
NSA2	10	Nucleolus				116	0	0	0	0	0	0	0	0	0	0	0	0	116	0	100	4	0	unclassified
NUP107	10	0				117	2	2	0	0	0	0	0	0	0	0	0	0	117	0.5	1	9	4	CYTOSOL
NUP133	10	0				118	0	0	0	0	1	0	0	4	1	0	0	0	118	0.666667	8	8	6	ER
NUP153	10	0				119	0	0	0	0	0	0	0	0	0	0	0	0	119	0	100	2	0	unclassified
NUP188	10	Nucleus				120	0	0	0	0	0	0	0	0	0	0	0	1	120	0	100	1	0	unclassified
NUP205	10	0				121	2	0	0	0	0	0	0	0	0	0	0	0	121	1	1	3	2	CYTOSOL
NUP210	10	0				122	1	0	2	0	0	0	0	0	0	0	1	0	122	0.5	3	9	4	ribosome
NUP214	10	0				123	0	0	0	0	0	1	0	3	9	0	0	0	123	0.692308	9	15	13	Mitochondrion
NUP35	10	0				124	0	0	0	0	0	0	0	0	0	0	5	2	124	1	11	10	5	Nucleus
NUP43	10	Nucleus				125	1	0	0	0	0	0	0	0	0	0	0	0	125	1	1	3	1	CYTOSOL
NUP54	10	0				126	0	0	0	0	0	0	0	0	0	0	2	3	126	1	12	10	2	Nucleolus
NUP58	10	0				127	0	0	0	0	0	0	0	0	0	0	4	1	127	1	11	9	4	Nucleus
NUP62	10	0				128	0	0	0	0	0	0	0	0	0	0	0	0	128	0	100	1	0	unclassified
NUP85	10	0				129	0	0	0	0	0	0	0	0	0	0	0	0	129	0	100	3	0	unclassified
NUP88	10	Nucleus				130	0	0	0	0	0	0	0	0	1	0	0	0	130	1	9	7	1	Mitochondrion
NUP93	10	0				131	0	1	0	1	0	0	0	0	0	0	0	0	131	0.5	2	3	2	CS
NUP98	10	0				132	0	0	0	0	0	0	0	0	0	0	0	0	132	0	100	1	0	unclassified
NVL	10	Nucleolus				133	0	0	0	0	0	0	0	2	0	0	0	0	133	1	8	7	2	ER
PES1	10	Nucleolus				134	0	0	0	0	0	0	1	0	1	0	0	0	134	0.5	7	4	2	Golgi
POM121C	10	0				135	0	0	0	0	0	0	0	0	0	0	2	0	135	1	11	2	2	Nucleus
PPIG	10	Nucleus				136	0	0	0	0	0	0	0	0	0	0	0	0	136	0	100	1	0	unclassified
RELCH	10	0				137	0	0	0	0	1	0	0	0	3	0	0	0	137	0.75	9	5	4	Mitochondrion
RMDN2	10	0				138	0	0	0	0	0	0	0	0	1	0	0	1	138	1	9	2	1	Mitochondrion
RMDN3	10	0				139	0	0	0	1	0	0	0	0	0	0	1	0	139	0.5	4	2	2	endosome
RPF1	10	Nucleolus				140	1	0	0	0	0	0	0	0	0	0	0	0	140	1	1	4	1	CYTOSOL
RPL7L1	10	ribosome				141	2	0	0	0	0	0	0	0	0	0	0	0	141	1	1	5	2	CYTOSOL
RRP1	10	Nucleolus				142	1	0	0	0	0	0	0	0	0	0	0	0	142	1	1	1	1	CYTOSOL
RRP12	10	0				143	0	0	0	0	0	0	0	0	0	0	1	0	143	1	11	4	1	Nucleus
RSL24D1	10	Nucleolus				144	0	1	0	0	0	0	0	0	0	0	0	0	144	1	2	3	1	CS
SAMM50	10	0				145	0	0	0	0	0	0	0	0	0	0	0	0	145	0	100	2	0	unclassified
SAP18	10	0				146	0	0	0	0	0	0	0	1	2	0	0	0	146	0.666667	9	4	3	Mitochondrion
SLC25A1	10	Mitochondrion				147	0	0	0	0	0	0	0	0	0	0	0	0	147	0	100	1	0	unclassified
SLC25A3	10	Mitochondrion				148	0	0	0	0	0	1	0	0	2	0	0	0	148	0.666667	9	5	3	Mitochondrion
SLC25A4	10	Mitochondrion				149	0	1	0	1	0	0	1	2	2	1	0	0	149	0.25	8	13	8	ER
SLC25A5	10	Mitochondrion				150	0	0	0	0	0	0	0	0	0	0	2	0	150	1	11	4	2	Nucleus
SLC25A6	10	Mitochondrion				151	0	1	0	0	0	0	0	0	2	0	3	0	151	0.5	11	9	6	Nucleus
SMPD4	10	0				152	1	0	0	0	0	1	0	0	0	0	0	0	152	0.5	1	3	2	CYTOSOL
SON	10	Nucleus				153	0	0	1	0	0	0	0	0	0	0	2	0	153	0.666667	11	4	3	Nucleus
SRSF7	10	0				154	0	0	0	0	0	0	0	0	0	0	0	0	154	0	100	1	0	unclassified
SRSF9	10	Nucleus				155	0	1	0	0	0	0	0	0	0	0	7	0	155	0.875	11	14	8	Nucleus
STK19	10	Nucleus				156	0	0	0	0	0	0	0	1	0	0	1	0	156	0.5	8	3	2	ER
SUN1	10	0				157	0	0	0	0	0	0	0	0	0	0	0	0	157	0	100	1	0	unclassified
SURF1	10	Mitochondrion				158	0	0	0	0	0	0	0	0	0	0	0	0	158	0	100	1	0	unclassified
TBC1D15	10	0				159	1	0	0	0	0	0	0	0	0	0	0	0	159	1	1	6	1	CYTOSOL
TBK1	10	0				160	0	0	0	0	0	0	0	0	0	0	0	0	160	0	100	3	0	unclassified
TENT4B	10	0				161	0	0	0	0	0	0	0	0	0	0	4	0	161	1	11	4	4	Nucleus
TOMM40	10	Mitochondrion				162	0	1	0	0	0	0	0	0	0	0	0	0	162	1	2	1	1	CS
TOMM40L	10	Mitochondrion				163	0	0	0	0	0	0	0	2	1	0	0	0	163	0.666667	8	5	3	ER
UTP14A	10	Nucleolus				164	0	0	0	0	1	0	0	0	0	0	0	0	164	1	5	1	1	lysosome
UTP4	10	Nucleolus				165	0	0	0	0	0	0	0	0	0	0	1	2	165	1	12	8	1	Nucleolus
UTP6	10	Nucleolus				166	0	0	0	0	0	0	1	0	0	0	0	0	166	1	7	2	1	Golgi
VDAC1	10	Mitochondrion				167	0	0	0	0	0	0	0	0	0	0	0	0	167	0	100	1	0	unclassified
VDAC3	10	Mitochondrion				168	1	0	0	0	0	0	0	0	0	0	2	0	168	0.666667	11	5	3	Nucleus
WDR12	10	Nucleolus				169	0	0	0	0	0	0	0	0	5	0	0	1	169	1	9	8	5	Mitochondrion
WDR3	10	Nucleolus				170	0	0	0	0	0	0	0	0	0	0	1	0	170	1	11	4	1	Nucleus
WDR43	10	Nucleolus				171	4	0	1	0	0	0	0	0	0	0	0	0	171	0.8	1	15	5	CYTOSOL
WDR75	10	Nucleolus				172	0	0	0	0	0	0	0	0	0	0	1	1	172	1	11	5	1	Nucleus
XPO6	10	0				173	0	0	1	0	0	0	0	0	0	0	0	0	173	1	3	1	1	ribosome
YKT6	10	0				174	0	0	0	0	0	0	0	0	4	0	0	3	174	1	9	11	4	Mitochondrion
ACTN1	11	0				175	0	0	0	0	0	0	0	1	1	0	1	0	175	0.333333	8	6	3	ER
ACTN4	11	0				176	2	1	0	1	0	0	0	0	0	0	0	0	176	0.5	1	9	4	CYTOSOL
CARM1	11	0				177	1	0	0	0	0	1	0	0	0	0	0	0	177	0.5	1	2	2	CYTOSOL
CCT3	11	cytosol				178	0	0	1	0	0	0	0	0	8	0	1	0	178	0.8	9	12	10	Mitochondrion
EEF2	11	0				179	0	0	0	0	0	0	0	0	0	0	0	0	179	0	100	1	0	unclassified
EIF4B	11	Cytosol				180	1	0	0	0	0	0	0	0	0	0	1	0	180	0.5	1	3	2	CYTOSOL
NSUN2	11	0				181	0	0	0	0	0	0	0	0	0	0	0	0	181	0	100	1	0	unclassified
TNPO3	11	0				182	0	0	0	0	0	0	0	0	1	0	2	0	182	0.666667	11	5	3	Nucleus
PEX11B	12	Peroxisome				183	0	0	0	0	0	0	0	0	0	0	0	0	183	0	100	1	0	unclassified
ZNFX1	13	0				184	0	0	0	0	0	0	0	0	0	0	4	0	184	1	11	5	4	Nucleus
DEK	14	Nucleus				185	0	0	0	0	0	0	0	0	1	1	1	0	185	0.333333	9	7	3	Mitochondrion
PMPCA	14	Mitochondrion				186	1	0	0	0	0	0	0	0	0	0	0	0	186	1	1	5	1	CYTOSOL
THOC7	14	0				187	0	0	0	0	0	0	1	0	0	0	0	0	187	1	7	4	1	Golgi
ATP1A1	15	PM				188	0	0	0	0	0	0	0	0	0	0	4	0	188	1	11	6	4	Nucleus
ATP6V1C1	15	0				189	0	0	0	0	0	0	0	0	0	0	1	0	189	1	11	3	1	Nucleus
FASN	15	cytosol				190	0	0	0	0	0	0	0	0	0	0	0	0	190	0	100	4	0	unclassified
HEATR3	15	0				191	0	0	0	0	0	0	0	0	0	0	0	0	191	0	100	2	0	unclassified
SEC31A	15	0				192	0	0	0	0	0	0	0	1	0	0	0	0	192	1	8	2	1	ER
PECR	16	Peroxisome				193	0	0	0	0	0	0	0	0	0	0	1	0	193	1	11	1	1	Nucleus
PM20D2	16	Nucleus				194	1	1	0	0	0	0	0	0	0	0	0	0	194	0.5	1	5	2	CYTOSOL
ATP5F1C	17	Mitochondrion				195	0	0	0	0	0	0	0	0	1	0	0	0	195	1	9	3	1	Mitochondrion
HAX1	17	0				196	2	1	0	0	0	0	0	1	12	0	28	2	196	0.636364	11	77	44	Nucleus
MARCHF5	17	0				197	0	0	0	0	0	0	0	1	1	0	0	0	197	0.5	8	3	2	ER
MLEC	17	ER				198	0	0	0	0	0	0	0	0	0	0	0	0	198	0	100	6	0	unclassified
MRPL45	17	Mitochondrion				199	0	0	0	0	0	0	0	0	0	0	0	0	199	0	100	1	0	unclassified
OXA1L	17	Mitochondrion				200	0	0	0	0	0	0	0	0	0	0	0	0	200	0	100	1	0	unclassified
PIGK	17	ER				201	1	0	1	0	0	0	0	0	0	0	0	0	201	0.5	1	9	2	CYTOSOL
PTPN1	17	0				202	0	0	0	0	0	0	0	0	0	0	1	0	202	1	11	1	1	Nucleus
SGPL1	17	ER				203	0	0	0	0	0	0	0	0	0	0	0	0	203	0	100	1	0	unclassified
SLC25A24	17	Mitochondrion				204	0	0	0	0	0	0	0	0	1	0	1	1	204	0.5	9	6	2	Mitochondrion
ADGRE5	18	Secreted				205	0	0	0	0	0	0	0	0	0	0	1	0	205	1	11	4	1	Nucleus
DHRS13	18	Secreted				206	0	0	0	0	0	1	0	0	0	0	0	0	206	1	6	6	1	PM
MAF1	18	0				207	0	0	0	0	0	0	0	1	2	0	1	0	207	0.5	9	6	4	Mitochondrion
MRPL35	18	Mitochondrion				208	0	0	0	0	0	1	1	0	0	0	0	0	208	0.5	6	4	2	PM
STX6	18	Golgi				209	0	0	0	1	0	0	0	0	0	0	0	0	209	1	4	3	1	endosome
AIP	19	cytosol				210	0	0	0	0	0	0	0	0	0	0	1	0	210	1	11	2	1	Nucleus
EIF4A1	19	0				211	0	1	0	0	0	0	0	0	0	0	0	0	211	1	2	1	1	CS
EIF4A2	19	0				212	0	0	0	0	0	0	1	0	5	0	0	0	212	0.833333	9	7	6	Mitochondrion
GOPC	19	0				213	0	0	0	0	0	0	0	0	0	0	3	0	213	1	11	4	3	Nucleus
CHMP4A	20	0				214	1	0	0	0	0	0	0	0	0	0	0	0	214	1	1	4	1	CYTOSOL
CHMP4B	20	0				215	0	0	0	0	0	0	0	0	0	0	0	0	215	0	100	3	0	unclassified
EFTUD2	20	Nucleus				216	0	0	0	0	0	0	0	0	0	0	3	3	216	1	11	8	3	Nucleus
GTF2E2	20	Nucleus				217	0	0	1	0	0	0	0	0	0	0	1	0	217	0.5	3	5	2	ribosome
MOV10	20	0				218	4	0	0	0	0	0	0	0	0	0	1	0	218	0.8	1	13	5	CYTOSOL
NMT1	20	0				219	0	0	0	0	0	0	0	0	0	0	0	1	219	0	100	1	0	unclassified
PCNA	20	Nucleus				220	5	0	0	0	0	0	0	0	0	0	3	0	220	0.625	1	17	8	CYTOSOL
PDAP1	20	0				221	0	0	0	0	0	0	0	0	0	0	0	0	221	0	100	1	0	unclassified
SARS1	20	0				222	0	0	0	0	0	0	0	0	0	0	0	0	222	0	100	1	0	unclassified
TXLNA	20	0				223	0	0	0	0	0	0	0	0	0	0	0	0	223	0	100	8	0	unclassified
AK6	21	Nucleus				224	0	0	0	0	0	0	0	0	0	0	4	0	224	1	11	9	4	Nucleus
DRG2	21	0				225	0	0	0	0	0	0	0	0	0	0	1	0	225	1	11	1	1	Nucleus
IPO5	21	0				226	0	1	1	0	0	0	0	0	0	0	1	0	226	0.333333	2	3	3	CS
MMS19	21	0				227	0	0	0	0	0	1	0	0	0	0	0	0	227	1	6	5	1	PM
MYO6	21	0				228	0	0	0	0	0	0	0	0	1	0	0	0	228	1	9	4	1	Mitochondrion
PLAA	21	0				229	0	0	0	0	0	0	0	0	0	0	0	0	229	0	100	3	0	unclassified
RASA1	21	cytosol				230	0	0	0	0	0	0	0	0	1	0	0	0	230	1	9	3	1	Mitochondrion
RPL15	21	ribosome				231	1	0	0	0	0	0	0	0	0	0	0	0	231	1	1	1	1	CYTOSOL
ARHGAP17	22	0				232	0	0	0	0	0	0	0	1	0	0	0	0	232	1	8	1	1	ER
ABLIM1	23	CS				233	0	0	0	0	0	0	0	0	1	0	0	0	233	1	9	3	1	Mitochondrion
HNRNPA0	23	Nucleus				234	0	0	0	0	0	0	0	0	0	0	1	0	234	1	11	7	1	Nucleus
NIP7	23	Nucleolus				235	0	0	0	0	0	0	0	0	2	0	0	0	235	1	9	4	2	Mitochondrion
NOP2	23	Nucleolus				236	2	2	0	0	0	0	0	0	0	0	0	0	236	0.5	1	6	4	CYTOSOL
RBMX	23	0				237	0	0	0	0	0	0	0	0	0	0	0	0	237	0	100	1	0	unclassified
TFAM	23	Mitochondrion				238	0	1	0	0	0	0	0	0	0	0	0	0	238	1	2	4	1	CS
GBF1	24	0				239	1	1	0	0	0	0	0	0	0	0	5	0	239	0.714286	11	7	7	Nucleus
HYPK	24	0				240	0	0	0	0	0	0	0	0	0	0	0	0	240	0	100	1	0	unclassified
IFIT5	24	0				241	0	0	0	0	0	0	0	0	0	0	0	0	241	0	100	1	0	unclassified
PDS5A	24	Nucleus				242	0	1	0	0	0	0	0	0	0	0	6	1	242	0.857143	11	16	7	Nucleus
ADRM1	25	0				243	0	0	0	0	0	0	0	0	0	0	0	0	243	0	100	2	0	unclassified
CYSTM1	25	0				244	0	0	0	0	0	0	0	0	1	0	0	0	244	1	9	3	1	Mitochondrion
LAMTOR1	25	0				245	0	0	0	0	0	0	0	0	1	0	4	0	245	0.8	11	9	5	Nucleus
PLP2	25	0				246	0	0	0	0	0	0	0	0	0	0	0	0	246	0	100	2	0	unclassified
PUS1	25	0				247	0	0	0	0	0	0	0	0	0	0	1	0	247	1	11	1	1	Nucleus
SYPL1	25	Secreted				248	0	0	0	0	0	0	0	0	0	1	0	1	248	1	10	2	1	Peroxisome
TXNDC12	25	ER				249	1	0	0	0	0	0	0	0	0	0	0	0	249	1	1	3	1	CYTOSOL
UBL4A	25	0				250	0	0	0	0	0	0	0	0	0	0	3	0	250	1	11	3	3	Nucleus
VAT1	25	0				251	0	0	0	0	0	0	0	0	0	0	0	0	251	0	100	1	0	unclassified
ARFIP1	26	Golgi				252	0	0	0	0	0	0	0	0	0	0	1	0	252	1	11	3	1	Nucleus
DDX6	26	0				253	0	0	0	0	0	0	0	0	0	0	0	0	253	0	100	1	0	unclassified
DNAJA1	26	0				254	1	0	0	0	0	0	0	0	0	0	0	0	254	1	1	3	1	CYTOSOL
DNAJC7	26	0				255	0	0	0	0	0	0	0	0	0	0	0	0	255	0	100	1	0	unclassified
KPNA2	26	0				256	0	0	0	0	0	0	0	1	1	0	0	0	256	0.5	8	4	2	ER
SNX5	26	0				257	0	0	0	0	0	0	0	0	1	0	0	0	257	1	9	4	1	Mitochondrion
ABHD16A	27	0				258	0	0	0	0	0	0	0	0	0	0	0	0	258	0	100	1	0	unclassified
ABHD6	27	0				259	0	0	0	0	0	0	1	0	0	0	0	0	259	1	7	1	1	Golgi
ACADSB	27	Mitochondrion				260	0	0	0	0	0	0	0	0	1	0	2	0	260	0.666667	11	7	3	Nucleus
ACBD6	27	cytosol				261	0	0	0	0	0	0	0	0	0	0	3	0	261	1	11	4	3	Nucleus
ACSF2	27	Mitochondrion				262	0	0	0	0	0	0	0	0	0	0	0	0	262	0	100	1	0	unclassified
ADGRG1	27	Secreted				263	0	0	0	0	0	0	1	0	0	0	0	0	263	1	7	6	1	Golgi
AGA	27	lysosome				264	0	0	0	0	0	0	0	0	1	0	0	0	264	1	9	1	1	Mitochondrion
AHCYL1	27	0				265	0	1	0	0	0	0	0	1	2	0	3	0	265	0.428571	11	11	7	Nucleus
AKAP13	27	0				266	0	0	0	0	0	0	0	0	0	0	0	0	266	0	100	1	0	unclassified
ALG11	27	ER				267	0	0	0	0	0	0	0	0	0	0	0	1	267	0	100	3	0	unclassified
AMACR	27	Mitochondrion				268	0	0	0	0	0	0	0	0	1	0	1	0	268	0.5	9	2	2	Mitochondrion
APH1A	27	0				269	0	0	0	0	0	0	0	0	0	0	2	0	269	1	11	3	2	Nucleus
ARL5B	27	0				270	0	0	0	0	0	0	0	0	0	0	0	0	270	0	100	1	0	unclassified
ASAH1	27	0				271	0	0	0	0	0	0	0	0	0	0	0	0	271	0	100	4	0	unclassified
ATL2	27	ER				272	0	0	0	0	0	0	0	1	0	0	0	0	272	1	8	1	1	ER
ATL3	27	ER				273	0	0	0	0	0	0	0	0	1	0	3	0	273	0.75	11	4	4	Nucleus
ATP13A3	27	0				274	1	0	0	0	0	4	0	0	1	0	0	0	274	0.666667	6	11	6	PM
ATP5ME	27	Mitochondrion				275	1	0	0	0	0	0	0	0	0	0	0	0	275	1	1	1	1	CYTOSOL
ATPAF1	27	Mitochondrion				276	0	0	0	0	0	0	0	0	0	0	5	0	276	1	11	8	5	Nucleus
ATXN2	27	cytosol				277	0	0	0	0	0	0	0	0	0	0	0	0	277	0	100	1	0	unclassified
ATXN3	27	Nucleus				278	1	0	0	0	0	0	0	1	0	0	0	0	278	0.5	1	4	2	CYTOSOL
BAD	27	0				279	0	0	0	0	0	0	0	0	0	0	0	0	279	0	100	1	0	unclassified
BCAP31	27	0				280	0	0	0	0	0	0	0	0	2	0	0	0	280	1	9	4	2	Mitochondrion
BTD	27	Secreted				281	0	0	0	0	0	1	0	0	0	0	1	0	281	0.5	6	5	2	PM
CAVIN1	27	0				282	2	0	0	0	0	0	0	0	0	0	1	0	282	0.666667	1	5	3	CYTOSOL
CCDC6	27	CS				283	0	0	0	0	0	0	0	0	0	0	0	0	283	0	100	1	0	unclassified
CD63	27	0				284	0	0	0	1	0	0	0	0	0	0	0	0	284	1	4	1	1	endosome
CHMP6	27	endosome				285	1	0	0	0	0	0	0	0	2	0	0	0	285	0.666667	9	5	3	Mitochondrion
CHPT1	27	Golgi				286	0	0	0	0	0	0	0	0	0	0	0	0	286	0	100	1	0	unclassified
CLCC1	27	0				287	0	0	0	0	0	0	0	0	0	0	0	0	287	0	100	4	0	unclassified
CLPTM1	27	0				288	0	0	0	0	0	0	0	0	0	0	0	0	288	0	100	1	0	unclassified
CMC2	27	Mitochondrion				289	0	1	0	0	0	0	1	0	0	0	0	0	289	0.5	2	3	2	CS
CNIH4	27	0				290	0	0	0	0	0	0	0	0	1	0	0	0	290	1	9	1	1	Mitochondrion
COQ8B	27	0				291	0	0	0	0	0	0	0	0	1	0	1	0	291	0.5	9	2	2	Mitochondrion
COX17	27	0				292	0	0	0	0	0	0	0	1	4	0	0	0	292	0.8	9	5	5	Mitochondrion
CRELD2	27	ER				293	0	0	0	0	0	0	0	0	0	0	0	0	293	0	100	1	0	unclassified
CTDP1	27	0				294	0	0	0	0	0	0	0	1	1	0	1	0	294	0.333333	8	4	3	ER
CTSA	27	lysosome				295	0	0	0	0	0	0	0	0	3	0	5	1	295	0.625	11	11	8	Nucleus
CTSB	27	0				296	0	0	0	0	0	0	0	0	0	0	2	1	296	1	11	4	2	Nucleus
CTU1	27	cytosol				297	0	0	0	0	0	0	0	0	0	0	0	0	297	0	100	1	0	unclassified
CXADR	27	Secreted				298	1	0	0	0	0	0	0	0	0	0	0	0	298	1	1	4	1	CYTOSOL
CYB5A	27	0				299	0	0	0	0	0	0	0	0	0	0	0	0	299	0	100	2	0	unclassified
CYBC1	27	ER				300	0	0	0	0	0	0	0	0	0	0	2	0	300	1	11	7	2	Nucleus
CYP20A1	27	0				301	0	0	0	0	0	0	0	0	0	0	0	0	301	0	100	1	0	unclassified
DBT	27	Mitochondrion				302	2	0	0	0	0	0	0	0	0	0	0	0	302	1	1	7	2	CYTOSOL
DDA1	27	Nucleus				303	0	0	0	0	0	0	0	0	0	0	0	0	303	0	100	1	0	unclassified
DDX28	27	0				304	0	0	0	0	0	0	0	0	2	0	0	0	304	1	9	2	2	Mitochondrion
DGKE	27	0				305	0	0	0	0	0	0	0	1	0	0	1	0	305	0.5	8	3	2	ER
DHRS1	27	ER				306	0	0	0	0	0	0	0	0	0	0	0	0	306	0	100	2	0	unclassified
DHRS7	27	0				307	0	0	0	1	0	0	1	1	5	1	0	0	307	0.555556	9	10	9	Mitochondrion
DNAJB2	27	0				308	1	0	0	0	0	0	0	1	0	0	0	0	308	0.5	1	3	2	CYTOSOL
DNASE2	27	lysosome				309	1	0	0	0	0	1	0	0	0	0	0	0	309	0.5	1	7	2	CYTOSOL
DNLZ	27	Mitochondrion				310	0	0	0	0	0	0	0	0	0	0	4	0	310	1	11	8	4	Nucleus
ELOVL1	27	ER				311	0	0	0	0	0	0	0	1	1	0	2	0	311	0.5	11	6	4	Nucleus
ERAP1	27	ER				312	0	0	0	0	0	0	0	0	2	0	0	0	312	1	9	3	2	Mitochondrion
ERGIC2	27	0				313	3	1	0	0	0	0	0	0	1	0	0	0	313	0.6	1	15	5	CYTOSOL
ERGIC3	27	0				314	0	0	0	0	0	0	0	0	0	0	0	0	314	0	100	1	0	unclassified
ERLEC1	27	ER				315	0	0	0	0	0	0	0	0	0	0	0	0	315	0	100	1	0	unclassified
FADD	27	0				316	0	0	0	0	0	0	1	0	0	0	0	0	316	1	7	2	1	Golgi
FAM114A1	27	cytosol				317	0	0	0	0	1	0	0	0	0	0	0	0	317	1	5	1	1	lysosome
FAM177A1	27	0				318	0	0	0	0	0	0	0	0	0	0	0	0	318	0	100	2	0	unclassified
FAM3C	27	0				319	0	0	0	0	0	0	0	0	0	0	1	0	319	1	11	2	1	Nucleus
FITM2	27	ER				320	1	0	0	0	0	0	0	0	0	0	0	0	320	1	1	1	1	CYTOSOL
FKBP10	27	ER				321	0	0	0	0	0	0	0	1	0	0	0	0	321	1	8	2	1	ER
FUCA2	27	Secreted				322	0	0	0	0	0	0	0	0	0	0	0	0	322	0	100	1	0	unclassified
FUNDC2	27	0				323	0	1	0	0	0	0	0	0	0	0	0	0	323	1	2	1	1	CS
GAN	27	CS				324	2	0	0	0	0	0	0	0	0	0	1	0	324	0.666667	1	7	3	CYTOSOL
GATB	27	Mitochondrion				325	0	0	0	0	0	0	0	0	0	0	0	0	325	0	100	3	0	unclassified
GCSH	27	Mitochondrion				326	1	0	0	0	0	0	0	0	1	0	1	0	326	0.333333	1	7	3	CYTOSOL
GDE1	27	0				327	4	1	2	0	0	0	0	0	0	0	1	0	327	0.5	1	13	8	CYTOSOL
GDPD1	27	0				328	0	0	0	0	0	0	1	0	1	0	0	0	328	0.5	7	4	2	Golgi
GFER	27	0				329	0	0	0	0	0	0	0	1	5	1	0	0	329	0.714286	9	10	7	Mitochondrion
GFM2	27	Mitochondrion				330	0	0	0	0	0	0	0	0	0	0	1	0	330	1	11	1	1	Nucleus
GIT1	27	0				331	0	0	0	0	0	0	0	0	4	0	0	0	331	1	9	7	4	Mitochondrion
GLCE	27	Golgi				332	0	0	0	0	0	0	0	0	0	0	2	1	332	1	11	4	2	Nucleus
GLS	27	0				333	1	0	0	0	0	0	0	0	0	0	0	0	333	1	1	1	1	CYTOSOL
GLT8D1	27	Golgi				334	0	0	0	0	0	0	0	0	0	0	4	1	334	1	11	8	4	Nucleus
GNB1L	27	0				335	0	0	0	0	0	0	0	0	0	0	1	0	335	1	11	1	1	Nucleus
GNS	27	lysosome				336	0	0	0	0	0	0	0	0	0	0	0	0	336	0	100	2	0	unclassified
GOLGA5	27	Golgi				337	1	0	0	0	0	0	0	0	0	0	3	0	337	0.75	11	5	4	Nucleus
GOLT1B	27	Golgi				338	0	0	0	0	0	0	0	0	0	0	3	1	338	1	11	5	3	Nucleus
GPAT4	27	ER				339	0	0	0	0	0	0	0	0	0	0	1	0	339	1	11	1	1	Nucleus
GXYLT1	27	0				340	0	0	0	0	0	0	0	3	2	0	0	0	340	0.6	8	8	5	ER
H6PD	27	ER				341	0	0	0	0	0	1	1	2	6	0	0	0	341	0.6	9	16	10	Mitochondrion
HERPUD1	27	ER				342	1	0	0	0	0	0	0	0	0	0	0	1	342	1	1	4	1	CYTOSOL
HM13	27	ER				343	0	0	0	0	0	0	0	1	2	0	0	0	343	0.666667	9	5	3	Mitochondrion
HSD17B7	27	PM				344	0	0	0	0	0	0	0	0	0	0	0	0	344	0	100	1	0	unclassified
HSDL1	27	Mitochondrion				345	0	0	0	0	0	0	0	0	0	0	0	0	345	0	100	2	0	unclassified
IER3IP1	27	ER				346	1	0	1	0	0	0	0	0	0	0	0	0	346	0.5	1	2	2	CYTOSOL
ISCA1	27	Mitochondrion				347	0	0	0	0	0	0	0	2	7	0	0	0	347	0.777778	9	12	9	Mitochondrion
JTB	27	0				348	0	1	0	0	0	0	0	0	1	0	1	0	348	0.333333	2	4	3	CS
KDSR	27	ER				349	0	0	1	0	0	0	0	0	0	0	0	0	349	1	3	4	1	ribosome
KIF15	27	0				350	0	0	0	0	0	0	0	0	0	0	3	2	350	1	11	6	3	Nucleus
L2HGDH	27	Mitochondrion				351	0	1	0	0	0	0	0	0	0	0	0	0	351	1	2	4	1	CS
LAGE3	27	0				352	0	0	0	0	0	0	0	0	0	0	1	0	352	1	11	1	1	Nucleus
LAMA5	27	Secreted				353	0	0	0	0	0	0	0	0	1	0	1	0	353	0.5	9	3	2	Mitochondrion
LAMC1	27	Secreted				354	0	0	0	1	2	0	0	1	3	0	0	0	354	0.428571	9	9	7	Mitochondrion
LAMTOR5	27	0				355	0	0	0	0	0	0	0	0	1	0	0	0	355	1	9	4	1	Mitochondrion
LGALSL	27	0				356	0	2	0	0	0	0	0	0	0	0	2	1	356	0.5	2	7	4	CS
LNPK	27	0				357	0	0	0	0	0	0	0	2	2	0	0	0	357	0.5	8	6	4	ER
LPCAT1	27	0				358	1	0	0	0	0	1	0	0	0	0	0	0	358	0.5	1	4	2	CYTOSOL
LPCAT3	27	ER				359	0	0	0	0	0	0	0	0	0	0	0	0	359	0	100	3	0	unclassified
LPGAT1	27	ER				360	0	0	0	0	0	0	0	0	0	0	0	0	360	0	100	1	0	unclassified
LYRM4	27	Mitochondrion				361	0	0	3	0	0	0	0	0	0	0	0	0	361	1	3	6	3	ribosome
LYSMD3	27	Golgi				362	4	0	0	0	0	0	0	0	0	0	0	0	362	1	1	8	4	CYTOSOL
M6PR	27	lysosome				363	0	0	0	0	0	0	0	0	0	0	0	0	363	0	100	2	0	unclassified
MANBA	27	lysosome				364	0	0	0	0	0	0	0	0	0	0	0	0	364	0	100	2	0	unclassified
MBLAC2	27	Secreted				365	0	0	0	0	0	0	0	0	0	0	0	0	365	0	100	1	0	unclassified
MFN1	27	Mitochondrion				366	0	0	0	0	0	0	0	0	0	0	0	0	366	0	100	1	0	unclassified
MFN2	27	Mitochondrion				367	0	0	0	0	0	0	0	0	0	0	2	2	367	1	11	12	2	Nucleus
MFSD1	27	0				368	1	0	0	0	0	0	0	0	0	0	0	0	368	1	1	1	1	CYTOSOL
MINPP1	27	ER				369	5	1	0	1	0	2	0	0	0	0	0	0	369	0.555556	1	16	9	CYTOSOL
MOSPD2	27	PM				370	0	1	0	0	0	0	0	0	1	0	0	0	370	0.5	2	4	2	CS
MRPL30	27	Mitochondrion				371	1	0	0	0	0	0	0	0	0	0	0	0	371	1	1	4	1	CYTOSOL
MRPS18C	27	Mitochondrion				372	0	0	0	0	0	0	0	0	1	0	0	0	372	1	9	2	1	Mitochondrion
MRPS36	27	Mitochondrion				373	0	0	0	0	0	0	0	0	0	0	1	0	373	1	11	1	1	Nucleus
MSMO1	27	ER				374	0	0	0	0	0	0	0	0	1	0	1	0	374	0.5	9	3	2	Mitochondrion
NCKIPSD	27	0				375	0	0	0	0	0	0	0	0	0	0	0	0	375	0	100	2	0	unclassified
NOA1	27	Mitochondrion				376	0	0	0	0	0	0	0	0	0	0	0	0	376	0	100	1	0	unclassified
NUCB1	27	0				377	0	0	0	0	0	0	0	0	0	0	5	0	377	1	11	5	5	Nucleus
NUCB2	27	0				378	0	0	0	1	0	0	0	0	2	0	1	0	378	0.5	9	7	4	Mitochondrion
NUDCD3	27	0				379	0	0	0	0	0	0	0	0	0	0	1	0	379	1	11	2	1	Nucleus
ORMDL2	27	ER				380	0	0	0	0	0	0	0	0	0	0	0	0	380	0	100	2	0	unclassified
PCCB	27	Mitochondrion				381	0	0	0	0	0	1	0	0	0	0	0	0	381	1	6	2	1	PM
PCYOX1	27	lysosome				382	0	0	0	0	0	0	0	0	0	0	0	0	382	0	100	1	0	unclassified
PDPR	27	Mitochondrion				383	0	0	0	0	0	0	0	0	0	0	0	0	383	0	100	6	0	unclassified
PDZD8	27	0				384	0	0	0	0	0	0	0	0	0	0	0	0	384	0	100	2	0	unclassified
PEX13	27	Peroxisome				385	1	0	0	0	1	0	0	1	0	0	0	0	385	0.333333	1	4	3	CYTOSOL
PEX14	27	0				386	0	0	0	0	0	0	0	0	0	0	0	0	386	0	100	3	0	unclassified
PGAP4	27	0				387	0	0	0	0	0	0	0	0	0	0	4	1	387	1	11	7	4	Nucleus
PGRMC1	27	ER				388	0	0	0	0	0	0	0	0	0	0	0	0	388	0	100	2	0	unclassified
PGRMC2	27	0				389	0	0	0	0	0	0	0	0	0	0	0	0	389	0	100	1	0	unclassified
PIGU	27	ER				390	0	0	0	0	0	0	0	0	1	0	1	0	390	0.5	9	2	2	Mitochondrion
PLBD2	27	lysosome				391	0	0	1	0	0	0	0	0	0	0	0	0	391	1	3	2	1	ribosome
PLIN2	27	0				392	0	0	0	0	0	0	0	0	2	0	0	0	392	1	9	4	2	Mitochondrion
PODXL	27	0				393	0	0	0	0	0	0	0	0	0	0	0	0	393	0	100	1	0	unclassified
POFUT2	27	0				394	0	0	0	0	0	0	0	1	3	0	0	0	394	0.75	9	6	4	Mitochondrion
POLR3H	27	Nucleus				395	0	0	0	0	0	0	0	0	0	0	0	0	395	0	100	1	0	unclassified
PPID	27	0				396	0	0	0	0	0	0	0	1	8	0	5	0	396	0.571429	9	18	14	Mitochondrion
PPT1	27	0				397	0	0	0	0	0	0	0	0	0	0	1	0	397	1	11	1	1	Nucleus
PRCP	27	lysosome				398	0	0	0	0	0	0	0	0	0	0	1	0	398	1	11	5	1	Nucleus
PRDX3	27	0				399	1	0	1	0	0	0	0	2	4	0	0	0	399	0.5	9	10	8	Mitochondrion
QRSL1	27	Mitochondrion				400	0	0	0	1	0	0	1	0	0	0	0	0	400	0.5	4	7	2	endosome
RAB29	27	0				401	0	0	0	0	1	0	0	1	2	0	0	0	401	0.5	9	10	4	Mitochondrion
RAB7A	27	0				402	0	0	0	0	0	0	0	0	0	0	0	0	402	0	100	2	0	unclassified
RAB9A	27	0				403	0	0	0	0	0	0	0	1	0	0	0	2	403	1	12	6	1	Nucleolus
RABGEF1	27	0				404	0	0	0	0	0	0	0	0	1	0	0	0	404	1	9	2	1	Mitochondrion
RARS2	27	Mitochondrion				405	0	0	0	0	0	0	0	0	0	0	0	0	405	0	100	1	0	unclassified
RDH10	27	ER				406	0	0	0	0	0	0	0	3	1	0	0	1	406	0.75	8	6	4	ER
REEP5	27	ER				407	1	0	0	0	0	0	0	0	0	0	0	0	407	1	1	4	1	CYTOSOL
RNASET2	27	0				408	0	0	0	0	0	0	0	3	3	0	0	0	408	0.5	8	7	6	ER
RPP14	27	Nucleolus				409	0	0	0	0	0	0	0	0	1	0	0	0	409	1	9	5	1	Mitochondrion
RTN3	27	0				410	0	0	0	0	0	0	0	0	0	0	0	1	410	0	100	1	0	unclassified
RUSF1	27	0				411	0	2	0	0	0	0	0	0	0	0	3	0	411	0.6	11	11	5	Nucleus
SCAMP1	27	0				412	0	0	0	0	0	0	0	0	0	0	3	0	412	1	11	8	3	Nucleus
SCAMP3	27	0				413	0	0	0	0	0	0	0	0	0	0	1	0	413	1	11	1	1	Nucleus
SDR39U1	27	Nucleus				414	0	0	0	0	0	0	0	1	0	0	2	0	414	0.666667	11	8	3	Nucleus
SELENOF	27	ER				415	0	0	0	0	0	0	0	0	1	0	0	0	415	1	9	2	1	Mitochondrion
SELENOS	27	0				416	0	0	0	0	0	0	0	0	0	0	0	0	416	0	100	2	0	unclassified
SELENOT	27	ER				417	0	0	0	0	0	0	0	0	0	0	0	0	417	0	100	2	0	unclassified
SFT2D2	27	Secreted				418	0	0	0	1	0	0	0	0	0	0	0	0	418	1	4	2	1	endosome
SIRT2	27	0				419	0	0	0	0	0	0	0	0	1	0	0	0	419	1	9	1	1	Mitochondrion
SLC12A9	27	PM				420	1	0	0	0	0	0	0	0	0	0	1	0	420	0.5	1	5	2	CYTOSOL
SLC18B1	27	0				421	0	0	0	0	0	0	0	0	0	0	1	0	421	1	11	1	1	Nucleus
SLC33A1	27	ER				422	0	0	0	0	0	0	0	0	0	0	2	0	422	1	11	7	2	Nucleus
SLC35A2	27	Golgi				423	0	0	0	0	0	0	0	0	0	0	1	1	423	1	11	6	1	Nucleus
SLC39A1	27	ER				424	0	0	0	0	0	0	0	0	0	0	1	0	424	1	11	1	1	Nucleus
SLC44A1	27	Mitochondrion				425	0	0	0	0	0	0	0	0	0	0	0	1	425	0	100	1	0	unclassified
SOD2	27	Mitochondrion				426	0	0	0	0	0	0	0	1	2	0	1	0	426	0.5	9	5	4	Mitochondrion
SPG21	27	0				427	0	0	0	0	0	0	0	0	0	0	1	1	427	1	11	2	1	Nucleus
SPNS1	27	Mitochondrion				428	0	0	0	0	0	0	0	0	0	0	3	2	428	1	11	6	3	Nucleus
SPRYD4	27	Nucleus				429	0	0	0	0	0	0	0	0	1	0	0	0	429	1	9	2	1	Mitochondrion
SPTLC2	27	ER				430	0	0	0	0	0	0	0	0	0	0	5	0	430	1	11	10	5	Nucleus
STX2	27	0				431	0	0	0	0	0	0	0	0	0	0	1	0	431	1	11	3	1	Nucleus
STX7	27	endosome				432	0	0	0	0	0	0	0	1	1	0	0	0	432	0.5	8	5	2	ER
SURF4	27	0				433	0	0	0	0	0	0	0	0	0	0	1	0	433	1	11	6	1	Nucleus
TBC1D5	27	0				434	0	0	0	0	0	0	0	1	0	0	0	0	434	1	8	1	1	ER
TEX264	27	0				435	0	0	0	0	0	0	0	0	0	0	1	0	435	1	11	7	1	Nucleus
THEM4	27	0				436	0	0	0	0	0	0	0	0	0	0	1	0	436	1	11	2	1	Nucleus
TM9SF3	27	0				437	0	0	0	0	0	0	0	0	0	0	0	0	437	0	100	1	0	unclassified
TMED5	27	0				438	0	0	0	0	0	0	0	0	0	0	3	0	438	1	11	7	3	Nucleus
TMEM106B	27	0				439	0	0	0	0	0	0	0	0	0	0	3	0	439	1	11	5	3	Nucleus
TMEM128	27	0				440	0	0	0	0	0	0	0	0	0	0	0	0	440	0	100	2	0	unclassified
TMEM160	27	0				441	0	0	0	0	0	0	0	1	0	0	0	0	441	1	8	3	1	ER
TMEM222	27	0				442	0	0	0	0	0	0	0	0	0	0	0	0	442	0	100	1	0	unclassified
TMEM50A	27	ER				443	0	0	0	0	0	0	0	0	2	0	2	0	443	0.5	9	7	4	Mitochondrion
TMEM51	27	0				444	0	0	0	0	0	0	0	0	0	0	2	1	444	1	11	5	2	Nucleus
TMEM68	27	0				445	0	0	1	0	0	0	0	0	0	0	2	0	445	0.666667	11	3	3	Nucleus
TMF1	27	0				446	0	0	0	0	0	0	0	0	0	0	0	0	446	0	100	2	0	unclassified
TMUB1	27	0				447	0	0	0	0	0	0	0	0	0	0	0	0	447	0	100	1	0	unclassified
TNFRSF10B	27	PM				448	0	0	0	0	0	0	0	0	0	0	0	0	448	0	100	1	0	unclassified
TOM1	27	0				449	0	0	0	0	0	0	0	0	0	0	0	0	449	0	100	2	0	unclassified
TOR1A	27	0				450	0	0	0	0	0	0	0	0	0	0	0	0	450	0	100	3	0	unclassified
TOR1AIP2	27	0				451	0	0	0	0	0	0	0	0	0	0	4	3	451	1	11	10	4	Nucleus
TOR3A	27	0				452	0	0	0	0	0	0	1	0	0	0	1	0	452	0.5	7	3	2	Golgi
TRIT1	27	Mitochondrion				453	0	0	0	0	0	0	0	0	0	0	7	0	453	1	11	10	7	Nucleus
TRMU	27	Mitochondrion				454	0	0	0	0	0	0	0	0	0	0	1	0	454	1	11	2	1	Nucleus
UBAC2	27	ER				455	0	0	0	0	0	0	0	0	0	0	0	0	455	0	100	2	0	unclassified
USP34	27	Cytosol				456	0	0	0	0	0	0	0	0	0	0	2	1	456	1	11	3	2	Nucleus
YIF1B	27	0				457	0	0	0	0	0	0	0	0	0	0	0	0	457	0	100	1	0	unclassified
CBX8	28	Nucleus				458	1	0	0	0	0	0	0	0	0	0	0	0	458	1	1	4	1	CYTOSOL
MTA2	28	Nucleus				459	0	0	0	0	0	0	0	0	0	0	4	1	459	1	11	7	4	Nucleus
NCOA5	28	Nucleus				460	0	0	0	0	0	0	0	0	0	0	3	0	460	1	11	4	3	Nucleus
RPRD1B	28	Nucleus				461	0	0	0	0	0	0	0	0	0	0	0	0	461	0	100	2	0	unclassified
SNRPA	28	Nucleus				462	0	0	0	0	0	0	0	0	0	0	2	0	462	1	11	2	2	Nucleus
ZC3H14	28	0				463	0	0	0	0	0	0	0	0	0	0	0	0	463	0	100	3	0	unclassified
VARS2	29	Mitochondrion				464	0	0	0	0	0	0	0	0	0	0	0	0	464	0	100	1	0	unclassified
ZNF24	30	Nucleus				465	0	0	0	0	0	0	0	1	1	0	1	0	465	0.333333	8	7	3	ER
COG4	31	0				466	1	0	0	0	0	0	1	0	3	0	0	0	466	0.6	9	8	5	Mitochondrion
COG7	31	Golgi				467	3	0	0	0	0	1	0	0	0	0	0	0	467	0.75	1	6	4	CYTOSOL
PPP6R1	31	cytosol				468	0	0	0	0	0	0	0	0	0	0	0	0	468	0	100	4	0	unclassified
ANKFY1	32	0				469	1	2	1	0	0	0	0	0	0	0	0	0	469	0.5	2	7	4	CS
LNPEP	32	Secreted				470	0	0	0	0	0	0	0	0	1	0	1	0	470	0.5	9	3	2	Mitochondrion
NCSTN	32	0				471	0	0	0	0	0	0	0	0	0	0	1	0	471	1	11	1	1	Nucleus
OCIAD2	32	endosome				472	1	0	0	0	0	0	0	0	0	0	0	0	472	1	1	1	1	CYTOSOL
POLR3A	32	Nucleus				473	0	0	0	0	0	0	0	0	1	0	2	0	473	0.666667	11	5	3	Nucleus
SLC4A7	32	PM				474	0	0	0	0	0	0	0	0	0	0	0	0	474	0	100	1	0	unclassified
DNAJB1	33	0				475	0	1	0	0	0	0	0	0	0	0	0	0	475	1	2	2	1	CS
HDGF	33	0				476	0	0	0	0	0	0	0	0	0	0	0	0	476	0	100	1	0	unclassified
TCEA1	33	Nucleus				477	1	0	0	0	0	0	0	0	0	0	0	0	477	1	1	5	1	CYTOSOL
YIPF6	34	Golgi				478	1	0	0	0	0	0	0	0	0	0	0	0	478	1	1	1	1	CYTOSOL
SELENBP1	35	0				479	0	0	0	0	0	0	0	1	0	0	0	0	479	1	8	1	1	ER
ANP32A	36	0				480	0	0	0	0	0	0	0	0	0	0	1	0	480	1	11	2	1	Nucleus
EIF4H	36	0				481	0	0	0	0	0	0	0	0	0	0	0	0	481	0	100	9	0	unclassified
ENAH	36	CS				482	0	0	0	0	0	0	0	0	0	0	0	0	482	0	100	1	0	unclassified
MINK1	36	0				483	0	0	0	0	0	1	0	2	1	0	0	0	483	0.5	8	7	4	ER
PSMG1	36	0				484	1	0	0	0	0	0	0	0	0	0	1	0	484	0.5	1	3	2	CYTOSOL
RANBP1	36	0				485	0	0	0	0	0	0	0	0	0	0	5	0	485	1	11	7	5	Nucleus
RTRAF	36	0				486	2	0	0	0	0	2	0	0	0	0	0	0	486	0.5	1	5	4	CYTOSOL
RPP38	37	Nucleolus				487	0	0	0	0	0	0	0	0	1	0	0	0	487	1	9	2	1	Mitochondrion
XRN2	37	Nucleolus				488	0	0	0	0	0	0	0	0	1	0	0	0	488	1	9	1	1	Mitochondrion
HDAC3	38	0				489	0	0	0	0	0	0	0	0	0	0	2	0	489	1	11	2	2	Nucleus
MED8	38	Nucleus				490	3	0	0	0	0	0	0	0	0	0	0	0	490	1	1	4	3	CYTOSOL
PVR	38	Secreted				491	0	0	0	0	0	0	0	3	3	0	0	0	491	0.5	8	7	6	ER
ALKBH7	39	Mitochondrion				492	0	1	0	0	0	1	0	0	0	0	0	0	492	0.5	2	5	2	CS
ERCC5	39	Nucleus				493	0	0	0	0	0	1	0	0	0	0	1	1	493	0.5	6	4	2	PM
ASF1B	40	Nucleus				494	0	0	0	0	0	0	0	0	0	0	0	0	494	0	100	2	0	unclassified
FAF2	40	0				495	0	0	0	0	0	1	0	0	0	0	1	0	495	0.5	6	6	2	PM
MRPL47	40	Mitochondrion				496	0	0	0	0	0	0	0	0	2	0	0	0	496	1	9	2	2	Mitochondrion
RER1	40	Golgi				497	0	0	0	0	0	0	0	0	0	0	0	0	497	0	100	1	0	unclassified
SLC35A1	40	Golgi				498	0	0	0	0	0	0	0	0	0	0	0	0	498	0	100	1	0	unclassified
EBNA1BP2	41	Nucleolus				499	0	0	0	0	0	0	0	0	0	0	1	0	499	1	11	3	1	Nucleus
MAGT1	41	ER				500	0	0	0	0	0	1	0	0	0	0	1	0	500	0.5	6	5	2	PM
NMD3	41	0				501	0	0	0	0	0	0	0	2	2	0	0	0	501	0.5	8	6	4	ER
RNPS1	41	0				502	0	0	0	0	0	0	0	0	0	0	0	0	502	0	100	1	0	unclassified
TOR1AIP1	41	0				503	0	1	0	0	0	0	0	0	0	0	2	0	503	0.666667	11	6	3	Nucleus
HTRA2	42	0				504	0	0	0	0	0	1	0	0	0	0	0	0	504	1	6	1	1	PM
SRRM2	42	Nucleus				505	0	0	0	0	0	0	0	4	1	1	0	0	505	0.666667	8	8	6	ER
STK24	42	0				506	1	0	0	0	0	0	0	0	0	0	0	0	506	1	1	1	1	CYTOSOL
STK26	42	0				507	0	0	0	0	0	0	0	0	0	0	0	0	507	0	100	1	0	unclassified
ULBP2	43	0				508	0	0	0	0	0	0	0	0	0	0	1	0	508	1	11	1	1	Nucleus
MAGOHB	44	Nucleus				509	1	0	0	0	0	0	0	0	0	0	2	0	509	0.666667	11	7	3	Nucleus
BID	45	0				510	0	0	0	0	0	0	0	0	0	0	7	1	510	1	11	12	7	Nucleus
HS1BP3	45	0				511	1	0	0	0	0	0	0	0	0	0	1	1	511	0.5	1	5	2	CYTOSOL
NAP1L1	45	0				512	2	1	0	0	0	0	0	0	0	0	0	0	512	0.666667	1	6	3	CYTOSOL
PLIN3	45	0				513	0	0	0	0	0	0	0	0	0	0	1	0	513	1	11	1	1	Nucleus
SHC1	46	0				514	0	0	0	0	0	0	0	0	0	0	0	0	514	0	100	3	0	unclassified
TBCE	46	CS				515	0	0	0	0	0	0	0	0	0	0	0	0	515	0	100	1	0	unclassified
ACBD3	47	0				516	1	0	0	0	0	0	0	0	0	0	1	0	516	0.5	1	8	2	CYTOSOL
CRYZ	48	cytosol				517	0	0	0	0	0	0	0	0	1	0	1	0	517	0.5	9	3	2	Mitochondrion
DCPS	48	0				518	0	0	0	0	0	0	0	0	0	0	0	0	518	0	100	4	0	unclassified
EIF3G	48	0				519	0	0	0	0	0	0	0	0	0	0	0	0	519	0	100	3	0	unclassified
GMPPA	48	cytosol				520	0	0	0	0	0	0	0	0	0	0	3	0	520	1	11	3	3	Nucleus
HEBP1	48	cytosol				521	0	0	0	0	0	0	0	0	2	0	0	0	521	1	9	6	2	Mitochondrion
PAICS	48	0				522	0	0	0	0	0	0	0	0	0	0	2	0	522	1	11	2	2	Nucleus
PITPNB	48	0				523	1	0	0	0	0	0	0	0	0	0	1	0	523	0.5	1	3	2	CYTOSOL
PPA2	48	Mitochondrion				524	0	1	0	0	0	0	0	0	0	0	0	0	524	1	2	1	1	CS
QTRT1	48	0				525	0	0	0	0	0	0	0	1	4	0	1	0	525	0.666667	9	6	6	Mitochondrion
CHMP3	49	0				526	0	0	0	0	0	0	0	1	2	0	1	0	526	0.5	9	7	4	Mitochondrion
HSPA1L	49	0				527	0	0	0	0	0	0	0	3	4	1	1	0	527	0.444444	9	14	9	Mitochondrion
ZNF280C	50	Nucleus				528	0	0	0	0	0	0	0	0	1	0	0	0	528	1	9	1	1	Mitochondrion
PURB	51	Nucleus				529	0	0	4	0	0	0	0	0	0	0	0	0	529	1	3	7	4	ribosome
C2CD5	52	0				530	0	0	0	0	0	0	0	1	1	0	0	0	530	0.5	8	3	2	ER
EPB41L1	52	CS				531	0	0	0	0	0	0	0	0	1	0	0	0	531	1	9	2	1	Mitochondrion
ZNF622	52	0				532	0	0	0	0	0	0	0	0	0	0	0	1	532	0	100	4	0	unclassified
BAZ1B	53	Nucleus				533	3	0	1	0	0	0	0	0	2	0	0	0	533	0.5	1	14	6	CYTOSOL
CARMIL1	53	0				534	3	0	0	0	0	0	0	0	0	0	1	0	534	0.75	1	7	4	CYTOSOL
KPNA1	53	0				535	1	3	0	0	0	1	0	0	0	0	0	0	535	0.6	2	14	5	CS
TMEM214	53	ER				536	0	0	0	0	0	0	0	0	0	0	0	0	536	0	100	1	0	unclassified
ACP6	54	Mitochondrion				537	0	0	0	0	0	0	0	0	1	0	0	0	537	1	9	1	1	Mitochondrion
CHDH	54	Mitochondrion				538	0	0	0	0	0	0	0	0	0	0	0	0	538	0	100	5	0	unclassified
NCLN	54	ER				539	0	0	0	0	0	0	0	0	0	0	0	0	539	0	100	3	0	unclassified
PON2	54	0				540	0	0	0	0	0	0	0	0	0	0	0	0	540	0	100	2	0	unclassified
SCP2	54	0				541	0	0	0	0	0	0	0	1	0	0	0	0	541	1	8	1	1	ER
TST	54	Mitochondrion				542	0	0	0	0	0	0	0	0	0	0	0	1	542	0	100	3	0	unclassified
DHX33	55	0				543	0	0	0	0	0	0	0	0	0	0	3	0	543	1	11	7	3	Nucleus
DHX35	55	0				544	0	0	0	0	0	0	1	1	1	0	0	0	544	0.333333	7	4	3	Golgi
H1-4	55	Nucleus				545	0	0	0	0	0	0	0	0	0	0	0	0	545	0	100	1	0	unclassified
INCENP	55	0				546	1	0	0	0	0	0	0	0	3	0	0	0	546	0.75	9	6	4	Mitochondrion
RBM15B	55	Nucleus				547	0	0	0	0	1	0	0	0	0	0	1	0	547	0.5	5	4	2	lysosome
SMARCA1	55	Nucleus				548	1	0	0	0	0	0	0	0	0	0	1	0	548	0.5	1	5	2	CYTOSOL
ARFGEF1	56	0				549	1	0	0	0	0	0	0	0	0	0	0	1	549	1	1	3	1	CYTOSOL
ARFGEF2	56	0				550	0	0	0	0	0	0	0	0	0	0	4	0	550	1	11	6	4	Nucleus
CERT1	56	0				551	0	0	0	0	0	0	0	0	0	0	0	0	551	0	100	2	0	unclassified
COG6	56	Golgi				552	0	0	0	0	0	0	0	0	0	0	0	0	552	0	100	1	0	unclassified
GAPVD1	56	endosome				553	0	0	0	0	0	0	0	0	0	0	4	1	553	1	11	6	4	Nucleus
IPO8	56	0				554	0	0	0	0	0	0	0	0	0	0	0	0	554	0	100	1	0	unclassified
RAB3GAP1	56	cytosol				555	0	0	0	0	0	0	0	0	0	0	0	0	555	0	100	1	0	unclassified
SEC23IP	56	0				556	0	0	0	0	0	0	0	0	0	0	1	0	556	1	11	1	1	Nucleus
EIF3L	57	cytosol				557	0	0	0	0	0	0	0	0	3	0	0	0	557	1	9	3	3	Mitochondrion
FKBP1A	57	0				558	0	0	0	0	0	0	0	0	0	0	0	0	558	0	100	1	0	unclassified
PARK7	57	0				559	0	0	0	0	0	0	0	0	0	0	0	0	559	0	100	1	0	unclassified
PSAT1	57	0				560	0	0	0	0	0	0	0	0	0	0	1	0	560	1	11	2	1	Nucleus
PTGES3	57	cytosol				561	0	0	0	0	0	0	0	0	0	0	1	0	561	1	11	3	1	Nucleus
RPL27A	57	ribosome				562	0	0	0	0	0	0	0	0	2	0	2	1	562	0.5	9	8	4	Mitochondrion
RPS15A	57	ribosome				563	0	0	0	0	0	0	0	0	3	0	0	0	563	1	9	4	3	Mitochondrion
RPS16	57	ribosome				564	0	0	0	0	0	0	0	0	0	0	0	0	564	0	100	2	0	unclassified
RPS23	57	ribosome				565	0	0	0	0	0	0	0	0	1	0	0	1	565	1	9	2	1	Mitochondrion
SERPINB6	57	0				566	0	0	0	0	1	1	0	0	0	0	0	0	566	0.5	5	6	2	lysosome
URM1	57	Cytosol				567	0	0	0	0	0	0	0	0	0	0	0	0	567	0	100	1	0	unclassified
FMR1	58	0				568	0	0	0	0	0	0	0	0	1	0	0	0	568	1	9	1	1	Mitochondrion
SUPT4H1	58	Nucleus				569	0	0	0	0	0	0	0	0	0	0	0	0	569	0	100	3	0	unclassified
YJU2	58	Nucleus				570	0	1	0	0	0	0	0	0	1	0	5	0	570	0.714286	11	10	7	Nucleus
ACAA1	59	Peroxisome				571	0	0	0	0	0	0	0	0	1	0	1	1	571	0.5	9	3	2	Mitochondrion
CDC73	59	Nucleus				572	0	0	0	0	0	0	0	0	0	0	1	0	572	1	11	5	1	Nucleus
GTF2E1	59	Nucleus				573	0	0	0	0	0	0	0	1	0	0	0	0	573	1	8	2	1	ER
HIBCH	59	Mitochondrion				574	0	0	0	0	0	0	0	0	0	0	0	0	574	0	100	3	0	unclassified
IBA57	59	Mitochondrion				575	0	1	0	0	0	0	0	0	0	0	2	0	575	0.666667	11	4	3	Nucleus
MTHFD2	59	Mitochondrion				576	0	0	0	0	0	0	0	0	0	0	4	0	576	1	11	8	4	Nucleus
PACSIN3	59	0				577	1	0	0	0	0	0	0	0	0	0	0	0	577	1	1	1	1	CYTOSOL
PRIM2	59	Nucleus				578	0	0	0	0	0	0	0	1	0	0	0	0	578	1	8	4	1	ER
PYCR2	59	Mitochondrion				579	0	1	0	0	0	0	0	0	0	0	1	0	579	0.5	2	4	2	CS
SERPINH1	59	ER				580	0	1	1	0	0	0	0	0	0	0	0	0	580	0.5	2	3	2	CS
AGL	60	0				581	0	0	0	0	0	0	0	0	1	0	0	0	581	1	9	1	1	Mitochondrion
EPS15	60	0				582	1	0	0	0	0	0	0	0	0	0	0	0	582	1	1	4	1	CYTOSOL
GBE1	60	0				583	0	0	0	0	0	0	0	0	0	0	0	0	583	0	100	1	0	unclassified
ZWILCH	60	0				584	0	0	0	0	0	0	0	0	1	0	0	0	584	1	9	1	1	Mitochondrion
BCAP29	61	ER				585	0	0	0	0	0	0	0	0	0	0	3	3	585	1	11	9	3	Nucleus
GOT2	61	Mitochondrion				586	0	0	0	0	0	0	0	0	0	0	0	0	586	0	100	1	0	unclassified
KRTCAP2	61	ER				587	0	0	0	0	0	0	0	0	0	0	0	0	587	0	100	1	0	unclassified
LGMN	61	lysosome				588	0	0	0	0	0	0	0	0	0	0	1	0	588	1	11	1	1	Nucleus
MRPS9	61	Mitochondrion				589	0	0	0	0	0	0	0	0	0	0	0	0	589	0	100	1	0	unclassified
SUCLG1	61	Mitochondrion				590	0	0	2	0	0	0	0	0	0	0	0	0	590	1	3	2	2	ribosome
SUCLG2	61	Mitochondrion				591	0	0	0	0	0	0	0	0	2	0	1	1	591	0.666667	9	8	3	Mitochondrion
TRIP11	61	0				592	0	0	0	0	0	0	0	0	0	0	4	0	592	1	11	4	4	Nucleus
AACS	62	cytosol				593	0	0	0	0	0	1	0	0	1	0	0	0	593	0.5	6	2	2	PM
ABRACL	62	0				594	0	0	0	0	0	0	0	0	2	0	0	0	594	1	9	3	2	Mitochondrion
ACOT7	62	0				595	3	0	1	0	0	1	0	0	0	0	0	0	595	0.6	1	12	5	CYTOSOL
ACSS2	62	cytosol				596	0	1	2	0	0	0	0	0	0	0	0	0	596	0.666667	3	7	3	ribosome
ADAM10	62	0				597	1	0	0	0	0	0	0	0	0	0	0	0	597	1	1	3	1	CYTOSOL
ADI1	62	0				598	1	0	0	0	0	0	0	0	0	0	0	0	598	1	1	1	1	CYTOSOL
AKR1A1	62	0				599	1	1	1	0	0	0	0	0	0	0	0	0	599	0.333333	1	7	3	CYTOSOL
AMPD2	62	Cytosol				600	0	0	0	0	0	0	0	0	0	0	1	1	600	1	11	6	1	Nucleus
APAF1	62	cytosol				601	0	0	0	0	0	0	0	0	1	0	1	0	601	0.5	9	2	2	Mitochondrion
ARHGDIA	62	cytosol				602	0	0	0	0	0	0	0	0	4	2	1	0	602	0.571429	9	11	7	Mitochondrion
ARMT1	62	0				603	0	0	0	0	0	0	0	0	0	0	1	0	603	1	11	1	1	Nucleus
ASL	62	0				604	0	0	0	0	0	0	0	2	7	0	0	0	604	0.777778	9	9	9	Mitochondrion
ASPSCR1	62	0				605	0	0	0	0	0	0	0	0	2	0	0	0	605	1	9	2	2	Mitochondrion
ASS1	62	cytosol				606	0	0	0	0	0	0	0	0	1	0	1	1	606	0.5	9	6	2	Mitochondrion
ATG7	62	0				607	0	0	0	0	0	0	0	0	0	0	0	0	607	0	100	1	0	unclassified
ATP6V1A	62	cytosol				608	0	0	1	0	0	0	0	0	0	0	0	0	608	1	3	2	1	ribosome
BDH2	62	cytosol				609	0	0	0	0	0	0	0	0	2	0	0	0	609	1	9	4	2	Mitochondrion
BLVRA	62	cytosol				610	0	1	0	0	0	0	0	0	0	0	0	0	610	1	2	3	1	CS
BLVRB	62	cytosol				611	0	1	0	0	0	0	0	0	0	0	1	0	611	0.5	2	3	2	CS
C18orf25	62	0				612	0	0	0	0	0	0	0	0	2	0	0	0	612	1	9	4	2	Mitochondrion
C5orf51	62	0				613	0	0	0	0	0	0	0	0	2	0	0	0	613	1	9	7	2	Mitochondrion
C8orf33	62	0				614	0	0	0	0	0	0	0	0	0	0	0	0	614	0	100	2	0	unclassified
CASP3	62	cytosol				615	0	0	0	0	0	0	0	0	0	0	0	0	615	0	100	3	0	unclassified
CCDC25	62	0				616	0	0	0	0	0	0	0	0	0	0	0	0	616	0	100	2	0	unclassified
CCDC93	62	endosome				617	0	0	0	0	0	0	0	0	0	0	1	0	617	1	11	1	1	Nucleus
CD55	62	Secreted				618	2	1	0	0	0	0	0	0	0	0	1	0	618	0.5	1	15	4	CYTOSOL
CDC42BPA	62	cytosol				619	0	0	0	0	0	0	0	0	1	0	0	0	619	1	9	1	1	Mitochondrion
CHAC2	62	cytosol				620	0	0	0	0	0	0	0	0	0	0	0	0	620	0	100	1	0	unclassified
CIAO1	62	cytosol				621	0	0	0	0	0	0	0	0	3	0	0	0	621	1	9	6	3	Mitochondrion
CMPK1	62	0				622	0	1	0	0	1	1	3	2	4	0	0	0	622	0.333333	9	25	12	Mitochondrion
COMMD9	62	0				623	0	0	0	0	0	0	0	1	5	0	1	0	623	0.714286	9	9	7	Mitochondrion
COMT	62	0				624	0	0	0	0	0	0	0	0	0	0	0	0	624	0	100	2	0	unclassified
CRK	62	0				625	0	0	0	0	0	0	0	0	0	0	0	0	625	0	100	1	0	unclassified
CSTB	62	0				626	0	0	0	0	0	0	0	0	1	0	0	0	626	1	9	4	1	Mitochondrion
CTH	62	cytosol				627	0	0	0	0	0	0	0	0	0	0	0	0	627	0	100	1	0	unclassified
CTPS2	62	Cytosol				628	0	0	0	0	0	0	0	0	1	0	1	0	628	0.5	9	8	2	Mitochondrion
DBI	62	0				629	0	0	0	0	0	0	1	2	1	1	0	0	629	0.4	8	8	5	ER
DCAF16	62	Nucleus				630	0	0	0	0	0	0	0	0	0	0	0	0	630	0	100	1	0	unclassified
DCK	62	Nucleus				631	0	0	0	0	0	0	0	0	0	0	0	0	631	0	100	1	0	unclassified
DCTD	62	Cytosol				632	0	0	0	0	0	0	0	0	2	0	0	0	632	1	9	8	2	Mitochondrion
DDAH2	62	0				633	0	0	0	0	0	0	0	0	0	0	0	0	633	0	100	3	0	unclassified
DLGAP4	62	PM				634	0	0	0	0	0	0	0	0	0	0	0	0	634	0	100	3	0	unclassified
DPP9	62	0				635	0	0	0	0	0	0	0	0	0	0	1	0	635	1	11	1	1	Nucleus
DUSP3	62	Nucleus				636	0	0	0	0	0	0	0	1	1	0	0	0	636	0.5	8	3	2	ER
ECPAS	62	0				637	1	0	0	0	0	0	0	0	0	0	0	0	637	1	1	1	1	CYTOSOL
EIF2AK4	62	cytosol				638	0	0	0	0	0	0	0	0	0	0	1	0	638	1	11	2	1	Nucleus
EIF2B1	62	0				639	0	0	0	0	0	0	0	0	1	0	0	0	639	1	9	1	1	Mitochondrion
EIF4E	62	cytosol				640	0	0	0	0	0	0	0	1	3	0	0	0	640	0.75	9	12	4	Mitochondrion
EML2	62	CS				641	1	0	0	0	1	1	0	1	4	0	0	0	641	0.5	9	14	8	Mitochondrion
EPHB4	62	PM				642	1	0	0	0	0	0	0	3	3	0	0	0	642	0.428571	8	8	7	ER
FANCD2	62	0				643	1	0	0	1	0	1	0	0	0	0	0	0	643	0.333333	1	5	3	CYTOSOL
FN3KRP	62	Cytosol				644	0	0	0	0	0	0	0	0	2	0	0	0	644	1	9	2	2	Mitochondrion
FNTA	62	0				645	0	0	0	0	0	0	0	0	0	0	0	0	645	0	100	1	0	unclassified
FSCN1	62	CS				646	0	0	0	0	0	0	0	0	0	0	0	0	646	0	100	4	0	unclassified
FUNDC1	62	Mitochondrion				647	0	0	0	0	0	0	0	0	0	0	3	0	647	1	11	7	3	Nucleus
GATD1	62	Secreted				648	0	1	0	0	0	0	0	0	0	0	1	0	648	0.5	2	3	2	CS
GCLC	62	0				649	0	0	0	0	0	0	0	0	0	0	0	1	649	0	100	1	0	unclassified
GLO1	62	0				650	1	0	0	0	0	0	0	0	0	0	0	0	650	1	1	2	1	CYTOSOL
GMFB	62	0				651	0	0	0	0	0	0	0	0	0	0	0	0	651	0	100	3	0	unclassified
GNE	62	cytosol				652	0	0	0	0	1	0	0	1	0	1	0	0	652	0.333333	5	5	3	lysosome
GNPDA1	62	cytosol				653	0	0	0	0	0	0	0	0	0	0	0	0	653	0	100	2	0	unclassified
GNPDA2	62	cytosol				654	0	0	0	0	0	0	0	0	1	0	0	0	654	1	9	4	1	Mitochondrion
GRB2	62	0				655	0	0	0	0	0	1	0	0	0	0	0	0	655	1	6	2	1	PM
GSTO1	62	cytosol				656	0	0	0	0	0	0	0	0	5	0	0	0	656	1	9	7	5	Mitochondrion
GSTP1	62	0				657	3	0	0	0	0	0	0	0	0	0	0	0	657	1	1	13	3	CYTOSOL
GUK1	62	cytosol				658	0	0	0	0	0	0	1	0	0	0	0	0	658	1	7	1	1	Golgi
HDDC2	62	0				659	1	0	0	0	0	0	0	0	0	0	0	0	659	1	1	1	1	CYTOSOL
HDHD2	62	Secreted				660	0	0	0	0	0	0	0	1	1	1	0	0	660	0.333333	8	6	3	ER
HEBP2	62	0				661	2	0	0	0	0	0	0	0	0	0	1	0	661	0.666667	1	9	3	CYTOSOL
HECTD1	62	0				662	0	0	0	0	0	0	0	0	0	0	0	0	662	0	100	2	0	unclassified
HINT1	62	0				663	0	0	0	0	0	0	0	0	0	0	0	0	663	0	100	1	0	unclassified
HLCS	62	0				664	0	0	0	0	0	0	0	0	0	0	0	1	664	0	100	1	0	unclassified
HPRT1	62	cytosol				665	0	0	0	0	0	0	0	0	1	0	0	0	665	1	9	2	1	Mitochondrion
HSPB11	62	0				666	1	1	0	0	0	0	0	1	0	0	0	0	666	0.333333	1	6	3	CYTOSOL
IAH1	62	0				667	0	0	0	0	0	0	0	0	4	0	6	0	667	0.6	11	17	10	Nucleus
IDI1	62	Peroxisome				668	1	0	0	0	0	0	0	0	0	0	0	0	668	1	1	4	1	CYTOSOL
IFT27	62	cytosol				669	0	0	0	1	0	0	0	1	0	0	0	0	669	0.5	4	6	2	endosome
IGF1R	62	PM				670	0	0	0	0	0	0	0	0	0	0	2	0	670	1	11	10	2	Nucleus
IL18	62	Secreted				671	0	0	0	0	0	0	0	0	0	0	1	0	671	1	11	2	1	Nucleus
IMPA1	62	cytosol				672	1	0	0	0	0	0	0	0	0	0	0	0	672	1	1	5	1	CYTOSOL
ISG15	62	0				673	0	0	0	0	1	0	0	0	0	0	1	0	673	0.5	5	4	2	lysosome
ITGA2	62	0				674	1	0	1	0	0	0	0	0	0	0	0	0	674	0.5	1	9	2	CYTOSOL
ITGA3	62	PM				675	0	0	0	0	0	0	0	0	0	0	0	0	675	0	100	4	0	unclassified
ITGA6	62	PM				676	3	0	0	0	0	0	0	0	0	0	0	0	676	1	1	11	3	CYTOSOL
KIAA1522	62	0				677	1	0	0	0	0	0	0	0	0	0	0	0	677	1	1	2	1	CYTOSOL
KIF5B	62	CS				678	0	1	0	0	0	0	0	0	0	0	11	0	678	0.916667	11	13	12	Nucleus
LSM1	62	cytosol				679	3	0	0	0	0	0	0	0	0	0	1	0	679	0.75	1	7	4	CYTOSOL
LTA4H	62	cytosol				680	2	0	0	0	0	0	0	0	0	0	0	0	680	1	1	7	2	CYTOSOL
LUZP1	62	Nucleus				681	0	0	0	0	0	0	0	0	0	0	0	0	681	0	100	1	0	unclassified
MOCS2	62	cytosol				682	0	0	0	0	0	0	0	2	0	0	0	0	682	1	8	4	2	ER
MOCS2	62	cytosol				683	0	0	0	0	0	0	0	0	0	0	1	0	683	1	11	5	1	Nucleus
MTAP	62	0				684	0	0	0	1	0	0	0	0	0	0	0	0	684	1	4	1	1	endosome
MTR	62	cytosol				685	0	0	0	0	0	0	1	1	0	0	0	0	685	0.5	7	3	2	Golgi
MVD	62	Cytosol				686	0	0	0	0	0	0	0	0	1	0	0	0	686	1	9	1	1	Mitochondrion
MYL12B	62	0				687	0	0	0	0	0	0	0	0	0	0	1	0	687	1	11	4	1	Nucleus
NADSYN1	62	Cytosol				688	0	0	0	0	0	0	0	0	0	0	0	0	688	0	100	1	0	unclassified
NAT1	62	cytosol				689	2	0	0	0	0	1	0	0	0	0	0	0	689	0.666667	1	8	3	CYTOSOL
NAXE	62	0				690	0	1	0	0	0	0	0	0	0	0	0	0	690	1	2	1	1	CS
NEDD4	62	0				691	0	0	0	0	0	0	0	0	0	0	2	0	691	1	11	3	2	Nucleus
NEDD4L	62	0				692	0	0	0	0	0	0	0	0	0	0	0	0	692	0	100	1	0	unclassified
NHLRC2	62	cytosol				693	0	0	0	0	0	1	0	0	0	0	0	0	693	1	6	5	1	PM
NIT2	62	cytosol				694	1	0	1	0	0	0	0	0	0	0	1	0	694	0.333333	1	11	3	CYTOSOL
NME7	62	0				695	0	0	0	0	0	0	0	2	0	0	0	1	695	1	8	4	2	ER
NQO1	62	cytosol				696	0	0	0	0	0	0	0	0	7	1	0	0	696	0.875	9	10	8	Mitochondrion
NR2C2AP	62	Nucleus				697	1	1	0	0	1	1	1	0	0	0	0	0	697	0.2	1	6	5	CYTOSOL
NRDC	62	0				698	0	0	0	0	0	0	0	0	0	0	0	0	698	0	100	1	0	unclassified
NT5C	62	cytosol				699	1	1	0	0	0	0	0	0	0	0	0	0	699	0.5	1	10	2	CYTOSOL
NTMT1	62	Nucleus				700	0	0	0	0	0	0	0	0	0	0	0	0	700	0	100	1	0	unclassified
NUDCD2	62	0				701	0	0	0	0	0	0	0	0	0	0	0	0	701	0	100	1	0	unclassified
NUDT1	62	0				702	0	0	0	0	0	0	0	1	0	0	1	0	702	0.5	8	2	2	ER
NUDT15	62	Cytosol				703	0	0	0	0	0	0	0	0	4	0	1	0	703	0.8	9	6	5	Mitochondrion
NUDT2	62	Mitochondrion				704	0	1	0	0	0	0	1	0	0	0	0	0	704	0.5	2	7	2	CS
NUTF2	62	0				705	0	0	0	0	0	0	0	0	0	0	0	0	705	0	100	1	0	unclassified
NXN	62	0				706	1	0	0	0	0	0	0	0	0	0	0	1	706	1	1	2	1	CYTOSOL
OGA	62	0				707	0	0	0	0	0	0	0	0	0	0	1	0	707	1	11	3	1	Nucleus
OPLAH	62	Cytosol				708	1	0	0	0	0	0	0	1	3	0	0	0	708	0.6	9	8	5	Mitochondrion
OPTN	62	0				709	0	0	0	0	0	0	0	0	0	0	1	4	709	1	12	7	1	Nucleolus
OSTF1	62	cytosol				710	0	0	0	0	0	0	0	0	0	0	0	0	710	0	100	1	0	unclassified
OVCA2	62	0				711	0	0	0	0	0	0	0	0	0	0	4	6	711	1	12	12	4	Nucleolus
PAFAH1B3	62	cytosol				712	0	0	0	0	0	0	0	0	0	0	5	0	712	1	11	12	5	Nucleus
PARG	62	0				713	0	0	0	0	1	1	0	1	0	0	0	0	713	0.333333	5	6	3	lysosome
PDXK	62	cytosol				714	2	0	3	0	0	0	0	0	0	0	0	0	714	0.6	3	7	5	ribosome
PEF1	62	0				715	0	0	0	0	0	0	0	0	0	0	0	0	715	0	100	2	0	unclassified
PEPD	62	Secreted				716	0	0	0	0	0	0	0	0	0	0	0	0	716	0	100	1	0	unclassified
PFN1	62	CS				717	0	0	0	0	0	0	0	0	2	0	1	0	717	0.666667	9	5	3	Mitochondrion
PFN2	62	CS				718	0	0	0	0	0	0	0	0	2	0	0	0	718	1	9	4	2	Mitochondrion
PGAM1	62	0				719	0	0	0	0	0	0	0	0	0	0	2	0	719	1	11	4	2	Nucleus
PGM2L1	62	Cytosol				720	0	0	0	0	0	0	0	0	0	0	1	0	720	1	11	2	1	Nucleus
PGM3	62	Cytosol				721	0	0	0	0	0	0	1	0	2	0	0	0	721	0.666667	9	5	3	Mitochondrion
PHPT1	62	cytosol				722	1	0	0	0	0	0	0	0	1	0	0	0	722	0.5	1	2	2	CYTOSOL
PIR	62	0				723	0	0	0	0	0	0	0	1	0	0	1	0	723	0.5	8	3	2	ER
PITHD1	62	cytosol				724	0	0	0	0	0	0	0	0	0	0	0	0	724	0	100	4	0	unclassified
PLXNA1	62	PM				725	0	0	0	0	0	0	0	0	1	0	0	0	725	1	9	3	1	Mitochondrion
PMM2	62	cytosol				726	0	0	0	0	0	0	0	0	0	0	0	0	726	0	100	3	0	unclassified
PNP	62	CS				727	1	0	0	0	0	0	0	1	0	0	0	0	727	0.5	1	4	2	CYTOSOL
POMP	62	0				728	0	0	0	0	0	0	0	0	0	0	0	0	728	0	100	1	0	unclassified
PPP6C	62	0				729	2	1	0	0	0	0	0	0	0	0	2	0	729	0.4	1	5	5	CYTOSOL
PRDX4	62	0				730	4	1	0	0	0	0	0	0	1	0	0	0	730	0.666667	1	15	6	CYTOSOL
PRDX6	62	0				731	0	0	0	0	0	0	0	1	0	0	0	0	731	1	8	2	1	ER
PRPSAP1	62	0				732	0	0	0	0	0	0	0	0	0	0	3	0	732	1	11	4	3	Nucleus
PRPSAP2	62	0				733	1	0	0	0	0	0	1	2	2	0	0	0	733	0.333333	8	6	6	ER
PSMA2	62	0				734	4	1	2	0	0	0	0	0	0	0	1	0	734	0.5	1	16	8	CYTOSOL
PSMA4	62	0				735	0	0	0	0	0	0	0	0	0	0	0	0	735	0	100	1	0	unclassified
PSMA5	62	0				736	0	0	0	0	0	0	0	0	0	0	1	0	736	1	11	4	1	Nucleus
PSMA6	62	0				737	0	0	0	0	0	0	0	0	0	0	2	0	737	1	11	3	2	Nucleus
PSMA7	62	0				738	0	0	0	0	0	0	0	0	0	0	0	1	738	0	100	4	0	unclassified
PSMB4	62	0				739	0	0	0	0	0	0	0	0	2	0	0	0	739	1	9	2	2	Mitochondrion
PSMB8	62	0				740	0	0	0	0	0	1	0	0	0	0	0	0	740	1	6	1	1	PM
PSMD9	62	0				741	2	0	0	0	0	0	0	0	0	0	0	0	741	1	1	5	2	CYTOSOL
PSME1	62	0				742	0	0	0	0	0	0	0	0	0	0	0	0	742	0	100	1	0	unclassified
PSME2	62	0				743	0	0	0	0	0	0	0	2	2	0	0	0	743	0.5	8	4	4	ER
PSMG3	62	0				744	0	0	0	0	0	0	0	0	0	0	0	0	744	0	100	1	0	unclassified
PSPH	62	Cytosol				745	0	0	0	0	0	0	0	1	2	0	0	0	745	0.666667	9	5	3	Mitochondrion
PTGR1	62	cytosol				746	0	0	0	0	0	0	0	0	0	0	0	0	746	0	100	1	0	unclassified
PYCR3	62	cytosol				747	0	0	0	0	0	0	0	0	0	0	3	1	747	1	11	7	3	Nucleus
RABIF	62	0				748	0	0	0	0	0	0	0	0	0	0	0	0	748	0	100	2	0	unclassified
RACK1	62	0				749	0	0	0	0	0	0	0	0	0	0	0	0	749	0	100	1	0	unclassified
RELA	62	0				750	1	0	2	0	0	0	0	0	0	0	1	0	750	0.5	3	7	4	ribosome
RICTOR	62	Cytosol				751	3	0	0	0	0	0	0	0	0	0	1	0	751	0.75	1	5	4	CYTOSOL
RPIA	62	0				752	0	0	0	0	0	0	0	0	0	0	1	0	752	1	11	4	1	Nucleus
RPL19	62	ribosome				753	0	0	0	0	0	0	0	0	0	0	0	0	753	0	100	1	0	unclassified
RPL35	62	ribosome				754	3	0	1	0	0	0	0	0	0	0	0	0	754	0.75	1	11	4	CYTOSOL
RPS15	62	ribosome				755	0	0	0	0	0	0	0	0	0	0	0	0	755	0	100	5	0	unclassified
RPS24	62	ribosome				756	0	0	0	0	0	0	0	0	0	0	2	0	756	1	11	4	2	Nucleus
RPS29	62	ribosome				757	0	0	0	0	0	0	0	0	0	0	0	0	757	0	100	1	0	unclassified
RRM1	62	0				758	2	1	0	0	0	0	0	0	0	0	0	0	758	0.666667	1	3	3	CYTOSOL
RTCA	62	Nucleus				759	0	0	0	0	0	0	0	0	0	0	0	0	759	0	100	3	0	unclassified
SCRN2	62	Secreted				760	0	0	0	0	3	0	1	2	2	1	0	0	760	0.333333	5	12	9	lysosome
SEC24A	62	0				761	0	0	7	0	0	0	0	0	0	0	0	0	761	1	3	10	7	ribosome
SERPINB8	62	0				762	0	0	0	0	0	0	0	0	0	0	0	0	762	0	100	1	0	unclassified
SPAG9	62	0				763	0	0	0	0	0	0	0	0	0	0	1	1	763	1	11	3	1	Nucleus
TATDN1	62	Nucleus				764	0	0	0	0	0	0	0	0	0	0	0	0	764	0	100	2	0	unclassified
TIGAR	62	0				765	0	0	0	0	0	0	0	0	0	0	6	2	765	1	11	10	6	Nucleus
TK1	62	Cytosol				766	0	0	0	0	0	0	0	0	2	0	2	1	766	0.5	9	6	4	Mitochondrion
TNFAIP8	62	0				767	0	0	0	0	0	0	0	0	0	0	4	1	767	1	11	6	4	Nucleus
TPI1	62	0				768	1	0	0	0	0	0	0	0	1	0	0	0	768	0.5	1	6	2	CYTOSOL
TPP2	62	0				769	0	0	0	0	0	0	0	0	0	0	3	0	769	1	11	4	3	Nucleus
TRAPPC1	62	0				770	0	0	0	0	0	0	1	1	4	0	0	0	770	0.666667	9	9	6	Mitochondrion
TRAPPC11	62	Golgi				771	0	0	0	0	0	0	0	0	0	0	0	0	771	0	100	4	0	unclassified
TRAPPC4	62	0				772	0	0	0	0	0	0	0	0	2	0	1	0	772	0.666667	9	4	3	Mitochondrion
TTL	62	0				773	0	0	0	0	0	0	0	0	0	0	5	0	773	1	11	6	5	Nucleus
UBR1	62	Cytosol				774	0	1	0	0	0	0	0	0	0	0	0	0	774	1	2	2	1	CS
UCHL3	62	0				775	1	1	0	0	0	0	0	0	0	0	1	0	775	0.333333	1	9	3	CYTOSOL
USP15	62	0				776	0	0	0	0	0	0	0	0	0	0	0	0	776	0	100	4	0	unclassified
VPS13A	62	0				777	0	0	0	0	0	0	0	1	1	1	0	0	777	0.333333	8	4	3	ER
WDR44	62	0				778	0	0	0	0	0	0	0	0	0	0	5	4	778	1	11	10	5	Nucleus
XPNPEP1	62	0				779	0	0	0	0	0	0	0	0	0	0	1	0	779	1	11	2	1	Nucleus
YTHDF3	62	Cytosol				780	0	0	0	0	0	0	0	0	0	0	0	0	780	0	100	1	0	unclassified
YWHAZ	62	0				781	0	0	0	0	0	1	0	0	0	0	0	0	781	1	6	2	1	PM
SYNE2	63	0				782	0	0	0	0	0	0	0	0	4	0	0	0	782	1	9	7	4	Mitochondrion
AGFG1	64	0				783	2	0	2	0	0	0	0	0	0	0	1	0	783	0.4	1	8	5	CYTOSOL
CHD7	64	Nucleolus				784	0	0	0	0	0	0	0	0	0	0	0	0	784	0	100	1	0	unclassified
CHRAC1	64	Nucleus				785	0	0	0	0	0	0	0	0	0	0	1	0	785	1	11	2	1	Nucleus
CYCS	64	Mitochondrion				786	0	0	0	0	0	0	0	0	0	0	0	0	786	0	100	1	0	unclassified
DPF2	64	0				787	0	0	0	0	0	0	0	1	0	0	0	0	787	1	8	2	1	ER
GABPB1	64	Nucleus				788	0	0	0	0	0	0	0	0	1	0	0	0	788	1	9	4	1	Mitochondrion
GTF2H1	64	Nucleus				789	0	0	1	0	0	0	1	0	0	0	0	0	789	0.5	3	13	2	ribosome
ILKAP	64	cytosol				790	0	0	0	0	0	0	0	0	0	0	3	1	790	1	11	6	3	Nucleus
LRWD1	64	0				791	0	0	0	0	0	0	0	0	0	0	2	1	791	1	11	4	2	Nucleus
MED22	64	Nucleus				792	1	0	0	0	0	0	0	0	0	0	0	0	792	1	1	3	1	CYTOSOL
MED27	64	Nucleus				793	0	0	0	0	0	1	0	0	0	0	0	0	793	1	6	1	1	PM
MMAB	64	Mitochondrion				794	0	0	0	0	0	0	0	0	3	0	0	0	794	1	9	4	3	Mitochondrion
PATJ	64	0				795	0	0	0	0	0	0	0	0	0	2	0	0	795	1	10	2	2	Peroxisome
PHF5A	64	Nucleus				796	1	0	0	0	0	0	0	0	0	0	2	0	796	0.666667	11	9	3	Nucleus
POLR1F	64	Nucleolus				797	0	0	0	0	0	0	0	1	0	0	7	1	797	0.875	11	12	8	Nucleus
VPS18	65	0				798	1	0	1	0	0	0	0	1	0	0	2	0	798	0.4	11	13	5	Nucleus
RPL18A	66	ribosome				799	1	0	0	0	0	0	0	0	0	0	0	0	799	1	1	6	1	CYTOSOL
RPL4	66	ribosome				800	0	0	0	0	0	0	0	0	0	0	1	0	800	1	11	4	1	Nucleus
STX4	66	PM				801	0	0	0	0	0	0	0	0	0	0	0	0	801	0	100	3	0	unclassified
ALDH5A1	67	Mitochondrion				802	0	0	0	0	0	0	0	0	0	0	3	0	802	1	11	4	3	Nucleus
BNIP1	67	0				803	0	1	0	0	0	0	0	0	0	0	0	1	803	1	2	2	1	CS
NARS2	67	Mitochondrion				804	1	0	0	0	0	0	0	0	0	0	0	0	804	1	1	1	1	CYTOSOL
NFU1	67	0				805	0	0	0	0	0	0	0	0	0	0	0	0	805	0	100	1	0	unclassified
NHLRC3	67	Secreted				806	1	0	1	0	0	0	0	0	0	0	0	0	806	0.5	1	5	2	CYTOSOL
SH3GLB2	67	0				807	1	0	0	0	0	0	0	0	0	0	1	2	807	0.5	12	4	2	Nucleolus
USE1	67	ER				808	0	0	0	0	0	0	1	1	2	0	2	1	808	0.333333	9	13	6	Mitochondrion
ABCF1	68	0				809	0	0	0	0	0	0	0	0	0	0	1	0	809	1	11	2	1	Nucleus
ATP1B1	68	PM				810	0	0	0	0	0	0	0	0	1	0	0	0	810	1	9	1	1	Mitochondrion
CASK	68	0				811	0	0	0	1	0	0	0	0	0	0	1	0	811	0.5	4	3	2	endosome
CCT2	68	cytosol				812	0	0	0	0	0	0	0	0	0	0	0	0	812	0	100	1	0	unclassified
NAA25	68	cytosol				813	0	0	0	0	0	0	0	0	1	0	1	0	813	0.5	9	2	2	Mitochondrion
BABAM2	69	0				814	0	0	0	0	0	0	0	0	0	0	1	0	814	1	11	2	1	Nucleus
CDC42BPB	69	0				815	0	0	0	0	1	0	0	0	0	0	0	0	815	1	5	2	1	lysosome
IRF2BPL	70	Nucleus				816	0	0	0	0	0	0	0	0	0	0	0	0	816	0	100	3	0	unclassified
MYO18A	70	0				817	0	0	0	0	0	0	0	0	0	0	1	0	817	1	11	1	1	Nucleus
PIP4K2B	70	0				818	0	0	0	0	0	0	0	0	0	0	4	0	818	1	11	8	4	Nucleus
LGALS3	71	0				819	0	0	0	0	0	0	0	0	0	0	0	0	819	0	100	1	0	unclassified
RPL23A	71	ribosome				820	0	0	0	0	0	0	0	0	0	0	1	0	820	1	11	1	1	Nucleus
AIMP2	72	0				821	0	2	0	0	0	0	0	0	1	0	1	0	821	0.5	2	4	4	CS
ASNS	72	Cytosol				822	0	0	0	0	0	0	0	0	0	0	6	1	822	1	11	8	6	Nucleus
BLMH	72	cytosol				823	0	0	0	0	0	0	0	0	0	0	0	0	823	0	100	1	0	unclassified
CPPED1	72	cytosol				824	0	0	0	0	0	0	0	0	0	0	0	0	824	0	100	1	0	unclassified
EIF3M	72	cytosol				825	0	0	0	0	0	0	0	1	0	0	0	0	825	1	8	5	1	ER
NIF3L1	72	0				826	0	0	0	0	0	0	0	0	0	0	3	0	826	1	11	4	3	Nucleus
PRKCA	72	0				827	0	0	0	0	0	0	0	1	4	0	1	0	827	0.666667	9	9	6	Mitochondrion
PSME3IP1	72	Nucleus				828	1	0	0	0	0	0	0	0	0	0	0	0	828	1	1	2	1	CYTOSOL
RAP2B	72	0				829	0	0	0	0	0	0	0	0	0	0	0	0	829	0	100	1	0	unclassified
TTC38	72	Secreted				830	0	0	0	0	0	0	0	0	0	0	0	0	830	0	100	1	0	unclassified
ACTR6	73	0				831	0	0	0	0	0	0	0	0	0	0	0	0	831	0	100	1	0	unclassified
AP2A1	73	0				832	0	0	0	0	0	0	1	1	3	0	0	0	832	0.6	9	5	5	Mitochondrion
AP2A2	73	0				833	0	0	2	0	0	0	0	0	0	0	1	0	833	0.666667	3	9	3	ribosome
BUD13	73	Nucleus				834	0	0	0	0	0	0	0	0	0	0	0	0	834	0	100	1	0	unclassified
CALM1	73	CS				835	0	0	0	0	0	0	0	0	1	0	0	0	835	1	9	4	1	Mitochondrion
CBLL1	73	Cytosol				836	2	0	0	0	0	1	0	0	0	0	0	0	836	0.666667	1	7	3	CYTOSOL
CCDC86	73	Nucleus				837	0	0	0	0	0	0	0	0	1	0	0	0	837	1	9	2	1	Mitochondrion
CENPC	73	Nucleus				838	0	0	0	0	0	0	0	0	0	0	0	0	838	0	100	2	0	unclassified
CENPH	73	Nucleus				839	0	0	0	0	0	0	0	1	0	0	0	0	839	1	8	1	1	ER
CENPN	73	Nucleus
CENPU	73	0
CGAS	73	0
CLTB	73	0
CSNK1E	73	0
CTDSPL2	73	Nucleus
DSN1	73	Nucleus
FOSL2	73	Nucleus
GPATCH4	73	0
HMG20A	73	Nucleus
JUNB	73	Nucleus
KDM2A	73	Nucleus
KNOP1	73	Nucleolus
MAX	73	Nucleus
MECP2	73	Nucleus
NCBP3	73	0
NOL8	73	Nucleolus
NUP50	73	0
PHF14	73	Nucleus
PHF20L1	73	Nucleus
POLR2D	73	Nucleus
POLR2I	73	Nucleolus
RMC1	73	0
RPRD2	73	Nucleus
RSF1	73	Nucleus
SCAF11	73	Nucleus
SNRNP48	73	Nucleus
SNU13	73	Nucleolus
SRFBP1	73	0
SUV39H2	73	Nucleus
TASOR2	73	0
TEAD1	73	Nucleus
TEAD4	73	Nucleus
TTF2	73	Cytosol
VRK3	73	Nucleus
ZWINT	73	0
ASCC3	74	Nucleus
GPHN	74	0
GYS1	74	0
LRRFIP1	74	0
PUS7	74	Nucleus
UBA6	74	0
WNK1	74	0
CCAR2	75	0
COLGALT1	75	ER
IWS1	75	Nucleus
RMDN1	75	CS
UIMC1	75	Nucleus
ABCF2	76	0
PDCD2L	76	0
RPL3	76	ribosome
UBE2K	76	0
XPO5	76	0
SRC	77	0
AK2	78	Mitochondrion
CLPP	78	Mitochondrion
COX7A2	78	Mitochondrion
DLD	78	0
DNAJC3	78	ER
GLUD1	78	Mitochondrion
HACL1	78	Peroxisome
MDH2	78	Mitochondrion
MRM1	78	Mitochondrion
MRM3	78	Mitochondrion
NDUFA12	78	Mitochondrion
PDIA3	78	ER
PDIA6	78	ER
SDF4	78	0
ALDH1B1	79	Mitochondrion
ALDH2	79	Mitochondrion
ALDH7A1	79	0
CCT4	79	CS
CCT8	79	CS
IMPDH1	79	0
JMJD6	79	0
PDCD4	79	0
PHAX	79	0
PPP3CA	79	0
UGDH	79	0
ZPR1	79	0
ADNP	80	Nucleus
HNRNPR	80	0
ILF3	80	0
LACTB	80	Mitochondrion
LUC7L2	80	Nucleus
STRBP	80	CS
SYNCRIP	80	0
PIN4	81	0
PPM1G	81	0
SETD3	81	0
SMG9	81	Cytosol
SRA1	82	0
KRT17	83	cytosol
ORC4	83	Nucleus
ZBTB2	83	Nucleus
D2HGDH	84	Mitochondrion
ELMOD2	84	0
HIBADH	84	Mitochondrion
TMEM65	84	Mitochondrion
UQCR11	84	Mitochondrion
WDR55	85	0
GOLGA4	86	0
STAM2	86	0
ABCD3	87	Peroxisome
ABCF3	87	0
EMC4	87	0
MRPL22	87	Mitochondrion
NDUFS7	87	Mitochondrion
SBNO1	87	Nucleus
VPS13C	87	Mitochondrion
YME1L1	87	Mitochondrion
DHX29	88	cytosol
PXN	88	0
SLC1A4	88	0
TRMT1	88	Nucleus
WDR4	88	Nucleus
GALK1	89	0
MAPK3	89	0
SCRN1	89	0
HACD2	90	ER
EMC8	91	cytosol
SLC16A3	91	PM
PSMD12	92	0
DERL1	93	ER
SFXN2	93	Mitochondrion
TMEM126A	93	Mitochondrion
SEC61B	94	ER
C1orf122	95	0
BRMS1	96	0
CUSTOS	96	Nucleus
DDX49	96	0
DNAJC8	96	Nucleus
PRCC	96	Nucleus
DDX50	97	Nucleolus
TFIP11	97	0
USP48	97	0
XPOT	98	0
RAD1	99	Nucleus
UTP11	100	Nucleolus
CTSC	101	lysosome
DCXR	101	0
PDE12	101	Mitochondrion
ABHD14B	102	0
GFUS	102	0
GNG12	102	0
PSMB3	102	0
BUB3	103	Nucleus
HDAC1	103	Nucleus
HDAC2	103	0
LUC7L3	103	Nucleus
NSMCE3	103	0
SNRNP70	103	Nucleus
USP3	103	Nucleus
GSN	104	0
SLC1A5	104	PM
UBE4A	104	0
SLC7A1	105	PM
ARF4	106	Golgi
ARF5	106	0
PRKACA	106	0
RAP1A	106	0
RPL6	106	ribosome
RPL7A	106	ribosome
ACOT1	107	cytosol
FAM136A	107	0
ISCA2	107	Mitochondrion
MRPL27	107	Mitochondrion
MRPL43	107	Mitochondrion
PREB	107	0
SUMF2	107	ER
ARHGAP35	108	0
BAP1	108	0
ELMO2	108	0
FOXK2	108	0
INTS13	108	0
KAT2A	108	0
KDM4B	108	Nucleus
PCIF1	108	Nucleus
PHF12	108	Nucleus
PIAS2	108	0
POLR1A	108	Nucleolus
RFX3	108	Nucleus
SETD1A	108	Nucleus
SHCBP1	108	CS
SLAIN2	108	CS
SLFN5	108	Nucleus
SP1	108	0
SREK1	108	Nucleus
TLK1	108	Nucleus
TOP3A	108	Mitochondrion
VPS11	108	0
VPS39	108	0
ZMYM2	108	Nucleus
IQGAP3	109	0
LZIC	109	0
RRM2B	109	0
BRD7	110	Nucleus
EMSY	110	Nucleus
HCFC1	110	0
KDM1B	110	Nucleus
RBM25	110	0
TOP1	110	Nucleolus
ZMYND8	110	0
APOOL	111	Mitochondrion
C18orf21	111	0
DDX54	111	Nucleolus
GPRC5A	111	0
KIF22	111	0
KRT8	111	0
MPRIP	111	CS
NCAPG2	111	Nucleus
NDUFA10	111	Mitochondrion
NDUFS3	111	Mitochondrion
NOM1	111	Nucleolus
NUP155	111	0
SCO2	111	Mitochondrion
VIM	111	0
RNPEP	112	Secreted
TUBB4A	113	CS
NSMCE1	114	Nucleus
NUDT21	114	0
SAP30	114	Nucleus
WDR13	114	Nucleus
ADH5	115	cytosol
CRKL	115	0
DHFR	115	0
EIF1AD	115	Nucleus
GLTP	115	cytosol
MDH1	115	cytosol
MTPN	115	0
OTUB1	115	cytosol
PAAF1	115	0
PDCD5	115	0
PEBP1	115	cytosol
PSMB7	115	0
RRAS2	115	0
WDR77	115	0
AHSA1	116	0
AP3S1	116	0
LRBA	116	0
PRKAG1	116	0
CAPRIN1	117	0
CPNE1	117	0
HSPA4	117	cytosol
HSPH1	117	cytosol
PKM	117	0
SND1	117	0
TCP1	117	CS
UBXN1	117	0
WDR1	117	CS
CYP51A1	118	ER
ERG28	118	ER
FKBP5	118	0
GPT2	118	Mitochondrion
LAMTOR4	118	lysosome
NCEH1	118	ER
RTN4	118	0
VKORC1L1	118	ER
LAMTOR2	119	0
OSBPL2	119	0
WDR36	120	Nucleolus
ARHGAP12	121	Cytosol
COMMD2	121	cytosol
TBC1D10B	121	0
MCMBP	122	Nucleus
MRI1	122	0
MYO1E	122	0
PFKM	122	cytosol
PSMD13	122	0
RANBP3	122	0
RPS6KA3	122	ribosome
RPSA	122	ribosome
S100A11	122	0
ACAA2	123	Mitochondrion
COX4I1	123	Mitochondrion
DDRGK1	123	ER
ELOVL5	123	ER
FAM162A	123	Mitochondrion
HPSE	123	0
MLYCD	123	0
MRPL14	123	Mitochondrion
MRPL23	123	Mitochondrion
MRPL41	123	Mitochondrion
MRPL54	123	Mitochondrion
NDUFA6	123	Mitochondrion
NDUFS5	123	Mitochondrion
RCN3	123	ER
UGT8	123	PM
CHAF1A	124	Nucleus
HMGN5	124	Nucleus
MKI67	124	Nucleolus
NOP10	124	Nucleolus
PABPN1	124	0
PHC2	124	Nucleus
SAFB	124	Nucleus
SAFB2	124	0
SFSWAP	124	Nucleus
WTAP	124	0
FARSA	125	cytosol
GPS1	125	0
RAD23B	125	0
ESF1	126	Nucleolus
MACROH2A1	126	Nucleus
NIPBL	126	Nucleus
NOLC1	126	0
NOP56	126	0
NOP58	126	Nucleolus
NXF1	126	0
RBM22	126	0
RRP15	126	0
RRP9	126	Nucleolus
ERCC3	127	Nucleus
INTS1	127	0
LIG3	127	0
MED12	127	Nucleus
MORC2	127	0
PPP1R10	127	Nucleus
SATB1	127	Nucleus
UBTF	127	Nucleolus
WAPL	127	0
UPP1	128	0
ATP6V1H	129	0
STK3	129	0
TBPL1	129	0
AAR2	130	0
DHCR24	130	0
DOCK1	130	0
EXOC7	130	0
GALNT2	130	0
KRT16	130	0
TMEM70	130	Mitochondrion
ABHD17B	131	endosome
ANAPC1	131	0
BIN3	131	CS
SRP14	132	0
LCLAT1	133	ER
RAB2B	133	0
SCD	133	ER
SPRYD7	133	0
TMED3	133	0
TMEM199	133	0
TMEM41A	133	0
AKTIP	134	0
BRAT1	134	0
PISD	134	Mitochondrion
SLC30A6	134	Golgi
MED30	135	Nucleus
NRF1	135	Nucleus
EIF2AK2	136	0
ENDOD1	137	Secreted
FUCA1	137	lysosome
GLRX5	137	Mitochondrion
IVD	137	Mitochondrion
TMEM14C	137	Mitochondrion
NDUFA8	138	Mitochondrion
ZCCHC8	138	Nucleolus
CSNK2A1	139	Nucleus
SNX12	139	endosome
BTF3L4	140	0
MIEN1	140	0
SRXN1	140	Cytosol
TBC1D22A	140	0
AARSD1	141	cytosol
CNOT3	141	0
GSS	141	0
LAP3	141	cytosol
NT5DC1	141	0
PPIC	142	cytosol
ARCN1	143	0
CNOT1	143	0
EIF4G2	143	0
PKP3	143	Nucleus
PRKCI	144	0
TACC3	144	CS
TANC1	144	0
PSMC1	145	0
TRIP10	145	0
ATP13A1	146	ER
GOSR1	146	0
TIMM29	146	Mitochondrion
UQCRFS1	146	Mitochondrion
TMEM131	147	0
MRPS14	148	Mitochondrion
MRPS35	148	Mitochondrion
PLGRKT	148	PM
TAX1BP3	148	0
UFC1	148	Secreted
ACAD11	149	0
ACTR1B	149	CS
ALDH18A1	149	Mitochondrion
EHHADH	149	Peroxisome
FKBP15	149	0
FKBP2	149	ER
HADHB	149	0
KTN1	149	ER
MAN2A1	149	Golgi
PLOD3	149	Secreted
PNPT1	149	0
PPP1R21	149	endosome
SSBP1	149	Mitochondrion
FAM50A	150	Nucleus
LSM2	150	Nucleus
PLCB3	150	0
UPF3B	150	0
ATAD3A	151	Mitochondrion
ATAD3B	151	Mitochondrion
DOCK7	151	0
KRT18	151	0
PKP2	151	Nucleus
PLEC	151	CS
SENP3	151	0
SRSF8	151	Nucleus
SUGP2	151	Nucleus
ARF1	152	0
PTPN9	152	cytosol
VANGL1	152	PM
CABIN1	153	Nucleus
CEBPB	153	0
RPLP2	153	ribosome
YAF2	153	Nucleus
YWHAQ	154	0
ARID1A	155	Nucleus
ASH2L	155	Nucleus
DIDO1	155	0
DNMT1	155	Nucleus
FNBP4	155	0
GPATCH1	155	Nucleus
KIF4A	155	0
MDC1	155	Nucleus
PHF3	155	0
PQBP1	155	0
RFX1	155	Nucleus
SAP130	155	Nucleus
SPTBN2	155	CS
ZNF687	155	0
ACOT8	156	0
MED23	156	Nucleus
SRPRB	156	ER
ULK3	157	0
ZCCHC10	158	0
CA13	159	0
GID8	159	0
IMPACT	159	cytosol
LLGL1	159	0
SMAP	159	0
TP53RK	159	0
RAB11B	160	0
RAB18	160	0
RAB21	160	0
AFF4	161	Nucleus
CDC27	161	Nucleus
KANSL3	161	Nucleus
ZHX2	161	Nucleus
TUBA1C	162	CS
CCDC51	163	Mitochondrion
CDK5RAP3	163	0
PCYOX1L	163	Secreted
SEC61A1	163	ER
SEC63	163	ER
SZT2	164	lysosome
AURKB	165	0
CENPV	165	0
MPHOSPH8	165	Nucleus
NLE1	165	Nucleolus
NUP42	165	0
RAE1	165	0
RBM28	165	Nucleolus
ZNF740	165	0
ATP2C1	166	Golgi
FBXO7	166	0
MYD88	167	0
ATP6V1G1	168	0
DLG1	168	0
LZTFL1	168	cytosol
MCM2	168	Nucleus
SUB1	168	Nucleus
CBR4	169	Mitochondrion
CNOT11	169	0
GTPBP10	169	Nucleolus
MRPL2	169	Mitochondrion
MRPL4	169	Mitochondrion
MRPL44	169	Mitochondrion
MRPS30	169	Mitochondrion
VPS45	169	0
AP3M1	170	0
CFAP20	170	0
MED20	170	Nucleus
SNF8	170	0
ACO1	171	cytosol
ALDOA	171	cytosol
CDC42	171	0
CLUH	171	0
EIF3A	171	cytosol
HSPBP1	171	0
IDH1	171	0
INPP1	171	Cytosol
KYAT3	171	0
NPEPPS	171	0
OLA1	171	0
PDXP	171	0
RPS6KA1	171	ribosome
SKP1	171	0
YTHDC2	171	0
ADAR	172	0
DHX9	172	0
DIMT1	172	Nucleolus
EXOSC2	172	0
SLTM	172	Nucleus
RPL38	173	ribosome
DDX31	174	Nucleolus
DSP	174	0
FTSJ3	174	Nucleolus
GNL3	174	Nucleolus
NDUFB7	174	Mitochondrion
NDUFB8	174	Mitochondrion
NOP53	174	0
NOP9	174	0
RBM14	174	0
SLC25A12	174	Mitochondrion
SLC25A13	174	Mitochondrion
ACSL3	175	0
COPE	175	0
MRPL20	175	Mitochondrion
PIGT	175	ER
RTF1	175	Nucleus
TRUB1	175	0
AASDHPPT	176	cytosol
CAPN2	176	0
COPS5	176	0
DIP2B	176	0
LASP1	176	CS
MAT2A	176	Cytosol
MVK	176	0
NAA15	176	0
VPS37B	176	endosome
ADSL	177	Cytosol
BSG	177	PM
ACOT9	178	Mitochondrion
ACSF3	178	Mitochondrion
CHCHD1	178	ribosome
CKAP4	178	0
COX5A	178	Mitochondrion
LRRC59	178	0
METTL16	178	Nucleus
MRPL32	178	Mitochondrion
MRPL53	178	Mitochondrion
MRPS11	178	Mitochondrion
MRPS24	178	Mitochondrion
NADK2	178	Mitochondrion
STX12	179	0
AARS1	180	cytosol
PSMB5	180	0
RPS19	180	Nucleus
MEAK7	181	0
EXD2	182	0
POLB	182	0
PPIF	182	Mitochondrion
RFC2	182	Nucleus
RFC3	182	Nucleus
TMEM263	183	0
DNAJC9	184	0
MED13	184	Nucleus
RCOR3	184	Nucleus
SUGP1	184	Nucleus
U2AF2	184	Nucleus
INTS3	185	0
INTS5	185	0
INTS6	185	Nucleus
LEMD3	185	0
MPHOSPH6	185	0
PNPLA4	185	Mitochondrion
SLC25A17	185	Peroxisome
CSK	186	0
ETF1	186	cytosol
GSK3A	186	0
RUVBL1	186	0
RUVBL2	186	0
COG1	187	Golgi
NEK9	187	0
USP10	187	0
WDR11	187	0
CPSF3	188	Nucleus
MTA1	188	0
PPWD1	188	Nucleus
RAD21	188	0
THOC2	188	Nucleus
WDR33	188	Nucleus
CTBP2	189	Nucleus
SNRPD2	189	0
UFD1	189	0
PIN1	190	0
POLD3	190	0
UBE2I	190	0
YARS1	190	0
UBAP2	191	0
UBAP2L	191	0
ALG3	192	ER
ZDHHC13	192	0
WDR5	193	Nucleus
CXorf56	194	0
DCTN4	194	CS
EDC3	194	cytosol
SH3GL1	194	0
SNAPIN	194	0
AGO2	195	0
CMC1	195	Mitochondrion
GRSF1	195	0
ABI2	196	0
ACTR5	196	0
ALKBH5	196	Nucleus
ANAPC4	196	0
ANKRD11	196	Nucleus
ARHGEF12	196	0
ARL6IP4	196	Nucleolus
ATF7IP	196	Nucleus
ATM	196	0
BIN1	196	0
BOLA3	196	Mitochondrion
C15orf40	196	0
C2orf49	196	Nucleus
C7orf26	196	0
CDC42EP4	196	0
CENPF	196	0
CGGBP1	196	Nucleus
CIT	196	cytosol
DARS2	196	Mitochondrion
DCUN1D4	196	Nucleus
DNAJC1	196	0
DSCC1	196	Nucleus
EARS2	196	Mitochondrion
ECI2	196	Mitochondrion
ELF1	196	Nucleus
EPC1	196	Nucleus
FAHD1	196	0
FARP2	196	0
GPS2	196	0
GTPBP8	196	Mitochondrion
INTS10	196	Nucleus
INTS4	196	Nucleus
INTS9	196	Nucleus
KANSL2	196	Nucleus
KAT8	196	Nucleus
KCNAB2	196	0
LDLRAP1	196	cytosol
MANF	196	Secreted
MAP1LC3B2	196	0
MECR	196	0
MED11	196	Nucleus
MED4	196	Nucleus
METTL2B	196	0
MGA	196	Nucleus
MMAA	196	Mitochondrion
MTMR6	196	0
MTRF1L	196	Mitochondrion
NACC1	196	0
NCOR2	196	Nucleus
OXSM	196	Mitochondrion
PARS2	196	Mitochondrion
PBX1	196	Nucleus
PBX2	196	Nucleus
PDK1	196	Mitochondrion
PDLIM7	196	CS
PHF10	196	Nucleus
POLR1H	196	Nucleolus
PTPN2	196	0
QKI	196	0
RAD18	196	0
RCC1L	196	Mitochondrion
RSRC1	196	0
SP3	196	Nucleus
SRPRA	196	ER
STK11IP	196	0
TAF5L	196	Nucleus
TFCP2	196	Nucleus
THOP1	196	0
TRMT2B	196	0
UBN2	196	0
UBP1	196	Nucleus
VPS36	196	0
VPS41	196	0
YARS2	196	Mitochondrion
ZBTB40	196	Nucleus
ZMYM3	196	Nucleus
ZNF143	196	Nucleus
MRPS10	197	Mitochondrion
PAK1	197	0
SEC11C	197	ER
BAG5	198	0
DDI2	198	0
ENO2	198	0
NAP1L4	198	0
PSMC4	198	0
SHMT1	198	0
TM9SF2	199	0
TOLLIP	200	0
FABP5	201	0
GARS1	201	0
KNTC1	201	0
PRDX1	201	cytosol
RPS25	201	ribosome
SH3BGRL3	201	0
TXN	201	0
UBE2L3	201	0
VPS29	201	0
SUPT6H	202	Nucleus
NCKAP1	203	0
ARFGAP3	204	0
FBXL18	204	0
GUF1	204	Mitochondrion
RCOR2	204	Nucleus
RPS19BP1	204	Nucleolus
UACA	204	0
ASF1A	205	Nucleus
GPN1	205	0
SAR1A	205	0
SUGT1	205	0
CUTA	206	Secreted
DCTPP1	206	0
MPST	206	0
RP2	206	0
SLC38A1	206	PM
SYNGR2	206	Secreted
BCS1L	207	Mitochondrion
CLYBL	207	Mitochondrion
KIFC1	207	0
METTL15	207	0
NELFB	207	Nucleus
REEP4	207	ER
ARFRP1	208	Golgi
SLC2A1	208	PM
TMED9	208	0
ZMPSTE24	208	0
ACAP2	209	endosome
FAM107B	209	0
UBE2D3	209	0
EEFSEC	210	0
SAMHD1	210	Nucleus
TUBGCP3	211	CS
FUT8	212	Golgi
MBOAT7	212	0
MCU	212	Mitochondrion
NDUFS8	212	Mitochondrion
PTPMT1	212	Mitochondrion
SLC25A40	212	Mitochondrion
TMEM11	212	Mitochondrion
DKC1	213	0
RBBP4	213	Nucleus
RBBP7	213	Nucleus
ZC3H18	213	Nucleus
IGF2BP2	214	0
NAA20	214	0
NKIRAS2	214	cytosol
PTP4A2	214	0
AP1G2	215	0
PKN2	215	0
VPS51	215	0
BRD1	216	Nucleus
CCDC59	216	Nucleus
COIL	216	Nucleus
NOC2L	216	0
NOL6	216	Nucleolus
NOL7	216	Nucleolus
RBM12B	216	0
TBL3	216	Nucleolus
HAT1	217	0
PPP4C	217	0
RPL34	217	ribosome
UBLCP1	217	0
UBXN7	217	Nucleus
ATG4B	218	cytosol
CAPNS1	218	0
CASP6	218	cytosol
CLIC1	218	0
ELOC	218	Nucleus
ENOPH1	218	0
GALE	218	Cytosol
ISOC1	218	0
PLPBP	218	Cytosol
PSMA1	218	0
PSMD8	218	0
QDPR	218	0
RAB23	218	0
WDR46	219	Nucleolus
ALDH9A1	220	cytosol
DDAH1	220	0
EIF3F	220	cytosol
EIF3J	220	cytosol
ETHE1	220	0
GALM	220	cytosol
GPD1L	220	0
NACA	220	Nucleus
NACA	220	Nucleus
NT5C3A	220	0
PGD	220	cytosol
PSMD14	220	0
PSMD7	220	0
SPR	220	0
THUMPD1	220	Nucleus
TRMT112	220	0
VTI1B	220	0
YWHAH	221	0
PLEK2	222	0
ALDOC	223	0
BROX	223	Secreted
CDK2	223	0
CDK5	223	0
CLIC4	223	0
LYN	223	0
OTUD6B	223	0
TPT1	223	0
CDKN2AIP	224	Nucleus
FNBP1L	224	0
IRF2BP1	224	Nucleus
METTL3	224	0
NPLOC4	224	0
PRIM1	224	0
RFC4	224	Nucleus
RIF1	224	0
TADA1	224	Nucleus
RNASEH2C	225	Nucleus
ARPC5L	226	CS
RPL12	226	ribosome
SUMO2	226	Nucleus
ABCC1	227	PM
ESYT1	227	0
LGALS3BP	227	Secreted
SLC12A2	227	0
USP7	227	0
CHMP4C	228	0
HEXIM1	228	0
INTS2	228	0
MRPL12	228	Mitochondrion
CTNNA1	229	0
UBE2Z	229	0
YIF1A	229	0
COPB1	230	0
MRPS25	230	Mitochondrion
TAB1	230	0
HMBS	231	cytosol
ALG1	232	ER
KIAA2013	233	0
MRPL9	233	Mitochondrion
VAPB	233	0
DUS2	234	0
FAHD2A	234	0
HINT3	234	0
ITPK1	234	0
METTL1	234	Nucleus
PSEN1	234	0
UBR4	234	0
ACAD9	235	Mitochondrion
NFATC2IP	235	0
NFS1	235	0
TMLHE	235	Mitochondrion
AKAP9	236	0
FBXO22	236	cytosol
GSTCD	236	cytosol
KLC4	236	CS
PEA15	236	CS
UBE3A	236	0
STOM	237	0
CUL1	238	0
PPP1R12A	238	CS
SMC2	238	0
WASF2	238	0
ACTR8	239	Nucleus
CROCC	239	CS
CRYZL1	239	Cytosol
GTF2H3	239	Nucleus
NHEJ1	239	Nucleus
VEZF1	239	Nucleus
ZMYM4	239	Nucleus
RETREG3	240	0
USP9X	241	0
ABRAXAS1	242	Nucleus
API5	242	0
APTX	242	0
DMAP1	242	0
KHDRBS3	242	Nucleolus
NFIB	242	Nucleus
RBM42	242	0
SEPTIN11	242	CS
SEPTIN6	242	0
SEPTIN8	242	0
SMARCB1	242	Nucleus
SMARCD1	242	Nucleus
SNRPF	242	0
TDP1	242	0
TERF2	242	Nucleus
YY1	242	Nucleus
PDCL3	243	0
RAB2A	243	0
COX6B1	244	Mitochondrion
NFKB1	244	0
STUB1	244	0
GDAP1	245	0
HDGFL2	245	Nucleus
HSPA9	245	0
MARS2	245	Mitochondrion
NCL	245	0
RNF40	245	Nucleus
RNMT	245	Nucleus
SNX27	245	0
TRIM33	245	Nucleus
DNM2	246	0
OXNAD1	246	0
GTF2A1	247	Nucleus
NRDE2	248	Nucleolus
PXMP4	248	Peroxisome
BCL10	249	0
CASP7	249	cytosol
SH3PXD2B	249	0
SRSF4	250	Nucleus
SRSF5	250	Nucleus
SRSF6	250	Nucleus
TSR2	251	0
CHMP2B	252	0
MACROD1	252	Nucleus
PELO	252	0
PI4K2B	253	0
CLTA	254	0
EZR	254	0
RPAP3	254	Cytosol
UBXN4	255	0
CHP1	256	0
GRPEL1	256	Mitochondrion
SYVN1	256	ER
TMEM109	256	Secreted
MTFR2	257	Mitochondrion
PRUNE1	257	0
SDCBP	257	0
SENP1	257	0
AP1B1	258	0
ARFIP2	259	Golgi
IK	260	0
MICU1	260	Mitochondrion
PARN	260	0
SF3B2	260	Nucleus
SMC3	260	Nucleus
SPTAN1	260	0
WBP11	260	0
CETN2	261	0
E2F4	261	Nucleus
NSL1	261	Nucleus
TCF20	261	Nucleus
YTHDF2	262	0
ACSL1	263	0
CNOT10	263	0
COG3	263	Golgi
GLMN	263	0
PDXDC1	263	0
TNPO1	263	0
SLC25A35	264	Mitochondrion
FDXR	265	Mitochondrion
GSK3B	265	0
MON1B	265	0
PDIA5	265	ER
PMPCB	265	Mitochondrion
PNKP	265	Nucleus
PRPF18	265	Nucleus
RECQL	265	Nucleus
SEPTIN10	265	cs
SEPTIN2	265	0
UNG	265	0
SRSF1	266	0
MVP	267	0
NCAPD2	267	0
TSEN34	267	Nucleolus
COA7	268	Mitochondrion
POLR3C	268	Nucleus
CUTC	269	0
GTF2F1	269	Nucleus
SPC25	269	Nucleus
S100A16	270	0
CUL3	271	0
SEC23A	271	0
SEC23B	271	0
SLK	271	0
SEL1L	272	ER
BAZ1A	273	Nucleus
MIS12	273	Nucleus
SIRT6	273	Nucleus
TEFM	273	Mitochondrion
CSDE1	274	cytosol
GNAS	274	PM
GNAS	274	PM
GNAS	274	PM
GNAS	274	PM
HSP90AA1	274	0
HSP90AB1	274	0
PSMC5	274	0
STIP1	274	0
TRAP1	274	Mitochondrion
VCP	274	0
EFL1	275	Cytosol
CDC40	276	Nucleus
POLDIP3	276	0
PRPF4	276	Nucleus
PTBP1	276	Nucleus
PTBP3	276	Nucleus
RCC2	276	0
YLPM1	276	Nucleus
ZNF207	276	0
YWHAE	277	0
CTSD	278	0
DNPEP	278	cytosol
NAMPT	278	0
RDH11	278	ER
TBCD	279	0
FAM169A	280	0
MRPL48	280	Mitochondrion
TIMMDC1	280	Mitochondrion
TMEM43	280	0
CEMIP2	281	PM
MCM7	281	Nucleus
PRRC2A	281	0
PTK2	281	0
TFRC	281	Secreted
CDC123	282	cytosol
EDF1	282	0
MCTS1	282	cytosol
RPA3	282	Nucleus
SEPHS1	282	0
C1QBP	283	0
VAC14	284	endosome
DOCK6	285	0
LRSAM1	285	cytosol
MRPL21	285	Mitochondrion
MRPS18A	285	Mitochondrion
SCYL2	285	0
YIPF5	286	0
ARAP1	287	0
C20orf27	287	0
SNX8	287	0
TRIP6	287	0
YIPF3	288	0
CKAP2	289	CS
EIPR1	289	Golgi
WDR48	289	0
TIMM17B	290	Mitochondrion
SART1	291	Nucleus
UQCRC1	291	Mitochondrion
GCDH	292	Mitochondrion
NDUFB4	292	Mitochondrion
NDUFB5	292	Mitochondrion
PTRH2	292	Mitochondrion
SEC61G	292	ER
YWHAG	293	0
ATP5MG	294	Mitochondrion
EMC6	294	ER
UBR5	294	Nucleus
UFM1	294	0
C9orf78	295	0
FEN1	295	0
GTF2H2	295	Nucleus
GTF2H4	295	Nucleus
ING3	295	Nucleus
MRRF	295	Mitochondrion
NDUFAF7	295	Mitochondrion
PDK3	295	Mitochondrion
POLR1E	295	Nucleolus
SUDS3	295	Nucleus
TXNL4A	295	Nucleus
BANF1	296	0
GRWD1	296	Nucleolus
H2AZ1	296	Nucleus
H4-16	296	Nucleus
SNX9	297	0
ATP6V1B2	298	0
CPNE3	298	0
DPH2	298	Cytosol
SNX6	298	0
FYCO1	299	0
GOLGA1	299	0
CORO1C	300	0
EXOSC9	300	0
HNRNPK	300	0
ISY1	300	Nucleus
PRPF19	300	0
SF3A3	300	Nucleus
TIAL1	300	0
ZW10	301	0
ADK	302	0
EIF3H	302	cytosol
FAH	302	0
GPX1	302	cytosol
OGFR	302	0
PGP	302	0
RIC8A	302	0
SMN1	303	0
IMMT	304	Mitochondrion
NDUFB6	304	Mitochondrion
RFC5	305	Nucleus
RPN2	305	ER
UQCC1	305	0
EXOSC1	306	0
EXOSC4	306	0
NDUFB10	307	Mitochondrion
OCIAD1	307	endosome
PXMP2	307	Peroxisome
RHBDD2	307	Golgi
RMND1	307	Mitochondrion
SLC25A11	307	Mitochondrion
SLC25A32	307	Mitochondrion
TECR	307	ER
TIMM23	307	Mitochondrion
UBA5	307	0
DENND4C	308	0
NBEAL2	308	ER
PRMT3	308	cytosol
CLIP1	309	0
GSPT1	309	Cytosol
LIN7C	309	PM
NUDC	309	0
PAFAH1B1	309	0
THUMPD3	309	0
TKFC	309	0
CHAF1B	310	0
EED	310	Nucleus
EHMT2	310	Nucleus
JUND	310	Nucleus
NPM1	310	0
RBM17	310	Nucleus
RBM45	310	0
RYBP	310	0
CNPY3	311	ER
DHX38	311	Nucleus
KHSRP	311	0
MICU2	311	Mitochondrion
SRRT	311	0
TCERG1	311	Nucleus
CYB5B	312	Mitochondrion
MT-ND5	312	Mitochondrion
TMED2	312	0
CDC37	313	cytosol
DARS1	313	cytosol
ENO1	313	0
FKBP4	313	0
GPI	313	0
IMPDH2	313	0
PPP5C	313	0
PSMC2	313	cytosol
PSMC3	313	0
PSMD5	313	0
RO60	313	0
SERBP1	313	0
TRMT5	313	0
TRNT1	313	Mitochondrion
TUBA4A	313	CS
ABI1	314	0
TRIM32	315	0
B3GAT3	316	Golgi
RABL3	316	0
TPP1	317	lysosome
ARMC1	318	0
EIF5	318	0
EXOSC6	319	0
THYN1	319	Nucleus
[truncated: 2,205 more rows]

## Sheet: PR
GENE	GROUP	Uniprot GO sum	Assigned location	Purity	Comp_score	Match	count	Marker count	gene_loc			Uniprot GO sum	Cytosol	CS	ribosome	PM	endosome	Lysosome	ER	Mitochondrion	Peroxisome	Golgi	Nucleus	Nucleolus
NTPCR	0	0	CYTOSOL	1	3.184	1	3	1	NTPCR 0 0_CYTOSOL			Cytosol	253	26	22	23	5	2	5	10	1	4	37	4
RBM8A	0	0	CYTOSOL	1	4.569	1	3	1	RBM8A 0 0_CYTOSOL			CS	2	40	3	2	1	0	0	5	0	2	8	2
CRTAP	1	Secreted	unclassified	0	na	100	1	0	CRTAP 1 Secreted_unclassified			ribosome	7	1	43	1	0	0	0	0	0	2	4	0
HNRNPUL2	2	Nucleus	Nucleus	1	4.687	11	4	3	HNRNPUL2 2 Nucleus_Nucleus			PM	1	0	0	21	0	0	0	2	0	1	4	1
MATR3	2	Nucleus	Nucleus	1	5	11	4	3	MATR3 2 Nucleus_Nucleus			endosome	0	0	0	1	9	0	1	0	0	1	3	0
SCYL1	2	0	Nucleus	1	3.921	11	4	3	SCYL1 2 0_Nucleus			Lysosome	0	0	0	2	0	12	4	3	2	1	2	0
YTHDC1	2	Nucleus	Nucleus	1	5	11	4	3	YTHDC1 2 Nucleus_Nucleus			ER	7	3	0	5	3	10	112	67	6	10	13	4
SPTLC1	3	ER	ER	1	4.701	8	1	1	SPTLC1 3 ER_ER			Mitochondrion	7	2	2	5	3	7	51	335	10	11	48	15
ZMYND11	4	Nucleus	Nucleus	1	5	11	1	1	ZMYND11 4 Nucleus_Nucleus			Peroxisome	0	0	0	0	0	0	0	0	5	0	1	1
CLIP2	5	CS	CS	1	4.361	2	3	2	CLIP2 5 CS_CS			Golgi	0	0	0	0	0	0	2	5	0	16	2	0
EML3	5	CS	CS	1	3.531	2	3	2	EML3 5 CS_CS			Nucleus	13	17	3	0	0	0	7	34	0	0	507	57
MTM1	5	0	CS	1	1.682	2	3	2	MTM1 5 0_CS			Nucleolus	2	2	1	0	1	0	3	29	1	1	25	60
LIMS1	6	0	unclassified	0	na	100	1	0	LIMS1 6 0_unclassified			% classified	90
TOR4A	7	0	unclassified	0	na	100	1	0	TOR4A 7 0_unclassified			RECALL	0.87	0.44	0.58	0.35	0.41	0.39	0.61	0.68	0.2	0.33	0.78	0.42
JPT2	8	0	unclassified	0	na	100	2	0	JPT2 8 0_unclassified			Precision	0.65	0.62	0.74	0.7	0.6	0.46	0.47	0.68	0.71	0.64	0.88	0.48
NUDCD1	8	0	unclassified	0	na	100	2	0	NUDCD1 8 0_unclassified			F-score (Harmonic Mean of recall and precision)	0.74	0.51	0.65	0.47	0.49	0.42	0.53	0.68	0.31	0.44	0.83	0.45
TBC1D9B	9	0	Mitochondrion	1	0.375	9	2	1	TBC1D9B 9 0_Mitochondrion
TIMM21	9	Mitochondrion	Mitochondrion	1	5	9	2	1	TIMM21 9 Mitochondrion_Mitochondrion					Compartments scores for Markers and assigned proteins					4
AAAS	10	0	Nucleolus	0.54902	0	12	157	51	AAAS 10 0_Nucleolus				F-score	Markers	Score >=4	%	Assigned	Score >=4	% Comp Score>4
AATF	10	Nucleolus	Nucleolus	0.54902	4.512	12	157	51	AATF 10 Nucleolus_Nucleolus			Classified	0.9						0.9
ABT1	10	Nucleolus	Nucleolus	0.54902	3.495	12	157	51	ABT1 10 Nucleolus_Nucleolus			Cytosol	0.74	292	229	78	884	638	72.1719
AGPAT5	10	0	Nucleolus	0.54902	0	12	157	51	AGPAT5 10 0_Nucleolus			CS	0.74	91	53	58	127	52	40.9449
AHCTF1	10	0	Nucleolus	0.54902	0.958	12	157	51	AHCTF1 10 0_Nucleolus			ribosome	0.65	74	66	89	118	40	33.8983
AP5M1	10	0	Nucleolus	0.54902	0	12	157	51	AP5M1 10 0_Nucleolus			PM	0.47	60	25	42	66	35	53.0303
AP5S1	10	0	Nucleolus	0.54902	0	12	157	51	AP5S1 10 0_Nucleolus			endosome	0.49	22	9	41	31	11	35.4839
APOBEC3B	10	Nucleus	Nucleolus	0.54902	0.703	12	157	51	APOBEC3B 10 Nucleus_Nucleolus			Lysosome	0.42	31	15	48	44	14	31.8182
APPL2	10	0	Nucleolus	0.54902	0	12	157	51	APPL2 10 0_Nucleolus			ER	0.53	185	80	43	427	123	28.8056
ARL6IP6	10	0	Nucleolus	0.54902	0	12	157	51	ARL6IP6 10 0_Nucleolus			Mitochondrion	0.68	490	336	69	769	376	48.8947
ATAD1	10	Peroxisome	Nucleolus	0.54902	1.623	12	157	51	ATAD1 10 Peroxisome_Nucleolus			Peroxisome	0.31	25	7	28	7	5	71.4286
ATAD2	10	Nucleus	Nucleolus	0.54902	0	12	157	51	ATAD2 10 Nucleus_Nucleolus			Golgi	0.44	49	19	39	51	18	35.2941
ATG9A	10	0	Nucleolus	0.54902	0	12	157	51	ATG9A 10 0_Nucleolus			Nucleus	0.83	654	517	79	1066	890	83.4897
ATP6AP1	10	0	Nucleolus	0.54902	0	12	157	51	ATP6AP1 10 0_Nucleolus			Nucleolus	0.45	158	110	70	210	71	33.8095
ATP6V0A2	10	0	Nucleolus	0.54902	0	12	157	51	ATP6V0A2 10 0_Nucleolus
AVL9	10	endosome	Nucleolus	0.54902	0	12	157	51	AVL9 10 endosome_Nucleolus
B3GALT6	10	Golgi	Nucleolus	0.54902	0	12	157	51	B3GALT6 10 Golgi_Nucleolus
BMS1	10	Nucleolus	Nucleolus	0.54902	4.718	12	157	51	BMS1 10 Nucleolus_Nucleolus
BOP1	10	Nucleolus	Nucleolus	0.54902	5	12	157	51	BOP1 10 Nucleolus_Nucleolus
BRIX1	10	Nucleolus	Nucleolus	0.54902	5	12	157	51	BRIX1 10 Nucleolus_Nucleolus
CARD19	10	0	Nucleolus	0.54902	0	12	157	51	CARD19 10 0_Nucleolus
CCDC127	10	0	Nucleolus	0.54902	1.562	12	157	51	CCDC127 10 0_Nucleolus
CEBPZ	10	Nucleus	Nucleolus	0.54902	1.4	12	157	51	CEBPZ 10 Nucleus_Nucleolus
CENPB	10	Nucleus	Nucleolus	0.54902	1.514	12	157	51	CENPB 10 Nucleus_Nucleolus
CHCHD3	10	0	Nucleolus	0.54902	0	12	157	51	CHCHD3 10 0_Nucleolus
CHCHD6	10	Mitochondrion	Nucleolus	0.54902	0	12	157	51	CHCHD6 10 Mitochondrion_Nucleolus
CLK3	10	0	Nucleolus	0.54902	0	12	157	51	CLK3 10 0_Nucleolus
COMTD1	10	0	Nucleolus	0.54902	0	12	157	51	COMTD1 10 0_Nucleolus
DCAF13	10	Nucleolus	Nucleolus	0.54902	4.541	12	157	51	DCAF13 10 Nucleolus_Nucleolus
DDX10	10	Nucleus	Nucleolus	0.54902	2.892	12	157	51	DDX10 10 Nucleus_Nucleolus
DDX24	10	0	Nucleolus	0.54902	4.59	12	157	51	DDX24 10 0_Nucleolus
DDX27	10	Nucleolus	Nucleolus	0.54902	5	12	157	51	DDX27 10 Nucleolus_Nucleolus
DDX52	10	Nucleolus	Nucleolus	0.54902	4.186	12	157	51	DDX52 10 Nucleolus_Nucleolus
DDX56	10	Nucleolus	Nucleolus	0.54902	4.449	12	157	51	DDX56 10 Nucleolus_Nucleolus
DNAJB6	10	0	Nucleolus	0.54902	0.747	12	157	51	DNAJB6 10 0_Nucleolus
DNAJC11	10	Mitochondrion	Nucleolus	0.54902	0	12	157	51	DNAJC11 10 Mitochondrion_Nucleolus
DNTTIP2	10	Nucleus	Nucleolus	0.54902	4.566	12	157	51	DNTTIP2 10 Nucleus_Nucleolus
DOLPP1	10	ER	Nucleolus	0.54902	0	12	157	51	DOLPP1 10 ER_Nucleolus
EMD	10	0	Nucleolus	0.54902	1.815	12	157	51	EMD 10 0_Nucleolus
EPPK1	10	0	Nucleolus	0.54902	0	12	157	51	EPPK1 10 0_Nucleolus
FAM207A	10	Nucleolus	Nucleolus	0.54902	2.506	12	157	51	FAM207A 10 Nucleolus_Nucleolus
FAM83H	10	CS	Nucleolus	0.54902	0	12	157	51	FAM83H 10 CS_Nucleolus
FCF1	10	Nucleolus	Nucleolus	0.54902	3.702	12	157	51	FCF1 10 Nucleolus_Nucleolus
FLOT1	10	0	Nucleolus	0.54902	0	12	157	51	FLOT1 10 0_Nucleolus
FLOT2	10	0	Nucleolus	0.54902	1.597	12	157	51	FLOT2 10 0_Nucleolus
FYTTD1	10	Nucleus	Nucleolus	0.54902	0.941	12	157	51	FYTTD1 10 Nucleus_Nucleolus
GLE1	10	0	Nucleolus	0.54902	4.286	12	157	51	GLE1 10 0_Nucleolus
GNL2	10	Nucleolus	Nucleolus	0.54902	4.863	12	157	51	GNL2 10 Nucleolus_Nucleolus
GTPBP4	10	Nucleolus	Nucleolus	0.54902	4.65	12	157	51	GTPBP4 10 Nucleolus_Nucleolus
HEATR1	10	Nucleolus	Nucleolus	0.54902	5	12	157	51	HEATR1 10 Nucleolus_Nucleolus
HEATR5A	10	Cytosol	Nucleolus	0.54902	0	12	157	51	HEATR5A 10 Cytosol_Nucleolus
IMP3	10	Nucleolus	Nucleolus	0.54902	5	12	157	51	IMP3 10 Nucleolus_Nucleolus
IMP4	10	Nucleolus	Nucleolus	0.54902	5	12	157	51	IMP4 10 Nucleolus_Nucleolus
IRAK1	10	0	Nucleolus	0.54902	0.571	12	157	51	IRAK1 10 0_Nucleolus
ITPR3	10	ER	Nucleolus	0.54902	2	12	157	51	ITPR3 10 ER_Nucleolus
ITPRID2	10	0	Nucleolus	0.54902	0	12	157	51	ITPRID2 10 0_Nucleolus
LBR	10	0	Nucleolus	0.54902	1.867	12	157	51	LBR 10 0_Nucleolus
LEMD2	10	0	Nucleolus	0.54902	0.593	12	157	51	LEMD2 10 0_Nucleolus										1
LLPH	10	Nucleolus	Nucleolus	0.54902	4.196	12	157	51	LLPH 10 Nucleolus_Nucleolus										1
LMNB1	10	0	Nucleolus	0.54902	2.385	12	157	51	LMNB1 10 0_Nucleolus										1
LMNB2	10	0	Nucleolus	0.54902	2.267	12	157	51	LMNB2 10 0_Nucleolus										1
MAK16	10	Nucleolus	Nucleolus	0.54902	4.435	12	157	51	MAK16 10 Nucleolus_Nucleolus
MAP3K7	10	0	Nucleolus	0.54902	0.694	12	157	51	MAP3K7 10 0_Nucleolus
MFF	10	0	Nucleolus	0.54902	0	12	157	51	MFF 10 0_Nucleolus
MISP	10	0	Nucleolus	0.54902	0	12	157	51	MISP 10 0_Nucleolus
MLF2	10	0	Nucleolus	0.54902	0	12	157	51	MLF2 10 0_Nucleolus
MPHOSPH10	10	Nucleolus	Nucleolus	0.54902	5	12	157	51	MPHOSPH10 10 Nucleolus_Nucleolus
MPP7	10	Nucleus	Nucleolus	0.54902	0	12	157	51	MPP7 10 Nucleus_Nucleolus
MPV17L2	10	Mitochondrion	Nucleolus	0.54902	0	12	157	51	MPV17L2 10 Mitochondrion_Nucleolus
MTARC2	10	Mitochondrion	Nucleolus	0.54902	na	12	157	51	MTARC2 10 Mitochondrion_Nucleolus
MTCH1	10	Mitochondrion	Nucleolus	0.54902	0	12	157	51	MTCH1 10 Mitochondrion_Nucleolus
MTCH2	10	Mitochondrion	Nucleolus	0.54902	0	12	157	51	MTCH2 10 Mitochondrion_Nucleolus
MT-CO1	10	Mitochondrion	Nucleolus	0.54902	na	12	157	51	MT-CO1 10 Mitochondrion_Nucleolus
MT-CO2	10	Mitochondrion	Nucleolus	0.54902	na	12	157	51	MT-CO2 10 Mitochondrion_Nucleolus
MT-CYB	10	Mitochondrion	Nucleolus	0.54902	na	12	157	51	MT-CYB 10 Mitochondrion_Nucleolus
MTFP1	10	Mitochondrion	Nucleolus	0.54902	0.832	12	157	51	MTFP1 10 Mitochondrion_Nucleolus
MTFR1L	10	Mitochondrion	Nucleolus	0.54902	0	12	157	51	MTFR1L 10 Mitochondrion_Nucleolus
MT-ND1	10	Mitochondrion	Nucleolus	0.54902	na	12	157	51	MT-ND1 10 Mitochondrion_Nucleolus
MT-ND3	10	Mitochondrion	Nucleolus	0.54902	na	12	157	51	MT-ND3 10 Mitochondrion_Nucleolus
MTX2	10	Mitochondrion	Nucleolus	0.54902	4	12	157	51	MTX2 10 Mitochondrion_Nucleolus
MUL1	10	Mitochondrion	Nucleolus	0.54902	0	12	157	51	MUL1 10 Mitochondrion_Nucleolus
MYO19	10	0	Nucleolus	0.54902	0	12	157	51	MYO19 10 0_Nucleolus
MYO1C	10	0	Nucleolus	0.54902	5	12	157	51	MYO1C 10 0_Nucleolus
NAA40	10	0	Nucleolus	0.54902	0	12	157	51	NAA40 10 0_Nucleolus
NAT10	10	Nucleolus	Nucleolus	0.54902	4.417	12	157	51	NAT10 10 Nucleolus_Nucleolus
NDC1	10	0	Nucleolus	0.54902	0	12	157	51	NDC1 10 0_Nucleolus
NDUFA9	10	Mitochondrion	Nucleolus	0.54902	0	12	157	51	NDUFA9 10 Mitochondrion_Nucleolus
NDUFB9	10	Mitochondrion	Nucleolus	0.54902	0	12	157	51	NDUFB9 10 Mitochondrion_Nucleolus
NDUFS4	10	Mitochondrion	Nucleolus	0.54902	0	12	157	51	NDUFS4 10 Mitochondrion_Nucleolus
NEK7	10	0	Nucleolus	0.54902	0	12	157	51	NEK7 10 0_Nucleolus
NEPRO	10	Nucleolus	Nucleolus	0.54902	4.383	12	157	51	NEPRO 10 Nucleolus_Nucleolus
NGDN	10	0	Nucleolus	0.54902	4.503	12	157	51	NGDN 10 0_Nucleolus
NIFK	10	Nucleolus	Nucleolus	0.54902	5	12	157	51	NIFK 10 Nucleolus_Nucleolus
NOC3L	10	Nucleolus	Nucleolus	0.54902	5	12	157	51	NOC3L 10 Nucleolus_Nucleolus
NOC4L	10	0	Nucleolus	0.54902	4.523	12	157	51	NOC4L 10 0_Nucleolus
NOL10	10	Nucleolus	Nucleolus	0.54902	4.623	12	157	51	NOL10 10 Nucleolus_Nucleolus
NOP14	10	Nucleolus	Nucleolus	0.54902	4.617	12	157	51	NOP14 10 Nucleolus_Nucleolus
NOP16	10	Nucleolus	Nucleolus	0.54902	4.651	12	157	51	NOP16 10 Nucleolus_Nucleolus
NSA2	10	Nucleolus	Nucleolus	0.54902	4.142	12	157	51	NSA2 10 Nucleolus_Nucleolus
NUP107	10	0	Nucleolus	0.54902	1.449	12	157	51	NUP107 10 0_Nucleolus
NUP133	10	0	Nucleolus	0.54902	1.332	12	157	51	NUP133 10 0_Nucleolus
NUP153	10	0	Nucleolus	0.54902	4.541	12	157	51	NUP153 10 0_Nucleolus
NUP188	10	Nucleus	Nucleolus	0.54902	2.001	12	157	51	NUP188 10 Nucleus_Nucleolus
NUP205	10	0	Nucleolus	0.54902	0.696	12	157	51	NUP205 10 0_Nucleolus
NUP210	10	0	Nucleolus	0.54902	0.827	12	157	51	NUP210 10 0_Nucleolus
NUP214	10	0	Nucleolus	0.54902	1.484	12	157	51	NUP214 10 0_Nucleolus
NUP35	10	0	Nucleolus	0.54902	0.884	12	157	51	NUP35 10 0_Nucleolus
NUP43	10	Nucleus	Nucleolus	0.54902	0.795	12	157	51	NUP43 10 Nucleus_Nucleolus
NUP54	10	0	Nucleolus	0.54902	1.172	12	157	51	NUP54 10 0_Nucleolus
NUP58	10	0	Nucleolus	0.54902	0.922	12	157	51	NUP58 10 0_Nucleolus
NUP62	10	0	Nucleolus	0.54902	1.521	12	157	51	NUP62 10 0_Nucleolus
NUP85	10	0	Nucleolus	0.54902	1.319	12	157	51	NUP85 10 0_Nucleolus
NUP88	10	Nucleus	Nucleolus	0.54902	1.032	12	157	51	NUP88 10 Nucleus_Nucleolus
NUP93	10	0	Nucleolus	0.54902	1.084	12	157	51	NUP93 10 0_Nucleolus
NUP98	10	0	Nucleolus	0.54902	1.861	12	157	51	NUP98 10 0_Nucleolus
NVL	10	Nucleolus	Nucleolus	0.54902	5	12	157	51	NVL 10 Nucleolus_Nucleolus
PES1	10	Nucleolus	Nucleolus	0.54902	5	12	157	51	PES1 10 Nucleolus_Nucleolus
POM121C	10	0	Nucleolus	0.54902	0	12	157	51	POM121C 10 0_Nucleolus
PPIG	10	Nucleus	Nucleolus	0.54902	0.796	12	157	51	PPIG 10 Nucleus_Nucleolus
RELCH	10	0	Nucleolus	0.54902	0	12	157	51	RELCH 10 0_Nucleolus
RMDN2	10	0	Nucleolus	0.54902	0	12	157	51	RMDN2 10 0_Nucleolus
RMDN3	10	0	Nucleolus	0.54902	0	12	157	51	RMDN3 10 0_Nucleolus
RPF1	10	Nucleolus	Nucleolus	0.54902	5	12	157	51	RPF1 10 Nucleolus_Nucleolus
RPL7L1	10	ribosome	Nucleolus	0.54902	3.054	12	157	51	RPL7L1 10 ribosome_Nucleolus
RRP1	10	Nucleolus	Nucleolus	0.54902	4.957	12	157	51	RRP1 10 Nucleolus_Nucleolus
RRP12	10	0	Nucleolus	0.54902	4.599	12	157	51	RRP12 10 0_Nucleolus
RSL24D1	10	Nucleolus	Nucleolus	0.54902	4.737	12	157	51	RSL24D1 10 Nucleolus_Nucleolus
SAMM50	10	0	Nucleolus	0.54902	0	12	157	51	SAMM50 10 0_Nucleolus
SAP18	10	0	Nucleolus	0.54902	0.76	12	157	51	SAP18 10 0_Nucleolus
SLC25A1	10	Mitochondrion	Nucleolus	0.54902	0	12	157	51	SLC25A1 10 Mitochondrion_Nucleolus
SLC25A3	10	Mitochondrion	Nucleolus	0.54902	0	12	157	51	SLC25A3 10 Mitochondrion_Nucleolus
SLC25A4	10	Mitochondrion	Nucleolus	0.54902	0	12	157	51	SLC25A4 10 Mitochondrion_Nucleolus
SLC25A5	10	Mitochondrion	Nucleolus	0.54902	0	12	157	51	SLC25A5 10 Mitochondrion_Nucleolus
SLC25A6	10	Mitochondrion	Nucleolus	0.54902	0.594	12	157	51	SLC25A6 10 Mitochondrion_Nucleolus
SMPD4	10	0	Nucleolus	0.54902	0	12	157	51	SMPD4 10 0_Nucleolus
SON	10	Nucleus	Nucleolus	0.54902	1.019	12	157	51	SON 10 Nucleus_Nucleolus
SRSF7	10	0	Nucleolus	0.54902	1.172	12	157	51	SRSF7 10 0_Nucleolus
SRSF9	10	Nucleus	Nucleolus	0.54902	4.496	12	157	51	SRSF9 10 Nucleus_Nucleolus
STK19	10	Nucleus	Nucleolus	0.54902	0	12	157	51	STK19 10 Nucleus_Nucleolus
SUN1	10	0	Nucleolus	0.54902	1.48	12	157	51	SUN1 10 0_Nucleolus
SURF1	10	Mitochondrion	Nucleolus	0.54902	0	12	157	51	SURF1 10 Mitochondrion_Nucleolus
TBC1D15	10	0	Nucleolus	0.54902	0	12	157	51	TBC1D15 10 0_Nucleolus
TBK1	10	0	Nucleolus	0.54902	0.792	12	157	51	TBK1 10 0_Nucleolus
TENT4B	10	0	Nucleolus	0.54902	5	12	157	51	TENT4B 10 0_Nucleolus
TOMM40	10	Mitochondrion	Nucleolus	0.54902	0.511	12	157	51	TOMM40 10 Mitochondrion_Nucleolus
TOMM40L	10	Mitochondrion	Nucleolus	0.54902	0	12	157	51	TOMM40L 10 Mitochondrion_Nucleolus
UTP14A	10	Nucleolus	Nucleolus	0.54902	4.412	12	157	51	UTP14A 10 Nucleolus_Nucleolus
UTP4	10	Nucleolus	Nucleolus	0.54902	5	12	157	51	UTP4 10 Nucleolus_Nucleolus
UTP6	10	Nucleolus	Nucleolus	0.54902	4.848	12	157	51	UTP6 10 Nucleolus_Nucleolus
VDAC1	10	Mitochondrion	Nucleolus	0.54902	0.835	12	157	51	VDAC1 10 Mitochondrion_Nucleolus
VDAC3	10	Mitochondrion	Nucleolus	0.54902	0	12	157	51	VDAC3 10 Mitochondrion_Nucleolus
WDR12	10	Nucleolus	Nucleolus	0.54902	5	12	157	51	WDR12 10 Nucleolus_Nucleolus
WDR3	10	Nucleolus	Nucleolus	0.54902	4.625	12	157	51	WDR3 10 Nucleolus_Nucleolus
WDR43	10	Nucleolus	Nucleolus	0.54902	5	12	157	51	WDR43 10 Nucleolus_Nucleolus
WDR75	10	Nucleolus	Nucleolus	0.54902	5	12	157	51	WDR75 10 Nucleolus_Nucleolus
XPO6	10	0	Nucleolus	0.54902	4.473	12	157	51	XPO6 10 0_Nucleolus
YKT6	10	0	Nucleolus	0.54902	0	12	157	51	YKT6 10 0_Nucleolus
ACTN1	11	0	CYTOSOL	1	4.687	1	8	2	ACTN1 11 0_CYTOSOL
ACTN4	11	0	CYTOSOL	1	4.799	1	8	2	ACTN4 11 0_CYTOSOL
CARM1	11	0	CYTOSOL	1	4.641	1	8	2	CARM1 11 0_CYTOSOL
CCT3	11	cytosol	CYTOSOL	1	5	1	8	2	CCT3 11 cytosol_CYTOSOL
EEF2	11	0	CYTOSOL	1	4.823	1	8	2	EEF2 11 0_CYTOSOL
EIF4B	11	Cytosol	CYTOSOL	1	4.847	1	8	2	EIF4B 11 Cytosol_CYTOSOL
NSUN2	11	0	CYTOSOL	1	1.278	1	8	2	NSUN2 11 0_CYTOSOL
TNPO3	11	0	CYTOSOL	1	2.527	1	8	2	TNPO3 11 0_CYTOSOL
PEX11B	12	Peroxisome	Peroxisome	1	5	10	1	1	PEX11B 12 Peroxisome_Peroxisome
ZNFX1	13	0	unclassified	0	na	100	1	0	ZNFX1 13 0_unclassified
DEK	14	Nucleus	Mitochondrion	0.5	1.393	9	3	2	DEK 14 Nucleus_Mitochondrion
PMPCA	14	Mitochondrion	Mitochondrion	0.5	5	9	3	2	PMPCA 14 Mitochondrion_Mitochondrion
THOC7	14	0	Mitochondrion	0.5	0	9	3	2	THOC7 14 0_Mitochondrion
ATP1A1	15	PM	CYTOSOL	0.5	1.728	1	5	2	ATP1A1 15 PM_CYTOSOL
ATP6V1C1	15	0	CYTOSOL	0.5	4.795	1	5	2	ATP6V1C1 15 0_CYTOSOL
FASN	15	cytosol	CYTOSOL	0.5	4.88	1	5	2	FASN 15 cytosol_CYTOSOL
HEATR3	15	0	CYTOSOL	0.5	2.699	1	5	2	HEATR3 15 0_CYTOSOL
SEC31A	15	0	CYTOSOL	0.5	4.685	1	5	2	SEC31A 15 0_CYTOSOL
PECR	16	Peroxisome	Peroxisome	0.5	5	10	2	2	PECR 16 Peroxisome_Peroxisome
PM20D2	16	Nucleus	Peroxisome	0.5	0.403	10	2	2	PM20D2 16 Nucleus_Peroxisome
ATP5F1C	17	Mitochondrion	Mitochondrion	0.571429	5	9	10	7	ATP5F1C 17 Mitochondrion_Mitochondrion
HAX1	17	0	Mitochondrion	0.571429	5	9	10	7	HAX1 17 0_Mitochondrion
MARCHF5	17	0	Mitochondrion	0.571429	5	9	10	7	MARCHF5 17 0_Mitochondrion
MLEC	17	ER	Mitochondrion	0.571429	0.695	9	10	7	MLEC 17 ER_Mitochondrion
MRPL45	17	Mitochondrion	Mitochondrion	0.571429	5	9	10	7	MRPL45 17 Mitochondrion_Mitochondrion
OXA1L	17	Mitochondrion	Mitochondrion	0.571429	5	9	10	7	OXA1L 17 Mitochondrion_Mitochondrion
PIGK	17	ER	Mitochondrion	0.571429	1.016	9	10	7	PIGK 17 ER_Mitochondrion
PTPN1	17	0	Mitochondrion	0.571429	3.413	9	10	7	PTPN1 17 0_Mitochondrion
SGPL1	17	ER	Mitochondrion	0.571429	1.592	9	10	7	SGPL1 17 ER_Mitochondrion
SLC25A24	17	Mitochondrion	Mitochondrion	0.571429	5	9	10	7	SLC25A24 17 Mitochondrion_Mitochondrion
ADGRE5	18	Secreted	Golgi	0.5	0.587	7	5	2	ADGRE5 18 Secreted_Golgi
DHRS13	18	Secreted	Golgi	0.5	0	7	5	2	DHRS13 18 Secreted_Golgi
MAF1	18	0	Golgi	0.5	0	7	5	2	MAF1 18 0_Golgi
MRPL35	18	Mitochondrion	Golgi	0.5	0	7	5	2	MRPL35 18 Mitochondrion_Golgi
STX6	18	Golgi	Golgi	0.5	5	7	5	2	STX6 18 Golgi_Golgi
AIP	19	cytosol	CYTOSOL	1	5	1	4	1	AIP 19 cytosol_CYTOSOL
EIF4A1	19	0	CYTOSOL	1	4.704	1	4	1	EIF4A1 19 0_CYTOSOL
EIF4A2	19	0	CYTOSOL	1	4.789	1	4	1	EIF4A2 19 0_CYTOSOL
GOPC	19	0	CYTOSOL	1	3.905	1	4	1	GOPC 19 0_CYTOSOL
CHMP4A	20	0	Nucleus	1	5	11	10	3	CHMP4A 20 0_Nucleus
CHMP4B	20	0	Nucleus	1	5	11	10	3	CHMP4B 20 0_Nucleus
EFTUD2	20	Nucleus	Nucleus	1	5	11	10	3	EFTUD2 20 Nucleus_Nucleus
GTF2E2	20	Nucleus	Nucleus	1	5	11	10	3	GTF2E2 20 Nucleus_Nucleus
MOV10	20	0	Nucleus	1	4.505	11	10	3	MOV10 20 0_Nucleus
NMT1	20	0	Nucleus	1	2.875	11	10	3	NMT1 20 0_Nucleus
PCNA	20	Nucleus	Nucleus	1	5	11	10	3	PCNA 20 Nucleus_Nucleus
PDAP1	20	0	Nucleus	1	2.893	11	10	3	PDAP1 20 0_Nucleus
SARS1	20	0	Nucleus	1	3.917	11	10	3	SARS1 20 0_Nucleus
TXLNA	20	0	Nucleus	1	3.499	11	10	3	TXLNA 20 0_Nucleus
AK6	21	Nucleus	CYTOSOL	0.333333	4.394	1	8	3	AK6 21 Nucleus_CYTOSOL
DRG2	21	0	CYTOSOL	0.333333	4.612	1	8	3	DRG2 21 0_CYTOSOL
IPO5	21	0	CYTOSOL	0.333333	4.029	1	8	3	IPO5 21 0_CYTOSOL
MMS19	21	0	CYTOSOL	0.333333	5	1	8	3	MMS19 21 0_CYTOSOL
MYO6	21	0	CYTOSOL	0.333333	4.573	1	8	3	MYO6 21 0_CYTOSOL
PLAA	21	0	CYTOSOL	0.333333	4.072	1	8	3	PLAA 21 0_CYTOSOL
RASA1	21	cytosol	CYTOSOL	0.333333	4.511	1	8	3	RASA1 21 cytosol_CYTOSOL
RPL15	21	ribosome	CYTOSOL	0.333333	4.603	1	8	3	RPL15 21 ribosome_CYTOSOL
ARHGAP17	22	0	unclassified	0	na	100	1	0	ARHGAP17 22 0_unclassified
ABLIM1	23	CS	Nucleolus	0.333333	0	12	6	3	ABLIM1 23 CS_Nucleolus
HNRNPA0	23	Nucleus	Nucleolus	0.333333	0	12	6	3	HNRNPA0 23 Nucleus_Nucleolus
NIP7	23	Nucleolus	Nucleolus	0.333333	4.376	12	6	3	NIP7 23 Nucleolus_Nucleolus
NOP2	23	Nucleolus	Nucleolus	0.333333	4.697	12	6	3	NOP2 23 Nucleolus_Nucleolus
RBMX	23	0	Nucleolus	0.333333	1.491	12	6	3	RBMX 23 0_Nucleolus
TFAM	23	Mitochondrion	Nucleolus	0.333333	0.914	12	6	3	TFAM 23 Mitochondrion_Nucleolus
GBF1	24	0	Nucleus	1	1.478	11	4	1	GBF1 24 0_Nucleus
HYPK	24	0	Nucleus	1	5	11	4	1	HYPK 24 0_Nucleus
IFIT5	24	0	Nucleus	1	2.594	11	4	1	IFIT5 24 0_Nucleus
PDS5A	24	Nucleus	Nucleus	1	4.825	11	4	1	PDS5A 24 Nucleus_Nucleus
ADRM1	25	0	ER	1	1.608	8	9	1	ADRM1 25 0_ER
CYSTM1	25	0	ER	1	0	8	9	1	CYSTM1 25 0_ER
LAMTOR1	25	0	ER	1	1.057	8	9	1	LAMTOR1 25 0_ER
PLP2	25	0	ER	1	4.313	8	9	1	PLP2 25 0_ER
PUS1	25	0	ER	1	0.915	8	9	1	PUS1 25 0_ER
SYPL1	25	Secreted	ER	1	0.701	8	9	1	SYPL1 25 Secreted_ER
TXNDC12	25	ER	ER	1	5	8	9	1	TXNDC12 25 ER_ER
UBL4A	25	0	ER	1	1.915	8	9	1	UBL4A 25 0_ER
VAT1	25	0	ER	1	0	8	9	1	VAT1 25 0_ER
ARFIP1	26	Golgi	Golgi	1	5	7	6	1	ARFIP1 26 Golgi_Golgi
DDX6	26	0	Golgi	1	1.121	7	6	1	DDX6 26 0_Golgi
DNAJA1	26	0	Golgi	1	1.307	7	6	1	DNAJA1 26 0_Golgi
DNAJC7	26	0	Golgi	1	0.616	7	6	1	DNAJC7 26 0_Golgi
KPNA2	26	0	Golgi	1	3.519	7	6	1	KPNA2 26 0_Golgi
SNX5	26	0	Golgi	1	2.18	7	6	1	SNX5 26 0_Golgi
ABHD16A	27	0	ER	0.336735	0.996	8	200	98	ABHD16A 27 0_ER
ABHD6	27	0	ER	0.336735	1.748	8	200	98	ABHD6 27 0_ER
ACADSB	27	Mitochondrion	ER	0.336735	0.977	8	200	98	ACADSB 27 Mitochondrion_ER
ACBD6	27	cytosol	ER	0.336735	na	8	200	98	ACBD6 27 cytosol_ER
ACSF2	27	Mitochondrion	ER	0.336735	0.784	8	200	98	ACSF2 27 Mitochondrion_ER
ADGRG1	27	Secreted	ER	0.336735	1.059	8	200	98	ADGRG1 27 Secreted_ER
AGA	27	lysosome	ER	0.336735	5	8	200	98	AGA 27 lysosome_ER
AHCYL1	27	0	ER	0.336735	1.691	8	200	98	AHCYL1 27 0_ER
AKAP13	27	0	ER	0.336735	1.607	8	200	98	AKAP13 27 0_ER
ALG11	27	ER	ER	0.336735	1.653	8	200	98	ALG11 27 ER_ER
AMACR	27	Mitochondrion	ER	0.336735	1.67	8	200	98	AMACR 27 Mitochondrion_ER
APH1A	27	0	ER	0.336735	4.38	8	200	98	APH1A 27 0_ER
ARL5B	27	0	ER	0.336735	1.02	8	200	98	ARL5B 27 0_ER
ASAH1	27	0	ER	0.336735	1.918	8	200	98	ASAH1 27 0_ER
ATL2	27	ER	ER	0.336735	5	8	200	98	ATL2 27 ER_ER
ATL3	27	ER	ER	0.336735	5	8	200	98	ATL3 27 ER_ER
ATP13A3	27	0	ER	0.336735	0.963	8	200	98	ATP13A3 27 0_ER
ATP5ME	27	Mitochondrion	ER	0.336735	0.788	8	200	98	ATP5ME 27 Mitochondrion_ER
ATPAF1	27	Mitochondrion	ER	0.336735	1.006	8	200	98	ATPAF1 27 Mitochondrion_ER
ATXN2	27	cytosol	ER	0.336735	1.862	8	200	98	ATXN2 27 cytosol_ER
ATXN3	27	Nucleus	ER	0.336735	2.003	8	200	98	ATXN3 27 Nucleus_ER
BAD	27	0	ER	0.336735	1.618	8	200	98	BAD 27 0_ER
BCAP31	27	0	ER	0.336735	5	8	200	98	BCAP31 27 0_ER
BTD	27	Secreted	ER	0.336735	0.188	8	200	98	BTD 27 Secreted_ER
CAVIN1	27	0	ER	0.336735	3.703	8	200	98	CAVIN1 27 0_ER
CCDC6	27	CS	ER	0.336735	0.562	8	200	98	CCDC6 27 CS_ER
CD63	27	0	ER	0.336735	2.474	8	200	98	CD63 27 0_ER
CHMP6	27	endosome	ER	0.336735	1.207	8	200	98	CHMP6 27 endosome_ER
CHPT1	27	Golgi	ER	0.336735	1.505	8	200	98	CHPT1 27 Golgi_ER
CLCC1	27	0	ER	0.336735	4.746	8	200	98	CLCC1 27 0_ER
CLPTM1	27	0	ER	0.336735	0.936	8	200	98	CLPTM1 27 0_ER
CMC2	27	Mitochondrion	ER	0.336735	0	8	200	98	CMC2 27 Mitochondrion_ER
CNIH4	27	0	ER	0.336735	5	8	200	98	CNIH4 27 0_ER
COQ8B	27	0	ER	0.336735	0.916	8	200	98	COQ8B 27 0_ER
COX17	27	0	ER	0.336735	1.287	8	200	98	COX17 27 0_ER
CRELD2	27	ER	ER	0.336735	3.823	8	200	98	CRELD2 27 ER_ER
CTDP1	27	0	ER	0.336735	0	8	200	98	CTDP1 27 0_ER
CTSA	27	lysosome	ER	0.336735	4.361	8	200	98	CTSA 27 lysosome_ER
CTSB	27	0	ER	0.336735	2.345	8	200	98	CTSB 27 0_ER
CTU1	27	cytosol	ER	0.336735	1.048	8	200	98	CTU1 27 cytosol_ER
CXADR	27	Secreted	ER	0.336735	1.709	8	200	98	CXADR 27 Secreted_ER
CYB5A	27	0	ER	0.336735	4.037	8	200	98	CYB5A 27 0_ER
CYBC1	27	ER	ER	0.336735	5	8	200	98	CYBC1 27 ER_ER
CYP20A1	27	0	ER	0.336735	2.344	8	200	98	CYP20A1 27 0_ER
DBT	27	Mitochondrion	ER	0.336735	0.621	8	200	98	DBT 27 Mitochondrion_ER
DDA1	27	Nucleus	ER	0.336735	0	8	200	98	DDA1 27 Nucleus_ER
DDX28	27	0	ER	0.336735	0	8	200	98	DDX28 27 0_ER
DGKE	27	0	ER	0.336735	1.395	8	200	98	DGKE 27 0_ER
DHRS1	27	ER	ER	0.336735	4.238	8	200	98	DHRS1 27 ER_ER
DHRS7	27	0	ER	0.336735	2.973	8	200	98	DHRS7 27 0_ER
DNAJB2	27	0	ER	0.336735	4.294	8	200	98	DNAJB2 27 0_ER
DNASE2	27	lysosome	ER	0.336735	0.789	8	200	98	DNASE2 27 lysosome_ER
DNLZ	27	Mitochondrion	ER	0.336735	0	8	200	98	DNLZ 27 Mitochondrion_ER
ELOVL1	27	ER	ER	0.336735	5	8	200	98	ELOVL1 27 ER_ER
ERAP1	27	ER	ER	0.336735	5	8	200	98	ERAP1 27 ER_ER
ERGIC2	27	0	ER	0.336735	3.671	8	200	98	ERGIC2 27 0_ER
ERGIC3	27	0	ER	0.336735	3.691	8	200	98	ERGIC3 27 0_ER
ERLEC1	27	ER	ER	0.336735	5	8	200	98	ERLEC1 27 ER_ER
FADD	27	0	ER	0.336735	2.182	8	200	98	FADD 27 0_ER
FAM114A1	27	cytosol	ER	0.336735	0	8	200	98	FAM114A1 27 cytosol_ER
FAM177A1	27	0	ER	0.336735	0	8	200	98	FAM177A1 27 0_ER
FAM3C	27	0	ER	0.336735	0.797	8	200	98	FAM3C 27 0_ER
FITM2	27	ER	ER	0.336735	1.79	8	200	98	FITM2 27 ER_ER
FKBP10	27	ER	ER	0.336735	5	8	200	98	FKBP10 27 ER_ER
FUCA2	27	Secreted	ER	0.336735	4.169	8	200	98	FUCA2 27 Secreted_ER
FUNDC2	27	0	ER	0.336735	0.576	8	200	98	FUNDC2 27 0_ER
GAN	27	CS	ER	0.336735	1.088	8	200	98	GAN 27 CS_ER
GATB	27	Mitochondrion	ER	0.336735	0	8	200	98	GATB 27 Mitochondrion_ER
GCSH	27	Mitochondrion	ER	0.336735	0.628	8	200	98	GCSH 27 Mitochondrion_ER										1
GDE1	27	0	ER	0.336735	2.216	8	200	98	GDE1 27 0_ER										1
GDPD1	27	0	ER	0.336735	4.094	8	200	98	GDPD1 27 0_ER										1
GFER	27	0	ER	0.336735	1.863	8	200	98	GFER 27 0_ER										1
GFM2	27	Mitochondrion	ER	0.336735	0	8	200	98	GFM2 27 Mitochondrion_ER
GIT1	27	0	ER	0.336735	1.093	8	200	98	GIT1 27 0_ER
GLCE	27	Golgi	ER	0.336735	0.375	8	200	98	GLCE 27 Golgi_ER
GLS	27	0	ER	0.336735	1.458	8	200	98	GLS 27 0_ER
GLT8D1	27	Golgi	ER	0.336735	0.656	8	200	98	GLT8D1 27 Golgi_ER
GNB1L	27	0	ER	0.336735	0	8	200	98	GNB1L 27 0_ER
GNS	27	lysosome	ER	0.336735	0.953	8	200	98	GNS 27 lysosome_ER
GOLGA5	27	Golgi	ER	0.336735	1.983	8	200	98	GOLGA5 27 Golgi_ER
GOLT1B	27	Golgi	ER	0.336735	4.355	8	200	98	GOLT1B 27 Golgi_ER
GPAT4	27	ER	ER	0.336735	5	8	200	98	GPAT4 27 ER_ER
GXYLT1	27	0	ER	0.336735	1.238	8	200	98	GXYLT1 27 0_ER
H6PD	27	ER	ER	0.336735	5	8	200	98	H6PD 27 ER_ER
HERPUD1	27	ER	ER	0.336735	4.47	8	200	98	HERPUD1 27 ER_ER
HM13	27	ER	ER	0.336735	5	8	200	98	HM13 27 ER_ER
HSD17B7	27	PM	ER	0.336735	3.525	8	200	98	HSD17B7 27 PM_ER
HSDL1	27	Mitochondrion	ER	0.336735	0.315	8	200	98	HSDL1 27 Mitochondrion_ER
IER3IP1	27	ER	ER	0.336735	4.539	8	200	98	IER3IP1 27 ER_ER
ISCA1	27	Mitochondrion	ER	0.336735	0.841	8	200	98	ISCA1 27 Mitochondrion_ER
JTB	27	0	ER	0.336735	0.561	8	200	98	JTB 27 0_ER
KDSR	27	ER	ER	0.336735	5	8	200	98	KDSR 27 ER_ER
KIF15	27	0	ER	0.336735	0	8	200	98	KIF15 27 0_ER
L2HGDH	27	Mitochondrion	ER	0.336735	0	8	200	98	L2HGDH 27 Mitochondrion_ER
LAGE3	27	0	ER	0.336735	0.859	8	200	98	LAGE3 27 0_ER
LAMA5	27	Secreted	ER	0.336735	0.924	8	200	98	LAMA5 27 Secreted_ER
LAMC1	27	Secreted	ER	0.336735	4.514	8	200	98	LAMC1 27 Secreted_ER
LAMTOR5	27	0	ER	0.336735	1.286	8	200	98	LAMTOR5 27 0_ER
LGALSL	27	0	ER	0.336735	0.579	8	200	98	LGALSL 27 0_ER
LNPK	27	0	ER	0.336735	4.21	8	200	98	LNPK 27 0_ER
LPCAT1	27	0	ER	0.336735	5	8	200	98	LPCAT1 27 0_ER
LPCAT3	27	ER	ER	0.336735	1.99	8	200	98	LPCAT3 27 ER_ER
LPGAT1	27	ER	ER	0.336735	3.76	8	200	98	LPGAT1 27 ER_ER
LYRM4	27	Mitochondrion	ER	0.336735	0.92	8	200	98	LYRM4 27 Mitochondrion_ER
LYSMD3	27	Golgi	ER	0.336735	0	8	200	98	LYSMD3 27 Golgi_ER
M6PR	27	lysosome	ER	0.336735	2.257	8	200	98	M6PR 27 lysosome_ER
MANBA	27	lysosome	ER	0.336735	1.38	8	200	98	MANBA 27 lysosome_ER
MBLAC2	27	Secreted	ER	0.336735	0	8	200	98	MBLAC2 27 Secreted_ER
MFN1	27	Mitochondrion	ER	0.336735	2.393	8	200	98	MFN1 27 Mitochondrion_ER
MFN2	27	Mitochondrion	ER	0.336735	2.666	8	200	98	MFN2 27 Mitochondrion_ER
MFSD1	27	0	ER	0.336735	0.522	8	200	98	MFSD1 27 0_ER
MINPP1	27	ER	ER	0.336735	4.283	8	200	98	MINPP1 27 ER_ER
MOSPD2	27	PM	ER	0.336735	5	8	200	98	MOSPD2 27 PM_ER
MRPL30	27	Mitochondrion	ER	0.336735	0	8	200	98	MRPL30 27 Mitochondrion_ER
MRPS18C	27	Mitochondrion	ER	0.336735	0	8	200	98	MRPS18C 27 Mitochondrion_ER
MRPS36	27	Mitochondrion	ER	0.336735	0	8	200	98	MRPS36 27 Mitochondrion_ER
MSMO1	27	ER	ER	0.336735	4.358	8	200	98	MSMO1 27 ER_ER
NCKIPSD	27	0	ER	0.336735	0	8	200	98	NCKIPSD 27 0_ER
NOA1	27	Mitochondrion	ER	0.336735	0	8	200	98	NOA1 27 Mitochondrion_ER
NUCB1	27	0	ER	0.336735	4.649	8	200	98	NUCB1 27 0_ER
NUCB2	27	0	ER	0.336735	3.986	8	200	98	NUCB2 27 0_ER
NUDCD3	27	0	ER	0.336735	0	8	200	98	NUDCD3 27 0_ER
ORMDL2	27	ER	ER	0.336735	5	8	200	98	ORMDL2 27 ER_ER
PCCB	27	Mitochondrion	ER	0.336735	0.611	8	200	98	PCCB 27 Mitochondrion_ER
PCYOX1	27	lysosome	ER	0.336735	1.552	8	200	98	PCYOX1 27 lysosome_ER
PDPR	27	Mitochondrion	ER	0.336735	0.747	8	200	98	PDPR 27 Mitochondrion_ER
PDZD8	27	0	ER	0.336735	3.734	8	200	98	PDZD8 27 0_ER
PEX13	27	Peroxisome	ER	0.336735	1.925	8	200	98	PEX13 27 Peroxisome_ER
PEX14	27	0	ER	0.336735	1.562	8	200	98	PEX14 27 0_ER
PGAP4	27	0	ER	0.336735	0	8	200	98	PGAP4 27 0_ER
PGRMC1	27	ER	ER	0.336735	4.71	8	200	98	PGRMC1 27 ER_ER
PGRMC2	27	0	ER	0.336735	5	8	200	98	PGRMC2 27 0_ER
PIGU	27	ER	ER	0.336735	5	8	200	98	PIGU 27 ER_ER
PLBD2	27	lysosome	ER	0.336735	0.95	8	200	98	PLBD2 27 lysosome_ER
PLIN2	27	0	ER	0.336735	4.462	8	200	98	PLIN2 27 0_ER
PODXL	27	0	ER	0.336735	2.091	8	200	98	PODXL 27 0_ER
POFUT2	27	0	ER	0.336735	1.844	8	200	98	POFUT2 27 0_ER
POLR3H	27	Nucleus	ER	0.336735	0	8	200	98	POLR3H 27 Nucleus_ER
PPID	27	0	ER	0.336735	1.81	8	200	98	PPID 27 0_ER
PPT1	27	0	ER	0.336735	1.742	8	200	98	PPT1 27 0_ER
PRCP	27	lysosome	ER	0.336735	1.58	8	200	98	PRCP 27 lysosome_ER
PRDX3	27	0	ER	0.336735	1.925	8	200	98	PRDX3 27 0_ER
QRSL1	27	Mitochondrion	ER	0.336735	0	8	200	98	QRSL1 27 Mitochondrion_ER
RAB29	27	0	ER	0.336735	1.424	8	200	98	RAB29 27 0_ER
RAB7A	27	0	ER	0.336735	2.514	8	200	98	RAB7A 27 0_ER
RAB9A	27	0	ER	0.336735	1.558	8	200	98	RAB9A 27 0_ER
RABGEF1	27	0	ER	0.336735	1.222	8	200	98	RABGEF1 27 0_ER
RARS2	27	Mitochondrion	ER	0.336735	0.72	8	200	98	RARS2 27 Mitochondrion_ER
RDH10	27	ER	ER	0.336735	1.362	8	200	98	RDH10 27 ER_ER
REEP5	27	ER	ER	0.336735	5	8	200	98	REEP5 27 ER_ER
RNASET2	27	0	ER	0.336735	5	8	200	98	RNASET2 27 0_ER
RPP14	27	Nucleolus	ER	0.336735	0	8	200	98	RPP14 27 Nucleolus_ER
RTN3	27	0	ER	0.336735	4.607	8	200	98	RTN3 27 0_ER
RUSF1	27	0	ER	0.336735	0	8	200	98	RUSF1 27 0_ER
SCAMP1	27	0	ER	0.336735	1.132	8	200	98	SCAMP1 27 0_ER
SCAMP3	27	0	ER	0.336735	1.281	8	200	98	SCAMP3 27 0_ER
SDR39U1	27	Nucleus	ER	0.336735	0	8	200	98	SDR39U1 27 Nucleus_ER
SELENOF	27	ER	ER	0.336735	na	8	200	98	SELENOF 27 ER_ER
SELENOS	27	0	ER	0.336735	4.657	8	200	98	SELENOS 27 0_ER
SELENOT	27	ER	ER	0.336735	4.538	8	200	98	SELENOT 27 ER_ER
SFT2D2	27	Secreted	ER	0.336735	0	8	200	98	SFT2D2 27 Secreted_ER
SIRT2	27	0	ER	0.336735	2.128	8	200	98	SIRT2 27 0_ER
SLC12A9	27	PM	ER	0.336735	0	8	200	98	SLC12A9 27 PM_ER
SLC18B1	27	0	ER	0.336735	0	8	200	98	SLC18B1 27 0_ER
SLC33A1	27	ER	ER	0.336735	1.857	8	200	98	SLC33A1 27 ER_ER
SLC35A2	27	Golgi	ER	0.336735	4.463	8	200	98	SLC35A2 27 Golgi_ER
SLC39A1	27	ER	ER	0.336735	1.338	8	200	98	SLC39A1 27 ER_ER
SLC44A1	27	Mitochondrion	ER	0.336735	1.136	8	200	98	SLC44A1 27 Mitochondrion_ER
SOD2	27	Mitochondrion	ER	0.336735	2.249	8	200	98	SOD2 27 Mitochondrion_ER
SPG21	27	0	ER	0.336735	0.933	8	200	98	SPG21 27 0_ER
SPNS1	27	Mitochondrion	ER	0.336735	0.584	8	200	98	SPNS1 27 Mitochondrion_ER
SPRYD4	27	Nucleus	ER	0.336735	0	8	200	98	SPRYD4 27 Nucleus_ER
SPTLC2	27	ER	ER	0.336735	1.893	8	200	98	SPTLC2 27 ER_ER
STX2	27	0	ER	0.336735	1.93	8	200	98	STX2 27 0_ER
STX7	27	endosome	ER	0.336735	1.823	8	200	98	STX7 27 endosome_ER
SURF4	27	0	ER	0.336735	2.429	8	200	98	SURF4 27 0_ER
TBC1D5	27	0	ER	0.336735	1.066	8	200	98	TBC1D5 27 0_ER
TEX264	27	0	ER	0.336735	1.936	8	200	98	TEX264 27 0_ER
THEM4	27	0	ER	0.336735	0.647	8	200	98	THEM4 27 0_ER
TM9SF3	27	0	ER	0.336735	0.731	8	200	98	TM9SF3 27 0_ER
TMED5	27	0	ER	0.336735	5	8	200	98	TMED5 27 0_ER
TMEM106B	27	0	ER	0.336735	1.133	8	200	98	TMEM106B 27 0_ER
TMEM128	27	0	ER	0.336735	0	8	200	98	TMEM128 27 0_ER
TMEM160	27	0	ER	0.336735	0.703	8	200	98	TMEM160 27 0_ER
TMEM222	27	0	ER	0.336735	0	8	200	98	TMEM222 27 0_ER
TMEM50A	27	ER	ER	0.336735	4	8	200	98	TMEM50A 27 ER_ER
TMEM51	27	0	ER	0.336735	0.938	8	200	98	TMEM51 27 0_ER
TMEM68	27	0	ER	0.336735	1.252	8	200	98	TMEM68 27 0_ER
TMF1	27	0	ER	0.336735	3.432	8	200	98	TMF1 27 0_ER
TMUB1	27	0	ER	0.336735	1.03	8	200	98	TMUB1 27 0_ER
TNFRSF10B	27	PM	ER	0.336735	2.627	8	200	98	TNFRSF10B 27 PM_ER
TOM1	27	0	ER	0.336735	1.415	8	200	98	TOM1 27 0_ER
TOR1A	27	0	ER	0.336735	5	8	200	98	TOR1A 27 0_ER
TOR1AIP2	27	0	ER	0.336735	5	8	200	98	TOR1AIP2 27 0_ER
TOR3A	27	0	ER	0.336735	5	8	200	98	TOR3A 27 0_ER
TRIT1	27	Mitochondrion	ER	0.336735	1.178	8	200	98	TRIT1 27 Mitochondrion_ER
TRMU	27	Mitochondrion	ER	0.336735	1.115	8	200	98	TRMU 27 Mitochondrion_ER
UBAC2	27	ER	ER	0.336735	5	8	200	98	UBAC2 27 ER_ER
USP34	27	Cytosol	ER	0.336735	0	8	200	98	USP34 27 Cytosol_ER
YIF1B	27	0	ER	0.336735	5	8	200	98	YIF1B 27 0_ER
CBX8	28	Nucleus	Nucleus	1	5	11	6	5	CBX8 28 Nucleus_Nucleus
MTA2	28	Nucleus	Nucleus	1	5	11	6	5	MTA2 28 Nucleus_Nucleus
NCOA5	28	Nucleus	Nucleus	1	5	11	6	5	NCOA5 28 Nucleus_Nucleus
RPRD1B	28	Nucleus	Nucleus	1	5	11	6	5	RPRD1B 28 Nucleus_Nucleus
SNRPA	28	Nucleus	Nucleus	1	5	11	6	5	SNRPA 28 Nucleus_Nucleus
ZC3H14	28	0	Nucleus	1	5	11	6	5	ZC3H14 28 0_Nucleus
VARS2	29	Mitochondrion	Mitochondrion	1	4.277	9	1	1	VARS2 29 Mitochondrion_Mitochondrion
ZNF24	30	Nucleus	Nucleus	1	4.811	11	1	1	ZNF24 30 Nucleus_Nucleus
COG4	31	0	CYTOSOL	0.5	3.514	1	3	2	COG4 31 0_CYTOSOL
COG7	31	Golgi	CYTOSOL	0.5	2.057	1	3	2	COG7 31 Golgi_CYTOSOL
PPP6R1	31	cytosol	CYTOSOL	0.5	4.74	1	3	2	PPP6R1 31 cytosol_CYTOSOL
ANKFY1	32	0	endosome	0.333333	5	4	6	3	ANKFY1 32 0_endosome
LNPEP	32	Secreted	endosome	0.333333	4.363	4	6	3	LNPEP 32 Secreted_endosome
NCSTN	32	0	endosome	0.333333	4.425	4	6	3	NCSTN 32 0_endosome
OCIAD2	32	endosome	endosome	0.333333	3	4	6	3	OCIAD2 32 endosome_endosome
POLR3A	32	Nucleus	endosome	0.333333	0	4	6	3	POLR3A 32 Nucleus_endosome
SLC4A7	32	PM	endosome	0.333333	1.035	4	6	3	SLC4A7 32 PM_endosome
DNAJB1	33	0	Nucleus	1	4.791	11	3	1	DNAJB1 33 0_Nucleus
HDGF	33	0	Nucleus	1	5	11	3	1	HDGF 33 0_Nucleus
TCEA1	33	Nucleus	Nucleus	1	5	11	3	1	TCEA1 33 Nucleus_Nucleus
YIPF6	34	Golgi	Golgi	1	5	7	1	1	YIPF6 34 Golgi_Golgi
SELENBP1	35	0	unclassified	0	na	100	1	0	SELENBP1 35 0_unclassified
ANP32A	36	0	CS	1	1.765	2	7	1	ANP32A 36 0_CS
EIF4H	36	0	CS	1	1.259	2	7	1	EIF4H 36 0_CS
ENAH	36	CS	CS	1	3.826	2	7	1	ENAH 36 CS_CS
MINK1	36	0	CS	1	1.937	2	7	1	MINK1 36 0_CS
PSMG1	36	0	CS	1	0.768	2	7	1	PSMG1 36 0_CS
RANBP1	36	0	CS	1	3.805	2	7	1	RANBP1 36 0_CS
RTRAF	36	0	CS	1	5	2	7	1	RTRAF 36 0_CS
RPP38	37	Nucleolus	unclassified	0	na	100	2	0	RPP38 37 Nucleolus_unclassified
XRN2	37	Nucleolus	unclassified	0	na	100	2	0	XRN2 37 Nucleolus_unclassified
HDAC3	38	0	Nucleus	1	5	11	3	1	HDAC3 38 0_Nucleus
MED8	38	Nucleus	Nucleus	1	5	11	3	1	MED8 38 Nucleus_Nucleus
PVR	38	Secreted	Nucleus	1	2.739	11	3	1	PVR 38 Secreted_Nucleus
ALKBH7	39	Mitochondrion	Mitochondrion	0.5	5	9	2	2	ALKBH7 39 Mitochondrion_Mitochondrion
ERCC5	39	Nucleus	Mitochondrion	0.5	1.239	9	2	2	ERCC5 39 Nucleus_Mitochondrion
ASF1B	40	Nucleus	Golgi	0.5	0	7	5	4	ASF1B 40 Nucleus_Golgi
FAF2	40	0	Golgi	0.5	1.312	7	5	4	FAF2 40 0_Golgi
MRPL47	40	Mitochondrion	Golgi	0.5	0	7	5	4	MRPL47 40 Mitochondrion_Golgi
RER1	40	Golgi	Golgi	0.5	5	7	5	4	RER1 40 Golgi_Golgi
SLC35A1	40	Golgi	Golgi	0.5	4.512	7	5	4	SLC35A1 40 Golgi_Golgi
EBNA1BP2	41	Nucleolus	ER	1	0.523	8	5	1	EBNA1BP2 41 Nucleolus_ER
MAGT1	41	ER	ER	1	5	8	5	1	MAGT1 41 ER_ER
NMD3	41	0	ER	1	0.793	8	5	1	NMD3 41 0_ER
RNPS1	41	0	ER	1	0.712	8	5	1	RNPS1 41 0_ER
TOR1AIP1	41	0	ER	1	1.43	8	5	1	TOR1AIP1 41 0_ER
HTRA2	42	0	Nucleus	1	5	11	4	1	HTRA2 42 0_Nucleus
SRRM2	42	Nucleus	Nucleus	1	5	11	4	1	SRRM2 42 Nucleus_Nucleus
STK24	42	0	Nucleus	1	5	11	4	1	STK24 42 0_Nucleus
STK26	42	0	Nucleus	1	3.275	11	4	1	STK26 42 0_Nucleus
ULBP2	43	0	unclassified	0	na	100	1	0	ULBP2 43 0_unclassified
MAGOHB	44	Nucleus	Nucleus	1	5	11	1	1	MAGOHB 44 Nucleus_Nucleus
BID	45	0	unclassified	0	na	100	4	0	BID 45 0_unclassified
HS1BP3	45	0	unclassified	0	na	100	4	0	HS1BP3 45 0_unclassified
NAP1L1	45	0	unclassified	0	na	100	4	0	NAP1L1 45 0_unclassified
PLIN3	45	0	unclassified	0	na	100	4	0	PLIN3 45 0_unclassified
SHC1	46	0	CS	1	2.486	2	2	1	SHC1 46 0_CS
TBCE	46	CS	CS	1	4.389	2	2	1	TBCE 46 CS_CS
ACBD3	47	0	unclassified	0	na	100	1	0	ACBD3 47 0_unclassified
CRYZ	48	cytosol	CYTOSOL	0.75	5	1	9	4	CRYZ 48 cytosol_CYTOSOL
DCPS	48	0	CYTOSOL	0.75	4.641	1	9	4	DCPS 48 0_CYTOSOL
EIF3G	48	0	CYTOSOL	0.75	4.631	1	9	4	EIF3G 48 0_CYTOSOL
GMPPA	48	cytosol	CYTOSOL	0.75	2.198	1	9	4	GMPPA 48 cytosol_CYTOSOL
HEBP1	48	cytosol	CYTOSOL	0.75	2.161	1	9	4	HEBP1 48 cytosol_CYTOSOL
PAICS	48	0	CYTOSOL	0.75	4.416	1	9	4	PAICS 48 0_CYTOSOL
PITPNB	48	0	CYTOSOL	0.75	3.329	1	9	4	PITPNB 48 0_CYTOSOL
PPA2	48	Mitochondrion	CYTOSOL	0.75	3.542	1	9	4	PPA2 48 Mitochondrion_CYTOSOL
QTRT1	48	0	CYTOSOL	0.75	2.229	1	9	4	QTRT1 48 0_CYTOSOL
CHMP3	49	0	unclassified	0	na	100	2	0	CHMP3 49 0_unclassified
HSPA1L	49	0	unclassified	0	na	100	2	0	HSPA1L 49 0_unclassified
ZNF280C	50	Nucleus	Nucleus	1	4.487	11	1	1	ZNF280C 50 Nucleus_Nucleus
PURB	51	Nucleus	Nucleus	1	4.645	11	1	1	PURB 51 Nucleus_Nucleus
C2CD5	52	0	CS	1	4.391	2	3	1	C2CD5 52 0_CS
EPB41L1	52	CS	CS	1	5	2	3	1	EPB41L1 52 CS_CS
ZNF622	52	0	CS	1	0.746	2	3	1	ZNF622 52 0_CS
BAZ1B	53	Nucleus	ER	0.5	0	8	4	2	BAZ1B 53 Nucleus_ER
CARMIL1	53	0	ER	0.5	0	8	4	2	CARMIL1 53 0_ER
KPNA1	53	0	ER	0.5	1.109	8	4	2	KPNA1 53 0_ER
TMEM214	53	ER	ER	0.5	4.424	8	4	2	TMEM214 53 ER_ER
ACP6	54	Mitochondrion	Mitochondrion	0.75	5	9	6	4	ACP6 54 Mitochondrion_Mitochondrion
CHDH	54	Mitochondrion	Mitochondrion	0.75	4.241	9	6	4	CHDH 54 Mitochondrion_Mitochondrion
NCLN	54	ER	Mitochondrion	0.75	0	9	6	4	NCLN 54 ER_Mitochondrion
PON2	54	0	Mitochondrion	0.75	3.219	9	6	4	PON2 54 0_Mitochondrion
SCP2	54	0	Mitochondrion	0.75	4.025	9	6	4	SCP2 54 0_Mitochondrion
TST	54	Mitochondrion	Mitochondrion	0.75	5	9	6	4	TST 54 Mitochondrion_Mitochondrion
DHX33	55	0	Nucleus	1	5	11	6	3	DHX33 55 0_Nucleus
DHX35	55	0	Nucleus	1	5	11	6	3	DHX35 55 0_Nucleus
H1-4	55	Nucleus	Nucleus	1	5	11	6	3	H1-4 55 Nucleus_Nucleus
INCENP	55	0	Nucleus	1	4.847	11	6	3	INCENP 55 0_Nucleus
RBM15B	55	Nucleus	Nucleus	1	5	11	6	3	RBM15B 55 Nucleus_Nucleus
SMARCA1	55	Nucleus	Nucleus	1	5	11	6	3	SMARCA1 55 Nucleus_Nucleus										1
ARFGEF1	56	0	CYTOSOL	0.333333	5	1	8	3	ARFGEF1 56 0_CYTOSOL										1
ARFGEF2	56	0	CYTOSOL	0.333333	5	1	8	3	ARFGEF2 56 0_CYTOSOL										1
CERT1	56	0	CYTOSOL	0.333333	4.475	1	8	3	CERT1 56 0_CYTOSOL										1
COG6	56	Golgi	CYTOSOL	0.333333	3.312	1	8	3	COG6 56 Golgi_CYTOSOL										1
GAPVD1	56	endosome	CYTOSOL	0.333333	5	1	8	3	GAPVD1 56 endosome_CYTOSOL										1
IPO8	56	0	CYTOSOL	0.333333	4.051	1	8	3	IPO8 56 0_CYTOSOL
RAB3GAP1	56	cytosol	CYTOSOL	0.333333	4.581	1	8	3	RAB3GAP1 56 cytosol_CYTOSOL
SEC23IP	56	0	CYTOSOL	0.333333	4.576	1	8	3	SEC23IP 56 0_CYTOSOL
EIF3L	57	cytosol	ribosome	0.571429	1.804	3	11	7	EIF3L 57 cytosol_ribosome										1
FKBP1A	57	0	ribosome	0.571429	2.326	3	11	7	FKBP1A 57 0_ribosome
PARK7	57	0	ribosome	0.571429	1.559	3	11	7	PARK7 57 0_ribosome
PSAT1	57	0	ribosome	0.571429	1.644	3	11	7	PSAT1 57 0_ribosome
PTGES3	57	cytosol	ribosome	0.571429	1.261	3	11	7	PTGES3 57 cytosol_ribosome
RPL27A	57	ribosome	ribosome	0.571429	4.496	3	11	7	RPL27A 57 ribosome_ribosome
RPS15A	57	ribosome	ribosome	0.571429	5	3	11	7	RPS15A 57 ribosome_ribosome
RPS16	57	ribosome	ribosome	0.571429	5	3	11	7	RPS16 57 ribosome_ribosome
RPS23	57	ribosome	ribosome	0.571429	5	3	11	7	RPS23 57 ribosome_ribosome
SERPINB6	57	0	ribosome	0.571429	1.143	3	11	7	SERPINB6 57 0_ribosome
URM1	57	Cytosol	ribosome	0.571429	1.678	3	11	7	URM1 57 Cytosol_ribosome
FMR1	58	0	Nucleus	1	5	11	3	2	FMR1 58 0_Nucleus
SUPT4H1	58	Nucleus	Nucleus	1	5	11	3	2	SUPT4H1 58 Nucleus_Nucleus
YJU2	58	Nucleus	Nucleus	1	5	11	3	2	YJU2 58 Nucleus_Nucleus
ACAA1	59	Peroxisome	Mitochondrion	0.444444	2.845	9	10	9	ACAA1 59 Peroxisome_Mitochondrion
CDC73	59	Nucleus	Mitochondrion	0.444444	1.077	9	10	9	CDC73 59 Nucleus_Mitochondrion
GTF2E1	59	Nucleus	Mitochondrion	0.444444	0.469	9	10	9	GTF2E1 59 Nucleus_Mitochondrion
HIBCH	59	Mitochondrion	Mitochondrion	0.444444	4.798	9	10	9	HIBCH 59 Mitochondrion_Mitochondrion
IBA57	59	Mitochondrion	Mitochondrion	0.444444	4.761	9	10	9	IBA57 59 Mitochondrion_Mitochondrion
MTHFD2	59	Mitochondrion	Mitochondrion	0.444444	5	9	10	9	MTHFD2 59 Mitochondrion_Mitochondrion
PACSIN3	59	0	Mitochondrion	0.444444	0.539	9	10	9	PACSIN3 59 0_Mitochondrion
PRIM2	59	Nucleus	Mitochondrion	0.444444	1.078	9	10	9	PRIM2 59 Nucleus_Mitochondrion
PYCR2	59	Mitochondrion	Mitochondrion	0.444444	5	9	10	9	PYCR2 59 Mitochondrion_Mitochondrion
SERPINH1	59	ER	Mitochondrion	0.444444	2.143	9	10	9	SERPINH1 59 ER_Mitochondrion
AGL	60	0	unclassified	0	na	100	4	0	AGL 60 0_unclassified
EPS15	60	0	unclassified	0	na	100	4	0	EPS15 60 0_unclassified
GBE1	60	0	unclassified	0	na	100	4	0	GBE1 60 0_unclassified
ZWILCH	60	0	unclassified	0	na	100	4	0	ZWILCH 60 0_unclassified
BCAP29	61	ER	Mitochondrion	0.571429	0.631	9	8	7	BCAP29 61 ER_Mitochondrion
GOT2	61	Mitochondrion	Mitochondrion	0.571429	5	9	8	7	GOT2 61 Mitochondrion_Mitochondrion
KRTCAP2	61	ER	Mitochondrion	0.571429	0.281	9	8	7	KRTCAP2 61 ER_Mitochondrion
LGMN	61	lysosome	Mitochondrion	0.571429	1.488	9	8	7	LGMN 61 lysosome_Mitochondrion
MRPS9	61	Mitochondrion	Mitochondrion	0.571429	4.727	9	8	7	MRPS9 61 Mitochondrion_Mitochondrion
SUCLG1	61	Mitochondrion	Mitochondrion	0.571429	4.839	9	8	7	SUCLG1 61 Mitochondrion_Mitochondrion
SUCLG2	61	Mitochondrion	Mitochondrion	0.571429	4.81	9	8	7	SUCLG2 61 Mitochondrion_Mitochondrion
TRIP11	61	0	Mitochondrion	0.571429	1.269	9	8	7	TRIP11 61 0_Mitochondrion
AACS	62	cytosol	CYTOSOL	0.655172	4.064	1	189	87	AACS 62 cytosol_CYTOSOL
ABRACL	62	0	CYTOSOL	0.655172	3.298	1	189	87	ABRACL 62 0_CYTOSOL
ACOT7	62	0	CYTOSOL	0.655172	4.675	1	189	87	ACOT7 62 0_CYTOSOL
ACSS2	62	cytosol	CYTOSOL	0.655172	5	1	189	87	ACSS2 62 cytosol_CYTOSOL
ADAM10	62	0	CYTOSOL	0.655172	2.095	1	189	87	ADAM10 62 0_CYTOSOL
ADI1	62	0	CYTOSOL	0.655172	4.664	1	189	87	ADI1 62 0_CYTOSOL
AKR1A1	62	0	CYTOSOL	0.655172	4.82	1	189	87	AKR1A1 62 0_CYTOSOL
AMPD2	62	Cytosol	CYTOSOL	0.655172	4.649	1	189	87	AMPD2 62 Cytosol_CYTOSOL
APAF1	62	cytosol	CYTOSOL	0.655172	5	1	189	87	APAF1 62 cytosol_CYTOSOL
ARHGDIA	62	cytosol	CYTOSOL	0.655172	4.706	1	189	87	ARHGDIA 62 cytosol_CYTOSOL
ARMT1	62	0	CYTOSOL	0.655172	2.916	1	189	87	ARMT1 62 0_CYTOSOL
ASL	62	0	CYTOSOL	0.655172	4.676	1	189	87	ASL 62 0_CYTOSOL
ASPSCR1	62	0	CYTOSOL	0.655172	3.224	1	189	87	ASPSCR1 62 0_CYTOSOL										1
ASS1	62	cytosol	CYTOSOL	0.655172	5	1	189	87	ASS1 62 cytosol_CYTOSOL										1
ATG7	62	0	CYTOSOL	0.655172	4.853	1	189	87	ATG7 62 0_CYTOSOL										1
ATP6V1A	62	cytosol	CYTOSOL	0.655172	4.747	1	189	87	ATP6V1A 62 cytosol_CYTOSOL
BDH2	62	cytosol	CYTOSOL	0.655172	4.66	1	189	87	BDH2 62 cytosol_CYTOSOL
BLVRA	62	cytosol	CYTOSOL	0.655172	4.715	1	189	87	BLVRA 62 cytosol_CYTOSOL
BLVRB	62	cytosol	CYTOSOL	0.655172	5	1	189	87	BLVRB 62 cytosol_CYTOSOL
C18orf25	62	0	CYTOSOL	0.655172	2.497	1	189	87	C18orf25 62 0_CYTOSOL
C5orf51	62	0	CYTOSOL	0.655172	4.427	1	189	87	C5orf51 62 0_CYTOSOL
C8orf33	62	0	CYTOSOL	0.655172	1.312	1	189	87	C8orf33 62 0_CYTOSOL
CASP3	62	cytosol	CYTOSOL	0.655172	5	1	189	87	CASP3 62 cytosol_CYTOSOL
CCDC25	62	0	CYTOSOL	0.655172	2.332	1	189	87	CCDC25 62 0_CYTOSOL
CCDC93	62	endosome	CYTOSOL	0.655172	2.141	1	189	87	CCDC93 62 endosome_CYTOSOL
CD55	62	Secreted	CYTOSOL	0.655172	2.22	1	189	87	CD55 62 Secreted_CYTOSOL
CDC42BPA	62	cytosol	CYTOSOL	0.655172	3.426	1	189	87	CDC42BPA 62 cytosol_CYTOSOL
CHAC2	62	cytosol	CYTOSOL	0.655172	4.667	1	189	87	CHAC2 62 cytosol_CYTOSOL
CIAO1	62	cytosol	CYTOSOL	0.655172	5	1	189	87	CIAO1 62 cytosol_CYTOSOL
CMPK1	62	0	CYTOSOL	0.655172	4.42	1	189	87	CMPK1 62 0_CYTOSOL
COMMD9	62	0	CYTOSOL	0.655172	4.474	1	189	87	COMMD9 62 0_CYTOSOL
COMT	62	0	CYTOSOL	0.655172	5	1	189	87	COMT 62 0_CYTOSOL
CRK	62	0	CYTOSOL	0.655172	4.614	1	189	87	CRK 62 0_CYTOSOL
CSTB	62	0	CYTOSOL	0.655172	4.826	1	189	87	CSTB 62 0_CYTOSOL
CTH	62	cytosol	CYTOSOL	0.655172	4.738	1	189	87	CTH 62 cytosol_CYTOSOL
CTPS2	62	Cytosol	CYTOSOL	0.655172	4.481	1	189	87	CTPS2 62 Cytosol_CYTOSOL
DBI	62	0	CYTOSOL	0.655172	3.629	1	189	87	DBI 62 0_CYTOSOL
DCAF16	62	Nucleus	CYTOSOL	0.655172	2.478	1	189	87	DCAF16 62 Nucleus_CYTOSOL
DCK	62	Nucleus	CYTOSOL	0.655172	4.54	1	189	87	DCK 62 Nucleus_CYTOSOL
DCTD	62	Cytosol	CYTOSOL	0.655172	4.681	1	189	87	DCTD 62 Cytosol_CYTOSOL
DDAH2	62	0	CYTOSOL	0.655172	4.585	1	189	87	DDAH2 62 0_CYTOSOL
DLGAP4	62	PM	CYTOSOL	0.655172	2.488	1	189	87	DLGAP4 62 PM_CYTOSOL
DPP9	62	0	CYTOSOL	0.655172	4.688	1	189	87	DPP9 62 0_CYTOSOL
DUSP3	62	Nucleus	CYTOSOL	0.655172	5	1	189	87	DUSP3 62 Nucleus_CYTOSOL
ECPAS	62	0	CYTOSOL	0.655172	2.631	1	189	87	ECPAS 62 0_CYTOSOL
EIF2AK4	62	cytosol	CYTOSOL	0.655172	4.765	1	189	87	EIF2AK4 62 cytosol_CYTOSOL
EIF2B1	62	0	CYTOSOL	0.655172	4.616	1	189	87	EIF2B1 62 0_CYTOSOL										1
EIF4E	62	cytosol	CYTOSOL	0.655172	5	1	189	87	EIF4E 62 cytosol_CYTOSOL										1
EML2	62	CS	CYTOSOL	0.655172	0	1	189	87	EML2 62 CS_CYTOSOL										1
EPHB4	62	PM	CYTOSOL	0.655172	4.308	1	189	87	EPHB4 62 PM_CYTOSOL
FANCD2	62	0	CYTOSOL	0.655172	4.459	1	189	87	FANCD2 62 0_CYTOSOL
FN3KRP	62	Cytosol	CYTOSOL	0.655172	4.53	1	189	87	FN3KRP 62 Cytosol_CYTOSOL
FNTA	62	0	CYTOSOL	0.655172	4.467	1	189	87	FNTA 62 0_CYTOSOL
FSCN1	62	CS	CYTOSOL	0.655172	4.838	1	189	87	FSCN1 62 CS_CYTOSOL
FUNDC1	62	Mitochondrion	CYTOSOL	0.655172	2.648	1	189	87	FUNDC1 62 Mitochondrion_CYTOSOL
GATD1	62	Secreted	CYTOSOL	0.655172	0.655	1	189	87	GATD1 62 Secreted_CYTOSOL
GCLC	62	0	CYTOSOL	0.655172	4.775	1	189	87	GCLC 62 0_CYTOSOL
GLO1	62	0	CYTOSOL	0.655172	4.845	1	189	87	GLO1 62 0_CYTOSOL
GMFB	62	0	CYTOSOL	0.655172	2.97	1	189	87	GMFB 62 0_CYTOSOL
GNE	62	cytosol	CYTOSOL	0.655172	4.763	1	189	87	GNE 62 cytosol_CYTOSOL
GNPDA1	62	cytosol	CYTOSOL	0.655172	4.657	1	189	87	GNPDA1 62 cytosol_CYTOSOL
GNPDA2	62	cytosol	CYTOSOL	0.655172	4.605	1	189	87	GNPDA2 62 cytosol_CYTOSOL
GRB2	62	0	CYTOSOL	0.655172	4.795	1	189	87	GRB2 62 0_CYTOSOL
GSTO1	62	cytosol	CYTOSOL	0.655172	4.735	1	189	87	GSTO1 62 cytosol_CYTOSOL
GSTP1	62	0	CYTOSOL	0.655172	4.854	1	189	87	GSTP1 62 0_CYTOSOL
GUK1	62	cytosol	CYTOSOL	0.655172	4.775	1	189	87	GUK1 62 cytosol_CYTOSOL
HDDC2	62	0	CYTOSOL	0.655172	0.37	1	189	87	HDDC2 62 0_CYTOSOL
HDHD2	62	Secreted	CYTOSOL	0.655172	1.828	1	189	87	HDHD2 62 Secreted_CYTOSOL
HEBP2	62	0	CYTOSOL	0.655172	2.549	1	189	87	HEBP2 62 0_CYTOSOL
HECTD1	62	0	CYTOSOL	0.655172	2.511	1	189	87	HECTD1 62 0_CYTOSOL
HINT1	62	0	CYTOSOL	0.655172	4.801	1	189	87	HINT1 62 0_CYTOSOL
HLCS	62	0	CYTOSOL	0.655172	5	1	189	87	HLCS 62 0_CYTOSOL
HPRT1	62	cytosol	CYTOSOL	0.655172	4.836	1	189	87	HPRT1 62 cytosol_CYTOSOL
HSPB11	62	0	CYTOSOL	0.655172	3.35	1	189	87	HSPB11 62 0_CYTOSOL
IAH1	62	0	CYTOSOL	0.655172	1.397	1	189	87	IAH1 62 0_CYTOSOL
IDI1	62	Peroxisome	CYTOSOL	0.655172	4.617	1	189	87	IDI1 62 Peroxisome_CYTOSOL
IFT27	62	cytosol	CYTOSOL	0.655172	3.085	1	189	87	IFT27 62 cytosol_CYTOSOL
IGF1R	62	PM	CYTOSOL	0.655172	2.737	1	189	87	IGF1R 62 PM_CYTOSOL
IL18	62	Secreted	CYTOSOL	0.655172	4.883	1	189	87	IL18 62 Secreted_CYTOSOL
IMPA1	62	cytosol	CYTOSOL	0.655172	4.526	1	189	87	IMPA1 62 cytosol_CYTOSOL
ISG15	62	0	CYTOSOL	0.655172	4.773	1	189	87	ISG15 62 0_CYTOSOL
ITGA2	62	0	CYTOSOL	0.655172	1.905	1	189	87	ITGA2 62 0_CYTOSOL
ITGA3	62	PM	CYTOSOL	0.655172	1.375	1	189	87	ITGA3 62 PM_CYTOSOL
ITGA6	62	PM	CYTOSOL	0.655172	2.385	1	189	87	ITGA6 62 PM_CYTOSOL
KIAA1522	62	0	CYTOSOL	0.655172	1.5	1	189	87	KIAA1522 62 0_CYTOSOL
KIF5B	62	CS	CYTOSOL	0.655172	4.843	1	189	87	KIF5B 62 CS_CYTOSOL
LSM1	62	cytosol	CYTOSOL	0.655172	4.77	1	189	87	LSM1 62 cytosol_CYTOSOL
LTA4H	62	cytosol	CYTOSOL	0.655172	4.833	1	189	87	LTA4H 62 cytosol_CYTOSOL
LUZP1	62	Nucleus	CYTOSOL	0.655172	2.729	1	189	87	LUZP1 62 Nucleus_CYTOSOL
MOCS2	62	cytosol	CYTOSOL	0.655172	5	1	189	87	MOCS2 62 cytosol_CYTOSOL
MOCS2	62	cytosol	CYTOSOL	0.655172	5	1	189	87	MOCS2 62 cytosol_CYTOSOL
MTAP	62	0	CYTOSOL	0.655172	4.774	1	189	87	MTAP 62 0_CYTOSOL
MTR	62	cytosol	CYTOSOL	0.655172	4.841	1	189	87	MTR 62 cytosol_CYTOSOL
MVD	62	Cytosol	CYTOSOL	0.655172	5	1	189	87	MVD 62 Cytosol_CYTOSOL
MYL12B	62	0	CYTOSOL	0.655172	4.667	1	189	87	MYL12B 62 0_CYTOSOL
NADSYN1	62	Cytosol	CYTOSOL	0.655172	4.589	1	189	87	NADSYN1 62 Cytosol_CYTOSOL
NAT1	62	cytosol	CYTOSOL	0.655172	4.703	1	189	87	NAT1 62 cytosol_CYTOSOL
NAXE	62	0	CYTOSOL	0.655172	4.537	1	189	87	NAXE 62 0_CYTOSOL
NEDD4	62	0	CYTOSOL	0.655172	4.562	1	189	87	NEDD4 62 0_CYTOSOL
NEDD4L	62	0	CYTOSOL	0.655172	4.7	1	189	87	NEDD4L 62 0_CYTOSOL
NHLRC2	62	cytosol	CYTOSOL	0.655172	5	1	189	87	NHLRC2 62 cytosol_CYTOSOL
NIT2	62	cytosol	CYTOSOL	0.655172	4.568	1	189	87	NIT2 62 cytosol_CYTOSOL
NME7	62	0	CYTOSOL	0.655172	4.559	1	189	87	NME7 62 0_CYTOSOL
NQO1	62	cytosol	CYTOSOL	0.655172	4.854	1	189	87	NQO1 62 cytosol_CYTOSOL
NR2C2AP	62	Nucleus	CYTOSOL	0.655172	0.766	1	189	87	NR2C2AP 62 Nucleus_CYTOSOL
NRDC	62	0	CYTOSOL	0.655172	5	1	189	87	NRDC 62 0_CYTOSOL
NT5C	62	cytosol	CYTOSOL	0.655172	4.612	1	189	87	NT5C 62 cytosol_CYTOSOL
NTMT1	62	Nucleus	CYTOSOL	0.655172	4.649	1	189	87	NTMT1 62 Nucleus_CYTOSOL
NUDCD2	62	0	CYTOSOL	0.655172	4.601	1	189	87	NUDCD2 62 0_CYTOSOL
NUDT1	62	0	CYTOSOL	0.655172	4.588	1	189	87	NUDT1 62 0_CYTOSOL
NUDT15	62	Cytosol	CYTOSOL	0.655172	3.767	1	189	87	NUDT15 62 Cytosol_CYTOSOL
NUDT2	62	Mitochondrion	CYTOSOL	0.655172	2.007	1	189	87	NUDT2 62 Mitochondrion_CYTOSOL
NUTF2	62	0	CYTOSOL	0.655172	5	1	189	87	NUTF2 62 0_CYTOSOL
NXN	62	0	CYTOSOL	0.655172	4.359	1	189	87	NXN 62 0_CYTOSOL
OGA	62	0	CYTOSOL	0.655172	5	1	189	87	OGA 62 0_CYTOSOL
OPLAH	62	Cytosol	CYTOSOL	0.655172	3.414	1	189	87	OPLAH 62 Cytosol_CYTOSOL
OPTN	62	0	CYTOSOL	0.655172	4.814	1	189	87	OPTN 62 0_CYTOSOL
OSTF1	62	cytosol	CYTOSOL	0.655172	3.808	1	189	87	OSTF1 62 cytosol_CYTOSOL
OVCA2	62	0	CYTOSOL	0.655172	0.188	1	189	87	OVCA2 62 0_CYTOSOL
PAFAH1B3	62	cytosol	CYTOSOL	0.655172	4.418	1	189	87	PAFAH1B3 62 cytosol_CYTOSOL
PARG	62	0	CYTOSOL	0.655172	4.53	1	189	87	PARG 62 0_CYTOSOL
PDXK	62	cytosol	CYTOSOL	0.655172	4.768	1	189	87	PDXK 62 cytosol_CYTOSOL
PEF1	62	0	CYTOSOL	0.655172	2.963	1	189	87	PEF1 62 0_CYTOSOL
PEPD	62	Secreted	CYTOSOL	0.655172	2.66	1	189	87	PEPD 62 Secreted_CYTOSOL
PFN1	62	CS	CYTOSOL	0.655172	4.815	1	189	87	PFN1 62 CS_CYTOSOL
PFN2	62	CS	CYTOSOL	0.655172	3.318	1	189	87	PFN2 62 CS_CYTOSOL
PGAM1	62	0	CYTOSOL	0.655172	5	1	189	87	PGAM1 62 0_CYTOSOL
PGM2L1	62	Cytosol	CYTOSOL	0.655172	4.464	1	189	87	PGM2L1 62 Cytosol_CYTOSOL
PGM3	62	Cytosol	CYTOSOL	0.655172	4.794	1	189	87	PGM3 62 Cytosol_CYTOSOL
PHPT1	62	cytosol	CYTOSOL	0.655172	4.768	1	189	87	PHPT1 62 cytosol_CYTOSOL
PIR	62	0	CYTOSOL	0.655172	4.684	1	189	87	PIR 62 0_CYTOSOL
PITHD1	62	cytosol	CYTOSOL	0.655172	1.828	1	189	87	PITHD1 62 cytosol_CYTOSOL
PLXNA1	62	PM	CYTOSOL	0.655172	1.121	1	189	87	PLXNA1 62 PM_CYTOSOL
PMM2	62	cytosol	CYTOSOL	0.655172	4.754	1	189	87	PMM2 62 cytosol_CYTOSOL
PNP	62	CS	CYTOSOL	0.655172	4.677	1	189	87	PNP 62 CS_CYTOSOL
POMP	62	0	CYTOSOL	0.655172	5	1	189	87	POMP 62 0_CYTOSOL
PPP6C	62	0	CYTOSOL	0.655172	5	1	189	87	PPP6C 62 0_CYTOSOL
PRDX4	62	0	CYTOSOL	0.655172	4.443	1	189	87	PRDX4 62 0_CYTOSOL
PRDX6	62	0	CYTOSOL	0.655172	4.628	1	189	87	PRDX6 62 0_CYTOSOL
PRPSAP1	62	0	CYTOSOL	0.655172	2.688	1	189	87	PRPSAP1 62 0_CYTOSOL
PRPSAP2	62	0	CYTOSOL	0.655172	3.405	1	189	87	PRPSAP2 62 0_CYTOSOL
PSMA2	62	0	CYTOSOL	0.655172	4.616	1	189	87	PSMA2 62 0_CYTOSOL
PSMA4	62	0	CYTOSOL	0.655172	4.735	1	189	87	PSMA4 62 0_CYTOSOL
PSMA5	62	0	CYTOSOL	0.655172	4.823	1	189	87	PSMA5 62 0_CYTOSOL
PSMA6	62	0	CYTOSOL	0.655172	4.757	1	189	87	PSMA6 62 0_CYTOSOL
PSMA7	62	0	CYTOSOL	0.655172	4.691	1	189	87	PSMA7 62 0_CYTOSOL
PSMB4	62	0	CYTOSOL	0.655172	4.673	1	189	87	PSMB4 62 0_CYTOSOL
PSMB8	62	0	CYTOSOL	0.655172	4.643	1	189	87	PSMB8 62 0_CYTOSOL
PSMD9	62	0	CYTOSOL	0.655172	4.558	1	189	87	PSMD9 62 0_CYTOSOL
PSME1	62	0	CYTOSOL	0.655172	4.708	1	189	87	PSME1 62 0_CYTOSOL
PSME2	62	0	CYTOSOL	0.655172	4.551	1	189	87	PSME2 62 0_CYTOSOL
PSMG3	62	0	CYTOSOL	0.655172	1.505	1	189	87	PSMG3 62 0_CYTOSOL
PSPH	62	Cytosol	CYTOSOL	0.655172	4.701	1	189	87	PSPH 62 Cytosol_CYTOSOL
PTGR1	62	cytosol	CYTOSOL	0.655172	3.011	1	189	87	PTGR1 62 cytosol_CYTOSOL
PYCR3	62	cytosol	CYTOSOL	0.655172	5	1	189	87	PYCR3 62 cytosol_CYTOSOL
RABIF	62	0	CYTOSOL	0.655172	4.047	1	189	87	RABIF 62 0_CYTOSOL
RACK1	62	0	CYTOSOL	0.655172	4.814	1	189	87	RACK1 62 0_CYTOSOL
RELA	62	0	CYTOSOL	0.655172	5	1	189	87	RELA 62 0_CYTOSOL
RICTOR	62	Cytosol	CYTOSOL	0.655172	4.561	1	189	87	RICTOR 62 Cytosol_CYTOSOL
RPIA	62	0	CYTOSOL	0.655172	4.558	1	189	87	RPIA 62 0_CYTOSOL
RPL19	62	ribosome	CYTOSOL	0.655172	5	1	189	87	RPL19 62 ribosome_CYTOSOL
RPL35	62	ribosome	CYTOSOL	0.655172	4.818	1	189	87	RPL35 62 ribosome_CYTOSOL
RPS15	62	ribosome	CYTOSOL	0.655172	5	1	189	87	RPS15 62 ribosome_CYTOSOL
RPS24	62	ribosome	CYTOSOL	0.655172	5	1	189	87	RPS24 62 ribosome_CYTOSOL
RPS29	62	ribosome	CYTOSOL	0.655172	5	1	189	87	RPS29 62 ribosome_CYTOSOL
RRM1	62	0	CYTOSOL	0.655172	4.886	1	189	87	RRM1 62 0_CYTOSOL
RTCA	62	Nucleus	CYTOSOL	0.655172	1.058	1	189	87	RTCA 62 Nucleus_CYTOSOL
SCRN2	62	Secreted	CYTOSOL	0.655172	1.405	1	189	87	SCRN2 62 Secreted_CYTOSOL
SEC24A	62	0	CYTOSOL	0.655172	4.561	1	189	87	SEC24A 62 0_CYTOSOL
SERPINB8	62	0	CYTOSOL	0.655172	5	1	189	87	SERPINB8 62 0_CYTOSOL
SPAG9	62	0	CYTOSOL	0.655172	4.787	1	189	87	SPAG9 62 0_CYTOSOL
TATDN1	62	Nucleus	CYTOSOL	0.655172	1.826	1	189	87	TATDN1 62 Nucleus_CYTOSOL
TIGAR	62	0	CYTOSOL	0.655172	4.687	1	189	87	TIGAR 62 0_CYTOSOL
TK1	62	Cytosol	CYTOSOL	0.655172	4.64	1	189	87	TK1 62 Cytosol_CYTOSOL
TNFAIP8	62	0	CYTOSOL	0.655172	3.023	1	189	87	TNFAIP8 62 0_CYTOSOL
TPI1	62	0	CYTOSOL	0.655172	4.255	1	189	87	TPI1 62 0_CYTOSOL
TPP2	62	0	CYTOSOL	0.655172	4.782	1	189	87	TPP2 62 0_CYTOSOL
TRAPPC1	62	0	CYTOSOL	0.655172	4.434	1	189	87	TRAPPC1 62 0_CYTOSOL
TRAPPC11	62	Golgi	CYTOSOL	0.655172	4.382	1	189	87	TRAPPC11 62 Golgi_CYTOSOL
TRAPPC4	62	0	CYTOSOL	0.655172	4.585	1	189	87	TRAPPC4 62 0_CYTOSOL
TTL	62	0	CYTOSOL	0.655172	1.787	1	189	87	TTL 62 0_CYTOSOL
UBR1	62	Cytosol	CYTOSOL	0.655172	3.834	1	189	87	UBR1 62 Cytosol_CYTOSOL
UCHL3	62	0	CYTOSOL	0.655172	4.762	1	189	87	UCHL3 62 0_CYTOSOL
USP15	62	0	CYTOSOL	0.655172	4.769	1	189	87	USP15 62 0_CYTOSOL
VPS13A	62	0	CYTOSOL	0.655172	3.288	1	189	87	VPS13A 62 0_CYTOSOL
WDR44	62	0	CYTOSOL	0.655172	5	1	189	87	WDR44 62 0_CYTOSOL
XPNPEP1	62	0	CYTOSOL	0.655172	4.724	1	189	87	XPNPEP1 62 0_CYTOSOL
YTHDF3	62	Cytosol	CYTOSOL	0.655172	5	1	189	87	YTHDF3 62 Cytosol_CYTOSOL
YWHAZ	62	0	CYTOSOL	0.655172	4.759	1	189	87	YWHAZ 62 0_CYTOSOL
SYNE2	63	0	unclassified	0	na	100	1	0	SYNE2 63 0_unclassified
AGFG1	64	0	Nucleus	0.666667	4.694	11	15	9	AGFG1 64 0_Nucleus
CHD7	64	Nucleolus	Nucleus	0.666667	5	11	15	9	CHD7 64 Nucleolus_Nucleus
CHRAC1	64	Nucleus	Nucleus	0.666667	5	11	15	9	CHRAC1 64 Nucleus_Nucleus
CYCS	64	Mitochondrion	Nucleus	0.666667	4.677	11	15	9	CYCS 64 Mitochondrion_Nucleus
DPF2	64	0	Nucleus	0.666667	5	11	15	9	DPF2 64 0_Nucleus
GABPB1	64	Nucleus	Nucleus	0.666667	5	11	15	9	GABPB1 64 Nucleus_Nucleus
GTF2H1	64	Nucleus	Nucleus	0.666667	5	11	15	9	GTF2H1 64 Nucleus_Nucleus
ILKAP	64	cytosol	Nucleus	0.666667	4.658	11	15	9	ILKAP 64 cytosol_Nucleus
LRWD1	64	0	Nucleus	0.666667	5	11	15	9	LRWD1 64 0_Nucleus
MED22	64	Nucleus	Nucleus	0.666667	5	11	15	9	MED22 64 Nucleus_Nucleus
MED27	64	Nucleus	Nucleus	0.666667	5	11	15	9	MED27 64 Nucleus_Nucleus
MMAB	64	Mitochondrion	Nucleus	0.666667	1.144	11	15	9	MMAB 64 Mitochondrion_Nucleus
PATJ	64	0	Nucleus	0.666667	2.615	11	15	9	PATJ 64 0_Nucleus
PHF5A	64	Nucleus	Nucleus	0.666667	5	11	15	9	PHF5A 64 Nucleus_Nucleus
POLR1F	64	Nucleolus	Nucleus	0.666667	4.707	11	15	9	POLR1F 64 Nucleolus_Nucleus
VPS18	65	0	unclassified	0	na	100	1	0	VPS18 65 0_unclassified
RPL18A	66	ribosome	ribosome	0.666667	5	3	3	3	RPL18A 66 ribosome_ribosome
RPL4	66	ribosome	ribosome	0.666667	4.562	3	3	3	RPL4 66 ribosome_ribosome
STX4	66	PM	ribosome	0.666667	0.771	3	3	3	STX4 66 PM_ribosome
ALDH5A1	67	Mitochondrion	Mitochondrion	0.666667	5	9	7	3	ALDH5A1 67 Mitochondrion_Mitochondrion
BNIP1	67	0	Mitochondrion	0.666667	5	9	7	3	BNIP1 67 0_Mitochondrion
NARS2	67	Mitochondrion	Mitochondrion	0.666667	5	9	7	3	NARS2 67 Mitochondrion_Mitochondrion
NFU1	67	0	Mitochondrion	0.666667	5	9	7	3	NFU1 67 0_Mitochondrion
NHLRC3	67	Secreted	Mitochondrion	0.666667	0.703	9	7	3	NHLRC3 67 Secreted_Mitochondrion
SH3GLB2	67	0	Mitochondrion	0.666667	1.281	9	7	3	SH3GLB2 67 0_Mitochondrion
USE1	67	ER	Mitochondrion	0.666667	1.524	9	7	3	USE1 67 ER_Mitochondrion
ABCF1	68	0	CYTOSOL	0.666667	4.411	1	5	3	ABCF1 68 0_CYTOSOL
ATP1B1	68	PM	CYTOSOL	0.666667	1.692	1	5	3	ATP1B1 68 PM_CYTOSOL
CASK	68	0	CYTOSOL	0.666667	4.768	1	5	3	CASK 68 0_CYTOSOL
CCT2	68	cytosol	CYTOSOL	0.666667	5	1	5	3	CCT2 68 cytosol_CYTOSOL
NAA25	68	cytosol	CYTOSOL	0.666667	4.593	1	5	3	NAA25 68 cytosol_CYTOSOL
BABAM2	69	0	unclassified	0	na	100	2	0	BABAM2 69 0_unclassified
CDC42BPB	69	0	unclassified	0	na	100	2	0	CDC42BPB 69 0_unclassified
IRF2BPL	70	Nucleus	Nucleus	1	4.828	11	3	1	IRF2BPL 70 Nucleus_Nucleus
MYO18A	70	0	Nucleus	1	3.97	11	3	1	MYO18A 70 0_Nucleus
PIP4K2B	70	0	Nucleus	1	5	11	3	1	PIP4K2B 70 0_Nucleus
LGALS3	71	0	ribosome	1	1.672	3	2	1	LGALS3 71 0_ribosome
RPL23A	71	ribosome	ribosome	1	4.498	3	2	1	RPL23A 71 ribosome_ribosome
AIMP2	72	0	CYTOSOL	0.8	5	1	10	5	AIMP2 72 0_CYTOSOL
ASNS	72	Cytosol	CYTOSOL	0.8	4.79	1	10	5	ASNS 72 Cytosol_CYTOSOL
BLMH	72	cytosol	CYTOSOL	0.8	4.788	1	10	5	BLMH 72 cytosol_CYTOSOL
CPPED1	72	cytosol	CYTOSOL	0.8	4.319	1	10	5	CPPED1 72 cytosol_CYTOSOL
EIF3M	72	cytosol	CYTOSOL	0.8	4.718	1	10	5	EIF3M 72 cytosol_CYTOSOL
NIF3L1	72	0	CYTOSOL	0.8	0.416	1	10	5	NIF3L1 72 0_CYTOSOL
PRKCA	72	0	CYTOSOL	0.8	5	1	10	5	PRKCA 72 0_CYTOSOL
PSME3IP1	72	Nucleus	CYTOSOL	0.8	0.469	1	10	5	PSME3IP1 72 Nucleus_CYTOSOL
RAP2B	72	0	CYTOSOL	0.8	5	1	10	5	RAP2B 72 0_CYTOSOL
TTC38	72	Secreted	CYTOSOL	0.8	3.105	1	10	5	TTC38 72 Secreted_CYTOSOL
ACTR6	73	0	Nucleus	0.888889	3.955	11	45	27	ACTR6 73 0_Nucleus
AP2A1	73	0	Nucleus	0.888889	2.04	11	45	27	AP2A1 73 0_Nucleus
AP2A2	73	0	Nucleus	0.888889	3.001	11	45	27	AP2A2 73 0_Nucleus
BUD13	73	Nucleus	Nucleus	0.888889	5	11	45	27	BUD13 73 Nucleus_Nucleus
CALM1	73	CS	Nucleus	0.888889	4.399	11	45	27	CALM1 73 CS_Nucleus
CBLL1	73	Cytosol	Nucleus	0.888889	4.86	11	45	27	CBLL1 73 Cytosol_Nucleus
CCDC86	73	Nucleus	Nucleus	0.888889	4.765	11	45	27	CCDC86 73 Nucleus_Nucleus
CENPC	73	Nucleus	Nucleus	0.888889	4.821	11	45	27	CENPC 73 Nucleus_Nucleus
CENPH	73	Nucleus	Nucleus	0.888889	5	11	45	27	CENPH 73 Nucleus_Nucleus
CENPN	73	Nucleus	Nucleus	0.888889	5	11	45	27	CENPN 73 Nucleus_Nucleus
CENPU	73	0	Nucleus	0.888889	5	11	45	27	CENPU 73 0_Nucleus
CGAS	73	0	Nucleus	0.888889	5	11	45	27	CGAS 73 0_Nucleus
CLTB	73	0	Nucleus	0.888889	2.395	11	45	27	CLTB 73 0_Nucleus
CSNK1E	73	0	Nucleus	0.888889	4.696	11	45	27	CSNK1E 73 0_Nucleus
CTDSPL2	73	Nucleus	Nucleus	0.888889	4.76	11	45	27	CTDSPL2 73 Nucleus_Nucleus
DSN1	73	Nucleus	Nucleus	0.888889	4.613	11	45	27	DSN1 73 Nucleus_Nucleus
FOSL2	73	Nucleus	Nucleus	0.888889	5	11	45	27	FOSL2 73 Nucleus_Nucleus
GPATCH4	73	0	Nucleus	0.888889	4.009	11	45	27	GPATCH4 73 0_Nucleus
HMG20A	73	Nucleus	Nucleus	0.888889	4.629	11	45	27	HMG20A 73 Nucleus_Nucleus
JUNB	73	Nucleus	Nucleus	0.888889	5	11	45	27	JUNB 73 Nucleus_Nucleus
KDM2A	73	Nucleus	Nucleus	0.888889	4.828	11	45	27	KDM2A 73 Nucleus_Nucleus
KNOP1	73	Nucleolus	Nucleus	0.888889	4.513	11	45	27	KNOP1 73 Nucleolus_Nucleus
MAX	73	Nucleus	Nucleus	0.888889	5	11	45	27	MAX 73 Nucleus_Nucleus
MECP2	73	Nucleus	Nucleus	0.888889	5	11	45	27	MECP2 73 Nucleus_Nucleus
NCBP3	73	0	Nucleus	0.888889	5	11	45	27	NCBP3 73 0_Nucleus
NOL8	73	Nucleolus	Nucleus	0.888889	5	11	45	27	NOL8 73 Nucleolus_Nucleus
NUP50	73	0	Nucleus	0.888889	5	11	45	27	NUP50 73 0_Nucleus
PHF14	73	Nucleus	Nucleus	0.888889	4.334	11	45	27	PHF14 73 Nucleus_Nucleus
PHF20L1	73	Nucleus	Nucleus	0.888889	4.636	11	45	27	PHF20L1 73 Nucleus_Nucleus
POLR2D	73	Nucleus	Nucleus	0.888889	5	11	45	27	POLR2D 73 Nucleus_Nucleus
POLR2I	73	Nucleolus	Nucleus	0.888889	5	11	45	27	POLR2I 73 Nucleolus_Nucleus
RMC1	73	0	Nucleus	0.888889	3.129	11	45	27	RMC1 73 0_Nucleus
RPRD2	73	Nucleus	Nucleus	0.888889	5	11	45	27	RPRD2 73 Nucleus_Nucleus
RSF1	73	Nucleus	Nucleus	0.888889	5	11	45	27	RSF1 73 Nucleus_Nucleus
SCAF11	73	Nucleus	Nucleus	0.888889	4.868	11	45	27	SCAF11 73 Nucleus_Nucleus
SNRNP48	73	Nucleus	Nucleus	0.888889	4.781	11	45	27	SNRNP48 73 Nucleus_Nucleus
SNU13	73	Nucleolus	Nucleus	0.888889	5	11	45	27	SNU13 73 Nucleolus_Nucleus
SRFBP1	73	0	Nucleus	0.888889	4.711	11	45	27	SRFBP1 73 0_Nucleus
SUV39H2	73	Nucleus	Nucleus	0.888889	4.766	11	45	27	SUV39H2 73 Nucleus_Nucleus
TASOR2	73	0	Nucleus	0.888889	4.675	11	45	27	TASOR2 73 0_Nucleus
TEAD1	73	Nucleus	Nucleus	0.888889	5	11	45	27	TEAD1 73 Nucleus_Nucleus
TEAD4	73	Nucleus	Nucleus	0.888889	5	11	45	27	TEAD4 73 Nucleus_Nucleus
TTF2	73	Cytosol	Nucleus	0.888889	4.647	11	45	27	TTF2 73 Cytosol_Nucleus
VRK3	73	Nucleus	Nucleus	0.888889	4.63	11	45	27	VRK3 73 Nucleus_Nucleus
ZWINT	73	0	Nucleus	0.888889	5	11	45	27	ZWINT 73 0_Nucleus
ASCC3	74	Nucleus	Nucleus	1	5	11	7	2	ASCC3 74 Nucleus_Nucleus
GPHN	74	0	Nucleus	1	2.331	11	7	2	GPHN 74 0_Nucleus
GYS1	74	0	Nucleus	1	3.078	11	7	2	GYS1 74 0_Nucleus
LRRFIP1	74	0	Nucleus	1	5	11	7	2	LRRFIP1 74 0_Nucleus
PUS7	74	Nucleus	Nucleus	1	5	11	7	2	PUS7 74 Nucleus_Nucleus
UBA6	74	0	Nucleus	1	4.145	11	7	2	UBA6 74 0_Nucleus
WNK1	74	0	Nucleus	1	2.908	11	7	2	WNK1 74 0_Nucleus
CCAR2	75	0	Nucleus	0.5	5	11	5	4	CCAR2 75 0_Nucleus
COLGALT1	75	ER	Nucleus	0.5	0.697	11	5	4	COLGALT1 75 ER_Nucleus
IWS1	75	Nucleus	Nucleus	0.5	5	11	5	4	IWS1 75 Nucleus_Nucleus
RMDN1	75	CS	Nucleus	0.5	0	11	5	4	RMDN1 75 CS_Nucleus
UIMC1	75	Nucleus	Nucleus	0.5	5	11	5	4	UIMC1 75 Nucleus_Nucleus
ABCF2	76	0	ribosome	1	0.752	3	5	1	ABCF2 76 0_ribosome
PDCD2L	76	0	ribosome	1	1.285	3	5	1	PDCD2L 76 0_ribosome
RPL3	76	ribosome	ribosome	1	4.58	3	5	1	RPL3 76 ribosome_ribosome
UBE2K	76	0	ribosome	1	1.546	3	5	1	UBE2K 76 0_ribosome
XPO5	76	0	ribosome	1	2.055	3	5	1	XPO5 76 0_ribosome
SRC	77	0	unclassified	0	na	100	1	0	SRC 77 0_unclassified
AK2	78	Mitochondrion	Mitochondrion	0.666667	4.538	9	14	12	AK2 78 Mitochondrion_Mitochondrion
CLPP	78	Mitochondrion	Mitochondrion	0.666667	5	9	14	12	CLPP 78 Mitochondrion_Mitochondrion
COX7A2	78	Mitochondrion	Mitochondrion	0.666667	4.518	9	14	12	COX7A2 78 Mitochondrion_Mitochondrion
DLD	78	0	Mitochondrion	0.666667	5	9	14	12	DLD 78 0_Mitochondrion
DNAJC3	78	ER	Mitochondrion	0.666667	1.977	9	14	12	DNAJC3 78 ER_Mitochondrion
GLUD1	78	Mitochondrion	Mitochondrion	0.666667	5	9	14	12	GLUD1 78 Mitochondrion_Mitochondrion
HACL1	78	Peroxisome	Mitochondrion	0.666667	1.62	9	14	12	HACL1 78 Peroxisome_Mitochondrion
MDH2	78	Mitochondrion	Mitochondrion	0.666667	5	9	14	12	MDH2 78 Mitochondrion_Mitochondrion
MRM1	78	Mitochondrion	Mitochondrion	0.666667	4.8	9	14	12	MRM1 78 Mitochondrion_Mitochondrion
MRM3	78	Mitochondrion	Mitochondrion	0.666667	4.786	9	14	12	MRM3 78 Mitochondrion_Mitochondrion
NDUFA12	78	Mitochondrion	Mitochondrion	0.666667	5	9	14	12	NDUFA12 78 Mitochondrion_Mitochondrion
PDIA3	78	ER	Mitochondrion	0.666667	2.198	9	14	12	PDIA3 78 ER_Mitochondrion
PDIA6	78	ER	Mitochondrion	0.666667	1.849	9	14	12	PDIA6 78 ER_Mitochondrion
SDF4	78	0	Mitochondrion	0.666667	2.08	9	14	12	SDF4 78 0_Mitochondrion
ALDH1B1	79	Mitochondrion	CS	0.5	0.899	2	12	4	ALDH1B1 79 Mitochondrion_CS
ALDH2	79	Mitochondrion	CS	0.5	1.762	2	12	4	ALDH2 79 Mitochondrion_CS
ALDH7A1	79	0	CS	0.5	2.205	2	12	4	ALDH7A1 79 0_CS
CCT4	79	CS	CS	0.5	5	2	12	4	CCT4 79 CS_CS
CCT8	79	CS	CS	0.5	5	2	12	4	CCT8 79 CS_CS
IMPDH1	79	0	CS	0.5	1.208	2	12	4	IMPDH1 79 0_CS
JMJD6	79	0	CS	0.5	1.709	2	12	4	JMJD6 79 0_CS
PDCD4	79	0	CS	0.5	2.107	2	12	4	PDCD4 79 0_CS
PHAX	79	0	CS	0.5	4.169	2	12	4	PHAX 79 0_CS
PPP3CA	79	0	CS	0.5	1.926	2	12	4	PPP3CA 79 0_CS
UGDH	79	0	CS	0.5	1.522	2	12	4	UGDH 79 0_CS
ZPR1	79	0	CS	0.5	1.947	2	12	4	ZPR1 79 0_CS
ADNP	80	Nucleus	Nucleus	0.5	4.746	11	7	4	ADNP 80 Nucleus_Nucleus
HNRNPR	80	0	Nucleus	0.5	5	11	7	4	HNRNPR 80 0_Nucleus
ILF3	80	0	Nucleus	0.5	5	11	7	4	ILF3 80 0_Nucleus
LACTB	80	Mitochondrion	Nucleus	0.5	1.947	11	7	4	LACTB 80 Mitochondrion_Nucleus
LUC7L2	80	Nucleus	Nucleus	0.5	4.665	11	7	4	LUC7L2 80 Nucleus_Nucleus
STRBP	80	CS	Nucleus	0.5	4.708	11	7	4	STRBP 80 CS_Nucleus
SYNCRIP	80	0	Nucleus	0.5	5	11	7	4	SYNCRIP 80 0_Nucleus
PIN4	81	0	CYTOSOL	1	2.598	1	4	1	PIN4 81 0_CYTOSOL
PPM1G	81	0	CYTOSOL	1	1.728	1	4	1	PPM1G 81 0_CYTOSOL
SETD3	81	0	CYTOSOL	1	1.948	1	4	1	SETD3 81 0_CYTOSOL
SMG9	81	Cytosol	CYTOSOL	1	4.556	1	4	1	SMG9 81 Cytosol_CYTOSOL
SRA1	82	0	unclassified	0	na	100	1	0	SRA1 82 0_unclassified
KRT17	83	cytosol	Nucleus	0.666667	2.464	11	3	3	KRT17 83 cytosol_Nucleus
ORC4	83	Nucleus	Nucleus	0.666667	5	11	3	3	ORC4 83 Nucleus_Nucleus
ZBTB2	83	Nucleus	Nucleus	0.666667	4.684	11	3	3	ZBTB2 83 Nucleus_Nucleus
D2HGDH	84	Mitochondrion	Mitochondrion	1	4.673	9	5	4	D2HGDH 84 Mitochondrion_Mitochondrion
ELMOD2	84	0	Mitochondrion	1	1.446	9	5	4	ELMOD2 84 0_Mitochondrion
HIBADH	84	Mitochondrion	Mitochondrion	1	5	9	5	4	HIBADH 84 Mitochondrion_Mitochondrion
TMEM65	84	Mitochondrion	Mitochondrion	1	5	9	5	4	TMEM65 84 Mitochondrion_Mitochondrion
UQCR11	84	Mitochondrion	Mitochondrion	1	4.404	9	5	4	UQCR11 84 Mitochondrion_Mitochondrion
WDR55	85	0	unclassified	0	na	100	1	0	WDR55 85 0_unclassified
GOLGA4	86	0	unclassified	0	na	100	2	0	GOLGA4 86 0_unclassified
STAM2	86	0	unclassified	0	na	100	2	0	STAM2 86 0_unclassified
ABCD3	87	Peroxisome	Mitochondrion	0.666667	3.765	9	8	6	ABCD3 87 Peroxisome_Mitochondrion
ABCF3	87	0	Mitochondrion	0.666667	0.968	9	8	6	ABCF3 87 0_Mitochondrion
EMC4	87	0	Mitochondrion	0.666667	1.848	9	8	6	EMC4 87 0_Mitochondrion
MRPL22	87	Mitochondrion	Mitochondrion	0.666667	5	9	8	6	MRPL22 87 Mitochondrion_Mitochondrion
NDUFS7	87	Mitochondrion	Mitochondrion	0.666667	5	9	8	6	NDUFS7 87 Mitochondrion_Mitochondrion
SBNO1	87	Nucleus	Mitochondrion	0.666667	0	9	8	6	SBNO1 87 Nucleus_Mitochondrion
VPS13C	87	Mitochondrion	Mitochondrion	0.666667	4.451	9	8	6	VPS13C 87 Mitochondrion_Mitochondrion
YME1L1	87	Mitochondrion	Mitochondrion	0.666667	5	9	8	6	YME1L1 87 Mitochondrion_Mitochondrion
DHX29	88	cytosol	Nucleus	0.666667	3.402	11	5	3	DHX29 88 cytosol_Nucleus
PXN	88	0	Nucleus	0.666667	4.242	11	5	3	PXN 88 0_Nucleus
SLC1A4	88	0	Nucleus	0.666667	1.369	11	5	3	SLC1A4 88 0_Nucleus
TRMT1	88	Nucleus	Nucleus	0.666667	4.405	11	5	3	TRMT1 88 Nucleus_Nucleus
WDR4	88	Nucleus	Nucleus	0.666667	5	11	5	3	WDR4 88 Nucleus_Nucleus
GALK1	89	0	unclassified	0	na	100	3	0	GALK1 89 0_unclassified
MAPK3	89	0	unclassified	0	na	100	3	0	MAPK3 89 0_unclassified
SCRN1	89	0	unclassified	0	na	100	3	0	SCRN1 89 0_unclassified
HACD2	90	ER	ER	1	5	8	1	1	HACD2 90 ER_ER
EMC8	91	cytosol	CYTOSOL	0.5	4.524	1	2	2	EMC8 91 cytosol_CYTOSOL
SLC16A3	91	PM	CYTOSOL	0.5	2.127	1	2	2	SLC16A3 91 PM_CYTOSOL
PSMD12	92	0	unclassified	0	na	100	1	0	PSMD12 92 0_unclassified
DERL1	93	ER	Mitochondrion	0.666667	1.369	9	3	3	DERL1 93 ER_Mitochondrion
SFXN2	93	Mitochondrion	Mitochondrion	0.666667	5	9	3	3	SFXN2 93 Mitochondrion_Mitochondrion
TMEM126A	93	Mitochondrion	Mitochondrion	0.666667	5	9	3	3	TMEM126A 93 Mitochondrion_Mitochondrion
SEC61B	94	ER	ER	1	4.662	8	1	1	SEC61B 94 ER_ER
C1orf122	95	0	unclassified	0	na	100	1	0	C1orf122 95 0_unclassified
BRMS1	96	0	Nucleus	1	5	11	5	3	BRMS1 96 0_Nucleus
CUSTOS	96	Nucleus	Nucleus	1	4.375	11	5	3	CUSTOS 96 Nucleus_Nucleus
DDX49	96	0	Nucleus	1	4.791	11	5	3	DDX49 96 0_Nucleus
DNAJC8	96	Nucleus	Nucleus	1	5	11	5	3	DNAJC8 96 Nucleus_Nucleus
PRCC	96	Nucleus	Nucleus	1	5	11	5	3	PRCC 96 Nucleus_Nucleus
DDX50	97	Nucleolus	unclassified	0	na	100	3	0	DDX50 97 Nucleolus_unclassified
TFIP11	97	0	unclassified	0	na	100	3	0	TFIP11 97 0_unclassified
USP48	97	0	unclassified	0	na	100	3	0	USP48 97 0_unclassified
XPOT	98	0	unclassified	0	na	100	1	0	XPOT 98 0_unclassified
RAD1	99	Nucleus	Nucleus	1	5	11	1	1	RAD1 99 Nucleus_Nucleus
UTP11	100	Nucleolus	unclassified	0	na	100	1	0	UTP11 100 Nucleolus_unclassified
CTSC	101	lysosome	lysosome	0.5	5	5	3	2	CTSC 101 lysosome_lysosome
DCXR	101	0	lysosome	0.5	0.76	5	3	2	DCXR 101 0_lysosome
PDE12	101	Mitochondrion	lysosome	0.5	0	5	3	2	PDE12 101 Mitochondrion_lysosome
ABHD14B	102	0	unclassified	0	na	100	4	0	ABHD14B 102 0_unclassified
GFUS	102	0	unclassified	0	na	100	4	0	GFUS 102 0_unclassified
GNG12	102	0	unclassified	0	na	100	4	0	GNG12 102 0_unclassified
PSMB3	102	0	unclassified	0	na	100	4	0	PSMB3 102 0_unclassified
BUB3	103	Nucleus	Nucleus	1	4.813	11	7	5	BUB3 103 Nucleus_Nucleus
HDAC1	103	Nucleus	Nucleus	1	5	11	7	5	HDAC1 103 Nucleus_Nucleus										1
HDAC2	103	0	Nucleus	1	5	11	7	5	HDAC2 103 0_Nucleus
LUC7L3	103	Nucleus	Nucleus	1	5	11	7	5	LUC7L3 103 Nucleus_Nucleus
NSMCE3	103	0	Nucleus	1	4.435	11	7	5	NSMCE3 103 0_Nucleus
SNRNP70	103	Nucleus	Nucleus	1	5	11	7	5	SNRNP70 103 Nucleus_Nucleus
USP3	103	Nucleus	Nucleus	1	5	11	7	5	USP3 103 Nucleus_Nucleus
GSN	104	0	PM	1	5	6	3	1	GSN 104 0_PM
SLC1A5	104	PM	PM	1	5	6	3	1	SLC1A5 104 PM_PM
UBE4A	104	0	PM	1	2.752	6	3	1	UBE4A 104 0_PM
SLC7A1	105	PM	PM	1	4.736	6	1	1	SLC7A1 105 PM_PM
ARF4	106	Golgi	ribosome	0.666667	1.116	3	6	3	ARF4 106 Golgi_ribosome
ARF5	106	0	ribosome	0.666667	0	3	6	3	ARF5 106 0_ribosome
PRKACA	106	0	ribosome	0.666667	0.767	3	6	3	PRKACA 106 0_ribosome
RAP1A	106	0	ribosome	0.666667	1.019	3	6	3	RAP1A 106 0_ribosome
RPL6	106	ribosome	ribosome	0.666667	5	3	6	3	RPL6 106 ribosome_ribosome
RPL7A	106	ribosome	ribosome	0.666667	4.493	3	6	3	RPL7A 106 ribosome_ribosome
ACOT1	107	cytosol	Mitochondrion	0.6	2.296	9	7	5	ACOT1 107 cytosol_Mitochondrion
FAM136A	107	0	Mitochondrion	0.6	2.503	9	7	5	FAM136A 107 0_Mitochondrion
ISCA2	107	Mitochondrion	Mitochondrion	0.6	4.753	9	7	5	ISCA2 107 Mitochondrion_Mitochondrion
MRPL27	107	Mitochondrion	Mitochondrion	0.6	5	9	7	5	MRPL27 107 Mitochondrion_Mitochondrion
MRPL43	107	Mitochondrion	Mitochondrion	0.6	5	9	7	5	MRPL43 107 Mitochondrion_Mitochondrion
PREB	107	0	Mitochondrion	0.6	2.042	9	7	5	PREB 107 0_Mitochondrion
SUMF2	107	ER	Mitochondrion	0.6	1.378	9	7	5	SUMF2 107 ER_Mitochondrion
ARHGAP35	108	0	Nucleus	0.75	4.205	11	23	12	ARHGAP35 108 0_Nucleus
BAP1	108	0	Nucleus	0.75	5	11	23	12	BAP1 108 0_Nucleus
ELMO2	108	0	Nucleus	0.75	2.071	11	23	12	ELMO2 108 0_Nucleus
FOXK2	108	0	Nucleus	0.75	5	11	23	12	FOXK2 108 0_Nucleus
INTS13	108	0	Nucleus	0.75	5	11	23	12	INTS13 108 0_Nucleus
KAT2A	108	0	Nucleus	0.75	5	11	23	12	KAT2A 108 0_Nucleus
KDM4B	108	Nucleus	Nucleus	0.75	4.751	11	23	12	KDM4B 108 Nucleus_Nucleus
PCIF1	108	Nucleus	Nucleus	0.75	5	11	23	12	PCIF1 108 Nucleus_Nucleus
PHF12	108	Nucleus	Nucleus	0.75	5	11	23	12	PHF12 108 Nucleus_Nucleus
PIAS2	108	0	Nucleus	0.75	5	11	23	12	PIAS2 108 0_Nucleus
POLR1A	108	Nucleolus	Nucleus	0.75	4.712	11	23	12	POLR1A 108 Nucleolus_Nucleus
RFX3	108	Nucleus	Nucleus	0.75	4.532	11	23	12	RFX3 108 Nucleus_Nucleus
SETD1A	108	Nucleus	Nucleus	0.75	5	11	23	12	SETD1A 108 Nucleus_Nucleus
SHCBP1	108	CS	Nucleus	0.75	2.001	11	23	12	SHCBP1 108 CS_Nucleus
SLAIN2	108	CS	Nucleus	0.75	3.516	11	23	12	SLAIN2 108 CS_Nucleus
SLFN5	108	Nucleus	Nucleus	0.75	3.612	11	23	12	SLFN5 108 Nucleus_Nucleus
SP1	108	0	Nucleus	0.75	5	11	23	12	SP1 108 0_Nucleus
SREK1	108	Nucleus	Nucleus	0.75	5	11	23	12	SREK1 108 Nucleus_Nucleus
TLK1	108	Nucleus	Nucleus	0.75	5	11	23	12	TLK1 108 Nucleus_Nucleus
TOP3A	108	Mitochondrion	Nucleus	0.75	5	11	23	12	TOP3A 108 Mitochondrion_Nucleus
VPS11	108	0	Nucleus	0.75	1.689	11	23	12	VPS11 108 0_Nucleus
VPS39	108	0	Nucleus	0.75	2.457	11	23	12	VPS39 108 0_Nucleus
ZMYM2	108	Nucleus	Nucleus	0.75	5	11	23	12	ZMYM2 108 Nucleus_Nucleus
IQGAP3	109	0	unclassified	0	na	100	3	0	IQGAP3 109 0_unclassified
LZIC	109	0	unclassified	0	na	100	3	0	LZIC 109 0_unclassified
RRM2B	109	0	unclassified	0	na	100	3	0	RRM2B 109 0_unclassified
BRD7	110	Nucleus	Nucleus	1	5	11	7	3	BRD7 110 Nucleus_Nucleus
EMSY	110	Nucleus	Nucleus	1	4.765	11	7	3	EMSY 110 Nucleus_Nucleus
HCFC1	110	0	Nucleus	1	5	11	7	3	HCFC1 110 0_Nucleus
KDM1B	110	Nucleus	Nucleus	1	4.767	11	7	3	KDM1B 110 Nucleus_Nucleus
RBM25	110	0	Nucleus	1	5	11	7	3	RBM25 110 0_Nucleus
TOP1	110	Nucleolus	Nucleus	1	5	11	7	3	TOP1 110 Nucleolus_Nucleus
ZMYND8	110	0	Nucleus	1	5	11	7	3	ZMYND8 110 0_Nucleus
APOOL	111	Mitochondrion	Mitochondrion	0.666667	5	9	14	6	APOOL 111 Mitochondrion_Mitochondrion
C18orf21	111	0	Mitochondrion	0.666667	0.375	9	14	6	C18orf21 111 0_Mitochondrion
DDX54	111	Nucleolus	Mitochondrion	0.666667	0.846	9	14	6	DDX54 111 Nucleolus_Mitochondrion
GPRC5A	111	0	Mitochondrion	0.666667	0.884	9	14	6	GPRC5A 111 0_Mitochondrion
KIF22	111	0	Mitochondrion	0.666667	2.374	9	14	6	KIF22 111 0_Mitochondrion
KRT8	111	0	Mitochondrion	0.666667	2.363	9	14	6	KRT8 111 0_Mitochondrion
MPRIP	111	CS	Mitochondrion	0.666667	0.555	9	14	6	MPRIP 111 CS_Mitochondrion
NCAPG2	111	Nucleus	Mitochondrion	0.666667	0	9	14	6	NCAPG2 111 Nucleus_Mitochondrion
NDUFA10	111	Mitochondrion	Mitochondrion	0.666667	5	9	14	6	NDUFA10 111 Mitochondrion_Mitochondrion
NDUFS3	111	Mitochondrion	Mitochondrion	0.666667	5	9	14	6	NDUFS3 111 Mitochondrion_Mitochondrion
NOM1	111	Nucleolus	Mitochondrion	0.666667	0.776	9	14	6	NOM1 111 Nucleolus_Mitochondrion
NUP155	111	0	Mitochondrion	0.666667	0.744	9	14	6	NUP155 111 0_Mitochondrion
SCO2	111	Mitochondrion	Mitochondrion	0.666667	5	9	14	6	SCO2 111 Mitochondrion_Mitochondrion
VIM	111	0	Mitochondrion	0.666667	3.142	9	14	6	VIM 111 0_Mitochondrion
RNPEP	112	Secreted	unclassified	0	na	100	1	0	RNPEP 112 Secreted_unclassified
TUBB4A	113	CS	CS	1	5	2	1	1	TUBB4A 113 CS_CS
NSMCE1	114	Nucleus	Nucleus	1	4.505	11	4	3	NSMCE1 114 Nucleus_Nucleus
NUDT21	114	0	Nucleus	1	5	11	4	3	NUDT21 114 0_Nucleus
SAP30	114	Nucleus	Nucleus	1	5	11	4	3	SAP30 114 Nucleus_Nucleus
WDR13	114	Nucleus	Nucleus	1	4.514	11	4	3	WDR13 114 Nucleus_Nucleus
ADH5	115	cytosol	CYTOSOL	0.833333	4.522	1	14	6	ADH5 115 cytosol_CYTOSOL
CRKL	115	0	CYTOSOL	0.833333	4.617	1	14	6	CRKL 115 0_CYTOSOL
DHFR	115	0	CYTOSOL	0.833333	4.652	1	14	6	DHFR 115 0_CYTOSOL
EIF1AD	115	Nucleus	CYTOSOL	0.833333	1.031	1	14	6	EIF1AD 115 Nucleus_CYTOSOL
GLTP	115	cytosol	CYTOSOL	0.833333	4.654	1	14	6	GLTP 115 cytosol_CYTOSOL
MDH1	115	cytosol	CYTOSOL	0.833333	4.528	1	14	6	MDH1 115 cytosol_CYTOSOL
MTPN	115	0	CYTOSOL	0.833333	4.797	1	14	6	MTPN 115 0_CYTOSOL
OTUB1	115	cytosol	CYTOSOL	0.833333	4.601	1	14	6	OTUB1 115 cytosol_CYTOSOL
PAAF1	115	0	CYTOSOL	0.833333	2.502	1	14	6	PAAF1 115 0_CYTOSOL
PDCD5	115	0	CYTOSOL	0.833333	4.466	1	14	6	PDCD5 115 0_CYTOSOL
PEBP1	115	cytosol	CYTOSOL	0.833333	4.759	1	14	6	PEBP1 115 cytosol_CYTOSOL
PSMB7	115	0	CYTOSOL	0.833333	4.644	1	14	6	PSMB7 115 0_CYTOSOL
RRAS2	115	0	CYTOSOL	0.833333	3.819	1	14	6	RRAS2 115 0_CYTOSOL
WDR77	115	0	CYTOSOL	0.833333	5	1	14	6	WDR77 115 0_CYTOSOL
AHSA1	116	0	unclassified	0	na	100	4	0	AHSA1 116 0_unclassified
AP3S1	116	0	unclassified	0	na	100	4	0	AP3S1 116 0_unclassified
LRBA	116	0	unclassified	0	na	100	4	0	LRBA 116 0_unclassified
PRKAG1	116	0	unclassified	0	na	100	4	0	PRKAG1 116 0_unclassified
CAPRIN1	117	0	CYTOSOL	0.5	4.738	1	9	4	CAPRIN1 117 0_CYTOSOL
CPNE1	117	0	CYTOSOL	0.5	5	1	9	4	CPNE1 117 0_CYTOSOL
HSPA4	117	cytosol	CYTOSOL	0.5	5	1	9	4	HSPA4 117 cytosol_CYTOSOL
HSPH1	117	cytosol	CYTOSOL	0.5	5	1	9	4	HSPH1 117 cytosol_CYTOSOL
PKM	117	0	CYTOSOL	0.5	4.88	1	9	4	PKM 117 0_CYTOSOL
SND1	117	0	CYTOSOL	0.5	4.819	1	9	4	SND1 117 0_CYTOSOL
TCP1	117	CS	CYTOSOL	0.5	5	1	9	4	TCP1 117 CS_CYTOSOL
UBXN1	117	0	CYTOSOL	0.5	4.5	1	9	4	UBXN1 117 0_CYTOSOL
WDR1	117	CS	CYTOSOL	0.5	4.779	1	9	4	WDR1 117 CS_CYTOSOL
CYP51A1	118	ER	ER	0.666667	4.766	8	8	6	CYP51A1 118 ER_ER
ERG28	118	ER	ER	0.666667	1.512	8	8	6	ERG28 118 ER_ER
FKBP5	118	0	ER	0.666667	1.656	8	8	6	FKBP5 118 0_ER
GPT2	118	Mitochondrion	ER	0.666667	1.905	8	8	6	GPT2 118 Mitochondrion_ER
LAMTOR4	118	lysosome	ER	0.666667	0.8	8	8	6	LAMTOR4 118 lysosome_ER
NCEH1	118	ER	ER	0.666667	1.828	8	8	6	NCEH1 118 ER_ER
RTN4	118	0	ER	0.666667	4.775	8	8	6	RTN4 118 0_ER
VKORC1L1	118	ER	ER	0.666667	4.28	8	8	6	VKORC1L1 118 ER_ER
LAMTOR2	119	0	unclassified	0	na	100	2	0	LAMTOR2 119 0_unclassified
OSBPL2	119	0	unclassified	0	na	100	2	0	OSBPL2 119 0_unclassified
WDR36	120	Nucleolus	unclassified	0	na	100	1	0	WDR36 120 Nucleolus_unclassified
ARHGAP12	121	Cytosol	CYTOSOL	1	4.559	1	3	2	ARHGAP12 121 Cytosol_CYTOSOL
COMMD2	121	cytosol	CYTOSOL	1	1.436	1	3	2	COMMD2 121 cytosol_CYTOSOL
TBC1D10B	121	0	CYTOSOL	1	3.516	1	3	2	TBC1D10B 121 0_CYTOSOL
MCMBP	122	Nucleus	ribosome	0.5	0	3	9	4	MCMBP 122 Nucleus_ribosome
MRI1	122	0	ribosome	0.5	0.803	3	9	4	MRI1 122 0_ribosome
MYO1E	122	0	ribosome	0.5	0.852	3	9	4	MYO1E 122 0_ribosome
PFKM	122	cytosol	ribosome	0.5	1.797	3	9	4	PFKM 122 cytosol_ribosome
PSMD13	122	0	ribosome	0.5	1.398	3	9	4	PSMD13 122 0_ribosome
RANBP3	122	0	ribosome	0.5	1.039	3	9	4	RANBP3 122 0_ribosome
RPS6KA3	122	ribosome	ribosome	0.5	3.111	3	9	4	RPS6KA3 122 ribosome_ribosome
RPSA	122	ribosome	ribosome	0.5	5	3	9	4	RPSA 122 ribosome_ribosome
S100A11	122	0	ribosome	0.5	1.134	3	9	4	S100A11 122 0_ribosome
ACAA2	123	Mitochondrion	Mitochondrion	0.692308	5	9	15	13	ACAA2 123 Mitochondrion_Mitochondrion
COX4I1	123	Mitochondrion	Mitochondrion	0.692308	5	9	15	13	COX4I1 123 Mitochondrion_Mitochondrion
DDRGK1	123	ER	Mitochondrion	0.692308	1.164	9	15	13	DDRGK1 123 ER_Mitochondrion
ELOVL5	123	ER	Mitochondrion	0.692308	1.949	9	15	13	ELOVL5 123 ER_Mitochondrion
FAM162A	123	Mitochondrion	Mitochondrion	0.692308	4.62	9	15	13	FAM162A 123 Mitochondrion_Mitochondrion
HPSE	123	0	Mitochondrion	0.692308	1.425	9	15	13	HPSE 123 0_Mitochondrion
MLYCD	123	0	Mitochondrion	0.692308	5	9	15	13	MLYCD 123 0_Mitochondrion
MRPL14	123	Mitochondrion	Mitochondrion	0.692308	5	9	15	13	MRPL14 123 Mitochondrion_Mitochondrion
MRPL23	123	Mitochondrion	Mitochondrion	0.692308	5	9	15	13	MRPL23 123 Mitochondrion_Mitochondrion
MRPL41	123	Mitochondrion	Mitochondrion	0.692308	5	9	15	13	MRPL41 123 Mitochondrion_Mitochondrion
MRPL54	123	Mitochondrion	Mitochondrion	0.692308	5	9	15	13	MRPL54 123 Mitochondrion_Mitochondrion
NDUFA6	123	Mitochondrion	Mitochondrion	0.692308	5	9	15	13	NDUFA6 123 Mitochondrion_Mitochondrion
NDUFS5	123	Mitochondrion	Mitochondrion	0.692308	5	9	15	13	NDUFS5 123 Mitochondrion_Mitochondrion
RCN3	123	ER	Mitochondrion	0.692308	1.541	9	15	13	RCN3 123 ER_Mitochondrion
UGT8	123	PM	Mitochondrion	0.692308	1.048	9	15	13	UGT8 123 PM_Mitochondrion
CHAF1A	124	Nucleus	Nucleus	1	5	11	10	5	CHAF1A 124 Nucleus_Nucleus
HMGN5	124	Nucleus	Nucleus	1	5	11	10	5	HMGN5 124 Nucleus_Nucleus
MKI67	124	Nucleolus	Nucleus	1	5	11	10	5	MKI67 124 Nucleolus_Nucleus
NOP10	124	Nucleolus	Nucleus	1	5	11	10	5	NOP10 124 Nucleolus_Nucleus
PABPN1	124	0	Nucleus	1	5	11	10	5	PABPN1 124 0_Nucleus
PHC2	124	Nucleus	Nucleus	1	5	11	10	5	PHC2 124 Nucleus_Nucleus
SAFB	124	Nucleus	Nucleus	1	5	11	10	5	SAFB 124 Nucleus_Nucleus
SAFB2	124	0	Nucleus	1	5	11	10	5	SAFB2 124 0_Nucleus
SFSWAP	124	Nucleus	Nucleus	1	4.484	11	10	5	SFSWAP 124 Nucleus_Nucleus
WTAP	124	0	Nucleus	1	5	11	10	5	WTAP 124 0_Nucleus
FARSA	125	cytosol	CYTOSOL	1	4.316	1	3	1	FARSA 125 cytosol_CYTOSOL
GPS1	125	0	CYTOSOL	1	4.637	1	3	1	GPS1 125 0_CYTOSOL
RAD23B	125	0	CYTOSOL	1	4.702	1	3	1	RAD23B 125 0_CYTOSOL
ESF1	126	Nucleolus	Nucleolus	1	3.834	12	10	2	ESF1 126 Nucleolus_Nucleolus
MACROH2A1	126	Nucleus	Nucleolus	1	5	12	10	2	MACROH2A1 126 Nucleus_Nucleolus
NIPBL	126	Nucleus	Nucleolus	1	1.535	12	10	2	NIPBL 126 Nucleus_Nucleolus
NOLC1	126	0	Nucleolus	1	4.919	12	10	2	NOLC1 126 0_Nucleolus
NOP56	126	0	Nucleolus	1	4.769	12	10	2	NOP56 126 0_Nucleolus
NOP58	126	Nucleolus	Nucleolus	1	4.828	12	10	2	NOP58 126 Nucleolus_Nucleolus
NXF1	126	0	Nucleolus	1	3.074	12	10	2	NXF1 126 0_Nucleolus
RBM22	126	0	Nucleolus	1	0	12	10	2	RBM22 126 0_Nucleolus
RRP15	126	0	Nucleolus	1	2.84	12	10	2	RRP15 126 0_Nucleolus
RRP9	126	Nucleolus	Nucleolus	1	5	12	10	2	RRP9 126 Nucleolus_Nucleolus
ERCC3	127	Nucleus	Nucleus	1	5	11	9	4	ERCC3 127 Nucleus_Nucleus
INTS1	127	0	Nucleus	1	4.531	11	9	4	INTS1 127 0_Nucleus
LIG3	127	0	Nucleus	1	4.839	11	9	4	LIG3 127 0_Nucleus
MED12	127	Nucleus	Nucleus	1	5	11	9	4	MED12 127 Nucleus_Nucleus
MORC2	127	0	Nucleus	1	5	11	9	4	MORC2 127 0_Nucleus
PPP1R10	127	Nucleus	Nucleus	1	4.657	11	9	4	PPP1R10 127 Nucleus_Nucleus
SATB1	127	Nucleus	Nucleus	1	5	11	9	4	SATB1 127 Nucleus_Nucleus
UBTF	127	Nucleolus	Nucleus	1	5	11	9	4	UBTF 127 Nucleolus_Nucleus
WAPL	127	0	Nucleus	1	5	11	9	4	WAPL 127 0_Nucleus
UPP1	128	0	unclassified	0	na	100	1	0	UPP1 128 0_unclassified
ATP6V1H	129	0	unclassified	0	na	100	3	0	ATP6V1H 129 0_unclassified
STK3	129	0	unclassified	0	na	100	3	0	STK3 129 0_unclassified
TBPL1	129	0	unclassified	0	na	100	3	0	TBPL1 129 0_unclassified
AAR2	130	0	Mitochondrion	1	0.874	9	7	1	AAR2 130 0_Mitochondrion
DHCR24	130	0	Mitochondrion	1	1.732	9	7	1	DHCR24 130 0_Mitochondrion
DOCK1	130	0	Mitochondrion	1	1.619	9	7	1	DOCK1 130 0_Mitochondrion
EXOC7	130	0	Mitochondrion	1	1.067	9	7	1	EXOC7 130 0_Mitochondrion
GALNT2	130	0	Mitochondrion	1	0.936	9	7	1	GALNT2 130 0_Mitochondrion
KRT16	130	0	Mitochondrion	1	1.218	9	7	1	KRT16 130 0_Mitochondrion
TMEM70	130	Mitochondrion	Mitochondrion	1	5	9	7	1	TMEM70 130 Mitochondrion_Mitochondrion
ABHD17B	131	endosome	CS	0.5	0	2	3	2	ABHD17B 131 endosome_CS
ANAPC1	131	0	CS	0.5	1.359	2	3	2	ANAPC1 131 0_CS
BIN3	131	CS	CS	0.5	5	2	3	2	BIN3 131 CS_CS
SRP14	132	0	unclassified	0	na	100	1	0	SRP14 132 0_unclassified
LCLAT1	133	ER	ER	1	5	8	7	2	LCLAT1 133 ER_ER
RAB2B	133	0	ER	1	1.066	8	7	2	RAB2B 133 0_ER
SCD	133	ER	ER	1	4.692	8	7	2	SCD 133 ER_ER
SPRYD7	133	0	ER	1	0	8	7	2	SPRYD7 133 0_ER
TMED3	133	0	ER	1	5	8	7	2	TMED3 133 0_ER
TMEM199	133	0	ER	1	5	8	7	2	TMEM199 133 0_ER
TMEM41A	133	0	ER	1	0	8	7	2	TMEM41A 133 0_ER
AKTIP	134	0	Golgi	0.5	2.155	7	4	2	AKTIP 134 0_Golgi
BRAT1	134	0	Golgi	0.5	0.266	7	4	2	BRAT1 134 0_Golgi
PISD	134	Mitochondrion	Golgi	0.5	2.404	7	4	2	PISD 134 Mitochondrion_Golgi
SLC30A6	134	Golgi	Golgi	0.5	5	7	4	2	SLC30A6 134 Golgi_Golgi
MED30	135	Nucleus	Nucleus	1	5	11	2	2	MED30 135 Nucleus_Nucleus
NRF1	135	Nucleus	Nucleus	1	5	11	2	2	NRF1 135 Nucleus_Nucleus
EIF2AK2	136	0	unclassified	0	na	100	1	0	EIF2AK2 136 0_unclassified
ENDOD1	137	Secreted	Mitochondrion	0.75	0	9	5	4	ENDOD1 137 Secreted_Mitochondrion
FUCA1	137	lysosome	Mitochondrion	0.75	1.385	9	5	4	FUCA1 137 lysosome_Mitochondrion
GLRX5	137	Mitochondrion	Mitochondrion	0.75	5	9	5	4	GLRX5 137 Mitochondrion_Mitochondrion
IVD	137	Mitochondrion	Mitochondrion	0.75	4.656	9	5	4	IVD 137 Mitochondrion_Mitochondrion
TMEM14C	137	Mitochondrion	Mitochondrion	0.75	3.746	9	5	4	TMEM14C 137 Mitochondrion_Mitochondrion
NDUFA8	138	Mitochondrion	Mitochondrion	1	5	9	2	1	NDUFA8 138 Mitochondrion_Mitochondrion
ZCCHC8	138	Nucleolus	Mitochondrion	1	0	9	2	1	ZCCHC8 138 Nucleolus_Mitochondrion
CSNK2A1	139	Nucleus	endosome	0.5	1.346	4	2	2	CSNK2A1 139 Nucleus_endosome
SNX12	139	endosome	endosome	0.5	5	4	2	2	SNX12 139 endosome_endosome
BTF3L4	140	0	CYTOSOL	1	0.891	1	4	1	BTF3L4 140 0_CYTOSOL
MIEN1	140	0	CYTOSOL	1	5	1	4	1	MIEN1 140 0_CYTOSOL
SRXN1	140	Cytosol	CYTOSOL	1	5	1	4	1	SRXN1 140 Cytosol_CYTOSOL
TBC1D22A	140	0	CYTOSOL	1	0.503	1	4	1	TBC1D22A 140 0_CYTOSOL
AARSD1	141	cytosol	CYTOSOL	1	0.612	1	5	2	AARSD1 141 cytosol_CYTOSOL
CNOT3	141	0	CYTOSOL	1	4.728	1	5	2	CNOT3 141 0_CYTOSOL
GSS	141	0	CYTOSOL	1	4.198	1	5	2	GSS 141 0_CYTOSOL
LAP3	141	cytosol	CYTOSOL	1	4.727	1	5	2	LAP3 141 cytosol_CYTOSOL
NT5DC1	141	0	CYTOSOL	1	1.5	1	5	2	NT5DC1 141 0_CYTOSOL
PPIC	142	cytosol	CYTOSOL	1	1.445	1	1	1	PPIC 142 cytosol_CYTOSOL
ARCN1	143	0	Nucleus	1	1.133	11	4	1	ARCN1 143 0_Nucleus
CNOT1	143	0	Nucleus	1	4.352	11	4	1	CNOT1 143 0_Nucleus
EIF4G2	143	0	Nucleus	1	2.61	11	4	1	EIF4G2 143 0_Nucleus
PKP3	143	Nucleus	Nucleus	1	5	11	4	1	PKP3 143 Nucleus_Nucleus
PRKCI	144	0	CS	1	4.537	2	3	1	PRKCI 144 0_CS
TACC3	144	CS	CS	1	4.696	2	3	1	TACC3 144 CS_CS
TANC1	144	0	CS	1	0.642	2	3	1	TANC1 144 0_CS
PSMC1	145	0	unclassified	0	na	100	2	0	PSMC1 145 0_unclassified
TRIP10	145	0	unclassified	0	na	100	2	0	TRIP10 145 0_unclassified
ATP13A1	146	ER	Mitochondrion	0.666667	1.166	9	4	3	ATP13A1 146 ER_Mitochondrion										1
GOSR1	146	0	Mitochondrion	0.666667	1.737	9	4	3	GOSR1 146 0_Mitochondrion										1
TIMM29	146	Mitochondrion	Mitochondrion	0.666667	5	9	4	3	TIMM29 146 Mitochondrion_Mitochondrion
UQCRFS1	146	Mitochondrion	Mitochondrion	0.666667	5	9	4	3	UQCRFS1 146 Mitochondrion_Mitochondrion
TMEM131	147	0	unclassified	0	na	100	1	0	TMEM131 147 0_unclassified
MRPS14	148	Mitochondrion	Mitochondrion	0.666667	5	9	5	3	MRPS14 148 Mitochondrion_Mitochondrion
MRPS35	148	Mitochondrion	Mitochondrion	0.666667	4.639	9	5	3	MRPS35 148 Mitochondrion_Mitochondrion
PLGRKT	148	PM	Mitochondrion	0.666667	1.774	9	5	3	PLGRKT 148 PM_Mitochondrion
TAX1BP3	148	0	Mitochondrion	0.666667	1.545	9	5	3	TAX1BP3 148 0_Mitochondrion
UFC1	148	Secreted	Mitochondrion	0.666667	1.211	9	5	3	UFC1 148 Secreted_Mitochondrion
ACAD11	149	0	ER	0.25	0.608	8	13	8	ACAD11 149 0_ER
ACTR1B	149	CS	ER	0.25	0	8	13	8	ACTR1B 149 CS_ER
ALDH18A1	149	Mitochondrion	ER	0.25	1.257	8	13	8	ALDH18A1 149 Mitochondrion_ER
EHHADH	149	Peroxisome	ER	0.25	1.394	8	13	8	EHHADH 149 Peroxisome_ER
FKBP15	149	0	ER	0.25	0.849	8	13	8	FKBP15 149 0_ER
FKBP2	149	ER	ER	0.25	4.604	8	13	8	FKBP2 149 ER_ER
HADHB	149	0	ER	0.25	5	8	13	8	HADHB 149 0_ER
KTN1	149	ER	ER	0.25	4.97	8	13	8	KTN1 149 ER_ER
MAN2A1	149	Golgi	ER	0.25	1.987	8	13	8	MAN2A1 149 Golgi_ER
PLOD3	149	Secreted	ER	0.25	4.287	8	13	8	PLOD3 149 Secreted_ER
PNPT1	149	0	ER	0.25	0.973	8	13	8	PNPT1 149 0_ER
PPP1R21	149	endosome	ER	0.25	0	8	13	8	PPP1R21 149 endosome_ER
SSBP1	149	Mitochondrion	ER	0.25	0.989	8	13	8	SSBP1 149 Mitochondrion_ER
FAM50A	150	Nucleus	Nucleus	1	4.804	11	4	2	FAM50A 150 Nucleus_Nucleus
LSM2	150	Nucleus	Nucleus	1	5	11	4	2	LSM2 150 Nucleus_Nucleus
PLCB3	150	0	Nucleus	1	4.747	11	4	2	PLCB3 150 0_Nucleus
UPF3B	150	0	Nucleus	1	5	11	4	2	UPF3B 150 0_Nucleus
ATAD3A	151	Mitochondrion	Nucleus	0.5	2.203	11	9	6	ATAD3A 151 Mitochondrion_Nucleus
ATAD3B	151	Mitochondrion	Nucleus	0.5	2.016	11	9	6	ATAD3B 151 Mitochondrion_Nucleus
DOCK7	151	0	Nucleus	0.5	2.439	11	9	6	DOCK7 151 0_Nucleus
KRT18	151	0	Nucleus	0.5	5	11	9	6	KRT18 151 0_Nucleus
PKP2	151	Nucleus	Nucleus	0.5	4.692	11	9	6	PKP2 151 Nucleus_Nucleus
PLEC	151	CS	Nucleus	0.5	2.153	11	9	6	PLEC 151 CS_Nucleus
SENP3	151	0	Nucleus	0.5	5	11	9	6	SENP3 151 0_Nucleus
SRSF8	151	Nucleus	Nucleus	0.5	4.2	11	9	6	SRSF8 151 Nucleus_Nucleus
SUGP2	151	Nucleus	Nucleus	0.5	4.84	11	9	6	SUGP2 151 Nucleus_Nucleus
ARF1	152	0	CYTOSOL	0.5	4.845	1	3	2	ARF1 152 0_CYTOSOL
PTPN9	152	cytosol	CYTOSOL	0.5	2.878	1	3	2	PTPN9 152 cytosol_CYTOSOL
VANGL1	152	PM	CYTOSOL	0.5	1.225	1	3	2	VANGL1 152 PM_CYTOSOL
CABIN1	153	Nucleus	Nucleus	0.666667	4.766	11	4	3	CABIN1 153 Nucleus_Nucleus
CEBPB	153	0	Nucleus	0.666667	5	11	4	3	CEBPB 153 0_Nucleus
RPLP2	153	ribosome	Nucleus	0.666667	2.92	11	4	3	RPLP2 153 ribosome_Nucleus
YAF2	153	Nucleus	Nucleus	0.666667	5	11	4	3	YAF2 153 Nucleus_Nucleus
YWHAQ	154	0	unclassified	0	na	100	1	0	YWHAQ 154 0_unclassified
ARID1A	155	Nucleus	Nucleus	0.875	5	11	14	8	ARID1A 155 Nucleus_Nucleus
ASH2L	155	Nucleus	Nucleus	0.875	5	11	14	8	ASH2L 155 Nucleus_Nucleus
DIDO1	155	0	Nucleus	0.875	4.672	11	14	8	DIDO1 155 0_Nucleus
DNMT1	155	Nucleus	Nucleus	0.875	4.9	11	14	8	DNMT1 155 Nucleus_Nucleus
FNBP4	155	0	Nucleus	0.875	4.752	11	14	8	FNBP4 155 0_Nucleus
GPATCH1	155	Nucleus	Nucleus	0.875	5	11	14	8	GPATCH1 155 Nucleus_Nucleus
KIF4A	155	0	Nucleus	0.875	4.864	11	14	8	KIF4A 155 0_Nucleus
MDC1	155	Nucleus	Nucleus	0.875	5	11	14	8	MDC1 155 Nucleus_Nucleus
PHF3	155	0	Nucleus	0.875	4.105	11	14	8	PHF3 155 0_Nucleus
PQBP1	155	0	Nucleus	0.875	4.807	11	14	8	PQBP1 155 0_Nucleus
RFX1	155	Nucleus	Nucleus	0.875	5	11	14	8	RFX1 155 Nucleus_Nucleus
SAP130	155	Nucleus	Nucleus	0.875	4.736	11	14	8	SAP130 155 Nucleus_Nucleus
SPTBN2	155	CS	Nucleus	0.875	2.348	11	14	8	SPTBN2 155 CS_Nucleus
ZNF687	155	0	Nucleus	0.875	4.841	11	14	8	ZNF687 155 0_Nucleus
ACOT8	156	0	ER	0.5	0.963	8	3	2	ACOT8 156 0_ER
MED23	156	Nucleus	ER	0.5	0.469	8	3	2	MED23 156 Nucleus_ER
SRPRB	156	ER	ER	0.5	3.807	8	3	2	SRPRB 156 ER_ER
ULK3	157	0	unclassified	0	na	100	1	0	ULK3 157 0_unclassified
ZCCHC10	158	0	unclassified	0	na	100	1	0	ZCCHC10 158 0_unclassified
CA13	159	0	CYTOSOL	1	4.281	1	6	1	CA13 159 0_CYTOSOL
GID8	159	0	CYTOSOL	1	5	1	6	1	GID8 159 0_CYTOSOL
IMPACT	159	cytosol	CYTOSOL	1	2.062	1	6	1	IMPACT 159 cytosol_CYTOSOL
LLGL1	159	0	CYTOSOL	1	3.064	1	6	1	LLGL1 159 0_CYTOSOL
SMAP	159	0	CYTOSOL	1	2.371	1	6	1	SMAP 159 0_CYTOSOL
TP53RK	159	0	CYTOSOL	1	2.163	1	6	1	TP53RK 159 0_CYTOSOL
RAB11B	160	0	unclassified	0	na	100	3	0	RAB11B 160 0_unclassified
RAB18	160	0	unclassified	0	na	100	3	0	RAB18 160 0_unclassified
RAB21	160	0	unclassified	0	na	100	3	0	RAB21 160 0_unclassified
AFF4	161	Nucleus	Nucleus	1	5	11	4	4	AFF4 161 Nucleus_Nucleus
CDC27	161	Nucleus	Nucleus	1	5	11	4	4	CDC27 161 Nucleus_Nucleus
KANSL3	161	Nucleus	Nucleus	1	5	11	4	4	KANSL3 161 Nucleus_Nucleus
ZHX2	161	Nucleus	Nucleus	1	5	11	4	4	ZHX2 161 Nucleus_Nucleus
TUBA1C	162	CS	CS	1	5	2	1	1	TUBA1C 162 CS_CS
CCDC51	163	Mitochondrion	ER	0.666667	0	8	5	3	CCDC51 163 Mitochondrion_ER
CDK5RAP3	163	0	ER	0.666667	1.415	8	5	3	CDK5RAP3 163 0_ER
PCYOX1L	163	Secreted	ER	0.666667	0.844	8	5	3	PCYOX1L 163 Secreted_ER
SEC61A1	163	ER	ER	0.666667	4.55	8	5	3	SEC61A1 163 ER_ER
SEC63	163	ER	ER	0.666667	4.673	8	5	3	SEC63 163 ER_ER
SZT2	164	lysosome	lysosome	1	5	5	1	1	SZT2 164 lysosome_lysosome
AURKB	165	0	Nucleolus	1	1.845	12	8	1	AURKB 165 0_Nucleolus
CENPV	165	0	Nucleolus	1	1.53	12	8	1	CENPV 165 0_Nucleolus
MPHOSPH8	165	Nucleus	Nucleolus	1	4.379	12	8	1	MPHOSPH8 165 Nucleus_Nucleolus
NLE1	165	Nucleolus	Nucleolus	1	4.373	12	8	1	NLE1 165 Nucleolus_Nucleolus
NUP42	165	0	Nucleolus	1	1.169	12	8	1	NUP42 165 0_Nucleolus
RAE1	165	0	Nucleolus	1	2.767	12	8	1	RAE1 165 0_Nucleolus
RBM28	165	Nucleolus	Nucleolus	1	4.565	12	8	1	RBM28 165 Nucleolus_Nucleolus
ZNF740	165	0	Nucleolus	1	0	12	8	1	ZNF740 165 0_Nucleolus
ATP2C1	166	Golgi	Golgi	1	5	7	2	1	ATP2C1 166 Golgi_Golgi
FBXO7	166	0	Golgi	1	1.014	7	2	1	FBXO7 166 0_Golgi
MYD88	167	0	unclassified	0	na	100	1	0	MYD88 167 0_unclassified
ATP6V1G1	168	0	Nucleus	0.666667	3.186	11	5	3	ATP6V1G1 168 0_Nucleus
DLG1	168	0	Nucleus	0.666667	4.627	11	5	3	DLG1 168 0_Nucleus
LZTFL1	168	cytosol	Nucleus	0.666667	2.934	11	5	3	LZTFL1 168 cytosol_Nucleus
MCM2	168	Nucleus	Nucleus	0.666667	5	11	5	3	MCM2 168 Nucleus_Nucleus
SUB1	168	Nucleus	Nucleus	0.666667	5	11	5	3	SUB1 168 Nucleus_Nucleus
CBR4	169	Mitochondrion	Mitochondrion	1	5	9	8	5	CBR4 169 Mitochondrion_Mitochondrion
CNOT11	169	0	Mitochondrion	1	1.203	9	8	5	CNOT11 169 0_Mitochondrion
GTPBP10	169	Nucleolus	Mitochondrion	1	2.304	9	8	5	GTPBP10 169 Nucleolus_Mitochondrion
MRPL2	169	Mitochondrion	Mitochondrion	1	5	9	8	5	MRPL2 169 Mitochondrion_Mitochondrion
MRPL4	169	Mitochondrion	Mitochondrion	1	5	9	8	5	MRPL4 169 Mitochondrion_Mitochondrion
MRPL44	169	Mitochondrion	Mitochondrion	1	5	9	8	5	MRPL44 169 Mitochondrion_Mitochondrion
MRPS30	169	Mitochondrion	Mitochondrion	1	5	9	8	5	MRPS30 169 Mitochondrion_Mitochondrion
VPS45	169	0	Mitochondrion	1	1.141	9	8	5	VPS45 169 0_Mitochondrion
AP3M1	170	0	Nucleus	1	1.675	11	4	1	AP3M1 170 0_Nucleus
CFAP20	170	0	Nucleus	1	5	11	4	1	CFAP20 170 0_Nucleus
MED20	170	Nucleus	Nucleus	1	4.563	11	4	1	MED20 170 Nucleus_Nucleus
SNF8	170	0	Nucleus	1	5	11	4	1	SNF8 170 0_Nucleus
ACO1	171	cytosol	CYTOSOL	0.8	4.798	1	15	5	ACO1 171 cytosol_CYTOSOL
ALDOA	171	cytosol	CYTOSOL	0.8	4.838	1	15	5	ALDOA 171 cytosol_CYTOSOL
CDC42	171	0	CYTOSOL	0.8	4.763	1	15	5	CDC42 171 0_CYTOSOL
CLUH	171	0	CYTOSOL	0.8	2.068	1	15	5	CLUH 171 0_CYTOSOL
EIF3A	171	cytosol	CYTOSOL	0.8	4.605	1	15	5	EIF3A 171 cytosol_CYTOSOL
HSPBP1	171	0	CYTOSOL	0.8	3.459	1	15	5	HSPBP1 171 0_CYTOSOL
IDH1	171	0	CYTOSOL	0.8	5	1	15	5	IDH1 171 0_CYTOSOL
INPP1	171	Cytosol	CYTOSOL	0.8	4.679	1	15	5	INPP1 171 Cytosol_CYTOSOL
KYAT3	171	0	CYTOSOL	0.8	3.017	1	15	5	KYAT3 171 0_CYTOSOL
NPEPPS	171	0	CYTOSOL	0.8	4.562	1	15	5	NPEPPS 171 0_CYTOSOL
OLA1	171	0	CYTOSOL	0.8	4.77	1	15	5	OLA1 171 0_CYTOSOL
PDXP	171	0	CYTOSOL	0.8	5	1	15	5	PDXP 171 0_CYTOSOL
RPS6KA1	171	ribosome	CYTOSOL	0.8	4.844	1	15	5	RPS6KA1 171 ribosome_CYTOSOL
SKP1	171	0	CYTOSOL	0.8	4.799	1	15	5	SKP1 171 0_CYTOSOL
YTHDC2	171	0	CYTOSOL	0.8	2.654	1	15	5	YTHDC2 171 0_CYTOSOL										1
ADAR	172	0	Nucleus	1	5	11	5	1	ADAR 172 0_Nucleus										1
DHX9	172	0	Nucleus	1	5	11	5	1	DHX9 172 0_Nucleus										1
DIMT1	172	Nucleolus	Nucleus	1	5	11	5	1	DIMT1 172 Nucleolus_Nucleus										1
EXOSC2	172	0	Nucleus	1	5	11	5	1	EXOSC2 172 0_Nucleus										1
SLTM	172	Nucleus	Nucleus	1	4.953	11	5	1	SLTM 172 Nucleus_Nucleus										1
RPL38	173	ribosome	ribosome	1	5	3	1	1	RPL38 173 ribosome_ribosome										1
DDX31	174	Nucleolus	Mitochondrion	1	0	9	11	4	DDX31 174 Nucleolus_Mitochondrion										1
DSP	174	0	Mitochondrion	1	1.475	9	11	4	DSP 174 0_Mitochondrion										1
FTSJ3	174	Nucleolus	Mitochondrion	1	1.148	9	11	4	FTSJ3 174 Nucleolus_Mitochondrion										1
GNL3	174	Nucleolus	Mitochondrion	1	1.268	9	11	4	GNL3 174 Nucleolus_Mitochondrion										1
NDUFB7	174	Mitochondrion	Mitochondrion	1	5	9	11	4	NDUFB7 174 Mitochondrion_Mitochondrion										1
NDUFB8	174	Mitochondrion	Mitochondrion	1	5	9	11	4	NDUFB8 174 Mitochondrion_Mitochondrion										1
NOP53	174	0	Mitochondrion	1	1.454	9	11	4	NOP53 174 0_Mitochondrion										1
NOP9	174	0	Mitochondrion	1	0.562	9	11	4	NOP9 174 0_Mitochondrion										1
RBM14	174	0	Mitochondrion	1	1	9	11	4	RBM14 174 0_Mitochondrion										1
SLC25A12	174	Mitochondrion	Mitochondrion	1	5	9	11	4	SLC25A12 174 Mitochondrion_Mitochondrion
SLC25A13	174	Mitochondrion	Mitochondrion	1	5	9	11	4	SLC25A13 174 Mitochondrion_Mitochondrion
ACSL3	175	0	ER	0.333333	5	8	6	3	ACSL3 175 0_ER
COPE	175	0	ER	0.333333	1.737	8	6	3	COPE 175 0_ER
MRPL20	175	Mitochondrion	ER	0.333333	0	8	6	3	MRPL20 175 Mitochondrion_ER
PIGT	175	ER	ER	0.333333	5	8	6	3	PIGT 175 ER_ER
RTF1	175	Nucleus	ER	0.333333	0	8	6	3	RTF1 175 Nucleus_ER
TRUB1	175	0	ER	0.333333	0	8	6	3	TRUB1 175 0_ER
AASDHPPT	176	cytosol	CYTOSOL	0.5	4.334	1	9	4	AASDHPPT 176 cytosol_CYTOSOL
CAPN2	176	0	CYTOSOL	0.5	4.836	1	9	4	CAPN2 176 0_CYTOSOL
COPS5	176	0	CYTOSOL	0.5	5	1	9	4	COPS5 176 0_CYTOSOL
DIP2B	176	0	CYTOSOL	0.5	1.411	1	9	4	DIP2B 176 0_CYTOSOL
LASP1	176	CS	CYTOSOL	0.5	3.974	1	9	4	LASP1 176 CS_CYTOSOL
MAT2A	176	Cytosol	CYTOSOL	0.5	4.483	1	9	4	MAT2A 176 Cytosol_CYTOSOL
MVK	176	0	CYTOSOL	0.5	5	1	9	4	MVK 176 0_CYTOSOL
NAA15	176	0	CYTOSOL	0.5	4.755	1	9	4	NAA15 176 0_CYTOSOL
VPS37B	176	endosome	CYTOSOL	0.5	2.089	1	9	4	VPS37B 176 endosome_CYTOSOL
ADSL	177	Cytosol	CYTOSOL	0.5	4.77	1	2	2	ADSL 177 Cytosol_CYTOSOL
BSG	177	PM	CYTOSOL	0.5	2.058	1	2	2	BSG 177 PM_CYTOSOL
ACOT9	178	Mitochondrion	Mitochondrion	0.8	4.624	9	12	10	ACOT9 178 Mitochondrion_Mitochondrion
ACSF3	178	Mitochondrion	Mitochondrion	0.8	5	9	12	10	ACSF3 178 Mitochondrion_Mitochondrion
CHCHD1	178	ribosome	Mitochondrion	0.8	4.597	9	12	10	CHCHD1 178 ribosome_Mitochondrion
CKAP4	178	0	Mitochondrion	0.8	1.618	9	12	10	CKAP4 178 0_Mitochondrion
COX5A	178	Mitochondrion	Mitochondrion	0.8	5	9	12	10	COX5A 178 Mitochondrion_Mitochondrion
LRRC59	178	0	Mitochondrion	0.8	4.32	9	12	10	LRRC59 178 0_Mitochondrion
METTL16	178	Nucleus	Mitochondrion	0.8	0.886	9	12	10	METTL16 178 Nucleus_Mitochondrion
MRPL32	178	Mitochondrion	Mitochondrion	0.8	5	9	12	10	MRPL32 178 Mitochondrion_Mitochondrion
MRPL53	178	Mitochondrion	Mitochondrion	0.8	5	9	12	10	MRPL53 178 Mitochondrion_Mitochondrion
MRPS11	178	Mitochondrion	Mitochondrion	0.8	5	9	12	10	MRPS11 178 Mitochondrion_Mitochondrion
MRPS24	178	Mitochondrion	Mitochondrion	0.8	4.419	9	12	10	MRPS24 178 Mitochondrion_Mitochondrion
NADK2	178	Mitochondrion	Mitochondrion	0.8	5	9	12	10	NADK2 178 Mitochondrion_Mitochondrion
STX12	179	0	unclassified	0	na	100	1	0	STX12 179 0_unclassified
AARS1	180	cytosol	CYTOSOL	0.5	4.861	1	3	2	AARS1 180 cytosol_CYTOSOL
PSMB5	180	0	CYTOSOL	0.5	4.48	1	3	2	PSMB5 180 0_CYTOSOL
RPS19	180	Nucleus	CYTOSOL	0.5	5	1	3	2	RPS19 180 Nucleus_CYTOSOL
MEAK7	181	0	unclassified	0	na	100	1	0	MEAK7 181 0_unclassified
EXD2	182	0	Nucleus	0.666667	3.706	11	5	3	EXD2 182 0_Nucleus
POLB	182	0	Nucleus	0.666667	5	11	5	3	POLB 182 0_Nucleus
PPIF	182	Mitochondrion	Nucleus	0.666667	2.205	11	5	3	PPIF 182 Mitochondrion_Nucleus
RFC2	182	Nucleus	Nucleus	0.666667	4.725	11	5	3	RFC2 182 Nucleus_Nucleus
RFC3	182	Nucleus	Nucleus	0.666667	4.723	11	5	3	RFC3 182 Nucleus_Nucleus
TMEM263	183	0	unclassified	0	na	100	1	0	TMEM263 183 0_unclassified
DNAJC9	184	0	Nucleus	1	5	11	5	4	DNAJC9 184 0_Nucleus
MED13	184	Nucleus	Nucleus	1	5	11	5	4	MED13 184 Nucleus_Nucleus
RCOR3	184	Nucleus	Nucleus	1	4.527	11	5	4	RCOR3 184 Nucleus_Nucleus
SUGP1	184	Nucleus	Nucleus	1	4.844	11	5	4	SUGP1 184 Nucleus_Nucleus
U2AF2	184	Nucleus	Nucleus	1	5	11	5	4	U2AF2 184 Nucleus_Nucleus
INTS3	185	0	Mitochondrion	0.333333	0	9	7	3	INTS3 185 0_Mitochondrion
INTS5	185	0	Mitochondrion	0.333333	0.528	9	7	3	INTS5 185 0_Mitochondrion
INTS6	185	Nucleus	Mitochondrion	0.333333	0.945	9	7	3	INTS6 185 Nucleus_Mitochondrion
LEMD3	185	0	Mitochondrion	0.333333	1.08	9	7	3	LEMD3 185 0_Mitochondrion
MPHOSPH6	185	0	Mitochondrion	0.333333	0.375	9	7	3	MPHOSPH6 185 0_Mitochondrion
PNPLA4	185	Mitochondrion	Mitochondrion	0.333333	5	9	7	3	PNPLA4 185 Mitochondrion_Mitochondrion
SLC25A17	185	Peroxisome	Mitochondrion	0.333333	2.312	9	7	3	SLC25A17 185 Peroxisome_Mitochondrion
CSK	186	0	CYTOSOL	1	4.821	1	5	1	CSK 186 0_CYTOSOL
ETF1	186	cytosol	CYTOSOL	1	4.408	1	5	1	ETF1 186 cytosol_CYTOSOL
GSK3A	186	0	CYTOSOL	1	4.386	1	5	1	GSK3A 186 0_CYTOSOL
RUVBL1	186	0	CYTOSOL	1	4.687	1	5	1	RUVBL1 186 0_CYTOSOL
RUVBL2	186	0	CYTOSOL	1	4.728	1	5	1	RUVBL2 186 0_CYTOSOL
COG1	187	Golgi	Golgi	1	5	7	4	1	COG1 187 Golgi_Golgi
NEK9	187	0	Golgi	1	0.674	7	4	1	NEK9 187 0_Golgi
USP10	187	0	Golgi	1	0	7	4	1	USP10 187 0_Golgi
WDR11	187	0	Golgi	1	5	7	4	1	WDR11 187 0_Golgi
CPSF3	188	Nucleus	Nucleus	1	5	11	6	4	CPSF3 188 Nucleus_Nucleus
MTA1	188	0	Nucleus	1	5	11	6	4	MTA1 188 0_Nucleus
PPWD1	188	Nucleus	Nucleus	1	5	11	6	4	PPWD1 188 Nucleus_Nucleus
RAD21	188	0	Nucleus	1	5	11	6	4	RAD21 188 0_Nucleus
THOC2	188	Nucleus	Nucleus	1	5	11	6	4	THOC2 188 Nucleus_Nucleus
WDR33	188	Nucleus	Nucleus	1	5	11	6	4	WDR33 188 Nucleus_Nucleus
CTBP2	189	Nucleus	Nucleus	1	5	11	3	1	CTBP2 189 Nucleus_Nucleus
SNRPD2	189	0	Nucleus	1	5	11	3	1	SNRPD2 189 0_Nucleus
UFD1	189	0	Nucleus	1	4.632	11	3	1	UFD1 189 0_Nucleus
PIN1	190	0	unclassified	0	na	100	4	0	PIN1 190 0_unclassified										1
POLD3	190	0	unclassified	0	na	100	4	0	POLD3 190 0_unclassified										1
UBE2I	190	0	unclassified	0	na	100	4	0	UBE2I 190 0_unclassified										1
YARS1	190	0	unclassified	0	na	100	4	0	YARS1 190 0_unclassified										1
UBAP2	191	0	unclassified	0	na	100	2	0	UBAP2 191 0_unclassified										1
UBAP2L	191	0	unclassified	0	na	100	2	0	UBAP2L 191 0_unclassified										1
ALG3	192	ER	ER	1	3.785	8	2	1	ALG3 192 ER_ER										1
ZDHHC13	192	0	ER	1	5	8	2	1	ZDHHC13 192 0_ER										1
WDR5	193	Nucleus	Nucleus	1	5	11	1	1	WDR5 193 Nucleus_Nucleus										1
CXorf56	194	0	CYTOSOL	0.5	0	1	5	2	CXorf56 194 0_CYTOSOL										1
DCTN4	194	CS	CYTOSOL	0.5	4.524	1	5	2	DCTN4 194 CS_CYTOSOL										1
EDC3	194	cytosol	CYTOSOL	0.5	4.474	1	5	2	EDC3 194 cytosol_CYTOSOL										1
SH3GL1	194	0	CYTOSOL	0.5	4.776	1	5	2	SH3GL1 194 0_CYTOSOL										1
SNAPIN	194	0	CYTOSOL	0.5	5	1	5	2	SNAPIN 194 0_CYTOSOL										1
AGO2	195	0	Mitochondrion	1	2.139	9	3	1	AGO2 195 0_Mitochondrion										1
CMC1	195	Mitochondrion	Mitochondrion	1	5	9	3	1	CMC1 195 Mitochondrion_Mitochondrion										1
GRSF1	195	0	Mitochondrion	1	5	9	3	1	GRSF1 195 0_Mitochondrion
ABI2	196	0	Nucleus	0.636364	4.378	11	77	44	ABI2 196 0_Nucleus
ACTR5	196	0	Nucleus	0.636364	5	11	77	44	ACTR5 196 0_Nucleus
ALKBH5	196	Nucleus	Nucleus	0.636364	5	11	77	44	ALKBH5 196 Nucleus_Nucleus										1
ANAPC4	196	0	Nucleus	0.636364	5	11	77	44	ANAPC4 196 0_Nucleus										1
ANKRD11	196	Nucleus	Nucleus	0.636364	5	11	77	44	ANKRD11 196 Nucleus_Nucleus										1
ARHGEF12	196	0	Nucleus	0.636364	3.89	11	77	44	ARHGEF12 196 0_Nucleus										1
ARL6IP4	196	Nucleolus	Nucleus	0.636364	4.754	11	77	44	ARL6IP4 196 Nucleolus_Nucleus										1
ATF7IP	196	Nucleus	Nucleus	0.636364	5	11	77	44	ATF7IP 196 Nucleus_Nucleus
ATM	196	0	Nucleus	0.636364	5	11	77	44	ATM 196 0_Nucleus
BIN1	196	0	Nucleus	0.636364	4.449	11	77	44	BIN1 196 0_Nucleus
BOLA3	196	Mitochondrion	Nucleus	0.636364	4.225	11	77	44	BOLA3 196 Mitochondrion_Nucleus
C15orf40	196	0	Nucleus	0.636364	0.922	11	77	44	C15orf40 196 0_Nucleus
C2orf49	196	Nucleus	Nucleus	0.636364	4.78	11	77	44	C2orf49 196 Nucleus_Nucleus
C7orf26	196	0	Nucleus	0.636364	1.266	11	77	44	C7orf26 196 0_Nucleus
CDC42EP4	196	0	Nucleus	0.636364	1.083	11	77	44	CDC42EP4 196 0_Nucleus
CENPF	196	0	Nucleus	0.636364	5	11	77	44	CENPF 196 0_Nucleus
CGGBP1	196	Nucleus	Nucleus	0.636364	4.715	11	77	44	CGGBP1 196 Nucleus_Nucleus
CIT	196	cytosol	Nucleus	0.636364	2.653	11	77	44	CIT 196 cytosol_Nucleus
DARS2	196	Mitochondrion	Nucleus	0.636364	4.492	11	77	44	DARS2 196 Mitochondrion_Nucleus
DCUN1D4	196	Nucleus	Nucleus	0.636364	4.454	11	77	44	DCUN1D4 196 Nucleus_Nucleus
DNAJC1	196	0	Nucleus	0.636364	3.511	11	77	44	DNAJC1 196 0_Nucleus
DSCC1	196	Nucleus	Nucleus	0.636364	5	11	77	44	DSCC1 196 Nucleus_Nucleus
EARS2	196	Mitochondrion	Nucleus	0.636364	2.853	11	77	44	EARS2 196 Mitochondrion_Nucleus
ECI2	196	Mitochondrion	Nucleus	0.636364	3.017	11	77	44	ECI2 196 Mitochondrion_Nucleus
ELF1	196	Nucleus	Nucleus	0.636364	5	11	77	44	ELF1 196 Nucleus_Nucleus
EPC1	196	Nucleus	Nucleus	0.636364	5	11	77	44	EPC1 196 Nucleus_Nucleus
FAHD1	196	0	Nucleus	0.636364	4.524	11	77	44	FAHD1 196 0_Nucleus
FARP2	196	0	Nucleus	0.636364	2.323	11	77	44	FARP2 196 0_Nucleus
GPS2	196	0	Nucleus	0.636364	5	11	77	44	GPS2 196 0_Nucleus
GTPBP8	196	Mitochondrion	Nucleus	0.636364	1.641	11	77	44	GTPBP8 196 Mitochondrion_Nucleus
INTS10	196	Nucleus	Nucleus	0.636364	5	11	77	44	INTS10 196 Nucleus_Nucleus
INTS4	196	Nucleus	Nucleus	0.636364	5	11	77	44	INTS4 196 Nucleus_Nucleus
INTS9	196	Nucleus	Nucleus	0.636364	5	11	77	44	INTS9 196 Nucleus_Nucleus
KANSL2	196	Nucleus	Nucleus	0.636364	5	11	77	44	KANSL2 196 Nucleus_Nucleus
KAT8	196	Nucleus	Nucleus	0.636364	5	11	77	44	KAT8 196 Nucleus_Nucleus
KCNAB2	196	0	Nucleus	0.636364	1.514	11	77	44	KCNAB2 196 0_Nucleus
LDLRAP1	196	cytosol	Nucleus	0.636364	1.855	11	77	44	LDLRAP1 196 cytosol_Nucleus
MANF	196	Secreted	Nucleus	0.636364	4.409	11	77	44	MANF 196 Secreted_Nucleus
MAP1LC3B2	196	0	Nucleus	0.636364	0.779	11	77	44	MAP1LC3B2 196 0_Nucleus
MECR	196	0	Nucleus	0.636364	3.484	11	77	44	MECR 196 0_Nucleus
MED11	196	Nucleus	Nucleus	0.636364	5	11	77	44	MED11 196 Nucleus_Nucleus
MED4	196	Nucleus	Nucleus	0.636364	5	11	77	44	MED4 196 Nucleus_Nucleus
METTL2B	196	0	Nucleus	0.636364	1.372	11	77	44	METTL2B 196 0_Nucleus
MGA	196	Nucleus	Nucleus	0.636364	5	11	77	44	MGA 196 Nucleus_Nucleus
MMAA	196	Mitochondrion	Nucleus	0.636364	1.803	11	77	44	MMAA 196 Mitochondrion_Nucleus
MTMR6	196	0	Nucleus	0.636364	5	11	77	44	MTMR6 196 0_Nucleus
MTRF1L	196	Mitochondrion	Nucleus	0.636364	1.137	11	77	44	MTRF1L 196 Mitochondrion_Nucleus
NACC1	196	0	Nucleus	0.636364	5	11	77	44	NACC1 196 0_Nucleus
NCOR2	196	Nucleus	Nucleus	0.636364	5	11	77	44	NCOR2 196 Nucleus_Nucleus
OXSM	196	Mitochondrion	Nucleus	0.636364	1.519	11	77	44	OXSM 196 Mitochondrion_Nucleus
PARS2	196	Mitochondrion	Nucleus	0.636364	1.434	11	77	44	PARS2 196 Mitochondrion_Nucleus
PBX1	196	Nucleus	Nucleus	0.636364	5	11	77	44	PBX1 196 Nucleus_Nucleus
PBX2	196	Nucleus	Nucleus	0.636364	5	11	77	44	PBX2 196 Nucleus_Nucleus
PDK1	196	Mitochondrion	Nucleus	0.636364	4.414	11	77	44	PDK1 196 Mitochondrion_Nucleus
PDLIM7	196	CS	Nucleus	0.636364	4.747	11	77	44	PDLIM7 196 CS_Nucleus
PHF10	196	Nucleus	Nucleus	0.636364	4.74	11	77	44	PHF10 196 Nucleus_Nucleus
POLR1H	196	Nucleolus	Nucleus	0.636364	4.472	11	77	44	POLR1H 196 Nucleolus_Nucleus
PTPN2	196	0	Nucleus	0.636364	5	11	77	44	PTPN2 196 0_Nucleus
QKI	196	0	Nucleus	0.636364	4.605	11	77	44	QKI 196 0_Nucleus
RAD18	196	0	Nucleus	0.636364	5	11	77	44	RAD18 196 0_Nucleus
RCC1L	196	Mitochondrion	Nucleus	0.636364	3.865	11	77	44	RCC1L 196 Mitochondrion_Nucleus
RSRC1	196	0	Nucleus	0.636364	4.804	11	77	44	RSRC1 196 0_Nucleus
SP3	196	Nucleus	Nucleus	0.636364	5	11	77	44	SP3 196 Nucleus_Nucleus
SRPRA	196	ER	Nucleus	0.636364	2.389	11	77	44	SRPRA 196 ER_Nucleus
STK11IP	196	0	Nucleus	0.636364	1.845	11	77	44	STK11IP 196 0_Nucleus
TAF5L	196	Nucleus	Nucleus	0.636364	5	11	77	44	TAF5L 196 Nucleus_Nucleus
TFCP2	196	Nucleus	Nucleus	0.636364	5	11	77	44	TFCP2 196 Nucleus_Nucleus
THOP1	196	0	Nucleus	0.636364	2.612	11	77	44	THOP1 196 0_Nucleus
TRMT2B	196	0	Nucleus	0.636364	1.792	11	77	44	TRMT2B 196 0_Nucleus
UBN2	196	0	Nucleus	0.636364	4.771	11	77	44	UBN2 196 0_Nucleus
UBP1	196	Nucleus	Nucleus	0.636364	4.735	11	77	44	UBP1 196 Nucleus_Nucleus
VPS36	196	0	Nucleus	0.636364	3.95	11	77	44	VPS36 196 0_Nucleus
VPS41	196	0	Nucleus	0.636364	2.828	11	77	44	VPS41 196 0_Nucleus
YARS2	196	Mitochondrion	Nucleus	0.636364	4.378	11	77	44	YARS2 196 Mitochondrion_Nucleus
ZBTB40	196	Nucleus	Nucleus	0.636364	5	11	77	44	ZBTB40 196 Nucleus_Nucleus
ZMYM3	196	Nucleus	Nucleus	0.636364	4.717	11	77	44	ZMYM3 196 Nucleus_Nucleus
ZNF143	196	Nucleus	Nucleus	0.636364	4.718	11	77	44	ZNF143 196 Nucleus_Nucleus
MRPS10	197	Mitochondrion	ER	0.5	0	8	3	2	MRPS10 197 Mitochondrion_ER
PAK1	197	0	ER	0.5	1.335	8	3	2	PAK1 197 0_ER
SEC11C	197	ER	ER	0.5	2.186	8	3	2	SEC11C 197 ER_ER
BAG5	198	0	unclassified	0	na	100	6	0	BAG5 198 0_unclassified
DDI2	198	0	unclassified	0	na	100	6	0	DDI2 198 0_unclassified
ENO2	198	0	unclassified	0	na	100	6	0	ENO2 198 0_unclassified
NAP1L4	198	0	unclassified	0	na	100	6	0	NAP1L4 198 0_unclassified
PSMC4	198	0	unclassified	0	na	100	6	0	PSMC4 198 0_unclassified
SHMT1	198	0	unclassified	0	na	100	6	0	SHMT1 198 0_unclassified
TM9SF2	199	0	unclassified	0	na	100	1	0	TM9SF2 199 0_unclassified
TOLLIP	200	0	unclassified	0	na	100	1	0	TOLLIP 200 0_unclassified
FABP5	201	0	CYTOSOL	0.5	4.849	1	9	2	FABP5 201 0_CYTOSOL
GARS1	201	0	CYTOSOL	0.5	4.764	1	9	2	GARS1 201 0_CYTOSOL
KNTC1	201	0	CYTOSOL	0.5	4.386	1	9	2	KNTC1 201 0_CYTOSOL
PRDX1	201	cytosol	CYTOSOL	0.5	4.271	1	9	2	PRDX1 201 cytosol_CYTOSOL
RPS25	201	ribosome	CYTOSOL	0.5	5	1	9	2	RPS25 201 ribosome_CYTOSOL
SH3BGRL3	201	0	CYTOSOL	0.5	2.618	1	9	2	SH3BGRL3 201 0_CYTOSOL
TXN	201	0	CYTOSOL	0.5	0.952	1	9	2	TXN 201 0_CYTOSOL
UBE2L3	201	0	CYTOSOL	0.5	4.356	1	9	2	UBE2L3 201 0_CYTOSOL
VPS29	201	0	CYTOSOL	0.5	5	1	9	2	VPS29 201 0_CYTOSOL
SUPT6H	202	Nucleus	Nucleus	1	4.835	11	1	1	SUPT6H 202 Nucleus_Nucleus
NCKAP1	203	0	unclassified	0	na	100	1	0	NCKAP1 203 0_unclassified
ARFGAP3	204	0	Mitochondrion	0.5	1.205	9	6	2	ARFGAP3 204 0_Mitochondrion
FBXL18	204	0	Mitochondrion	0.5	0	9	6	2	FBXL18 204 0_Mitochondrion
GUF1	204	Mitochondrion	Mitochondrion	0.5	4.314	9	6	2	GUF1 204 Mitochondrion_Mitochondrion
RCOR2	204	Nucleus	Mitochondrion	0.5	0.545	9	6	2	RCOR2 204 Nucleus_Mitochondrion
RPS19BP1	204	Nucleolus	Mitochondrion	0.5	2.372	9	6	2	RPS19BP1 204 Nucleolus_Mitochondrion
UACA	204	0	Mitochondrion	0.5	2.869	9	6	2	UACA 204 0_Mitochondrion
ASF1A	205	Nucleus	Nucleus	1	5	11	4	1	ASF1A 205 Nucleus_Nucleus
GPN1	205	0	Nucleus	1	4.308	11	4	1	GPN1 205 0_Nucleus
SAR1A	205	0	Nucleus	1	2.391	11	4	1	SAR1A 205 0_Nucleus
SUGT1	205	0	Nucleus	1	4.292	11	4	1	SUGT1 205 0_Nucleus
CUTA	206	Secreted	PM	1	1.38	6	6	1	CUTA 206 Secreted_PM
DCTPP1	206	0	PM	1	0.78	6	6	1	DCTPP1 206 0_PM
MPST	206	0	PM	1	1.64	6	6	1	MPST 206 0_PM
RP2	206	0	PM	1	5	6	6	1	RP2 206 0_PM
SLC38A1	206	PM	PM	1	4.757	6	6	1	SLC38A1 206 PM_PM
SYNGR2	206	Secreted	PM	1	3.44	6	6	1	SYNGR2 206 Secreted_PM
BCS1L	207	Mitochondrion	Mitochondrion	0.5	5	9	6	4	BCS1L 207 Mitochondrion_Mitochondrion
CLYBL	207	Mitochondrion	Mitochondrion	0.5	4.249	9	6	4	CLYBL 207 Mitochondrion_Mitochondrion
KIFC1	207	0	Mitochondrion	0.5	0.839	9	6	4	KIFC1 207 0_Mitochondrion
METTL15	207	0	Mitochondrion	0.5	3.762	9	6	4	METTL15 207 0_Mitochondrion
NELFB	207	Nucleus	Mitochondrion	0.5	0.606	9	6	4	NELFB 207 Nucleus_Mitochondrion
REEP4	207	ER	Mitochondrion	0.5	0.84	9	6	4	REEP4 207 ER_Mitochondrion
ARFRP1	208	Golgi	PM	0.5	1.203	6	4	2	ARFRP1 208 Golgi_PM
SLC2A1	208	PM	PM	0.5	5	6	4	2	SLC2A1 208 PM_PM
TMED9	208	0	PM	0.5	1.438	6	4	2	TMED9 208 0_PM
ZMPSTE24	208	0	PM	0.5	3.634	6	4	2	ZMPSTE24 208 0_PM
ACAP2	209	endosome	endosome	1	4.367	4	3	1	ACAP2 209 endosome_endosome
FAM107B	209	0	endosome	1	0.907	4	3	1	FAM107B 209 0_endosome
UBE2D3	209	0	endosome	1	3.56	4	3	1	UBE2D3 209 0_endosome
EEFSEC	210	0	Nucleus	1	4.053	11	2	1	EEFSEC 210 0_Nucleus
SAMHD1	210	Nucleus	Nucleus	1	5	11	2	1	SAMHD1 210 Nucleus_Nucleus
TUBGCP3	211	CS	CS	1	5	2	1	1	TUBGCP3 211 CS_CS
FUT8	212	Golgi	Mitochondrion	0.833333	0	9	7	6	FUT8 212 Golgi_Mitochondrion
MBOAT7	212	0	Mitochondrion	0.833333	1.423	9	7	6	MBOAT7 212 0_Mitochondrion
MCU	212	Mitochondrion	Mitochondrion	0.833333	5	9	7	6	MCU 212 Mitochondrion_Mitochondrion
NDUFS8	212	Mitochondrion	Mitochondrion	0.833333	5	9	7	6	NDUFS8 212 Mitochondrion_Mitochondrion
PTPMT1	212	Mitochondrion	Mitochondrion	0.833333	4.504	9	7	6	PTPMT1 212 Mitochondrion_Mitochondrion
SLC25A40	212	Mitochondrion	Mitochondrion	0.833333	3.639	9	7	6	SLC25A40 212 Mitochondrion_Mitochondrion
TMEM11	212	Mitochondrion	Mitochondrion	0.833333	5	9	7	6	TMEM11 212 Mitochondrion_Mitochondrion
DKC1	213	0	Nucleus	1	5	11	4	3	DKC1 213 0_Nucleus
RBBP4	213	Nucleus	Nucleus	1	5	11	4	3	RBBP4 213 Nucleus_Nucleus
RBBP7	213	Nucleus	Nucleus	1	5	11	4	3	RBBP7 213 Nucleus_Nucleus
ZC3H18	213	Nucleus	Nucleus	1	4.861	11	4	3	ZC3H18 213 Nucleus_Nucleus
IGF2BP2	214	0	CYTOSOL	1	4.772	1	4	1	IGF2BP2 214 0_CYTOSOL
NAA20	214	0	CYTOSOL	1	4.715	1	4	1	NAA20 214 0_CYTOSOL
NKIRAS2	214	cytosol	CYTOSOL	1	1.252	1	4	1	NKIRAS2 214 cytosol_CYTOSOL
PTP4A2	214	0	CYTOSOL	1	4.603	1	4	1	PTP4A2 214 0_CYTOSOL
AP1G2	215	0	unclassified	0	na	100	3	0	AP1G2 215 0_unclassified
PKN2	215	0	unclassified	0	na	100	3	0	PKN2 215 0_unclassified
VPS51	215	0	unclassified	0	na	100	3	0	VPS51 215 0_unclassified
BRD1	216	Nucleus	Nucleus	1	5	11	8	3	BRD1 216 Nucleus_Nucleus
CCDC59	216	Nucleus	Nucleus	1	4.77	11	8	3	CCDC59 216 Nucleus_Nucleus
COIL	216	Nucleus	Nucleus	1	5	11	8	3	COIL 216 Nucleus_Nucleus
NOC2L	216	0	Nucleus	1	5	11	8	3	NOC2L 216 0_Nucleus
NOL6	216	Nucleolus	Nucleus	1	4.66	11	8	3	NOL6 216 Nucleolus_Nucleus
NOL7	216	Nucleolus	Nucleus	1	4.603	11	8	3	NOL7 216 Nucleolus_Nucleus
RBM12B	216	0	Nucleus	1	3.273	11	8	3	RBM12B 216 0_Nucleus
TBL3	216	Nucleolus	Nucleus	1	4.738	11	8	3	TBL3 216 Nucleolus_Nucleus
HAT1	217	0	ribosome	0.5	0.533	3	5	2	HAT1 217 0_ribosome
PPP4C	217	0	ribosome	0.5	1.222	3	5	2	PPP4C 217 0_ribosome
RPL34	217	ribosome	ribosome	0.5	4.457	3	5	2	RPL34 217 ribosome_ribosome
UBLCP1	217	0	ribosome	0.5	0	3	5	2	UBLCP1 217 0_ribosome
UBXN7	217	Nucleus	ribosome	0.5	0.658	3	5	2	UBXN7 217 Nucleus_ribosome
ATG4B	218	cytosol	CYTOSOL	0.8	4.56	1	13	5	ATG4B 218 cytosol_CYTOSOL
CAPNS1	218	0	CYTOSOL	0.8	4.741	1	13	5	CAPNS1 218 0_CYTOSOL
CASP6	218	cytosol	CYTOSOL	0.8	5	1	13	5	CASP6 218 cytosol_CYTOSOL
CLIC1	218	0	CYTOSOL	0.8	3.311	1	13	5	CLIC1 218 0_CYTOSOL
ELOC	218	Nucleus	CYTOSOL	0.8	4.506	1	13	5	ELOC 218 Nucleus_CYTOSOL
ENOPH1	218	0	CYTOSOL	0.8	4.628	1	13	5	ENOPH1 218 0_CYTOSOL
GALE	218	Cytosol	CYTOSOL	0.8	4.318	1	13	5	GALE 218 Cytosol_CYTOSOL
ISOC1	218	0	CYTOSOL	0.8	1.359	1	13	5	ISOC1 218 0_CYTOSOL
PLPBP	218	Cytosol	CYTOSOL	0.8	4.722	1	13	5	PLPBP 218 Cytosol_CYTOSOL
PSMA1	218	0	CYTOSOL	0.8	4.481	1	13	5	PSMA1 218 0_CYTOSOL
PSMD8	218	0	CYTOSOL	0.8	4.292	1	13	5	PSMD8 218 0_CYTOSOL
QDPR	218	0	CYTOSOL	0.8	4.573	1	13	5	QDPR 218 0_CYTOSOL
RAB23	218	0	CYTOSOL	0.8	4.806	1	13	5	RAB23 218 0_CYTOSOL
WDR46	219	Nucleolus	unclassified	0	na	100	1	0	WDR46 219 Nucleolus_unclassified
ALDH9A1	220	cytosol	CYTOSOL	0.625	4.702	1	17	8	ALDH9A1 220 cytosol_CYTOSOL
DDAH1	220	0	CYTOSOL	0.625	4.714	1	17	8	DDAH1 220 0_CYTOSOL
EIF3F	220	cytosol	CYTOSOL	0.625	4.424	1	17	8	EIF3F 220 cytosol_CYTOSOL
EIF3J	220	cytosol	CYTOSOL	0.625	4.692	1	17	8	EIF3J 220 cytosol_CYTOSOL
ETHE1	220	0	CYTOSOL	0.625	2.278	1	17	8	ETHE1 220 0_CYTOSOL
GALM	220	cytosol	CYTOSOL	0.625	2.714	1	17	8	GALM 220 cytosol_CYTOSOL
GPD1L	220	0	CYTOSOL	0.625	4.042	1	17	8	GPD1L 220 0_CYTOSOL
NACA	220	Nucleus	CYTOSOL	0.625	2.08	1	17	8	NACA 220 Nucleus_CYTOSOL
NACA	220	Nucleus	CYTOSOL	0.625	2.08	1	17	8	NACA 220 Nucleus_CYTOSOL
NT5C3A	220	0	CYTOSOL	0.625	4.682	1	17	8	NT5C3A 220 0_CYTOSOL
PGD	220	cytosol	CYTOSOL	0.625	4.464	1	17	8	PGD 220 cytosol_CYTOSOL
PSMD14	220	0	CYTOSOL	0.625	4.778	1	17	8	PSMD14 220 0_CYTOSOL
PSMD7	220	0	CYTOSOL	0.625	4.285	1	17	8	PSMD7 220 0_CYTOSOL
SPR	220	0	CYTOSOL	0.625	4.676	1	17	8	SPR 220 0_CYTOSOL
THUMPD1	220	Nucleus	CYTOSOL	0.625	2.499	1	17	8	THUMPD1 220 Nucleus_CYTOSOL
TRMT112	220	0	CYTOSOL	0.625	4.393	1	17	8	TRMT112 220 0_CYTOSOL
VTI1B	220	0	CYTOSOL	0.625	3.855	1	17	8	VTI1B 220 0_CYTOSOL
YWHAH	221	0	unclassified	0	na	100	1	0	YWHAH 221 0_unclassified
PLEK2	222	0	unclassified	0	na	100	1	0	PLEK2 222 0_unclassified
ALDOC	223	0	unclassified	0	na	100	8	0	ALDOC 223 0_unclassified
BROX	223	Secreted	unclassified	0	na	100	8	0	BROX 223 Secreted_unclassified
CDK2	223	0	unclassified	0	na	100	8	0	CDK2 223 0_unclassified
CDK5	223	0	unclassified	0	na	100	8	0	CDK5 223 0_unclassified
CLIC4	223	0	unclassified	0	na	100	8	0	CLIC4 223 0_unclassified
LYN	223	0	unclassified	0	na	100	8	0	LYN 223 0_unclassified
OTUD6B	223	0	unclassified	0	na	100	8	0	OTUD6B 223 0_unclassified
TPT1	223	0	unclassified	0	na	100	8	0	TPT1 223 0_unclassified
CDKN2AIP	224	Nucleus	Nucleus	1	4.736	11	9	4	CDKN2AIP 224 Nucleus_Nucleus
FNBP1L	224	0	Nucleus	1	2.585	11	9	4	FNBP1L 224 0_Nucleus
IRF2BP1	224	Nucleus	Nucleus	1	5	11	9	4	IRF2BP1 224 Nucleus_Nucleus
METTL3	224	0	Nucleus	1	5	11	9	4	METTL3 224 0_Nucleus
NPLOC4	224	0	Nucleus	1	4.658	11	9	4	NPLOC4 224 0_Nucleus
PRIM1	224	0	Nucleus	1	4.625	11	9	4	PRIM1 224 0_Nucleus
RFC4	224	Nucleus	Nucleus	1	4.762	11	9	4	RFC4 224 Nucleus_Nucleus
RIF1	224	0	Nucleus	1	4.379	11	9	4	RIF1 224 0_Nucleus
TADA1	224	Nucleus	Nucleus	1	5	11	9	4	TADA1 224 Nucleus_Nucleus
RNASEH2C	225	Nucleus	Nucleus	1	4.106	11	1	1	RNASEH2C 225 Nucleus_Nucleus
ARPC5L	226	CS	CS	0.333333	3.555	2	3	3	ARPC5L 226 CS_CS
RPL12	226	ribosome	CS	0.333333	1.279	2	3	3	RPL12 226 ribosome_CS
SUMO2	226	Nucleus	CS	0.333333	2.062	2	3	3	SUMO2 226 Nucleus_CS
ABCC1	227	PM	PM	1	4.861	6	5	1	ABCC1 227 PM_PM
ESYT1	227	0	PM	1	3.898	6	5	1	ESYT1 227 0_PM
LGALS3BP	227	Secreted	PM	1	2.237	6	5	1	LGALS3BP 227 Secreted_PM
SLC12A2	227	0	PM	1	4.792	6	5	1	SLC12A2 227 0_PM
USP7	227	0	PM	1	1.754	6	5	1	USP7 227 0_PM
CHMP4C	228	0	Mitochondrion	1	0.469	9	4	1	CHMP4C 228 0_Mitochondrion
HEXIM1	228	0	Mitochondrion	1	0.839	9	4	1	HEXIM1 228 0_Mitochondrion
INTS2	228	0	Mitochondrion	1	1.099	9	4	1	INTS2 228 0_Mitochondrion
MRPL12	228	Mitochondrion	Mitochondrion	1	5	9	4	1	MRPL12 228 Mitochondrion_Mitochondrion
CTNNA1	229	0	unclassified	0	na	100	3	0	CTNNA1 229 0_unclassified
UBE2Z	229	0	unclassified	0	na	100	3	0	UBE2Z 229 0_unclassified
YIF1A	229	0	unclassified	0	na	100	3	0	YIF1A 229 0_unclassified
COPB1	230	0	Mitochondrion	1	0.905	9	3	1	COPB1 230 0_Mitochondrion
MRPS25	230	Mitochondrion	Mitochondrion	1	4.726	9	3	1	MRPS25 230 Mitochondrion_Mitochondrion
TAB1	230	0	Mitochondrion	1	2.033	9	3	1	TAB1 230 0_Mitochondrion
HMBS	231	cytosol	CYTOSOL	1	4.413	1	1	1	HMBS 231 cytosol_CYTOSOL
ALG1	232	ER	ER	1	3.844	8	1	1	ALG1 232 ER_ER
KIAA2013	233	0	Mitochondrion	1	0.707	9	3	1	KIAA2013 233 0_Mitochondrion
MRPL9	233	Mitochondrion	Mitochondrion	1	5	9	3	1	MRPL9 233 Mitochondrion_Mitochondrion
VAPB	233	0	Mitochondrion	1	2.585	9	3	1	VAPB 233 0_Mitochondrion
DUS2	234	0	Nucleus	1	1.472	11	7	1	DUS2 234 0_Nucleus
FAHD2A	234	0	Nucleus	1	0	11	7	1	FAHD2A 234 0_Nucleus
HINT3	234	0	Nucleus	1	4.338	11	7	1	HINT3 234 0_Nucleus
ITPK1	234	0	Nucleus	1	2.407	11	7	1	ITPK1 234 0_Nucleus
METTL1	234	Nucleus	Nucleus	1	5	11	7	1	METTL1 234 Nucleus_Nucleus
PSEN1	234	0	Nucleus	1	5	11	7	1	PSEN1 234 0_Nucleus
UBR4	234	0	Nucleus	1	5	11	7	1	UBR4 234 0_Nucleus
ACAD9	235	Mitochondrion	Mitochondrion	1	5	9	4	2	ACAD9 235 Mitochondrion_Mitochondrion
NFATC2IP	235	0	Mitochondrion	1	0.861	9	4	2	NFATC2IP 235 0_Mitochondrion
NFS1	235	0	Mitochondrion	1	5	9	4	2	NFS1 235 0_Mitochondrion
TMLHE	235	Mitochondrion	Mitochondrion	1	4.712	9	4	2	TMLHE 235 Mitochondrion_Mitochondrion
AKAP9	236	0	CYTOSOL	0.5	4.678	1	6	4	AKAP9 236 0_CYTOSOL
FBXO22	236	cytosol	CYTOSOL	0.5	4.398	1	6	4	FBXO22 236 cytosol_CYTOSOL
GSTCD	236	cytosol	CYTOSOL	0.5	2.468	1	6	4	GSTCD 236 cytosol_CYTOSOL
KLC4	236	CS	CYTOSOL	0.5	3.37	1	6	4	KLC4 236 CS_CYTOSOL
PEA15	236	CS	CYTOSOL	0.5	4.784	1	6	4	PEA15 236 CS_CYTOSOL
UBE3A	236	0	CYTOSOL	0.5	4.419	1	6	4	UBE3A 236 0_CYTOSOL
STOM	237	0	unclassified	0	na	100	1	0	STOM 237 0_unclassified
CUL1	238	0	CS	1	2.254	2	4	1	CUL1 238 0_CS
PPP1R12A	238	CS	CS	1	5	2	4	1	PPP1R12A 238 CS_CS
SMC2	238	0	CS	1	1.263	2	4	1	SMC2 238 0_CS
WASF2	238	0	CS	1	4.513	2	4	1	WASF2 238 0_CS
ACTR8	239	Nucleus	Nucleus	0.714286	5	11	7	7	ACTR8 239 Nucleus_Nucleus
CROCC	239	CS	Nucleus	0.714286	2.997	11	7	7	CROCC 239 CS_Nucleus
CRYZL1	239	Cytosol	Nucleus	0.714286	3.235	11	7	7	CRYZL1 239 Cytosol_Nucleus
GTF2H3	239	Nucleus	Nucleus	0.714286	5	11	7	7	GTF2H3 239 Nucleus_Nucleus
NHEJ1	239	Nucleus	Nucleus	0.714286	5	11	7	7	NHEJ1 239 Nucleus_Nucleus
VEZF1	239	Nucleus	Nucleus	0.714286	4.858	11	7	7	VEZF1 239 Nucleus_Nucleus
ZMYM4	239	Nucleus	Nucleus	0.714286	3.341	11	7	7	ZMYM4 239 Nucleus_Nucleus
RETREG3	240	0	unclassified	0	na	100	1	0	RETREG3 240 0_unclassified
USP9X	241	0	unclassified	0	na	100	1	0	USP9X 241 0_unclassified
ABRAXAS1	242	Nucleus	Nucleus	0.857143	5	11	16	7	ABRAXAS1 242 Nucleus_Nucleus
API5	242	0	Nucleus	0.857143	5	11	16	7	API5 242 0_Nucleus
APTX	242	0	Nucleus	0.857143	5	11	16	7	APTX 242 0_Nucleus
DMAP1	242	0	Nucleus	0.857143	5	11	16	7	DMAP1 242 0_Nucleus
KHDRBS3	242	Nucleolus	Nucleus	0.857143	4.743	11	16	7	KHDRBS3 242 Nucleolus_Nucleus
NFIB	242	Nucleus	Nucleus	0.857143	5	11	16	7	NFIB 242 Nucleus_Nucleus
RBM42	242	0	Nucleus	0.857143	4.322	11	16	7	RBM42 242 0_Nucleus
SEPTIN11	242	CS	Nucleus	0.857143	2.246	11	16	7	SEPTIN11 242 CS_Nucleus
SEPTIN6	242	0	Nucleus	0.857143	2.068	11	16	7	SEPTIN6 242 0_Nucleus
SEPTIN8	242	0	Nucleus	0.857143	2.283	11	16	7	SEPTIN8 242 0_Nucleus
SMARCB1	242	Nucleus	Nucleus	0.857143	5	11	16	7	SMARCB1 242 Nucleus_Nucleus
SMARCD1	242	Nucleus	Nucleus	0.857143	5	11	16	7	SMARCD1 242 Nucleus_Nucleus
SNRPF	242	0	Nucleus	0.857143	5	11	16	7	SNRPF 242 0_Nucleus
TDP1	242	0	Nucleus	0.857143	4.714	11	16	7	TDP1 242 0_Nucleus
TERF2	242	Nucleus	Nucleus	0.857143	5	11	16	7	TERF2 242 Nucleus_Nucleus
YY1	242	Nucleus	Nucleus	0.857143	5	11	16	7	YY1 242 Nucleus_Nucleus
PDCL3	243	0	unclassified	0	na	100	2	0	PDCL3 243 0_unclassified
RAB2A	243	0	unclassified	0	na	100	2	0	RAB2A 243 0_unclassified
COX6B1	244	Mitochondrion	Mitochondrion	1	4.728	9	3	1	COX6B1 244 Mitochondrion_Mitochondrion
NFKB1	244	0	Mitochondrion	1	4.647	9	3	1	NFKB1 244 0_Mitochondrion
STUB1	244	0	Mitochondrion	1	2.24	9	3	1	STUB1 244 0_Mitochondrion
GDAP1	245	0	Nucleus	0.8	4.398	11	9	5	GDAP1 245 0_Nucleus
HDGFL2	245	Nucleus	Nucleus	0.8	4.685	11	9	5	HDGFL2 245 Nucleus_Nucleus
HSPA9	245	0	Nucleus	0.8	3.944	11	9	5	HSPA9 245 0_Nucleus
MARS2	245	Mitochondrion	Nucleus	0.8	1.398	11	9	5	MARS2 245 Mitochondrion_Nucleus
NCL	245	0	Nucleus	0.8	5	11	9	5	NCL 245 0_Nucleus
RNF40	245	Nucleus	Nucleus	0.8	5	11	9	5	RNF40 245 Nucleus_Nucleus
RNMT	245	Nucleus	Nucleus	0.8	5	11	9	5	RNMT 245 Nucleus_Nucleus
SNX27	245	0	Nucleus	0.8	4.608	11	9	5	SNX27 245 0_Nucleus
TRIM33	245	Nucleus	Nucleus	0.8	5	11	9	5	TRIM33 245 Nucleus_Nucleus
DNM2	246	0	unclassified	0	na	100	2	0	DNM2 246 0_unclassified
OXNAD1	246	0	unclassified	0	na	100	2	0	OXNAD1 246 0_unclassified
GTF2A1	247	Nucleus	Nucleus	1	5	11	1	1	GTF2A1 247 Nucleus_Nucleus
NRDE2	248	Nucleolus	Peroxisome	1	0	10	2	1	NRDE2 248 Nucleolus_Peroxisome
PXMP4	248	Peroxisome	Peroxisome	1	5	10	2	1	PXMP4 248 Peroxisome_Peroxisome
BCL10	249	0	CYTOSOL	1	5	1	3	1	BCL10 249 0_CYTOSOL
CASP7	249	cytosol	CYTOSOL	1	5	1	3	1	CASP7 249 cytosol_CYTOSOL
SH3PXD2B	249	0	CYTOSOL	1	2.547	1	3	1	SH3PXD2B 249 0_CYTOSOL
SRSF4	250	Nucleus	Nucleus	1	4.819	11	3	3	SRSF4 250 Nucleus_Nucleus
SRSF5	250	Nucleus	Nucleus	1	5	11	3	3	SRSF5 250 Nucleus_Nucleus
SRSF6	250	Nucleus	Nucleus	1	5	11	3	3	SRSF6 250 Nucleus_Nucleus
TSR2	251	0	unclassified	0	na	100	1	0	TSR2 251 0_unclassified
CHMP2B	252	0	Nucleus	1	3.563	11	3	1	CHMP2B 252 0_Nucleus
MACROD1	252	Nucleus	Nucleus	1	5	11	3	1	MACROD1 252 Nucleus_Nucleus
PELO	252	0	Nucleus	1	4.369	11	3	1	PELO 252 0_Nucleus										1
PI4K2B	253	0	unclassified	0	na	100	1	0	PI4K2B 253 0_unclassified										1
CLTA	254	0	CYTOSOL	1	4.614	1	3	1	CLTA 254 0_CYTOSOL										1
EZR	254	0	CYTOSOL	1	5	1	3	1	EZR 254 0_CYTOSOL
RPAP3	254	Cytosol	CYTOSOL	1	4.639	1	3	1	RPAP3 254 Cytosol_CYTOSOL
UBXN4	255	0	unclassified	0	na	100	1	0	UBXN4 255 0_unclassified
CHP1	256	0	ER	0.5	4.244	8	4	2	CHP1 256 0_ER
GRPEL1	256	Mitochondrion	ER	0.5	1.682	8	4	2	GRPEL1 256 Mitochondrion_ER
SYVN1	256	ER	ER	0.5	5	8	4	2	SYVN1 256 ER_ER
TMEM109	256	Secreted	ER	0.5	3.623	8	4	2	TMEM109 256 Secreted_ER
MTFR2	257	Mitochondrion	Mitochondrion	1	4.442	9	4	1	MTFR2 257 Mitochondrion_Mitochondrion
PRUNE1	257	0	Mitochondrion	1	0.945	9	4	1	PRUNE1 257 0_Mitochondrion
SDCBP	257	0	Mitochondrion	1	1.543	9	4	1	SDCBP 257 0_Mitochondrion
SENP1	257	0	Mitochondrion	1	2.111	9	4	1	SENP1 257 0_Mitochondrion
AP1B1	258	0	unclassified	0	na	100	1	0	AP1B1 258 0_unclassified
ARFIP2	259	Golgi	Golgi	1	5	7	1	1	ARFIP2 259 Golgi_Golgi
IK	260	0	Nucleus	0.666667	5	11	7	3	IK 260 0_Nucleus
MICU1	260	Mitochondrion	Nucleus	0.666667	1.797	11	7	3	MICU1 260 Mitochondrion_Nucleus
PARN	260	0	Nucleus	0.666667	5	11	7	3	PARN 260 0_Nucleus
SF3B2	260	Nucleus	Nucleus	0.666667	5	11	7	3	SF3B2 260 Nucleus_Nucleus
SMC3	260	Nucleus	Nucleus	0.666667	5	11	7	3	SMC3 260 Nucleus_Nucleus
SPTAN1	260	0	Nucleus	0.666667	2.746	11	7	3	SPTAN1 260 0_Nucleus
WBP11	260	0	Nucleus	0.666667	5	11	7	3	WBP11 260 0_Nucleus
CETN2	261	0	Nucleus	1	5	11	4	3	CETN2 261 0_Nucleus
E2F4	261	Nucleus	Nucleus	1	5	11	4	3	E2F4 261 Nucleus_Nucleus
NSL1	261	Nucleus	Nucleus	1	4.608	11	4	3	NSL1 261 Nucleus_Nucleus
TCF20	261	Nucleus	Nucleus	1	4.862	11	4	3	TCF20 261 Nucleus_Nucleus
YTHDF2	262	0	unclassified	0	na	100	1	0	YTHDF2 262 0_unclassified
ACSL1	263	0	Golgi	1	1.378	7	6	1	ACSL1 263 0_Golgi
CNOT10	263	0	Golgi	1	0	7	6	1	CNOT10 263 0_Golgi
COG3	263	Golgi	Golgi	1	5	7	6	1	COG3 263 Golgi_Golgi
GLMN	263	0	Golgi	1	0.522	7	6	1	GLMN 263 0_Golgi
PDXDC1	263	0	Golgi	1	4.563	7	6	1	PDXDC1 263 0_Golgi
TNPO1	263	0	Golgi	1	1.067	7	6	1	TNPO1 263 0_Golgi
SLC25A35	264	Mitochondrion	Mitochondrion	1	3.597	9	1	1	SLC25A35 264 Mitochondrion_Mitochondrion
FDXR	265	Mitochondrion	Nucleus	0.428571	2.574	11	11	7	FDXR 265 Mitochondrion_Nucleus
GSK3B	265	0	Nucleus	0.428571	5	11	11	7	GSK3B 265 0_Nucleus
MON1B	265	0	Nucleus	0.428571	2.436	11	11	7	MON1B 265 0_Nucleus
PDIA5	265	ER	Nucleus	0.428571	2.508	11	11	7	PDIA5 265 ER_Nucleus
PMPCB	265	Mitochondrion	Nucleus	0.428571	1.243	11	11	7	PMPCB 265 Mitochondrion_Nucleus
PNKP	265	Nucleus	Nucleus	0.428571	5	11	11	7	PNKP 265 Nucleus_Nucleus
PRPF18	265	Nucleus	Nucleus	0.428571	4.715	11	11	7	PRPF18 265 Nucleus_Nucleus
RECQL	265	Nucleus	Nucleus	0.428571	4.901	11	11	7	RECQL 265 Nucleus_Nucleus
SEPTIN10	265	cs	Nucleus	0.428571	1.866	11	11	7	SEPTIN10 265 cs_Nucleus
SEPTIN2	265	0	Nucleus	0.428571	5	11	11	7	SEPTIN2 265 0_Nucleus
UNG	265	0	Nucleus	0.428571	5	11	11	7	UNG 265 0_Nucleus
SRSF1	266	0	unclassified	0	na	100	1	0	SRSF1 266 0_unclassified
MVP	267	0	unclassified	0	na	100	3	0	MVP 267 0_unclassified
NCAPD2	267	0	unclassified	0	na	100	3	0	NCAPD2 267 0_unclassified
TSEN34	267	Nucleolus	unclassified	0	na	100	3	0	TSEN34 267 Nucleolus_unclassified
COA7	268	Mitochondrion	Mitochondrion	0.5	5	9	2	2	COA7 268 Mitochondrion_Mitochondrion
POLR3C	268	Nucleus	Mitochondrion	0.5	1.064	9	2	2	POLR3C 268 Nucleus_Mitochondrion
CUTC	269	0	Nucleus	1	5	11	3	2	CUTC 269 0_Nucleus
GTF2F1	269	Nucleus	Nucleus	1	5	11	3	2	GTF2F1 269 Nucleus_Nucleus
SPC25	269	Nucleus	Nucleus	1	3.968	11	3	2	SPC25 269 Nucleus_Nucleus
S100A16	270	0	unclassified	0	na	100	1	0	S100A16 270 0_unclassified
CUL3	271	0	unclassified	0	na	100	4	0	CUL3 271 0_unclassified
SEC23A	271	0	unclassified	0	na	100	4	0	SEC23A 271 0_unclassified
SEC23B	271	0	unclassified	0	na	100	4	0	SEC23B 271 0_unclassified
SLK	271	0	unclassified	0	na	100	4	0	SLK 271 0_unclassified
SEL1L	272	ER	ER	1	5	8	1	1	SEL1L 272 ER_ER
BAZ1A	273	Nucleus	Nucleus	0.75	5	11	4	4	BAZ1A 273 Nucleus_Nucleus
MIS12	273	Nucleus	Nucleus	0.75	4.469	11	4	4	MIS12 273 Nucleus_Nucleus
SIRT6	273	Nucleus	Nucleus	0.75	5	11	4	4	SIRT6 273 Nucleus_Nucleus
TEFM	273	Mitochondrion	Nucleus	0.75	1.65	11	4	4	TEFM 273 Mitochondrion_Nucleus
CSDE1	274	cytosol	PM	0.666667	4.498	6	11	6	CSDE1 274 cytosol_PM
GNAS	274	PM	PM	0.666667	5	6	11	6	GNAS 274 PM_PM
GNAS	274	PM	PM	0.666667	5	6	11	6	GNAS 274 PM_PM
GNAS	274	PM	PM	0.666667	5	6	11	6	GNAS 274 PM_PM
GNAS	274	PM	PM	0.666667	5	6	11	6	GNAS 274 PM_PM
HSP90AA1	274	0	PM	0.666667	4.202	6	11	6	HSP90AA1 274 0_PM
HSP90AB1	274	0	PM	0.666667	3.752	6	11	6	HSP90AB1 274 0_PM
PSMC5	274	0	PM	0.666667	2.582	6	11	6	PSMC5 274 0_PM
STIP1	274	0	PM	0.666667	2.76	6	11	6	STIP1 274 0_PM
TRAP1	274	Mitochondrion	PM	0.666667	1.112	6	11	6	TRAP1 274 Mitochondrion_PM
VCP	274	0	PM	0.666667	2.597	6	11	6	VCP 274 0_PM
EFL1	275	Cytosol	CYTOSOL	1	2.729	1	1	1	EFL1 275 Cytosol_CYTOSOL
CDC40	276	Nucleus	Nucleus	1	5	11	8	5	CDC40 276 Nucleus_Nucleus
POLDIP3	276	0	Nucleus	1	5	11	8	5	POLDIP3 276 0_Nucleus
PRPF4	276	Nucleus	Nucleus	1	5	11	8	5	PRPF4 276 Nucleus_Nucleus
PTBP1	276	Nucleus	Nucleus	1	5	11	8	5	PTBP1 276 Nucleus_Nucleus
PTBP3	276	Nucleus	Nucleus	1	4.226	11	8	5	PTBP3 276 Nucleus_Nucleus
RCC2	276	0	Nucleus	1	4.628	11	8	5	RCC2 276 0_Nucleus
YLPM1	276	Nucleus	Nucleus	1	5	11	8	5	YLPM1 276 Nucleus_Nucleus
ZNF207	276	0	Nucleus	1	5	11	8	5	ZNF207 276 0_Nucleus
YWHAE	277	0	unclassified	0	na	100	1	0	YWHAE 277 0_unclassified
CTSD	278	0	CYTOSOL	0.5	2.794	1	4	2	CTSD 278 0_CYTOSOL
DNPEP	278	cytosol	CYTOSOL	0.5	4.662	1	4	2	DNPEP 278 cytosol_CYTOSOL
NAMPT	278	0	CYTOSOL	0.5	4.638	1	4	2	NAMPT 278 0_CYTOSOL
RDH11	278	ER	CYTOSOL	0.5	2.406	1	4	2	RDH11 278 ER_CYTOSOL
TBCD	279	0	unclassified	0	na	100	1	0	TBCD 279 0_unclassified
FAM169A	280	0	Mitochondrion	1	0	9	4	2	FAM169A 280 0_Mitochondrion
MRPL48	280	Mitochondrion	Mitochondrion	1	5	9	4	2	MRPL48 280 Mitochondrion_Mitochondrion
TIMMDC1	280	Mitochondrion	Mitochondrion	1	4.656	9	4	2	TIMMDC1 280 Mitochondrion_Mitochondrion
TMEM43	280	0	Mitochondrion	1	0.656	9	4	2	TMEM43 280 0_Mitochondrion
CEMIP2	281	PM	PM	0.5	5	6	5	2	CEMIP2 281 PM_PM
MCM7	281	Nucleus	PM	0.5	1.624	6	5	2	MCM7 281 Nucleus_PM
PRRC2A	281	0	PM	0.5	4.44	6	5	2	PRRC2A 281 0_PM
PTK2	281	0	PM	0.5	5	6	5	2	PTK2 281 0_PM
TFRC	281	Secreted	PM	0.5	5	6	5	2	TFRC 281 Secreted_PM
CDC123	282	cytosol	CYTOSOL	0.666667	3.135	1	5	3	CDC123 282 cytosol_CYTOSOL
EDF1	282	0	CYTOSOL	0.666667	4.568	1	5	3	EDF1 282 0_CYTOSOL
MCTS1	282	cytosol	CYTOSOL	0.666667	4.726	1	5	3	MCTS1 282 cytosol_CYTOSOL
RPA3	282	Nucleus	CYTOSOL	0.666667	2.462	1	5	3	RPA3 282 Nucleus_CYTOSOL
SEPHS1	282	0	CYTOSOL	0.666667	3.159	1	5	3	SEPHS1 282 0_CYTOSOL
C1QBP	283	0	unclassified	0	na	100	1	0	C1QBP 283 0_unclassified
VAC14	284	endosome	endosome	1	5	4	1	1	VAC14 284 endosome_endosome
DOCK6	285	0	Mitochondrion	0.666667	0.819	9	5	3	DOCK6 285 0_Mitochondrion
LRSAM1	285	cytosol	Mitochondrion	0.666667	1.276	9	5	3	LRSAM1 285 cytosol_Mitochondrion
MRPL21	285	Mitochondrion	Mitochondrion	0.666667	5	9	5	3	MRPL21 285 Mitochondrion_Mitochondrion
MRPS18A	285	Mitochondrion	Mitochondrion	0.666667	5	9	5	3	MRPS18A 285 Mitochondrion_Mitochondrion
SCYL2	285	0	Mitochondrion	0.666667	0.188	9	5	3	SCYL2 285 0_Mitochondrion
YIPF5	286	0	unclassified	0	na	100	1	0	YIPF5 286 0_unclassified
ARAP1	287	0	unclassified	0	na	100	4	0	ARAP1 287 0_unclassified
C20orf27	287	0	unclassified	0	na	100	4	0	C20orf27 287 0_unclassified
SNX8	287	0	unclassified	0	na	100	4	0	SNX8 287 0_unclassified
TRIP6	287	0	unclassified	0	na	100	4	0	TRIP6 287 0_unclassified
YIPF3	288	0	unclassified	0	na	100	1	0	YIPF3 288 0_unclassified
CKAP2	289	CS	CS	0.5	5	2	3	2	CKAP2 289 CS_CS
EIPR1	289	Golgi	CS	0.5	3.134	2	3	2	EIPR1 289 Golgi_CS
WDR48	289	0	CS	0.5	1.058	2	3	2	WDR48 289 0_CS
TIMM17B	290	Mitochondrion	Mitochondrion	1	5	9	1	1	TIMM17B 290 Mitochondrion_Mitochondrion
SART1	291	Nucleus	Mitochondrion	0.5	1.192	9	2	2	SART1 291 Nucleus_Mitochondrion
UQCRC1	291	Mitochondrion	Mitochondrion	0.5	4.861	9	2	2	UQCRC1 291 Mitochondrion_Mitochondrion
GCDH	292	Mitochondrion	Mitochondrion	0.8	5	9	5	5	GCDH 292 Mitochondrion_Mitochondrion
NDUFB4	292	Mitochondrion	Mitochondrion	0.8	5	9	5	5	NDUFB4 292 Mitochondrion_Mitochondrion
NDUFB5	292	Mitochondrion	Mitochondrion	0.8	5	9	5	5	NDUFB5 292 Mitochondrion_Mitochondrion
PTRH2	292	Mitochondrion	Mitochondrion	0.8	5	9	5	5	PTRH2 292 Mitochondrion_Mitochondrion
SEC61G	292	ER	Mitochondrion	0.8	0.865	9	5	5	SEC61G 292 ER_Mitochondrion
YWHAG	293	0	unclassified	0	na	100	1	0	YWHAG 293 0_unclassified
ATP5MG	294	Mitochondrion	ER	0.333333	0.665	8	4	3	ATP5MG 294 Mitochondrion_ER
EMC6	294	ER	ER	0.333333	1.42	8	4	3	EMC6 294 ER_ER
UBR5	294	Nucleus	ER	0.333333	1.096	8	4	3	UBR5 294 Nucleus_ER
UFM1	294	0	ER	0.333333	3.778	8	4	3	UFM1 294 0_ER
C9orf78	295	0	Nucleus	0.625	4.834	11	11	8	C9orf78 295 0_Nucleus
FEN1	295	0	Nucleus	0.625	5	11	11	8	FEN1 295 0_Nucleus
GTF2H2	295	Nucleus	Nucleus	0.625	5	11	11	8	GTF2H2 295 Nucleus_Nucleus
GTF2H4	295	Nucleus	Nucleus	0.625	5	11	11	8	GTF2H4 295 Nucleus_Nucleus
ING3	295	Nucleus	Nucleus	0.625	5	11	11	8	ING3 295 Nucleus_Nucleus
MRRF	295	Mitochondrion	Nucleus	0.625	1.811	11	11	8	MRRF 295 Mitochondrion_Nucleus
NDUFAF7	295	Mitochondrion	Nucleus	0.625	0.963	11	11	8	NDUFAF7 295 Mitochondrion_Nucleus
PDK3	295	Mitochondrion	Nucleus	0.625	4.352	11	11	8	PDK3 295 Mitochondrion_Nucleus
POLR1E	295	Nucleolus	Nucleus	0.625	4.75	11	11	8	POLR1E 295 Nucleolus_Nucleus
SUDS3	295	Nucleus	Nucleus	0.625	5	11	11	8	SUDS3 295 Nucleus_Nucleus
TXNL4A	295	Nucleus	Nucleus	0.625	5	11	11	8	TXNL4A 295 Nucleus_Nucleus
BANF1	296	0	Nucleus	1	5	11	4	2	BANF1 296 0_Nucleus
GRWD1	296	Nucleolus	Nucleus	1	5	11	4	2	GRWD1 296 Nucleolus_Nucleus
H2AZ1	296	Nucleus	Nucleus	1	5	11	4	2	H2AZ1 296 Nucleus_Nucleus
H4-16	296	Nucleus	Nucleus	1	5	11	4	2	H4-16 296 Nucleus_Nucleus
SNX9	297	0	unclassified	0	na	100	1	0	SNX9 297 0_unclassified
ATP6V1B2	298	0	CYTOSOL	1	4.42	1	4	1	ATP6V1B2 298 0_CYTOSOL
CPNE3	298	0	CYTOSOL	1	5	1	4	1	CPNE3 298 0_CYTOSOL
DPH2	298	Cytosol	CYTOSOL	1	4.448	1	4	1	DPH2 298 Cytosol_CYTOSOL
SNX6	298	0	CYTOSOL	1	4.01	1	4	1	SNX6 298 0_CYTOSOL
FYCO1	299	0	unclassified	0	na	100	2	0	FYCO1 299 0_unclassified
GOLGA1	299	0	unclassified	0	na	100	2	0	GOLGA1 299 0_unclassified
CORO1C	300	0	Nucleus	1	1.812	11	7	2	CORO1C 300 0_Nucleus
EXOSC9	300	0	Nucleus	1	5	11	7	2	EXOSC9 300 0_Nucleus
HNRNPK	300	0	Nucleus	1	5	11	7	2	HNRNPK 300 0_Nucleus
ISY1	300	Nucleus	Nucleus	1	5	11	7	2	ISY1 300 Nucleus_Nucleus
PRPF19	300	0	Nucleus	1	5	11	7	2	PRPF19 300 0_Nucleus
SF3A3	300	Nucleus	Nucleus	1	5	11	7	2	SF3A3 300 Nucleus_Nucleus
TIAL1	300	0	Nucleus	1	4.774	11	7	2	TIAL1 300 0_Nucleus
ZW10	301	0	unclassified	0	na	100	1	0	ZW10 301 0_unclassified
ADK	302	0	CYTOSOL	1	4.806	1	7	2	ADK 302 0_CYTOSOL
EIF3H	302	cytosol	CYTOSOL	1	4.568	1	7	2	EIF3H 302 cytosol_CYTOSOL
FAH	302	0	CYTOSOL	1	4.476	1	7	2	FAH 302 0_CYTOSOL
GPX1	302	cytosol	CYTOSOL	1	4.503	1	7	2	GPX1 302 cytosol_CYTOSOL
OGFR	302	0	CYTOSOL	1	2.003	1	7	2	OGFR 302 0_CYTOSOL
PGP	302	0	CYTOSOL	1	2.174	1	7	2	PGP 302 0_CYTOSOL
RIC8A	302	0	CYTOSOL	1	2.88	1	7	2	RIC8A 302 0_CYTOSOL
SMN1	303	0	unclassified	0	na	100	1	0	SMN1 303 0_unclassified
IMMT	304	Mitochondrion	Mitochondrion	1	5	9	2	2	IMMT 304 Mitochondrion_Mitochondrion
NDUFB6	304	Mitochondrion	Mitochondrion	1	5	9	2	2	NDUFB6 304 Mitochondrion_Mitochondrion
RFC5	305	Nucleus	ER	0.5	0	8	3	2	RFC5 305 Nucleus_ER
RPN2	305	ER	ER	0.5	5	8	3	2	RPN2 305 ER_ER
UQCC1	305	0	ER	0.5	0.554	8	3	2	UQCC1 305 0_ER
EXOSC1	306	0	unclassified	0	na	100	2	0	EXOSC1 306 0_unclassified
EXOSC4	306	0	unclassified	0	na	100	2	0	EXOSC4 306 0_unclassified
NDUFB10	307	Mitochondrion	Mitochondrion	0.555556	5	9	10	9	NDUFB10 307 Mitochondrion_Mitochondrion
OCIAD1	307	endosome	Mitochondrion	0.555556	2.605	9	10	9	OCIAD1 307 endosome_Mitochondrion
PXMP2	307	Peroxisome	Mitochondrion	0.555556	2.329	9	10	9	PXMP2 307 Peroxisome_Mitochondrion
RHBDD2	307	Golgi	Mitochondrion	0.555556	0.715	9	10	9	RHBDD2 307 Golgi_Mitochondrion
RMND1	307	Mitochondrion	Mitochondrion	0.555556	5	9	10	9	RMND1 307 Mitochondrion_Mitochondrion
SLC25A11	307	Mitochondrion	Mitochondrion	0.555556	4.558	9	10	9	SLC25A11 307 Mitochondrion_Mitochondrion
SLC25A32	307	Mitochondrion	Mitochondrion	0.555556	5	9	10	9	SLC25A32 307 Mitochondrion_Mitochondrion
TECR	307	ER	Mitochondrion	0.555556	2.281	9	10	9	TECR 307 ER_Mitochondrion
TIMM23	307	Mitochondrion	Mitochondrion	0.555556	5	9	10	9	TIMM23 307 Mitochondrion_Mitochondrion
UBA5	307	0	Mitochondrion	0.555556	1.924	9	10	9	UBA5 307 0_Mitochondrion
DENND4C	308	0	CYTOSOL	0.5	5	1	3	2	DENND4C 308 0_CYTOSOL
NBEAL2	308	ER	CYTOSOL	0.5	4.201	1	3	2	NBEAL2 308 ER_CYTOSOL
PRMT3	308	cytosol	CYTOSOL	0.5	4.672	1	3	2	PRMT3 308 cytosol_CYTOSOL
CLIP1	309	0	CYTOSOL	0.5	4.76	1	7	2	CLIP1 309 0_CYTOSOL
GSPT1	309	Cytosol	CYTOSOL	0.5	4.771	1	7	2	GSPT1 309 Cytosol_CYTOSOL
LIN7C	309	PM	CYTOSOL	0.5	3.263	1	7	2	LIN7C 309 PM_CYTOSOL
NUDC	309	0	CYTOSOL	0.5	4.808	1	7	2	NUDC 309 0_CYTOSOL
PAFAH1B1	309	0	CYTOSOL	0.5	4.286	1	7	2	PAFAH1B1 309 0_CYTOSOL
THUMPD3	309	0	CYTOSOL	0.5	4.532	1	7	2	THUMPD3 309 0_CYTOSOL
TKFC	309	0	CYTOSOL	0.5	4.493	1	7	2	TKFC 309 0_CYTOSOL
CHAF1B	310	0	Nucleus	1	5	11	8	4	CHAF1B 310 0_Nucleus
EED	310	Nucleus	Nucleus	1	5	11	8	4	EED 310 Nucleus_Nucleus
EHMT2	310	Nucleus	Nucleus	1	5	11	8	4	EHMT2 310 Nucleus_Nucleus
JUND	310	Nucleus	Nucleus	1	5	11	8	4	JUND 310 Nucleus_Nucleus
NPM1	310	0	Nucleus	1	5	11	8	4	NPM1 310 0_Nucleus
RBM17	310	Nucleus	Nucleus	1	4.836	11	8	4	RBM17 310 Nucleus_Nucleus
RBM45	310	0	Nucleus	1	5	11	8	4	RBM45 310 0_Nucleus
RYBP	310	0	Nucleus	1	5	11	8	4	RYBP 310 0_Nucleus
CNPY3	311	ER	Nucleus	0.5	2.19	11	6	4	CNPY3 311 ER_Nucleus
DHX38	311	Nucleus	Nucleus	0.5	5	11	6	4	DHX38 311 Nucleus_Nucleus
KHSRP	311	0	Nucleus	0.5	4.915	11	6	4	KHSRP 311 0_Nucleus
MICU2	311	Mitochondrion	Nucleus	0.5	0.965	11	6	4	MICU2 311 Mitochondrion_Nucleus
SRRT	311	0	Nucleus	0.5	4.867	11	6	4	SRRT 311 0_Nucleus
TCERG1	311	Nucleus	Nucleus	0.5	4.72	11	6	4	TCERG1 311 Nucleus_Nucleus
CYB5B	312	Mitochondrion	Mitochondrion	1	3.964	9	3	2	CYB5B 312 Mitochondrion_Mitochondrion
MT-ND5	312	Mitochondrion	Mitochondrion	1	na	9	3	2	MT-ND5 312 Mitochondrion_Mitochondrion
TMED2	312	0	Mitochondrion	1	1.312	9	3	2	TMED2 312 0_Mitochondrion
CDC37	313	cytosol	CYTOSOL	0.6	4.748	1	15	5	CDC37 313 cytosol_CYTOSOL
DARS1	313	cytosol	CYTOSOL	0.6	5	1	15	5	DARS1 313 cytosol_CYTOSOL
ENO1	313	0	CYTOSOL	0.6	4.87	1	15	5	ENO1 313 0_CYTOSOL
FKBP4	313	0	CYTOSOL	0.6	4.889	1	15	5	FKBP4 313 0_CYTOSOL
GPI	313	0	CYTOSOL	0.6	4.874	1	15	5	GPI 313 0_CYTOSOL
IMPDH2	313	0	CYTOSOL	0.6	4.735	1	15	5	IMPDH2 313 0_CYTOSOL
PPP5C	313	0	CYTOSOL	0.6	4.787	1	15	5	PPP5C 313 0_CYTOSOL
PSMC2	313	cytosol	CYTOSOL	0.6	4.766	1	15	5	PSMC2 313 cytosol_CYTOSOL
PSMC3	313	0	CYTOSOL	0.6	4.772	1	15	5	PSMC3 313 0_CYTOSOL
PSMD5	313	0	CYTOSOL	0.6	4.693	1	15	5	PSMD5 313 0_CYTOSOL
RO60	313	0	CYTOSOL	0.6	4.777	1	15	5	RO60 313 0_CYTOSOL
SERBP1	313	0	CYTOSOL	0.6	4.928	1	15	5	SERBP1 313 0_CYTOSOL
TRMT5	313	0	CYTOSOL	0.6	2.581	1	15	5	TRMT5 313 0_CYTOSOL
TRNT1	313	Mitochondrion	CYTOSOL	0.6	2.576	1	15	5	TRNT1 313 Mitochondrion_CYTOSOL
TUBA4A	313	CS	CYTOSOL	0.6	4.684	1	15	5	TUBA4A 313 CS_CYTOSOL
ABI1	314	0	unclassified	0	na	100	1	0	ABI1 314 0_unclassified
TRIM32	315	0	unclassified	0	na	100	1	0	TRIM32 315 0_unclassified
B3GAT3	316	Golgi	Golgi	1	5	7	2	1	B3GAT3 316 Golgi_Golgi
RABL3	316	0	Golgi	1	0	7	2	1	RABL3 316 0_Golgi
TPP1	317	lysosome	lysosome	1	5	5	1	1	TPP1 317 lysosome_lysosome
ARMC1	318	0	unclassified	0	na	100	2	0	ARMC1 318 0_unclassified
EIF5	318	0	unclassified	0	na	100	2	0	EIF5 318 0_unclassified
EXOSC6	319	0	Nucleus	1	4.431	11	2	1	EXOSC6 319 0_Nucleus
THYN1	319	Nucleus	Nucleus	1	4.779	11	2	1	THYN1 319 Nucleus_Nucleus
SCLY	320	Cytosol	CYTOSOL	1	4.473	1	1	1	SCLY 320 Cytosol_CYTOSOL
[truncated: 2,205 more rows]

## Sheet: Marker sets
Gene 2020	Uniprot GO sum	Christoforou Assigned loc	HPA Single 2021 Enhanced	Uniprot GO sum	SVM Christoforou	Comp Int Single	Thul SVM	Thul assigned location (5% FDR)	Compartments human benchmark single	Itzhak Predictions PMID:27278775	Jadot >0.8	HPA Single 2021 Supported	HPA Single 2021 Approved	Comp Int Single
A1BG	Secreted			Secreted					Secreted
A1CF									Nucleus			Nucleus	Nucleus
A2M	Secreted			Secreted					Secreted
A2ML1	Secreted			Secreted					Secreted
A3GALT2	Golgi			Golgi
A4GALT	Golgi			Golgi					Golgi
A4GNT	Golgi			Golgi		Golgi			Golgi					Golgi
AAAS									Nucleus	ER
AACS	cytosol	Cytosol		cytosol					Cytosol		Cytosol
AADAC	ER			ER					ER		ER
AADACL2	Secreted			Secreted					Secreted
AADACL3
AADACL4
AADAT	Mitochondrion			Mitochondrion					Mitochondrion		Mitochondrion
AAGAB	cytosol			cytosol
AAK1	PM			PM					PM	Large Protein Complex
AAMDC
AAMP									PM		Cytosol
AANAT	cytosol			cytosol								Cytosol	Cytosol
AAR2													Cytosol
AARD
AARS1	cytosol	Cytosol	Cytosol	cytosol			CYTOSOL	CYTOSOL		Large Protein Complex	Cytosol	Cytosol	Cytosol
AARS2	Mitochondrion	Mitochondrion	Mitochondrion	Mitochondrion	Mitochondrion		Mitochondrion	Mitochondrion	Mitochondrion	Mitochondrion	Mitochondrion	Mitochondrion	Mitochondrion
AARSD1	cytosol	Cytosol		cytosol	Cytosol	Nucleus		CYTOSOL						Nucleus
AASDH
AASDHPPT	cytosol			cytosol
AASS	Mitochondrion			Mitochondrion		Mitochondrion		Mitochondrion	Mitochondrion		Mitochondrion			Mitochondrion
AATF	Nucleolus	Nucleus		Nucleolus	Nucleus		Nucleus	Nucleus
AATK
ABAT	Mitochondrion			Mitochondrion		Mitochondrion			Mitochondrion		Mitochondrion	Mitochondrion	Mitochondrion	Mitochondrion
ABCA1		PM
ABCA10
ABCA11P
ABCA12
ABCA13
ABCA2										Endosome
ABCA3									PM
ABCA4	ER			ER
ABCA5									Lysosome				Nucleus
ABCA6			Nucleus									Nucleus	Nucleus
ABCA7
ABCA8	PM			PM		PM			PM					PM
ABCA9													ER
ABCB1	PM			PM				PM	PM	PM
ABCB10	Mitochondrion			Mitochondrion					Mitochondrion	Mitochondrion
ABCB11									PM
ABCB4									PM
ABCB5	PM			PM					PM
ABCB6		Lysosome								Lysosome	Lysosome
ABCB7	Mitochondrion	Mitochondrion		Mitochondrion	Mitochondrion			Mitochondrion	Mitochondrion	Mitochondrion		Mitochondrion	Mitochondrion
ABCB8	Mitochondrion	Mitochondrion		Mitochondrion
ABCB9	lysosome			lysosome					Lysosome
ABCC1	PM	PM		PM	PM			PM	PM	PM
ABCC10	PM			PM					PM		Lysosome
ABCC11						PM								PM
ABCC12
ABCC2	PM			PM					PM	PM
ABCC3	PM			PM						PM		PM	PM
ABCC4	PM			PM					PM	PM
ABCC5	PM			PM				PM		PM
ABCC6	ER			ER							PM
ABCC8	PM			PM
ABCC9	PM			PM
ABCD1								PEROXISOME	Peroxisome	Peroxisome
ABCD2	Peroxisome			Peroxisome					Peroxisome
ABCD3	Peroxisome	Peroxisome	Peroxisome	Peroxisome	Peroxisome			PEROXISOME	Peroxisome	Peroxisome		Peroxisome	Peroxisome
ABCD4	Peroxisome			Peroxisome					Peroxisome
ABCE1			Cytosol						Mitochondrion	Large Protein Complex		Cytosol	Cytosol
ABCF1			Cytosol						Nucleus	Large Protein Complex		Cytosol	Cytosol
ABCF2			Cytosol							Large Protein Complex		Cytosol	Cytosol
ABCF3										Large Protein Complex
ABCG1								PM
ABCG2	Mitochondrion	PM		Mitochondrion					PM	PM
ABCG4	PM			PM					PM
ABCG5	PM			PM					PM
ABCG8	PM			PM
ABHD1											ER
ABHD10	Mitochondrion	Mitochondrion		Mitochondrion	Mitochondrion		Mitochondrion	Mitochondrion		Mitochondrion	Mitochondrion		Mitochondrion
ABHD11	Mitochondrion	Mitochondrion		Mitochondrion	Mitochondrion			Mitochondrion	Mitochondrion		Mitochondrion	Mitochondrion	Mitochondrion
ABHD12	ER	ER		ER				ER		ER
ABHD12B
ABHD13											Golgi		Cytosol
ABHD14A
ABHD14B											Cytosol
ABHD15	Secreted			Secreted
ABHD16A		ER								ER
ABHD16B													Nucleus
ABHD17A
ABHD17B	endosome			endosome						Endosome
ABHD17C	endosome			endosome
ABHD18	Secreted			Secreted									Nucleus
ABHD2	PM			PM
ABHD3	PM			PM
ABHD4	ER			ER					ER				Nucleus
ABHD5	cytosol			cytosol					Cytosol		Cytosol
ABHD6		ER								ER
ABHD8	Secreted			Secreted
ABI1		PM								Large Protein Complex
ABI2
ABI3	cytosol			cytosol
ABI3BP	Secreted			Secreted
ABITRAM									Nucleus
ABL1
ABL2	CS			CS					CS	Large Protein Complex
ABLIM1	CS			CS					CS	CS		Cytosol	Cytosol
ABLIM2	cytosol			cytosol					CS
ABLIM3	cytosol			cytosol
ABO						Golgi								Golgi
ABR		CS							Cytosol
ABRA	CS			CS					PM
ABRACL
ABRAXAS1	Nucleus			Nucleus		Nucleus			Nucleus			Nucleus	Nucleus	Nucleus
ABRAXAS2									Nucleus		Cytosol	Cytosol	Cytosol
ABT1	Nucleolus	Nucleus		Nucleolus	Nucleus			Nucleus	Nucleus
ABTB1	cytosol			cytosol					Nucleolus		Cytosol
ABTB2	Nucleus			Nucleus					Nucleus
ACAA1	Peroxisome		Peroxisome	Peroxisome			PEROXISOME	PEROXISOME	Peroxisome	Peroxisome		Peroxisome	Peroxisome
ACAA2	Mitochondrion	Mitochondrion		Mitochondrion	Mitochondrion		Mitochondrion	Mitochondrion	Mitochondrion	Mitochondrion	Mitochondrion	Mitochondrion	Mitochondrion
ACACA	cytosol			cytosol						Large Protein Complex
ACACB	Mitochondrion			Mitochondrion
ACAD10	Mitochondrion	Mitochondrion		Mitochondrion		Mitochondrion		Mitochondrion	Mitochondrion		Mitochondrion			Mitochondrion
ACAD11		Peroxisome								ER
ACAD8	Mitochondrion	Mitochondrion		Mitochondrion	Mitochondrion	Mitochondrion	Mitochondrion	Mitochondrion	Mitochondrion		Mitochondrion			Mitochondrion
ACAD9	Mitochondrion	Mitochondrion	Mitochondrion	Mitochondrion	Mitochondrion		Mitochondrion	Mitochondrion	Nucleus	Mitochondrion	Mitochondrion	Mitochondrion	Mitochondrion
ACADL	Mitochondrion	Mitochondrion		Mitochondrion	Mitochondrion				Mitochondrion		Mitochondrion
ACADM	Mitochondrion	Mitochondrion	Mitochondrion	Mitochondrion	Mitochondrion		Mitochondrion	Mitochondrion	Mitochondrion	Mitochondrion	Mitochondrion	Mitochondrion	Mitochondrion
ACADS	Mitochondrion	Mitochondrion		Mitochondrion	Mitochondrion		Mitochondrion	Mitochondrion	Mitochondrion		Mitochondrion
ACADSB	Mitochondrion	Mitochondrion		Mitochondrion	Mitochondrion		Mitochondrion	Mitochondrion	Mitochondrion	Mitochondrion	Mitochondrion	Mitochondrion	Mitochondrion
ACADVL	Mitochondrion	Mitochondrion		Mitochondrion	Mitochondrion		Mitochondrion	Mitochondrion		Mitochondrion	Mitochondrion
ACAN	Secreted			Secreted
ACAP1	endosome			endosome									Golgi
ACAP2	endosome			endosome					endosome	Large Protein Complex			Endosome
ACAP3
ACAT1	Mitochondrion	Mitochondrion	Mitochondrion	Mitochondrion	Mitochondrion		Mitochondrion	Mitochondrion	Mitochondrion	Mitochondrion	Mitochondrion	Mitochondrion	Mitochondrion
ACAT2	cytosol	Cytosol		cytosol	Cytosol		CYTOSOL	CYTOSOL	Nucleolus	Large Protein Complex
ACBD3									Golgi	Golgi		Golgi	Golgi
ACBD4
ACBD5	Peroxisome	Peroxisome	Peroxisome	Peroxisome	Peroxisome				Peroxisome	ER		Peroxisome	Peroxisome
ACBD6	cytosol			cytosol							Cytosol
ACBD7
ACCS											Cytosol		Golgi
ACCSL
ACD	Nucleus		Nucleus	Nucleus					Nucleus			Nucleus	Nucleus
ACE
ACE2
ACER1	ER			ER					ER
ACER2	Golgi			Golgi					Golgi
ACER3
ACHE
ACIN1	Nucleus	Nucleus		Nucleus					Nucleus	Large Protein Complex
ACKR1
ACKR2
ACKR3
ACKR4									PM
ACLY	cytosol	Cytosol		cytosol						Large Protein Complex
ACMSD	Cytosol			Cytosol		CYTOSOL			Cytosol		Cytosol			CYTOSOL
ACO1	cytosol	Cytosol		cytosol			CYTOSOL	CYTOSOL		Large Protein Complex	Cytosol
ACO2	Mitochondrion	Mitochondrion		Mitochondrion	Mitochondrion		Mitochondrion	Mitochondrion		Mitochondrion	Mitochondrion		Mitochondrion
ACOD1	Mitochondrion			Mitochondrion					Mitochondrion
ACOT1	cytosol			cytosol						Mitochondrion			Mitochondrion
ACOT11											Mitochondrion	Cytosol	Cytosol
ACOT12	cytosol			cytosol
ACOT13		Mitochondrion								Golgi	Mitochondrion
ACOT2	Mitochondrion			Mitochondrion					Mitochondrion				Mitochondrion
ACOT4	Peroxisome			Peroxisome					Peroxisome
ACOT6	cytosol			cytosol
ACOT7								CYTOSOL	Mitochondrion
ACOT7L	cytosol			cytosol
ACOT8		Peroxisome			Peroxisome		PEROXISOME	PEROXISOME	Peroxisome		Peroxisome
ACOT9	Mitochondrion	Mitochondrion		Mitochondrion	Mitochondrion		Mitochondrion	Mitochondrion	Mitochondrion	Mitochondrion
ACOX1	Peroxisome			Peroxisome					Peroxisome	Peroxisome	Peroxisome
ACOX2	Peroxisome			Peroxisome					Peroxisome		Peroxisome
ACOX3	Peroxisome	Peroxisome		Peroxisome			PEROXISOME	PEROXISOME					Peroxisome
ACOXL	Peroxisome			Peroxisome		Peroxisome			Peroxisome					Peroxisome
ACP1	cytosol	Cytosol		cytosol		PM		CYTOSOL	PM	Large Protein Complex	Cytosol			PM
ACP2	lysosome	Lysosome		lysosome	Lysosome		LYSOSOME	LYSOSOME	Lysosome	Lysosome	Lysosome
ACP3											Lysosome
ACP4
ACP5	lysosome			lysosome					Lysosome				Cytosol
ACP6	Mitochondrion	Mitochondrion		Mitochondrion	Mitochondrion	Mitochondrion			Mitochondrion					Mitochondrion
ACP7	Secreted			Secreted
ACR						Nucleus								Nucleus
ACRBP									Secreted
ACRV1
ACSBG1
ACSBG2
ACSF2	Mitochondrion	Mitochondrion		Mitochondrion	Mitochondrion		Mitochondrion	Mitochondrion	Mitochondrion	Mitochondrion
ACSF3	Mitochondrion			Mitochondrion		Mitochondrion	Mitochondrion	Mitochondrion	Mitochondrion	Mitochondrion				Mitochondrion
ACSL1		ER
ACSL3		ER						ER		ER
ACSL4		ER								Golgi
ACSL5		ER									ER
ACSL6
ACSM1	Mitochondrion			Mitochondrion					Mitochondrion		Mitochondrion
ACSM2A	Mitochondrion			Mitochondrion		Mitochondrion			Mitochondrion					Mitochondrion
ACSM2B	Mitochondrion			Mitochondrion		Mitochondrion			Mitochondrion					Mitochondrion
ACSM3	Mitochondrion			Mitochondrion
ACSM4	Mitochondrion			Mitochondrion
ACSM5	Mitochondrion			Mitochondrion		Mitochondrion			Mitochondrion		Mitochondrion			Mitochondrion
ACSM6	Mitochondrion			Mitochondrion		Mitochondrion			Mitochondrion					Mitochondrion
ACSS1	Mitochondrion	Mitochondrion		Mitochondrion	Mitochondrion				Mitochondrion
ACSS2	cytosol			cytosol							Cytosol
ACSS3	Mitochondrion			Mitochondrion				Mitochondrion	Mitochondrion				Mitochondrion
ACTA1	CS			CS					CS	CS
ACTA2	CS			CS					CS			CS	CS
ACTB										CS
ACTBL2	CS	CS		CS
ACTC1	CS			CS					CS
ACTG1	CS			CS
ACTG2	CS	CS		CS					CS
ACTL10	cs			cs
ACTL6A	Nucleus			Nucleus				Nucleus	Nucleus	Large Protein Complex
ACTL6B	Nucleus			Nucleus					Nucleus
ACTL7A
ACTL7B	CS			CS
ACTL8	CS			CS									Cytosol
ACTL9	CS			CS
ACTN1		CS			CS				CS	CS			CS
ACTN2	cytosol			cytosol
ACTN3
ACTN4		CS			CS				Nucleus	CS
ACTR10	CS			CS						Endosome
ACTR1A	CS			CS					CS	Large Protein Complex	Cytosol
ACTR1B	CS			CS					CS	Large Protein Complex	Cytosol
ACTR2									CS	Large Protein Complex			Cytosol
ACTR3									CS	Large Protein Complex
ACTR3B	CS			CS
ACTR3C	Secreted			Secreted
ACTR5		Nucleus						Nucleus	Nucleus
ACTR6
ACTR8	Nucleus	Nucleus		Nucleus	Nucleus				Nucleus
ACTRT1									Nucleus
ACTRT2	CS			CS
ACTRT3													Nucleus
ACVR1	PM			PM				PM	PM
ACVR1B	PM			PM					PM				Cytosol
ACVR1C	PM			PM					PM
ACVR2A													Cytosol
ACVR2B	PM			PM					PM
ACVRL1	PM			PM		PM			PM					PM
ACY1	cytosol	Cytosol		cytosol							Cytosol
ACY3									PM		Cytosol
ACYP1
ACYP2													Nucleus
ADA											Cytosol
ADA2	Secreted			Secreted		lysosome			Secreted					lysosome
ADAD1	Nucleus			Nucleus
ADAD2									Nucleus
ADAL	Cytosol			Cytosol					Cytosol
ADAM10		PM								ER
ADAM11	PM			PM
ADAM12	Secreted			Secreted								PM	PM
ADAM15						PM		PM		PM				PM
ADAM17		PM					PM	PM		PM		Cytosol	Cytosol
ADAM18
ADAM19
ADAM2	PM			PM		PM								PM
ADAM20	PM			PM		PM								PM
ADAM21	PM			PM		PM			PM					PM
ADAM22	PM			PM
ADAM23	Secreted			Secreted
ADAM28	Secreted			Secreted
ADAM29						PM								PM
ADAM30	endosome			endosome
ADAM32
ADAM33
ADAM5
ADAM7	PM			PM
ADAM8
ADAM9	Secreted			Secreted		PM		PM		PM				PM
ADAMDEC1	Secreted			Secreted
ADAMTS1	Secreted			Secreted									PM
ADAMTS10	Secreted			Secreted					Secreted
ADAMTS12	Secreted			Secreted					Secreted
ADAMTS13	Secreted			Secreted					Secreted
ADAMTS14	Secreted			Secreted					Secreted
ADAMTS15	Secreted			Secreted									Cytosol
ADAMTS16	Secreted			Secreted					Secreted
ADAMTS17	Secreted			Secreted									Nucleus
ADAMTS18	Secreted			Secreted					Secreted
ADAMTS19	Secreted			Secreted
ADAMTS2	Secreted			Secreted					Secreted
ADAMTS20	Secreted			Secreted
ADAMTS3	Secreted			Secreted					Secreted
ADAMTS4	Secreted			Secreted								Nucleus	Nucleus
ADAMTS5	Secreted			Secreted								Nucleus	Nucleus
ADAMTS6	Secreted			Secreted					Secreted
ADAMTS7	Secreted			Secreted		ER								ER
ADAMTS8	Secreted			Secreted
ADAMTS9	Secreted			Secreted					Secreted
ADAMTSL1	Secreted			Secreted					Secreted
ADAMTSL2	Secreted			Secreted
ADAMTSL3	Secreted			Secreted					Secreted
ADAMTSL4	Secreted			Secreted
ADAMTSL4-AS1
ADAMTSL5	Secreted			Secreted					Secreted				Golgi
ADAP1
ADAP2									PM
ADAR								Nucleus		Large Protein Complex
ADARB1	Nucleolus			Nucleolus
ADARB2	Nucleus			Nucleus
ADARB2-AS1
ADAT1											Cytosol	Nucleus	Nucleus
ADAT2	Nucleus			Nucleus					Nucleus		Cytosol
ADAT3	Nucleus			Nucleus		Nucleus			Nucleus				Nucleus	Nucleus
ADCK1	Secreted	Mitochondrion		Secreted									Nucleus
ADCK2
ADCK5								Mitochondrion
ADCY1									PM				Mitochondrion
ADCY10
ADCY2						PM			PM					PM
ADCY3		PM
ADCY4						PM								PM
ADCY5	PM			PM							PM
ADCY6	PM			PM				PM		PM			Golgi
ADCY7	PM			PM		PM		PM					Cytosol	PM
ADCY8	PM			PM
ADCY9	PM	PM		PM						PM			Cytosol
ADCYAP1	Secreted			Secreted					Secreted
ADCYAP1R1	PM			PM					PM
ADD1								Nucleus		Large Protein Complex
ADD2
ADD3								Nucleus		Large Protein Complex
ADGB
ADGRA1						PM			PM					PM
ADGRA2	PM			PM		PM			PM					PM
ADGRA3						PM			PM					PM
ADGRB1	Secreted			Secreted		PM			PM					PM
ADGRB2	PM			PM					PM
ADGRB3	PM			PM		PM			PM					PM
ADGRD1	PM			PM		PM			PM					PM
ADGRD2						PM			PM					PM
ADGRE1	PM			PM		PM			PM					PM
ADGRE2	PM			PM		PM			PM					PM
ADGRE3	Secreted			Secreted		PM								PM
ADGRE4P	Secreted			Secreted
ADGRE5	Secreted			Secreted						PM			Cytosol
ADGRF1	Secreted			Secreted		PM			PM					PM
ADGRF2									PM
ADGRF3									PM
ADGRF4									PM
ADGRF5	PM			PM		PM			PM					PM
ADGRG1	Secreted			Secreted		PM			PM					PM
ADGRG2	PM			PM					PM	PM
ADGRG3	PM			PM		PM			PM					PM
ADGRG4						PM			PM					PM
ADGRG5	PM			PM		PM			PM					PM
ADGRG6	PM			PM		PM			PM					PM
ADGRG7						PM			PM					PM
ADGRL1	PM	PM		PM		PM	PM	PM	PM					PM
ADGRL2		PM				PM		PM	PM					PM
ADGRL3	PM			PM		PM	PM	PM	PM					PM
ADGRL4	PM			PM		PM			PM					PM
ADGRV1	PM			PM		PM			PM					PM
ADH1A	cytosol			cytosol
ADH1B	cytosol			cytosol
ADH1C	cytosol			cytosol
ADH4	cytosol			cytosol							Cytosol
ADH5	cytosol	Cytosol		cytosol	Cytosol		CYTOSOL	CYTOSOL		Large Protein Complex	Cytosol
ADH6	cytosol			cytosol		CYTOSOL								CYTOSOL
ADH7	cytosol			cytosol
ADHFE1	Mitochondrion			Mitochondrion		Mitochondrion			Mitochondrion		Mitochondrion			Mitochondrion
ADI1		Cytosol									Cytosol
ADIG
ADIPOQ	Secreted			Secreted					Secreted
ADIPOR1	PM	PM		PM
ADIPOR2	PM	ER		PM
ADIRF	Nucleus			Nucleus
ADK										Large Protein Complex	Cytosol
ADM	Secreted			Secreted					Secreted
ADM2	Secreted			Secreted					Secreted
ADM5	Secreted			Secreted					Secreted
ADNP	Nucleus	Nucleus		Nucleus				Nucleus	Nucleus		Nucleus		Nucleus
ADNP2	Nucleus	Nucleus		Nucleus				Nucleus	Nucleus
ADO	Cytosol			Cytosol		CYTOSOL			Cytosol					CYTOSOL
ADORA1	PM			PM					PM			PM	PM
ADORA2A	PM			PM
ADORA2A-AS1
ADORA2B	PM			PM					PM
ADORA3	PM			PM					PM
ADPGK	Secreted	ER		Secreted				ER	ER	ER	ER
ADPRH											Cytosol
ADPRHL1													Nucleus
ADPRM	Cytosol			Cytosol					Cytosol		Cytosol
ADPRS			Nucleus									Nucleus	Nucleus
ADRA1A									PM
ADRA1B									PM			PM	PM
ADRA1D	PM			PM		PM			PM					PM
ADRA2A	PM			PM		PM			PM					PM
ADRA2B	Golgi			Golgi		PM			PM		PM			PM
ADRA2C	PM			PM					PM
ADRB1									PM
ADRB2									PM
ADRB3	PM			PM					PM
ADRM1		cytosol			Proteasome			Cytosol	Nucleus	Large Protein Complex
ADSL	Cytosol		Cytosol	Cytosol					Cytosol	Large Protein Complex	Cytosol	Cytosol	Cytosol
ADSS1	cytosol			cytosol
ADSS2		Cytosol			Cytosol			CYTOSOL		Large Protein Complex	Cytosol
ADTRP	PM			PM		PM			PM					PM
AEBP1
AEBP2	Nucleus		Nucleus	Nucleus		Nucleus			Nucleus			Nucleus	Nucleus	Nucleus
AEN	Nucleolus	Nucleus		Nucleolus
AFAP1	CS			CS					CS	Large Protein Complex
AFAP1L1	CS			CS					CS
AFAP1L2	cytosol			cytosol
AFDN		PM			PM
AFDN-DT
AFF1	Nucleus			Nucleus					Nucleus
AFF2	Nucleus			Nucleus		Nucleus			Nucleus					Nucleus
AFF3	Nucleus			Nucleus
AFF4	Nucleus	Nucleus		Nucleus								Nucleolus	Nucleolus
AFG1L	Mitochondrion			Mitochondrion					Mitochondrion		Mitochondrion
AFG3L2	Mitochondrion	Mitochondrion		Mitochondrion	Mitochondrion			Mitochondrion	Mitochondrion	Mitochondrion		Mitochondrion	Mitochondrion
AFM	Secreted			Secreted					Secreted
AFMID											Cytosol		Mitochondrion
AFP	Secreted			Secreted
AFTPH	cytosol			cytosol							Cytosol
AGA	lysosome			lysosome						Lysosome	Lysosome
AGAP1	cytosol	CS		cytosol
AGAP11	Nucleus			Nucleus
AGAP2
AGAP3	cytosol			cytosol						PM
AGAP4	Nucleus			Nucleus
AGAP5	Nucleus			Nucleus
AGAP6	Nucleus			Nucleus
AGAP7P	Nucleus			Nucleus
AGAP9	Nucleus			Nucleus
AGBL1	cytosol			cytosol					Cytosol
AGBL2	CS			CS
AGBL3	cytosol			cytosol					Cytosol
AGBL4
AGBL5
AGER	Secreted			Secreted
AGFG1										PM
AGFG2
AGGF1									Secreted
AGK	Mitochondrion	Mitochondrion		Mitochondrion	Mitochondrion		Mitochondrion	Mitochondrion		Mitochondrion
AGL										Large Protein Complex	Cytosol
AGMAT	Mitochondrion			Mitochondrion					Mitochondrion		Mitochondrion
AGMO	ER			ER					ER		ER
AGO1	cytosol			cytosol						Large Protein Complex
AGO2									Nucleus	Large Protein Complex
AGO3	cytosol			cytosol						Large Protein Complex
AGO4	cytosol			cytosol
AGPAT1	ER	ER		ER				ER	ER	ER
AGPAT2	ER	ER		ER
AGPAT3		ER								ER
AGPAT4	ER	ER		ER				ER
AGPAT4-IT1
AGPAT5												Mitochondrion	Mitochondrion
AGPS	Peroxisome	Peroxisome	Peroxisome	Peroxisome	Peroxisome		PEROXISOME	PEROXISOME		Peroxisome		Peroxisome	Peroxisome
AGR2	Secreted			Secreted		ER			Secreted	ER		ER	ER	ER
AGR3	ER			ER		ER			ER					ER
AGRN	Secreted	Extracellular matrix		Secreted					Secreted	ER
AGRP
AGT	Secreted			Secreted					Secreted
AGTPBP1
AGTR1	PM			PM					PM		PM
AGTR2	PM			PM					PM
AGTRAP										Endosome
AGXT	Mitochondrion			Mitochondrion
AGXT2	Mitochondrion			Mitochondrion					Mitochondrion		Mitochondrion
AHCTF1		Nucleus			Nucleus							Nucleus	Nucleus
AHCY	cytosol	Cytosol		cytosol	Cytosol			CYTOSOL		Large Protein Complex	Cytosol	Cytosol	Cytosol
AHCYL1										Large Protein Complex		Cytosol	Cytosol
AHCYL2									Cytosol
AHDC1		Nucleus										Nucleus	Nucleus
AHI1	CS			CS					CS
AHNAK	Nucleus			Nucleus					Nucleus	Golgi
AHNAK2	Nucleus			Nucleus						Large Protein Complex
AHR									Nucleus
AHRR
AHSA1		Cytosol								Large Protein Complex	Cytosol	Cytosol	Cytosol
AHSA2P
AHSG	Secreted		Golgi	Secreted					Secreted			Golgi	Golgi
AHSP	cytosol			cytosol					Cytosol
AICDA
AIDA								PM
AIF1
AIF1L
AIFM1		Mitochondrion			Mitochondrion			Mitochondrion		Mitochondrion	Mitochondrion
AIFM2										Golgi
AIFM3													Mitochondrion
AIG1	PM			PM		PM					ER		Golgi	PM
AIM2									Nucleus
AIMP1			Cytosol							Large Protein Complex	Cytosol	Cytosol	Cytosol
AIMP2										Large Protein Complex	Cytosol		Cytosol
AIP	cytosol			cytosol					Cytosol	Large Protein Complex	Cytosol	Cytosol	Cytosol
AIPL1									Nucleus
AIRE									Nucleus
AJAP1	PM			PM		PM			PM					PM
AJM1	PM			PM
AJUBA
AK1	cytosol	CS		cytosol						Large Protein Complex		Cytosol	Cytosol
AK2	Mitochondrion	Mitochondrion		Mitochondrion				Mitochondrion	Mitochondrion	Mitochondrion
AK3	Mitochondrion	Mitochondrion		Mitochondrion		Mitochondrion			Mitochondrion		Mitochondrion	Mitochondrion	Mitochondrion	Mitochondrion
AK4	Mitochondrion	Mitochondrion		Mitochondrion	Mitochondrion		Mitochondrion	Mitochondrion	Mitochondrion	Mitochondrion	Mitochondrion	Mitochondrion	Mitochondrion
AK5	cytosol			cytosol
AK6	Nucleus		Nucleus	Nucleus					Nucleus			Nucleus	Nucleus
AK7	cytosol			cytosol					Cytosol
AK8	cytosol			cytosol					Cytosol
AK9			Nucleus									Nucleus	Nucleus
AKAIN1
AKAP1	Mitochondrion	Mitochondrion		Mitochondrion	Mitochondrion					Mitochondrion		Mitochondrion	Mitochondrion
AKAP10									Mitochondrion
AKAP11	CS			CS
AKAP12
AKAP13									Nucleus	Large Protein Complex		Cytosol	Cytosol
AKAP14	cytosol			cytosol					CS
AKAP17A	Nucleus			Nucleus				Nucleus	Nucleus	Large Protein Complex
AKAP2
AKAP3
AKAP4
AKAP5													Nucleus
AKAP6											Mitochondrion
AKAP7	PM			PM
AKAP7	PM			PM
AKAP8								Nucleus	Nucleus	Large Protein Complex		Nucleus	Nucleus
AKAP8L									Nucleus			Nucleus	Nucleus
AKAP9								Nucleus		Large Protein Complex
AKIP1	Nucleus			Nucleus		Nucleus			Nucleus			Nucleus	Nucleus	Nucleus
AKIRIN1	Nucleus			Nucleus		Nucleus			Nucleus					Nucleus
AKIRIN2	Nucleus			Nucleus		Nucleus			Nucleus			Nucleus	Nucleus	Nucleus
AKNA
AKNAD1
AKR1A1		Cytosol						CYTOSOL		Large Protein Complex	Cytosol
AKR1B1	cytosol	Cytosol		cytosol				CYTOSOL		Large Protein Complex	Cytosol
AKR1B10											Cytosol
AKR1B15
AKR1C1	cytosol			cytosol					Cytosol
AKR1C2	cytosol			cytosol					Cytosol
AKR1C3	cytosol			cytosol					Nucleus
AKR1C4	cytosol			cytosol		CYTOSOL								CYTOSOL
AKR1C8P	cytosol			cytosol
AKR1D1	cytosol			cytosol					Cytosol		Cytosol
AKR1E2	cytosol			cytosol
AKR7A2												Cytosol	Cytosol
AKR7A3	cytosol			cytosol							Cytosol		Cytosol
AKR7L
AKT1											Cytosol
AKT1S1	cytosol			cytosol								Cytosol	Cytosol
AKT2											Cytosol
AKT3									Nucleus			Cytosol	Cytosol
AKTIP									PM
ALAD											Cytosol
ALAS1	Mitochondrion			Mitochondrion					Mitochondrion
ALAS2	Mitochondrion			Mitochondrion					Mitochondrion
ALB	Secreted			Secreted					Secreted		Cytosol
ALCAM	Secreted			Secreted			PM	PM			PM
ALDH16A1		Cytosol								Endosome			Mitochondrion
ALDH18A1	Mitochondrion			Mitochondrion					Mitochondrion	Mitochondrion		Mitochondrion	Mitochondrion
ALDH1A1	cytosol		Cytosol	cytosol							Cytosol	Cytosol	Cytosol
ALDH1A2	cytosol			cytosol
ALDH1A3	cytosol			cytosol
ALDH1B1	Mitochondrion	Mitochondrion		Mitochondrion	Mitochondrion		Mitochondrion	Mitochondrion	Mitochondrion	Mitochondrion
ALDH1L1	cytosol			cytosol								Cytosol	Cytosol
ALDH1L2	Mitochondrion		Mitochondrion	Mitochondrion			Mitochondrion	Mitochondrion	Mitochondrion		Mitochondrion	Mitochondrion	Mitochondrion
ALDH2	Mitochondrion	Mitochondrion		Mitochondrion	Mitochondrion		Mitochondrion	Mitochondrion	Mitochondrion		Mitochondrion
ALDH3A1	cytosol			cytosol
ALDH3A2		ER						ER	ER	ER
ALDH3B1									PM	PM
ALDH3B2
ALDH4A1	Mitochondrion	Mitochondrion		Mitochondrion	Mitochondrion		Mitochondrion	Mitochondrion	Mitochondrion	Mitochondrion
ALDH5A1	Mitochondrion	Mitochondrion		Mitochondrion	Mitochondrion		Mitochondrion	Mitochondrion	Mitochondrion	Mitochondrion	Mitochondrion	Mitochondrion	Mitochondrion
ALDH6A1	Mitochondrion	Mitochondrion	Mitochondrion	Mitochondrion	Mitochondrion		Mitochondrion	Mitochondrion	Mitochondrion	Mitochondrion	Mitochondrion	Mitochondrion	Mitochondrion
ALDH7A1		Mitochondrion								Mitochondrion
ALDH8A1	cytosol	Mitochondrion		cytosol		CYTOSOL					Cytosol			CYTOSOL
ALDH9A1	cytosol			cytosol					Cytosol	Mitochondrion			Cytosol
ALDOA	cytosol	Cytosol		cytosol	Cytosol					PM		Cytosol	Cytosol
ALDOB	CS			CS
ALDOC		Cytosol								PM
ALG1	ER			ER				ER	ER	ER
ALG10	ER			ER					ER		ER		ER
ALG10B	PM	ER		PM					PM				ER
ALG11	ER	ER		ER	ER		ER	ER
ALG12	ER			ER					ER		ER		ER
ALG13	ER			ER					ER
ALG14									ER
ALG1L	ER			ER
ALG1L2	ER			ER
ALG2		ER	CS						Nucleus	ER	ER	CS	CS
ALG3	ER			ER					ER		ER
ALG5	ER			ER				ER	ER	ER	ER		Cytosol
ALG6	ER	ER		ER						ER	ER	ER	ER
ALG8	ER			ER					ER	ER	ER		Nucleus
ALG9	ER	ER		ER				ER	ER				ER
ALK	PM			PM					PM			PM	PM
ALKAL1	Secreted			Secreted					Secreted
ALKAL2	Secreted			Secreted					Secreted
ALKBH1									Mitochondrion
ALKBH2	Nucleus		Nucleus	Nucleus					Nucleus			Nucleus	Nucleus
ALKBH3									Nucleus
ALKBH4									Nucleus
ALKBH5	Nucleus	Nucleus		Nucleus				Nucleus
ALKBH6						Nucleus			Nucleus		Cytosol			Nucleus
ALKBH7	Mitochondrion			Mitochondrion		Mitochondrion			Nucleus		Mitochondrion	Mitochondrion	Mitochondrion	Mitochondrion
ALKBH8
ALLC
ALMS1	CS			CS
ALOX12
ALOX12B									Cytosol				Cytosol
ALOX15											Mitochondrion
ALOX15B
ALOX5												Nucleus	Nucleus
ALOX5AP											PM
ALOXE3	cytosol			cytosol					Cytosol
ALPG	PM			PM		PM			PM				PM	PM
ALPI	PM			PM		PM			PM				PM	PM
ALPK1	cytosol			cytosol					Cytosol
ALPK2	PM			PM									Cytosol
ALPK3	Nucleus			Nucleus					Nucleus				Nucleus
ALPL	PM	PM		PM	PM				PM				Cytosol
ALPP	PM			PM		PM			PM	PM			PM	PM
ALS2
ALS2CL	cytosol			cytosol		CYTOSOL								CYTOSOL
ALX1	Nucleus			Nucleus					Nucleus
ALX3	Nucleus			Nucleus		Nucleus			Nucleus				Nucleolus	Nucleus
ALX4	Nucleus			Nucleus		Nucleus			Nucleus			Nucleus	Nucleus	Nucleus
ALYREF		Nucleus	Nucleus					Nucleus	Nucleus	Large Protein Complex		Nucleus	Nucleus
AMACR	Mitochondrion	Peroxisome		Mitochondrion	Peroxisome
AMBN	Secreted			Secreted		ER			Secreted					ER
AMBP	Secreted			Secreted
AMBRA1
AMD1	Cytosol			Cytosol					Cytosol				Nucleus
AMDHD1	Cytosol			Cytosol		CYTOSOL			Cytosol		Cytosol			CYTOSOL
AMDHD2									Cytosol
AMELX	Secreted			Secreted					Secreted
AMELY	Secreted			Secreted
AMER1
AMER2	PM			PM					PM
AMER3	PM			PM					PM
AMFR	ER			ER					ER	ER
AMH	Secreted			Secreted					Secreted
AMHR2	PM			PM		PM								PM
AMIGO1	PM			PM		PM							Nucleus	PM
AMIGO2								PM	PM
AMIGO3
AMMECR1	Nucleus			Nucleus
AMMECR1L
AMN
AMN1
AMOT
AMOTL1									PM
AMOTL2	endosome			endosome					Cytosol
AMPD1	Cytosol			Cytosol					Cytosol
AMPD2	Cytosol		Cytosol	Cytosol					Cytosol	Large Protein Complex	Cytosol	Cytosol	Cytosol
AMPD3			Nucleus									Nucleus	Nucleus
AMPH									CS
AMT	Mitochondrion	Mitochondrion		Mitochondrion	Mitochondrion				Mitochondrion		Mitochondrion
AMTN	Secreted			Secreted		ER								ER
AMY1A	Secreted			Secreted					Secreted
AMY2A	Secreted			Secreted					Secreted
AMY2B	Secreted			Secreted
AMZ1
AMZ2
ANAPC1								Nucleus	Nucleus
ANAPC10									Nucleus
ANAPC11
ANAPC13	Nucleus			Nucleus		Nucleus			Nucleus					Nucleus
ANAPC15									Nucleus
ANAPC16									Nucleus			Cytosol	Cytosol
ANAPC2			Nucleus						Nucleus			Nucleus	Nucleus
ANAPC4									Nucleus
ANAPC5								Nucleus	Nucleus				Nucleus
ANAPC7									Nucleus	Large Protein Complex
ANG
ANGEL1													Nucleus
ANGEL2						Nucleus			Nucleus		Mitochondrion			Nucleus
ANGPT1	Secreted			Secreted							Lysosome
ANGPT2	Secreted			Secreted					Secreted
ANGPT4	Secreted			Secreted					Secreted
ANGPTL1	Secreted			Secreted					Secreted
ANGPTL2	Secreted			Secreted					Secreted				Golgi
ANGPTL3	Secreted			Secreted					Secreted
ANGPTL4	Secreted			Secreted					Secreted
ANGPTL5	Secreted			Secreted					Secreted
ANGPTL6	Secreted			Secreted
ANGPTL7	Secreted			Secreted					Secreted
ANGPTL8	Secreted			Secreted					Secreted
ANHX	Nucleus			Nucleus		Nucleus			Nucleus					Nucleus
ANK1
ANK2												PM	PM
ANK3												PM	PM
ANKAR
ANKDD1A													Nucleus
ANKDD1B
ANKEF1
ANKFN1
ANKFY1			Endosome						endosome	Endosome	Lysosome	Endosome	Endosome
ANKH	PM			PM		PM				Ergic/cisGolgi			Cytosol	PM
ANKHD1	cytosol			cytosol						Large Protein Complex
ANKIB1								PM
ANKK1									Nucleus
ANKLE1									Nucleus
ANKLE2	ER	ER		ER	ER					ER
ANKMY1
ANKMY2
ANKRA2									Cytosol
ANKRD1	Nucleus			Nucleus
ANKRD10
ANKRD11	Nucleus			Nucleus					Nucleus
ANKRD12	Nucleus			Nucleus					Nucleus
ANKRD13A												PM	PM
ANKRD13B
ANKRD13C									ER
ANKRD13D									PM
ANKRD16									Nucleus				ER
ANKRD17		ribosome							Nucleus	Large Protein Complex
ANKRD18A
ANKRD18B
ANKRD19P
ANKRD2
ANKRD20A1	PM			PM		PM			PM					PM
ANKRD20A12P
ANKRD20A2P
ANKRD20A3P
ANKRD20A4P
ANKRD20A5P
ANKRD20A8P
ANKRD22													Nucleus
ANKRD23	Nucleus			Nucleus					Nucleus
ANKRD24
ANKRD26									CS
ANKRD26P1
ANKRD27		Endosome							endosome	Endosome			Cytosol
ANKRD28	Nucleus	Cytosol		Nucleus					Nucleus	Large Protein Complex
ANKRD29													Nucleus
ANKRD30A	Nucleus			Nucleus					Nucleus
ANKRD30B
ANKRD30BL
ANKRD31	Nucleus			Nucleus
ANKRD33
ANKRD33B													Mitochondrion
ANKRD34A			Cytosol									Cytosol	Cytosol
ANKRD34B
ANKRD34C													Mitochondrion
ANKRD35
ANKRD36
ANKRD36B
ANKRD36BP1
ANKRD36C
ANKRD37									Nucleus
ANKRD39
ANKRD40
ANKRD40CL
ANKRD42
ANKRD44
ANKRD45
ANKRD46		ER											Cytosol
ANKRD49	Nucleus			Nucleus					Nucleus		Cytosol
ANKRD50	endosome			endosome
ANKRD52
ANKRD53	CS			CS					CS
ANKRD54									Nucleus
ANKRD55
ANKRD6											Cytosol
ANKRD60
ANKRD61	Nucleus		Nucleus	Nucleus					Nucleus			Nucleus	Nucleus
ANKRD62
ANKRD63
ANKRD65													Nucleus
ANKRD66
ANKRD7			Nucleus									Nucleus	Nucleus
ANKRD9	Cytosol			Cytosol					Cytosol
ANKS1A	cytosol			cytosol							Cytosol
ANKS1B
ANKS3	cytosol			cytosol
ANKS4B	ER			ER					ER
ANKS6	cytosol			cytosol
ANKUB1
ANKZF1										Large Protein Complex
ANLN										Large Protein Complex
ANO1									PM
ANO10	PM			PM		PM				ER				PM
ANO2	PM			PM					PM
ANO3	PM			PM		PM								PM
ANO4	PM			PM		PM								PM
ANO5	ER			ER		PM			ER					PM
ANO6	PM	PM		PM					PM	PM
ANO7
ANO8	PM			PM
ANO9	PM			PM		PM								PM
ANOS1	Secreted			Secreted
ANP32A										Large Protein Complex
ANP32B									Nucleus	Large Protein Complex
ANP32C
ANP32D
ANP32E									Nucleus
ANPEP	PM	PM		PM					PM		PM	PM	PM
ANTKMT	Mitochondrion			Mitochondrion					Mitochondrion				Cytosol
ANTXR1							PM	PM	PM	PM
ANTXR2	Secreted			Secreted
ANTXRL	PM			PM
ANXA1									CS	Large Protein Complex
ANXA10
ANXA11										Large Protein Complex
ANXA13									PM
ANXA2		CS							Secreted	PM	PM
ANXA2P2
ANXA2R
ANXA3									PM	Large Protein Complex
ANXA4		Cytosol								Large Protein Complex			Cytosol
ANXA5		Cytosol								Large Protein Complex			Nucleus
ANXA6	cytosol	Cytosol		cytosol						PM			Cytosol
ANXA7		Cytosol								Large Protein Complex
ANXA8													Nucleus
ANXA8L1													Nucleus
ANXA9									Cytosol
AOAH									Secreted
AOC1	Secreted			Secreted
AOC2									PM
AOC3	PM			PM					PM
AOPEP
AOX1	cytosol			cytosol							Cytosol
AP1AR									endosome			Golgi	Golgi
AP1B1									Golgi	Large Protein Complex
AP1G1										Large Protein Complex
AP1G2
AP1M1									Golgi	Large Protein Complex
AP1M2									Golgi
AP1S1		Endosome							Golgi	Large Protein Complex
AP1S2									Golgi
AP1S3									Golgi
AP2A1										PM
AP2A2									PM	PM
AP2B1										PM
AP2M1									PM	PM		PM	PM
AP2S1									PM	PM
AP3B1									Golgi	Endosome
AP3B2
AP3D1										Endosome			Cytosol
AP3M1									Golgi	Endosome
AP3M2									Golgi
AP3S1									Golgi	Endosome
AP3S2									Golgi
AP4B1	Golgi			Golgi
AP4E1	Golgi			Golgi
AP4M1											Cytosol
AP4S1	Golgi			Golgi
AP5B1	lysosome			lysosome		lysosome								lysosome
AP5M1
AP5S1
AP5Z1						Nucleus			Nucleus					Nucleus
APAF1	cytosol			cytosol					Cytosol		Cytosol
APBA1									Nucleus			Golgi	Golgi
APBA2			Golgi						PM			Golgi	Golgi
APBA3
APBB1												PM	PM
APBB1IP									PM
APBB2													Mitochondrion
APBB3												CS	CS
APC										Large Protein Complex
APC2
APCDD1	PM			PM		PM			PM					PM
APCDD1L	PM			PM
APCS	Secreted			Secreted		Nucleus			Secreted		Lysosome			Nucleus
APEH	cytosol		Cytosol	cytosol			CYTOSOL	CYTOSOL				Cytosol	Cytosol
APELA	Secreted			Secreted					Secreted
APEX1		Nucleus								Large Protein Complex		Nucleus	Nucleus
APEX2
APH1A
APH1B
API5		Nucleus	Nucleus					Nucleus	Nucleus	Large Protein Complex		Nucleus	Nucleus
APIP	cytosol			cytosol					Cytosol		Cytosol
APLF												Nucleus	Nucleus
APLN	Secreted			Secreted					Secreted
APLNR	PM			PM		PM			PM					PM
APLP1						PM			PM					PM
APLP2								PM		Endosome
APMAP	ER	ER		ER				ER		ER			PM
APOA1	Secreted			Secreted					Secreted
APOA2	Secreted			Secreted					Secreted
APOA4	Secreted			Secreted					Secreted
APOA5									Secreted
APOB									Secreted
APOBEC1	cytosol			cytosol					Nucleus
APOBEC2									Nucleus
APOBEC3A									Nucleus
APOBEC3B	Nucleus			Nucleus		Nucleus		Nucleus	Nucleus				Nucleus	Nucleus
APOBEC3C						Nucleus			Nucleus	Large Protein Complex				Nucleus
APOBEC3D	cytosol			cytosol
APOBEC3F	cytosol			cytosol		Nucleus								Nucleus
APOBEC3G									Nucleus
APOBEC3H									Nucleus
APOBEC4
APOBR	PM			PM					PM
APOC1	Secreted			Secreted
APOC2	Secreted			Secreted					Secreted
APOC3	Secreted			Secreted					Secreted
APOC4	Secreted			Secreted					Secreted
APOD	Secreted			Secreted					Secreted		Lysosome		PM
APOE	Secreted			Secreted					Secreted
APOF	Secreted			Secreted					Secreted
APOH	Secreted			Secreted					Secreted			Golgi	Golgi
APOL1	Secreted			Secreted					Secreted
APOL2	cytosol			cytosol					ER	ER
APOL3	cytosol			cytosol
APOL4	Secreted			Secreted
APOL5	cytosol			cytosol
APOL6	cytosol			cytosol
APOLD1	PM			PM					PM
APOM	Secreted			Secreted					Secreted				Golgi
APOO		Mitochondrion							Secreted	Mitochondrion
APOOL	Mitochondrion	Mitochondrion		Mitochondrion		Mitochondrion							Mitochondrion	Mitochondrion
APP										Endosome
APPBP2
APPL1		Cytosol									Cytosol
APPL2
APRG1
APRT	cytosol	Cytosol		cytosol			CYTOSOL	CYTOSOL		Large Protein Complex	Cytosol
APTX										Large Protein Complex		Nucleus	Nucleus
AQP1	PM			PM								PM	PM
AQP10	PM			PM		PM								PM
AQP11
AQP12A
AQP12B
AQP2									PM
AQP3	PM			PM					PM
AQP4									PM
AQP5									PM				PM
AQP6						PM								PM
AQP7
AQP7P3
AQP8	Mitochondrion			Mitochondrion
AQP9	PM			PM		PM								PM
AQR	Nucleus	Nucleus	Nucleus	Nucleus				Nucleus	Nucleus	Large Protein Complex		Nucleus	Nucleus
AR									Nucleus
ARAF		CS							Cytosol
ARAP1
ARAP2	cytosol			cytosol					Cytosol
ARAP3									PM
ARC									PM
ARCN1									Golgi	Large Protein Complex	Cytosol
AREG													Mitochondrion
AREL1	cytosol			cytosol
ARF1									Golgi	Golgi
ARF3									Golgi
ARF4	Golgi	Cytosol		Golgi					Golgi	Endosome	Cytosol
ARF5									Golgi	Large Protein Complex
ARF6		PM								PM
ARFGAP1										Large Protein Complex
ARFGAP2								Nucleus		Large Protein Complex		Golgi	Golgi
ARFGAP3								Nucleus		Golgi
ARFGEF1										Large Protein Complex
ARFGEF2										Large Protein Complex
ARFGEF3
ARFIP1	Golgi			Golgi						Large Protein Complex
ARFIP2	Golgi			Golgi					PM	Golgi
ARFRP1	Golgi			Golgi								Golgi	Golgi
ARG1
ARG2	Mitochondrion			Mitochondrion					Mitochondrion			Mitochondrion	Mitochondrion
ARGFX	Nucleus			Nucleus		Nucleus			Nucleus					Nucleus
ARGLU1	Nucleus			Nucleus				Nucleus	Nucleus	Large Protein Complex
ARHGAP1	cytosol	Cytosol		cytosol						Large Protein Complex	Cytosol
ARHGAP10									Cytosol	Large Protein Complex
ARHGAP11A	Cytosol			Cytosol					Cytosol
ARHGAP11B	Cytosol			Cytosol		CYTOSOL			Cytosol					CYTOSOL
ARHGAP12	Cytosol	PM		Cytosol						Golgi
ARHGAP15
ARHGAP17									PM	Large Protein Complex
ARHGAP18	cytosol			cytosol							Cytosol
ARHGAP19	Nucleus		PM	Nucleus					Nucleus			PM	PM
ARHGAP20	Cytosol			Cytosol					Cytosol				Mitochondrion
ARHGAP21										Large Protein Complex
ARHGAP22
ARHGAP23									Cytosol
ARHGAP24
ARHGAP25	Cytosol			Cytosol
ARHGAP26	CS			CS					Cytosol				Cytosol
ARHGAP27
ARHGAP28	Cytosol			Cytosol					Cytosol
ARHGAP29	Cytosol			Cytosol					Cytosol
ARHGAP30
ARHGAP31	Cytosol			Cytosol
ARHGAP32
ARHGAP33									Cytosol
ARHGAP35										Large Protein Complex
ARHGAP36	Cytosol			Cytosol		CYTOSOL			Cytosol					CYTOSOL
ARHGAP39	Nucleus	PM		Nucleus
ARHGAP4
ARHGAP40	Cytosol			Cytosol		CYTOSOL			Cytosol					CYTOSOL
ARHGAP42
ARHGAP44
ARHGAP45
ARHGAP5										Large Protein Complex
ARHGAP5-AS1
ARHGAP6	cytosol			cytosol					CS			Cytosol	Cytosol
ARHGAP8	Cytosol			Cytosol		CYTOSOL			Cytosol				Nucleus	CYTOSOL
ARHGAP9
ARHGDIA	cytosol	Cytosol		cytosol					CS	Large Protein Complex	Cytosol	Cytosol	Cytosol
ARHGDIB	cytosol			cytosol					CS		Cytosol	Cytosol	Cytosol
ARHGDIG	cytosol			cytosol
ARHGEF1										Large Protein Complex
ARHGEF10													Nucleus
ARHGEF10L	cytosol			cytosol		CYTOSOL					Cytosol			CYTOSOL
ARHGEF11
ARHGEF12									Cytosol	Large Protein Complex
ARHGEF15												PM	PM
ARHGEF16	cytosol			cytosol					Cytosol	Large Protein Complex
ARHGEF17	Cytosol			Cytosol					Cytosol				Cytosol
ARHGEF18			Cytosol							Large Protein Complex		Cytosol	Cytosol
ARHGEF19	Cytosol			Cytosol					Cytosol				Nucleus
ARHGEF2										Large Protein Complex
ARHGEF25
ARHGEF26	Cytosol			Cytosol
ARHGEF28
ARHGEF3	cytosol			cytosol					Cytosol				Cytosol
ARHGEF33
ARHGEF35
ARHGEF37													Cytosol
ARHGEF38
ARHGEF39	PM			PM		PM			PM					PM
ARHGEF4									PM
ARHGEF40
ARHGEF5
ARHGEF6	Cytosol			Cytosol					Cytosol				Cytosol
ARHGEF7	cytosol			cytosol						Large Protein Complex
ARHGEF9	cytosol			cytosol		CYTOSOL						Cytosol	Cytosol	CYTOSOL
ARID1A	Nucleus	Nucleus	Nucleus	Nucleus				Nucleus	Nucleus			Nucleus	Nucleus
ARID1B	Nucleus			Nucleus				Nucleus				Nucleus	Nucleus
ARID2	Nucleus			Nucleus					Nucleus		Nucleus
ARID3A									Nucleus
ARID3B	Nucleus	Nucleus		Nucleus		Nucleus			Nucleus			Nucleus	Nucleus	Nucleus
ARID3C	Nucleus			Nucleus
ARID4A	Nucleus			Nucleus					Nucleus
ARID4B						Nucleus								Nucleus
ARID5A	Nucleus			Nucleus
ARID5B	Nucleus	Nucleus		Nucleus					Nucleus
ARIH1	Cytosol			Cytosol							Cytosol
ARIH2			Nucleus						Nucleus			Nucleus	Nucleus
ARIH2OS
ARL1									Golgi	CS	Cytosol	Golgi	Golgi
ARL10
ARL11
ARL13A
ARL13B		PM							PM
ARL14
ARL14EP	cytosol			cytosol					Nucleolus
ARL14EPL
ARL15	Secreted	PM		Secreted
ARL16
ARL17A	Golgi			Golgi
ARL2										Golgi	Cytosol
ARL2BP
ARL3		Cytosol									Cytosol
ARL4A
ARL4C									PM
ARL4D
ARL5A
ARL5B
ARL5C
ARL6
ARL6IP1										ER			ER
ARL6IP4	Nucleolus			Nucleolus					Nucleus	Large Protein Complex
ARL6IP5		ER							ER	ER			ER
ARL6IP6											Nucleus
ARL8A		Endosome			Endosome					Endosome	Lysosome
ARL8B											Lysosome
ARL9
ARMC1		Mitochondrion						Mitochondrion		Mitochondrion		Mitochondrion	Mitochondrion
ARMC10	ER	Mitochondrion	Mitochondrion	ER					ER	Mitochondrion		Mitochondrion	Mitochondrion
ARMC12	Nucleus			Nucleus		Nucleus								Nucleus
ARMC2													Nucleus
ARMC3	Secreted			Secreted
ARMC4	CS			CS					CS
ARMC5	cytosol			cytosol
ARMC6	Cytosol	Cytosol	Cytosol	Cytosol		CYTOSOL			Cytosol		Cytosol	Cytosol	Cytosol	CYTOSOL
ARMC7												Cytosol	Cytosol
ARMC8											Cytosol
ARMC9	CS			CS					CS
ARMCX1	Mitochondrion			Mitochondrion
ARMCX2	Mitochondrion	Mitochondrion		Mitochondrion				Mitochondrion
ARMCX3								Mitochondrion
ARMCX4
ARMCX5
ARMCX6	Mitochondrion			Mitochondrion
ARMH1
ARMH2
ARMH3										PM
ARMH4													PM
ARMS2	cytosol			cytosol		Mitochondrion			Mitochondrion					Mitochondrion
ARMT1											Cytosol
ARNT	Nucleus			Nucleus					Nucleus			Nucleus	Nucleus
ARNT2	Nucleus			Nucleus					Nucleus		Mitochondrion	Nucleus	Nucleus
ARNTL									Nucleus
ARNTL2	Nucleus			Nucleus								Nucleus	Nucleus
ARPC1A										Large Protein Complex
ARPC1B										Large Protein Complex
ARPC2									CS	Large Protein Complex
ARPC3									CS	Large Protein Complex
ARPC4									CS	Large Protein Complex
ARPC5									CS	Large Protein Complex
ARPC5L	CS			CS						Large Protein Complex
ARPIN								CYTOSOL		Endosome
ARPP19	cytosol			cytosol					Nucleus	Large Protein Complex
ARPP21	cytosol			cytosol
ARR3
ARRB1										Large Protein Complex		Nucleus	Nucleus
ARRB2										Large Protein Complex
ARRDC1
ARRDC1-AS1
ARRDC2									PM				Nucleus
ARRDC3
ARRDC4
ARRDC5
ARSA	lysosome			lysosome			LYSOSOME	LYSOSOME			Lysosome
ARSB	lysosome			lysosome			LYSOSOME	LYSOSOME	Lysosome	Lysosome	Lysosome		Golgi
ARSD	lysosome			lysosome
ARSF	Secreted			Secreted					ER
ARSG	lysosome			lysosome
ARSH	ER			ER
ARSI	Secreted			Secreted									Golgi
ARSJ	Secreted			Secreted								CS	CS
ARSK	Secreted			Secreted		ER			ER		Lysosome			ER
ARSL	Golgi			Golgi								Golgi	Golgi
ART1	PM			PM					ER
ART3	PM			PM		PM			PM					PM
ART4	PM			PM		PM			PM					PM
ART5	Secreted			Secreted
ARTN	Secreted			Secreted					Secreted
ARV1	ER	ER		ER
ARVCF		PM						PM
ARX	Nucleus			Nucleus		Nucleus			Nucleus					Nucleus
AS3MT	cytosol			cytosol					Cytosol		Cytosol		Mitochondrion
ASAH1		Lysosome			Lysosome		LYSOSOME	LYSOSOME	Lysosome	Lysosome
ASAH2									PM
ASAH2B	Secreted			Secreted
ASAP1										Large Protein Complex
ASAP2		PM								Large Protein Complex		Cytosol	Cytosol
ASAP3	cytosol			cytosol
ASB1	Cytosol			Cytosol					Cytosol				Nucleus
ASB10
ASB11
ASB12	Cytosol			Cytosol		CYTOSOL			Cytosol					CYTOSOL
ASB13	Cytosol			Cytosol		CYTOSOL			Cytosol					CYTOSOL
ASB14	Cytosol			Cytosol		CYTOSOL			Cytosol					CYTOSOL
ASB15	Cytosol			Cytosol		CYTOSOL			Cytosol					CYTOSOL
ASB16	Cytosol			Cytosol		CYTOSOL								CYTOSOL
ASB16-AS1
ASB17	Cytosol			Cytosol		CYTOSOL			Cytosol					CYTOSOL
ASB18	Cytosol			Cytosol		CYTOSOL			Cytosol					CYTOSOL
ASB2	Cytosol			Cytosol					Cytosol
ASB3	Cytosol			Cytosol					Cytosol
ASB4	Cytosol			Cytosol		CYTOSOL								CYTOSOL
ASB5	Cytosol			Cytosol		CYTOSOL			Cytosol				PM	CYTOSOL
ASB6	cytosol			cytosol		CYTOSOL			Cytosol		Cytosol			CYTOSOL
ASB7	Cytosol			Cytosol		CYTOSOL			Cytosol					CYTOSOL
ASB8	cytosol			cytosol		CYTOSOL								CYTOSOL
ASB9	Mitochondrion			Mitochondrion					Mitochondrion
ASCC1	Nucleus			Nucleus				Nucleus	Nucleus	Large Protein Complex
ASCC2	Nucleus			Nucleus					Nucleus	Large Protein Complex
ASCC3	Nucleus			Nucleus						Large Protein Complex
ASCL1	Nucleus			Nucleus					Nucleus
ASCL2	Nucleus			Nucleus		Nucleus			Nucleus					Nucleus
ASCL3	Nucleus			Nucleus		Nucleus			Nucleus					Nucleus
ASCL4	Nucleus			Nucleus		Nucleus			Nucleus					Nucleus
ASCL5	Nucleus			Nucleus
ASDURF	cytosol			cytosol
ASF1A	Nucleus		Nucleus	Nucleus					Nucleus			Nucleus	Nucleus
ASF1B	Nucleus			Nucleus		Nucleus			Nucleus			Nucleus	Nucleus	Nucleus
ASGR1	Secreted			Secreted
ASGR2
ASH1L	Nucleus			Nucleus
ASH2L	Nucleus			Nucleus				Nucleus	Nucleus
ASIC1	PM			PM					PM
ASIC2	PM			PM					PM		ER
ASIC3									PM
ASIC4
ASIC5	PM			PM		PM			PM					PM
ASIP	Secreted			Secreted					Secreted
ASL		Cytosol							Cytosol		Cytosol		Cytosol
ASMT	Cytosol			Cytosol					Cytosol
ASMTL	Cytosol		Cytosol	Cytosol					Cytosol			Cytosol	Cytosol
ASNS	Cytosol	Cytosol	Cytosol	Cytosol			CYTOSOL	CYTOSOL		Large Protein Complex	Cytosol	Cytosol	Cytosol
ASNSD1													Cytosol
ASPA											Cytosol
ASPDH
ASPG	Cytosol			Cytosol					Cytosol		Cytosol
ASPH	ER	ER	ER	ER	ER		ER	ER		ER		ER	ER
ASPHD1
ASPHD2
ASPM										Large Protein Complex
ASPN	Secreted			Secreted					Secreted
ASPRV1
ASPSCR1
ASRGL1	cytosol	Cytosol		cytosol							Cytosol
ASS1	cytosol			cytosol						Large Protein Complex
ASTE1													ER
ASTL						PM			PM					PM
ASTN1	endosome			endosome
ASTN2	endosome			endosome
ASXL1	Nucleus			Nucleus					Nucleus				Nucleus
ASXL2	Nucleus		Nucleus	Nucleus		Nucleus			Nucleus			Nucleus	Nucleus	Nucleus
ASXL3	Nucleus			Nucleus		Nucleus			Nucleus					Nucleus
ASZ1
ATAD1	Peroxisome	Mitochondrion		Peroxisome					PM	Mitochondrion
ATAD2	Nucleus	Nucleus	Nucleus	Nucleus					Nucleus		Nucleus	Nucleus	Nucleus
ATAD2B	Nucleus			Nucleus		Nucleus			Nucleus			Nucleus	Nucleus	Nucleus
ATAD3A	Mitochondrion			Mitochondrion				Mitochondrion	Mitochondrion	Mitochondrion		Mitochondrion	Mitochondrion
ATAD3B	Mitochondrion			Mitochondrion						Mitochondrion		Mitochondrion	Mitochondrion
ATAD3C	Mitochondrion			Mitochondrion		Mitochondrion			Mitochondrion				Mitochondrion	Mitochondrion
ATAD5	Nucleus	Nucleus		Nucleus					Nucleus
ATAT1
ATCAY									Mitochondrion
ATE1									Nucleus			Nucleus	Nucleus
ATF1	Nucleus	Nucleus	Nucleus	Nucleus		Nucleus			Nucleus			Nucleus	Nucleus	Nucleus
ATF2		Nucleus	Nucleus						Nucleus			Nucleus	Nucleus
ATF3	Nucleus			Nucleus								Nucleus	Nucleus
ATF4
ATF5
ATF6
ATF6B
ATF7						Nucleus			Nucleus					Nucleus
ATF7IP	Nucleus	Nucleus	Nucleus	Nucleus					Nucleus			Nucleus	Nucleus
ATF7IP2	Nucleus			Nucleus					Nucleus
ATG10	cytosol			cytosol					Cytosol
ATG101
ATG12									Cytosol		Cytosol
ATG13
ATG14									ER
ATG16L1											Cytosol		Cytosol
ATG16L2	cytosol		Nucleus	cytosol					Nucleus			Nucleus	Nucleus
ATG2A
ATG2B			Nucleus						Nucleus			Nucleus	Nucleus
ATG3	cytosol	Cytosol		cytosol					Cytosol		Cytosol
ATG4A	cytosol			cytosol
ATG4B	cytosol			cytosol					Cytosol		Cytosol
ATG4C	cytosol			cytosol					Secreted
ATG4D
ATG5		Cytosol
ATG7
ATG9A									endosome	Endosome
ATG9B
ATIC		Cytosol						CYTOSOL		Large Protein Complex	Cytosol
ATL1
ATL2	ER	ER		ER	ER		ER	ER	ER	ER		ER	ER
ATL3	ER	ER	ER	ER					ER	ER		ER	ER
ATM		Nucleus
ATMIN	Nucleus			Nucleus		Nucleus			Nucleus			Nucleus	Nucleus	Nucleus
ATN1			Nucleus						Nucleus			Nucleus	Nucleus
ATOH1	Nucleus			Nucleus					Nucleus
ATOH7	Nucleus			Nucleus		Nucleus			Nucleus					Nucleus
ATOH8									Nucleus			Nucleus	Nucleus
ATOX1	Cytosol	Cytosol		Cytosol					Cytosol
ATP10A	ER			ER
ATP10B									ER
ATP10D	ER			ER
ATP11A								PM		PM
ATP11AUN
ATP11B
ATP11C	ER	Endosome		ER						PM
ATP12A	PM			PM
ATP13A1	ER	ER		ER						ER	ER
ATP13A2	lysosome			lysosome				LYSOSOME	Lysosome		Lysosome
ATP13A3		PM								PM
ATP13A4	PM			PM		PM							Nucleus	PM
ATP13A5	PM			PM		PM								PM
ATP1A1	PM	PM		PM	PM		PM	PM		PM	PM
ATP1A1-AS1
ATP1A2	PM			PM					PM
ATP1A3	PM	PM		PM
ATP1A4	PM			PM		PM			PM					PM
ATP1B1	PM	PM		PM		PM				PM	PM			PM
ATP1B2	PM	PM		PM		PM								PM
ATP1B3	PM	PM		PM		PM				PM	PM	PM	PM	PM
ATP1B4									Nucleus
ATP23									Nucleus
ATP2A1	ER			ER					ER				ER
ATP2A2	ER	ER		ER			ER	ER		ER	ER
ATP2A3		ER
ATP2B1	PM			PM			PM	PM	PM	PM	PM	PM	PM
ATP2B2	PM	PM		PM	PM	PM			PM		PM			PM
ATP2B3	PM			PM					PM	PM
ATP2B4	PM			PM				PM	PM	PM		PM	PM
ATP2C1	Golgi			Golgi					Golgi	Ergic/cisGolgi		Golgi	Golgi
ATP2C2
ATP4A	PM			PM
ATP4B	PM			PM		PM								PM
ATP5F1A	Mitochondrion	Mitochondrion		Mitochondrion	Mitochondrion		Mitochondrion	Mitochondrion		Mitochondrion	Mitochondrion	Mitochondrion	Mitochondrion
ATP5F1B	Mitochondrion	Mitochondrion	Mitochondrion	Mitochondrion	Mitochondrion		Mitochondrion	Mitochondrion		Mitochondrion	Mitochondrion	Mitochondrion	Mitochondrion
ATP5F1C	Mitochondrion	Mitochondrion		Mitochondrion	Mitochondrion				Mitochondrion	Mitochondrion	Mitochondrion
ATP5F1D	Mitochondrion	Mitochondrion		Mitochondrion	Mitochondrion	Mitochondrion			Mitochondrion		Mitochondrion			Mitochondrion
ATP5F1E	Mitochondrion	Mitochondrion		Mitochondrion	Mitochondrion				Mitochondrion		Mitochondrion
ATP5F1EP2	Mitochondrion			Mitochondrion		Mitochondrion								Mitochondrion
ATP5IF1	Mitochondrion	Mitochondrion	Mitochondrion	Mitochondrion	Mitochondrion	Mitochondrion			Mitochondrion	Mitochondrion		Mitochondrion	Mitochondrion	Mitochondrion
ATP5MC1	Mitochondrion			Mitochondrion		Mitochondrion			Mitochondrion					Mitochondrion
ATP5MC2	Mitochondrion			Mitochondrion		Mitochondrion			Mitochondrion					Mitochondrion
ATP5MC3	Mitochondrion			Mitochondrion		Mitochondrion			Mitochondrion					Mitochondrion
ATP5MD	Mitochondrion	Mitochondrion		Mitochondrion	Mitochondrion				Mitochondrion	Mitochondrion		Mitochondrion	Mitochondrion
ATP5ME	Mitochondrion	Mitochondrion		Mitochondrion	Mitochondrion	Mitochondrion			Mitochondrion	Mitochondrion		Mitochondrion	Mitochondrion	Mitochondrion
ATP5MF	Mitochondrion	Mitochondrion		Mitochondrion					Mitochondrion		Mitochondrion
ATP5MG	Mitochondrion	Mitochondrion		Mitochondrion	Mitochondrion				Mitochondrion	Mitochondrion		Mitochondrion	Mitochondrion
ATP5MGL	Mitochondrion			Mitochondrion		Mitochondrion			Mitochondrion			Mitochondrion	Mitochondrion	Mitochondrion
ATP5MPL	Mitochondrion			Mitochondrion					Mitochondrion
ATP5PB	Mitochondrion	Mitochondrion		Mitochondrion	Mitochondrion		Mitochondrion	Mitochondrion	Mitochondrion	Mitochondrion		Mitochondrion	Mitochondrion
ATP5PD	Mitochondrion	Mitochondrion		Mitochondrion	Mitochondrion		Mitochondrion	Mitochondrion	Mitochondrion	Mitochondrion	Mitochondrion	Mitochondrion	Mitochondrion
ATP5PF	Mitochondrion	Mitochondrion		Mitochondrion	Mitochondrion	Mitochondrion	Mitochondrion	Mitochondrion	Mitochondrion	Mitochondrion		Mitochondrion	Mitochondrion	Mitochondrion
ATP5PO	Mitochondrion	Mitochondrion	Mitochondrion	Mitochondrion	Mitochondrion			Mitochondrion		Mitochondrion	Mitochondrion	Mitochondrion	Mitochondrion
ATP6AP1		ER								ER	Lysosome
ATP6AP1L
ATP6AP2										ER
ATP6V0A1									PM	Endosome
ATP6V0A2										Endosome
ATP6V0A4	PM	Lysosome		PM					PM	Endosome			Cytosol
ATP6V0B	endosome			endosome									Cytosol
ATP6V0C								PM			Lysosome		Cytosol
ATP6V0D1										Endosome	Lysosome
ATP6V0D2									PM
ATP6V0E1	endosome			endosome		endosome			endosome					endosome
ATP6V0E2	endosome			endosome					endosome
ATP6V1A	cytosol			cytosol						Endosome	Lysosome
ATP6V1B1									PM				Nucleus
ATP6V1B2										Endosome
ATP6V1C1										Endosome	Lysosome
ATP6V1C2									Cytosol
ATP6V1D											Lysosome		Nucleus
ATP6V1E1										Endosome	Lysosome		Nucleus
ATP6V1E2	Cytosol			Cytosol		CYTOSOL			Cytosol					CYTOSOL
ATP6V1F											Lysosome
ATP6V1FNB
ATP6V1G1									PM		Lysosome
ATP6V1G2									Cytosol
ATP6V1G3
ATP6V1H										Endosome
ATP7A		Endosome								PM		Golgi	Golgi
ATP7B										PM		Golgi	Golgi
ATP8A1		Lysosome
ATP8A2
ATP8B1
ATP8B2	ER	PM		ER
ATP8B3
ATP8B4	Golgi			Golgi
ATP9A									endosome	Endosome
ATP9B
ATPAF1	Mitochondrion	Mitochondrion		Mitochondrion	Mitochondrion					Mitochondrion			Mitochondrion
ATPAF2	Mitochondrion	Mitochondrion	Cytosol	Mitochondrion							Mitochondrion	Cytosol	Cytosol
ATPSCKMT	Mitochondrion			Mitochondrion		Mitochondrion			Mitochondrion					Mitochondrion
ATR	Nucleus			Nucleus					Nucleus
ATRAID		Lysosome							PM		Lysosome
ATRIP	Nucleus			Nucleus					Nucleus			Nucleus	Nucleus
ATRN	Secreted			Secreted									Cytosol
ATRNL1
ATRX		Nucleus			Nucleus				Nucleus			Nucleus	Nucleus
ATXN1
ATXN10										Large Protein Complex	Cytosol
ATXN1L	Nucleus		Nucleus	Nucleus								Nucleus	Nucleus
ATXN2	cytosol	ribosome	Cytosol	cytosol					Golgi	Large Protein Complex		Cytosol	Cytosol
ATXN2L			Cytosol							Large Protein Complex		Cytosol	Cytosol
ATXN3	Nucleus			Nucleus							Cytosol
ATXN3L	Nucleus			Nucleus
ATXN7
ATXN7L1
ATXN7L2
ATXN7L3	Nucleus			Nucleus		Nucleus			Nucleus					Nucleus
ATXN7L3B	cytosol			cytosol									Nucleus
ATXN8	Nucleus			Nucleus
ATXN8OS	cytosol			cytosol
AUH	Mitochondrion	Mitochondrion		Mitochondrion	Mitochondrion	Mitochondrion		Mitochondrion	Mitochondrion		Mitochondrion			Mitochondrion
AUNIP									CS
AUP1		ER							ER	ER
AURKA	CS			CS				Nucleus	CS	Large Protein Complex
AURKAIP1	ribosome			ribosome					Nucleus
AURKB		Nucleus								Large Protein Complex
AURKC
AUTS2								Nucleus	Nucleus
AVEN										Large Protein Complex
AVIL	CS			CS					CS
AVL9	endosome			endosome									ER
AVP	Secreted			Secreted					Secreted
AVPI1
AVPR1A	PM			PM					PM
AVPR1B	PM			PM					PM
AVPR2	PM			PM					PM
AWAT1	ER			ER					ER
AWAT2	ER			ER					ER
AXDND1
AXIN1
AXIN2	cytosol			cytosol					Nucleus
AXL	PM			PM				PM		PM
AZGP1	Secreted			Secreted					Secreted
AZI2	cytosol			cytosol
AZIN1	Nucleus			Nucleus
AZIN2													Cytosol
AZU1	Secreted			Secreted
B2M	Secreted			Secreted				PM		PM
B3GALNT1	Golgi			Golgi		Golgi			Golgi					Golgi
B3GALNT2									Golgi
B3GALT1	Golgi			Golgi		Golgi			Golgi					Golgi
B3GALT2	Golgi			Golgi		Golgi			Golgi					Golgi
B3GALT4	Golgi			Golgi		Golgi			Golgi					Golgi
B3GALT5	Golgi			Golgi
B3GALT5-AS1
B3GALT6	Golgi	ER		Golgi		Golgi			Golgi		Golgi			Golgi
B3GAT1									Golgi
B3GAT2	Golgi			Golgi		Golgi			Golgi					Golgi
B3GAT3	Golgi			Golgi		Golgi	GOLGI	GOLGI	Golgi		Golgi			Golgi
B3GLCT	ER			ER			ER	ER	ER
B3GNT2	Golgi	ER		Golgi		Golgi			Golgi					Golgi
B3GNT3	Golgi			Golgi					Golgi
B3GNT4	Golgi			Golgi		Golgi			Golgi					Golgi
B3GNT5	Golgi			Golgi					Golgi				Nucleolus
B3GNT6	Golgi			Golgi		Golgi			Golgi					Golgi
B3GNT7	Golgi			Golgi		Golgi			Golgi					Golgi
B3GNT8	Golgi			Golgi		Golgi			Golgi					Golgi
B3GNT9	Golgi			Golgi					Golgi
B3GNTL1
B4GALNT1	Golgi			Golgi					Golgi
B4GALNT2	Golgi			Golgi					Golgi
B4GALNT3	Golgi			Golgi		Golgi			Golgi					Golgi
B4GALNT4	Golgi			Golgi		Golgi			Golgi					Golgi
B4GALT1			Golgi							Golgi		Golgi	Golgi
B4GALT2	Golgi			Golgi					Golgi
B4GALT3	Golgi			Golgi					Golgi
B4GALT4	Golgi			Golgi		Golgi			Golgi			Golgi	Golgi	Golgi
B4GALT5	Golgi			Golgi		Golgi			Golgi	Golgi				Golgi
B4GALT6	Golgi			Golgi		Golgi			Golgi					Golgi
B4GALT7	Golgi			Golgi		Golgi			Golgi					Golgi
B4GAT1	Golgi			Golgi		Golgi			Golgi					Golgi
B9D1	CS			CS					CS
B9D2									CS
BAALC
BAALC-AS2
BAAT									Cytosol
BABAM1									Nucleus		Cytosol
BABAM2									Nucleus		Cytosol	Cytosol	Cytosol
BACE1												PM	PM
BACE2										ER
BACH1	Nucleus			Nucleus				Nucleus	Nucleus
BACH2
BAD			Mitochondrion									Mitochondrion	Mitochondrion
BAG1										Large Protein Complex		Nucleus	Nucleus
BAG2									Cytosol	ER
BAG3									Cytosol	Large Protein Complex
BAG4	cytosol	Cytosol		cytosol
BAG5
BAG6										Large Protein Complex
BAGE	Secreted			Secreted
BAGE2	Secreted			Secreted
BAGE3	Secreted			Secreted
BAGE4	Secreted			Secreted
BAGE5	Secreted			Secreted
BAHCC1													Nucleolus
BAHD1	Nucleus			Nucleus		Nucleus			Nucleus			Nucleus	Nucleus	Nucleus
BAIAP2		PM								Large Protein Complex
BAIAP2L1	CS	PM		CS				PM		Endosome
BAIAP2L2									PM
BAIAP3
BAK1	Mitochondrion	Mitochondrion		Mitochondrion					Mitochondrion
BAMBI						PM								PM
BANF1									Nucleus	PM
BANF2						Nucleus			Nucleus					Nucleus
BANK1
BANP	Nucleus			Nucleus					Nucleus
BAP1									Nucleus
BAP18	Nucleus			Nucleus					Nucleus
BARD1									Nucleus
BARGIN
BARHL1	Nucleus			Nucleus		Nucleus			Nucleus					Nucleus
BARHL2	Nucleus			Nucleus		Nucleus			Nucleus					Nucleus
BARX1	Nucleus			Nucleus		Nucleus			Nucleus					Nucleus
BARX2	Nucleus			Nucleus					Nucleus
BASP1	PM	PM	PM	PM					PM	PM		PM	PM
BATF			Nucleus			Nucleus			Nucleus			Nucleus	Nucleus	Nucleus
BATF2	Nucleus			Nucleus		Nucleus			Nucleus				Nucleolus	Nucleus
BATF3	Nucleus			Nucleus		Nucleus			Nucleus					Nucleus
BAX										Mitochondrion
BAZ1A	Nucleus	Nucleus		Nucleus		Nucleus			Nucleus					Nucleus
BAZ1B	Nucleus	Nucleus		Nucleus	Nucleus			Nucleus	Nucleus			Nucleus	Nucleus
BAZ2A	Nucleolus	Nucleus	Nucleus	Nucleolus								Nucleus	Nucleus
BAZ2B	Nucleus			Nucleus					Nucleus
BBC3	Mitochondrion			Mitochondrion					Mitochondrion				Cytosol
BBC3	Mitochondrion			Mitochondrion					Mitochondrion				Cytosol
BBIP1	cytosol			cytosol		CYTOSOL			Cytosol					CYTOSOL
BBOF1	CS			CS					CS
BBOX1	cytosol			cytosol							Cytosol
BBS1
BBS10
BBS12
BBS2									PM
BBS4												Cytosol	Cytosol
BBS5									PM
BBS7
BBS9
BBX	Nucleus			Nucleus
BCAM		PM			PM		PM	PM		PM			Nucleolus
BCAN	Secreted			Secreted					Secreted
BCAP29	ER	ER		ER					ER	ER			Cytosol
BCAP31		ER	ER				ER	ER		ER		ER	ER
BCAR1									PM	Large Protein Complex
BCAR3
BCAS1	cytosol			cytosol
BCAS2	Nucleolus	Nucleus		Nucleolus	Nucleus			Nucleus	Nucleus	Large Protein Complex
BCAS3													Nucleolus
BCAS4	cytosol			cytosol
BCAT1	cytosol	Cytosol		cytosol
BCAT2	Mitochondrion	Mitochondrion		Mitochondrion	Mitochondrion		Mitochondrion	Mitochondrion	Mitochondrion	Mitochondrion		Mitochondrion	Mitochondrion
BCCIP									Nucleus	Large Protein Complex
BCDIN3D	cytosol			cytosol
BCE1
BCHE	Secreted			Secreted					Secreted
BCKDHA	Mitochondrion	Mitochondrion		Mitochondrion	Mitochondrion		Mitochondrion	Mitochondrion	Mitochondrion	Mitochondrion	Mitochondrion
BCKDHB	Mitochondrion	Mitochondrion		Mitochondrion	Mitochondrion		Mitochondrion	Mitochondrion			Mitochondrion
BCKDK	Mitochondrion	Mitochondrion		Mitochondrion		Mitochondrion		Mitochondrion	Mitochondrion	Mitochondrion		Mitochondrion	Mitochondrion	Mitochondrion
BCL10
BCL11A									Nucleus
BCL11B	Nucleus			Nucleus					Nucleus
BCL2
BCL2A1	cytosol			cytosol
BCL2L1													Mitochondrion
BCL2L10
BCL2L11
BCL2L12									Nucleus
BCL2L13		Mitochondrion	Mitochondrion		Mitochondrion				Mitochondrion	Mitochondrion		Mitochondrion	Mitochondrion
BCL2L14									Cytosol
BCL2L15
BCL2L2	Mitochondrion			Mitochondrion					Mitochondrion
BCL3									Nucleus
BCL6	Nucleus			Nucleus					Nucleus			Nucleus	Nucleus
BCL6B	Nucleus			Nucleus		Nucleus			Nucleus					Nucleus
BCL7A
BCL7B		Nucleus											Nucleus
BCL7C									Nucleus				Nucleus
BCL9	Nucleus			Nucleus									Nucleus
BCL9L	Nucleus		Nucleus	Nucleus								Nucleus	Nucleus
BCLAF1			Nucleus						Nucleus	Large Protein Complex		Nucleus	Nucleus
BCLAF3	Mitochondrion			Mitochondrion									Nucleus
BCO1	Cytosol			Cytosol					Cytosol
BCO2	Mitochondrion			Mitochondrion					Mitochondrion
BCOR	Nucleus		Nucleus	Nucleus		Nucleus			Nucleus			Nucleus	Nucleus	Nucleus
BCORL1	Nucleus			Nucleus					Nucleus
BCORP1
BCR		PM							Cytosol
BCS1L	Mitochondrion			Mitochondrion				Mitochondrion	Mitochondrion	Mitochondrion
BDH1	Mitochondrion	Mitochondrion	Mitochondrion	Mitochondrion	Mitochondrion				Mitochondrion			Mitochondrion	Mitochondrion
BDH2	cytosol			cytosol								Cytosol	Cytosol
BDKRB1	PM			PM					PM
BDKRB2	PM			PM
BDNF	Secreted			Secreted					Secreted
BDP1	Nucleus		Nucleus	Nucleus					Nucleus			Nucleus	Nucleus
BEAN1
BECN1										Endosome
BECN2	cytosol			cytosol
BEGAIN
BEND2
BEND3	Nucleolus	Nucleus		Nucleolus									Nucleus
BEND4
BEND5	Golgi			Golgi
BEND6	Nucleus			Nucleus		Nucleus			Nucleus					Nucleus
BEND7	Secreted			Secreted
BEST1	PM			PM
BEST2	PM			PM					PM
BEST3	PM			PM		PM			PM					PM
BEST4	PM			PM		PM			PM					PM
BET1										Ergic/cisGolgi
BET1L	Golgi			Golgi					Golgi
BEX1						Nucleus			Nucleus				Cytosol	Nucleus
BEX2						Nucleus			Nucleus					Nucleus
BEX3									Nucleus			Cytosol	Cytosol
BEX4
BEX5	cytosol			cytosol
BFAR	ER			ER					ER
BFSP1									CS
BFSP2									CS
BGLAP	Secreted			Secreted					Secreted
BGN	Secreted			Secreted					Secreted
BHLHA15	Nucleus			Nucleus		Nucleus			Nucleus					Nucleus
BHLHA9						Nucleus			Nucleus					Nucleus
BHLHB9									Nucleus
BHLHE22	Nucleus			Nucleus					Nucleus
BHLHE23	Nucleus			Nucleus					Nucleus
BHLHE40									Nucleus			Nucleus	Nucleus
BHLHE41	Nucleus			Nucleus		Nucleus			Nucleus					Nucleus
BHMT	cytosol			cytosol								Cytosol	Cytosol
BHMT2									Cytosol		Cytosol
BICC1	cytosol			cytosol
BICD1	Golgi			Golgi
BICD2										PM
BICDL1	CS			CS					CS
BICDL2													CS
BICRA	Nucleus			Nucleus		Nucleus			Nucleus				Nucleus	Nucleus
BICRAL		Nucleus							Nucleus			Nucleus	Nucleus
BID									Mitochondrion			Cytosol	Cytosol
BIK	Mitochondrion			Mitochondrion
BIN1									Nucleus	Large Protein Complex		Cytosol	Cytosol
BIN2													PM
BIN3	CS			CS					CS
BIRC2									Nucleus		Cytosol
BIRC3									Nucleus
BIRC5
BIRC6										Large Protein Complex	Cytosol
BIRC7
BIRC8	cytosol			cytosol
BIVM									Nucleus				Nucleus
BLACE
BLCAP													Nucleolus
BLID
BLK	PM			PM					PM		Lysosome		Nucleus
BLM	Nucleus			Nucleus							Mitochondrion
BLMH	cytosol	Cytosol		cytosol						Endosome
BLNK									PM
BLOC1S1											Lysosome
BLOC1S2										Endosome
BLOC1S3	cytosol			cytosol					Cytosol				Golgi
BLOC1S4	cytosol			cytosol		CYTOSOL			Cytosol					CYTOSOL
BLOC1S5									Cytosol
BLOC1S6									Cytosol
BLVRA	cytosol			cytosol				CYTOSOL		Large Protein Complex	Cytosol	Cytosol	Cytosol
BLVRB	cytosol	Cytosol		cytosol				CYTOSOL	Cytosol	Large Protein Complex	Cytosol
BLZF1
BMERB1	cs			cs
BMF													Nucleus
BMI1									Nucleus
BMP1									PM
BMP10	Secreted			Secreted					Secreted
BMP15	Secreted			Secreted					Secreted
BMP2	Secreted			Secreted					Secreted
BMP2K	Nucleus			Nucleus					Nucleus			Nucleus	Nucleus
BMP2KL	Nucleus			Nucleus
BMP3	Secreted			Secreted					Secreted
BMP4	Secreted			Secreted					Secreted
BMP5	Secreted			Secreted				ER	Secreted
BMP6	Secreted			Secreted					Secreted				Mitochondrion
BMP7	Secreted			Secreted					Secreted
BMP8A	Secreted			Secreted					Secreted
BMP8B	Secreted			Secreted					Secreted
BMPER	Secreted			Secreted					Secreted
BMPR1A	PM	PM		PM				PM	PM				Cytosol
BMPR1B	PM			PM
BMPR2	PM			PM				PM
BMS1	Nucleolus			Nucleolus				Nucleus		Large Protein Complex
BMT2	Nucleolus			Nucleolus									Cytosol
BMX	cytosol			cytosol					PM
BNC1			Nucleus						Nucleus			Nucleus	Nucleus
BNC2	Nucleus			Nucleus					Nucleus			Nucleus	Nucleus
BNIP1		ER								ER		ER	ER
BNIP2									Nucleus
BNIP3
BNIP3L
BNIP5
BNIPL
BOC	PM			PM					PM
BOD1						CYTOSKELETON			CS					CYTOSKELETON
BOD1L1	Nucleus		Nucleus	Nucleus				Nucleus	Nucleus			Nucleus	Nucleus
BOD1L2
BOK
BOLA1	Mitochondrion			Mitochondrion					Secreted
BOLA2										Large Protein Complex
BOLA3	Mitochondrion	Mitochondrion		Mitochondrion					Secreted
BOLL	cytosol			cytosol
BOP1	Nucleolus	Nucleus		Nucleolus	Nucleus			Nucleus
BORA
BORCS5		Lysosome								Endosome	Lysosome
BORCS6	lysosome			lysosome					Cytosol	Endosome
BORCS7	lysosome			lysosome					Cytosol	Endosome
BORCS8	lysosome			lysosome					Cytosol
BPESC1
BPGM									Cytosol
BPHL	Mitochondrion	Mitochondrion		Mitochondrion					Mitochondrion		Mitochondrion		Mitochondrion
BPI						lysosome			Secreted					lysosome
BPIFA1	Secreted			Secreted					Secreted
BPIFA2	Secreted			Secreted					Secreted
BPIFA3	Secreted			Secreted					Secreted
BPIFA4P	Secreted			Secreted
BPIFB1	Secreted			Secreted					Secreted
BPIFB2	Secreted			Secreted		ER								ER
BPIFB3
BPIFB4
BPIFB6	Secreted			Secreted
BPIFC	Secreted			Secreted					Secreted
BPNT1	Cytosol			Cytosol					Cytosol	Golgi			Nucleus
BPNT2	Golgi	ER		Golgi			GOLGI	GOLGI		Golgi	Golgi
BPTF			Nucleus			Nucleus		Nucleus	Nucleus			Nucleus	Nucleus	Nucleus
BPY2	Nucleus			Nucleus
BRAF
BRAP	cytosol			cytosol						Large Protein Complex
BRAT1						Nucleus			Nucleus		Cytosol	Nucleus	Nucleus	Nucleus
BRAWNIN	Secreted			Secreted		Mitochondrion								Mitochondrion
BRCA1		Nucleus										Nucleus	Nucleus
BRCA2									CS
BRCC3								Nucleus			Cytosol	Nucleus	Nucleus
BRD1	Nucleus			Nucleus					Nucleus			Nucleus	Nucleus
BRD2	Nucleus	Nucleus	Nucleus	Nucleus		Nucleus			Nucleus			Nucleus	Nucleus	Nucleus
BRD3	Nucleus	Nucleus		Nucleus		Nucleus	Nucleus	Nucleus	Nucleus				Nucleus	Nucleus
BRD3OS
BRD4	Nucleus	Nucleus	Nucleus	Nucleus			Nucleus	Nucleus	Nucleus			Nucleus	Nucleus
BRD7	Nucleus	Nucleus		Nucleus					Nucleus
BRD8	Nucleus	Nucleus		Nucleus				Nucleus	Nucleus
BRD9						Nucleus			Nucleus				Nucleus	Nucleus
BRDT	Nucleus			Nucleus		Nucleus			Nucleus					Nucleus
BRF1	Nucleus			Nucleus					Nucleus
BRF2	Nucleus			Nucleus					Nucleus			Nucleolus	Nucleolus
BRI3	lysosome			lysosome
BRI3BP	Mitochondrion	ER		Mitochondrion					Mitochondrion	ER
BRICD5	Secreted			Secreted
BRINP1	cytosol			cytosol
BRINP2	Secreted			Secreted
BRINP3
BRIP1						Nucleus			Nucleus			Nucleus	Nucleus	Nucleus
BRIX1	Nucleolus	Nucleus		Nucleolus	Nucleus			Nucleus		Large Protein Complex
BRK1	CS	PM		CS					Cytosol	Large Protein Complex
BRME1													Nucleus
BRMS1									Nucleus
BRMS1L	Nucleus			Nucleus					Nucleus			Nucleus	Nucleus
BROX	Secreted			Secreted
BRPF1								Nucleus	Nucleus
BRPF3									Nucleus
BRS3	PM			PM		PM			PM					PM
BRSK1									Nucleus
BRSK2													Golgi
BRWD1									Nucleolus
BRWD1-AS2
BRWD3	Nucleus			Nucleus		Nucleus			Nucleus					Nucleus
BSCL2	ER			ER					ER
BSDC1		Cytosol								Golgi	Cytosol
BSG	PM	PM		PM	PM		PM	PM	PM	PM	PM
BSN									CS
BSND						PM			PM					PM
BSPH1	Secreted			Secreted					Secreted
BSPRY
BST1	PM			PM		PM			PM					PM
BST2										Endosome
BSX	Nucleus			Nucleus		Nucleus			Nucleus					Nucleus
BTAF1	Nucleus			Nucleus					Nucleus
BTBD1	cytosol			cytosol
BTBD10												Nucleolus	Nucleolus
BTBD11
BTBD16
BTBD17	Secreted			Secreted					PM
BTBD18	Nucleus			Nucleus		Nucleus			Nucleus					Nucleus
BTBD19
BTBD2	cytosol			cytosol
BTBD3
BTBD6	cytosol			cytosol									Nucleus
BTBD7	Nucleus			Nucleus		Nucleus			Nucleus					Nucleus
BTBD8	Nucleus			Nucleus					Nucleus			Nucleus	Nucleus
BTBD9													Nucleus
BTC	Secreted			Secreted		PM								PM
BTD	Secreted			Secreted					Secreted
BTF3									Nucleus	Large Protein Complex		Cytosol	Cytosol
BTF3L4										Large Protein Complex
BTG1									Nucleus
BTG2
BTG3
BTG4
BTK
BTLA	PM			PM
BTN1A1	Secreted			Secreted		PM			Secreted					PM
BTN2A1	PM			PM				PM					PM
BTN2A2	PM			PM		PM							Mitochondrion	PM
BTN2A3P
BTN3A1	PM			PM		PM								PM
BTN3A2	PM			PM		PM								PM
BTN3A3	PM			PM
BTNL10
BTNL2	PM			PM		PM			PM					PM
BTNL3						PM								PM
BTNL8	PM			PM
BTNL9	PM			PM		PM								PM
BTRC
BUB1	Nucleus			Nucleus					Nucleus
BUB1B												Cytosol	Cytosol
BUB3	Nucleus	Nucleus		Nucleus			Nucleus	Nucleus	Nucleus	Large Protein Complex		Nucleus	Nucleus
BUD13	Nucleus		Nucleus	Nucleus				Nucleus	Nucleus		Nucleus	Nucleus	Nucleus
BUD23										Large Protein Complex		Nucleus	Nucleus
BUD31	Nucleus	Nucleus		Nucleus				Nucleus	Nucleus	Large Protein Complex
BVES	PM			PM
BVES-AS1
BYSL		Nucleus						Nucleus		Large Protein Complex
BZW1								Nucleus		Large Protein Complex
BZW2								Nucleus		Large Protein Complex			CS
C10orf105
C10orf113
C10orf120
C10orf126
C10orf143
C10orf53
C10orf55													Nucleus
C10orf62
C10orf67	Mitochondrion			Mitochondrion
C10orf82													Mitochondrion
C10orf90	CS			CS					CS
C10orf95
C11orf1	Nucleus		Nucleus	Nucleus		Nucleus			Nucleus			Nucleus	Nucleus	Nucleus
C11orf16
C11orf21	cytosol			cytosol
C11orf24
C11orf40
C11orf42
C11orf45	Secreted			Secreted									Cytosol
C11orf49													Nucleus
C11orf52	Secreted			Secreted
C11orf53
C11orf54	Nucleus	Cytosol		Nucleus		Nucleus			Nucleus		Cytosol			Nucleus
C11orf68											Cytosol		Nucleolus
C11orf71
C11orf72
C11orf86
C11orf87
C11orf91
C11orf94	Secreted			Secreted
C11orf95
C11orf96
C11orf97	CS			CS
C11orf98
C12orf29
C12orf4	cytosol			cytosol									Nucleus
C12orf40
C12orf42
C12orf45
C12orf50
C12orf54
C12orf56
C12orf57	cytosol		Nucleus	cytosol					Nucleus			Nucleus	Nucleus
C12orf60
C12orf65	Mitochondrion			Mitochondrion					Mitochondrion
C12orf66	lysosome			lysosome		lysosome						Lysosome	Lysosome	lysosome
C12orf71
C12orf74
C12orf76
C12orf77
C13orf42
C13orf46
C14orf119	Mitochondrion			Mitochondrion					Mitochondrion
C14orf132
C14orf177
C14orf178
C14orf28													Cytosol
C14orf93	Secreted			Secreted
C15orf32
C15orf39	Cytosol		Cytosol	Cytosol		CYTOSOL			Cytosol			Cytosol	Cytosol	CYTOSOL
C15orf40										Large Protein Complex
C15orf54
C15orf56
C15orf61	Secreted			Secreted
C15orf62	Mitochondrion			Mitochondrion
C15orf65
C16orf46
C16orf47
C16orf54
C16orf70	Golgi			Golgi
C16orf71
C16orf72
C16orf74
C16orf78	Nucleus			Nucleus		Nucleus								Nucleus
C16orf82
C16orf86
C16orf87													Nucleus
C16orf89	Secreted			Secreted		CYTOSOL			Cytosol					CYTOSOL
C16orf90
C16orf95													ER
C16orf96
C16orf97
C17orf100
C17orf102
C17orf107													Nucleus
C17orf113
C17orf50												Nucleus	Nucleus
C17orf58	Secreted			Secreted
C17orf64
C17orf67	Secreted			Secreted
C17orf75									Golgi	Large Protein Complex
C17orf77	Secreted			Secreted
C17orf78
C17orf80	Secreted			Secreted
C17orf98
C17orf99	Secreted			Secreted					Secreted
C18orf12
C18orf15
C18orf21		Nucleus
C18orf25
C18orf32		ER				ER								ER
C18orf63													Mitochondrion
C19orf12									Mitochondrion			Cytosol	Cytosol
C19orf18	Secreted			Secreted									Golgi
C19orf25
C19orf44
C19orf47	Nucleus		Nucleus	Nucleus		Nucleus		Nucleus	Nucleus			Nucleus	Nucleus	Nucleus
C19orf48													PM
C19orf53								Nucleus		Large Protein Complex			Nucleus
C19orf54
C19orf67
C19orf71
C19orf73
C19orf81
C19orf84
C19orf85
C1D												Nucleus	Nucleus
C1GALT1	Golgi	ER		Golgi
C1GALT1C1
C1GALT1C1L
C1orf100
C1orf105
C1orf109
C1orf112													Mitochondrion
C1orf115
C1orf122
C1orf127
C1orf131	Nucleus	Nucleus		Nucleus
C1orf140
C1orf141
C1orf146
C1orf147
C1orf158
C1orf159
C1orf162
C1orf167
C1orf174	Nucleus		Nucleus	Nucleus				Nucleus	Nucleus			Nucleus	Nucleus
C1orf185
C1orf189
C1orf194	CS			CS					CS
C1orf195
C1orf198	cytosol			cytosol		CYTOSOL						Cytosol	Cytosol	CYTOSOL
C1orf21
C1orf210
C1orf216
C1orf220
C1orf226													Nucleus
C1orf229
C1orf232
C1orf43
C1orf50		Cytosol									Cytosol
C1orf52	Nucleus		Nucleus	Nucleus		Nucleus			Nucleus		Cytosol	Nucleus	Nucleus	Nucleus
C1orf53
C1orf54	Secreted			Secreted									PM
C1orf74
C1orf87
C1orf94
C1QA	Secreted			Secreted					Secreted
C1QB	Secreted			Secreted					Secreted
C1QBP		Mitochondrion			Mitochondrion			Mitochondrion		Mitochondrion
C1QC	Secreted			Secreted					Secreted
C1QL1	Secreted			Secreted					Secreted
C1QL2	Secreted			Secreted					Secreted
C1QL3	Secreted			Secreted					Secreted
C1QL4	Secreted			Secreted
C1QTNF1	Secreted			Secreted		PM								PM
C1QTNF12	Secreted			Secreted					Secreted
C1QTNF2	Secreted			Secreted
C1QTNF3	Secreted			Secreted									Golgi
C1QTNF4	Secreted			Secreted					Secreted
C1QTNF5	Secreted			Secreted
C1QTNF6	Secreted			Secreted									Nucleus
C1QTNF7	Secreted			Secreted					Secreted
C1QTNF8	Secreted			Secreted					Secreted
C1QTNF9	Secreted			Secreted					Secreted
C1QTNF9B	Secreted			Secreted					Secreted
C1R	Secreted			Secreted					Secreted
C1RL	Secreted			Secreted					Secreted
C1S	Secreted			Secreted					Secreted
C2	Secreted			Secreted					Secreted
C20orf141
C20orf144
C20orf173
C20orf194
C20orf197
C20orf202
C20orf203	cytosol			cytosol
C20orf204
C20orf27
C20orf85
C20orf96
C21orf58
C21orf62
C21orf62-AS1
C22orf15
C22orf23													Nucleus
C22orf24
C22orf31
C22orf34
C22orf39													ER
C22orf42
C22orf46	Secreted			Secreted					Secreted
C2CD2													Nucleus
C2CD2L
C2CD3	CS			CS					CS
C2CD4A	Nucleus			Nucleus					Nucleus
C2CD4B	Nucleus			Nucleus		Nucleus			Nucleus					Nucleus
C2CD4C	Cytosol			Cytosol
C2CD4D
C2CD5										PM
C2CD6
C2orf15
C2orf16						Nucleus								Nucleus
C2orf27A
C2orf42			Nucleus			Nucleus			Nucleus			Nucleus	Nucleus	Nucleus
C2orf48
C2orf49	Nucleus	Nucleus		Nucleus		Nucleus		Nucleus						Nucleus
C2orf50
C2orf66	Secreted			Secreted					Secreted
C2orf68
C2orf69	Secreted			Secreted
C2orf72
C2orf73
C2orf74
C2orf76													ER
C2orf78
C2orf80													Golgi
C2orf81													Nucleolus
C2orf83
[truncated: 18,184 more rows]

## Sheet: Annotations
			https://www.uniprot.org/uniprot/?query=proteome:UP000005640%20reviewed:yes								https://compartments.jensenlab.org/Downloads	DOI: 10.1038/ncomms9992			DOI: 10.1126/science.aal3321			https://www.proteinatlas.org/download/subcellular_location.tsv.zip						DOI: 10.7554/eLife.16950.001			DOI:10.1016/j.celrep.2017.08.063			DOI:10.1074/mcp.M116.064527
								5915	9892	11322	9600	915	2756	3547	638	2095	1152	12192	4444	12192	885	2475	4594	1711	3756	3756	815	3685	3685	6213		1779
Ensembl	Ensembl Protein	Entrez Gene Id	Human Uniprot	Gene 2020	Uniprot Subcellular location [CC]	Gene ontology (cellular component)	Transmembrane or lipid anchored	GO Single	Uniprot Single	Uniprot GO sum	Compartments human benchmark single	SVM Christoforou	Christoforou Assigned loc	Chrisgoforou Thul Assigned loc	Thul SVM	Thul assigned location (5% FDR)	SVM markerS Christoforou /Thul	HPA Main location 2021	HPA Additional location2021	Reliability 2021	HPA Single 2021 Enhanced	HPA Single 2021 Supported	HPA Single 2021 Approved	Itzhak Makers PMID:27278775	Itzhak Predictions PMID:27278775	Prediction Confidence PMID:27278775	Itzhak et al 2017 Mouse Neurons Marker	Itzhak et al 2017 Mouse Neurons Prediction	Itzhak et al 2017 Mouse Neurons confidence	Jadot Predominant comp DOI 10.1074/mcp.M116.064527	Jadot score	Jadot >0.8
ENSG00000121410	ENSP00000263100	1	P04217	A1BG	Secreted.	blood microparticle [GO:0072562]; collagen-containing extracellular matrix [GO:0062023]; extracellular exosome [GO:0070062]; extracellular region [GO:0005576]; extracellular space [GO:0005615]; ficolin-1-rich granule lumen [GO:1904813]; platelet alpha granule lumen [GO:0031093]; secretory granule lumen [GO:0034774]		Secreted	Secreted	Secreted	Secreted
ENSG00000148584	ENSP00000282641	29974	Q9NQ94	A1CF	Nucleus {ECO:0000269|PubMed:12881431}. Endoplasmic reticulum {ECO:0000250}. Cytoplasm {ECO:0000269|PubMed:12881431}. Note=Predominantly nuclear where it localizes to heterochromatin. Also cytoplasmic where it is found at the outer surface of the endoplasmic reticulum (By similarity). Shuttles between the nucleus and cytoplasm. May be transported into the nucleus by the nuclear import protein TNPO…	apolipoprotein B mRNA editing enzyme complex [GO:0030895]; cytoplasm [GO:0005737]; endoplasmic reticulum [GO:0005783]; nucleoplasm [GO:0005654]; nucleus [GO:0005634]					Nucleus							Nucleoplasm		Supported		Nucleus	Nucleus							ER	0.467543
ENSG00000175899	ENSP00000323929	2	P01023	A2M	Secreted {ECO:0000269|PubMed:6203908}.	blood microparticle [GO:0072562]; collagen-containing extracellular matrix [GO:0062023]; cytosol [GO:0005829]; extracellular exosome [GO:0070062]; extracellular region [GO:0005576]; extracellular space [GO:0005615]; platelet alpha granule lumen [GO:0031093]			Secreted	Secreted	Secreted																			Lysosome	0.549386
ENSG00000166535	ENSP00000299698	144568	A8K2U0	A2ML1	Secreted {ECO:0000269|PubMed:16298998}.	extracellular exosome [GO:0070062]; extracellular space [GO:0005615]		Secreted	Secreted	Secreted	Secreted
ENSG00000184389	ENSP00000475261	127550	U3KPV4	A3GALT2	Golgi apparatus, Golgi stack membrane {ECO:0000250|UniProtKB:A0A4Z3}; Single-pass type II membrane protein {ECO:0000250|UniProtKB:A0A4Z3}. Note=Also found in numerous large vesicles throughout the cytoplasm of the soma. {ECO:0000250|UniProtKB:A0A4Z3}.	Golgi apparatus [GO:0005794]; Golgi cisterna membrane [GO:0032580]; integral component of membrane [GO:0016021]; vesicle [GO:0031982]	1	Golgi		Golgi
ENSG00000128274	ENSP00000249005	53947	Q9NPC4	A4GALT	Golgi apparatus membrane {ECO:0000305}; Single-pass type II membrane protein {ECO:0000305}.	integral component of Golgi membrane [GO:0030173]; membrane [GO:0016020]	1	Golgi	Golgi	Golgi	Golgi							Mitochondria		Uncertain
ENSG00000118017	ENSP00000236709	51146	Q9UNA3	A4GNT	Golgi apparatus membrane {ECO:0000305}; Single-pass type II membrane protein {ECO:0000255}.	Golgi membrane [GO:0000139]; integral component of membrane [GO:0016021]; membrane [GO:0016020]	1	Golgi	Golgi	Golgi	Golgi
ENSG00000094914	ENSP00000209873	8086	Q9NRG9	AAAS	Nucleus, nuclear pore complex {ECO:0000269|PubMed:19782045}. Cytoplasm, cytoskeleton, spindle pole {ECO:0000269|PubMed:26246606}. Note=In metaphase cells localizes within the spindle with some accumulation around spindle poles, with the highest concentration between the centrosome and metaphase plate (PubMed:26246606). The localization to the spindle is microtubule-mediated (PubMed:26246606). {EC…	centrosome [GO:0005813]; cytosol [GO:0005829]; host cell [GO:0043657]; membrane [GO:0016020]; mitotic spindle [GO:0072686]; nuclear envelope [GO:0005635]; nuclear membrane [GO:0031965]; nuclear pore [GO:0005643]; nucleoplasm [GO:0005654]; nucleus [GO:0005634]; spindle pole [GO:0000922]					Nucleus							Nuclear membrane	Centrosome;Cytosol	Approved					ER	Very Low		Large Protein Complex	Medium	ER	0.565363
ENSG00000081760	ENSP00000324842	65985	Q86V21	AACS	Cytoplasm, cytosol {ECO:0000250}.	cell [GO:0005623]; cytosol [GO:0005829]		Cytosol	cytosol	cytosol	Cytosol		Cytosol	Cytosol				Vesicles		Approved								CS	Low	Cytosol	0.932584	Cytosol
ENSG00000114771	ENSP00000232892	13	P22760	AADAC	Endoplasmic reticulum membrane; Single-pass type II membrane protein. Microsome membrane; Single-pass type II membrane protein.	endoplasmic reticulum membrane [GO:0005789]; integral component of membrane [GO:0016021]	1	ER	ER	ER	ER																			ER	0.873509	ER
ENSG00000197953	ENSP00000348911	344752	Q6P093	AADACL2	Secreted.	extracellular region [GO:0005576]; integral component of membrane [GO:0016021]		Secreted	Secreted	Secreted	Secreted
ENSG00000188984	ENSP00000352268	126767	Q5VUY0	AADACL3		integral component of membrane [GO:0016021]
ENSG00000204518	ENSP00000365395	343066	Q5VUY2	AADACL4	Membrane {ECO:0000305}; Single-pass type II membrane protein {ECO:0000305}.	integral component of membrane [GO:0016021]	1
ENSG00000109576	ENSP00000336808	51166	Q8N5Z0	AADAT	Mitochondrion {ECO:0000305}.	mitochondrial matrix [GO:0005759]		Mitochondrion	Mitochondrion	Mitochondrion	Mitochondrion							PM	Vesicles	Approved										Mitochondrion	0.870293	Mitochondrion
ENSG00000103591	ENSP00000261880	79719	Q6PD74	AAGAB	Cytoplasm, cytosol {ECO:0000269|PubMed:23000146, ECO:0000269|PubMed:23064416}.	cytoplasm [GO:0005737]; cytosol [GO:0005829]; nuclear speck [GO:0016607]		Cytosol	cytosol	cytosol								Cytosol;Nuclear speckles		Supported
ENSG00000115977	ENSP00000385181	22848	Q2M2I8	AAK1	Cell membrane {ECO:0000250|UniProtKB:F1MH24}; Peripheral membrane protein {ECO:0000250|UniProtKB:F1MH24}. Membrane, clathrin-coated pit {ECO:0000250|UniProtKB:P0C1X8}. Cell junction, synapse, presynapse {ECO:0000250|UniProtKB:P0C1X8}. Note=Active when found in clathrin-coated pits at the plasma membrane. In neuronal cells, enriched at presynaptic terminals. In non-neuronal cells, enriched at lead…	cell junction [GO:0030054]; cell leading edge [GO:0031252]; clathrin-coated pit [GO:0005905]; clathrin-coated vesicle [GO:0030136]; cytosol [GO:0005829]; extrinsic component of plasma membrane [GO:0019897]; nucleus [GO:0005634]; terminal bouton [GO:0043195]			PM	PM	PM							PM	Cytosol	Supported					Large Protein Complex	Very High		Endosome	Medium
ENSG00000087884	ENSP00000377078	28971	Q9H7C9	AAMDC	Cytoplasm {ECO:0000250}. Note=Diffuse distribution with some highly concentrated spots around the nucleus. {ECO:0000250}.	cytoplasm [GO:0005737]												Nucleoplasm	Cytosol	Approved
ENSG00000127837	ENSP00000248450	14	Q13685	AAMP	Cell membrane. Cytoplasm.	cell surface [GO:0009986]; cytosol [GO:0005829]; intercellular bridge [GO:0045171]; microtubule cytoskeleton [GO:0015630]; plasma membrane [GO:0005886]					PM							Microtubules	Cytosol	Supported										Cytosol	0.946252	Cytosol
ENSG00000129673	ENSP00000250615	15	Q16613	AANAT	Cytoplasm {ECO:0000269|PubMed:11313340}.	cytoplasm [GO:0005737]; cytosol [GO:0005829]; perinuclear region of cytoplasm [GO:0048471]			cytosol	cytosol								Cytosol		Supported		Cytosol	Cytosol
ENSG00000131043	ENSP00000313674	25980	Q9Y312	AAR2		spliceosomal complex [GO:0005681]												Cytosol		Approved			Cytosol							Cytosol	0.765454
ENSG00000205002	ENSP00000367528	441376	Q4LEZ3	AARD														Lipid droplets		Approved
ENSG00000090861	ENSP00000261772	16	P49588	AARS1	Cytoplasm {ECO:0000255|HAMAP-Rule:MF_03133, ECO:0000269|PubMed:27911835}.	cytoplasm [GO:0005737]; cytosol [GO:0005829]; extracellular exosome [GO:0070062]; membrane [GO:0016020]; mitochondrion [GO:0005739]			cytosol	cytosol			Cytosol	Cytosol	CYTOSOL	CYTOSOL	CYTOSOL	Cytosol		Enhanced	Cytosol	Cytosol	Cytosol		Large Protein Complex	Medium		Endosome	Very Low	Cytosol	0.932317	Cytosol
ENSG00000124608	ENSP00000244571	57505	Q5JTZ9	AARS2	Mitochondrion {ECO:0000255|HAMAP-Rule:MF_03133, ECO:0000269|PubMed:21549344}.	mitochondrion [GO:0005739]		Mitochondrion	Mitochondrion	Mitochondrion	Mitochondrion	Mitochondrion	Mitochondrion	Mitochondrion	Mitochondrion	Mitochondrion	Mitochondrion	Mitochondria		Enhanced	Mitochondrion	Mitochondrion	Mitochondrion	Mitochondrion	Mitochondrion	Medium	Mitochondrion	Mitochondrion	High	Mitochondrion	0.902417	Mitochondrion
ENSG00000108825	ENSP00000353355	100885850	Q9BTE6	AARSD1	Cytoplasm {ECO:0000250}.	cytoplasm [GO:0005737]; nucleus [GO:0005634]			cytosol	cytosol		Cytosol	Cytosol	Cytosol		CYTOSOL	Cytosol	Cytosol;Nuclear membrane		Approved								Large Protein Complex	High
ENSG00000157426	ENSP00000205214	132949	Q4L235	AASDH
ENSG00000149313	ENSP00000278618	60496	Q9NRN7	AASDHPPT	Cytoplasm {ECO:0000269|PubMed:12815048}.	cytosol [GO:0005829]; extracellular exosome [GO:0070062]			cytosol	cytosol																				Cytosol	0.780072
ENSG00000008311	ENSP00000377040	10157	Q9UDR5	AASS	Mitochondrion {ECO:0000250}.	cytoplasm [GO:0005737]; intracellular membrane-bounded organelle [GO:0043231]; mitochondrial matrix [GO:0005759]; mitochondrion [GO:0005739]			Mitochondrion	Mitochondrion	Mitochondrion			mitochondrion		Mitochondrion		Mitochondria	Vesicles	Enhanced										Mitochondrion	0.937216	Mitochondrion
ENSG00000275700	ENSP00000477848	26574	Q9NY61	AATF	Nucleus, nucleolus {ECO:0000269|PubMed:12429849}.	cytoplasm [GO:0005737]; Golgi apparatus [GO:0005794]; nuclear transcription factor complex [GO:0044798]; nucleolus [GO:0005730]; nucleoplasm [GO:0005654]; nucleus [GO:0005634]			Nucleolus	Nucleolus		Nucleus	Nucleus	Nucleus	Nucleus	Nucleus	Nucleus	Nucleoli	Nucleoplasm	Supported								Large Protein Complex	High
ENSG00000181409	ENSP00000324196	9625	Q6ZMQ8	AATK	Membrane {ECO:0000250}; Single-pass type I membrane protein {ECO:0000250}. Cytoplasm {ECO:0000269|PubMed:10837911}. Cytoplasm, perinuclear region {ECO:0000269|PubMed:10837911}. Note=Predominantly perinuclear.	integral component of membrane [GO:0016021]; perinuclear region of cytoplasm [GO:0048471]	1											Mitochondria		Uncertain
ENSG00000183044	ENSP00000268251	18	P80404	ABAT	Mitochondrion matrix.	4-aminobutyrate transaminase complex [GO:0032144]; mitochondrial matrix [GO:0005759]; mitochondrion [GO:0005739]; neuron projection [GO:0043005]		Mitochondrion	Mitochondrion	Mitochondrion	Mitochondrion							Mitochondria		Supported		Mitochondrion	Mitochondrion					Mitochondrion	Medium	Mitochondrion	0.929993	Mitochondrion
ENSG00000165029	ENSP00000363868	19	O95477	ABCA1	Membrane {ECO:0000269|PubMed:19258317, ECO:0000269|PubMed:19556522}; Multi-pass membrane protein {ECO:0000269|PubMed:19258317, ECO:0000269|PubMed:19556522}. Cell membrane {ECO:0000269|PubMed:24097981}. Endosome {ECO:0000269|PubMed:24097981}.	endocytic vesicle [GO:0030139]; endoplasmic reticulum membrane [GO:0005789]; endosome [GO:0005768]; external side of plasma membrane [GO:0009897]; Golgi apparatus [GO:0005794]; integral component of plasma membrane [GO:0005887]; intracellular membrane-bounded organelle [GO:0043231]; membrane raft [GO:0045121]; perinuclear region of cytoplasm [GO:0048471]; phagocytic vesicle [GO:0045335]; plasma m…	1						PM	PM				Nucleoplasm;Vesicles		Approved										PM	0.782297
ENSG00000154263	ENSP00000269081	10349	Q8WWZ4	ABCA10	Membrane {ECO:0000305}; Multi-pass membrane protein {ECO:0000305}.	integral component of membrane [GO:0016021]; intracellular membrane-bounded organelle [GO:0043231]	1
ENSG00000251595			Q4W5N1	ABCA11P		integral component of membrane [GO:0016021]
ENSG00000144452	ENSP00000272895	26154	Q86UK0	ABCA12	Membrane {ECO:0000305}; Multi-pass membrane protein {ECO:0000305}.	cell [GO:0005623]; cytoplasm [GO:0005737]; cytosol [GO:0005829]; epidermal lamellar body [GO:0097209]; integral component of membrane [GO:0016021]; intracellular membrane-bounded organelle [GO:0043231]; plasma membrane [GO:0005886]	1											PM;Vesicles	Cytosol;Nucleoli	Approved										Mitochondrion	0.435498
ENSG00000179869	ENSP00000409268	154664	Q86UQ4	ABCA13	Membrane {ECO:0000305}; Multi-pass membrane protein {ECO:0000305}.	azurophil granule membrane [GO:0035577]; integral component of membrane [GO:0016021]; intracellular membrane-bounded organelle [GO:0043231]; plasma membrane [GO:0005886]; secretory granule membrane [GO:0030667]	1											Vesicles	Centrosome;Cytosol	Approved
ENSG00000107331	ENSP00000344155	20	Q9BZC7	ABCA2	Endosome membrane {ECO:0000269|PubMed:11309290}; Multi-pass membrane protein {ECO:0000269|PubMed:11309290}. Lysosome membrane {ECO:0000269|PubMed:11309290}; Multi-pass membrane protein {ECO:0000269|PubMed:11309290}. Note=Forms discrete, punctate intracellular vesicles. {ECO:0000269|PubMed:11309290}.	ATP-binding cassette (ABC) transporter complex [GO:0043190]; cell [GO:0005623]; cytoplasmic vesicle [GO:0031410]; endosome [GO:0005768]; endosome membrane [GO:0010008]; integral component of membrane [GO:0016021]; intracellular membrane-bounded organelle [GO:0043231]; lysosomal membrane [GO:0005765]; lysosome [GO:0005764]; membrane [GO:0016020]; microtubule organizing center [GO:0005815]; plasma …	1																		Endosome	Very High				ER	0.685028
ENSG00000167972	ENSP00000301732	21	Q99758	ABCA3	Membrane {ECO:0000305}; Multi-pass membrane protein {ECO:0000305}.	alveolar lamellar body [GO:0097208]; alveolar lamellar body membrane [GO:0097233]; extracellular space [GO:0005615]; integral component of membrane [GO:0016021]; intracellular membrane-bounded organelle [GO:0043231]; lamellar body membrane [GO:0097232]; plasma membrane [GO:0005886]	1				PM							Cytosol;Nucleoplasm		Approved
ENSG00000198691	ENSP00000359245	24	P78363	ABCA4	Membrane {ECO:0000269|PubMed:10075733}; Multi-pass membrane protein {ECO:0000269|PubMed:10075733}. Endoplasmic reticulum {ECO:0000269|PubMed:24097981}. Note=Localized to outer segment disk edges of rods and cones, with around one million copies/photoreceptor.	endoplasmic reticulum [GO:0005783]; integral component of plasma membrane [GO:0005887]; intracellular membrane-bounded organelle [GO:0043231]; membrane [GO:0016020]; photoreceptor disc membrane [GO:0097381]	1	ER	ER	ER
ENSG00000154265	ENSP00000376443	23461	Q8WWZ7	ABCA5	Lysosome membrane; Multi-pass membrane protein. Late endosome membrane; Multi-pass membrane protein. Golgi apparatus membrane {ECO:0000250}; Multi-pass membrane protein {ECO:0000250}.	Golgi apparatus [GO:0005794]; Golgi membrane [GO:0000139]; integral component of membrane [GO:0016021]; intracellular membrane-bounded organelle [GO:0043231]; late endosome [GO:0005770]; late endosome membrane [GO:0031902]; lysosomal membrane [GO:0005765]; lysosome [GO:0005764]	1				Lysosome							Nucleoplasm		Approved			Nucleus
ENSG00000154262	ENSP00000284425	23460	Q8N139	ABCA6	Membrane {ECO:0000305}; Multi-pass membrane protein {ECO:0000305}.	integral component of membrane [GO:0016021]; intracellular membrane-bounded organelle [GO:0043231]; nucleoplasm [GO:0005654]; plasma membrane [GO:0005886]	1											Nucleoplasm		Enhanced	Nucleus	Nucleus	Nucleus							Golgi	0.748922
ENSG00000064687	ENSP00000263094	10347	Q8IZY2	ABCA7	Cell membrane {ECO:0000269|PubMed:12917409, ECO:0000269|PubMed:14592415}; Multi-pass membrane protein {ECO:0000255}. Golgi apparatus membrane {ECO:0000250|UniProtKB:Q91V24}; Multi-pass membrane protein {ECO:0000255}. Early endosome membrane {ECO:0000250|UniProtKB:Q91V24}; Multi-pass membrane protein {ECO:0000255}. Cytoplasm {ECO:0000250|UniProtKB:Q91V24}. Cell projection, ruffle membrane {ECO:000…	cell junction [GO:0030054]; cell surface [GO:0009986]; early endosome membrane [GO:0031901]; endoplasmic reticulum [GO:0005783]; glial cell projection [GO:0097386]; Golgi apparatus [GO:0005794]; Golgi membrane [GO:0000139]; integral component of membrane [GO:0016021]; intracellular membrane-bounded organelle [GO:0043231]; phagocytic cup [GO:0001891]; plasma membrane [GO:0005886]; ruffle membrane …	1											Golgi apparatus;PM	Cell Junctions	Supported
ENSG00000141338	ENSP00000269080	10351	O94911	ABCA8	Cell membrane {ECO:0000305}; Multi-pass membrane protein {ECO:0000305}.	integral component of membrane [GO:0016021]; intracellular membrane-bounded organelle [GO:0043231]; plasma membrane [GO:0005886]	1	PM	PM	PM	PM							Nucleoplasm	Cytosol	Approved										PM	0.712491
ENSG00000154258	ENSP00000342216	10350	Q8IUA7	ABCA9	Membrane {ECO:0000305}; Multi-pass membrane protein {ECO:0000305}.	integral component of membrane [GO:0016021]; intracellular membrane-bounded organelle [GO:0043231]	1											Endoplasmic reticulum		Approved			ER
ENSG00000085563	ENSP00000265724	5243	P08183	ABCB1	Cell membrane {ECO:0000250}; Multi-pass membrane protein {ECO:0000255|PROSITE-ProRule:PRU00441}. Apical cell membrane {ECO:0000269|PubMed:8898203}.	apical plasma membrane [GO:0016324]; cell surface [GO:0009986]; external side of apical plasma membrane [GO:0098591]; extracellular exosome [GO:0070062]; integral component of membrane [GO:0016021]; membrane [GO:0016020]; plasma membrane [GO:0005886]	1		PM	PM	PM			PM		PM		Cytosol;Focal adhesion sites;Nucleoplasm		Approved				PM	PM	Very High				PM	0.676669
ENSG00000135776	ENSP00000355637	23456	Q9NRK6	ABCB10	Mitochondrion inner membrane {ECO:0000250|UniProtKB:Q9JI39}; Multi-pass membrane protein {ECO:0000255}.	integral component of membrane [GO:0016021]; integral component of mitochondrial membrane [GO:0032592]; mitochondrial inner membrane [GO:0005743]	1	Mitochondrion	Mitochondrion	Mitochondrion	Mitochondrion														Mitochondrion	Medium		Mitochondrion	Medium	Mitochondrion	0.709819
ENSG00000073734	ENSP00000497931	8647	O95342	ABCB11	Membrane; Multi-pass membrane protein.	apical part of cell [GO:0045177]; extracellular exosome [GO:0070062]; integral component of membrane [GO:0016021]; integral component of plasma membrane [GO:0005887]; intercellular canaliculus [GO:0046581]; membrane [GO:0016020]; plasma membrane [GO:0005886]	1				PM							Cytosol;Nucleoplasm;PM		Uncertain										PM	0.674164
ENSG00000005471	ENSP00000265723	5244	P21439	ABCB4	Cell membrane {ECO:0000269|PubMed:23468132, ECO:0000269|PubMed:24045840, ECO:0000269|PubMed:24806754, ECO:0000269|PubMed:28012258}; Multi-pass membrane protein {ECO:0000255|PROSITE-ProRule:PRU00441}. Apical cell membrane {ECO:0000269|PubMed:15258199, ECO:0000269|PubMed:19674157, ECO:0000269|PubMed:21820390, ECO:0000269|PubMed:24122873, ECO:0000269|PubMed:24594635, ECO:0000269|PubMed:24723470, ECO…	actin cytoskeleton [GO:0015629]; apical plasma membrane [GO:0016324]; clathrin-coated vesicle [GO:0030136]; cytoplasm [GO:0005737]; cytosol [GO:0005829]; extracellular exosome [GO:0070062]; focal adhesion [GO:0005925]; integral component of membrane [GO:0016021]; integral component of plasma membrane [GO:0005887]; intercellular canaliculus [GO:0046581]; membrane [GO:0016020]; membrane raft [GO:00…	1				PM							CS	Focal adhesion sites	Approved										PM	0.767332
ENSG00000004846	ENSP00000258738	340273	Q2M3G0	ABCB5	Cell membrane {ECO:0000269|PubMed:12960149}; Multi-pass membrane protein {ECO:0000255|PROSITE-ProRule:PRU00441, ECO:0000269|PubMed:12960149}.	integral component of membrane [GO:0016021]; integral component of plasma membrane [GO:0005887]; plasma membrane [GO:0005886]	1	PM	PM	PM	PM
ENSG00000115657	ENSP00000265316	10058	Q9NP58	ABCB6	Cell membrane {ECO:0000269|PubMed:17661442, ECO:0000269|PubMed:23180570}; Multi-pass membrane protein {ECO:0000255}. Mitochondrion outer membrane {ECO:0000269|PubMed:17006453, ECO:0000269|PubMed:17661442, ECO:0000305|PubMed:10837493}; Multi-pass membrane protein {ECO:0000255}. Endoplasmic reticulum membrane {ECO:0000269|PubMed:18279659, ECO:0000269|PubMed:22226084}; Multi-pass membrane protein {E…	ATP-binding cassette (ABC) transporter complex [GO:0043190]; cell [GO:0005623]; cytosol [GO:0005829]; endoplasmic reticulum [GO:0005783]; endoplasmic reticulum membrane [GO:0005789]; endosome [GO:0005768]; endosome membrane [GO:0010008]; extracellular exosome [GO:0070062]; Golgi apparatus [GO:0005794]; Golgi membrane [GO:0000139]; integral component of membrane [GO:0016021]; integral component of…	1						Lysosome	Lysosome				Golgi apparatus	Cytosol;Mitochondria;Nucleoplasm;PM	Supported					Lysosome	Very High		Lysosome	Low	Lysosome	0.976207	Lysosome
ENSG00000131269	ENSP00000253577	22	O75027	ABCB7	Mitochondrion inner membrane {ECO:0000305}; Multi-pass membrane protein {ECO:0000255|PROSITE-ProRule:PRU00441}.	cell [GO:0005623]; integral component of membrane [GO:0016021]; mitochondrial inner membrane [GO:0005743]	1	Mitochondrion	Mitochondrion	Mitochondrion	Mitochondrion	Mitochondrion	Mitochondrion	Mitochondrion		Mitochondrion	Mitochondrion	Mitochondria		Supported		Mitochondrion	Mitochondrion		Mitochondrion	High		Mitochondrion	High	Mitochondrion	0.790825
ENSG00000197150	ENSP00000297504	11194	Q9NUT2	ABCB8	Mitochondrion inner membrane {ECO:0000269|PubMed:16259955, ECO:0000269|PubMed:31435016}; Multi-pass membrane protein {ECO:0000255|PROSITE-ProRule:PRU00441}.	ATP-binding cassette (ABC) transporter complex [GO:0043190]; integral component of membrane [GO:0016021]; mitochondrial ATP-gated potassium channel complex [GO:0062157]; mitochondrial inner membrane [GO:0005743]; mitochondrial membrane [GO:0031966]; mitochondrion [GO:0005739]; nucleolus [GO:0005730]; nucleoplasm [GO:0005654]	1		Mitochondrion	Mitochondrion			Mitochondrion	Mitochondrion				Mitochondria	Nucleoplasm	Supported				Mitochondrion				Mitochondrion	High	Mitochondrion	0.432553
ENSG00000150967	ENSP00000280560	23457	Q9NP78	ABCB9	Lysosome membrane {ECO:0000269|PubMed:10748049, ECO:0000269|PubMed:15577206, ECO:0000269|PubMed:17897319, ECO:0000269|PubMed:17977821, ECO:0000269|PubMed:18175933, ECO:0000269|PubMed:18952056, ECO:0000269|PubMed:20377823, ECO:0000269|PubMed:21212514}; Multi-pass membrane protein {ECO:0000255|PROSITE-ProRule:PRU00441, ECO:0000269|PubMed:10748049, ECO:0000269|PubMed:15577206, ECO:0000269|PubMed:178…	integral component of endoplasmic reticulum membrane [GO:0030176]; integral component of membrane [GO:0016021]; intracellular membrane-bounded organelle [GO:0043231]; lysosomal membrane [GO:0005765]; lysosome [GO:0005764]	1		lysosome	lysosome	Lysosome							Vesicles		Supported
ENSG00000103222	ENSP00000382342	4363	P33527	ABCC1	Cell membrane {ECO:0000269|PubMed:16230346}; Multi-pass membrane protein {ECO:0000255|PROSITE-ProRule:PRU00441, ECO:0000269|PubMed:16230346}.	basal plasma membrane [GO:0009925]; basolateral plasma membrane [GO:0016323]; cell surface [GO:0009986]; extracellular exosome [GO:0070062]; integral component of plasma membrane [GO:0005887]; membrane [GO:0016020]; plasma membrane [GO:0005886]	1		PM	PM	PM	PM	PM	PM		PM	PM	PM		Supported					PM	Medium
ENSG00000124574	ENSP00000244533	89845	Q5T3U5	ABCC10	Cell membrane {ECO:0000269|PubMed:12566991, ECO:0000269|PubMed:15256465}; Multi-pass membrane protein {ECO:0000255|PROSITE-ProRule:PRU00441, ECO:0000269|PubMed:12566991, ECO:0000269|PubMed:15256465}.	integral component of membrane [GO:0016021]; lysosomal membrane [GO:0005765]; membrane [GO:0016020]; plasma membrane [GO:0005886]	1		PM	PM	PM																			Lysosome	1	Lysosome
ENSG00000121270	ENSP00000311326	85320	Q96J66	ABCC11	Cell membrane {ECO:0000269|PubMed:19383836, ECO:0000269|PubMed:25896536}; Multi-pass membrane protein {ECO:0000255}. Vacuole membrane {ECO:0000269|PubMed:19383836}. Cytoplasmic vesicle membrane {ECO:0000269|PubMed:25896536}.	cytoplasmic vesicle membrane [GO:0030659]; extracellular exosome [GO:0070062]; integral component of plasma membrane [GO:0005887]; membrane [GO:0016020]; plasma membrane [GO:0005886]; vacuolar membrane [GO:0005774]	1
ENSG00000140798	ENSP00000311030	94160	Q96J65	ABCC12	Membrane {ECO:0000255|PROSITE-ProRule:PRU00441}; Multi-pass membrane protein {ECO:0000255|PROSITE-ProRule:PRU00441}.	integral component of membrane [GO:0016021]; membrane [GO:0016020]	1
ENSG00000023839	ENSP00000497274	1244	Q92887	ABCC2	Apical cell membrane {ECO:0000269|PubMed:11093739}; Multi-pass membrane protein {ECO:0000255|PROSITE-ProRule:PRU00441, ECO:0000269|PubMed:11093739}.	apical plasma membrane [GO:0016324]; brush border membrane [GO:0031526]; cell [GO:0005623]; cell surface [GO:0009986]; integral component of plasma membrane [GO:0005887]; intercellular canaliculus [GO:0046581]; membrane [GO:0016020]; plasma membrane [GO:0005886]	1	PM	PM	PM	PM													PM	PM	Very High				PM	0.748791
ENSG00000108846	ENSP00000285238	8714	O15438	ABCC3	Membrane; Multi-pass membrane protein.	integral component of membrane [GO:0016021]; membrane [GO:0016020]; plasma membrane [GO:0005886]	1	PM		PM								PM		Supported		PM	PM		PM	Medium
ENSG00000125257	ENSP00000442024	10257	O15439	ABCC4	Membrane; Multi-pass membrane protein.	apical plasma membrane [GO:0016324]; basolateral plasma membrane [GO:0016323]; cell surface [GO:0009986]; external side of apical plasma membrane [GO:0098591]; integral component of membrane [GO:0016021]; membrane [GO:0016020]; plasma membrane [GO:0005886]; platelet dense granule membrane [GO:0031088]	1	PM		PM	PM							Nucleoli;PM	Golgi apparatus	Approved					PM	Very High				PM	0.77477
ENSG00000114770	ENSP00000265586	10057	O15440	ABCC5	Membrane; Multi-pass membrane protein.	basolateral plasma membrane [GO:0016323]; cell surface [GO:0009986]; integral component of plasma membrane [GO:0005887]; membrane [GO:0016020]; plasma membrane [GO:0005886]	1	PM		PM				PM		PM		Cell Junctions;PM	Nucleoplasm	Approved					PM	Very High
ENSG00000091262	ENSP00000205557	368	O95255	ABCC6	[Isoform 1]: Basolateral cell membrane {ECO:0000269|PubMed:12901863, ECO:0000269|PubMed:23625951}; Multi-pass membrane protein {ECO:0000255}.; [Isoform 2]: Endoplasmic reticulum membrane {ECO:0000269|PubMed:23912081}; Single-pass membrane protein {ECO:0000255}.	apical plasma membrane [GO:0016324]; basolateral plasma membrane [GO:0016323]; endoplasmic reticulum membrane [GO:0005789]; integral component of membrane [GO:0016021]; lateral plasma membrane [GO:0016328]; membrane [GO:0016020]; nucleoplasm [GO:0005654]; plasma membrane [GO:0005886]	1		ER	ER								PM		Supported										PM	0.905296	PM
ENSG00000006071	ENSP00000303960	6833	Q09428	ABCC8	Cell membrane {ECO:0000269|PubMed:24814349}; Multi-pass membrane protein {ECO:0000255}.	inward rectifying potassium channel [GO:0008282]; membrane [GO:0016020]; plasma membrane [GO:0005886]; potassium ion-transporting ATPase complex [GO:0031004]	1	PM	PM	PM								Nucleoli	Cytosol;Golgi apparatus	Approved
ENSG00000069431	ENSP00000261200	10060	O60706	ABCC9	Membrane {ECO:0000255|PROSITE-ProRule:PRU00441}; Multi-pass membrane protein {ECO:0000255|PROSITE-ProRule:PRU00441}.	inward rectifying potassium channel [GO:0008282]; membrane [GO:0016020]; plasma membrane [GO:0005886]; potassium ion-transporting ATPase complex [GO:0031004]; sarcomere [GO:0030017]	1	PM		PM								Cytosol;Nucleoplasm		Approved										PM	0.521421
ENSG00000101986	ENSP00000218104	215	P33897	ABCD1	Peroxisome membrane {ECO:0000269|PubMed:10777694, ECO:0000269|PubMed:16946495, ECO:0000269|PubMed:17609205}; Multi-pass membrane protein {ECO:0000255}. Mitochondrion membrane {ECO:0000269|PubMed:16946495}; Multi-pass membrane protein. Lysosome membrane {ECO:0000269|PubMed:16946495}; Multi-pass membrane protein. Endoplasmic reticulum membrane {ECO:0000269|PubMed:16946495}; Multi-pass membrane prot…	cytoplasm [GO:0005737]; cytosol [GO:0005829]; endoplasmic reticulum membrane [GO:0005789]; integral component of peroxisomal membrane [GO:0005779]; lysosomal membrane [GO:0005765]; membrane [GO:0016020]; mitochondrial membrane [GO:0031966]; perinuclear region of cytoplasm [GO:0048471]; peroxisomal membrane [GO:0005778]; peroxisome [GO:0005777]	1				Peroxisome			PEROXISOME		PEROXISOME								Peroxisome	Peroxisome	High				Peroxisome	0.655988
ENSG00000173208	ENSP00000310688	225	Q9UBJ2	ABCD2	Peroxisome membrane; Multi-pass membrane protein.	cytosol [GO:0005829]; integral component of membrane [GO:0016021]; peroxisomal membrane [GO:0005778]; peroxisome [GO:0005777]	1		Peroxisome	Peroxisome	Peroxisome																	Peroxisome	High
ENSG00000117528	ENSP00000326880	5825	P28288	ABCD3	Peroxisome membrane {ECO:0000269|PubMed:10704444}; Multi-pass membrane protein {ECO:0000255|PROSITE-ProRule:PRU00441, ECO:0000269|PubMed:10704444}.	cytosol [GO:0005829]; integral component of membrane [GO:0016021]; intracellular membrane-bounded organelle [GO:0043231]; membrane [GO:0016020]; mitochondrion [GO:0005739]; peroxisomal matrix [GO:0005782]; peroxisomal membrane [GO:0005778]; peroxisome [GO:0005777]	1		Peroxisome	Peroxisome	Peroxisome	Peroxisome	Peroxisome	Peroxisome		PEROXISOME	Peroxisome	Peroxisomes		Enhanced	Peroxisome	Peroxisome	Peroxisome	Peroxisome	Peroxisome	High	Peroxisome	Peroxisome	Low	Peroxisome	0.715544
ENSG00000119688	ENSP00000349396	5826	O14678	ABCD4	Peroxisome membrane; Multi-pass membrane protein.	ATP-binding cassette (ABC) transporter complex [GO:0043190]; endoplasmic reticulum membrane [GO:0005789]; integral component of membrane [GO:0016021]; lysosomal membrane [GO:0005765]; peroxisomal membrane [GO:0005778]; peroxisome [GO:0005777]	1		Peroxisome	Peroxisome	Peroxisome																			Lysosome	0.763738
ENSG00000164163	ENSP00000296577	6059	P61221	ABCE1	Cytoplasm {ECO:0000269|PubMed:11585831}. Mitochondrion {ECO:0000269|PubMed:11585831}. Note=Localized to clusters of virus formation at the plasma membrane.	cytoplasm [GO:0005737]; cytosol [GO:0005829]; membrane [GO:0016020]; mitochondrial matrix [GO:0005759]; mitochondrion [GO:0005739]					Mitochondrion							Cytosol		Enhanced	Cytosol	Cytosol	Cytosol		Large Protein Complex	Very High		Large Protein Complex	High	Cytosol	0.618113
ENSG00000204574	ENSP00000313603	23	Q8NE71	ABCF1	[Isoform 2]: Cytoplasm {ECO:0000269|PubMed:19570978}. Nucleus, nucleoplasm {ECO:0000269|PubMed:19570978}. Nucleus envelope {ECO:0000269|PubMed:19570978}.	cytoplasm [GO:0005737]; cytosol [GO:0005829]; membrane [GO:0016020]; nuclear envelope [GO:0005635]; nucleoplasm [GO:0005654]; polysomal ribosome [GO:0042788]; ribosome [GO:0005840]					Nucleus							Cytosol		Enhanced	Cytosol	Cytosol	Cytosol		Large Protein Complex	Low		Large Protein Complex	High
ENSG00000285292	ENSP00000222388	10061	Q9UG63	ABCF2		membrane [GO:0016020]												Cytosol		Enhanced	Cytosol	Cytosol	Cytosol		Large Protein Complex	Very High		Large Protein Complex	High
ENSG00000161204	ENSP00000292808	55324	Q9NUQ8	ABCF3		membrane [GO:0016020]												Cytosol	Nucleoli	Approved					Large Protein Complex	Very High		Endosome	Low	Cytosol	0.518875
ENSG00000160179	ENSP00000339744	9619	P45844	ABCG1	Endoplasmic reticulum membrane {ECO:0000269|PubMed:22042635}; Multi-pass membrane protein {ECO:0000269|PubMed:22042635}. Golgi apparatus membrane {ECO:0000269|PubMed:22042635}; Multi-pass membrane protein {ECO:0000269|PubMed:22042635}. Cell membrane {ECO:0000269|PubMed:16702602, ECO:0000269|PubMed:24576892}. Note=Predominantly localized in the intracellular compartments mainly associated with the…	endoplasmic reticulum membrane [GO:0005789]; endosome [GO:0005768]; external side of plasma membrane [GO:0009897]; Golgi apparatus [GO:0005794]; Golgi membrane [GO:0000139]; integral component of membrane [GO:0016021]; mitochondrion [GO:0005739]; plasma membrane [GO:0005886]; recycling endosome [GO:0055037]	1							PM		PM		Golgi apparatus;Vesicles		Supported
ENSG00000118777	ENSP00000237612	9429	Q9UNQ0	ABCG2	Cell membrane {ECO:0000269|PubMed:15001581, ECO:0000269|PubMed:15769853, ECO:0000269|PubMed:15807535, ECO:0000269|PubMed:18056989, ECO:0000269|PubMed:31003562, ECO:0000269|PubMed:31254042}; Multi-pass membrane protein {ECO:0000255}. Apical cell membrane {ECO:0000269|PubMed:19506252}; Multi-pass membrane protein {ECO:0000255}. Mitochondrion membrane {ECO:0000269|PubMed:23189181}; Multi-pass membra…	apical plasma membrane [GO:0016324]; brush border membrane [GO:0031526]; cell [GO:0005623]; cell surface [GO:0009986]; external side of apical plasma membrane [GO:0098591]; integral component of membrane [GO:0016021]; membrane raft [GO:0045121]; mitochondrial membrane [GO:0031966]; nucleoplasm [GO:0005654]; plasma membrane [GO:0005886]	1		Mitochondrion	Mitochondrion	PM		PM	PM				PM	Nucleoplasm	Supported					PM	Very High		PM	High	PM	0.577865
ENSG00000172350	ENSP00000479253	64137	Q9H172	ABCG4	Membrane {ECO:0000305}; Multi-pass membrane protein {ECO:0000305}.	integral component of membrane [GO:0016021]; plasma membrane [GO:0005886]	1	PM		PM	PM
ENSG00000138075	ENSP00000384513	64240	Q9H222	ABCG5	Cell membrane {ECO:0000305|PubMed:16893193, ECO:0000305|PubMed:27144356}; Multi-pass membrane protein {ECO:0000269|PubMed:27144356}. Apical cell membrane {ECO:0000269|PubMed:14504269}; Multi-pass membrane protein {ECO:0000269|PubMed:27144356}.	apical plasma membrane [GO:0016324]; ATP-binding cassette (ABC) transporter complex [GO:0043190]; integral component of plasma membrane [GO:0005887]; plasma membrane [GO:0005886]; receptor complex [GO:0043235]	1	PM	PM	PM	PM																			ER	0.672114
ENSG00000143921	ENSP00000272286	64241	Q9H221	ABCG8	Cell membrane {ECO:0000305|PubMed:16893193}; Multi-pass membrane protein {ECO:0000269|PubMed:27144356}. Apical cell membrane {ECO:0000269|PubMed:14504269}; Multi-pass membrane protein {ECO:0000269|PubMed:27144356}.	apical plasma membrane [GO:0016324]; ATP-binding cassette (ABC) transporter complex [GO:0043190]; integral component of plasma membrane [GO:0005887]; plasma membrane [GO:0005886]; receptor complex [GO:0043235]	1	PM	PM	PM								Vesicles		Approved
ENSG00000143994	ENSP00000326491	84696	Q96SE0	ABHD1	Membrane {ECO:0000305}; Single-pass type II membrane protein {ECO:0000305}.	integral component of membrane [GO:0016021]	1																							ER	0.919501	ER
ENSG00000144827	ENSP00000273359	55347	Q9NUJ1	ABHD10	Mitochondrion {ECO:0000305}.	cytosol [GO:0005829]; mitochondrial matrix [GO:0005759]; mitochondrion [GO:0005739]			Mitochondrion	Mitochondrion		Mitochondrion	Mitochondrion	Mitochondrion	Mitochondrion	Mitochondrion	Mitochondrion	Mitochondria		Approved			Mitochondrion		Mitochondrion	High		Mitochondrion	High	Mitochondrion	0.803422	Mitochondrion
ENSG00000106077	ENSP00000222800	83451	Q8NFV4	ABHD11		mitochondrion [GO:0005739]		Mitochondrion		Mitochondrion	Mitochondrion	Mitochondrion	Mitochondrion	Mitochondrion		Mitochondrion	Mitochondrion	Mitochondria		Supported		Mitochondrion	Mitochondrion	Mitochondrion						Mitochondrion	0.956278	Mitochondrion
ENSG00000100997	ENSP00000341408	26090	Q8N2K0	ABHD12	Endoplasmic reticulum membrane {ECO:0000269|PubMed:30237167}; Single-pass membrane protein {ECO:0000255}.	AMPA glutamate receptor complex [GO:0032281]; dendrite cytoplasm [GO:0032839]; endoplasmic reticulum membrane [GO:0005789]; integral component of membrane [GO:0016021]; plasma membrane [GO:0005886]	1		ER	ER			ER	ER		ER									ER	Very High		ER	High	ER	0.616023
ENSG00000131969	ENSP00000336693	145447	Q7Z5M8	ABHD12B														Nucleoplasm		Uncertain
ENSG00000139826	ENSP00000365063	84945	Q7L211	ABHD13	Membrane {ECO:0000305}; Single-pass type II membrane protein {ECO:0000305}.	dendrite cytoplasm [GO:0032839]; integral component of membrane [GO:0016021]; membrane [GO:0016020]	1											Cytosol		Approved			Cytosol							Golgi	0.849962	Golgi
ENSG00000248487	ENSP00000273596	25864	Q9BUJ0	ABHD14A	Cytoplasm {ECO:0000250}. Membrane {ECO:0000305}; Single-pass type II membrane protein {ECO:0000305}.	cytoplasm [GO:0005737]; integral component of membrane [GO:0016021]	1											Vesicles		Enhanced
ENSG00000114779	ENSP00000354841	84836	Q96IU4	ABHD14B	Cytoplasm. Nucleus. Note=Predominantly cytoplasmic.	cytoplasm [GO:0005737]; cytosol [GO:0005829]; extracellular exosome [GO:0070062]; nucleolus [GO:0005730]; nucleoplasm [GO:0005654]; nucleus [GO:0005634]												Nucleoli	Cytosol;Nucleoplasm	Approved										Cytosol	0.951328	Cytosol
ENSG00000168792	ENSP00000302657	116236	Q6UXT9	ABHD15	Secreted {ECO:0000305}.	extracellular region [GO:0005576]; membrane [GO:0016020]		Secreted	Secreted	Secreted								Cytosol;Nucleoplasm		Approved										ER	0.437285
ENSG00000204427	ENSP00000379282	7920	O95870	ABHD16A	Membrane {ECO:0000250|UniProtKB:Q9Z1Q2}; Multi-pass membrane protein {ECO:0000255}.	integral component of membrane [GO:0016021]	1						ER	ER											ER	Low		ER	Medium
ENSG00000183260	ENSP00000358932	140701	Q9H3Z7	ABHD16B														Nucleoplasm		Approved			Nucleus
ENSG00000129968	ENSP00000250974	81926	Q96GS6	ABHD17A	Cell membrane {ECO:0000269|PubMed:26701913}; Lipid-anchor {ECO:0000269|PubMed:26701913}; Cytoplasmic side {ECO:0000269|PubMed:26701913}. Endosome membrane {ECO:0000269|PubMed:26701913}; Lipid-anchor {ECO:0000269|PubMed:26701913}; Cytoplasmic side {ECO:0000269|PubMed:26701913}. Cell projection, dendritic spine {ECO:0000250|UniProtKB:Q5XIJ5}. Cell junction, synapse, postsynaptic density membrane {E…	anchored component of postsynaptic density membrane [GO:0099031]; anchored component of postsynaptic recycling endosome membrane [GO:0099033]; cell junction [GO:0030054]; dendritic spine [GO:0043197]; endosome membrane [GO:0010008]; glutamatergic synapse [GO:0098978]; membrane [GO:0016020]; plasma membrane [GO:0005886]; recycling endosome membrane [GO:0055038]												Vesicles		Approved										Golgi	0.428659
ENSG00000107362	ENSP00000330222	51104	Q5VST6	ABHD17B	Cell membrane {ECO:0000250|UniProtKB:Q7M759}; Lipid-anchor {ECO:0000250|UniProtKB:Q7M759}; Cytoplasmic side {ECO:0000250|UniProtKB:Q7M759}. Recycling endosome membrane {ECO:0000250|UniProtKB:Q7M759}; Lipid-anchor {ECO:0000250|UniProtKB:Q7M759}; Cytoplasmic side {ECO:0000250|UniProtKB:Q7M759}. Cell projection, dendritic spine {ECO:0000250|UniProtKB:Q7M759}. Cell junction, synapse, postsynaptic den…	anchored component of postsynaptic density membrane [GO:0099031]; anchored component of postsynaptic recycling endosome membrane [GO:0099033]; cell junction [GO:0030054]; dendritic spine [GO:0043197]; glutamatergic synapse [GO:0098978]; membrane [GO:0016020]; recycling endosome membrane [GO:0055038]		endosome		endosome															Endosome	High
ENSG00000136379	ENSP00000258884	58489	Q6PCB6	ABHD17C	Recycling endosome membrane {ECO:0000250|UniProtKB:B5DFK7}; Lipid-anchor {ECO:0000250|UniProtKB:B5DFK7}; Cytoplasmic side {ECO:0000250|UniProtKB:B5DFK7}. Cell projection, dendritic spine {ECO:0000250|UniProtKB:B5DFK7}. Cell junction, synapse, postsynaptic density membrane {ECO:0000250|UniProtKB:B5DFK7}.	cell junction [GO:0030054]; dendritic spine [GO:0043197]; glutamatergic synapse [GO:0098978]; postsynaptic density membrane [GO:0098839]; recycling endosome membrane [GO:0055038]		endosome		endosome																				Golgi	0.35605
ENSG00000164074	ENSP00000381937		Q0P651	ABHD18	Secreted {ECO:0000305}.	extracellular region [GO:0005576]		Secreted	Secreted	Secreted								Nuclear membrane		Approved			Nucleus
ENSG00000140526	ENSP00000268129	11057	P08910	ABHD2	Cell projection, cilium, flagellum membrane {ECO:0000305|PubMed:26989199}; Single-pass type II membrane protein {ECO:0000305}. Cell membrane {ECO:0000305}; Single-pass type II membrane protein {ECO:0000305}.	acrosomal vesicle [GO:0001669]; integral component of membrane [GO:0016021]; sperm flagellum [GO:0036126]; sperm plasma membrane [GO:0097524]	1		PM	PM								Cytosol	Nucleoplasm	Approved
ENSG00000158201	ENSP00000289119	171586	Q8WU67	ABHD3	Membrane {ECO:0000305}; Single-pass type II membrane protein {ECO:0000305}.	integral component of membrane [GO:0016021]; plasma membrane [GO:0005886]	1	PM		PM								Nucleoplasm;Vesicles	PM	Approved										ER	0.355052
ENSG00000100439	ENSP00000388751	63874	Q8TB40	ABHD4		endoplasmic reticulum membrane [GO:0005789]; lipid droplet [GO:0005811]		ER		ER	ER							Nucleoplasm		Approved			Nucleus							Cytosol	0.465148
ENSG00000011198	ENSP00000495778	51099	Q8WTS1	ABHD5	Cytoplasm {ECO:0000269|PubMed:18832586}. Lipid droplet {ECO:0000250|UniProtKB:Q9DBL9}. Cytoplasm, cytosol {ECO:0000250|UniProtKB:Q9DBL9}. Note=Colocalized with PLIN and ADRP on the surface of lipid droplets. The localization is dependent upon the metabolic status of the adipocytes and the activity of PKA (By similarity). {ECO:0000250}.	cytosol [GO:0005829]; lipid droplet [GO:0005811]		Cytosol	cytosol	cytosol	Cytosol							Vesicles		Approved										Cytosol	0.853825	Cytosol
ENSG00000163686	ENSP00000295962	57406	Q9BV23	ABHD6	Late endosome membrane {ECO:0000250|UniProtKB:Q8R2Y0}; Single-pass type II membrane protein {ECO:0000255}. Lysosome membrane {ECO:0000250|UniProtKB:Q8R2Y0}; Single-pass type II membrane protein {ECO:0000255}. Mitochondrion membrane {ECO:0000250|UniProtKB:Q8R2Y0}; Single-pass type II membrane protein {ECO:0000255}.	AMPA glutamate receptor complex [GO:0032281]; GABA-ergic synapse [GO:0098982]; glutamatergic synapse [GO:0098978]; integral component of membrane [GO:0016021]; integral component of postsynaptic membrane [GO:0099055]; late endosome membrane [GO:0031902]; lysosomal membrane [GO:0005765]; mitochondrial membrane [GO:0031966]; mitochondrion [GO:0005739]; plasma membrane [GO:0005886]	1						ER	ER				Vesicles	Nucleoplasm	Approved					ER	Very High		ER	High	ER	0.708259
ENSG00000127220	ENSP00000247706	79575	Q96I13	ABHD8		extracellular exosome [GO:0070062]		Secreted		Secreted								Nucleoplasm	Nuclear bodies	Approved
ENSG00000136754	ENSP00000279599	10006	Q8IZP0	ABI1	Cytoplasm {ECO:0000250}. Nucleus {ECO:0000250}. Cell projection, lamellipodium {ECO:0000250}. Cell projection, filopodium {ECO:0000250}. Cell projection, growth cone {ECO:0000250}. Cell junction, synapse, postsynaptic density {ECO:0000250}. Cytoplasm, cytoskeleton {ECO:0000250}. Note=Localized to protruding lamellipodia and filopodia tips. Also localized to neuronal growth cones and synaptosomes.…	aggresome [GO:0016235]; cell junction [GO:0030054]; cytoskeleton [GO:0005856]; cytosol [GO:0005829]; endoplasmic reticulum [GO:0005783]; extracellular exosome [GO:0070062]; filopodium tip [GO:0032433]; growth cone [GO:0030426]; lamellipodium [GO:0030027]; nucleus [GO:0005634]; plasma membrane [GO:0005886]; postsynaptic density [GO:0014069]; SCAR complex [GO:0031209]							PM	PM				Cell Junctions;PM	Cytosol	Enhanced					Large Protein Complex	Very High		Large Protein Complex	High	PM	0.613908
ENSG00000138443	ENSP00000261017	10152	Q9NYB9	ABI2	Cytoplasm {ECO:0000269|PubMed:11516653, ECO:0000269|PubMed:7590236, ECO:0000269|PubMed:8649853}. Nucleus {ECO:0000269|PubMed:7590236}.; [Isoform 1]: Cell projection, lamellipodium {ECO:0000269|PubMed:11516653, ECO:0000269|PubMed:15572692}. Cell projection, filopodium {ECO:0000269|PubMed:11516653}. Cytoplasm, cytoskeleton {ECO:0000269|PubMed:15572692}. Cell junction, adherens junction {ECO:0000269…	adherens junction [GO:0005912]; cytoplasm [GO:0005737]; cytoskeleton [GO:0005856]; cytosol [GO:0005829]; dendritic spine [GO:0043197]; filopodium tip [GO:0032433]; lamellipodium [GO:0030027]; nucleus [GO:0005634]; SCAR complex [GO:0031209]												Nucleoplasm	Vesicles	Approved								Large Protein Complex	Low
ENSG00000108798	ENSP00000225941	51225	Q9P2A4	ABI3	Cytoplasm {ECO:0000269|PubMed:11956071}. Note=Colocalizes with PAK2 at leading edge of cells.	cytoplasm [GO:0005737]; lamellipodium [GO:0030027]; membrane [GO:0016020]			cytosol	cytosol
ENSG00000154175	ENSP00000284322	25890	Q7Z7G0	ABI3BP	Secreted {ECO:0000305}.	collagen-containing extracellular matrix [GO:0062023]; extracellular region [GO:0005576]; extracellular space [GO:0005615]; interstitial matrix [GO:0005614]		Secreted	Secreted	Secreted
ENSG00000119328	ENSP00000363753	54942	Q9NX38	ABITRAM	Nucleus speckle {ECO:0000250|UniProtKB:Q80ZQ9}. Cell projection, lamellipodium {ECO:0000250|UniProtKB:Q80ZQ9}. Nucleus {ECO:0000250|UniProtKB:Q80ZQ9}. Cell projection, growth cone {ECO:0000250|UniProtKB:Q80ZQ9}. Cell projection, dendrite {ECO:0000250|UniProtKB:Q80ZQ9}. Note=Localizes to somata and dendrites in cortical neurons (By similarity). Colocalizes with G- and F-actin in lamellipodia (By s…	dendrite [GO:0030425]; filopodium tip [GO:0032433]; growth cone [GO:0030426]; lamellipodium [GO:0030027]; nuclear speck [GO:0016607]					Nucleus							Cytosol;Nucleoplasm	Cytokinetic bridge	Supported										Cytosol	0.591081
ENSG00000097007	ENSP00000323315	25	P00519	ABL1	Cytoplasm, cytoskeleton. Nucleus. Mitochondrion {ECO:0000250}. Note=Shuttles between the nucleus and cytoplasm depending on environmental signals. Sequestered into the cytoplasm through interaction with 14-3-3 proteins. Localizes to mitochondria in response to oxidative stress (By similarity). {ECO:0000250}.; [Isoform IB]: Nucleus membrane; Lipid-anchor. Note=The myristoylated c-ABL protein is re…	actin cytoskeleton [GO:0015629]; cell [GO:0005623]; cell leading edge [GO:0031252]; cytoplasm [GO:0005737]; cytosol [GO:0005829]; dendrite [GO:0030425]; mitochondrion [GO:0005739]; neuronal cell body [GO:0043025]; nuclear body [GO:0016604]; nuclear membrane [GO:0031965]; nucleolus [GO:0005730]; nucleoplasm [GO:0005654]; nucleus [GO:0005634]; perinuclear region of cytoplasm [GO:0048471]; postsynap…	1											Nucleoplasm	Nuclear bodies	Enhanced								Large Protein Complex	High	Cytosol	0.53881
ENSG00000143322	ENSP00000339209	27	P42684	ABL2	Cytoplasm, cytoskeleton.	actin cytoskeleton [GO:0015629]; cell [GO:0005623]; cytosol [GO:0005829]			CS	CS	CS							Nucleoplasm		Supported					Large Protein Complex	High		Large Protein Complex	High
ENSG00000099204	ENSP00000277895	3983	O14639	ABLIM1	Cytoplasm {ECO:0000250}. Cytoplasm, cytoskeleton {ECO:0000250}. Note=Associated with the cytoskeleton. {ECO:0000250}.	actin cytoskeleton [GO:0015629]; cytoplasm [GO:0005737]; lamellipodium [GO:0030027]; stress fiber [GO:0001725]		cs	CS	CS	CS							Cytosol		Supported		Cytosol	Cytosol	CS	CS	Low	CS	PM	Very Low
ENSG00000163995	ENSP00000342813	84448	Q6H8Q1	ABLIM2	Cytoplasm. Note=In skeletal muscle, sarcomeric or cosarcomeric localization. {ECO:0000250}.	actin cytoskeleton [GO:0015629]; cytoplasm [GO:0005737]		cs	cytosol	cytosol	CS							Mitochondria	Nucleoplasm	Uncertain
ENSG00000173210	ENSP00000310309	22885	O94929	ABLIM3	Cytoplasm {ECO:0000250}.	actin cytoskeleton [GO:0015629]; cytoplasm [GO:0005737]; glutamatergic synapse [GO:0098978]; lamellipodium [GO:0030027]; stress fiber [GO:0001725]		cs	cytosol	cytosol								PM	Cell Junctions;Nucleoplasm	Approved										Nucleus	0.477934
ENSG00000175164	ENSP00000483018	28	P16442	ABO	Golgi apparatus, Golgi stack membrane; Single-pass type II membrane protein. Secreted. Note=Membrane-bound form in trans cisternae of Golgi. Secreted into the body fluid.	extracellular region [GO:0005576]; Golgi apparatus [GO:0005794]; Golgi cisterna membrane [GO:0032580]; integral component of membrane [GO:0016021]; vesicle [GO:0031982]	1
ENSG00000159842	ENSP00000291107	29	Q12979	ABR	Cell projection, dendritic spine {ECO:0000250|UniProtKB:Q5SSL4}. Cell projection, axon {ECO:0000250|UniProtKB:Q5SSL4}. Cell junction, synapse {ECO:0000250|UniProtKB:A0A0G2JTR4}.	axon [GO:0030424]; cell junction [GO:0030054]; cytosol [GO:0005829]; dendritic spine [GO:0043197]; glutamatergic synapse [GO:0098978]; membrane [GO:0016020]; plasma membrane [GO:0005886]; postsynaptic density, intracellular component [GO:0099092]; Schaffer collateral - CA1 synapse [GO:0098685]					Cytosol		CS	CS				Cytosol	Nucleoplasm	Approved
ENSG00000174429	ENSP00000311436	137735	Q8N0Z2	ABRA	Cytoplasm, myofibril, sarcomere {ECO:0000250}. Cytoplasm, cytoskeleton {ECO:0000250}. Note=Localized to the I-band of the sarcomere and to a lesser extent to the sarcomeric structure between Z-lines. {ECO:0000250}.	actin cytoskeleton [GO:0015629]; plasma membrane [GO:0005886]; sarcomere [GO:0030017]			CS	CS	PM
ENSG00000146386	ENSP00000356632	58527	Q9P1F3	ABRACL														Nucleoplasm	Cytosol	Approved
ENSG00000163322	ENSP00000369857	84142	Q6UWZ7	ABRAXAS1	Nucleus {ECO:0000269|PubMed:17525340, ECO:0000269|PubMed:17643121, ECO:0000269|PubMed:17643122}. Note=Localizes at sites of DNA damage at double-strand breaks (DSBs). {ECO:0000305}.	BRCA1-A complex [GO:0070531]; nuclear body [GO:0016604]; nucleoplasm [GO:0005654]; nucleus [GO:0005634]			Nucleus	Nucleus	Nucleus							Nuclear bodies		Supported		Nucleus	Nucleus
ENSG00000165660	ENSP00000298492	23172	Q15018	ABRAXAS2	Cytoplasm {ECO:0000269|PubMed:20656690, ECO:0000269|PubMed:21195082, ECO:0000269|PubMed:21282113, ECO:0000269|PubMed:22974638, ECO:0000269|PubMed:24075985, ECO:0000269|PubMed:25283148}. Nucleus {ECO:0000269|PubMed:21282113, ECO:0000269|PubMed:22974638, ECO:0000269|PubMed:24075985, ECO:0000269|PubMed:25283148}. Cytoplasm, cytoskeleton, spindle pole {ECO:0000269|PubMed:26195665}. Cytoplasm, cytoske…	BRISC complex [GO:0070552]; cytoplasm [GO:0005737]; cytosol [GO:0005829]; microtubule [GO:0005874]; nucleus [GO:0005634]; spindle pole [GO:0000922]					Nucleus							Cytosol		Supported		Cytosol	Cytosol							Cytosol	0.903819	Cytosol
ENSG00000146109	ENSP00000274849	29777	Q9ULW3	ABT1	Nucleus {ECO:0000250}. Nucleus, nucleolus {ECO:0000250}.	nucleolus [GO:0005730]; nucleus [GO:0005634]; transcription factor complex [GO:0005667]			Nucleolus	Nucleolus	Nucleus	Nucleus	Nucleus	Nucleus		Nucleus	Nucleus	Vesicles		Approved										Nucleus	0.768967
ENSG00000114626	ENSP00000232744	80325	Q969K4	ABTB1	Cytoplasm {ECO:0000269|PubMed:11494141}.	cytosol [GO:0005829]; nucleolus [GO:0005730]; plasma membrane [GO:0005886]; ubiquitin ligase complex [GO:0000151]			cytosol	cytosol	Nucleolus							Cytosol	Nucleoli	Supported										Cytosol	0.888398	Cytosol
ENSG00000166016	ENSP00000410157	25841	Q8N961	ABTB2		nucleoplasm [GO:0005654]		Nucleus		Nucleus	Nucleus							Nucleoplasm		Enhanced
ENSG00000060971	ENSP00000301810	30	P09110	ACAA1	Peroxisome.	cytosol [GO:0005829]; extracellular region [GO:0005576]; intracellular membrane-bounded organelle [GO:0043231]; membrane [GO:0016020]; peroxisomal matrix [GO:0005782]; peroxisome [GO:0005777]; specific granule lumen [GO:0035580]			Peroxisome	Peroxisome	Peroxisome			PEROXISOME	PEROXISOME	PEROXISOME	PEROXISOME	Peroxisomes		Enhanced	Peroxisome	Peroxisome	Peroxisome	Peroxisome	Peroxisome	Low		Peroxisome	High	Peroxisome	0.636045
ENSG00000167315	ENSP00000285093	10449	P42765	ACAA2	Mitochondrion {ECO:0000269|PubMed:18371312}.	mitochondrial matrix [GO:0005759]; mitochondrion [GO:0005739]		Mitochondrion	Mitochondrion	Mitochondrion	Mitochondrion	Mitochondrion	Mitochondrion	Mitochondrion	Mitochondrion	Mitochondrion	Mitochondrion	Mitochondria		Supported		Mitochondrion	Mitochondrion		Mitochondrion	High		Mitochondrion	High	Mitochondrion	0.928703	Mitochondrion
ENSG00000275176	ENSP00000479901	31	Q13085	ACACA	Cytoplasm, cytosol {ECO:0000250|UniProtKB:Q5SWU9}.	actin cytoskeleton [GO:0015629]; cytosol [GO:0005829]; fibrillar center [GO:0001650]			cytosol	cytosol								Cytosol	CS	Supported					Large Protein Complex	Very High		CS	Medium
ENSG00000076555	ENSP00000341044	32	O00763	ACACB	Mitochondrion {ECO:0000269|PubMed:10677481}.	cytosol [GO:0005829]; endomembrane system [GO:0012505]; mitochondrial outer membrane [GO:0005741]; mitochondrion [GO:0005739]; nucleus [GO:0005634]			Mitochondrion	Mitochondrion
ENSG00000111271	ENSP00000325137	80724	Q6JQN1	ACAD10		mitochondrial matrix [GO:0005759]; mitochondrion [GO:0005739]		Mitochondrion		Mitochondrion	Mitochondrion		Mitochondrion	Mitochondrion		Mitochondrion														Mitochondrion	0.966344	Mitochondrion
ENSG00000240303	ENSP00000264990	84129	Q709F0	ACAD11	Peroxisome {ECO:0000250|UniProtKB:Q80XL6}. Mitochondrion membrane {ECO:0000269|PubMed:21237683}. Note=Has been detected associated with mitochondrial membrane, but no matrix, in kidney and cerebellum, as well as in a neuroblastoma cell line, but not in skin fibroblasts, where it is observed in cytoplasmic vesicles (PubMed:21237683). No mitochondrial targeting signals could be predicted for any kn…	mitochondrial inner membrane [GO:0005743]; mitochondrial membrane [GO:0031966]; nucleus [GO:0005634]; peroxisome [GO:0005777]							Peroxisome	Peroxisome											ER	Medium		Peroxisome	Medium	Peroxisome	0.644681
ENSG00000151498	ENSP00000281182	27034	Q9UKU7	ACAD8	Mitochondrion {ECO:0000269|PubMed:11013134, ECO:0000269|PubMed:12359132}.	mitochondrial matrix [GO:0005759]		Mitochondrion	Mitochondrion	Mitochondrion	Mitochondrion	Mitochondrion	Mitochondrion	Mitochondrion	Mitochondrion	Mitochondrion	Mitochondrion											Mitochondrion	High	Mitochondrion	0.908163	Mitochondrion
ENSG00000177646	ENSP00000312618	28976	Q9H845	ACAD9	Mitochondrion inner membrane {ECO:0000269|PubMed:16020546, ECO:0000269|PubMed:20816094}; Peripheral membrane protein {ECO:0000269|PubMed:16020546}; Matrix side {ECO:0000269|PubMed:16020546}. Note=Essentially associated with membranes. {ECO:0000269|PubMed:16020546}.	dendrite [GO:0030425]; mitochondrial inner membrane [GO:0005743]; mitochondrial membrane [GO:0031966]; mitochondrion [GO:0005739]; nucleus [GO:0005634]			Mitochondrion	Mitochondrion	Nucleus	Mitochondrion	Mitochondrion	Mitochondrion	Mitochondrion	Mitochondrion	Mitochondrion	Mitochondria		Enhanced	Mitochondrion	Mitochondrion	Mitochondrion		Mitochondrion	High		Mitochondrion	High	Mitochondrion	0.904271	Mitochondrion
ENSG00000115361	ENSP00000233710	33	P28330	ACADL	Mitochondrion matrix {ECO:0000250|UniProtKB:P15650}.	mitochondrial matrix [GO:0005759]; mitochondrial membrane [GO:0031966]; mitochondrion [GO:0005739]		Mitochondrion	Mitochondrion	Mitochondrion	Mitochondrion	Mitochondrion	Mitochondrion	Mitochondrion			Mitochondrion											Mitochondrion	High	Mitochondrion	0.977649	Mitochondrion
ENSG00000117054	ENSP00000359878	34	P11310	ACADM	Mitochondrion matrix.	axon [GO:0030424]; mitochondrial matrix [GO:0005759]; mitochondrial membrane [GO:0031966]; mitochondrion [GO:0005739]; nucleus [GO:0005634]			Mitochondrion	Mitochondrion	Mitochondrion	Mitochondrion	Mitochondrion	Mitochondrion	Mitochondrion	Mitochondrion	Mitochondrion	Mitochondria		Enhanced	Mitochondrion	Mitochondrion	Mitochondrion	Mitochondrion	Mitochondrion	High	Mitochondrion	Mitochondrion	High	Mitochondrion	0.968865	Mitochondrion
ENSG00000122971	ENSP00000242592	35	P16219	ACADS	Mitochondrion matrix {ECO:0000250|UniProtKB:Q3ZBF6}.	centrosome [GO:0005813]; mitochondrial matrix [GO:0005759]; mitochondrion [GO:0005739]; nucleoplasm [GO:0005654]; nucleus [GO:0005634]			Mitochondrion	Mitochondrion	Mitochondrion	Mitochondrion	Mitochondrion	Mitochondrion	Mitochondrion	Mitochondrion	Mitochondrion	Mitochondria	Nucleoplasm	Enhanced				Mitochondrion				Mitochondrion	High	Mitochondrion	0.95919	Mitochondrion
ENSG00000196177	ENSP00000357873	36	P45954	ACADSB	Mitochondrion matrix.	mitochondrial matrix [GO:0005759]; mitochondrion [GO:0005739]		Mitochondrion	Mitochondrion	Mitochondrion	Mitochondrion	Mitochondrion	Mitochondrion	Mitochondrion	Mitochondrion	Mitochondrion	Mitochondrion	Mitochondria		Supported		Mitochondrion	Mitochondrion	Mitochondrion	Mitochondrion	Low	Mitochondrion	Mitochondrion	High	Mitochondrion	0.889954	Mitochondrion
ENSG00000072778	ENSP00000344152	37	P49748	ACADVL	Mitochondrion inner membrane.	cytosol [GO:0005829]; mitochondrial inner membrane [GO:0005743]; mitochondrial matrix [GO:0005759]; mitochondrial membrane [GO:0031966]; mitochondrial nucleoid [GO:0042645]; mitochondrion [GO:0005739]; nucleolus [GO:0005730]; nucleoplasm [GO:0005654]			Mitochondrion	Mitochondrion		Mitochondrion	Mitochondrion	Mitochondrion	Mitochondrion	Mitochondrion	Mitochondrion	Mitochondria;Nucleoli	Cytosol;Nucleoplasm	Supported					Mitochondrion	High		Mitochondrion	High	Mitochondrion	0.93114	Mitochondrion
ENSG00000157766	ENSP00000341615	176	P16112	ACAN	Secreted, extracellular space, extracellular matrix {ECO:0000250}.	basement membrane [GO:0005604]; collagen-containing extracellular matrix [GO:0062023]; extracellular matrix [GO:0031012]; extracellular region [GO:0005576]; GABA-ergic synapse [GO:0098982]; glutamatergic synapse [GO:0098978]; Golgi lumen [GO:0005796]; lysosomal lumen [GO:0043202]; perisynaptic extracellular matrix [GO:0098966]			Secreted	Secreted
ENSG00000072818	ENSP00000158762	9744	Q15027	ACAP1	Recycling endosome membrane {ECO:0000269|PubMed:16256741}; Peripheral membrane protein {ECO:0000269|PubMed:16256741}; Cytoplasmic side {ECO:0000269|PubMed:16256741}.	membrane [GO:0016020]; recycling endosome membrane [GO:0055038]		endosome		endosome								Golgi apparatus		Approved			Golgi
ENSG00000114331	ENSP00000324287	23527	Q15057	ACAP2	Endosome membrane {ECO:0000250}; Peripheral membrane protein {ECO:0000250}.	endosome membrane [GO:0010008]; membrane [GO:0016020]		endosome	endosome	endosome	endosome							Endosomes		Approved			Endosome		Large Protein Complex	High				Cytosol	0.59357
ENSG00000131584	ENSP00000321139	116983	Q96P50	ACAP3		growth cone [GO:0030426]												Nucleoplasm	Golgi apparatus	Approved
ENSG00000075239	ENSP00000265838	38	P24752	ACAT1	Mitochondrion {ECO:0000269|PubMed:1979337}.	extracellular exosome [GO:0070062]; mitochondrial matrix [GO:0005759]; mitochondrion [GO:0005739]			Mitochondrion	Mitochondrion	Mitochondrion	Mitochondrion	Mitochondrion	Mitochondrion	Mitochondrion	Mitochondrion	Mitochondrion	Mitochondria		Enhanced	Mitochondrion	Mitochondrion	Mitochondrion	Mitochondrion	Mitochondrion	High	Mitochondrion	Mitochondrion	High	Mitochondrion	0.961005	Mitochondrion
ENSG00000120437	ENSP00000356015	39	Q9BWD1	ACAT2	Cytoplasm, cytosol {ECO:0000305|PubMed:7911016}.	cytoplasm [GO:0005737]; cytosol [GO:0005829]; extracellular exosome [GO:0070062]; mitochondrion [GO:0005739]; nucleolus [GO:0005730]; nucleoplasm [GO:0005654]			cytosol	cytosol	Nucleolus	Cytosol	Cytosol	Cytosol	CYTOSOL	CYTOSOL	Cytosol	Cytosol	Nucleoplasm	Supported					Large Protein Complex	Low		Large Protein Complex	Low
ENSG00000182827	ENSP00000355777	64746	Q9H3P7	ACBD3	Golgi apparatus membrane {ECO:0000269|PubMed:22124328, ECO:0000269|PubMed:27009356, ECO:0000269|PubMed:30755512}; Peripheral membrane protein {ECO:0000250}; Cytoplasmic side {ECO:0000250}. Mitochondrion {ECO:0000250}. Note=Also mitochondrial (via its interaction with PBR). {ECO:0000250}.	Golgi apparatus [GO:0005794]; Golgi membrane [GO:0000139]; membrane [GO:0016020]; mitochondrion [GO:0005739]					Golgi							Golgi apparatus		Supported		Golgi	Golgi		Golgi	Low		CS	Low
ENSG00000181513	ENSP00000314440	79777	Q8NC06	ACBD4														Nucleoplasm;Vesicles		Approved										Peroxisome	0.795788
ENSG00000107897	ENSP00000365049	91452	Q5T8D3	ACBD5	Peroxisome membrane {ECO:0000250}; Single-pass membrane protein {ECO:0000250}.	integral component of membrane [GO:0016021]; membrane [GO:0016020]; nucleoplasm [GO:0005654]; peroxisomal membrane [GO:0005778]; peroxisome [GO:0005777]	1		Peroxisome	Peroxisome	Peroxisome	Peroxisome	Peroxisome	Peroxisome			Peroxisome	Peroxisomes		Enhanced	Peroxisome	Peroxisome	Peroxisome	Peroxisome	ER	Medium	Peroxisome	Peroxisome	High
ENSG00000230124	ENSP00000356567	84320	Q9BR61	ACBD6	Cytoplasm {ECO:0000269|PubMed:18268358}.	cytosol [GO:0005829]		Cytosol	cytosol	cytosol								Nucleoplasm	Cytosol	Approved										Cytosol	0.988832	Cytosol
ENSG00000176244	ENSP00000367453	414149	Q8N6N7	ACBD7														Cytosol;Vesicles		Approved
ENSG00000110455	ENSP00000263776	84680	Q96QU6	ACCS														Golgi apparatus		Approved			Golgi							Cytosol	1	Cytosol
ENSG00000205126	ENSP00000368109	390110	Q4AC99	ACCSL
ENSG00000102977	ENSP00000219251	65057	Q96AP0	ACD	Nucleus {ECO:0000269|PubMed:15181449, ECO:0000269|PubMed:25205116, ECO:0000269|PubMed:25233904}. Chromosome, telomere {ECO:0000269|PubMed:15181449, ECO:0000269|PubMed:25205116, ECO:0000269|PubMed:25233904}.	nuclear body [GO:0016604]; nuclear chromosome, telomeric region [GO:0000784]; nuclear telomere cap complex [GO:0000783]; nucleoplasm [GO:0005654]; shelterin complex [GO:0070187]			Nucleus	Nucleus	Nucleus							Nuclear bodies		Enhanced	Nucleus	Nucleus	Nucleus
ENSG00000159640	ENSP00000290863	1636	P12821	ACE	[Angiotensin-converting enzyme, soluble form]: Secreted.; Cell membrane; Single-pass type I membrane protein. Cytoplasm {ECO:0000250}. Note=Detected in both cell membrane and cytoplasm in neurons. {ECO:0000250}.	endosome [GO:0005768]; external side of plasma membrane [GO:0009897]; extracellular exosome [GO:0070062]; extracellular region [GO:0005576]; extracellular space [GO:0005615]; integral component of membrane [GO:0016021]; lysosome [GO:0005764]; plasma membrane [GO:0005886]	1											Vesicles		Approved										Lysosome	0.464432
ENSG00000130234	ENSP00000389326	59272	Q9BYF1	ACE2	[Processed angiotensin-converting enzyme 2]: Secreted.; Cell membrane {ECO:0000269|PubMed:18424768}; Single-pass type I membrane protein {ECO:0000255}. Cytoplasm {ECO:0000250|UniProtKB:Q8R0I0}. Note=Detected in both cell membrane and cytoplasm in neurons. {ECO:0000250|UniProtKB:Q8R0I0}.	brush border membrane [GO:0031526]; cell surface [GO:0009986]; cytoplasm [GO:0005737]; extracellular exosome [GO:0070062]; extracellular region [GO:0005576]; extracellular space [GO:0005615]; integral component of membrane [GO:0016021]; membrane raft [GO:0045121]; plasma membrane [GO:0005886]	1																							PM	0.712564
ENSG00000167769	ENSP00000301452	125981	Q8TDN7	ACER1	Endoplasmic reticulum membrane {ECO:0000269|PubMed:17713573}; Multi-pass membrane protein {ECO:0000255}.	endoplasmic reticulum [GO:0005783]; endoplasmic reticulum membrane [GO:0005789]; integral component of membrane [GO:0016021]	1	ER	ER	ER	ER
ENSG00000177076	ENSP00000342609	340485	Q5QJU3	ACER2	Golgi apparatus membrane {ECO:0000269|PubMed:16940153, ECO:0000269|PubMed:20089856}; Multi-pass membrane protein {ECO:0000269|PubMed:20089856}.	Golgi apparatus [GO:0005794]; Golgi membrane [GO:0000139]; integral component of Golgi membrane [GO:0030173]	1	Golgi	Golgi	Golgi	Golgi																			Cytosol	0.416836
ENSG00000078124	ENSP00000434480	55331	Q9NUN7	ACER3	Endoplasmic reticulum membrane {ECO:0000269|PubMed:11356846}; Multi-pass membrane protein {ECO:0000269|PubMed:11356846, ECO:0000269|PubMed:30575723}. Golgi apparatus membrane {ECO:0000269|PubMed:11356846}; Multi-pass membrane protein {ECO:0000269|PubMed:11356846, ECO:0000269|PubMed:30575723}.	endoplasmic reticulum [GO:0005783]; endoplasmic reticulum membrane [GO:0005789]; integral component of endoplasmic reticulum membrane [GO:0030176]; integral component of Golgi membrane [GO:0030173]; integral component of membrane [GO:0016021]	1
ENSG00000087085	ENSP00000241069	43	P22303	ACHE	Cell junction, synapse {ECO:0000269|PubMed:11985878, ECO:0000269|PubMed:1748670}. Secreted {ECO:0000250}. Cell membrane {ECO:0000250}; Peripheral membrane protein {ECO:0000250}.; [Isoform T]: Nucleus. Note=Only observed in apoptotic nuclei.; [Isoform H]: Cell membrane {ECO:0000250}; Lipid-anchor, GPI-anchor {ECO:0000250}; Extracellular side {ECO:0000250}.	anchored component of membrane [GO:0031225]; basement membrane [GO:0005604]; cell junction [GO:0030054]; cell surface [GO:0009986]; extracellular region [GO:0005576]; extracellular space [GO:0005615]; Golgi apparatus [GO:0005794]; membrane [GO:0016020]; neuromuscular junction [GO:0031594]; nucleus [GO:0005634]; perinuclear region of cytoplasm [GO:0048471]; plasma membrane [GO:0005886]; synapse [G…												Golgi apparatus	Vesicles	Approved
ENSG00000100813	ENSP00000262710	22985	Q9UKV3	ACIN1	Nucleus. Nucleus speckle. Nucleus, nucleoplasm. Note=Phosphorylation on Ser-1180 by SRPK2 redistributes it from the nuclear speckles to the nucleoplasm.	ASAP complex [GO:0061574]; cytosol [GO:0005829]; nuclear speck [GO:0016607]; nucleolus [GO:0005730]; nucleoplasm [GO:0005654]; nucleus [GO:0005634]; plasma membrane [GO:0005886]			Nucleus	Nucleus	Nucleus		Nucleus	Nucleus				Nucleoplasm	Cytosol;PM	Supported					Large Protein Complex	Very Low		Large Protein Complex	High	Nucleus	0.664233
ENSG00000213088	ENSP00000357103	2532	Q16570	ACKR1	Early endosome. Recycling endosome. Membrane; Multi-pass membrane protein. Note=Predominantly localizes to endocytic vesicles, and upon stimulation by the ligand is internalized via caveolae. Once internalized, the ligand dissociates from the receptor, and is targeted to degradation while the receptor is recycled back to the cell membrane.	early endosome [GO:0005769]; integral component of membrane [GO:0016021]; plasma membrane [GO:0005886]; recycling endosome [GO:0055037]	1
ENSG00000144648	ENSP00000416996	1238	O00590	ACKR2	Early endosome. Recycling endosome. Cell membrane; Multi-pass membrane protein. Note=Predominantly localizes to endocytic vesicles, and upon stimulation by the ligand is internalized via clathrin-coated pits. Once internalized, the ligand dissociates from the receptor, and is targeted to degradation while the receptor is recycled back to the cell membrane.	actin filament [GO:0005884]; cell [GO:0005623]; cytosol [GO:0005829]; early endosome [GO:0005769]; external side of plasma membrane [GO:0009897]; integral component of plasma membrane [GO:0005887]; intracellular membrane-bounded organelle [GO:0043231]; nuclear membrane [GO:0031965]; nucleoplasm [GO:0005654]; plasma membrane [GO:0005886]; recycling endosome [GO:0055037]	1											Cytosol;Vesicles	Nucleoplasm	Supported
ENSG00000144476	ENSP00000272928	57007	P25106	ACKR3	Cell membrane; Multi-pass membrane protein. Cytoplasm, perinuclear region. Early endosome. Recycling endosome {ECO:0000250}. Note=Predominantly localizes to endocytic vesicles, and upon stimulation by the ligand is internalized via clathrin-coated pits in a beta-arrestin-dependent manner. Once internalized, the ligand dissociates from the receptor, and is targeted to degradation while the recepto…	cell [GO:0005623]; cell surface [GO:0009986]; clathrin-coated pit [GO:0005905]; early endosome [GO:0005769]; endosome [GO:0005768]; external side of plasma membrane [GO:0009897]; integral component of membrane [GO:0016021]; intracellular membrane-bounded organelle [GO:0043231]; nucleus [GO:0005634]; perinuclear region of cytoplasm [GO:0048471]; plasma membrane [GO:0005886]; recycling endosome [GO…	1											PM;Vesicles		Supported
ENSG00000129048	ENSP00000249887	51554	Q9NPB9	ACKR4	Early endosome {ECO:0000269|PubMed:23341447}. Recycling endosome {ECO:0000269|PubMed:23341447}. Cell membrane {ECO:0000269|PubMed:23341447}; Multi-pass membrane protein {ECO:0000269|PubMed:23341447}. Note=Predominantly localizes to endocytic vesicles, and upon stimulation by the ligand is internalized via caveolae. Once internalized, the ligand dissociates from the receptor, and is targeted to de…	cell [GO:0005623]; early endosome [GO:0005769]; external side of plasma membrane [GO:0009897]; integral component of plasma membrane [GO:0005887]; plasma membrane [GO:0005886]; recycling endosome [GO:0055037]	1				PM							Mitochondria;Vesicles		Approved
ENSG00000131473	ENSP00000253792	47	P53396	ACLY	Cytoplasm, cytosol {ECO:0000269|PubMed:9116495}.	azurophil granule lumen [GO:0035578]; cytosol [GO:0005829]; extracellular exosome [GO:0070062]; extracellular region [GO:0005576]; ficolin-1-rich granule lumen [GO:1904813]; membrane [GO:0016020]; nucleoplasm [GO:0005654]; plasma membrane [GO:0005886]			cytosol	cytosol			Cytosol	Cytosol				Cytosol;PM	Nucleoplasm	Supported					Large Protein Complex	High		Large Protein Complex	High	Cytosol	0.736564
ENSG00000153086	ENSP00000348459	130013	Q8TDX5	ACMSD		cytoplasm [GO:0005737]; cytosol [GO:0005829]		Cytosol		Cytosol	Cytosol																			Cytosol	0.942418	Cytosol
ENSG00000122729	ENSP00000309477	48	P21399	ACO1	Cytoplasm.	cell [GO:0005623]; cytoplasm [GO:0005737]; cytosol [GO:0005829]; endoplasmic reticulum [GO:0005783]; extracellular exosome [GO:0070062]; Golgi apparatus [GO:0005794]; mitochondrion [GO:0005739]			cytosol	cytosol			Cytosol	Cytosol	CYTOSOL	CYTOSOL	CYTOSOL	Cytosol;Mitochondria		Supported					Large Protein Complex	Medium		Large Protein Complex	Low	Cytosol	0.899698	Cytosol
ENSG00000100412	ENSP00000216254	50	Q99798	ACO2	Mitochondrion {ECO:0000250|UniProtKB:P16276}.	cytosol [GO:0005829]; mitochondrial matrix [GO:0005759]; mitochondrion [GO:0005739]			Mitochondrion	Mitochondrion		Mitochondrion	Mitochondrion	Mitochondrion	Mitochondrion	Mitochondrion	Mitochondrion	Mitochondria		Approved			Mitochondrion		Mitochondrion	High		Mitochondrion	High	Mitochondrion	0.862137	Mitochondrion
ENSG00000102794	ENSP00000366682	730249	A6NK06	ACOD1	Mitochondrion {ECO:0000250}.	mitochondrion [GO:0005739]		Mitochondrion	Mitochondrion	Mitochondrion	Mitochondrion
ENSG00000184227	ENSP00000311224	641371	Q86TX2	ACOT1	Cytoplasm, cytosol {ECO:0000269|PubMed:16940157}.	cytosol [GO:0005829]		Cytosol	cytosol	cytosol								Mitochondria		Approved			Mitochondrion		Mitochondrion	Medium		Golgi	Very Low
ENSG00000162390	ENSP00000340260	26027	Q8WXI4	ACOT11	Mitochondrion matrix {ECO:0000269|PubMed:22897136}. Cytoplasm {ECO:0000269|PubMed:22897136}.	cytoplasm [GO:0005737]; cytosol [GO:0005829]; extracellular exosome [GO:0070062]; mitochondrial matrix [GO:0005759]												Cytosol		Supported		Cytosol	Cytosol							Mitochondrion	0.831589	Mitochondrion
ENSG00000172497	ENSP00000303246	134526	Q8WYK0	ACOT12	Cytoplasm, cytosol {ECO:0000269|PubMed:16951743}.	cytosol [GO:0005829]		Cytosol	cytosol	cytosol								Nucleoplasm	Cytosol	Approved										Peroxisome	0.636445
ENSG00000112304	ENSP00000230048	55856	Q9NPJ3	ACOT13	Cytoplasm, cytosol {ECO:0000250|UniProtKB:Q9CQR4}. Mitochondrion {ECO:0000250|UniProtKB:Q9CQR4}. Nucleus {ECO:0000250|UniProtKB:Q9CQR4}. Cytoplasm, cytoskeleton, spindle {ECO:0000250|UniProtKB:Q9CQR4}. Note=During interphase, found both in the nucleus and in the cytoplasm. At mitosis, localizes to the spindle. Colocalizes with tubulin. {ECO:0000250|UniProtKB:Q9CQR4}.	cytosol [GO:0005829]; mitochondrion [GO:0005739]; nucleus [GO:0005634]; spindle [GO:0005819]							Mitochondrion	Mitochondrion				Cell Junctions		Approved				Mitochondrion	Golgi	Low	Mitochondrion	Mitochondrion	High	Mitochondrion	0.819861	Mitochondrion
ENSG00000119673	ENSP00000238651	10965	P49753	ACOT2	Mitochondrion {ECO:0000269|PubMed:16940157}.	cytosol [GO:0005829]; mitochondrial matrix [GO:0005759]; mitochondrion [GO:0005739]; peroxisomal matrix [GO:0005782]			Mitochondrion	Mitochondrion	Mitochondrion							Mitochondria		Approved			Mitochondrion							Mitochondrion	0.745367
ENSG00000177465	ENSP00000323071	122970	Q8N9L9	ACOT4	Peroxisome {ECO:0000269|PubMed:16940157}.	cytosol [GO:0005829]; peroxisomal matrix [GO:0005782]; peroxisome [GO:0005777]			Peroxisome	Peroxisome	Peroxisome																			Peroxisome	0.591052
ENSG00000205669	ENSP00000370531	641372	Q3I5F7	ACOT6	Cytoplasm {ECO:0000269|PubMed:16940157}.	cytosol [GO:0005829]; peroxisomal matrix [GO:0005782]			cytosol	cytosol
ENSG00000097021	ENSP00000354615	11332	O00154	ACOT7	[Isoform 4]: Cytoplasm, cytosol {ECO:0000305|PubMed:12435388}.; [Isoform 6]: Cytoplasm, cytosol {ECO:0000305|PubMed:12435388}.; [Isoform 1]: Mitochondrion {ECO:0000269|PubMed:12435388}.; [Isoform 5]: Mitochondrion {ECO:0000269|PubMed:12435388}.	cytosol [GO:0005829]; extracellular exosome [GO:0070062]; mitochondrion [GO:0005739]; nucleoplasm [GO:0005654]					Mitochondrion			CYTOSOL		CYTOSOL		Cytosol	Nucleoplasm	Supported								Golgi	Low	Cytosol	0.610369
			Q6ZUV0	ACOT7L	Cytoplasm {ECO:0000250}.	cytosol [GO:0005829]; nucleoplasm [GO:0005654]			cytosol	cytosol
ENSG00000101473	ENSP00000217455	10005	O14734	ACOT8	Peroxisome matrix {ECO:0000269|PubMed:10092594, ECO:0000269|PubMed:15194431}. Note=Predominantly localized in the peroxisome but a localization to the cytosol cannot be excluded. {ECO:0000269|PubMed:10092594, ECO:0000269|PubMed:15194431}.	cytosol [GO:0005829]; peroxisomal matrix [GO:0005782]					Peroxisome	Peroxisome	Peroxisome	Peroxisome	PEROXISOME	PEROXISOME	Peroxisome	Vesicles	Mitochondria	Supported				ER			Peroxisome	Peroxisome	High	Peroxisome	0.820386	Peroxisome
ENSG00000123130	ENSP00000336580	23597	Q9Y305	ACOT9	Mitochondrion {ECO:0000250}.	mitochondrial matrix [GO:0005759]; mitochondrion [GO:0005739]		Mitochondrion	Mitochondrion	Mitochondrion	Mitochondrion	Mitochondrion	Mitochondrion	Mitochondrion	Mitochondrion	Mitochondrion	Mitochondrion	Cytosol;PM	Nucleoplasm	Approved					Mitochondrion	High		Mitochondrion	High	Peroxisome	0.591007
ENSG00000161533	ENSP00000293217	51	Q15067	ACOX1	Peroxisome {ECO:0000250|UniProtKB:P07872}.	cytosol [GO:0005829]; membrane [GO:0016020]; peroxisomal matrix [GO:0005782]; peroxisomal membrane [GO:0005778]; peroxisome [GO:0005777]			Peroxisome	Peroxisome	Peroxisome							Peroxisomes	Nucleoli	Approved				Peroxisome	Peroxisome	Medium	Peroxisome	Peroxisome	High	Peroxisome	0.831152	Peroxisome
ENSG00000168306	ENSP00000307697	8309	Q99424	ACOX2	Peroxisome {ECO:0000269|PubMed:27884763, ECO:0000269|PubMed:8943006}.	cytosol [GO:0005829]; intracellular membrane-bounded organelle [GO:0043231]; peroxisomal matrix [GO:0005782]; peroxisome [GO:0005777]			Peroxisome	Peroxisome	Peroxisome							Vesicles	Cytosol	Approved										Peroxisome	0.801085	Peroxisome
ENSG00000087008	ENSP00000348775	8310	O15254	ACOX3	Peroxisome {ECO:0000305}.	cytosol [GO:0005829]; membrane [GO:0016020]; peroxisomal matrix [GO:0005782]; peroxisome [GO:0005777]			Peroxisome	Peroxisome			Peroxisome	Peroxisome	PEROXISOME	PEROXISOME	PEROXISOME	Peroxisomes		Approved			Peroxisome					Peroxisome	High	Peroxisome	0.632252
ENSG00000153093	ENSP00000343717	55289	Q9NUZ1	ACOXL		peroxisomal matrix [GO:0005782]; peroxisome [GO:0005777]		Peroxisome		Peroxisome	Peroxisome							Cytosol	Nucleoli	Supported
ENSG00000143727	ENSP00000272065	52	P24666	ACP1	Cytoplasm.	cytoplasm [GO:0005737]; cytoplasmic side of plasma membrane [GO:0009898]; extracellular exosome [GO:0070062]			cytosol	cytosol	PM		Cytosol	Cytosol		CYTOSOL		Nucleoplasm	Cytosol	Approved					Large Protein Complex	Very High				Cytosol	0.847979	Cytosol
ENSG00000134575	ENSP00000256997	53	P11117	ACP2	Lysosome membrane {ECO:0000269|PubMed:2684640, ECO:0000269|PubMed:3056714}; Single-pass membrane protein {ECO:0000255}; Lumenal side {ECO:0000305|PubMed:2684640, ECO:0000305|PubMed:3056714}. Lysosome lumen. Note=The soluble form arises by proteolytic processing of the membrane-bound form. {ECO:0000269|PubMed:2684640, ECO:0000269|PubMed:3056714}.	extracellular exosome [GO:0070062]; integral component of membrane [GO:0016021]; lysosomal lumen [GO:0043202]; lysosomal membrane [GO:0005765]; lysosome [GO:0005764]; membrane [GO:0016020]	1		lysosome	lysosome	Lysosome	Lysosome	Lysosome	Lysosome	LYSOSOME	LYSOSOME	Lysosome							Lysosome	Lysosome	Very High	Lysosome	Lysosome	High	Lysosome	1	Lysosome
ENSG00000014257	ENSP00000337471	55	P15309	ACP3	[Isoform 1]: Secreted {ECO:0000305|PubMed:17638863}.; [Isoform 2]: Cell membrane {ECO:0000269|PubMed:17638863, ECO:0000269|PubMed:17897319}; Single-pass type I membrane protein {ECO:0000255}. Lysosome membrane {ECO:0000269|PubMed:17638863, ECO:0000269|PubMed:17897319}; Single-pass type I membrane protein {ECO:0000255}. Note=Appears to shuttle between the cell membrane and intracellular vesicles. …	azurophil granule membrane [GO:0035577]; extracellular exosome [GO:0070062]; extracellular space [GO:0005615]; filopodium [GO:0030175]; integral component of membrane [GO:0016021]; lysosomal membrane [GO:0005765]; nucleus [GO:0005634]; plasma membrane [GO:0005886]; vesicle membrane [GO:0012506]																								Lysosome	0.901354	Lysosome
ENSG00000142513	ENSP00000270593	93650	Q9BZG2	ACP4	Membrane {ECO:0000255}; Single-pass type I membrane protein {ECO:0000255}.	integral component of membrane [GO:0016021]; postsynaptic membrane [GO:0045211]	1
ENSG00000102575	ENSP00000218758	54	P13686	ACP5	Lysosome.	cytosol [GO:0005829]; integral component of membrane [GO:0016021]; lysosome [GO:0005764]			lysosome	lysosome	Lysosome							Cytosol		Approved			Cytosol
ENSG00000162836	ENSP00000481777	51205	Q9NPH0	ACP6	Mitochondrion {ECO:0000269|PubMed:10506173}.	cytoplasm [GO:0005737]; mitochondrial matrix [GO:0005759]; mitochondrion [GO:0005739]			Mitochondrion	Mitochondrion	Mitochondrion	Mitochondrion	Mitochondrion	Mitochondrion			Mitochondrion													Mitochondrion	0.677727
ENSG00000183760	ENSP00000327557	390928	Q6ZNF0	ACP7	Secreted {ECO:0000305}.	extracellular region [GO:0005576]		Secreted	Secreted	Secreted
ENSG00000100312	ENSP00000216139	49	P10323	ACR		acrosomal matrix [GO:0043159]; extracellular region [GO:0005576]; Golgi-associated vesicle [GO:0005798]; nucleus [GO:0005634]; protein-containing complex [GO:0032991]
ENSG00000111644	ENSP00000229243	84519	Q8NEB7	ACRBP	Secreted {ECO:0000250|UniProtKB:Q29016}. Cytoplasmic vesicle, secretory vesicle, acrosome {ECO:0000250|UniProtKB:Q29016, ECO:0000250|UniProtKB:Q3V140}.	acrosomal membrane [GO:0002080]; acrosomal vesicle [GO:0001669]; extracellular region [GO:0005576]; nucleus [GO:0005634]					Secreted							Nucleoplasm;Vesicles		Approved
ENSG00000134940	ENSP00000317684	56	P26436	ACRV1	Cytoplasmic vesicle, secretory vesicle, acrosome. Note=Nascent acrosomal vesicle of Golgi phase spermatids.	acrosomal vesicle [GO:0001669]
ENSG00000103740	ENSP00000258873	23205	Q96GR2	ACSBG1	Cytoplasm {ECO:0000269|PubMed:10954726}. Cytoplasmic vesicle {ECO:0000250}. Microsome {ECO:0000250}. Endoplasmic reticulum {ECO:0000269|PubMed:24269233}. Cell membrane {ECO:0000269|PubMed:24269233}.	cytoplasm [GO:0005737]; cytoplasmic vesicle [GO:0031410]; cytosol [GO:0005829]; endoplasmic reticulum [GO:0005783]; plasma membrane [GO:0005886]												Vesicles		Approved
ENSG00000130377	ENSP00000465589	81616	Q5FVE4	ACSBG2	Cytoplasm. Membrane; Peripheral membrane protein.	cytoplasm [GO:0005737]; cytosol [GO:0005829]; membrane [GO:0016020]; mitochondrion [GO:0005739]												Cytosol		Uncertain
ENSG00000167107	ENSP00000300441	80221	Q96CM8	ACSF2	Mitochondrion {ECO:0000305}.	mitochondrial matrix [GO:0005759]		Mitochondrion	Mitochondrion	Mitochondrion	Mitochondrion	Mitochondrion	Mitochondrion	Mitochondrion	Mitochondrion	Mitochondrion	Mitochondrion	Cytosol;Nucleoplasm	Microtubules	Approved					Mitochondrion	Medium		Mitochondrion	High	Mitochondrion	0.780401
ENSG00000176715	ENSP00000320646	197322	Q4G176	ACSF3	Mitochondrion {ECO:0000269|PubMed:21841779, ECO:0000269|PubMed:21846720}.	mitochondrial matrix [GO:0005759]; mitochondrion [GO:0005739]		Mitochondrion	Mitochondrion	Mitochondrion	Mitochondrion			mitochondrion	Mitochondrion	Mitochondrion	mitochondrion								Mitochondrion	High		Mitochondrion	Medium	Mitochondrion	0.733805
ENSG00000151726	ENSP00000281455	2180	P33121	ACSL1	Mitochondrion outer membrane {ECO:0000250}; Single-pass type III membrane protein {ECO:0000250}. Peroxisome membrane {ECO:0000250}; Single-pass type III membrane protein {ECO:0000250}. Microsome membrane {ECO:0000250}; Single-pass type III membrane protein {ECO:0000250}. Endoplasmic reticulum membrane {ECO:0000269|PubMed:24269233}; Single-pass type III membrane protein {ECO:0000250}.	endoplasmic reticulum [GO:0005783]; endoplasmic reticulum membrane [GO:0005789]; integral component of membrane [GO:0016021]; membrane [GO:0016020]; mitochondrial outer membrane [GO:0005741]; mitochondrion [GO:0005739]; peroxisomal membrane [GO:0005778]; plasma membrane [GO:0005886]	1						ER	ER				Nucleoplasm	Mitochondria	Supported								Golgi	Very Low	ER	0.562742
ENSG00000123983	ENSP00000350012	2181	O95573	ACSL3	Mitochondrion outer membrane {ECO:0000250}; Single-pass type III membrane protein {ECO:0000250}. Peroxisome membrane {ECO:0000250}; Single-pass type III membrane protein {ECO:0000250}. Microsome membrane {ECO:0000250}; Single-pass type III membrane protein {ECO:0000250}. Endoplasmic reticulum membrane {ECO:0000250}; Single-pass type III membrane protein {ECO:0000250}.	endoplasmic reticulum [GO:0005783]; endoplasmic reticulum membrane [GO:0005789]; Golgi apparatus [GO:0005794]; integral component of membrane [GO:0016021]; lipid droplet [GO:0005811]; membrane [GO:0016020]; mitochondrial outer membrane [GO:0005741]; perinuclear region of cytoplasm [GO:0048471]; peroxisomal membrane [GO:0005778]	1						ER	ER		ER		Nucleoli	Lipid droplets	Approved					ER	Very High		ER	High	ER	0.730647
ENSG00000068366	ENSP00000339787	2182	O60488	ACSL4	Mitochondrion outer membrane {ECO:0000250}; Single-pass type III membrane protein {ECO:0000250}. Peroxisome membrane {ECO:0000250}; Single-pass type III membrane protein {ECO:0000250}. Microsome membrane {ECO:0000250}; Single-pass type III membrane protein {ECO:0000250}. Endoplasmic reticulum membrane {ECO:0000269|PubMed:24269233}; Single-pass type III membrane protein {ECO:0000250}. Cell membran…	cytoplasm [GO:0005737]; endoplasmic reticulum [GO:0005783]; endoplasmic reticulum membrane [GO:0005789]; extracellular exosome [GO:0070062]; integral component of membrane [GO:0016021]; lipid droplet [GO:0005811]; membrane [GO:0016020]; mitochondria-associated endoplasmic reticulum membrane [GO:0044233]; mitochondrial outer membrane [GO:0005741]; neuronal cell body [GO:0043025]; peroxisomal membr…	1						ER	ER				Golgi apparatus	Mitochondria	Approved					Golgi	High		ER	Medium	Peroxisome	0.470998
ENSG00000197142	ENSP00000346223	51703	Q9ULC5	ACSL5	Mitochondrion {ECO:0000269|PubMed:17681178}. Endoplasmic reticulum {ECO:0000269|PubMed:17681178, ECO:0000269|PubMed:24269233}. Mitochondrion outer membrane {ECO:0000250}; Single-pass type III membrane protein {ECO:0000250}. Endoplasmic reticulum membrane {ECO:0000250}; Single-pass type III membrane protein {ECO:0000250}. Cell membrane {ECO:0000269|PubMed:24269233}.	endoplasmic reticulum [GO:0005783]; endoplasmic reticulum membrane [GO:0005789]; integral component of membrane [GO:0016021]; membrane [GO:0016020]; mitochondrial outer membrane [GO:0005741]; mitochondrion [GO:0005739]; nucleolus [GO:0005730]; nucleoplasm [GO:0005654]; plasma membrane [GO:0005886]	1						ER	ER				Mitochondria	Nucleoplasm	Supported										ER	0.834439	ER
ENSG00000164398	ENSP00000349608	23305	Q9UKU0	ACSL6	Mitochondrion outer membrane {ECO:0000250}; Single-pass type III membrane protein {ECO:0000250}. Peroxisome membrane {ECO:0000250}; Single-pass type III membrane protein {ECO:0000250}. Microsome membrane {ECO:0000250}; Single-pass type III membrane protein {ECO:0000250}. Endoplasmic reticulum membrane {ECO:0000269|PubMed:24269233}; Single-pass type III membrane protein {ECO:0000250}.	endoplasmic reticulum [GO:0005783]; endoplasmic reticulum membrane [GO:0005789]; integral component of membrane [GO:0016021]; membrane [GO:0016020]; mitochondrial outer membrane [GO:0005741]; peroxisomal membrane [GO:0005778]; plasma membrane [GO:0005886]	1																					Ergic/cisGolgi	Medium
ENSG00000166743	ENSP00000301956	116285	Q08AH1	ACSM1	Mitochondrion matrix {ECO:0000250|UniProtKB:Q91VA0}. Mitochondrion {ECO:0000250|UniProtKB:Q91VA0}.	blood microparticle [GO:0072562]; extracellular exosome [GO:0070062]; mitochondrial matrix [GO:0005759]			Mitochondrion	Mitochondrion	Mitochondrion																			Mitochondrion	0.926157	Mitochondrion
ENSG00000183747	ENSP00000219054	123876	Q08AH3	ACSM2A	Mitochondrion {ECO:0000250|UniProtKB:Q68CK6}.	mitochondrial matrix [GO:0005759]; mitochondrion [GO:0005739]		Mitochondrion	Mitochondrion	Mitochondrion	Mitochondrion
ENSG00000066813	ENSP00000327453	348158	Q68CK6	ACSM2B	Mitochondrion {ECO:0000269|PubMed:10434065, ECO:0000269|PubMed:12616642, ECO:0000269|PubMed:19634011}.	mitochondrial matrix [GO:0005759]; mitochondrion [GO:0005739]		Mitochondrion	Mitochondrion	Mitochondrion	Mitochondrion																			Mitochondrion	0.760666
ENSG00000005187	ENSP00000289416	6296	Q53FZ2	ACSM3	Mitochondrion matrix {ECO:0000250|UniProtKB:Q3UNX5}.	mitochondrial matrix [GO:0005759]		Mitochondrion	Mitochondrion	Mitochondrion																				Mitochondrion	0.720523
ENSG00000215009	ENSP00000382349	341392	P0C7M7	ACSM4	Mitochondrion {ECO:0000250|UniProtKB:Q7TN78}.	mitochondrial matrix [GO:0005759]		Mitochondrion	Mitochondrion	Mitochondrion
ENSG00000183549	ENSP00000327916	54988	Q6NUN0	ACSM5	Mitochondrion matrix {ECO:0000250|UniProtKB:Q91VA0}.	mitochondrial matrix [GO:0005759]		Mitochondrion	Mitochondrion	Mitochondrion	Mitochondrion							Vesicles		Uncertain										Mitochondrion	0.944631	Mitochondrion
ENSG00000173124	ENSP00000340296	142827	Q6P461	ACSM6	Mitochondrion {ECO:0000305}.	mitochondrial matrix [GO:0005759]		Mitochondrion	Mitochondrion	Mitochondrion	Mitochondrion
ENSG00000154930	ENSP00000316924	84532	Q9NUB1	ACSS1	Mitochondrion matrix {ECO:0000269|PubMed:16788062}.	mitochondrial matrix [GO:0005759]		Mitochondrion	Mitochondrion	Mitochondrion	Mitochondrion	Mitochondrion	Mitochondrion	Mitochondrion			Mitochondrion											Mitochondrion	High	Peroxisome	0.710082
ENSG00000131069	ENSP00000253382	55902	Q9NR19	ACSS2	Cytoplasm, cytosol {ECO:0000269|PubMed:10843999, ECO:0000269|PubMed:28003429}.	cytoplasm [GO:0005737]; cytosol [GO:0005829]; intracellular membrane-bounded organelle [GO:0043231]; mitochondrial matrix [GO:0005759]; nucleoplasm [GO:0005654]			cytosol	cytosol								Cytosol;Nucleoplasm	Vesicles	Approved										Cytosol	0.985573	Cytosol
ENSG00000111058	ENSP00000449535	79611	Q9H6R3	ACSS3	Mitochondrion matrix {ECO:0000269|PubMed:28003429}.	mitochondrial matrix [GO:0005759]		Mitochondrion	Mitochondrion	Mitochondrion	Mitochondrion			mitochondrion		Mitochondrion		Mitochondria		Approved			Mitochondrion
ENSG00000143632	ENSP00000355645	58	P68133	ACTA1	Cytoplasm, cytoskeleton.	actin cytoskeleton [GO:0015629]; actin filament [GO:0005884]; blood microparticle [GO:0072562]; cell body [GO:0044297]; cytosol [GO:0005829]; extracellular exosome [GO:0070062]; extracellular space [GO:0005615]; filopodium [GO:0030175]; lamellipodium [GO:0030027]; sarcomere [GO:0030017]; stress fiber [GO:0001725]; striated muscle thin filament [GO:0005865]			CS	CS	CS														CS	Medium		PM	High	Cytosol	0.609336
ENSG00000107796	ENSP00000224784	59	P62736	ACTA2	Cytoplasm, cytoskeleton.	actin cytoskeleton [GO:0015629]; cell body [GO:0044297]; cytoplasm [GO:0005737]; cytosol [GO:0005829]; extracellular exosome [GO:0070062]; extracellular space [GO:0005615]; filopodium [GO:0030175]; lamellipodium [GO:0030027]; protein-containing complex [GO:0032991]; smooth muscle contractile fiber [GO:0030485]			CS	CS	CS							CS		Supported		CS	CS
ENSG00000075624	ENSP00000494269	60	P60709	ACTB	Cytoplasm, cytoskeleton {ECO:0000269|PubMed:11687588, ECO:0000269|PubMed:17289661}. Nucleus {ECO:0000269|PubMed:11687588, ECO:0000269|PubMed:29925947}. Note=Localized in cytoplasmic mRNP granules containing untranslated mRNAs. {ECO:0000269|PubMed:17289661}.	actin cytoskeleton [GO:0015629]; actin filament [GO:0005884]; adherens junction [GO:0005912]; apical junction complex [GO:0043296]; axon [GO:0030424]; blood microparticle [GO:0072562]; calyx of Held [GO:0044305]; cell-cell junction [GO:0005911]; cortical cytoskeleton [GO:0030863]; cytoplasm [GO:0005737]; cytoplasmic ribonucleoprotein granule [GO:0036464]; cytoskeleton [GO:0005856]; cytosol [GO:00…																		CS	CS	Low				Cytosol	0.708728
ENSG00000169067	ENSP00000416706	345651	Q562R1	ACTBL2	Cytoplasm, cytoskeleton {ECO:0000250}.	actin filament [GO:0005884]; cytoplasm [GO:0005737]; extracellular exosome [GO:0070062]; extracellular space [GO:0005615]; glutamatergic synapse [GO:0098978]; presynapse [GO:0098793]			CS	CS			CS	CS																Cytosol	0.572548
ENSG00000159251	ENSP00000290378	70	P68032	ACTC1	Cytoplasm, cytoskeleton.	actin cytoskeleton [GO:0015629]; actin filament [GO:0005884]; actomyosin, actin portion [GO:0042643]; blood microparticle [GO:0072562]; cell body [GO:0044297]; cytoplasm [GO:0005737]; cytosol [GO:0005829]; extracellular exosome [GO:0070062]; extracellular space [GO:0005615]; filopodium [GO:0030175]; focal adhesion [GO:0005925]; glutamatergic synapse [GO:0098978]; I band [GO:0031674]; lamellipodiu…			CS	CS	CS																			Cytosol	0.770253
ENSG00000184009	ENSP00000458435	71	P63261	ACTG1	Cytoplasm, cytoskeleton {ECO:0000269|PubMed:28493397}.	actin filament [GO:0005884]; apical junction complex [GO:0043296]; blood microparticle [GO:0072562]; calyx of Held [GO:0044305]; cell-cell junction [GO:0005911]; cytoskeleton [GO:0005856]; cytosol [GO:0005829]; dense body [GO:0097433]; extracellular exosome [GO:0070062]; extracellular space [GO:0005615]; filamentous actin [GO:0031941]; focal adhesion [GO:0005925]; membrane [GO:0016020]; myofibril…			CS	CS														CS			CS	Large Protein Complex	High
ENSG00000163017	ENSP00000295137	72	P63267	ACTG2	Cytoplasm, cytoskeleton.	actin cytoskeleton [GO:0015629]; blood microparticle [GO:0072562]; cell body [GO:0044297]; cell periphery [GO:0071944]; cytoplasm [GO:0005737]; cytosol [GO:0005829]; extracellular exosome [GO:0070062]; extracellular space [GO:0005615]; filopodium [GO:0030175]; lamellipodium [GO:0030027]; myosin filament [GO:0032982]			CS	CS	CS		CS	CS
ENSG00000182584	ENSP00000329647	170487	Q5JWF8	ACTL10		actin cytoskeleton [GO:0015629]		cs		cs
ENSG00000136518	ENSP00000376430	86	O96019	ACTL6A	Nucleus {ECO:0000269|PubMed:18026119}.	Ino80 complex [GO:0031011]; npBAF complex [GO:0071564]; NuA4 histone acetyltransferase complex [GO:0035267]; nuclear chromatin [GO:0000790]; nucleoplasm [GO:0005654]; nucleus [GO:0005634]; plasma membrane [GO:0005886]; protein-containing complex [GO:0032991]; SWI/SNF complex [GO:0016514]			Nucleus	Nucleus	Nucleus			NUCLEUS		Nucleus		Nucleoplasm	Cytosol	Enhanced					Large Protein Complex	Low		Nuclear pore complex/nuclear	Medium	Nucleus	0.576448
ENSG00000077080	ENSP00000160382	51412	O94805	ACTL6B	Nucleus {ECO:0000303|PubMed:26601204}.	nBAF complex [GO:0071565]; NuA4 histone acetyltransferase complex [GO:0035267]; nucleus [GO:0005634]; SWI/SNF complex [GO:0016514]			Nucleus	Nucleus	Nucleus							Nucleoli		Approved								Large Protein Complex	Low
ENSG00000187003	ENSP00000334300	10881	Q9Y615	ACTL7A	Cytoplasm, cytoskeleton {ECO:0000250|UniProtKB:Q9QY84}. Golgi apparatus {ECO:0000250|UniProtKB:Q9QY84}. Cytoplasm {ECO:0000250|UniProtKB:Q9QY84}. Nucleus {ECO:0000250|UniProtKB:Q9QY84}. Note=Detected at the Golgi apparatus during acrosome biogenesis. Detected at the subacrosomal layer in round spermatids. Detected in sperm head and tail. {ECO:0000250|UniProtKB:Q9QY84}.	actin cytoskeleton [GO:0015629]; cytoplasm [GO:0005737]; cytoskeleton [GO:0005856]; Golgi apparatus [GO:0005794]; male germ cell nucleus [GO:0001673]; motile cilium [GO:0031514]; nucleus [GO:0005634]; protein-containing complex [GO:0032991]
ENSG00000148156	ENSP00000363799	10880	Q9Y614	ACTL7B	Cytoplasm, cytoskeleton {ECO:0000250}.	actin cytoskeleton [GO:0015629]; cytoplasm [GO:0005737]; nucleus [GO:0005634]			CS	CS
ENSG00000117148	ENSP00000364555	81569	Q9H568	ACTL8	Cytoplasm, cytoskeleton {ECO:0000250}.	actin filament [GO:0005884]; cytoplasm [GO:0005737]; presynapse [GO:0098793]		cs	CS	CS								Cytosol		Approved			Cytosol
ENSG00000181786	ENSP00000316674	284382	Q8TC94	ACTL9	Cytoplasm, cytoskeleton {ECO:0000250}.	actin cytoskeleton [GO:0015629]; cytoplasm [GO:0005737]		cs	CS	CS
ENSG00000072110	ENSP00000193403	87	P12814	ACTN1	Cytoplasm, cytoskeleton {ECO:0000269|PubMed:24069336, ECO:0000269|PubMed:7750553}. Cytoplasm, myofibril, sarcomere, Z line {ECO:0000269|PubMed:7750553}. Cell membrane {ECO:0000250|UniProtKB:Q9Z1P2}. Cell junction {ECO:0000250|UniProtKB:Q9Z1P2}. Cell projection, ruffle {ECO:0000250|UniProtKB:Q7TPR4}. Note=Colocalizes with MYOZ2 and PPP3CA at the Z-line of heart and skeletal muscle. Colocalizes wit…	brush border [GO:0005903]; cell-cell junction [GO:0005911]; cell projection [GO:0042995]; cytoplasm [GO:0005737]; cytosol [GO:0005829]; extracellular exosome [GO:0070062]; extracellular region [GO:0005576]; extracellular space [GO:0005615]; fascia adherens [GO:0005916]; focal adhesion [GO:0005925]; glutamatergic synapse [GO:0098978]; plasma membrane [GO:0005886]; platelet alpha granule lumen [GO:…					CS	CS	CS	CS			CS	CS		Approved			CS	CS	CS	High	CS	CS	High	Cytosol	0.540746
ENSG00000077522	ENSP00000355537	88	P35609	ACTN2	Cytoplasm, myofibril, sarcomere, Z line {ECO:0000269|PubMed:11171996, ECO:0000269|PubMed:19932097}. Note=Colocalizes with MYOZ1 and FLNC at the Z-lines of skeletal muscle.	actin filament [GO:0005884]; cortical actin cytoskeleton [GO:0030864]; cytoskeleton [GO:0005856]; cytosol [GO:0005829]; dendritic spine [GO:0043197]; extracellular exosome [GO:0070062]; extracellular region [GO:0005576]; filopodium [GO:0030175]; focal adhesion [GO:0005925]; glutamatergic synapse [GO:0098978]; platelet alpha granule lumen [GO:0031093]; postsynaptic density, intracellular component…			cytosol	cytosol								CS		Uncertain										PM	0.533115
ENSG00000248746	ENSP00000426797	89	Q08043	ACTN3		actin filament [GO:0005884]; cytosol [GO:0005829]; extracellular exosome [GO:0070062]; focal adhesion [GO:0005925]; pseudopodium [GO:0031143]												CS		Uncertain
ENSG00000130402	ENSP00000252699	81	O43707	ACTN4	Nucleus {ECO:0000269|PubMed:22351778, ECO:0000269|PubMed:9508771}. Cytoplasm {ECO:0000269|PubMed:22351778, ECO:0000269|PubMed:9508771}. Cell junction {ECO:0000250|UniProtKB:P57780}. Cytoplasm, cytoskeleton, stress fiber {ECO:0000269|PubMed:9508771}. Note=Localized in cytoplasmic mRNP granules containing untranslated mRNAs. Nuclear translocation can be induced by the PI3 kinase inhibitor wortmanni…	brush border [GO:0005903]; cell [GO:0005623]; cell-cell junction [GO:0005911]; cortical cytoskeleton [GO:0030863]; cytoplasm [GO:0005737]; cytosol [GO:0005829]; extracellular exosome [GO:0070062]; extracellular region [GO:0005576]; extracellular space [GO:0005615]; focal adhesion [GO:0005925]; neuron projection [GO:0043005]; nuclear body [GO:0016604]; nucleus [GO:0005634]; perinuclear region of c…					Nucleus	CS	CS	CS			CS	CS	Cytosol	Approved				CS	CS	High	CS	CS	High	Cytosol	0.62202
ENSG00000131966	ENSP00000254286	55860	Q9NZ32	ACTR10	Cytoplasm, cytoskeleton {ECO:0000250}.	axon cytoplasm [GO:1904115]; azurophil granule lumen [GO:0035578]; cell [GO:0005623]; cell cortex region [GO:0099738]; centrosome [GO:0005813]; cytosol [GO:0005829]; dynactin complex [GO:0005869]; extracellular region [GO:0005576]; ficolin-1-rich granule lumen [GO:1904813]			CS	CS								Nucleoli		Approved					Endosome	Medium		Large Protein Complex	Low	Cytosol	0.738841
ENSG00000138107	ENSP00000358921	10121	P61163	ACTR1A	Cytoplasm, cytoskeleton {ECO:0000250|UniProtKB:P85515}. Cytoplasm, cytoskeleton, microtubule organizing center, centrosome {ECO:0000269|PubMed:14654843}. Cytoplasm, cell cortex {ECO:0000269|PubMed:22327364}.	cell [GO:0005623]; cell cortex region [GO:0099738]; centriole [GO:0005814]; centrosome [GO:0005813]; COPI-coated vesicle [GO:0030137]; cytoplasm [GO:0005737]; cytosol [GO:0005829]; dynactin complex [GO:0005869]; extracellular exosome [GO:0070062]; manchette [GO:0002177]; microtubule associated complex [GO:0005875]; microtubule cytoskeleton [GO:0015630]			CS	CS	CS							Microtubules		Approved					Large Protein Complex	Medium		Large Protein Complex	Medium	Cytosol	0.828206	Cytosol
ENSG00000115073	ENSP00000289228	10120	P42025	ACTR1B	Cytoplasm, cytoskeleton. Cytoplasm, cytoskeleton, microtubule organizing center, centrosome.	cell [GO:0005623]; cell cortex region [GO:0099738]; centrosome [GO:0005813]; cytoplasm [GO:0005737]; cytosol [GO:0005829]; dynactin complex [GO:0005869]; extracellular exosome [GO:0070062]; extracellular region [GO:0005576]; ficolin-1-rich granule lumen [GO:1904813]; membrane [GO:0016020]; microtubule cytoskeleton [GO:0015630]; secretory granule lumen [GO:0034774]			CS	CS	CS							Microtubules		Approved					Large Protein Complex	High		Large Protein Complex	Low	Cytosol	0.956893	Cytosol
[truncated: 19,959 more rows]

## Sheet: Data sets
		This study
[truncated: 20,184 more rows]
[truncated: 209 more columns]

## Sheet: Groups
6Fr			Mendes
Gene 2020	GROUP		Gene 2020	GROUP
JPT2	0		ARHGAP1	0
KIAA1143	0		NTPCR	0
OPTN	0		RBM8A	0
[truncated: 4,201 more rows]

## Sheet: Compartments_scores
		1	2	3	4	5	6	7	8	9	10	11	12	4	2		18824
[truncated: 18,825 more rows]
