# Supplementary material for: Spatial-proteomics reveals phospho-signaling dynamics at subcellular resolution
Source: Nat Commun. 2021 Dec 7;12:7113. doi: 10.1038/s41467-021-27398-y (PMC8651693; doi:10.1038/s41467-021-27398-y)
Supplement: Supplementary file 8 — Supplementary Dataset 5 [file 41467_2021_27398_MOESM8_ESM.xlsx]

## Sheet: Legend
Sheet	Description
S5A	Raw intensity results at Protein Groups level from Spectronaut (V14) search for HeLa samples treated with EGF at all time points.
S5B	Log2 transformed intensity results at Protein Groups level for HeLa+EGF experiment. Data was normalized, filtered by missing values and imputed.
S5C	Collapsed data to Phospho-sites using PTM results from Spectronaut (V14) search for HeLa samples treated with EGF at all time points.
S5D	Log2 transformed intensity results at Phospho-site level for HeLa + EGF experiment. Data was normalized, filtered by missing values and imputed.

## Sheet: S5A-Output SN Hela+EGF PROT
PG.ProteinGroups	PG.Genes	PG.ProteinDescriptions	PG.ProteinNames	[1] 20200217_EXPL2_Evo1_AMV_SA_21m_DIA_Prot_HeLa_SUBCELL_EGF_20min_FR1_Rep1.raw.PG.Quantity	[2] 20200217_EXPL2_Evo1_AMV_SA_21m_DIA_Prot_HeLa_SUBCELL_EGF_20min_FR1_Rep2.raw.PG.Quantity	[3] 20200217_EXPL2_Evo1_AMV_SA_21m_DIA_Prot_HeLa_SUBCELL_EGF_20min_FR1_Rep3.raw.PG.Quantity	[4] 20200217_EXPL2_Evo1_AMV_SA_21m_DIA_Prot_HeLa_SUBCELL_EGF_20min_FR1_Rep4.raw.PG.Quantity	[5] 20200217_EXPL2_Evo1_AMV_SA_21m_DIA_Prot_HeLa_SUBCELL_EGF_20min_FR2_Rep1.raw.PG.Quantity	[6] 20200217_EXPL2_Evo1_AMV_SA_21m_DIA_Prot_HeLa_SUBCELL_EGF_20min_FR2_Rep2.raw.PG.Quantity	[7] 20200217_EXPL2_Evo1_AMV_SA_21m_DIA_Prot_HeLa_SUBCELL_EGF_20min_FR2_Rep3.raw.PG.Quantity	[8] 20200217_EXPL2_Evo1_AMV_SA_21m_DIA_Prot_HeLa_SUBCELL_EGF_20min_FR2_Rep4.raw.PG.Quantity	[9] 20200217_EXPL2_Evo1_AMV_SA_21m_DIA_Prot_HeLa_SUBCELL_EGF_20min_FR3_Rep1.raw.PG.Quantity	[10] 20200217_EXPL2_Evo1_AMV_SA_21m_DIA_Prot_HeLa_SUBCELL_EGF_20min_FR3_Rep2.raw.PG.Quantity	[11] 20200217_EXPL2_Evo1_AMV_SA_21m_DIA_Prot_HeLa_SUBCELL_EGF_20min_FR3_Rep3.raw.PG.Quantity	[12] 20200217_EXPL2_Evo1_AMV_SA_21m_DIA_Prot_HeLa_SUBCELL_EGF_20min_FR3_Rep4.raw.PG.Quantity	[13] 20200217_EXPL2_Evo1_AMV_SA_21m_DIA_Prot_HeLa_SUBCELL_EGF_20min_FR4_Rep1.raw.PG.Quantity	[14] 20200217_EXPL2_Evo1_AMV_SA_21m_DIA_Prot_HeLa_SUBCELL_EGF_20min_FR4_Rep2.raw.PG.Quantity	[15] 20200217_EXPL2_Evo1_AMV_SA_21m_DIA_Prot_HeLa_SUBCELL_EGF_20min_FR4_Rep3.raw.PG.Quantity	[16] 20200217_EXPL2_Evo1_AMV_SA_21m_DIA_Prot_HeLa_SUBCELL_EGF_20min_FR4_Rep4.raw.PG.Quantity	[17] 20200217_EXPL2_Evo1_AMV_SA_21m_DIA_Prot_HeLa_SUBCELL_EGF_20min_FR5_Rep1.raw.PG.Quantity	[18] 20200217_EXPL2_Evo1_AMV_SA_21m_DIA_Prot_HeLa_SUBCELL_EGF_20min_FR5_Rep2.raw.PG.Quantity	[19] 20200217_EXPL2_Evo1_AMV_SA_21m_DIA_Prot_HeLa_SUBCELL_EGF_20min_FR5_Rep3.raw.PG.Quantity	[20] 20200217_EXPL2_Evo1_AMV_SA_21m_DIA_Prot_HeLa_SUBCELL_EGF_20min_FR5_Rep4.raw.PG.Quantity	[21] 20200217_EXPL2_Evo1_AMV_SA_21m_DIA_Prot_HeLa_SUBCELL_EGF_20min_FR6_Rep1.raw.PG.Quantity	[22] 20200217_EXPL2_Evo1_AMV_SA_21m_DIA_Prot_HeLa_SUBCELL_EGF_20min_FR6_Rep2.raw.PG.Quantity	[23] 20200217_EXPL2_Evo1_AMV_SA_21m_DIA_Prot_HeLa_SUBCELL_EGF_20min_FR6_Rep3.raw.PG.Quantity	[24] 20200217_EXPL2_Evo1_AMV_SA_21m_DIA_Prot_HeLa_SUBCELL_EGF_20min_FR6_Rep4.raw.PG.Quantity	[25] 20200217_EXPL2_Evo1_AMV_SA_21m_DIA_Prot_HeLa_SUBCELL_EGF_2min_FR1_Rep1.raw.PG.Quantity	[26] 20200217_EXPL2_Evo1_AMV_SA_21m_DIA_Prot_HeLa_SUBCELL_EGF_2min_FR1_Rep2.raw.PG.Quantity	[27] 20200217_EXPL2_Evo1_AMV_SA_21m_DIA_Prot_HeLa_SUBCELL_EGF_2min_FR1_Rep3.raw.PG.Quantity	[28] 20200217_EXPL2_Evo1_AMV_SA_21m_DIA_Prot_HeLa_SUBCELL_EGF_2min_FR1_Rep4.raw.PG.Quantity	[29] 20200217_EXPL2_Evo1_AMV_SA_21m_DIA_Prot_HeLa_SUBCELL_EGF_2min_FR2_Rep1.raw.PG.Quantity	[30] 20200217_EXPL2_Evo1_AMV_SA_21m_DIA_Prot_HeLa_SUBCELL_EGF_2min_FR2_Rep2.raw.PG.Quantity	[31] 20200217_EXPL2_Evo1_AMV_SA_21m_DIA_Prot_HeLa_SUBCELL_EGF_2min_FR2_Rep3.raw.PG.Quantity	[32] 20200217_EXPL2_Evo1_AMV_SA_21m_DIA_Prot_HeLa_SUBCELL_EGF_2min_FR2_Rep4.raw.PG.Quantity	[33] 20200217_EXPL2_Evo1_AMV_SA_21m_DIA_Prot_HeLa_SUBCELL_EGF_2min_FR3_Rep1.raw.PG.Quantity	[34] 20200217_EXPL2_Evo1_AMV_SA_21m_DIA_Prot_HeLa_SUBCELL_EGF_2min_FR3_Rep2.raw.PG.Quantity	[35] 20200217_EXPL2_Evo1_AMV_SA_21m_DIA_Prot_HeLa_SUBCELL_EGF_2min_FR3_Rep3.raw.PG.Quantity	[36] 20200217_EXPL2_Evo1_AMV_SA_21m_DIA_Prot_HeLa_SUBCELL_EGF_2min_FR3_Rep4.raw.PG.Quantity	[37] 20200217_EXPL2_Evo1_AMV_SA_21m_DIA_Prot_HeLa_SUBCELL_EGF_2min_FR4_Rep1.raw.PG.Quantity	[38] 20200217_EXPL2_Evo1_AMV_SA_21m_DIA_Prot_HeLa_SUBCELL_EGF_2min_FR4_Rep2.raw.PG.Quantity	[39] 20200217_EXPL2_Evo1_AMV_SA_21m_DIA_Prot_HeLa_SUBCELL_EGF_2min_FR4_Rep3.raw.PG.Quantity	[40] 20200217_EXPL2_Evo1_AMV_SA_21m_DIA_Prot_HeLa_SUBCELL_EGF_2min_FR4_Rep4.raw.PG.Quantity	[41] 20200217_EXPL2_Evo1_AMV_SA_21m_DIA_Prot_HeLa_SUBCELL_EGF_2min_FR5_Rep1.raw.PG.Quantity	[42] 20200217_EXPL2_Evo1_AMV_SA_21m_DIA_Prot_HeLa_SUBCELL_EGF_2min_FR5_Rep2.raw.PG.Quantity	[43] 20200217_EXPL2_Evo1_AMV_SA_21m_DIA_Prot_HeLa_SUBCELL_EGF_2min_FR5_Rep3.raw.PG.Quantity	[44] 20200217_EXPL2_Evo1_AMV_SA_21m_DIA_Prot_HeLa_SUBCELL_EGF_2min_FR5_Rep4.raw.PG.Quantity	[45] 20200217_EXPL2_Evo1_AMV_SA_21m_DIA_Prot_HeLa_SUBCELL_EGF_2min_FR6_Rep1.raw.PG.Quantity	[46] 20200217_EXPL2_Evo1_AMV_SA_21m_DIA_Prot_HeLa_SUBCELL_EGF_2min_FR6_Rep2.raw.PG.Quantity
A0A024RBG1;Q9NZJ9	NUDT4B;NUDT4	Diphosphoinositol polyphosphate phosphohydrolase NUDT4B;Diphosphoinositol polyphosphate phosphohydrolase 2	NUD4B_HUMAN;NUDT4_HUMAN	72028	63117.9	75056.4	57929.9	Filtered	Filtered	Filtered	Filtered	Filtered	Filtered	Filtered	Filtered	Filtered	Filtered	Filtered	Filtered	Filtered	Filtered	Filtered	Filtered	Filtered	Filtered	Filtered	Filtered	66327.8	69108.3	88277	75561.5	Filtered	Filtered	Filtered	Filtered	Filtered	Filtered	Filtered	Filtered	Filtered	Filtered	Filtered	Filtered	Filtered	Filtered	Filtered	Filtered	Filtered	Filtered
A0A087WUM0	SYNJ2BP-COX16	SYNJ2BP-COX16 readthrough (Fragment)	A0A087WUM0_HUMAN	NaN	Filtered	NaN	NaN	Filtered	Filtered	Filtered	Filtered	NaN	Filtered	NaN	NaN	NaN	NaN	NaN	NaN	NaN	NaN	NaN	NaN	NaN	NaN	NaN	NaN	NaN	NaN	NaN	NaN	Filtered	Filtered	Filtered	NaN	Filtered	NaN	Filtered	NaN	NaN	NaN	NaN	NaN	NaN	NaN	NaN	NaN	NaN	NaN
A0A087WZ62;Q9H6U8	;ALG9	Mannosyltransferase;Alpha-1,2-mannosyltransferase ALG9	A0A087WZ62_HUMAN;ALG9_HUMAN	Filtered	Filtered	Filtered	Filtered	Filtered	Filtered	Filtered	Filtered	Filtered	Filtered	Filtered	4205.94	89075.5	105151	110318	80398.9	24710.7	55888.6	38911.8	33123	31721.7	27242.7	43166.7	21884.3	Filtered	Filtered	Filtered	Filtered	Filtered	Filtered	Filtered	Filtered	Filtered	Filtered	Filtered	Filtered	78358.6	151674	84833.2	104584	26452.2	37062.9	42212.9	28455.1	14876.1	49497.2
A0A087WZG4;Q6ZSZ5	ARHGEF18	Rho guanine nucleotide exchange factor 18 (Fragment);Rho guanine nucleotide exchange factor 18	A0A087WZG4_HUMAN;ARHGI_HUMAN	281592	264273	235285	187474	365315	227470	164474	268313	19691.8	Filtered	Filtered	Filtered	12122.7	Filtered	Filtered	20147.7	Filtered	Filtered	Filtered	5854.1	23755.3	34654	Filtered	Filtered	295370	237485	174015	221963	394547	322216	232628	208689	Filtered	Filtered	2994.98	Filtered	Filtered	14400.2	Filtered	Filtered	12254.7	5405.11	Filtered	Filtered	49395	56749.6
A0A096LP01	SMIM26	Small integral membrane protein 26	SIM26_HUMAN	Filtered	Filtered	Filtered	Filtered	Filtered	Filtered	Filtered	Filtered	Filtered	Filtered	Filtered	Filtered	15341.2	17056.3	16250.9	12898.8	Filtered	Filtered	Filtered	Filtered	Filtered	Filtered	Filtered	Filtered	Filtered	Filtered	Filtered	Filtered	Filtered	Filtered	Filtered	Filtered	Filtered	Filtered	Filtered	Filtered	15550.3	22414.1	14762.1	21094.4	Filtered	Filtered	Filtered	Filtered	Filtered	Filtered
A0A096LPI6		Uncharacterized protein (Fragment)	A0A096LPI6_HUMAN	Filtered	Filtered	Filtered	Filtered	NaN	NaN	NaN	NaN	NaN	NaN	NaN	NaN	NaN	NaN	NaN	NaN	NaN	NaN	NaN	NaN	NaN	NaN	NaN	NaN	Filtered	Filtered	Filtered	Filtered	NaN	Filtered	NaN	NaN	NaN	NaN	Filtered	NaN	NaN	NaN	NaN	NaN	NaN	NaN	NaN	NaN	NaN	NaN
A0A0A6YYA0;Q9Y3B3	TMED7-TICAM2;TMED7	Protein TMED7-TICAM2;Transmembrane emp24 domain-containing protein 7	A0A0A6YYA0_HUMAN;TMED7_HUMAN	Filtered	Filtered	Filtered	Filtered	61768.5	55998.4	59214	103546	52345.7	53959.9	60432.2	52533	923014	980989	1.13659e+06	932681	5849.86	54659.3	24776.7	45876.9	24006.3	7028.54	30679.8	19588	Filtered	Filtered	Filtered	Filtered	81530	176166	50188.3	41788.8	45994.1	97305.4	35978.8	44674.2	1.01165e+06	1.60186e+06	959828	1.12137e+06	37907.2	84845.4	68885.7	68529.3	20222.8	72507.9
A0A0A6YYC7;Q96JP5	ZFP91-CNTF;ZFP91	HCG2042749, isoform CRA_d;E3 ubiquitin-protein ligase ZFP91	A0A0A6YYC7_HUMAN;ZFP91_HUMAN	26456.6	6373.33	12397.4	6740.89	85124.9	33830.4	61520	32681.4	14232.8	11625	12941.6	23071	13058	14899.1	Filtered	8941.73	11682.3	14805.1	Filtered	15302.7	Filtered	Filtered	Filtered	Filtered	30347.4	12555	Filtered	8651.5	113032	134473	97019.8	33062.9	Filtered	30583.1	12146.1	13399.1	9850.54	14864.2	12669.9	7521.54	24672.1	21220.3	21764.7	Filtered	Filtered	Filtered
A0A0A6YYF3;Q9Y575	GPR75-ASB3;ASB3	Protein GPR75-ASB3;Ankyrin repeat and SOCS box protein 3	A0A0A6YYF3_HUMAN;ASB3_HUMAN	142112	71270.6	74601.7	87455.7	139513	101219	84593.7	127916	64311.9	Filtered	20522.1	43092.4	Filtered	Filtered	Filtered	Filtered	74960.7	Filtered	32283	Filtered	Filtered	22613.5	Filtered	20515.4	51722.7	107865	63768.5	101931	124311	123884	127649	128811	23754.4	23647.1	17348.1	28675.7	Filtered	Filtered	Filtered	Filtered	40683.8	41387.7	31953.7	40807.5	22585	26832.3
A0A0A6YYH1;Q7Z6K5	C15orf38-AP3S2;ARPIN	Protein C15orf38-AP3S2;Arpin	A0A0A6YYH1_HUMAN;ARPIN_HUMAN	200220	195787	202348	188269	Filtered	Filtered	Filtered	Filtered	Filtered	Filtered	Filtered	Filtered	Filtered	Filtered	Filtered	Filtered	Filtered	Filtered	Filtered	Filtered	Filtered	Filtered	Filtered	Filtered	232954	229315	215986	201911	Filtered	59692.4	Filtered	53481.8	Filtered	Filtered	Filtered	Filtered	Filtered	Filtered	Filtered	74984.7	Filtered	Filtered	Filtered	Filtered	Filtered	Filtered
A0A0A6YYL1;P49914	ST20-MTHFS;MTHFS	5-formyltetrahydrofolate cyclo-ligase	A0A0A6YYL1_HUMAN;MTHFS_HUMAN	293516	134149	371205	343046	Filtered	Filtered	Filtered	Filtered	Filtered	Filtered	Filtered	Filtered	Filtered	217300	220686	247969	Filtered	Filtered	Filtered	Filtered	Filtered	Filtered	Filtered	Filtered	278216	676875	338037	160891	Filtered	Filtered	Filtered	Filtered	Filtered	77165.1	Filtered	Filtered	Filtered	Filtered	Filtered	251383	Filtered	Filtered	Filtered	Filtered	15065.7	34819.7
A0A0A6YYL6;P18621	RPL17-C18orf32;RPL17	Protein RPL17-C18orf32;60S ribosomal protein L17	A0A0A6YYL6_HUMAN;RL17_HUMAN	568390	522667	471665	404431	1.12286e+06	1.05508e+06	1.17064e+06	1.16623e+06	81809.7	60150.5	91759.7	78530.1	583870	578457	730314	659274	187384	206679	207918	235311	559200	537674	746164	709122	505424	741915	486207	550204	1.45037e+06	1.47156e+06	1.07283e+06	1.15878e+06	50060.1	84116	51214.6	51600	486880	566637	517791	585478	129835	180422	193793	208131	448838	611293
A0A0B4J1V8;Q9NQ55	PPAN-P2RY11;PPAN	HCG2039996;Suppressor of SWI4 1 homolog	A0A0B4J1V8_HUMAN;SSF1_HUMAN	75641.1	Filtered	Filtered	Filtered	Filtered	Filtered	45330.9	Filtered	Filtered	Filtered	Filtered	Filtered	Filtered	Filtered	Filtered	Filtered	208310	170827	249974	132183	465647	480865	452973	457611	Filtered	Filtered	Filtered	Filtered	Filtered	50950.3	4290.68	44331.1	Filtered	Filtered	Filtered	Filtered	Filtered	Filtered	Filtered	Filtered	193092	216456	196129	246034	328718	593281
A0A0B4J2A0;Q9UHJ6	;SHPK	Uncharacterized protein;Sedoheptulokinase	A0A0B4J2A0_HUMAN;SHPK_HUMAN	49151.8	37751.3	Filtered	48381.7	Filtered	Filtered	Filtered	Filtered	Filtered	Filtered	Filtered	11500.7	130316	155628	164598	192395	Filtered	Filtered	Filtered	Filtered	8543.13	Filtered	Filtered	Filtered	47864.4	56700.4	62785	45201.9	Filtered	Filtered	Filtered	Filtered	Filtered	Filtered	Filtered	Filtered	196261	237599	183963	203879	Filtered	Filtered	Filtered	Filtered	Filtered	22765.6
A0A0B4J2E5;Q15269	LOC102724159;PWP2	Uncharacterized protein;Periodic tryptophan protein 2 homolog	A0A0B4J2E5_HUMAN;PWP2_HUMAN	Filtered	Filtered	Filtered	Filtered	73667.2	31228.8	160579	103609	Filtered	Filtered	Filtered	5962.98	51798.6	21076.6	19384.2	Filtered	1.06457e+06	1.19645e+06	1.11286e+06	781556	2.15462e+06	2.15782e+06	2.44455e+06	2.27748e+06	Filtered	Filtered	Filtered	Filtered	60465.3	135751	246413	108771	Filtered	Filtered	Filtered	20434.8	Filtered	Filtered	Filtered	27417.1	1.04399e+06	1.70835e+06	984049	1.20139e+06	1.68729e+06	3.15775e+06
A0A0B4J2F0	PIGBOS1	Protein PIGBOS1	PIOS1_HUMAN	Filtered	Filtered	Filtered	Filtered	Filtered	Filtered	Filtered	Filtered	Filtered	Filtered	Filtered	Filtered	36791.4	55805.2	23695	36975.1	Filtered	Filtered	Filtered	Filtered	Filtered	Filtered	Filtered	Filtered	Filtered	Filtered	Filtered	Filtered	Filtered	Filtered	Filtered	Filtered	Filtered	Filtered	Filtered	Filtered	25012	62132.7	47610.6	43159.6	Filtered	Filtered	Filtered	Filtered	Filtered	Filtered
A0A0B4J2F2;P57059	SIK1B;SIK1	Probable serine/threonine-protein kinase SIK1B;Serine/threonine-protein kinase SIK1	SIK1B_HUMAN;SIK1_HUMAN	Filtered	Filtered	Filtered	Filtered	38523.7	Filtered	Filtered	Filtered	14862.9	9379.2	16766.2	8754.83	Filtered	Filtered	Filtered	Filtered	Filtered	Filtered	Filtered	Filtered	10201	Filtered	Filtered	6885.73	Filtered	Filtered	Filtered	Filtered	Filtered	Filtered	Filtered	Filtered	5758.52	6566.37	4513.05	Filtered	Filtered	Filtered	Filtered	Filtered	Filtered	Filtered	Filtered	Filtered	11201.6	12472.1
A0A0G2JPF8;B7ZW38;O60812;P0DMR1	HNRNPCL4;HNRNPCL3;HNRNPCL1;HNRNPCL4	Heterogeneous nuclear ribonucleoprotein C-like 4;Heterogeneous nuclear ribonucleoprotein C-like 3;Heterogeneous nuclear ribonucleoprotein C-like 1;Heterogeneous nuclear ribonucleoprotein C-like 4	A0A0G2JPF8_HUMAN;HNRC3_HUMAN;HNRC1_HUMAN;HNRC4_HUMAN	Filtered	Filtered	Filtered	Filtered	Filtered	Filtered	Filtered	Filtered	Filtered	Filtered	Filtered	Filtered	Filtered	Filtered	Filtered	Filtered	104286	136492	176517	149917	416261	300905	384139	432239	Filtered	Filtered	Filtered	Filtered	Filtered	Filtered	Filtered	Filtered	Filtered	Filtered	Filtered	Filtered	Filtered	Filtered	Filtered	Filtered	119768	189966	Filtered	151959	422690	285917
A0A0U1RQK1;A2RRD8;Q96IR2	;ZNF320;ZNF845	Uncharacterized protein (Fragment);Zinc finger protein 320;Zinc finger protein 845	A0A0U1RQK1_HUMAN;ZN320_HUMAN;ZN845_HUMAN	Filtered	Filtered	Filtered	Filtered	NaN	NaN	NaN	8926.45	NaN	NaN	Filtered	NaN	NaN	Filtered	Filtered	NaN	NaN	11162.6	13995.2	13902.4	NaN	8588.08	8323.8	8403.05	Filtered	NaN	Filtered	Filtered	NaN	NaN	NaN	NaN	NaN	NaN	NaN	NaN	Filtered	Filtered	Filtered	Filtered	15673.9	16764.1	15705	19024.9	9609.48	15517.5
A0A0U1RQM0;Q15004	;PCLAF	Uncharacterized protein;PCNA-associated factor	A0A0U1RQM0_HUMAN;PAF15_HUMAN	424599	287999	520594	345452	192272	81574.5	81226.1	108030	Filtered	Filtered	Filtered	36392.9	Filtered	Filtered	Filtered	46353.6	Filtered	Filtered	19001.9	Filtered	6152.58	Filtered	Filtered	Filtered	533862	499525	450477	266608	228683	178239	147168	71132.2	Filtered	Filtered	Filtered	Filtered	Filtered	Filtered	Filtered	41498.2	Filtered	23056.2	17831.6	Filtered	Filtered	Filtered
A0A0U1RRH7;P04908;P0C0S8;P20671;Q7L7L0;Q93077;Q96KK5;Q99878;Q9BTM1	;HIST1H2AB;HIST1H2AG;HIST1H2AD;HIST3H2A;HIST1H2AC;HIST1H2AH;HIST1H2AJ;H2AFJ	Histone H2A;Histone H2A type 1-B/E;Histone H2A type 1;Histone H2A type 1-D;Histone H2A type 3;Histone H2A type 1-C;Histone H2A type 1-H;Histone H2A type 1-J;Histone H2A.J	A0A0U1RRH7_HUMAN;H2A1B_HUMAN;H2A1_HUMAN;H2A1D_HUMAN;H2A3_HUMAN;H2A1C_HUMAN;H2A1H_HUMAN;H2A1J_HUMAN;H2AJ_HUMAN	NaN	NaN	NaN	NaN	NaN	NaN	NaN	NaN	NaN	NaN	NaN	NaN	NaN	NaN	NaN	NaN	NaN	NaN	NaN	NaN	NaN	NaN	NaN	NaN	NaN	NaN	NaN	NaN	NaN	NaN	NaN	NaN	Filtered	NaN	NaN	NaN	Filtered	NaN	NaN	NaN	NaN	NaN	NaN	NaN	NaN	NaN
A0A0U1RRL7	MMP24OS	Protein MMP24OS	MMPOS_HUMAN	Filtered	Filtered	Filtered	Filtered	Filtered	Filtered	Filtered	Filtered	19073.1	25103	26492.8	24011.4	19069	14357.4	Filtered	11539.6	Filtered	Filtered	Filtered	Filtered	Filtered	Filtered	Filtered	Filtered	Filtered	Filtered	Filtered	Filtered	Filtered	Filtered	Filtered	Filtered	33593.2	58552.1	20254.3	22896.8	19710.3	30485	15395.4	19959.9	Filtered	Filtered	Filtered	Filtered	Filtered	Filtered
A0A1B0GTE1;Q9BZ76	CNTNAP3C;CNTNAP3	Contactin-associated protein-like 3C (Fragment);Contactin-associated protein-like 3	A0A1B0GTE1_HUMAN;CNTP3_HUMAN	Filtered	Filtered	Filtered	Filtered	Filtered	Filtered	Filtered	Filtered	27659.5	19742.5	18755.7	21151.9	Filtered	Filtered	Filtered	Filtered	Filtered	Filtered	Filtered	Filtered	Filtered	Filtered	Filtered	Filtered	Filtered	Filtered	Filtered	Filtered	Filtered	Filtered	Filtered	Filtered	33543.9	48038.1	23497.5	26162.1	Filtered	Filtered	Filtered	Filtered	Filtered	Filtered	Filtered	Filtered	Filtered	Filtered
A0A1B0GW23	ABHD14A-ACY1	ABHD14A-ACY1 readthrough (Fragment)	A0A1B0GW23_HUMAN	NaN	NaN	NaN	NaN	NaN	Filtered	Filtered	Filtered	Filtered	Filtered	Filtered	Filtered	NaN	NaN	NaN	NaN	Filtered	Filtered	Filtered	NaN	Filtered	Filtered	Filtered	Filtered	NaN	NaN	NaN	NaN	Filtered	Filtered	Filtered	Filtered	Filtered	NaN	Filtered	Filtered	NaN	NaN	NaN	NaN	Filtered	Filtered	Filtered	Filtered	Filtered	Filtered
A0A1C7CYW4;O75787	ATP6AP2	Renin receptor	A0A1C7CYW4_HUMAN;RENR_HUMAN	Filtered	Filtered	6474.75	Filtered	13952.9	16765.3	69961	10193.1	625372	725612	661009	625686	1.48386e+06	925477	1.77434e+06	656805	91566	34365.7	52424	79894.9	49410.6	88080.8	111524	34079	Filtered	Filtered	Filtered	Filtered	15836.5	10378.8	Filtered	Filtered	527991	852577	503831	1.06522e+06	1.38404e+06	2.14832e+06	1.65154e+06	995380	Filtered	32720.1	79049.9	62322.9	15557.9	76405.5
A0A1W2PNV4		Uncharacterized protein	A0A1W2PNV4_HUMAN	NaN	NaN	NaN	NaN	NaN	NaN	NaN	NaN	NaN	NaN	NaN	NaN	NaN	NaN	NaN	NaN	NaN	NaN	NaN	NaN	NaN	NaN	NaN	NaN	NaN	NaN	NaN	NaN	NaN	NaN	NaN	NaN	NaN	NaN	NaN	NaN	Filtered	NaN	NaN	NaN	NaN	NaN	NaN	NaN	NaN	NaN
A0A1W2PP11;Q9H300	;PARL	Uncharacterized protein;Presenilins-associated rhomboid-like protein, mitochondrial	A0A1W2PP11_HUMAN;PARL_HUMAN	Filtered	Filtered	Filtered	Filtered	Filtered	Filtered	Filtered	Filtered	Filtered	Filtered	Filtered	Filtered	85594.7	105996	127876	92672.4	Filtered	Filtered	Filtered	Filtered	6830.44	Filtered	Filtered	Filtered	Filtered	Filtered	Filtered	Filtered	Filtered	Filtered	Filtered	Filtered	Filtered	Filtered	Filtered	Filtered	103945	126343	113145	110581	Filtered	Filtered	Filtered	Filtered	Filtered	Filtered
A0A1W2PRB8		Uncharacterized protein	A0A1W2PRB8_HUMAN	NaN	NaN	NaN	NaN	NaN	NaN	NaN	NaN	NaN	NaN	NaN	NaN	Filtered	NaN	Filtered	Filtered	NaN	NaN	NaN	NaN	NaN	NaN	NaN	NaN	NaN	NaN	NaN	NaN	NaN	NaN	NaN	NaN	NaN	NaN	NaN	NaN	NaN	Filtered	Filtered	Filtered	NaN	NaN	NaN	NaN	NaN	NaN
A0A286YES4;O14495	;PLPP3	Uncharacterized protein (Fragment);Phospholipid phosphatase 3	A0A286YES4_HUMAN;PLPP3_HUMAN	Filtered	Filtered	Filtered	Filtered	Filtered	Filtered	Filtered	Filtered	Filtered	Filtered	6215.92	Filtered	224233	189493	189955	162034	Filtered	Filtered	Filtered	Filtered	Filtered	Filtered	Filtered	Filtered	Filtered	Filtered	5674.81	Filtered	Filtered	Filtered	Filtered	Filtered	38104.9	Filtered	34278.6	27961.9	199540	199599	199019	159976	Filtered	Filtered	Filtered	Filtered	Filtered	43248.8
A0A286YFD6;P31350	;RRM2	Uncharacterized protein;Ribonucleoside-diphosphate reductase subunit M2	A0A286YFD6_HUMAN;RIR2_HUMAN	1.7363e+06	1.40101e+06	1.45109e+06	1.41999e+06	214474	187796	28283.8	83194.6	381107	238308	156202	216012	17279.3	13057.7	Filtered	Filtered	NaN	Filtered	Filtered	Filtered	Filtered	8955.89	Filtered	Filtered	1.67704e+06	1622572	1.6337e+06	1.4124e+06	244253	255743	168766	92282.8	261502	316431	230701	237460	Filtered	Filtered	16223.5	14632.6	Filtered	Filtered	Filtered	Filtered	28548.9	35440.9
A0A2R8Y455;Q86VX2	;COMMD7	Uncharacterized protein;COMM domain-containing protein 7	A0A2R8Y455_HUMAN;COMD7_HUMAN	Filtered	Filtered	Filtered	Filtered	200926	178452	182700	173666	Filtered	Filtered	Filtered	Filtered	32240.4	Filtered	23214.9	22118.7	Filtered	Filtered	Filtered	15515.6	Filtered	Filtered	Filtered	Filtered	Filtered	Filtered	Filtered	Filtered	212880	156182	161233	161611	Filtered	Filtered	Filtered	Filtered	39327.2	24909.2	Filtered	24990.4	Filtered	Filtered	Filtered	Filtered	30749	Filtered
A0A2R8Y4U1;O75164	;KDM4A	Uncharacterized protein;Lysine-specific demethylase 4A	A0A2R8Y4U1_HUMAN;KDM4A_HUMAN	Filtered	Filtered	45536.3	Filtered	85240.5	99751.2	104490	110162	Filtered	Filtered	Filtered	Filtered	Filtered	Filtered	Filtered	Filtered	29256.8	41369.5	50856.1	32847.2	Filtered	Filtered	Filtered	Filtered	Filtered	Filtered	Filtered	9368.78	152530	173612	158490	82341	Filtered	Filtered	Filtered	Filtered	Filtered	Filtered	Filtered	Filtered	44486.7	70110	80946.8	56090.3	Filtered	Filtered
A0A2R8YDH4;Q9UDY2	TJP2	Tight junction protein ZO-2	A0A2R8YDH4_HUMAN;ZO2_HUMAN	11448.6	5668.51	Filtered	Filtered	146436	123501	130644	125545	Filtered	Filtered	Filtered	Filtered	6205.79	6196.47	Filtered	Filtered	30684.3	19926.7	3620.99	22861.4	Filtered	8537.31	20848	7975.21	Filtered	Filtered	Filtered	Filtered	144864	187270	139974	88679.1	Filtered	Filtered	Filtered	Filtered	5819.36	16550.7	9115.43	9611.68	50480.9	23247.4	20891.9	22737.7	12433.5	36163.1
A0A2R8YDQ0;Q9H267	;VPS33B	Uncharacterized protein;Vacuolar protein sorting-associated protein 33B	A0A2R8YDQ0_HUMAN;VP33B_HUMAN	96769.6	14547.5	21865.9	Filtered	Filtered	56916.5	80483.6	85403.9	Filtered	Filtered	Filtered	Filtered	Filtered	Filtered	Filtered	Filtered	Filtered	Filtered	Filtered	Filtered	Filtered	Filtered	Filtered	Filtered	74322.5	53024.4	32086.2	70809.6	Filtered	36263.4	73968.3	39795.6	Filtered	Filtered	Filtered	Filtered	Filtered	Filtered	Filtered	Filtered	Filtered	Filtered	Filtered	Filtered	Filtered	Filtered
A0A2R8YFF1;Q8N302	;AGGF1	Uncharacterized protein (Fragment);Angiogenic factor with G patch and FHA domains 1	A0A2R8YFF1_HUMAN;AGGF1_HUMAN	Filtered	Filtered	Filtered	Filtered	17172.3	14298.6	33036.8	17059.5	Filtered	Filtered	Filtered	Filtered	4414.89	Filtered	Filtered	Filtered	16074.2	Filtered	Filtered	9173.9	Filtered	Filtered	Filtered	Filtered	Filtered	Filtered	Filtered	Filtered	32079.4	33186.3	29204.8	15654.7	Filtered	Filtered	Filtered	Filtered	Filtered	Filtered	Filtered	6588.54	8518.96	11386	11472.2	10679.6	Filtered	Filtered
A0A3B3IRV3	MCTS2P	Malignant T-cell-amplified sequence	A0A3B3IRV3_HUMAN	Filtered	Filtered	Filtered	Filtered	26952.7	22943.9	Filtered	34425.1	Filtered	Filtered	Filtered	Filtered	Filtered	Filtered	Filtered	Filtered	Filtered	Filtered	Filtered	Filtered	Filtered	Filtered	Filtered	Filtered	Filtered	Filtered	Filtered	Filtered	32843	38476.6	Filtered	24015.4	Filtered	Filtered	Filtered	Filtered	Filtered	Filtered	Filtered	Filtered	Filtered	Filtered	Filtered	Filtered	Filtered	Filtered
A0A3B3IS24;O75688;P35813	;PPM1B;PPM1A	Uncharacterized protein;Protein phosphatase 1B;Protein phosphatase 1A	A0A3B3IS24_HUMAN;PPM1B_HUMAN;PPM1A_HUMAN	199330	355358	211203	440279	185309	69975.9	65362.8	21103.3	Filtered	Filtered	Filtered	Filtered	Filtered	Filtered	Filtered	Filtered	133534	74002	120753	101751	5440.11	Filtered	Filtered	Filtered	423901	166571	247176	191239	309068	Filtered	271118	31535.6	Filtered	24648.6	Filtered	Filtered	Filtered	Filtered	Filtered	Filtered	Filtered	83696	113901	109188	Filtered	Filtered
A0A3B3ISV5;Q8N9N7	;LRRC57	Uncharacterized protein;Leucine-rich repeat-containing protein 57	A0A3B3ISV5_HUMAN;LRC57_HUMAN	98962	92782.3	96437	Filtered	533623	281586	232902	518458	60585.8	48793.8	32747.3	77677.6	Filtered	Filtered	Filtered	Filtered	Filtered	Filtered	Filtered	Filtered	55300.2	53064	19510.6	Filtered	67174.7	Filtered	Filtered	Filtered	423469	341088	287387	280102	75310.8	90430.2	27370.9	50307.9	Filtered	Filtered	Filtered	Filtered	Filtered	Filtered	Filtered	Filtered	70601.9	24505.8
A0A3B3ITS5;Q14181	;POLA2	DNA polymerase alpha subunit B	A0A3B3ITS5_HUMAN;DPOA2_HUMAN	73982.6	155543	Filtered	113497	320975	223700	148997	238019	92165.2	7669.41	29336.2	83106.3	27687.5	Filtered	Filtered	Filtered	Filtered	Filtered	Filtered	Filtered	Filtered	Filtered	14477.1	11348.1	137201	146755	115375	162018	347190	301860	287488	213672	22594.2	64643.3	21456.1	16520.7	Filtered	Filtered	Filtered	Filtered	Filtered	Filtered	42470.6	Filtered	40681.5	65190.8
A0A3B3ITX9;O00258	WRB-SH3BGR;WRB	Uncharacterized protein;Tail-anchored protein insertion receptor WRB	A0A3B3ITX9_HUMAN;WRB_HUMAN	Filtered	Filtered	Filtered	Filtered	Filtered	Filtered	Filtered	Filtered	Filtered	Filtered	Filtered	Filtered	30720.1	27755.9	30669.7	27585	21063	Filtered	Filtered	12646.9	22887.2	40744.3	18755.1	12930.8	Filtered	Filtered	Filtered	Filtered	Filtered	Filtered	Filtered	Filtered	Filtered	Filtered	Filtered	Filtered	40054.1	37496.8	11977.8	33614.9	10858.2	19758.9	Filtered	19442.4	Filtered	34311.8
A0A3B3IU46	RAMACL	RNA guanine-7 methyltransferase-activating subunit-like (pseudogene)	A0A3B3IU46_HUMAN	Filtered	8434.32	Filtered	Filtered	Filtered	11183.8	8739.07	Filtered	Filtered	Filtered	6620.12	16485.3	Filtered	Filtered	Filtered	Filtered	Filtered	Filtered	Filtered	Filtered	Filtered	Filtered	Filtered	Filtered	Filtered	Filtered	Filtered	Filtered	44363.3	21647.4	Filtered	52666	Filtered	6826.67	9202.49	11269.6	Filtered	Filtered	Filtered	Filtered	Filtered	Filtered	Filtered	Filtered	Filtered	Filtered
A0AV96	RBM47	RNA-binding protein 47	RBM47_HUMAN	33007	25364.1	46580.5	31769	318697	289406	417869	347679	27819.8	29020.9	24806	19900.5	84576.4	47918.2	72682.2	74520.7	270623	258563	217345	192997	54828.8	68150.8	53916.8	36612.8	57092.9	42345.3	31086.5	45661.6	354430	343976	337754	230990	NaN	26704.1	NaN	23744.5	27254	55747	41274.4	37307.8	277026	263567	229673	236239	52463.8	63235.4
A0AVT1	UBA6	Ubiquitin-like modifier-activating enzyme 6	UBA6_HUMAN	531446	422385	603182	615100	212403	122330	138136	138305	239803	272085	54976.2	61552.1	96082.1	73080	83871	52392.5	Filtered	Filtered	112956	28990.2	82195.9	63579.5	88548.7	63986.2	442425	460282	345103	460407	134235	138186	141019	78448.7	249508	284079	171395	180593	Filtered	87477.5	55783.5	420171	Filtered	Filtered	Filtered	Filtered	139174	139993
A0FGR8	ESYT2	Extended synaptotagmin-2	ESYT2_HUMAN	Filtered	Filtered	13409.1	Filtered	181233	145932	181742	93754.2	251606	209933	267865	214758	802486	941546	893098	893627	288217	273048	254167	279350	165947	172167	130449	106699	Filtered	Filtered	28944.3	21340.1	212607	173422	196330	110779	217112	360983	90968.6	150960	729241	1.12261e+06	840756	989265	220812	278625	311962	355885	144870	252137
A0JLT2	MED19	Mediator of RNA polymerase II transcription subunit 19	MED19_HUMAN	Filtered	Filtered	Filtered	Filtered	20096	Filtered	21826.5	23129.5	Filtered	Filtered	Filtered	Filtered	Filtered	Filtered	Filtered	Filtered	116163	115310	96241.8	136276	Filtered	54832.3	Filtered	34955.6	Filtered	Filtered	Filtered	Filtered	28277.8	49748.1	23429.6	20929	Filtered	Filtered	Filtered	Filtered	Filtered	Filtered	Filtered	Filtered	121900	148267	106418	186053	23356.7	31731.4
A0JNW5	UHRF1BP1L	UHRF1-binding protein 1-like	UH1BL_HUMAN	19110.1	Filtered	19938.7	32036.4	192729	211281	243896	207282	Filtered	Filtered	19731.1	Filtered	Filtered	Filtered	Filtered	Filtered	Filtered	Filtered	Filtered	Filtered	Filtered	Filtered	Filtered	Filtered	38727.9	18329.4	21284.4	39362.6	199212	263588	211364	157144	10872.1	Filtered	6456.11	Filtered	Filtered	Filtered	Filtered	Filtered	Filtered	Filtered	Filtered	Filtered	Filtered	Filtered
A0MZ66	SHTN1	Shootin-1	SHOT1_HUMAN	1386062	1.37731e+06	1.55093e+06	1.58032e+06	211556	61205.1	23767.8	202497	158588	17355.2	9413.71	158859	6448.17	Filtered	Filtered	Filtered	Filtered	Filtered	10412	15962.5	4807.96	101949	83707.6	87793.4	1.3609e+06	1.34669e+06	1.4465e+06	1.21384e+06	200174	188252	151831	125993	65782.3	135928	48909	69742.7	6258.08	Filtered	Filtered	Filtered	Filtered	13097.5	Filtered	Filtered	103618	197987
A0PJW6	TMEM223	Transmembrane protein 223	TM223_HUMAN	Filtered	Filtered	Filtered	Filtered	Filtered	Filtered	Filtered	Filtered	Filtered	Filtered	Filtered	Filtered	34192.6	36398.5	38197.3	33953	Filtered	Filtered	Filtered	Filtered	Filtered	Filtered	Filtered	Filtered	Filtered	Filtered	Filtered	Filtered	Filtered	Filtered	Filtered	Filtered	Filtered	Filtered	Filtered	Filtered	5075.87	41444.4	29466.8	30724.3	Filtered	Filtered	15726.7	Filtered	Filtered	Filtered
A1A4S6	ARHGAP10	Rho GTPase-activating protein 10	RHG10_HUMAN	Filtered	Filtered	Filtered	Filtered	13630.6	9067.37	15997.8	14797.6	Filtered	Filtered	Filtered	Filtered	3398.15	2742.28	2823.69	2184.66	4726.8	Filtered	1929.48	2847.12	Filtered	Filtered	Filtered	Filtered	Filtered	Filtered	Filtered	Filtered	14938.3	18082	13705.8	13978.7	Filtered	Filtered	Filtered	Filtered	Filtered	3885.16	Filtered	3885.45	3575.56	Filtered	3248.99	5317.04	Filtered	Filtered
A1L020	MEX3A	RNA-binding protein MEX3A	MEX3A_HUMAN	Filtered	Filtered	Filtered	Filtered	75838.4	Filtered	84150.5	94598.4	Filtered	Filtered	Filtered	Filtered	Filtered	Filtered	Filtered	Filtered	25033.5	Filtered	Filtered	Filtered	Filtered	Filtered	Filtered	Filtered	Filtered	Filtered	Filtered	Filtered	88648.6	132640	21521.8	80052.9	Filtered	Filtered	Filtered	Filtered	Filtered	Filtered	Filtered	Filtered	Filtered	Filtered	Filtered	29335.1	Filtered	Filtered
A1L0T0	ILVBL	Acetolactate synthase-like protein	ILVBL_HUMAN	Filtered	Filtered	Filtered	Filtered	630430	19871.8	85972.8	Filtered	40171.9	60620216	54723924	86397.6	181840	186534	1.45728e+06	1.85318e+06	1.18246e+06	992437	879042	826364	920726	997403	734798	597299	Filtered	Filtered	Filtered	Filtered	Filtered	59658.4	472139	Filtered	44612.3	75239592	58610828	43492.2	3.46351e+06	4.32432e+06	3.12398e+06	2187911	1.09143e+06	1543960	1.1298e+06	1.12717e+06	952020	1.73981e+06
A1L390	PLEKHG3	Pleckstrin homology domain-containing family G member 3	PKHG3_HUMAN	35417.1	18497.8	54611.4	56162.3	Filtered	Filtered	Filtered	Filtered	Filtered	Filtered	Filtered	Filtered	Filtered	19534.9	86422.5	Filtered	30940.2	101277	26163.6	15328.5	175136	184314	62501.1	199008	Filtered	59233.5	19598.6	48253	Filtered	13006.6	Filtered	Filtered	Filtered	Filtered	Filtered	Filtered	Filtered	76328.5	Filtered	79417.3	116146	23098.9	98193.1	39929.8	183121	215307
A1X283	SH3PXD2B	SH3 and PX domain-containing protein 2B	SPD2B_HUMAN	40536.8	52608.3	66463.7	33621	334890	211303	272905	266058	Filtered	Filtered	Filtered	Filtered	Filtered	Filtered	Filtered	Filtered	3772.65	Filtered	Filtered	Filtered	Filtered	Filtered	Filtered	Filtered	Filtered	45653.4	59378.3	124258	378481	384173	291815	245648	Filtered	Filtered	Filtered	Filtered	Filtered	Filtered	Filtered	Filtered	Filtered	Filtered	Filtered	Filtered	Filtered	12324.8
A2A4G1		Tax_Id=10090 Gene_Symbol=Krt15 Keratin complex 1, acidic, gene 15		Filtered	Filtered	Filtered	Filtered	Filtered	Filtered	Filtered	18695.8	Filtered	Filtered	Filtered	Filtered	Filtered	Filtered	Filtered	Filtered	107907	51948.5	171894	129657	150748	131190	140875	157011	Filtered	Filtered	Filtered	Filtered	Filtered	Filtered	Filtered	Filtered	Filtered	Filtered	Filtered	Filtered	Filtered	Filtered	Filtered	Filtered	94698.9	108147	94231.6	Filtered	101724	154691
A2A5Y0		Tax_Id=10090 Gene_Symbol=Krt31 keratin complex 1, acidic, gene 1		Filtered	Filtered	Filtered	Filtered	Filtered	Filtered	Filtered	Filtered	Filtered	Filtered	Filtered	Filtered	Filtered	Filtered	Filtered	Filtered	Filtered	NaN	Filtered	Filtered	Filtered	Filtered	Filtered	Filtered	Filtered	NaN	Filtered	Filtered	Filtered	Filtered	Filtered	Filtered	137712	12676.6	NaN	Filtered	Filtered	Filtered	Filtered	Filtered	Filtered	Filtered	Filtered	Filtered	NaN	Filtered
A2I7N0;A2I7N1;Q9TTE1		(Bos taurus) SERPINA3-4;(Bos taurus) SERPINA3-5;(Bos taurus) Endopin-1 precursor		Filtered	Filtered	Filtered	Filtered	Filtered	Filtered	Filtered	Filtered	Filtered	5227.69	18265.9	Filtered	Filtered	Filtered	Filtered	Filtered	Filtered	Filtered	Filtered	Filtered	Filtered	Filtered	Filtered	Filtered	Filtered	Filtered	Filtered	Filtered	Filtered	Filtered	Filtered	Filtered	Filtered	9172.57	Filtered	4091.3	Filtered	Filtered	Filtered	Filtered	Filtered	Filtered	Filtered	Filtered	Filtered	Filtered
A2RRP1	NBAS	Neuroblastoma-amplified sequence	NBAS_HUMAN	Filtered	Filtered	Filtered	Filtered	Filtered	Filtered	Filtered	Filtered	Filtered	Filtered	5306.09	24036.3	350007	385541	469435	376484	28441.3	25963.2	32042.8	33878.2	41196.5	49696.1	54598.6	35609.4	Filtered	Filtered	Filtered	Filtered	Filtered	Filtered	Filtered	Filtered	47620.5	95002	Filtered	2501.96	348770	393246	398878	352286	29674.3	29119	53045.3	52742.3	54941.7	82482
A2RU67	FAM234B	Protein FAM234B	F234B_HUMAN	Filtered	Filtered	Filtered	Filtered	Filtered	Filtered	Filtered	Filtered	Filtered	Filtered	Filtered	Filtered	80721.6	81287.7	79155.7	92468.8	Filtered	Filtered	Filtered	Filtered	Filtered	Filtered	Filtered	Filtered	Filtered	Filtered	Filtered	Filtered	Filtered	Filtered	Filtered	Filtered	Filtered	Filtered	Filtered	Filtered	61946.3	110827	77436.7	76108.7	Filtered	Filtered	Filtered	Filtered	Filtered	Filtered
A2VDF0	FUOM	Fucose mutarotase	FUCM_HUMAN	Filtered	Filtered	Filtered	56260.6	Filtered	Filtered	Filtered	Filtered	Filtered	Filtered	Filtered	Filtered	Filtered	Filtered	Filtered	Filtered	Filtered	Filtered	Filtered	Filtered	Filtered	Filtered	Filtered	Filtered	Filtered	50853	44795.4	38972.6	Filtered	Filtered	Filtered	Filtered	Filtered	Filtered	Filtered	Filtered	Filtered	Filtered	Filtered	Filtered	Filtered	Filtered	Filtered	Filtered	Filtered	Filtered
A2VDJ0	TMEM131L	Transmembrane protein 131-like	T131L_HUMAN	Filtered	Filtered	Filtered	Filtered	Filtered	Filtered	Filtered	Filtered	Filtered	Filtered	Filtered	Filtered	Filtered	19510.1	17846.5	10069.9	7597.22	8483.92	Filtered	Filtered	Filtered	Filtered	Filtered	Filtered	Filtered	Filtered	Filtered	Filtered	Filtered	Filtered	Filtered	Filtered	Filtered	Filtered	Filtered	Filtered	13569.2	20400.2	18440.1	13391.2	10610.4	Filtered	8499.07	11624.7	Filtered	Filtered
A3KMH1	VWA8	von Willebrand factor A domain-containing protein 8	VWA8_HUMAN	Filtered	Filtered	Filtered	Filtered	Filtered	Filtered	Filtered	15675.2	153891	204597	192563	180824	992038	1.18514e+06	1392757	1.16059e+06	309150	287464	297970	269219	116031	105729	123943	105538	Filtered	Filtered	Filtered	Filtered	Filtered	Filtered	Filtered	10382.3	144732	223801	171538	195006	921475	1.25735e+06	1.01799e+06	1.05307e+06	303916	319138	361853	363185	91481.8	167343
A3KN83	SBNO1	Protein strawberry notch homolog 1	SBNO1_HUMAN	359076	334356	338624	367309	409408	328535	159190	414206	148913	40971.3	NaN	130194	NaN	Filtered	8461.18	NaN	28487.9	Filtered	Filtered	Filtered	52232.8	22785.5	Filtered	NaN	354656	336212	388626	371128	357479	354965	345764	296173	52018	66555.7	NaN	25395.1	Filtered	Filtered	Filtered	Filtered	Filtered	Filtered	Filtered	Filtered	92104.9	86490
A4D1E9	GTPBP10	GTP-binding protein 10	GTPBA_HUMAN	Filtered	Filtered	Filtered	7211.19	Filtered	Filtered	13034.7	69549.2	Filtered	Filtered	20279.6	37009.8	768126	1.0648e+06	941397	791748	258400	240494	268463	224692	74146.5	58997.2	67519.6	59371.1	Filtered	4958.92	Filtered	Filtered	Filtered	150800	33889.2	Filtered	Filtered	Filtered	Filtered	Filtered	800140	1.22743e+06	916940	975034	244265	332625	285464	292747	68151.7	88171.9
A4D1P6	WDR91	WD repeat-containing protein 91	WDR91_HUMAN	98119	83114.2	87604.3	66225	206200	140693	232454	262488	51771.9	29579	8758.7	Filtered	327821	358103	368793	398284	Filtered	Filtered	Filtered	Filtered	21742.2	27636.2	Filtered	Filtered	88502.4	79951	76108.6	117148	256827	294034	134598	129880	56573.7	56821	31358	35915.6	396825	517404	475336	433966	Filtered	Filtered	Filtered	Filtered	26764.8	78128.6
A5PLL7	TMEM189	Transmembrane protein 189	TM189_HUMAN	Filtered	Filtered	Filtered	Filtered	Filtered	5751.83	Filtered	Filtered	13501.1	12001.4	11345.1	Filtered	82905.6	92328.4	74614.2	66775.3	Filtered	Filtered	Filtered	Filtered	Filtered	Filtered	Filtered	Filtered	Filtered	Filtered	Filtered	Filtered	Filtered	6281.91	Filtered	Filtered	9666.86	13010.5	10124.4	Filtered	98647.2	106594	81591.4	72041	Filtered	Filtered	Filtered	Filtered	Filtered	Filtered
A5PLN9	TRAPPC13	Trafficking protein particle complex subunit 13	TPC13_HUMAN	Filtered	Filtered	Filtered	Filtered	53032.5	Filtered	Filtered	Filtered	24076.3	25459.7	31715.4	20550.1	Filtered	Filtered	Filtered	Filtered	Filtered	Filtered	Filtered	Filtered	Filtered	Filtered	Filtered	Filtered	Filtered	Filtered	Filtered	Filtered	46435	107819	Filtered	Filtered	23640.1	50279.6	Filtered	19387.1	Filtered	Filtered	Filtered	Filtered	Filtered	Filtered	Filtered	Filtered	Filtered	Filtered
A5YKK6	CNOT1	CCR4-NOT transcription complex subunit 1	CNOT1_HUMAN	496956	442176	436518	315622	2.55872e+06	2.51164e+06	2649455	2.2212e+06	107828	91634.6	180139	110068	339699	480628	374866	350993	561058	461589	301829	515963	348669	394082	318868	294783	389201	408890	422047	404516	2.28812e+06	3.05922e+06	2.33706e+06	1.7725e+06	69639.3	90648.2	62322.2	76492.7	350557	450141	289738	403566	339435	549824	570820	510178	378971	498421
A6H8Y1	BDP1	Transcription factor TFIIIB component B'' homolog	BDP1_HUMAN	Filtered	Filtered	Filtered	Filtered	121280	Filtered	Filtered	67773.4	Filtered	Filtered	Filtered	Filtered	45896.9	31874.2	Filtered	Filtered	80831.8	81091.4	64756.5	40413.8	22007.9	34972.8	26335.2	Filtered	Filtered	Filtered	Filtered	Filtered	19147.8	20723	Filtered	48875.6	Filtered	158177	Filtered	Filtered	28821.9	48668.3	20609.8	37341.2	37607.4	59847.4	69209.8	109978	Filtered	5152.94
A6NC57	ANKRD62	Ankyrin repeat domain-containing protein 62	ANR62_HUMAN	Filtered	Filtered	Filtered	Filtered	Filtered	Filtered	58895	Filtered	Filtered	Filtered	Filtered	Filtered	804465	598868	978929	745817	Filtered	Filtered	Filtered	Filtered	Filtered	28491.2	Filtered	Filtered	Filtered	Filtered	Filtered	Filtered	Filtered	Filtered	Filtered	Filtered	25390	Filtered	Filtered	Filtered	270456	802248	539030	460004	Filtered	Filtered	Filtered	Filtered	Filtered	Filtered
A6NCC3;F8WBI6;H3BV12;I6L899	GOLGA8O;GOLGA8N;GOLGA8Q;GOLGA8R	Golgin subfamily A member 8O;Golgin subfamily A member 8N;Golgin subfamily A member 8Q;Golgin subfamily A member 8R	GOG8O_HUMAN;GOG8N_HUMAN;GOG8Q_HUMAN;GOG8R_HUMAN	Filtered	Filtered	Filtered	Filtered	Filtered	Filtered	Filtered	Filtered	Filtered	Filtered	Filtered	Filtered	Filtered	25033.7	Filtered	Filtered	Filtered	Filtered	Filtered	Filtered	10540.9	11872.4	Filtered	7243.78	Filtered	Filtered	Filtered	Filtered	Filtered	Filtered	Filtered	Filtered	Filtered	Filtered	Filtered	Filtered	Filtered	Filtered	Filtered	Filtered	Filtered	Filtered	Filtered	Filtered	8226.05	11826.7
A6NCE7;Q9GZQ8	MAP1LC3B2;MAP1LC3B	Microtubule-associated proteins 1A/1B light chain 3 beta 2;Microtubule-associated proteins 1A/1B light chain 3B	MP3B2_HUMAN;MLP3B_HUMAN	104953	72436.4	79523.5	76321.8	283497	193179	186706	145519	45580.3	26944.8	29937.4	26377	110309	96136.9	74230.5	91283.3	48679	43585.4	38398.1	39004.2	47785.4	64873.9	44996.5	26194.2	79677.4	92598	57831.5	57744.3	174681	278026	141319	119378	37268.6	32852.3	12861.8	20186.6	74002.6	121817	63399.9	66229	27134.1	44902.7	38669.2	45320.3	23798.7	45510.1
A6NCN2	KRT87P	Putative keratin-87 protein	KR87P_HUMAN	Filtered	Filtered	Filtered	Filtered	Filtered	Filtered	Filtered	Filtered	Filtered	Filtered	Filtered	Filtered	Filtered	Filtered	Filtered	Filtered	Filtered	Filtered	Filtered	Filtered	Filtered	Filtered	Filtered	Filtered	Filtered	Filtered	Filtered	Filtered	Filtered	9536.59	Filtered	Filtered	560998	Filtered	Filtered	Filtered	Filtered	Filtered	Filtered	Filtered	Filtered	Filtered	Filtered	Filtered	Filtered	Filtered
A6ND36	FAM83G	Protein FAM83G	FA83G_HUMAN	15155.2	27489.3	61801.9	61014.6	97851	138247	79102.7	77615.1	Filtered	Filtered	Filtered	Filtered	Filtered	Filtered	Filtered	Filtered	Filtered	Filtered	Filtered	Filtered	Filtered	Filtered	Filtered	Filtered	14706.5	36506	118088	55636.3	86076.1	71926.6	56888.2	93994.3	Filtered	Filtered	Filtered	Filtered	Filtered	9053.95	Filtered	Filtered	Filtered	Filtered	Filtered	Filtered	Filtered	Filtered
A6NDG6	PGP	Glycerol-3-phosphate phosphatase	PGP_HUMAN	254156	223926	239416	313330	Filtered	Filtered	Filtered	Filtered	15747.7	Filtered	Filtered	11024	Filtered	Filtered	14124.2	Filtered	Filtered	Filtered	Filtered	3380.04	Filtered	Filtered	Filtered	Filtered	281908	311116	232301	236808	Filtered	Filtered	Filtered	Filtered	4553.99	7535.6	7632.7	8617.77	Filtered	Filtered	Filtered	Filtered	5828.76	Filtered	Filtered	Filtered	Filtered	Filtered
A6NDU8	C5orf51	UPF0600 protein C5orf51	CE051_HUMAN	958859	755947	940210	996637	80521.3	25517	Filtered	Filtered	81885.7	15715.7	10007.2	37682.3	Filtered	Filtered	Filtered	Filtered	Filtered	Filtered	Filtered	Filtered	Filtered	12717.2	14645	Filtered	852497	695272	815778	856336	32695.1	63902.5	29845.1	Filtered	33928.5	39419	25615.6	17083.8	Filtered	Filtered	9256.93	13833.8	Filtered	Filtered	Filtered	Filtered	27061.3	64947.9
A6NED2	RCCD1	RCC1 domain-containing protein 1	RCCD1_HUMAN	158351	156764	187392	191345	Filtered	Filtered	Filtered	Filtered	21620.8	Filtered	Filtered	Filtered	Filtered	Filtered	Filtered	Filtered	Filtered	Filtered	Filtered	Filtered	Filtered	Filtered	Filtered	Filtered	234383	203943	158679	218167	Filtered	Filtered	Filtered	Filtered	Filtered	21183.2	Filtered	Filtered	Filtered	Filtered	Filtered	Filtered	Filtered	Filtered	80240.2	Filtered	Filtered	Filtered
A6NHR9	SMCHD1	Structural maintenance of chromosomes flexible hinge domain-containing protein 1	SMHD1_HUMAN	Filtered	16871.2	Filtered	Filtered	565004	474845	640272	555430	17721.4	14733.5	22200.4	Filtered	Filtered	Filtered	67444.7	3100.13	876159	829395	921790	906145	1.35877e+06	1585054	1.55007e+06	766891	Filtered	Filtered	Filtered	Filtered	773662	864141	826773	698283	Filtered	67119	11801.5	153197	Filtered	156173	24367.5	44454.6	802923	1272271	1.2461e+06	1.04318e+06	133814	1.71016e+06
A6NHX0	CASTOR2	Cytosolic arginine sensor for mTORC1 subunit 2	CAST2_HUMAN	43685	31093.1	33943.5	35774.5	Filtered	Filtered	Filtered	Filtered	Filtered	Filtered	Filtered	Filtered	Filtered	Filtered	Filtered	Filtered	Filtered	Filtered	Filtered	Filtered	Filtered	Filtered	Filtered	Filtered	41366.2	40051.8	46290.3	48529.1	Filtered	Filtered	Filtered	Filtered	Filtered	Filtered	Filtered	Filtered	Filtered	Filtered	Filtered	Filtered	Filtered	Filtered	Filtered	Filtered	Filtered	Filtered
A6NI28	ARHGAP42	Rho GTPase-activating protein 42	RHG42_HUMAN	Filtered	Filtered	Filtered	Filtered	219307	160936	213926	172984	Filtered	Filtered	Filtered	Filtered	Filtered	Filtered	Filtered	Filtered	Filtered	29564.7	Filtered	Filtered	Filtered	Filtered	Filtered	Filtered	Filtered	Filtered	Filtered	Filtered	157071	160359	185560	106122	Filtered	Filtered	Filtered	Filtered	Filtered	Filtered	Filtered	Filtered	Filtered	Filtered	Filtered	28912.7	Filtered	Filtered
A6NIH7	UNC119B	Protein unc-119 homolog B	U119B_HUMAN	241143	229926	144103	290415	Filtered	28680.6	21387.6	31447	24089	11345.7	Filtered	Filtered	Filtered	Filtered	Filtered	Filtered	Filtered	Filtered	Filtered	29251.2	Filtered	Filtered	Filtered	Filtered	278924	147547	156950	233029	40415.2	46106.9	28816.1	Filtered	Filtered	43783.7	Filtered	27739.4	Filtered	Filtered	Filtered	Filtered	Filtered	Filtered	Filtered	Filtered	Filtered	Filtered
A6NJ78	METTL15	Probable methyltransferase-like protein 15	MET15_HUMAN	Filtered	Filtered	Filtered	Filtered	Filtered	Filtered	Filtered	Filtered	Filtered	NaN	6476.74	Filtered	350265	449587	554802	407320	337627	294232	328381	245605	Filtered	42581.7	34838.6	23992	Filtered	Filtered	Filtered	Filtered	Filtered	Filtered	Filtered	Filtered	Filtered	Filtered	Filtered	Filtered	432645	571811	598678	492362	291025	339397	359263	367755	15615.6	76023.7
A6NKD9	CCDC85C	Coiled-coil domain-containing protein 85C	CC85C_HUMAN	204562	196228	220434	347126	155940	107149	153195	77848.1	Filtered	Filtered	Filtered	Filtered	Filtered	Filtered	Filtered	Filtered	Filtered	45603.5	Filtered	Filtered	19166.9	Filtered	58314.1	Filtered	47732.3	330736	234206	26586.9	234056	482118	199936	132972	Filtered	Filtered	Filtered	Filtered	Filtered	Filtered	Filtered	10125.3	Filtered	Filtered	Filtered	Filtered	46559.8	59747.2
A6NKF1	SAC3D1	SAC3 domain-containing protein 1	SAC31_HUMAN	193554	238902	202099	272710	527520	474023	742475	537506	Filtered	Filtered	Filtered	Filtered	Filtered	Filtered	Filtered	Filtered	157770	185543	209859	129426	Filtered	24450	11603.4	34289	250156	241779	292912	253029	839796	629330	636699	540868	10763.9	Filtered	Filtered	7116.8	Filtered	Filtered	Filtered	Filtered	164330	238616	147600	218505	Filtered	19018.9
A7E2V4	ZSWIM8	Zinc finger SWIM domain-containing protein 8	ZSWM8_HUMAN	7434.47	20959.1	27991.7	22959.3	19530.5	19240.3	16085.7	34683.2	Filtered	Filtered	Filtered	Filtered	Filtered	Filtered	Filtered	Filtered	Filtered	Filtered	Filtered	Filtered	Filtered	Filtered	Filtered	Filtered	28658.8	24570.3	17666.9	Filtered	37145.5	32108.5	23482.4	Filtered	Filtered	Filtered	Filtered	Filtered	Filtered	Filtered	Filtered	Filtered	Filtered	Filtered	Filtered	Filtered	6498.4	13218.2
A8CG34	POM121C	Nuclear envelope pore membrane protein POM 121C	P121C_HUMAN	Filtered	Filtered	NaN	NaN	Filtered	Filtered	Filtered	Filtered	Filtered	Filtered	NaN	Filtered	Filtered	Filtered	Filtered	Filtered	29774.6	42905.7	35184	48740.8	176516	236329	215738	143810	Filtered	Filtered	Filtered	Filtered	NaN	NaN	NaN	Filtered	Filtered	Filtered	Filtered	Filtered	NaN	NaN	NaN	NaN	14206.4	20533.8	63199.5	67932.4	142676	242602
A8K2U0	A2ML1	Alpha-2-macroglobulin-like protein 1	A2ML1_HUMAN	Filtered	Filtered	Filtered	Filtered	Filtered	Filtered	Filtered	Filtered	Filtered	Filtered	Filtered	Filtered	Filtered	Filtered	Filtered	Filtered	Filtered	Filtered	Filtered	Filtered	Filtered	Filtered	Filtered	Filtered	Filtered	Filtered	Filtered	Filtered	Filtered	Filtered	Filtered	Filtered	Filtered	Filtered	Filtered	Filtered	Filtered	Filtered	Filtered	Filtered	Filtered	Filtered	Filtered	Filtered	Filtered	Filtered
A8MPP1;Q92771	DDX11L8;DDX12P	Putative ATP-dependent RNA helicase DDX11-like protein 8;Putative ATP-dependent RNA helicase DDX12	D11L8_HUMAN;DDX12_HUMAN	NaN	26307.8	NaN	NaN	78801.4	35636	43200.4	61000.7	Filtered	NaN	Filtered	Filtered	NaN	NaN	Filtered	Filtered	Filtered	Filtered	Filtered	Filtered	NaN	NaN	Filtered	NaN	NaN	NaN	NaN	25989.8	100816	71105.9	56623.8	36196	Filtered	Filtered	Filtered	Filtered	Filtered	Filtered	Filtered	NaN	NaN	Filtered	Filtered	Filtered	NaN	NaN
A8MQ03	CYSRT1	Cysteine-rich tail protein 1	CRTP1_HUMAN	Filtered	Filtered	Filtered	Filtered	Filtered	Filtered	Filtered	Filtered	Filtered	Filtered	Filtered	Filtered	16068.8	12578.6	Filtered	11446.4	Filtered	Filtered	Filtered	Filtered	13767.2	19108.1	27978	25469.4	Filtered	Filtered	Filtered	Filtered	Filtered	Filtered	Filtered	Filtered	Filtered	Filtered	Filtered	Filtered	7301.75	15557.8	6798.74	11023.6	Filtered	Filtered	Filtered	Filtered	9961.96	16605.5
A8MW92	PHF20L1	PHD finger protein 20-like protein 1	P20L1_HUMAN	Filtered	Filtered	Filtered	Filtered	Filtered	Filtered	32877.6	Filtered	Filtered	Filtered	Filtered	Filtered	Filtered	Filtered	Filtered	Filtered	137203	148759	148032	90804.2	Filtered	Filtered	11875.8	Filtered	Filtered	Filtered	Filtered	Filtered	Filtered	Filtered	608.706	Filtered	Filtered	Filtered	Filtered	Filtered	Filtered	Filtered	6958.82	Filtered	133689	133470	152095	129390	Filtered	23389.8
A8MXV4	NUDT19	Nucleoside diphosphate-linked moiety X motif 19	NUD19_HUMAN	Filtered	Filtered	Filtered	39014	Filtered	Filtered	9546.22	Filtered	349982	239492	232140	386276	1.08143e+06	1.32177e+06	1.2541e+06	1.16352e+06	Filtered	Filtered	Filtered	Filtered	13479	Filtered	Filtered	Filtered	Filtered	49467.2	Filtered	54378	Filtered	Filtered	Filtered	Filtered	224623	326970	162620	203559	1.19833e+06	1.84319e+06	1.2608e+06	1.33703e+06	Filtered	Filtered	7050.59	Filtered	3589.49	8422.77
B1ALY0	PALM2-AKAP2	PALM2-AKAP2 readthrough (Fragment)	B1ALY0_HUMAN	11115.5	7389.78	12699.8	9287.39	80210.9	56792.9	36781.6	34571.8	NaN	NaN	NaN	Filtered	NaN	NaN	NaN	NaN	14335	18401.2	18708.4	22186.1	NaN	2708.08	NaN	NaN	11829.7	10354.6	10650.2	9263.93	97527.6	60958.3	74781.2	55757.5	NaN	NaN	NaN	Filtered	NaN	NaN	NaN	NaN	14325.3	15804.5	14221.3	26271.6	NaN	NaN
B2RUZ4	SMIM1	Small integral membrane protein 1	SMIM1_HUMAN	Filtered	Filtered	Filtered	Filtered	Filtered	Filtered	Filtered	Filtered	Filtered	Filtered	Filtered	Filtered	33599.1	46393.6	42149.2	10658.3	Filtered	Filtered	Filtered	Filtered	Filtered	Filtered	Filtered	Filtered	Filtered	Filtered	Filtered	Filtered	Filtered	Filtered	Filtered	Filtered	Filtered	Filtered	Filtered	Filtered	32810.4	55911.4	33419.1	46735.5	Filtered	Filtered	Filtered	Filtered	Filtered	Filtered
B4DGG1;Q9H0X4	FAM234A	Protein FAM234A	B4DGG1_HUMAN;F234A_HUMAN	Filtered	Filtered	Filtered	Filtered	Filtered	Filtered	Filtered	Filtered	Filtered	Filtered	Filtered	Filtered	59375.2	55546.2	70359.1	55483.2	Filtered	Filtered	Filtered	Filtered	Filtered	Filtered	Filtered	Filtered	Filtered	Filtered	Filtered	Filtered	Filtered	Filtered	Filtered	Filtered	Filtered	Filtered	Filtered	Filtered	52403.1	67692.1	62520.6	66136	Filtered	Filtered	Filtered	Filtered	Filtered	Filtered
B4DL54	CHURC1-FNTB	Protein farnesyltransferase subunit beta	B4DL54_HUMAN	NaN	NaN	NaN	NaN	NaN	NaN	NaN	NaN	NaN	Filtered	Filtered	NaN	NaN	NaN	NaN	NaN	Filtered	Filtered	Filtered	Filtered	NaN	Filtered	Filtered	Filtered	NaN	NaN	NaN	NaN	NaN	NaN	NaN	NaN	Filtered	Filtered	Filtered	Filtered	Filtered	Filtered	NaN	Filtered	Filtered	NaN	Filtered	Filtered	Filtered	Filtered
B4E1Z4		cDNA FLJ55673, highly similar to Complement factor B	B4E1Z4_HUMAN	Filtered	Filtered	Filtered	Filtered	Filtered	Filtered	Filtered	Filtered	NaN	NaN	NaN	NaN	NaN	NaN	NaN	NaN	Filtered	Filtered	Filtered	Filtered	NaN	Filtered	NaN	Filtered	Filtered	Filtered	Filtered	NaN	Filtered	Filtered	NaN	Filtered	NaN	NaN	NaN	NaN	NaN	NaN	NaN	NaN	Filtered	NaN	Filtered	Filtered	NaN	NaN
B5ME19;Q99613	EIF3CL;EIF3C	Eukaryotic translation initiation factor 3 subunit C-like protein;Eukaryotic translation initiation factor 3 subunit C	EIFCL_HUMAN;EIF3C_HUMAN	255072	497993	563931	467321	3359841	2594507	2.84378e+06	2.44486e+06	192628	173061	363058	396922	370569	379602	342749	372851	694800	532097	530981	609366	95693.9	109210	87198.3	97151.8	393452	429408	500800	427587	4.98424e+06	6667050	3554326	2600196	160440	337524	201469	185495	243545	450065	304194	265487	579390	763961	712862	870419	81498.4	117680
B7ZAQ6;P0CG08	GPR89A;GPR89B	Golgi pH regulator A;Golgi pH regulator B	GPHRA_HUMAN;GPHRB_HUMAN	Filtered	21928.6	Filtered	Filtered	137253	84574.5	115808	74025.9	Filtered	Filtered	15685.8	10923.8	127813	167045	101563	105839	277349	270390	226480	173491	46063.5	34724.3	34998.9	27062.8	15293.8	Filtered	19956.2	23966.6	123320	137075	180784	95537.4	Filtered	19079.4	5937.88	12636.6	157785	119571	151461	78748.7	239775	496699	229268	233713	Filtered	46181.8
C4AMC7;Q6VEQ5	WASH3P;WASH2P	Putative WAS protein family homolog 3;WAS protein family homolog 2	WASH3_HUMAN;WASH2_HUMAN	19152.2	NaN	NaN	NaN	193306	140067	126508	155840	23112.9	NaN	NaN	NaN	16867.3	NaN	NaN	NaN	Filtered	Filtered	Filtered	Filtered	Filtered	Filtered	Filtered	Filtered	NaN	NaN	NaN	NaN	171516	210090	182275	136111	NaN	NaN	NaN	NaN	18704.5	NaN	13376.4	NaN	Filtered	NaN	NaN	Filtered	NaN	NaN
C9J7I0	UMAD1	UBAP1-MVB12-associated (UMA)-domain containing protein 1	UMAD1_HUMAN	49600.9	31052.6	49700.2	46190.7	Filtered	Filtered	Filtered	Filtered	Filtered	Filtered	4777.16	3754.09	5378.56	6369.68	Filtered	8200.46	Filtered	Filtered	Filtered	Filtered	Filtered	Filtered	Filtered	Filtered	53429.8	64711.9	38394.8	63074.4	Filtered	Filtered	Filtered	Filtered	Filtered	7479.16	Filtered	Filtered	Filtered	8611.08	Filtered	Filtered	Filtered	Filtered	Filtered	Filtered	Filtered	Filtered
E7ENX8;Q03519	;TAP2	Uncharacterized protein (Fragment);Antigen peptide transporter 2	E7ENX8_HUMAN;TAP2_HUMAN	Filtered	Filtered	Filtered	Filtered	Filtered	Filtered	Filtered	Filtered	Filtered	Filtered	Filtered	3295.24	488265	547285	508803	411572	4131.95	3929.24	4371.17	5952.98	10415.6	10338.9	9517.34	8254.81	Filtered	Filtered	Filtered	Filtered	Filtered	Filtered	Filtered	Filtered	2703.8	3620.46	Filtered	Filtered	426715	813408	413013	444020	3339.4	6252.57	8102.21	8585.25	8451.86	22055.1
E7EQ34;O14653	;GOSR2	Uncharacterized protein;Golgi SNAP receptor complex member 2	E7EQ34_HUMAN;GOSR2_HUMAN	Filtered	Filtered	9791.91	Filtered	34743.4	49572.5	46259.3	41004.7	37270.2	32205	46444.6	57967.6	442583	373514	407006	326968	154610	137564	108770	130747	66451.9	133218	70132.6	57645	Filtered	Filtered	Filtered	Filtered	92870.9	120576	28586.9	77345.1	60058.3	115465	41906.2	26344.9	310484	364188	361891	345356	126424	102251	140166	166117	67462.5	120877
E7EVH7		Uncharacterized protein	E7EVH7_HUMAN	NaN	NaN	NaN	NaN	NaN	NaN	NaN	NaN	NaN	NaN	NaN	NaN	NaN	NaN	NaN	NaN	NaN	Filtered	NaN	NaN	NaN	NaN	NaN	NaN	NaN	NaN	NaN	NaN	NaN	NaN	NaN	NaN	NaN	NaN	NaN	NaN	NaN	NaN	NaN	NaN	NaN	NaN	NaN	NaN	NaN	NaN
E9PAV3	NACA	Nascent polypeptide-associated complex subunit alpha, muscle-specific form	NACAM_HUMAN	7424333	8096423	7.33693e+06	8656518	12208750	8011599	8452911	10014340	1.65019e+06	1.29621e+06	1.47017e+06	1.96923e+06	945642	891140	854064	956507	1.02e+06	1.19656e+06	1.00601e+06	1445545	253368	311454	231158	330844	7.73707e+06	9261476	9025497	9726803	10012060	11438163	9564210	7468001	1.36608e+06	2.48211e+06	1.03109e+06	1.03822e+06	797486	1.37438e+06	674904	744898	1100671	1.28093e+06	839421	1.03406e+06	330908	429540
E9PCH4;Q8TEU7	;RAPGEF6	Uncharacterized protein;Rap guanine nucleotide exchange factor 6	E9PCH4_HUMAN;RPGF6_HUMAN	110392	95447.9	93250.9	93141.7	85161.5	58144.3	93356.9	63340.1	Filtered	Filtered	Filtered	Filtered	Filtered	Filtered	Filtered	Filtered	Filtered	Filtered	Filtered	Filtered	Filtered	NaN	Filtered	Filtered	17421.1	126994	80804.7	99469.8	94652.8	88604.1	81797.9	48200.5	Filtered	Filtered	Filtered	Filtered	Filtered	Filtered	Filtered	Filtered	Filtered	Filtered	Filtered	Filtered	NaN	Filtered
E9PI62;Q9BT17	;MTG1	Mitochondrial GTPase 1;Mitochondrial ribosome-associated GTPase 1	E9PI62_HUMAN;MTG1_HUMAN	51377.1	Filtered	Filtered	35972.9	Filtered	Filtered	Filtered	Filtered	Filtered	Filtered	Filtered	Filtered	377347	370524	360041	324910	323272	309709	323636	187709	9743.07	Filtered	9013.92	Filtered	Filtered	54197.2	52780.7	Filtered	Filtered	Filtered	Filtered	Filtered	Filtered	Filtered	Filtered	Filtered	267484	575619	339330	315771	250320	306634	327999	213316	Filtered	19384.8
E9PL57	NEDD8-MDP1	NEDD8-MDP1 readthrough (Fragment)	E9PL57_HUMAN	NaN	NaN	NaN	NaN	NaN	NaN	NaN	NaN	NaN	NaN	NaN	NaN	NaN	NaN	NaN	Filtered	NaN	NaN	NaN	NaN	Filtered	NaN	NaN	Filtered	NaN	NaN	NaN	NaN	NaN	NaN	NaN	NaN	NaN	NaN	NaN	NaN	NaN	NaN	NaN	NaN	NaN	NaN	NaN	NaN	Filtered	NaN
E9PLD3;E9PRG8	;C11orf98	Uncharacterized protein;Uncharacterized protein C11orf98	E9PLD3_HUMAN;CK098_HUMAN	506962	396537	506819	303535	1.66096e+06	1.0429e+06	1.42838e+06	1.2155e+06	71926.7	41362.4	71192.6	64637.1	435458	464133	522589	369676	700246	656702	523105	543263	1.192e+06	1.17928e+06	1.10106e+06	1.05099e+06	524579	415165	324161	297593	1.90018e+06	2.09011e+06	1.67218e+06	1.31436e+06	44941.8	62418.6	33763.6	42056.7	353741	588764	347627	393828	397874	677542	461349	573146	976396	1.02027e+06
E9PLN8;Q9BQB6	;VKORC1	Uncharacterized protein (Fragment);Vitamin K epoxide reductase complex subunit 1	E9PLN8_HUMAN;VKOR1_HUMAN	Filtered	Filtered	Filtered	Filtered	Filtered	Filtered	Filtered	Filtered	Filtered	Filtered	Filtered	Filtered	80634.5	87056.5	84841.1	72067.9	Filtered	Filtered	22741.8	22182.7	Filtered	Filtered	Filtered	Filtered	Filtered	Filtered	Filtered	Filtered	Filtered	Filtered	Filtered	Filtered	Filtered	Filtered	Filtered	Filtered	104532	238253	140366	156227	21087.6	31228.6	54989.6	43760.8	13579.9	33801.1
E9PR17;P13987	;CD59	Uncharacterized protein;CD59 glycoprotein	E9PR17_HUMAN;CD59_HUMAN	Filtered	Filtered	Filtered	Filtered	Filtered	Filtered	Filtered	Filtered	Filtered	Filtered	Filtered	Filtered	99857.9	132522	192616	68533.4	Filtered	Filtered	Filtered	Filtered	19328.6	26732.2	31527.9	22907.3	Filtered	Filtered	Filtered	Filtered	Filtered	Filtered	Filtered	Filtered	Filtered	Filtered	Filtered	Filtered	140765	394630	251208	286922	Filtered	Filtered	Filtered	Filtered	16415.3	30857.9
E9PSI1		Transmembrane 9 superfamily member	E9PSI1_HUMAN	NaN	NaN	NaN	NaN	NaN	NaN	Filtered	NaN	NaN	NaN	NaN	NaN	NaN	NaN	NaN	NaN	Filtered	NaN	NaN	NaN	NaN	NaN	NaN	NaN	NaN	NaN	NaN	NaN	NaN	NaN	NaN	NaN	NaN	NaN	NaN	NaN	NaN	NaN	NaN	NaN	Filtered	Filtered	NaN	NaN	NaN	NaN
ENSEMBL:ENSBTAP00000025008;Q9H4B7	;TUBB1	taurus) hypothetical protein;Tubulin beta-1 chain	;TBB1_HUMAN	6.85485e+06	2481733	8.14968e+06	6.03036e+06	597754	229241	454157	153879	694608	725682	296651	454544	102772	Filtered	Filtered	95934.9	Filtered	84840.5	Filtered	Filtered	385394	550839	596003	499523	7.14538e+06	7.08682e+06	7.20176e+06	2285486	336736	586542	795252	324618	475418	515454	664172	645450	99020.5	123619	84163.8	Filtered	Filtered	104265	Filtered	Filtered	616447	1.72105e+06
ENSEMBL:ENSBTAP00000032840		taurus) similar to apolipoprotein B, partial		Filtered	Filtered	Filtered	Filtered	Filtered	Filtered	Filtered	Filtered	Filtered	Filtered	15645.4	Filtered	Filtered	Filtered	Filtered	Filtered	Filtered	Filtered	Filtered	Filtered	92365.1	107436	129252	131453	Filtered	Filtered	Filtered	Filtered	Filtered	Filtered	Filtered	Filtered	Filtered	Filtered	Filtered	Filtered	Filtered	Filtered	Filtered	Filtered	Filtered	Filtered	Filtered	Filtered	65654.8	135339
ENSEMBL:ENSP00000377550;P13646;P19012	;KRT13;KRT15	Gene_Symbol=KRT13 46 kDa protein;Keratin, type I cytoskeletal 13;Keratin, type I cytoskeletal 15	;K1C13_HUMAN;K1C15_HUMAN	Filtered	Filtered	Filtered	Filtered	Filtered	Filtered	Filtered	Filtered	Filtered	Filtered	Filtered	Filtered	Filtered	Filtered	Filtered	Filtered	NaN	Filtered	NaN	NaN	NaN	NaN	NaN	NaN	Filtered	NaN	Filtered	Filtered	NaN	Filtered	Filtered	NaN	Filtered	Filtered	Filtered	Filtered	Filtered	Filtered	Filtered	Filtered	Filtered	Filtered	NaN	NaN	NaN	NaN
F5H5P2;P12694	;BCKDHA	2-oxoisovalerate dehydrogenase subunit alpha;2-oxoisovalerate dehydrogenase subunit alpha, mitochondrial	F5H5P2_HUMAN;ODBA_HUMAN	Filtered	Filtered	Filtered	Filtered	Filtered	Filtered	Filtered	Filtered	900.575	Filtered	Filtered	Filtered	255421	296671	273931	249789	125006	84748.1	117879	99047.2	114465	151489	135624	122812	Filtered	Filtered	Filtered	Filtered	Filtered	Filtered	Filtered	Filtered	Filtered	17880.7	Filtered	Filtered	259357	337655	236674	307896	110665	148490	126510	126523	110159	169013
F6WH68;Q9NZ71	RTEL1-TNFRSF6B;RTEL1	Regulator of telomere elongation helicase 1	F6WH68_HUMAN;RTEL1_HUMAN	Filtered	Filtered	9725.86	Filtered	55144.4	75507	100572	104020	Filtered	Filtered	7392.99	14452.5	Filtered	Filtered	Filtered	Filtered	18186.8	14141.2	16872.5	18572.2	10545.5	9414.1	6624.42	6622.87	Filtered	Filtered	Filtered	Filtered	192954	159931	140640	71775.1	9036.09	16530.9	Filtered	5704.33	Filtered	Filtered	Filtered	Filtered	15541	28763.2	15731	12731.8	10805.4	14628.7
F8W031		Uncharacterized protein (Fragment)	F8W031_HUMAN	NaN	NaN	NaN	NaN	NaN	NaN	NaN	NaN	NaN	NaN	NaN	NaN	NaN	NaN	NaN	NaN	Filtered	Filtered	NaN	NaN	Filtered	NaN	Filtered	Filtered	NaN	NaN	NaN	NaN	NaN	NaN	NaN	NaN	NaN	NaN	NaN	NaN	NaN	NaN	NaN	NaN	NaN	NaN	Filtered	Filtered	NaN	NaN
F8WAN1;Q69YQ0	SPECC1L-ADORA2A;SPECC1L	SPECC1L-ADORA2A readthrough (NMD candidate);Cytospin-A	F8WAN1_HUMAN;CYTSA_HUMAN	254332	Filtered	206635	200235	2.48592e+06	990713	1.85915e+06	1.77001e+06	42012.2	Filtered	88043	97760.3	35008.7	260350	Filtered	Filtered	848762	666101	620238	643255	193550	189237	137063	145817	77356.3	288289	253373	290148	431048	2121903	1.92438e+06	1962737	Filtered	Filtered	13190.1	Filtered	Filtered	Filtered	48737.8	Filtered	819202	1.00422e+06	685380	810573	141709	214224
G3V325	ATP5MF-PTCD1	ATP5MF-PTCD1 readthrough	G3V325_HUMAN	Filtered	NaN	NaN	NaN	NaN	NaN	NaN	NaN	NaN	NaN	NaN	NaN	NaN	NaN	NaN	NaN	NaN	NaN	NaN	NaN	NaN	NaN	NaN	NaN	Filtered	NaN	Filtered	NaN	NaN	NaN	NaN	NaN	NaN	Filtered	Filtered	NaN	NaN	NaN	NaN	NaN	NaN	NaN	NaN	NaN	NaN	NaN
G3V3G9		Uncharacterized protein	G3V3G9_HUMAN	NaN	NaN	NaN	NaN	Filtered	NaN	NaN	Filtered	NaN	Filtered	NaN	NaN	Filtered	NaN	Filtered	Filtered	Filtered	Filtered	Filtered	Filtered	Filtered	Filtered	Filtered	Filtered	NaN	NaN	NaN	NaN	NaN	NaN	NaN	Filtered	NaN	NaN	NaN	NaN	Filtered	Filtered	Filtered	Filtered	Filtered	Filtered	Filtered	Filtered	Filtered	Filtered
G5E9Z4;Q8TCG2	PI4K2B	Phosphatidylinositol 4-kinase type 2-beta	G5E9Z4_HUMAN;P4K2B_HUMAN	Filtered	Filtered	156909	Filtered	275724	111646	143908	118779	235686	145451	174097	146271	391932	383363	414869	292488	Filtered	6621.58	Filtered	19901.8	373167	468759	473514	359872	Filtered	319177	Filtered	Filtered	133667	141086	13527.9	115196	148744	Filtered	29293.5	35066.6	488941	580091	453566	408329	15803.2	Filtered	22440.7	42234.3	451119	873593
H0YHG0		Uncharacterized protein (Fragment)	H0YHG0_HUMAN	NaN	NaN	NaN	NaN	NaN	NaN	NaN	NaN	NaN	NaN	NaN	NaN	NaN	NaN	NaN	NaN	NaN	NaN	NaN	NaN	NaN	NaN	NaN	NaN	NaN	NaN	NaN	NaN	NaN	NaN	NaN	NaN	NaN	NaN	NaN	NaN	NaN	NaN	NaN	NaN	NaN	NaN	NaN	NaN	NaN	NaN
H0YIV9		Uncharacterized protein (Fragment)	H0YIV9_HUMAN	Filtered	Filtered	Filtered	Filtered	Filtered	Filtered	Filtered	Filtered	NaN	NaN	NaN	NaN	NaN	NaN	NaN	NaN	Filtered	Filtered	Filtered	Filtered	Filtered	NaN	NaN	Filtered	Filtered	Filtered	Filtered	Filtered	Filtered	Filtered	Filtered	Filtered	NaN	NaN	NaN	NaN	NaN	NaN	NaN	NaN	Filtered	Filtered	Filtered	Filtered	NaN	NaN
H3BN57;Q8TDH9	BLOC1S5-TXNDC5;BLOC1S5	BLOC1S5-TXNDC5 readthrough (NMD candidate) (Fragment);Biogenesis of lysosome-related organelles complex 1 subunit 5	H3BN57_HUMAN;BL1S5_HUMAN	61540.9	31108.6	Filtered	37954	Filtered	Filtered	Filtered	Filtered	Filtered	Filtered	Filtered	Filtered	Filtered	Filtered	Filtered	Filtered	Filtered	Filtered	Filtered	Filtered	Filtered	Filtered	Filtered	Filtered	Filtered	30377	20231	22078.4	39112.1	Filtered	Filtered	Filtered	Filtered	Filtered	Filtered	Filtered	Filtered	Filtered	Filtered	Filtered	Filtered	Filtered	Filtered	Filtered	Filtered	40630.5
H3BNC9;P08708	;RPS17	Uncharacterized protein;40S ribosomal protein S17	H3BNC9_HUMAN;RS17_HUMAN	1.33129e+06	1.88043e+06	2.26936e+06	1.67158e+06	2.44369e+06	2.49115e+06	3.33474e+06	1.87725e+06	208409	191790	248013	245492	1.04498e+06	906403	1.18106e+06	912285	1042142	1.01544e+06	923680	1.03968e+06	1.08322e+06	1.03746e+06	845533	580362	1442118	1538343	1.96716e+06	1.90921e+06	3.04901e+06	2.7049e+06	2.60523e+06	1.80097e+06	218841	296214	159757	217446	1.0582e+06	877768	1.02804e+06	830477	724091	936941	1024815	1.26902e+06	998713	1282844
H3BP13;Q9UL33	TRAPPC2L	Trafficking protein particle complex subunit 2-like protein	H3BP13_HUMAN;TPC2L_HUMAN	54592.7	Filtered	68873.3	74057.4	239105	121585	130347	131521	5702.04	57103.5	69747.8	49814.4	Filtered	Filtered	Filtered	Filtered	Filtered	Filtered	Filtered	Filtered	Filtered	Filtered	Filtered	Filtered	45336.4	48464.5	71246.6	71147.6	145544	173501	143574	109371	40113.6	22916.8	7688.75	7542.1	Filtered	Filtered	Filtered	Filtered	Filtered	Filtered	Filtered	Filtered	Filtered	Filtered
H3BQ06;Q9ULP9	;TBC1D24	Uncharacterized protein;TBC1 domain family member 24	H3BQ06_HUMAN;TBC24_HUMAN	73804.6	83044	89476	71866.8	154436	121379	132810	Filtered	Filtered	Filtered	Filtered	Filtered	Filtered	Filtered	Filtered	Filtered	Filtered	Filtered	Filtered	Filtered	Filtered	Filtered	Filtered	Filtered	80582.9	81967.4	59372.8	81613	Filtered	Filtered	154671	Filtered	Filtered	Filtered	Filtered	Filtered	Filtered	Filtered	Filtered	Filtered	Filtered	Filtered	Filtered	Filtered	Filtered	Filtered
H3BQ15;Q9Y303	;AMDHD2	Uncharacterized protein (Fragment);N-acetylglucosamine-6-phosphate deacetylase	H3BQ15_HUMAN;NAGA_HUMAN	Filtered	45086.9	Filtered	44520.7	Filtered	Filtered	Filtered	Filtered	Filtered	Filtered	Filtered	Filtered	Filtered	Filtered	Filtered	Filtered	Filtered	Filtered	Filtered	Filtered	Filtered	Filtered	Filtered	Filtered	Filtered	54339.7	63180.3	Filtered	Filtered	Filtered	Filtered	Filtered	Filtered	Filtered	Filtered	Filtered	Filtered	Filtered	Filtered	Filtered	Filtered	Filtered	Filtered	Filtered	Filtered	Filtered
H3BQV1;Q5TF58	;IFFO2	Uncharacterized protein (Fragment);Intermediate filament family orphan 2	H3BQV1_HUMAN;IFFO2_HUMAN	Filtered	Filtered	Filtered	Filtered	Filtered	Filtered	Filtered	Filtered	Filtered	Filtered	Filtered	Filtered	Filtered	Filtered	Filtered	Filtered	Filtered	Filtered	Filtered	Filtered	Filtered	5723.59	Filtered	Filtered	Filtered	Filtered	Filtered	Filtered	Filtered	Filtered	Filtered	Filtered	Filtered	Filtered	Filtered	Filtered	Filtered	Filtered	Filtered	Filtered	Filtered	Filtered	Filtered	Filtered	Filtered	Filtered
H3BRW5;O14521	;SDHD	Succinate dehydrogenase [ubiquinone] cytochrome b small subunit;Succinate dehydrogenase [ubiquinone] cytochrome b small subunit, mitochondrial	H3BRW5_HUMAN;DHSD_HUMAN	Filtered	Filtered	Filtered	Filtered	Filtered	Filtered	Filtered	Filtered	Filtered	Filtered	Filtered	Filtered	Filtered	Filtered	Filtered	Filtered	Filtered	Filtered	Filtered	3383.7	Filtered	Filtered	Filtered	Filtered	Filtered	Filtered	Filtered	Filtered	Filtered	Filtered	Filtered	Filtered	Filtered	Filtered	Filtered	Filtered	Filtered	22855.9	Filtered	Filtered	Filtered	Filtered	Filtered	Filtered	Filtered	Filtered
H3BTX0;Q9BTK6	;PAGR1	Uncharacterized protein (Fragment);PAXIP1-associated glutamate-rich protein 1	H3BTX0_HUMAN;PAGR1_HUMAN	76253.8	48612.2	51323.2	25486.1	Filtered	Filtered	Filtered	Filtered	Filtered	Filtered	Filtered	Filtered	Filtered	Filtered	Filtered	Filtered	80418.7	64068.8	30539.8	71385.3	Filtered	Filtered	Filtered	Filtered	57527.4	75232.6	50094	89248.2	Filtered	Filtered	Filtered	Filtered	Filtered	Filtered	4048.96	Filtered	Filtered	Filtered	Filtered	Filtered	44016.9	80088.6	63339	58528	Filtered	Filtered
H3BU86;O14662	STX16-NPEPL1;STX16	STX16-NPEPL1 readthrough (NMD candidate);Syntaxin-16	H3BU86_HUMAN;STX16_HUMAN	Filtered	31230.6	Filtered	2805.8	158393	128933	74976.2	71412.4	22023.4	37523.9	91838.2	69230.3	383534	461227	485528	352950	107627	146200	136173	94286.8	66029	94626.7	96371.2	69173.2	2120.95	Filtered	Filtered	22624	109524	102546	95034.6	93747.3	11036.9	56464.8	13500.5	15056	466232	578696	428690	501978	93555.2	100370	147115	113277	69699.2	108461
H3BUS1;Q8N2H4	SYS1-DBNDD2;SYS1	SYS1-DBNDD2 readthrough (NMD candidate);Protein SYS1 homolog	H3BUS1_HUMAN;SYS1_HUMAN	Filtered	Filtered	Filtered	Filtered	Filtered	Filtered	Filtered	Filtered	Filtered	Filtered	Filtered	Filtered	78906	108293	103265	98074	Filtered	Filtered	Filtered	Filtered	Filtered	Filtered	Filtered	Filtered	Filtered	Filtered	Filtered	Filtered	Filtered	Filtered	Filtered	Filtered	Filtered	Filtered	Filtered	Filtered	44096.8	99045.3	Filtered	Filtered	Filtered	Filtered	Filtered	Filtered	Filtered	Filtered
H3BUX3;Q8N4H5	;TOMM5	Uncharacterized protein (Fragment);Mitochondrial import receptor subunit TOM5 homolog	H3BUX3_HUMAN;TOM5_HUMAN	Filtered	Filtered	Filtered	Filtered	Filtered	Filtered	Filtered	Filtered	Filtered	Filtered	Filtered	Filtered	Filtered	44359.9	Filtered	45402.5	Filtered	Filtered	Filtered	Filtered	Filtered	Filtered	Filtered	Filtered	Filtered	Filtered	Filtered	Filtered	Filtered	Filtered	Filtered	Filtered	Filtered	Filtered	Filtered	Filtered	Filtered	Filtered	Filtered	Filtered	Filtered	Filtered	Filtered	Filtered	Filtered	Filtered
H6UMI1;O95166	GABARAP	GABARAP-a;Gamma-aminobutyric acid receptor-associated protein	H6UMI1_HUMAN;GBRAP_HUMAN	18424.8	8111.71	10348.9	5381.09	21808	16649.2	20657.8	22608.9	5654.31	3510.01	7483.94	Filtered	Filtered	Filtered	Filtered	Filtered	Filtered	Filtered	Filtered	Filtered	Filtered	Filtered	Filtered	Filtered	20225.4	5703.68	Filtered	7979.89	31832.1	45026.1	26089.3	10457.2	3381.75	11069.9	2759.16	7964.23	Filtered	Filtered	Filtered	Filtered	Filtered	Filtered	Filtered	Filtered	Filtered	6149.82
H7BYZ3;P63098	;PPP3R1	Uncharacterized protein;Calcineurin subunit B type 1	H7BYZ3_HUMAN;CANB1_HUMAN	561954	534478	541467	553429	58422.4	NaN	NaN	NaN	70497.8	76679.7	82819.4	77399.3	NaN	NaN	NaN	24420.8	Filtered	Filtered	Filtered	Filtered	NaN	6390.56	Filtered	Filtered	334878	667313	535371	790550	NaN	44000	90606.9	28882	113361	176710	88468.4	97617.8	NaN	44287.4	NaN	29352.1	Filtered	Filtered	Filtered	Filtered	NaN	11785.1
H7BZ11;P83881;Q969Q0	RPL36A-HNRNPH2;RPL36A;RPL36AL	RPL36A-HNRNPH2 readthrough;60S ribosomal protein L36a;60S ribosomal protein L36a-like	H7BZ11_HUMAN;RL36A_HUMAN;RL36L_HUMAN	Filtered	Filtered	Filtered	Filtered	34765.9	42179	35052.9	42602.7	Filtered	Filtered	Filtered	Filtered	Filtered	Filtered	Filtered	Filtered	Filtered	Filtered	Filtered	Filtered	Filtered	Filtered	Filtered	Filtered	7317.95	Filtered	Filtered	Filtered	96028.5	93027.6	44267	11209.1	Filtered	Filtered	Filtered	Filtered	Filtered	Filtered	Filtered	Filtered	Filtered	Filtered	Filtered	Filtered	Filtered	Filtered
H7C0S8;O75575	;CRCP	Uncharacterized protein (Fragment);DNA-directed RNA polymerase III subunit RPC9	H7C0S8_HUMAN;RPC9_HUMAN	13631.6	11711.4	20496	9093.95	7963.49	5493.83	10570.1	12520.6	6451.09	Filtered	Filtered	9151.04	8484.48	9328.68	4661.51	7330.37	Filtered	Filtered	Filtered	Filtered	Filtered	Filtered	Filtered	Filtered	14269.7	17199.4	13818.7	13783.6	16256	15951.6	21562.2	12781.2	5733.75	9164.36	Filtered	Filtered	5104.18	12155.3	6887.08	10827.6	Filtered	Filtered	Filtered	Filtered	Filtered	Filtered
H7C0V5	ANKHD1-EIF4EBP3	ANKHD1-EIF4EBP3 readthrough (Fragment)	H7C0V5_HUMAN	Filtered	Filtered	Filtered	Filtered	843.097	Filtered	Filtered	Filtered	Filtered	Filtered	Filtered	Filtered	Filtered	Filtered	Filtered	Filtered	Filtered	Filtered	Filtered	Filtered	Filtered	Filtered	Filtered	Filtered	Filtered	Filtered	Filtered	Filtered	Filtered	2038.52	Filtered	Filtered	Filtered	Filtered	Filtered	Filtered	Filtered	Filtered	Filtered	Filtered	Filtered	Filtered	Filtered	Filtered	Filtered	Filtered
H7C1D1;Q96JY6	;PDLIM2	Uncharacterized protein (Fragment);PDZ and LIM domain protein 2	H7C1D1_HUMAN;PDLI2_HUMAN	159033	175604	184561	185886	Filtered	Filtered	Filtered	Filtered	Filtered	Filtered	Filtered	Filtered	Filtered	Filtered	Filtered	Filtered	Filtered	Filtered	Filtered	Filtered	Filtered	Filtered	Filtered	Filtered	207897	205181	205301	172388	Filtered	Filtered	Filtered	Filtered	Filtered	Filtered	Filtered	Filtered	Filtered	Filtered	Filtered	Filtered	Filtered	Filtered	Filtered	Filtered	Filtered	Filtered
H-INV:HIT000292931		Gene_Symbol=- Similar to Keratin, type II cytoskeletal 8		48889.9	24613.2	Filtered	17002.4	101031	67597.8	71220.1	83186.5	Filtered	Filtered	9092.43	Filtered	Filtered	Filtered	Filtered	Filtered	110607	105892	115153	90125.2	230540	341532	261867	313972	50111.6	Filtered	Filtered	41296.5	132136	173842	18380.6	68530.9	Filtered	6168.27	Filtered	Filtered	Filtered	Filtered	Filtered	Filtered	89478.2	135574	118207	104566	249380	319784
I3L0A0	TMEM189-UBE2V1	HCG2044781	I3L0A0_HUMAN	NaN	NaN	NaN	NaN	NaN	Filtered	Filtered	NaN	NaN	NaN	NaN	NaN	NaN	NaN	NaN	NaN	Filtered	Filtered	Filtered	Filtered	Filtered	Filtered	Filtered	NaN	NaN	NaN	NaN	NaN	Filtered	Filtered	Filtered	Filtered	NaN	NaN	NaN	NaN	NaN	NaN	NaN	NaN	Filtered	Filtered	Filtered	Filtered	NaN	Filtered
I3L0E3	hCG_1984214	HCG1984214, isoform CRA_a	I3L0E3_HUMAN	Filtered	Filtered	Filtered	Filtered	Filtered	NaN	NaN	NaN	NaN	NaN	NaN	NaN	NaN	NaN	NaN	NaN	NaN	NaN	NaN	NaN	NaN	NaN	NaN	NaN	Filtered	Filtered	Filtered	Filtered	NaN	NaN	NaN	NaN	NaN	NaN	NaN	NaN	NaN	NaN	NaN	NaN	NaN	NaN	NaN	NaN	NaN	NaN
I3L521;Q9Y580	;RBM7	Uncharacterized protein (Fragment);RNA-binding protein 7	I3L521_HUMAN;RBM7_HUMAN	Filtered	82779.5	131464	17110.7	177381	87635.1	137264	116976	120357	74234.7	45187.8	129473	111196	184847	Filtered	612481	12827.5	120484	80951.8	73335.6	119487	142200	17429.3	108041	Filtered	119494	38075.1	110267	210086	249674	288107	47277.6	15893.4	40088.8	16836.2	77585.3	13348.1	41629.4	Filtered	14770.3	Filtered	Filtered	52050.1	Filtered	8014.57	124561
J3QQQ9;P61254	;RPL26	Uncharacterized protein;60S ribosomal protein L26	J3QQQ9_HUMAN;RL26_HUMAN	NaN	NaN	NaN	NaN	NaN	NaN	3693.33	NaN	NaN	NaN	NaN	NaN	NaN	NaN	NaN	NaN	NaN	NaN	NaN	NaN	NaN	NaN	NaN	NaN	2606.4	NaN	NaN	NaN	NaN	5315.73	NaN	NaN	NaN	NaN	NaN	NaN	NaN	NaN	NaN	NaN	NaN	NaN	NaN	NaN	NaN	NaN
K7ELQ4		Uncharacterized protein	K7ELQ4_HUMAN	Filtered	Filtered	Filtered	Filtered	41412.6	Filtered	48158.6	NaN	Filtered	19270.5	34860.6	NaN	NaN	NaN	NaN	NaN	69707	93418.3	50018.3	94069.8	23674.6	NaN	NaN	NaN	Filtered	Filtered	Filtered	Filtered	Filtered	Filtered	Filtered	NaN	Filtered	Filtered	Filtered	Filtered	NaN	Filtered	Filtered	Filtered	Filtered	87876.2	48343.5	62354.7	Filtered	21575.4
K7EMT4;Q86Y39	;NDUFA11	Uncharacterized protein (Fragment);NADH dehydrogenase [ubiquinone] 1 alpha subcomplex subunit 11	K7EMT4_HUMAN;NDUAB_HUMAN	Filtered	Filtered	Filtered	Filtered	Filtered	Filtered	Filtered	Filtered	Filtered	Filtered	Filtered	9360.53	278290	345588	293851	377302	134671	205436	280443	145982	29799.2	192194	163875	27565.4	482239	2.94258e+06	Filtered	847112	Filtered	1.40911e+06	1.65176e+06	Filtered	Filtered	Filtered	Filtered	Filtered	278594	365660	271094	211394	155615	262041	208084	80740.1	79311.1	176334
K7EN88;O75771	RAD51L3-RFFL;RAD51D	HCG2039718, isoform CRA_g;DNA repair protein RAD51 homolog 4	K7EN88_HUMAN;RA51D_HUMAN	Filtered	Filtered	Filtered	Filtered	19851.8	12817.5	11962.6	14895.3	Filtered	Filtered	Filtered	Filtered	Filtered	Filtered	Filtered	Filtered	Filtered	Filtered	Filtered	Filtered	Filtered	Filtered	Filtered	Filtered	Filtered	Filtered	Filtered	Filtered	24255.5	19538.6	18921	Filtered	Filtered	Filtered	Filtered	Filtered	Filtered	Filtered	Filtered	Filtered	Filtered	Filtered	Filtered	Filtered	Filtered	Filtered
K7EQG2		Uncharacterized protein (Fragment)	K7EQG2_HUMAN	Filtered	Filtered	Filtered	Filtered	565528	357325	380675	630562	96815.2	106164	108666	109244	14883.5	Filtered	Filtered	Filtered	204708	115034	134728	97929.2	82294.8	104046	87013.3	56377.8	Filtered	Filtered	Filtered	Filtered	1.01728e+06	650961	514646	404660	111784	152671	171936	96547.6	8093.89	46051.5	9321.19	Filtered	114413	124196	115212	119299	75085	130376
K7ERE1;Q8N2U0	TMEM256-PLSCR3;TMEM256	TMEM256-PLSCR3 readthrough (NMD candidate);Transmembrane protein 256	K7ERE1_HUMAN;TM256_HUMAN	Filtered	Filtered	Filtered	Filtered	Filtered	Filtered	Filtered	Filtered	Filtered	Filtered	Filtered	Filtered	227711	262091	190302	180090	Filtered	Filtered	Filtered	Filtered	Filtered	Filtered	Filtered	Filtered	Filtered	Filtered	Filtered	Filtered	Filtered	Filtered	Filtered	Filtered	Filtered	Filtered	Filtered	Filtered	235617	424479	303548	267968	Filtered	Filtered	Filtered	Filtered	Filtered	Filtered
L0R819	ASDURF	ASNSD1 upstream open reading frame protein	ASURF_HUMAN	60897.4	880433	743517	970167	311867	211448	276431	335587	Filtered	Filtered	Filtered	Filtered	Filtered	Filtered	105928	Filtered	60003.1	49363.6	Filtered	35879.3	Filtered	Filtered	Filtered	Filtered	383981	595246	737021	875087	466265	298457	Filtered	15451.9	Filtered	Filtered	Filtered	Filtered	95668.2	137120	Filtered	Filtered	36374.5	Filtered	Filtered	Filtered	Filtered	Filtered
L7N2F9;P63027	;VAMP2	Uncharacterized protein (Fragment);Vesicle-associated membrane protein 2	L7N2F9_HUMAN;VAMP2_HUMAN	Filtered	NaN	Filtered	Filtered	25106.7	NaN	NaN	NaN	15794.1	50543.2	10206	7347.16	203149	249297	252738	209076	NaN	NaN	NaN	NaN	NaN	NaN	16221.2	5361.86	Filtered	Filtered	Filtered	Filtered	48118.5	17789.3	19376.4	NaN	8872.72	29337.4	16071.9	6653.3	274253	405295	247388	223045	NaN	NaN	NaN	NaN	NaN	5969.37
M0QYT0		Uncharacterized protein (Fragment)	M0QYT0_HUMAN	NaN	NaN	NaN	NaN	NaN	NaN	NaN	NaN	NaN	NaN	NaN	NaN	NaN	NaN	NaN	NaN	NaN	NaN	NaN	NaN	NaN	NaN	NaN	NaN	NaN	NaN	NaN	NaN	NaN	NaN	NaN	NaN	NaN	NaN	NaN	NaN	NaN	NaN	NaN	NaN	NaN	NaN	NaN	NaN	NaN	NaN
O00115	DNASE2	Deoxyribonuclease-2-alpha	DNS2A_HUMAN	49127.8	86793.3	160659	49446.9	Filtered	Filtered	49462.9	Filtered	396642	544047	686005	587265	981311	710374	128936	595174	Filtered	Filtered	Filtered	Filtered	Filtered	Filtered	Filtered	Filtered	48484.2	46714.1	72815.1	39808.4	3.76334e+06	Filtered	Filtered	206884	534363	902265	575163	568142	652426	939737	564309	869625	73305.3	Filtered	Filtered	Filtered	Filtered	Filtered
O00116	AGPS	Alkyldihydroxyacetonephosphate synthase, peroxisomal	ADAS_HUMAN	Filtered	Filtered	Filtered	Filtered	63095.2	16763.3	237378	89302.7	3.3453e+06	2.80385e+06	2777391	3.19306e+06	2.28815e+06	2580983	2576744	2.12838e+06	530543	450725	423017	496805	594241	769020	797942	593564	Filtered	Filtered	Filtered	Filtered	Filtered	19182.4	50401.2	137361	3.17913e+06	5713795	2.65833e+06	3.41686e+06	2.37768e+06	4.2804e+06	2.41273e+06	2699818	533650	809556	729886	709239	548014	647808
O00124	UBXN8	UBX domain-containing protein 8	UBXN8_HUMAN	Filtered	3382.62	4569.07	4487.13	Filtered	Filtered	Filtered	Filtered	Filtered	Filtered	Filtered	Filtered	266571	254386	203804	205780	18130.8	12985.1	27833.8	3865.52	4525.52	14980	4448.55	9372.91	Filtered	Filtered	Filtered	3958.24	46661.8	Filtered	Filtered	Filtered	Filtered	Filtered	Filtered	Filtered	210159	303161	212377	232339	Filtered	Filtered	5932.13	19848.8	2306.36	14972.7
O00139	KIF2A	Kinesin-like protein KIF2A	KIF2A_HUMAN	232162	252280	290281	322195	825213	691531	861019	875472	16194.1	38305.4	13444.5	48724.9	49183.9	36654.4	33853.2	82974.7	380027	308157	273370	308914	91645.7	128529	36243.2	90472.9	240982	300240	292074	260536	837144	944068	815079	647169	40935	52696.1	Filtered	11984.2	101819	103620	33885.6	121087	307411	430326	341556	284754	86503.1	206772
O00142	TK2	Thymidine kinase 2, mitochondrial	KITM_HUMAN	Filtered	Filtered	Filtered	Filtered	Filtered	Filtered	Filtered	Filtered	Filtered	Filtered	Filtered	Filtered	63155.2	17621.5	143557	82140.3	Filtered	Filtered	Filtered	Filtered	Filtered	Filtered	Filtered	Filtered	Filtered	Filtered	Filtered	Filtered	Filtered	Filtered	Filtered	Filtered	Filtered	Filtered	Filtered	Filtered	88411.7	19241.4	37555.2	39145.2	Filtered	Filtered	Filtered	Filtered	Filtered	Filtered
O00148	DDX39A	ATP-dependent RNA helicase DDX39A	DX39A_HUMAN	976870	1.31534e+06	1.27677e+06	1.31072e+06	12797668	10588194	12260781	11775730	2.32365e+06	1.03013e+06	2.62837e+06	2.6442e+06	930698	338627	1.40539e+06	1.01447e+06	7407923	6227270	8861086	3.10256e+06	2.24942e+06	3.31722e+06	5.93513e+06	4.8063e+06	801096	956345	1.0476e+06	1.22595e+06	10405809	9382198	4391542	3.68507e+06	1.69456e+06	1.92802e+06	3.0389e+06	2.35714e+06	910571	1.44442e+06	595616	1.07946e+06	5.92204e+06	3.26923e+06	7.55277e+06	7503242	1.53688e+06	6015917
O00151	PDLIM1	PDZ and LIM domain protein 1	PDLI1_HUMAN	3721851	3.97135e+06	4836881	4.13341e+06	4.17908e+06	5118562	6162701	5483395	1.03337e+06	871137	870764	1.14507e+06	1.21527e+06	1.96089e+06	1834370	1.35509e+06	15569963	14552638	14535694	12336825	3168491	3.4211e+06	2.68394e+06	3.34468e+06	3.64905e+06	5.67258e+06	4.00075e+06	4859396	4.24748e+06	4679155	4531781	4616667	620303	702431	512984	528886	1.39128e+06	1.44818e+06	1.28612e+06	1194218	15416712	17114160	16399851	15627277	2.41275e+06	3.65138e+06
O00154	ACOT7	Cytosolic acyl coenzyme A thioester hydrolase	BACH_HUMAN	3.79473e+06	3596768	3505949	3.93741e+06	351255	174026	Filtered	254885	412459	95130.4	74725.8	136029	115362	14585	31812	Filtered	Filtered	Filtered	Filtered	21019.1	103088	105830	89503.6	119242	4.39463e+06	4.00166e+06	3683527	3476747	235282	221229	222646	162288	125458	193487	78882.4	109483	85119.3	45384.5	Filtered	121423	39844.7	64314.6	39869.6	19317.3	145976	310792
O00159	MYO1C	Unconventional myosin-Ic	MYO1C_HUMAN	333803	325254	327797	378698	128372	140221	188954	125311	147276	224463	189076	226693	113955	124955	139327	101280	506842	387423	451779	425672	1411137	1705075	1.30063e+06	1329417	269391	392084	287730	258574	148982	225981	236107	100105	230505	295518	169705	165652	113528	145804	67363.2	176586	418939	603210	512864	569166	1.22144e+06	1.7028e+06
O00161	SNAP23	Synaptosomal-associated protein 23	SNP23_HUMAN	197084	170838	156763	146167	69893.2	15005.2	Filtered	3842.33	172279	192017	222216	213097	1.60522e+06	1.30848e+06	1.16267e+06	1.37391e+06	Filtered	Filtered	Filtered	Filtered	306528	660216	513150	514050	196340	190244	143179	178692	51628.4	149163	109471	Filtered	172758	217285	142593	127874	1074048	1.67557e+06	1242147	1.20033e+06	Filtered	Filtered	5910.29	Filtered	329854	508434
O00165	HAX1	HCLS1-associated protein X-1	HAX1_HUMAN	Filtered	Filtered	5727.05	Filtered	Filtered	Filtered	Filtered	Filtered	650356	852542	725648	612068	1.10061e+06	1.28493e+06	989389	968210	Filtered	9906.99	Filtered	6919.84	44898.6	81168.4	88531.6	43812.4	Filtered	Filtered	3363.54	Filtered	Filtered	Filtered	Filtered	Filtered	1.09699e+06	1.1248e+06	691783	500386	1.02303e+06	1.36005e+06	1.10068e+06	1.45546e+06	7573.02	44451.1	58507.6	9565.34	99290.4	149385
O00170	AIP	AH receptor-interacting protein	AIP_HUMAN	1.39883e+06	959988	1.50556e+06	1.42013e+06	446417	209042	203195	291732	178776	131201	109657	118404	116266	Filtered	Filtered	50482.4	Filtered	Filtered	Filtered	154361	106552	88934.6	108870	50713	1.39696e+06	1.81884e+06	1.09567e+06	1.23187e+06	271739	309562	341326	316037	89633.9	166723	100032	87912.6	70224.7	71643.8	Filtered	Filtered	Filtered	Filtered	Filtered	Filtered	77766.5	98747.9
O00178	GTPBP1	GTP-binding protein 1	GTPB1_HUMAN	152451	181754	190762	121821	512707	363846	403410	312218	7640.52	Filtered	Filtered	Filtered	Filtered	Filtered	Filtered	Filtered	28429.2	29813.1	30727.5	42341.1	Filtered	15666.8	12955.6	Filtered	219999	208673	203972	250392	485522	551674	347566	312236	Filtered	Filtered	Filtered	Filtered	Filtered	Filtered	Filtered	Filtered	30309.8	31092.4	14110	26453.5	34797.4	54254.3
O00186	STXBP3	Syntaxin-binding protein 3	STXB3_HUMAN	53964.7	71130.1	99748.5	Filtered	260008	266432	191011	251480	81067.2	88969.1	101890	88891	648576	640822	871901	691791	100233	105181	106783	107457	56509.7	113635	125288	74615.2	299464	103269	16758.4	28575.9	245692	270595	219978	186140	88101.3	106541	62491.8	62499.7	591276	1.00338e+06	738515	672430	92696.3	127672	153872	130239	52232	119172
O00189	AP4M1	AP-4 complex subunit mu-1	AP4M1_HUMAN	Filtered	Filtered	Filtered	Filtered	Filtered	Filtered	Filtered	Filtered	Filtered	Filtered	Filtered	Filtered	Filtered	Filtered	Filtered	Filtered	Filtered	Filtered	Filtered	Filtered	Filtered	Filtered	Filtered	Filtered	Filtered	Filtered	Filtered	Filtered	Filtered	Filtered	Filtered	Filtered	Filtered	2261.21	Filtered	Filtered	Filtered	Filtered	Filtered	Filtered	Filtered	Filtered	Filtered	Filtered	Filtered	Filtered
O00193	SMAP	Small acidic protein	SMAP_HUMAN	338914	333350	338046	422330	71167.8	58342.4	33710.2	53419.2	22587.2	3036.92	3530.49	9453.84	10041.2	Filtered	Filtered	4949.47	11335.4	16216.9	11891.3	14680.6	Filtered	2898.73	Filtered	Filtered	274419	387185	370224	438340	59957.4	66204.1	54152.4	65276.2	7747.98	24551.6	3014.67	5886.97	2819.5	5278.23	2281.17	2305.24	10181.5	15243.6	10213.5	14390.1	Filtered	2340.76
O00194	RAB27B	Ras-related protein Rab-27B	RB27B_HUMAN	Filtered	Filtered	Filtered	Filtered	Filtered	Filtered	Filtered	Filtered	Filtered	7312.63	NaN	NaN	39794.2	72013.2	77178.4	61804.2	NaN	Filtered	Filtered	NaN	NaN	NaN	NaN	NaN	Filtered	Filtered	Filtered	Filtered	Filtered	Filtered	NaN	Filtered	NaN	NaN	NaN	NaN	72334.3	76558.6	41303.6	81939.5	NaN	Filtered	Filtered	NaN	Filtered	NaN
O00203	AP3B1	AP-3 complex subunit beta-1	AP3B1_HUMAN	1289932	1.30507e+06	1.1756e+06	1.52068e+06	2495710	1.89488e+06	1.75307e+06	2.14423e+06	272133	185501	219432	239054	416933	343923	311255	426774	118965	64883.7	119395	89307.7	77415.2	111478	88186.6	49226.5	1.52806e+06	1.33795e+06	1.18519e+06	1.42725e+06	2.27268e+06	2.48555e+06	1.67709e+06	1.61059e+06	205283	242573	176282	149872	389986	517350	450820	450668	61949.5	86337	150170	182433	117938	209369
O00212	RHOD	Rho-related GTP-binding protein RhoD	RHOD_HUMAN	Filtered	Filtered	Filtered	Filtered	Filtered	Filtered	Filtered	Filtered	Filtered	Filtered	Filtered	Filtered	30306.4	26167.1	Filtered	30187.8	29701.8	35870.6	35755.9	35980.2	Filtered	Filtered	6787.83	Filtered	Filtered	Filtered	Filtered	Filtered	Filtered	Filtered	Filtered	Filtered	Filtered	Filtered	Filtered	Filtered	Filtered	50950.1	44932.1	Filtered	29065.4	37099.1	46846.6	53747.6	10224.7	18110.5
O00214	LGALS8	Galectin-8	LEG8_HUMAN	Filtered	Filtered	Filtered	Filtered	Filtered	Filtered	Filtered	Filtered	9743.88	Filtered	11877.1	13841.8	23123.6	Filtered	40343.8	42865.5	Filtered	Filtered	Filtered	Filtered	23477.6	39658.1	39420.6	42675.8	Filtered	Filtered	Filtered	Filtered	Filtered	Filtered	Filtered	Filtered	Filtered	22401.3	Filtered	Filtered	18511.7	79661	13966.4	45254.9	Filtered	Filtered	Filtered	Filtered	19319.3	26031.6
O00217	NDUFS8	NADH dehydrogenase [ubiquinone] iron-sulfur protein 8, mitochondrial	NDUS8_HUMAN	Filtered	Filtered	13843.2	Filtered	Filtered	Filtered	Filtered	Filtered	36602.5	47846.2	35627.8	49426.2	5858013	7.20808e+06	6665672	5.18865e+06	569601	450825	509208	415832	341425	420557	470176	273081	Filtered	Filtered	Filtered	Filtered	Filtered	53982.4	Filtered	Filtered	Filtered	11510	12250.9	Filtered	6.7556e+06	6811530	7.23638e+06	6.62238e+06	433621	464695	638837	686359	420236	532144
O00220	TNFRSF10A	Tumor necrosis factor receptor superfamily member 10A	TR10A_HUMAN	18626.5	20409.1	Filtered	Filtered	87463.2	Filtered	15041.9	16773.2	129772	120526	147731	42587.4	1.08133e+06	1.44761e+06	1.1701e+06	1.15073e+06	12402.3	55465	Filtered	Filtered	195887	246839	304190	245196	Filtered	Filtered	Filtered	45118.2	19547.5	36635.2	55370	Filtered	69959.2	112054	91755	29821.5	1.21268e+06	1.62333e+06	1.09111e+06	1.19674e+06	Filtered	210696	37324.8	14298.9	58852.8	333050
O00221	NFKBIE	NF-kappa-B inhibitor epsilon	IKBE_HUMAN	11623.5	8717.27	10107.7	10512.5	Filtered	Filtered	Filtered	Filtered	Filtered	Filtered	Filtered	Filtered	Filtered	Filtered	Filtered	Filtered	Filtered	Filtered	Filtered	Filtered	Filtered	Filtered	Filtered	Filtered	Filtered	12579.4	11344.7	8821.12	Filtered	Filtered	Filtered	Filtered	Filtered	Filtered	Filtered	Filtered	Filtered	Filtered	Filtered	Filtered	Filtered	Filtered	Filtered	Filtered	Filtered	Filtered
O00231	PSMD11	26S proteasome non-ATPase regulatory subunit 11	PSD11_HUMAN	1.36198e+06	1893931	1.80171e+06	2.11434e+06	844315	822847	940526	1.00852e+06	1.04456e+06	1.03333e+06	923343	1.26093e+06	869711	832813	771533	837720	412418	405053	504759	461265	169731	250169	269255	217236	1.46021e+06	1.80785e+06	1891986	1.69525e+06	912070	868276	1.34059e+06	837390	979717	1.19286e+06	960812	949854	703536	919766	950449	984570	370726	442248	375042	426383	260773	457122
O00232	PSMD12	26S proteasome non-ATPase regulatory subunit 12	PSD12_HUMAN	725191	683540	649656	595771	697963	430925	537772	482325	776894	480624	510451	515104	530547	533029	371583	447899	176921	148822	136759	137310	80459.3	114811	100384	115913	751878	699544	713720	605983	671232	666872	859452	466147	623368	920726	417874	387802	401521	550063	355111	468669	161577	202186	147212	167549	94688.4	158650
O00233	PSMD9	26S proteasome non-ATPase regulatory subunit 9	PSMD9_HUMAN	427166	329590	326488	338867	31833.6	Filtered	Filtered	13227.5	42375.5	17955.8	15416.9	29005	Filtered	Filtered	Filtered	Filtered	Filtered	Filtered	Filtered	Filtered	Filtered	Filtered	Filtered	Filtered	473802	368645	203678	380413	31935	41713.3	36530.9	18624	13300.1	27836.3	16228.4	18073.1	Filtered	Filtered	Filtered	10020.3	Filtered	Filtered	Filtered	Filtered	4976.23	28240.6
O00238;P36894	BMPR1B;BMPR1A	Bone morphogenetic protein receptor type-1B;Bone morphogenetic protein receptor type-1A	BMR1B_HUMAN;BMR1A_HUMAN	Filtered	Filtered	Filtered	Filtered	Filtered	Filtered	Filtered	Filtered	Filtered	Filtered	Filtered	Filtered	15490.4	13304	17480	13378.1	Filtered	Filtered	Filtered	Filtered	Filtered	Filtered	6640.51	Filtered	Filtered	Filtered	Filtered	Filtered	Filtered	Filtered	Filtered	Filtered	Filtered	Filtered	Filtered	Filtered	10213.6	23974.8	15410.5	13390.7	Filtered	Filtered	Filtered	3132.22	Filtered	Filtered
O00244	ATOX1	Copper transport protein ATOX1	ATOX1_HUMAN	38614.2	24316.9	23371.6	23090.5	Filtered	Filtered	Filtered	Filtered	Filtered	Filtered	Filtered	Filtered	Filtered	Filtered	Filtered	Filtered	Filtered	Filtered	Filtered	Filtered	Filtered	Filtered	Filtered	Filtered	36930.8	24933.1	23107.4	9842.36	Filtered	Filtered	Filtered	Filtered	Filtered	Filtered	Filtered	Filtered	Filtered	Filtered	Filtered	Filtered	Filtered	Filtered	Filtered	Filtered	Filtered	Filtered
O00255	MEN1	Menin	MEN1_HUMAN	Filtered	Filtered	Filtered	Filtered	207882	169745	55592.9	184182	Filtered	Filtered	Filtered	Filtered	Filtered	7378.26	Filtered	Filtered	367067	354580	327300	296419	44775.7	Filtered	Filtered	9031.73	Filtered	Filtered	Filtered	Filtered	261802	323687	307243	50666	Filtered	Filtered	Filtered	Filtered	Filtered	Filtered	Filtered	Filtered	363183	457703	336156	376198	42500.1	21925
O00257	CBX4	E3 SUMO-protein ligase CBX4	CBX4_HUMAN	Filtered	Filtered	Filtered	Filtered	Filtered	Filtered	Filtered	Filtered	Filtered	Filtered	Filtered	Filtered	Filtered	Filtered	Filtered	Filtered	236452	234818	167784	196691	84313.1	98105.6	66149.3	55301.1	Filtered	Filtered	Filtered	Filtered	Filtered	Filtered	Filtered	Filtered	Filtered	Filtered	Filtered	Filtered	Filtered	Filtered	Filtered	Filtered	188131	274129	177642	239768	78460.2	99455.4
O00264	PGRMC1	Membrane-associated progesterone receptor component 1	PGRC1_HUMAN	56495.1	Filtered	176870	62720.3	251177	179816	316092	216648	695044	415123	410938	510391	5946664	6.83371e+06	6324490	5.83381e+06	61134.3	139397	99484.6	156276	326976	354110	301632	243347	44781.8	56449.5	59400.8	Filtered	218377	238094	226076	136925	920187	660107	274832	560786	7.07318e+06	8780211	5640516	6.85597e+06	99534.8	170365	152546	215394	218671	396209
O00267	SUPT5H	Transcription elongation factor SPT5	SPT5H_HUMAN	310594	380116	332315	325494	764837	444405	452844	668597	104992	91003.4	76603.6	227954	29426.7	27852.7	Filtered	59400.4	468900	440227	454580	336291	143526	164950	113173	65840.8	375710	373404	304720	297013	798648	789913	858830	441934	146319	125779	67257.7	68414.9	Filtered	25986.7	Filtered	35378.5	404672	576152	408957	422565	86834	150277
O00268	TAF4	Transcription initiation factor TFIID subunit 4	TAF4_HUMAN	Filtered	Filtered	Filtered	Filtered	48259.2	Filtered	Filtered	Filtered	Filtered	Filtered	Filtered	Filtered	Filtered	Filtered	Filtered	Filtered	158617	129782	112878	106892	25347.2	35700	5117.21	Filtered	Filtered	Filtered	Filtered	Filtered	64976.1	28719.6	64596.5	18099.6	Filtered	Filtered	Filtered	Filtered	Filtered	Filtered	Filtered	Filtered	97913.2	82810.6	124500	133718	20326.3	63406.2
O00273	DFFA	DNA fragmentation factor subunit alpha	DFFA_HUMAN	2.69333e+06	2189016	2.17711e+06	2.43268e+06	73711.9	43432.6	28123	108005	83410.8	Filtered	Filtered	364907	Filtered	Filtered	Filtered	Filtered	Filtered	Filtered	Filtered	Filtered	Filtered	Filtered	Filtered	Filtered	2.52894e+06	2.85836e+06	2.56985e+06	2.53507e+06	73357.9	57565.1	92689.5	53482	23946.5	69454.7	Filtered	Filtered	Filtered	13521.2	Filtered	45565.1	Filtered	Filtered	Filtered	Filtered	Filtered	392436
O00287	RFXAP	Regulatory factor X-associated protein	RFXAP_HUMAN	Filtered	Filtered	Filtered	Filtered	10919.8	12904.9	15795.2	5100.33	Filtered	Filtered	Filtered	Filtered	Filtered	Filtered	Filtered	Filtered	Filtered	14823.7	Filtered	10595.2	Filtered	Filtered	Filtered	Filtered	Filtered	Filtered	Filtered	Filtered	12085.1	13758.3	19178.4	17925.8	Filtered	Filtered	Filtered	Filtered	Filtered	Filtered	Filtered	Filtered	Filtered	1708.12	Filtered	Filtered	Filtered	Filtered
O00291	HIP1	Huntingtin-interacting protein 1	HIP1_HUMAN	Filtered	Filtered	Filtered	Filtered	193087	189104	244065	212320	Filtered	Filtered	Filtered	Filtered	109579	66330.2	166885	59077.2	173758	169314	160516	146581	59225.1	57777.4	41784.9	25569.7	Filtered	Filtered	Filtered	Filtered	262404	267206	257415	161574	Filtered	Filtered	Filtered	Filtered	93073.4	110283	85259.6	102971	113649	184056	193185	190481	20337.4	57370.7
O00299	CLIC1	Chloride intracellular channel protein 1	CLIC1_HUMAN	9111647	11022997	10385374	11697392	1091425	655487	485192	947427	1.11301e+06	422191	214498	584070	309788	207394	155997	249848	Filtered	69064.5	163584	189631	150096	151380	193978	146713	11951066	11664678	13148138	10696327	820043	994431	724904	628381	565580	861476	369007	510353	223322	420888	236494	223085	Filtered	158638	182278	Filtered	139886	201044
O00303	EIF3F	Eukaryotic translation initiation factor 3 subunit F	EIF3F_HUMAN	4399144	3773043	3.70226e+06	3668527	9616145	6.85881e+06	7790719	7674848	739057	462101	509088	605790	882388	862919	783161	871916	1.44427e+06	1283611	967720	1.24997e+06	295690	269108	246377	257021	4.18072e+06	4001021	3.8428e+06	3.20217e+06	9747354	10822957	9047968	6058862	449690	562049	330258	440431	963533	1064060	681367	938671	1.41449e+06	1.82071e+06	1.19986e+06	1.82303e+06	341022	384149
O00308	WWP2	NEDD4-like E3 ubiquitin-protein ligase WWP2	WWP2_HUMAN	Filtered	34168	Filtered	Filtered	Filtered	Filtered	Filtered	Filtered	Filtered	Filtered	Filtered	Filtered	Filtered	63915.8	58477.9	Filtered	91437.9	19248.8	7068.1	60759.9	32711.8	46848.6	42370.2	Filtered	Filtered	Filtered	Filtered	Filtered	Filtered	Filtered	Filtered	Filtered	Filtered	Filtered	Filtered	Filtered	Filtered	45939.7	Filtered	Filtered	62331.4	58720.8	24685	5083.02	4152.99	Filtered
O00311	CDC7	Cell division cycle 7-related protein kinase	CDC7_HUMAN	12636.9	14131	13283.4	15053.1	159682	111793	135636	57219	Filtered	Filtered	25375.8	8655.81	Filtered	Filtered	Filtered	94939.3	61328.1	71699.8	50949.9	45950.8	878.279	39969.8	39570.8	Filtered	13307.2	1901.37	13606.1	15040.8	164509	172931	200774	122276	Filtered	Filtered	Filtered	Filtered	Filtered	1620.44	Filtered	Filtered	42074.9	89071.2	76751	366.708	Filtered	66553
O00330	PDHX	Pyruvate dehydrogenase protein X component, mitochondrial	ODPX_HUMAN	Filtered	Filtered	Filtered	Filtered	Filtered	Filtered	Filtered	Filtered	73285.5	85829.8	230225	57863.3	1.46462e+06	1.78008e+06	1.28486e+06	1.32608e+06	Filtered	21014.1	20960.7	24256.1	Filtered	Filtered	Filtered	Filtered	Filtered	Filtered	Filtered	Filtered	Filtered	Filtered	Filtered	113176	51144.8	76712.9	40311.9	46633.8	1.52494e+06	2582562	1.65767e+06	1.62009e+06	Filtered	17683.9	23364.3	Filtered	47013.8	17615
O00399	DCTN6	Dynactin subunit 6	DCTN6_HUMAN	Filtered	Filtered	Filtered	Filtered	Filtered	Filtered	14525.2	Filtered	Filtered	Filtered	Filtered	Filtered	Filtered	Filtered	Filtered	Filtered	Filtered	84349.2	Filtered	Filtered	Filtered	Filtered	Filtered	Filtered	Filtered	Filtered	Filtered	Filtered	Filtered	27982.4	12994.6	Filtered	Filtered	Filtered	Filtered	Filtered	Filtered	Filtered	Filtered	Filtered	88419.4	134472	72477.8	Filtered	Filtered	Filtered
O00400	SLC33A1	Acetyl-coenzyme A transporter 1	ACATN_HUMAN	Filtered	Filtered	Filtered	Filtered	Filtered	Filtered	Filtered	Filtered	Filtered	Filtered	Filtered	Filtered	142774	52298.9	81959.9	27020.3	Filtered	Filtered	Filtered	Filtered	Filtered	Filtered	Filtered	Filtered	Filtered	Filtered	Filtered	Filtered	Filtered	NaN	Filtered	Filtered	Filtered	NaN	Filtered	Filtered	51066.4	189534	33149.1	160347	Filtered	Filtered	Filtered	NaN	Filtered	Filtered
O00401	WASL	Neural Wiskott-Aldrich syndrome protein	WASL_HUMAN	401378	393743	379579	384476	933228	663192	591740	872599	84065.2	35244.5	43667.9	46803.8	25141	12779.8	Filtered	Filtered	11110.5	Filtered	Filtered	65536.1	Filtered	Filtered	Filtered	Filtered	223621	365502	356007	439889	1261771	1244080	916016	820709	42668.9	52994	35471.1	36240.2	28516.9	38430.1	18109.9	31324.6	85299.9	235563	Filtered	47932.2	51217.9	11985.2
O00410	IPO5	Importin-5	IPO5_HUMAN	7.74101e+06	6158220	6.806e+06	7122518	643356	326946	420323	583448	421256	192288	150315	277469	706040	697242	656398	625888	110194	61965.1	59568.3	78734.7	121526	126465	109832	94490.9	5.65139e+06	6.20303e+06	5095507	5.20365e+06	422485	509054	454566	312842	238648	242842	161759	206004	526651	863142	602452	652988	59544.3	110879	113753	67042.4	119936	156586
O00411	POLRMT	DNA-directed RNA polymerase, mitochondrial	RPOM_HUMAN	207052	260684	Filtered	Filtered	3.26491e+06	518927	2.84005e+06	2862704	47328.4	19377	24542.6	18635.9	1.06404e+06	1.10019e+06	1.35316e+06	1.00325e+06	843643	781579	703661	583491	207330	187567	258440	60298	179851	268143	275910	251753	1.11338e+06	3.14068e+06	2.84987e+06	1.63562e+06	Filtered	Filtered	Filtered	Filtered	1.12729e+06	1442889	1.06497e+06	1.22692e+06	601961	980926	723031	701388	239116	559649
O00418	EEF2K	Eukaryotic elongation factor 2 kinase	EF2K_HUMAN	197372	1.01402e+06	189254	290736	1.76725e+06	1.20869e+06	1.80044e+06	1.2214e+06	196772	131849	91860.8	142086	Filtered	Filtered	Filtered	591308	766069	940469	467445	764339	420246	453836	404126	527296	182794	280836	268627	657696	2.16283e+06	2.126e+06	2.0945e+06	1.07084e+06	Filtered	181066	Filtered	82843.8	Filtered	786731	452706	5821.32	876612	758479	697534	155012	336277	598923
O00422	SAP18	Histone deacetylase complex subunit SAP18	SAP18_HUMAN	Filtered	Filtered	Filtered	Filtered	Filtered	Filtered	26158.4	41083.4	Filtered	Filtered	Filtered	Filtered	Filtered	Filtered	Filtered	Filtered	372014	311851	412431	283323	307097	395448	437649	312857	Filtered	Filtered	Filtered	Filtered	Filtered	38565.4	Filtered	45621.8	Filtered	Filtered	Filtered	Filtered	77529.8	Filtered	Filtered	Filtered	341585	264237	267410	303640	202184	416809
O00423	EML1	Echinoderm microtubule-associated protein-like 1	EMAL1_HUMAN	Filtered	Filtered	Filtered	Filtered	16937.6	Filtered	Filtered	Filtered	Filtered	Filtered	Filtered	Filtered	Filtered	Filtered	Filtered	Filtered	Filtered	Filtered	Filtered	Filtered	Filtered	Filtered	Filtered	Filtered	20759.9	23293.7	25804.6	33891.3	28837.2	Filtered	20854.8	11563.7	Filtered	Filtered	Filtered	Filtered	Filtered	Filtered	Filtered	Filtered	Filtered	Filtered	Filtered	Filtered	Filtered	Filtered
O00425	IGF2BP3	Insulin-like growth factor 2 mRNA-binding protein 3	IF2B3_HUMAN	153705	154145	223425	96054.2	978663	996864	1072362	987159	33648.9	73800.5	105273	84188.4	228542	299270	396432	303105	305961	353786	242667	260381	218006	244562	185793	154353	179515	172074	103331	170490	1.41076e+06	1.53771e+06	1.18343e+06	913254	80412.4	115484	37079.4	55738.4	210349	331050	259393	236393	245499	404052	347466	389542	159145	280151
O00429	DNM1L	Dynamin-1-like protein	DNM1L_HUMAN	2652426	2.36717e+06	2.55597e+06	3.26118e+06	543161	237237	187790	305926	193266	56875.7	47367	86897.1	19687.8	17621.9	Filtered	17650.8	Filtered	Filtered	Filtered	Filtered	98623.9	146148	91785.5	54146.2	2.54846e+06	3.03131e+06	2443190	2.38014e+06	330198	323855	305748	221916	105882	84310	29332.9	47297.5	22002.2	Filtered	Filtered	18408.8	Filtered	Filtered	Filtered	6958.39	204238	193046
O00442	RTCA	RNA 3'-terminal phosphate cyclase	RTCA_HUMAN	263649	267479	252154	239711	419252	246753	280715	357389	42747.5	Filtered	3143.93	37415.4	Filtered	Filtered	Filtered	Filtered	Filtered	Filtered	Filtered	Filtered	Filtered	Filtered	Filtered	8069.63	378394	288456	271572	276688	449892	378233	330072	228625	19601.1	16319.9	Filtered	Filtered	Filtered	Filtered	Filtered	Filtered	Filtered	Filtered	Filtered	Filtered	Filtered	33535.6
O00443	PIK3C2A	Phosphatidylinositol 4-phosphate 3-kinase C2 domain-containing subunit alpha	P3C2A_HUMAN	85929.7	108144	112271	154246	665494	396846	382623	457309	42653.9	42061.7	59601.5	21996.3	329796	331824	405808	282867	309699	265500	294411	268798	127079	237001	235459	125297	234081	128144	103705	112337	429583	494052	488166	320172	Filtered	76038.4	42383	23916	318317	398118	332453	341970	272396	370057	370718	367491	138713	229603
O00458	IFRD1	Interferon-related developmental regulator 1	IFRD1_HUMAN	96313	182068	101346	181910	486775	444426	442040	562812	8365.79	Filtered	Filtered	772.882	125182	159465	189030	163599	90539	79893	68146.1	69465.8	10287.1	16800	8579.25	Filtered	6863.77	193568	93308.6	101308	495257	630986	476279	345277	Filtered	1735.74	Filtered	Filtered	125161	237845	130776	123911	81531.5	130189	79748.2	95253.7	6252.78	32706.1
O00459	PIK3R2	Phosphatidylinositol 3-kinase regulatory subunit beta	P85B_HUMAN	208433	229721	209747	253012	246097	155814	187641	216856	Filtered	Filtered	Filtered	Filtered	23222.5	22142.7	19812.5	20483.2	Filtered	328133	Filtered	312932	12372.5	20037.1	112110	10560.1	206081	159270	191225	226875	229304	725273	173104	207574	Filtered	Filtered	Filtered	Filtered	141307	173801	135612	162031	15207.5	Filtered	Filtered	Filtered	14016	540420
O00461	GOLIM4	Golgi integral membrane protein 4	GOLI4_HUMAN	Filtered	Filtered	Filtered	8728.7	99547.2	63029.3	13511.2	92550.4	44176.6	51769.6	71926	69198.6	979311	1.1039e+06	998455	851651	265584	281082	274825	277144	95304.9	126733	162535	28985.1	Filtered	10350	Filtered	Filtered	159160	163847	95677.1	2100.8	37188.9	72275.2	28529.5	31938	920122	1.76486e+06	1.08183e+06	1.17458e+06	248518	328672	373591	406713	95979.4	170946
O00462	MANBA	Beta-mannosidase	MANBA_HUMAN	Filtered	Filtered	Filtered	Filtered	Filtered	Filtered	Filtered	36029.9	348006	408216	542675	399132	218738	174153	98583.8	230705	Filtered	Filtered	Filtered	83190.8	Filtered	Filtered	Filtered	Filtered	Filtered	Filtered	Filtered	Filtered	482460	Filtered	Filtered	294831	455334	522498	328054	366221	226373	207168	108224	534802	106847	Filtered	Filtered	28576	1464.24	Filtered
O00468	AGRN	Agrin	AGRIN_HUMAN	Filtered	Filtered	Filtered	Filtered	Filtered	Filtered	30404	Filtered	330928	235517	262485	271438	321952	354513	285795	264294	310002	344412	212453	313101	92728.4	86834.4	128359	74653.5	Filtered	97890.7	Filtered	Filtered	528729	202398	Filtered	Filtered	303949	395225	222399	259649	321700	418701	311386	396467	313005	437685	396101	442630	123349	185281
O00469	PLOD2	Procollagen-lysine,2-oxoglutarate 5-dioxygenase 2	PLOD2_HUMAN	Filtered	Filtered	31233.8	Filtered	394194	Filtered	110721	Filtered	4434201	4.50769e+06	4.0381e+06	4249224	457906	436054	412283	381091	535345	453405	383360	393067	79084.5	90382	76129.1	67042.2	Filtered	Filtered	Filtered	Filtered	Filtered	11429.4	25072.5	20611.2	5.44079e+06	5.14169e+06	3.30827e+06	4184601	509409	530885	426142	481686	486396	567628	500964	489914	71868.4	111196
O00470	MEIS1	Homeobox protein Meis1	MEIS1_HUMAN	Filtered	Filtered	Filtered	Filtered	301651	249181	304055	225051	Filtered	Filtered	Filtered	Filtered	Filtered	Filtered	Filtered	Filtered	48153.1	56829.5	1893.99	97435.2	NaN	NaN	NaN	Filtered	Filtered	NaN	Filtered	12055.5	330668	286929	283047	242702	Filtered	Filtered	Filtered	NaN	Filtered	Filtered	Filtered	Filtered	9764.92	7172.94	NaN	8365.66	NaN	Filtered
O00471	EXOC5	Exocyst complex component 5	EXOC5_HUMAN	384426	373745	345370	338052	1.94743e+06	1.77576e+06	1908201	1.89652e+06	27237	Filtered	44729.1	15788	66049.5	83393.3	19935	45317.3	84591.8	82150.2	15687.4	53708.2	87778.9	83061.7	72395.8	64496.1	274446	299817	278030	224134	1.93627e+06	2250362	1.84572e+06	1.47795e+06	29682.3	47416.1	11548	43816.5	54571.3	64632.7	38584.7	48018	82202	60839.2	81750.8	65498.1	101450	161840
O00472	ELL2	RNA polymerase II elongation factor ELL2	ELL2_HUMAN	Filtered	Filtered	Filtered	Filtered	122258	129953	113192	84052.5	Filtered	Filtered	Filtered	234952	Filtered	Filtered	Filtered	Filtered	65403.9	131369	Filtered	56283.3	Filtered	47915.8	Filtered	Filtered	Filtered	Filtered	Filtered	Filtered	Filtered	107979	74482.5	30922.8	Filtered	288195	Filtered	Filtered	Filtered	Filtered	Filtered	Filtered	41110.2	149412	17914.2	20652.4	70035.7	80120
O00483	NDUFA4	Cytochrome c oxidase subunit NDUFA4	NDUA4_HUMAN	Filtered	Filtered	Filtered	Filtered	Filtered	Filtered	Filtered	Filtered	Filtered	Filtered	18918.4	18686.1	926752	777136	777262	671769	Filtered	Filtered	Filtered	Filtered	Filtered	27736.6	Filtered	Filtered	Filtered	Filtered	Filtered	Filtered	Filtered	Filtered	Filtered	Filtered	Filtered	Filtered	Filtered	Filtered	815891	1.74948e+06	760872	939828	Filtered	Filtered	3906.35	Filtered	Filtered	Filtered
O00487	PSMD14	26S proteasome non-ATPase regulatory subunit 14	PSDE_HUMAN	1183812	1.21592e+06	1.06369e+06	1.10109e+06	1.21356e+06	716912	873935	891259	1.48514e+06	1.07843e+06	1.03184e+06	1.18002e+06	1.02622e+06	948411	603293	841926	375436	355583	261093	222058	67567.8	204350	174646	124065	1.38974e+06	1.11418e+06	1.27676e+06	1.34826e+06	1.14612e+06	1.43643e+06	1.5161e+06	1.00569e+06	1362478	1.89893e+06	876548	1.05508e+06	879271	1.07342e+06	692833	801709	272879	265186	358337	294237	216834	304025
O00488	ZNF593	Zinc finger protein 593	ZN593_HUMAN	68707.5	41274.3	Filtered	37160.5	27177.8	Filtered	17043.3	19325.5	Filtered	Filtered	Filtered	Filtered	61261.9	75349.5	59629.5	31348.2	171515	184595	172147	144566	88588.2	86415.4	84739.1	65600.3	62982.9	59393.6	Filtered	82654.8	151785	132893	86562	107116	Filtered	Filtered	Filtered	Filtered	36758.5	125261	71451	79550.6	110619	183653	165481	203302	70876.4	105732
O00499	BIN1	Myc box-dependent-interacting protein 1	BIN1_HUMAN	899498	874575	644183	837822	531294	647491	1083746	559456	171561	170116	98553.9	171383	Filtered	Filtered	Filtered	Filtered	31338.4	23338.1	12003.3	Filtered	55599.2	93036	Filtered	34852.6	628181	819941	878274	681367	561785	621231	536563	488064	122836	128621	102013	118347	125737	Filtered	67717.7	50194.5	12814	9903.85	13109.5	13783.5	25853.2	Filtered
O00505	KPNA3	Importin subunit alpha-4	IMA4_HUMAN	30240.2	11597.8	6622.44	133854	153744	138835	114534	100735	45724.1	26411.5	71846.8	58799.3	41221.1	14436	4693.1	27404.6	79806.3	157858	78274.8	91432.4	60016.1	89462	53520	171411	39910.3	41637	15642.9	35925.1	139987	152825	177351	98053	18107.5	56098	44565.8	12940	NaN	NaN	9626.33	NaN	75084.8	83066.3	125634	78751.2	57052.4	93831.5
O00506	STK25	Serine/threonine-protein kinase 25	STK25_HUMAN	103104	Filtered	Filtered	Filtered	477169	364036	334666	414068	Filtered	Filtered	Filtered	Filtered	Filtered	Filtered	Filtered	Filtered	Filtered	Filtered	Filtered	Filtered	Filtered	Filtered	Filtered	21438.9	Filtered	187750	Filtered	Filtered	329706	334791	353247	236299	Filtered	Filtered	29316.2	Filtered	Filtered	Filtered	Filtered	Filtered	Filtered	Filtered	Filtered	37943.7	Filtered	47084.9
O00534	VWA5A	von Willebrand factor A domain-containing protein 5A	VMA5A_HUMAN	461720	343375	374526	425385	303418	128898	109879	182899	37626.8	Filtered	Filtered	19665.2	Filtered	Filtered	Filtered	Filtered	Filtered	Filtered	244011	264505	Filtered	Filtered	Filtered	Filtered	410820	388826	366780	316468	205482	220346	154963	126031	Filtered	Filtered	Filtered	Filtered	Filtered	Filtered	Filtered	Filtered	Filtered	Filtered	Filtered	Filtered	Filtered	Filtered
O00541	PES1	Pescadillo homolog	PESC_HUMAN	Filtered	Filtered	Filtered	Filtered	173648	180110	198811	187921	35724.2	Filtered	Filtered	68840	13172.3	14065.9	Filtered	Filtered	424450	357070	361345	208350	740406	1.17064e+06	777428	839788	215.161	Filtered	Filtered	16309.8	164856	184044	213574	100793	20498.5	338865	30598.2	147493	12258.3	10875	Filtered	12826.9	350849	276248	318029	205327	776478	754463
O00560	SDCBP	Syntenin-1	SDCB1_HUMAN	406176	305551	291029	369148	95256.7	64674.9	83144.6	15353.9	157217	331825	483457	98676.1	589070	358275	322242	518603	191516	96671.4	113823	90323	96273.2	123067	140981	77089.6	254171	253343	299440	185111	44964.8	33060.1	40436.4	Filtered	284050	251566	153428	112611	569276	583900	362711	324205	150763	147216	167975	343061	88682.4	110123
O00562	PITPNM1	Membrane-associated phosphatidylinositol transfer protein 1	PITM1_HUMAN	7133.9	18307.3	8222.91	8361.15	2412.34	Filtered	5257.83	15397.2	Filtered	Filtered	3235.89	Filtered	Filtered	Filtered	2574.61	Filtered	1584.64	Filtered	Filtered	1164.47	Filtered	1764.46	1642.8	1517.82	6605.87	21562.5	7806.43	21141.9	15236.5	3407.25	16728.7	Filtered	Filtered	Filtered	Filtered	Filtered	2068.82	Filtered	3401.63	3125.58	1117.35	Filtered	1731.69	537.591	2389.79	2576.53
O00566	MPHOSPH10	U3 small nucleolar ribonucleoprotein protein MPP10	MPP10_HUMAN	Filtered	Filtered	Filtered	Filtered	Filtered	Filtered	20716.9	4777.94	12115.6	13944.5	7169.97	2139.32	18630	47015.3	45040.1	Filtered	152006	145356	143651	143712	164640	170835	179908	185749	Filtered	Filtered	Filtered	Filtered	6932.09	4129.9	7244.06	19656.9	14268.6	17438.5	14835	13305.2	Filtered	20721.8	Filtered	20390	114467	134357	135726	114049	122299	167067
O00567	NOP56	Nucleolar protein 56	NOP56_HUMAN	Filtered	Filtered	20236.7	Filtered	97664.5	71132.7	147047	162005	44469	Filtered	69039.9	40033.4	22658.8	6856.93	92440	78953.5	1.54031e+06	1.46684e+06	1.68988e+06	1.07615e+06	4.80001e+06	5.59837e+06	5247914	5.54994e+06	60171.2	27218.8	20990.6	Filtered	84616.3	156779	198870	113475	Filtered	Filtered	Filtered	Filtered	27467.1	90435	79272.1	51912.4	1.29373e+06	1803551	1751934	1.53985e+06	3719961	5.73719e+06
O00571	DDX3X	ATP-dependent RNA helicase DDX3X	DDX3X_HUMAN	5.01082e+06	3.10694e+06	5.23199e+06	4631698	28372988	26285922	23164098	27606490	842346	693471	933892	714968	6.42805e+06	5971926	7062421	5.94763e+06	12048839	13033677	8770283	12467637	4.94618e+06	4.96831e+06	5716489	5.03229e+06	3.57189e+06	4.09323e+06	3.71746e+06	2.7383e+06	29866980	28540984	21620914	24725866	539268	782384	416542	662155	3.85568e+06	6.59631e+06	4.63509e+06	5234308	8871483	10731678	15305197	9812912	4669453	6897878
O00584	RNASET2	Ribonuclease T2	RNT2_HUMAN	Filtered	Filtered	Filtered	Filtered	Filtered	Filtered	Filtered	Filtered	9354.26	15218.3	89223.7	46709.7	NaN	27521.2	NaN	23454.9	Filtered	Filtered	Filtered	Filtered	Filtered	Filtered	Filtered	Filtered	Filtered	Filtered	Filtered	Filtered	Filtered	Filtered	Filtered	Filtered	34340	67889.6	57385.2	78531.5	29405.6	56780.4	NaN	40782.6	Filtered	2457.07	Filtered	Filtered	Filtered	Filtered
O00592	PODXL	Podocalyxin	PODXL_HUMAN	19391.9	Filtered	Filtered	Filtered	Filtered	Filtered	Filtered	Filtered	Filtered	Filtered	Filtered	Filtered	184028	183709	191037	162679	Filtered	Filtered	Filtered	Filtered	66734.8	118940	116900	7164.37	28509.4	Filtered	Filtered	10268.8	Filtered	Filtered	Filtered	Filtered	Filtered	Filtered	Filtered	Filtered	168484	239258	151339	237136	1327.52	Filtered	Filtered	Filtered	40925.1	70138.1
O00625	PIR	Pirin	PIR_HUMAN	1.78135e+06	1.94964e+06	1.33249e+06	1.74297e+06	138133	47058.8	39091.7	96717.6	264431	Filtered	Filtered	117877	26518.9	Filtered	Filtered	Filtered	310846	Filtered	6059.24	Filtered	12577.9	32020.1	15710.8	Filtered	2.32746e+06	2.26733e+06	2.31406e+06	1.33084e+06	173741	190116	102394	100364	53621	167090	65424.6	125005	19221	29141.7	31279.1	Filtered	Filtered	Filtered	Filtered	Filtered	Filtered	28830
O00628	PEX7	Peroxisomal targeting signal 2 receptor	PEX7_HUMAN	Filtered	Filtered	Filtered	Filtered	Filtered	Filtered	Filtered	Filtered	Filtered	Filtered	Filtered	Filtered	Filtered	Filtered	Filtered	Filtered	Filtered	Filtered	Filtered	Filtered	Filtered	Filtered	Filtered	Filtered	Filtered	Filtered	Filtered	8332.17	Filtered	Filtered	Filtered	Filtered	Filtered	2285.04	Filtered	Filtered	Filtered	Filtered	Filtered	Filtered	Filtered	Filtered	Filtered	Filtered	Filtered	Filtered
O00629	KPNA4	Importin subunit alpha-3	IMA3_HUMAN	232980	180305	241660	236272	111269	59534.5	83849.8	88561.4	45401.2	108075	30582	49037.2	41723.2	56681.3	35973	31477.5	99276.9	80185.2	95696.3	83188.4	71110.5	107804	60567.4	53860.1	167594	195746	194792	183463	107408	110304	122545	92139.8	70004.1	33496.4	32357.9	25233.1	36104	47540.9	37275.9	34077.3	86166.5	87217.1	103653	108652	56379.6	112894
O00712	NFIB	Nuclear factor 1 B-type	NFIB_HUMAN	24142.3	Filtered	Filtered	Filtered	282268	306258	338615	283595	Filtered	39980.7	37122	Filtered	Filtered	Filtered	Filtered	Filtered	329035	309182	287577	207329	Filtered	41232.3	39983.5	Filtered	Filtered	26919.3	Filtered	32742.5	422292	427495	372750	353514	Filtered	51567.6	Filtered	38467.7	Filtered	Filtered	Filtered	Filtered	222220	320040	232509	188561	Filtered	45220.7
O00716	E2F3	Transcription factor E2F3	E2F3_HUMAN	Filtered	Filtered	Filtered	Filtered	27854.7	21846.5	NaN	22310.6	Filtered	Filtered	Filtered	Filtered	Filtered	Filtered	Filtered	Filtered	3979.01	12590.6	11057.7	8497.48	Filtered	Filtered	Filtered	Filtered	Filtered	Filtered	Filtered	Filtered	NaN	60921.2	18977.3	33345	Filtered	Filtered	Filtered	Filtered	Filtered	Filtered	Filtered	Filtered	13121.4	9394.47	Filtered	6566.08	Filtered	Filtered
O00743	PPP6C	Serine/threonine-protein phosphatase 6 catalytic subunit	PPP6_HUMAN	85206.4	65285.3	73837.4	73115	29696.4	17149.9	32064.3	22114.5	16912.1	Filtered	9057.02	15485.8	30885	23116.7	Filtered	32433.3	Filtered	Filtered	Filtered	Filtered	7250.92	Filtered	Filtered	Filtered	61667.1	78996	76688.5	79206.2	24211.1	37929.4	37380.3	26378	10478.5	21278.2	7743.05	11446.5	37016.3	55341.2	7434.79	25104.9	Filtered	Filtered	Filtered	Filtered	Filtered	72077.9
O00748	CES2	Cocaine esterase	EST2_HUMAN	Filtered	Filtered	Filtered	2.19541e+06	Filtered	Filtered	Filtered	Filtered	328242	264155	268208	304927	28390	Filtered	30218.8	Filtered	Filtered	Filtered	Filtered	2139.07	Filtered	20023.8	Filtered	Filtered	4076414	Filtered	Filtered	Filtered	29637.8	Filtered	Filtered	Filtered	285520	419690	251554	314501	Filtered	89450.6	23534.2	Filtered	Filtered	Filtered	Filtered	228732	Filtered	Filtered
O00750	PIK3C2B	Phosphatidylinositol 4-phosphate 3-kinase C2 domain-containing subunit beta	P3C2B_HUMAN	Filtered	Filtered	Filtered	Filtered	152369	98805.2	168807	134057	Filtered	Filtered	Filtered	Filtered	Filtered	Filtered	Filtered	Filtered	31797.8	Filtered	Filtered	Filtered	Filtered	33945	39705.3	Filtered	Filtered	Filtered	Filtered	Filtered	160765	209712	136497	132776	Filtered	Filtered	Filtered	Filtered	Filtered	Filtered	Filtered	Filtered	Filtered	Filtered	Filtered	Filtered	Filtered	Filtered
O00754	MAN2B1	Lysosomal alpha-mannosidase	MA2B1_HUMAN	Filtered	584441	571060	Filtered	Filtered	Filtered	61150.9	Filtered	246577	509816	737180	294514	432810	349266	181392	452808	Filtered	NaN	725.173	Filtered	NaN	NaN	Filtered	Filtered	Filtered	Filtered	Filtered	Filtered	Filtered	Filtered	Filtered	NaN	343965	498783	297708	288757	405034	576641	351156	538874	NaN	NaN	Filtered	Filtered	Filtered	Filtered
O00762	UBE2C	Ubiquitin-conjugating enzyme E2 C	UBE2C_HUMAN	438998	350111	254507	288534	14058.9	15679.7	13504.6	12957.7	11379.2	Filtered	Filtered	Filtered	Filtered	Filtered	Filtered	Filtered	Filtered	Filtered	Filtered	Filtered	Filtered	22004.2	15224.7	Filtered	268790	220023	245165	158710	Filtered	Filtered	Filtered	Filtered	Filtered	Filtered	Filtered	Filtered	Filtered	Filtered	Filtered	Filtered	Filtered	Filtered	Filtered	Filtered	Filtered	Filtered
O00764	PDXK	Pyridoxal kinase	PDXK_HUMAN	1433290	1.60038e+06	1.35694e+06	1.52198e+06	205781	48784.4	92264	103583	180182	54185.7	42861.5	82077.8	40256.8	Filtered	7781.04	14044.7	Filtered	Filtered	5800.7	5668.83	13837.6	21373.7	22234.2	17208.4	1.25372e+06	1.41197e+06	1.38408e+06	1.57559e+06	179357	89567.5	115682	123344	56269.4	91957.6	31090.6	37641.4	689.196	28824.6	36770	10168.4	Filtered	3426.22	Filtered	Filtered	51107	78269.1
O00767	SCD	Acyl-CoA desaturase	ACOD_HUMAN	10407.8	140040	120142	Filtered	245944	126559	189821	Filtered	191275	165922	199545	160228	3577431	3.25551e+06	3.71607e+06	2.84514e+06	506720	394737	409449	430812	388094	373482	392638	241859	3803.26	Filtered	Filtered	Filtered	178152	201728	192390	116889	172207	261420	97737.3	100842	3.84559e+06	3.89594e+06	2.50999e+06	2690041	427911	497539	527042	430646	388395	388145
O14494	PLPP1	Phospholipid phosphatase 1	PLPP1_HUMAN	Filtered	Filtered	Filtered	Filtered	Filtered	Filtered	Filtered	Filtered	Filtered	Filtered	Filtered	Filtered	97367.4	89673.5	93336	Filtered	Filtered	Filtered	Filtered	Filtered	Filtered	25863.9	Filtered	Filtered	Filtered	Filtered	Filtered	Filtered	Filtered	Filtered	Filtered	Filtered	Filtered	Filtered	Filtered	Filtered	90296.2	109989	89115.5	88550.9	Filtered	Filtered	Filtered	Filtered	Filtered	Filtered
O14497	ARID1A	AT-rich interactive domain-containing protein 1A	ARI1A_HUMAN	Filtered	97162.8	60382.5	64467.6	148046	92116.1	168815	84880	Filtered	Filtered	22294.5	Filtered	Filtered	Filtered	Filtered	Filtered	423052	375203	203086	230989	103473	87334.7	12938.7	11061.8	Filtered	Filtered	81534.9	33242.7	99486.4	254263	307602	76991.8	Filtered	Filtered	9269.01	6982.59	Filtered	33914.7	Filtered	Filtered	336864	504224	353256	321947	29158.7	60027.6
O14503	BHLHE40	Class E basic helix-loop-helix protein 40	BHE40_HUMAN	Filtered	Filtered	Filtered	Filtered	Filtered	Filtered	Filtered	Filtered	Filtered	Filtered	Filtered	Filtered	Filtered	Filtered	Filtered	Filtered	48585.1	21341	29584.9	17675	Filtered	18896.4	29597.9	20459.2	Filtered	Filtered	Filtered	Filtered	Filtered	Filtered	Filtered	Filtered	Filtered	Filtered	Filtered	Filtered	Filtered	Filtered	Filtered	Filtered	Filtered	Filtered	38150.9	24672	32093.9	56671.3
O14508	SOCS2	Suppressor of cytokine signaling 2	SOCS2_HUMAN	Filtered	Filtered	Filtered	Filtered	Filtered	Filtered	Filtered	Filtered	Filtered	Filtered	Filtered	Filtered	Filtered	Filtered	Filtered	Filtered	Filtered	Filtered	Filtered	Filtered	Filtered	Filtered	Filtered	Filtered	Filtered	Filtered	Filtered	Filtered	Filtered	Filtered	Filtered	Filtered	Filtered	Filtered	Filtered	Filtered	Filtered	Filtered	Filtered	Filtered	Filtered	Filtered	Filtered	Filtered	Filtered	Filtered
O14519	CDK2AP1	Cyclin-dependent kinase 2-associated protein 1	CDKA1_HUMAN	Filtered	Filtered	Filtered	Filtered	Filtered	Filtered	Filtered	Filtered	Filtered	Filtered	Filtered	Filtered	Filtered	Filtered	Filtered	Filtered	4266.02	Filtered	Filtered	Filtered	Filtered	Filtered	Filtered	Filtered	Filtered	Filtered	Filtered	Filtered	Filtered	Filtered	Filtered	Filtered	Filtered	Filtered	Filtered	Filtered	Filtered	Filtered	Filtered	Filtered	8899.12	8104.94	Filtered	9963.99	Filtered	Filtered
O14523	C2CD2L	Phospholipid transfer protein C2CD2L	C2C2L_HUMAN	Filtered	Filtered	Filtered	Filtered	Filtered	Filtered	Filtered	Filtered	Filtered	Filtered	Filtered	Filtered	56881.1	63763.2	60181.3	58600.3	27610.6	18331.2	15167.8	19502.6	10706.8	18537.9	Filtered	15737	Filtered	Filtered	Filtered	Filtered	Filtered	Filtered	Filtered	Filtered	Filtered	Filtered	Filtered	Filtered	74392.8	80090.5	71016.8	76393.7	16373.9	25192.7	35420	18300.5	14634	24451.2
O14524	NEMP1	Nuclear envelope integral membrane protein 1	NEMP1_HUMAN	Filtered	Filtered	Filtered	Filtered	Filtered	Filtered	Filtered	Filtered	Filtered	Filtered	Filtered	Filtered	43319.2	68629.9	102211	58168.9	30073.3	Filtered	Filtered	Filtered	131271	147871	103405	110758	Filtered	Filtered	Filtered	Filtered	Filtered	Filtered	Filtered	Filtered	Filtered	Filtered	Filtered	Filtered	30392.6	74368.7	68792.1	70755	Filtered	Filtered	50481.1	47033.9	73757.9	125602
O14530	TXNDC9	Thioredoxin domain-containing protein 9	TXND9_HUMAN	439922	356030	263862	393296	75350	54616.7	53251.8	29939.6	19454.5	Filtered	9849.26	17500.1	Filtered	Filtered	Filtered	Filtered	Filtered	Filtered	Filtered	Filtered	Filtered	Filtered	Filtered	Filtered	255089	353534	283674	285101	84342.9	79920.9	37726.2	81281.3	11107.8	40352.2	Filtered	Filtered	Filtered	Filtered	Filtered	Filtered	Filtered	Filtered	Filtered	Filtered	23328.8	Filtered
O14531	DPYSL4	Dihydropyrimidinase-related protein 4	DPYL4_HUMAN	31347.8	Filtered	25310.2	39624.9	Filtered	Filtered	Filtered	Filtered	Filtered	Filtered	Filtered	Filtered	Filtered	Filtered	Filtered	Filtered	Filtered	Filtered	Filtered	Filtered	Filtered	Filtered	Filtered	Filtered	Filtered	36158.4	28022.5	Filtered	Filtered	Filtered	Filtered	Filtered	Filtered	Filtered	Filtered	Filtered	Filtered	Filtered	Filtered	Filtered	Filtered	Filtered	Filtered	Filtered	Filtered	Filtered
O14545	TRAFD1	TRAF-type zinc finger domain-containing protein 1	TRAD1_HUMAN	137536	100026	112953	102514	Filtered	Filtered	Filtered	Filtered	Filtered	Filtered	5066.41	Filtered	Filtered	Filtered	Filtered	Filtered	Filtered	Filtered	Filtered	Filtered	Filtered	Filtered	Filtered	Filtered	20283.4	105588	91249.6	116816	Filtered	4528.34	Filtered	Filtered	Filtered	1487.2	Filtered	Filtered	Filtered	Filtered	Filtered	Filtered	Filtered	Filtered	Filtered	Filtered	Filtered	Filtered
O14548	COX7A2L	Cytochrome c oxidase subunit 7A-related protein, mitochondrial	COX7R_HUMAN	Filtered	Filtered	Filtered	Filtered	Filtered	Filtered	Filtered	Filtered	Filtered	Filtered	Filtered	Filtered	574063	589436	568955	428328	Filtered	Filtered	Filtered	Filtered	Filtered	Filtered	Filtered	Filtered	Filtered	Filtered	Filtered	Filtered	Filtered	Filtered	Filtered	Filtered	Filtered	Filtered	Filtered	Filtered	571505	877488	676763	710293	Filtered	Filtered	Filtered	Filtered	Filtered	Filtered
O14561	NDUFAB1	Acyl carrier protein, mitochondrial	ACPM_HUMAN	Filtered	Filtered	Filtered	Filtered	Filtered	Filtered	Filtered	Filtered	21386.6	28763.1	61436.9	25226.5	731187	795965	551723	483353	134929	172897	221963	205008	21385.2	68746.9	105961	17702.9	Filtered	Filtered	Filtered	Filtered	Filtered	Filtered	Filtered	Filtered	21512.9	58906.2	14516.9	17599.3	538135	952973	924809	529622	91584.3	124363	215416	307086	24956.5	125396
O14562	UBFD1	Ubiquitin domain-containing protein UBFD1	UBFD1_HUMAN	617981	624044	652936	590717	885227	380534	401659	444368	88965.5	54546.7	40549.6	76508.9	66429.1	Filtered	Filtered	Filtered	Filtered	Filtered	Filtered	Filtered	Filtered	7346.93	Filtered	Filtered	652165	662149	669946	527049	702367	641212	723456	437210	101120	143571	81175	90699.5	64162	56720.6	3004.5	Filtered	Filtered	Filtered	Filtered	Filtered	22547.1	11734.5
O14578	CIT	Citron Rho-interacting kinase	CTRO_HUMAN	Filtered	Filtered	Filtered	Filtered	355358	310530	414250	338687	Filtered	Filtered	Filtered	Filtered	29285.9	44867.1	67455.2	31004	252355	267262	211387	218528	99375.2	137189	110267	105689	Filtered	Filtered	Filtered	32899.5	413038	475899	403008	295524	Filtered	Filtered	Filtered	Filtered	Filtered	24329.4	21023.1	63233.2	171016	335821	177250	241780	95322.7	128747
O14579	COPE	Coatomer subunit epsilon	COPE_HUMAN	564656	667345	826943	724810	5.32978e+06	3230602	3839829	4577552	522036	622559	599371	768324	431733	475929	534635	377245	116158	78954.6	112844	99353.9	107803	127703	101380	60751.7	462716	664157	640320	683590	3592220	3326355	2.99069e+06	2.6656e+06	589694	804535	450069	478756	480266	599182	544078	587154	112472	128660	142914	178322	122120	184622
O14593	RFXANK	DNA-binding protein RFXANK	RFXK_HUMAN	Filtered	Filtered	Filtered	63591.2	70955.4	103481	124192	58274.8	Filtered	Filtered	Filtered	Filtered	Filtered	Filtered	Filtered	Filtered	35793.2	34202.6	31594	42343.8	Filtered	Filtered	Filtered	Filtered	8354.72	Filtered	Filtered	54595.4	90706	124068	67080.9	92899.8	Filtered	Filtered	Filtered	Filtered	Filtered	Filtered	Filtered	Filtered	35988.5	61334.4	51978.2	35314.9	Filtered	16988.1
O14602;P47813	EIF1AY;EIF1AX	Eukaryotic translation initiation factor 1A, Y-chromosomal;Eukaryotic translation initiation factor 1A, X-chromosomal	IF1AY_HUMAN;IF1AX_HUMAN	792442	1.08955e+06	914217	1.29175e+06	1.5603e+06	1.3937e+06	1.72357e+06	2264008	255288	182769	197333	264933	236243	132336	266318	166705	208561	124377	156933	171268	212064	178468	160211	177495	913737	963281	956558	855498	1.78513e+06	1491709	1.45653e+06	1.27078e+06	213977	221825	189967	207572	170860	127938	85276.6	238727	278983	147740	108978	209873	218423	230370
O14613	CDC42EP2	Cdc42 effector protein 2	BORG1_HUMAN	Filtered	Filtered	Filtered	Filtered	Filtered	Filtered	Filtered	Filtered	Filtered	Filtered	Filtered	Filtered	Filtered	Filtered	Filtered	Filtered	Filtered	Filtered	Filtered	Filtered	Filtered	Filtered	Filtered	Filtered	Filtered	Filtered	Filtered	Filtered	23014.3	Filtered	Filtered	Filtered	Filtered	Filtered	Filtered	Filtered	Filtered	Filtered	Filtered	Filtered	Filtered	Filtered	Filtered	Filtered	Filtered	Filtered
O14617	AP3D1	AP-3 complex subunit delta-1	AP3D1_HUMAN	2.76553e+06	615894	675169	907628	1.95307e+06	1.47732e+06	1486491	1.64984e+06	189944	125348	90572	154062	228284	386224	218257	323356	121897	119387	102813	53138.3	94018.8	189375	87795.1	146378	564275	3636511	685362	698571	1.84859e+06	1.9554e+06	2.12237e+06	1330471	146641	206048	100466	123640	404600	473653	340389	373777	180338	139098	86074.2	138237	259754	278151
O14618	CCS	Copper chaperone for superoxide dismutase	CCS_HUMAN	113737	148090	121565	163648	Filtered	Filtered	Filtered	Filtered	Filtered	Filtered	29425	50883.5	Filtered	Filtered	Filtered	Filtered	Filtered	Filtered	Filtered	Filtered	Filtered	Filtered	Filtered	Filtered	130526	125927	110177	138234	Filtered	Filtered	Filtered	Filtered	Filtered	Filtered	Filtered	39473.9	Filtered	Filtered	Filtered	Filtered	Filtered	Filtered	Filtered	Filtered	Filtered	Filtered
O14639	ABLIM1	Actin-binding LIM protein 1	ABLM1_HUMAN	34863.3	20886.8	Filtered	4383.67	96832.7	107169	132634	92951.8	Filtered	Filtered	Filtered	20770.7	Filtered	Filtered	Filtered	Filtered	92865.4	74156.4	74197.2	72579.3	61544.8	76861.6	63511.1	56563.7	27269.6	28375.4	38989.3	34809.2	194954	233715	130316	113761	11668.4	2713.66	Filtered	Filtered	11921.4	Filtered	Filtered	Filtered	58348.8	65945.3	61381.7	77801.1	44549.8	56290.3
O14640;P54792	DVL1;DVL1P1	Segment polarity protein dishevelled homolog DVL-1;Putative segment polarity protein dishevelled homolog DVL1P1	DVL1_HUMAN;DVLP1_HUMAN	64375.1	50909.6	Filtered	55546.9	Filtered	Filtered	Filtered	Filtered	Filtered	Filtered	Filtered	Filtered	34982.3	31528.4	22346.5	Filtered	Filtered	Filtered	Filtered	Filtered	Filtered	Filtered	Filtered	Filtered	57813.2	57680.1	54973.1	Filtered	Filtered	Filtered	Filtered	Filtered	Filtered	Filtered	Filtered	Filtered	30786.8	62802.3	32206.7	34023.1	Filtered	Filtered	Filtered	Filtered	Filtered	Filtered
O14641	DVL2	Segment polarity protein dishevelled homolog DVL-2	DVL2_HUMAN	62261.2	78413.8	90594.9	60617	Filtered	Filtered	Filtered	Filtered	Filtered	Filtered	Filtered	Filtered	Filtered	Filtered	Filtered	Filtered	Filtered	Filtered	Filtered	Filtered	Filtered	Filtered	Filtered	Filtered	83209.3	59630.4	76250.8	83612.7	Filtered	Filtered	Filtered	Filtered	Filtered	Filtered	Filtered	Filtered	Filtered	Filtered	Filtered	Filtered	Filtered	Filtered	Filtered	Filtered	Filtered	Filtered
O14646	CHD1	Chromodomain-helicase-DNA-binding protein 1	CHD1_HUMAN	36077.5	28686.3	66670.7	30086.4	329521	432292	820960	560150	53212.6	52058.2	73289.8	57542.5	419648	474153	363118	426416	638553	603311	547956	479889	179951	149848	116971	115774	87547.3	78835.9	50582.7	55179.9	682084	826507	1.00781e+06	695281	86113.6	104465	49918.2	48515.1	355281	611266	429867	426733	529543	587566	531528	526818	107393	170917
O14647	CHD2	Chromodomain-helicase-DNA-binding protein 2	CHD2_HUMAN	Filtered	Filtered	Filtered	Filtered	37732.1	Filtered	Filtered	Filtered	Filtered	Filtered	Filtered	Filtered	Filtered	Filtered	Filtered	Filtered	130218	132835	131257	130088	16892.5	27998.1	37493.7	48191.3	Filtered	Filtered	Filtered	Filtered	Filtered	25817.4	Filtered	Filtered	Filtered	Filtered	Filtered	Filtered	Filtered	Filtered	Filtered	Filtered	106408	174836	119039	125325	Filtered	19119.2
O14656	TOR1A	Torsin-1A	TOR1A_HUMAN	Filtered	Filtered	Filtered	Filtered	Filtered	107298	338035	315402	1.97739e+06	2.25017e+06	1.83749e+06	2265599	328101	411550	397304	378864	4712.86	82649.9	21742.1	23366.8	Filtered	Filtered	55550.1	Filtered	Filtered	Filtered	Filtered	Filtered	19470.9	31417.3	328692	69367.7	2.69475e+06	2.45236e+06	1.58604e+06	1.71927e+06	342969	476212	446543	401048	10197.5	Filtered	43085.7	Filtered	30276.5	87946.3
O14657	TOR1B	Torsin-1B	TOR1B_HUMAN	Filtered	Filtered	Filtered	Filtered	Filtered	Filtered	Filtered	Filtered	826322	934942	793924	977916	168527	178979	115121	142372	Filtered	Filtered	Filtered	Filtered	Filtered	Filtered	Filtered	Filtered	Filtered	Filtered	Filtered	Filtered	Filtered	Filtered	Filtered	Filtered	952088	1392375	731952	957410	127612	191662	147898	150345	Filtered	Filtered	Filtered	Filtered	Filtered	Filtered
O14672	ADAM10	Disintegrin and metalloproteinase domain-containing protein 10	ADA10_HUMAN	Filtered	Filtered	21796.1	Filtered	Filtered	18516.1	Filtered	Filtered	37926.7	1512.9	44086.3	45887	341788	362909	329046	289810	157913	151053	98584.3	128291	109654	109171	100173	68518.6	Filtered	Filtered	Filtered	Filtered	Filtered	27716.3	27328.8	10800.5	Filtered	30485	23978.6	31596.6	306523	471097	285165	353933	128203	185130	166262	169160	Filtered	175861
O14681	EI24	Etoposide-induced protein 2.4 homolog	EI24_HUMAN	Filtered	Filtered	Filtered	Filtered	95907.8	43633.7	62882.9	Filtered	30948.9	16965	29886.5	32898.3	225113	216111	224753	248402	66035.2	57865.9	54916.8	75953.4	164328	186257	169193	71406.1	Filtered	141976	35727.2	31955.4	Filtered	14134.7	Filtered	Filtered	31579.4	33921.4	13321.5	16603.3	226489	417018	281995	302701	41375	61222.9	86536.5	106130	159306	227874
O14686	KMT2D	Histone-lysine N-methyltransferase 2D	KMT2D_HUMAN	Filtered	5657.32	6546.03	Filtered	148112	54241.8	152392	64562	Filtered	Filtered	Filtered	25929	Filtered	Filtered	Filtered	Filtered	274471	291657	250162	235056	26516.4	52091.6	99611	20832.8	178076	5943.44	7883.62	244511	222678	163938	122626	172231	Filtered	Filtered	Filtered	Filtered	Filtered	4065.66	Filtered	Filtered	257107	389310	319580	287189	70673.2	122371
O14715	RGPD8	RANBP2-like and GRIP domain-containing protein 8	RGPD8_HUMAN	NaN	NaN	NaN	NaN	NaN	NaN	NaN	NaN	NaN	NaN	NaN	NaN	NaN	10978.8	44776.5	NaN	96212.4	84406.1	87717.5	73395	138302	197454	121703	127907	NaN	NaN	NaN	NaN	NaN	NaN	NaN	NaN	NaN	NaN	NaN	NaN	NaN	11036.4	NaN	NaN	49436.7	12523.4	106471	76344.6	113981	177959
O14717	TRDMT1	tRNA (cytosine(38)-C(5))-methyltransferase	TRDMT_HUMAN	47215.4	38270	27389.3	88662.8	20954.4	36496.7	Filtered	Filtered	Filtered	Filtered	Filtered	Filtered	Filtered	Filtered	Filtered	Filtered	Filtered	Filtered	Filtered	Filtered	Filtered	Filtered	Filtered	Filtered	73641.5	46954.5	74903.1	83478.7	19356.6	Filtered	Filtered	Filtered	Filtered	Filtered	Filtered	Filtered	Filtered	Filtered	Filtered	Filtered	Filtered	Filtered	Filtered	Filtered	Filtered	Filtered
O14727	APAF1	Apoptotic protease-activating factor 1	APAF_HUMAN	128662	149289	137989	91096.3	Filtered	Filtered	Filtered	Filtered	Filtered	Filtered	Filtered	Filtered	Filtered	Filtered	Filtered	Filtered	Filtered	Filtered	Filtered	Filtered	Filtered	Filtered	Filtered	Filtered	152550	147178	143244	129979	Filtered	4388.03	Filtered	Filtered	Filtered	Filtered	Filtered	Filtered	Filtered	Filtered	Filtered	Filtered	Filtered	Filtered	Filtered	Filtered	Filtered	32992.3
O14730	RIOK3	Serine/threonine-protein kinase RIO3	RIOK3_HUMAN	8189.62	253517	255755	259803	9874.3	10439.2	14037.6	15015.3	Filtered	Filtered	Filtered	Filtered	Filtered	Filtered	Filtered	Filtered	Filtered	Filtered	Filtered	Filtered	Filtered	Filtered	Filtered	Filtered	343590	261524	Filtered	11239.6	88616	112862	71066.7	54794.6	9824.06	Filtered	Filtered	Filtered	Filtered	Filtered	Filtered	Filtered	Filtered	Filtered	Filtered	Filtered	Filtered	Filtered
O14732	IMPA2	Inositol monophosphatase 2	IMPA2_HUMAN	907093	1.01803e+06	730083	957441	38438.2	15968.1	16303.7	Filtered	81052.8	19523.1	11031.4	25364.5	14176	Filtered	Filtered	Filtered	Filtered	Filtered	Filtered	Filtered	Filtered	Filtered	5770.58	Filtered	1.10769e+06	1063083	993683	989173	Filtered	26595.2	18031.7	15420.8	29144.7	34802.2	12907.6	19808.3	Filtered	Filtered	Filtered	Filtered	Filtered	Filtered	Filtered	Filtered	6437.78	8631.04
O14733	MAP2K7	Dual specificity mitogen-activated protein kinase kinase 7	MP2K7_HUMAN	172360	142702	211261	208604	427033	377004	136072	242693	30887	7415.45	17946.6	5326.93	Filtered	Filtered	Filtered	Filtered	9980.87	Filtered	7350.99	Filtered	39159.7	Filtered	51529	Filtered	208864	178699	168365	78510.7	252691	225794	220119	254080	Filtered	Filtered	Filtered	Filtered	Filtered	Filtered	Filtered	Filtered	Filtered	Filtered	Filtered	4054.39	57858	71533.4
O14734	ACOT8	Acyl-coenzyme A thioesterase 8	ACOT8_HUMAN	Filtered	Filtered	Filtered	Filtered	Filtered	Filtered	Filtered	Filtered	220626	234396	254181	283678	229997	171417	225530	160101	184638	192230	178108	158684	Filtered	6772.52	9142.38	Filtered	Filtered	Filtered	Filtered	Filtered	Filtered	Filtered	Filtered	Filtered	230158	280765	228923	147335	206963	301158	212828	264845	183968	259878	218058	216916	6014.99	10607.9
O14735	CDIPT	CDP-diacylglycerol--inositol 3-phosphatidyltransferase	CDIPT_HUMAN	Filtered	Filtered	Filtered	Filtered	Filtered	Filtered	Filtered	Filtered	Filtered	Filtered	Filtered	Filtered	299729	411988	413077	410639	Filtered	Filtered	Filtered	Filtered	Filtered	Filtered	Filtered	Filtered	Filtered	Filtered	Filtered	Filtered	Filtered	Filtered	48352	Filtered	Filtered	Filtered	Filtered	Filtered	244210	400765	334571	336216	Filtered	Filtered	Filtered	Filtered	Filtered	Filtered
O14737	PDCD5	Programmed cell death protein 5	PDCD5_HUMAN	6126255	6748450	6323151	7122248	505176	237532	235754	419207	355390	183784	163113	227174	124603	55832.7	47891.4	69681.8	Filtered	Filtered	Filtered	15528.9	Filtered	28108.6	30044.9	61952.9	6.7145e+06	7188226	15924382	6.68722e+06	343463	310015	313039	453892	287094	331159	215434	215812	117057	113361	159037	168086	Filtered	Filtered	31809.6	Filtered	47075	36065.5
O14744	PRMT5	Protein arginine N-methyltransferase 5	ANM5_HUMAN	780538	570872	554568	684399	355271	290880	347445	452335	159814	117960	77633.2	133482	60907.2	15073.6	18186.3	64574	73730.4	47951.8	40559.2	69772.5	60160.9	50692.4	7831.07	44610.1	909229	728652	606647	843642	490681	518467	483671	293630	128653	169641	70398.4	107943	28881.4	48089.8	25811.2	20790.7	34997.9	51223	65122.4	50973.7	48653	72895.6
O14745	SLC9A3R1	Na(+)/H(+) exchange regulatory cofactor NHE-RF1	NHRF1_HUMAN	2150184	2.3815e+06	2212332	1.96531e+06	1.93774e+06	1.12189e+06	1.37147e+06	1.48106e+06	651323	468848	424044	789300	2.20516e+06	1.88401e+06	1.37801e+06	1.72742e+06	36872.8	41625.9	38420.3	39593.9	Filtered	13116.1	Filtered	24273.4	2.50867e+06	2.25485e+06	2.13694e+06	2.46884e+06	2763707	2.23497e+06	1937601	1.40147e+06	728507	747241	462637	625810	1.78659e+06	2795519	1.43928e+06	2.28014e+06	20874.1	26256.3	43872.2	70578.8	27305.2	7534.27
O14757	CHEK1	Serine/threonine-protein kinase Chk1	CHK1_HUMAN	216264	229089	237298	237663	959534	987134	826077	957975	43771.6	Filtered	50224	51079.1	Filtered	Filtered	Filtered	Filtered	42556.6	36057.8	31778.1	Filtered	86002.8	89859.8	75561	55141.1	179014	183228	194126	187939	856012	824452	746512	601646	47486.3	50945.2	38853.6	37447.7	Filtered	Filtered	Filtered	Filtered	28928.8	29978.9	36348.8	35834.2	84560.2	124247
O14763	TNFRSF10B	Tumor necrosis factor receptor superfamily member 10B	TR10B_HUMAN	Filtered	Filtered	Filtered	Filtered	Filtered	Filtered	Filtered	Filtered	51068	Filtered	61914.8	31167.2	208122	645901	504674	498214	Filtered	Filtered	Filtered	Filtered	76205.8	38090.1	61705.7	45253.5	Filtered	Filtered	Filtered	Filtered	Filtered	Filtered	Filtered	Filtered	27602.7	12333.6	14388.4	35707.1	285541	604666	446006	555895	22878	Filtered	Filtered	Filtered	38743.2	30947.2
O14770	MEIS2	Homeobox protein Meis2	MEIS2_HUMAN	Filtered	Filtered	Filtered	Filtered	88391	40602.1	124775	73839.9	Filtered	Filtered	Filtered	Filtered	Filtered	Filtered	Filtered	Filtered	Filtered	Filtered	9631.09	10538	Filtered	Filtered	Filtered	Filtered	Filtered	Filtered	Filtered	Filtered	118249	85626.7	92912.2	74639.2	Filtered	Filtered	Filtered	Filtered	Filtered	Filtered	Filtered	Filtered	Filtered	Filtered	Filtered	Filtered	Filtered	Filtered
O14773	TPP1	Tripeptidyl-peptidase 1	TPP1_HUMAN	Filtered	Filtered	Filtered	Filtered	20968.9	Filtered	35658.9	Filtered	196847	316466	264884	237634	193947	280483	177298	581848	Filtered	Filtered	Filtered	Filtered	Filtered	136472	Filtered	Filtered	Filtered	Filtered	Filtered	Filtered	Filtered	Filtered	29352.1	Filtered	179069	279055	149496	190606	231955	668321	373606	264697	Filtered	Filtered	37256.1	41740.5	Filtered	25265.3
O14776	TCERG1	Transcription elongation regulator 1	TCRG1_HUMAN	108610	23597.5	172536	122960	4989057	4.40221e+06	5994868	4.70649e+06	43644.9	42729.6	75750.5	61260.9	194632	181242	123226	157701	1.52168e+06	1.30746e+06	841926	1.01258e+06	263439	237184	220190	230512	125520	148011	110396	150886	7607806	9421540	7451347	5102747	52292.7	30872.3	2236.5	8483.92	127674	237943	136732	139397	963520	1.01681e+06	993058	966927	199874	277453
O14777	NDC80	Kinetochore protein NDC80 homolog	NDC80_HUMAN	283566	201159	283939	249319	279072	197826	327503	303494	5032.77	Filtered	Filtered	Filtered	Filtered	Filtered	Filtered	Filtered	97690.7	85037.2	260288	238488	85195.8	94011.6	77083.4	57876.4	270161	302644	226030	252812	356156	362084	299124	262273	Filtered	7754.68	Filtered	Filtered	Filtered	Filtered	Filtered	Filtered	80759.8	290785	146639	145708	65928.4	95532.4
O14786	NRP1	Neuropilin-1	NRP1_HUMAN	Filtered	Filtered	Filtered	Filtered	Filtered	Filtered	Filtered	Filtered	Filtered	Filtered	Filtered	Filtered	9975.69	Filtered	13925.7	10754	Filtered	Filtered	Filtered	Filtered	Filtered	Filtered	Filtered	Filtered	Filtered	Filtered	Filtered	Filtered	Filtered	Filtered	Filtered	Filtered	Filtered	Filtered	Filtered	Filtered	7502.32	14934.7	13576.5	Filtered	Filtered	Filtered	Filtered	Filtered	Filtered	Filtered
O14787	TNPO2	Transportin-2	TNPO2_HUMAN	58669.2	37434.7	51174.9	68698.4	Filtered	Filtered	Filtered	Filtered	Filtered	Filtered	Filtered	Filtered	Filtered	Filtered	Filtered	Filtered	Filtered	Filtered	Filtered	Filtered	Filtered	Filtered	Filtered	Filtered	5937.08	24636.6	53946.1	58943.3	Filtered	Filtered	Filtered	Filtered	Filtered	Filtered	Filtered	683.843	Filtered	Filtered	Filtered	Filtered	Filtered	Filtered	Filtered	Filtered	Filtered	Filtered
O14795	UNC13B	Protein unc-13 homolog B	UN13B_HUMAN	Filtered	58748.6	Filtered	Filtered	187947	145544	35237.5	189015	Filtered	Filtered	Filtered	Filtered	Filtered	Filtered	Filtered	Filtered	Filtered	Filtered	Filtered	Filtered	Filtered	Filtered	Filtered	Filtered	66990.2	70234.3	Filtered	Filtered	191213	215876	Filtered	167503	Filtered	Filtered	Filtered	Filtered	Filtered	Filtered	Filtered	Filtered	Filtered	Filtered	Filtered	Filtered	Filtered	Filtered
O14802	POLR3A	DNA-directed RNA polymerase III subunit RPC1	RPC1_HUMAN	74295.6	80532.1	82092.6	82422.4	386512	194902	294628	469124	196139	155723	148598	188078	156945	135716	65856.2	139779	153706	163684	117296	134435	38726.6	22014.5	29160.3	Filtered	144286	85379.1	67440.8	106022	456746	591961	721602	427225	167066	273777	135042	138936	92756	134880	126260	120545	133822	175129	159046	149029	14455	70086
O14810	CPLX1	Complexin-1	CPLX1_HUMAN	421336	346056	321485	383879	Filtered	Filtered	Filtered	Filtered	Filtered	Filtered	Filtered	Filtered	Filtered	Filtered	Filtered	Filtered	Filtered	Filtered	Filtered	Filtered	Filtered	Filtered	Filtered	Filtered	346209	509912	420011	813810	18266.3	Filtered	Filtered	Filtered	Filtered	Filtered	Filtered	Filtered	Filtered	Filtered	Filtered	Filtered	Filtered	Filtered	Filtered	Filtered	Filtered	Filtered
O14817	TSPAN4	Tetraspanin-4	TSN4_HUMAN	49746.5	Filtered	Filtered	Filtered	23132.2	Filtered	27881.3	Filtered	Filtered	32966.3	28049.8	32896.5	170961	167574	154164	175008	Filtered	Filtered	Filtered	Filtered	Filtered	25985.1	Filtered	16323.9	Filtered	Filtered	Filtered	Filtered	25980.5	21362.7	21494.3	20653.9	14829.1	20116.6	27873.6	Filtered	106270	127988	129917	123287	Filtered	Filtered	Filtered	Filtered	Filtered	Filtered
O14818	PSMA7	Proteasome subunit alpha type-7	PSA7_HUMAN	1.8094e+06	1.43037e+06	1.59879e+06	1520352	1.00963e+06	675795	801843	917429	1068907	574915	442259	647583	468086	486044	277549	395723	242904	128311	189112	198144	34260.9	45481.1	43643.2	36166.7	1722091	1.64491e+06	1.58403e+06	1752048	1.35752e+06	1.32485e+06	1.57859e+06	908646	662336	992744	405925	492901	363485	611742	301527	367476	172567	255247	232164	222377	46235.5	74814.9
O14828	SCAMP3	Secretory carrier-associated membrane protein 3	SCAM3_HUMAN	209809	166175	170373	146282	967607	511077	432111	540889	410102	412066	402669	374208	3.92185e+06	4149093	4.66383e+06	3.58172e+06	8263.93	Filtered	Filtered	Filtered	60216.4	92302.1	228942	64107	221715	207588	143601	146154	844154	922166	797380	420879	366954	689529	319592	323359	3.84843e+06	5460572	3.81957e+06	4.21777e+06	Filtered	Filtered	43075.5	Filtered	19932.5	71990.9
O14832	PHYH	Phytanoyl-CoA dioxygenase, peroxisomal	PAHX_HUMAN	Filtered	Filtered	Filtered	Filtered	Filtered	Filtered	Filtered	Filtered	79931.5	54077.1	48190.4	63899	Filtered	Filtered	Filtered	Filtered	Filtered	Filtered	Filtered	Filtered	Filtered	Filtered	Filtered	Filtered	Filtered	Filtered	Filtered	Filtered	Filtered	Filtered	Filtered	Filtered	71087.7	97687.4	52695.1	79099.4	Filtered	Filtered	Filtered	Filtered	Filtered	Filtered	Filtered	Filtered	Filtered	Filtered
O14841	OPLAH	5-oxoprolinase	OPLA_HUMAN	117198	124540	127096	154604	Filtered	Filtered	Filtered	Filtered	Filtered	Filtered	Filtered	Filtered	Filtered	Filtered	Filtered	Filtered	Filtered	Filtered	Filtered	Filtered	Filtered	Filtered	Filtered	Filtered	155711	62470.1	127345	120744	Filtered	Filtered	Filtered	Filtered	Filtered	Filtered	Filtered	Filtered	Filtered	Filtered	Filtered	Filtered	Filtered	Filtered	Filtered	36460.3	Filtered	Filtered
O14874	BCKDK	[3-methyl-2-oxobutanoate dehydrogenase [lipoamide]] kinase, mitochondrial	BCKD_HUMAN	Filtered	Filtered	Filtered	Filtered	Filtered	Filtered	Filtered	Filtered	Filtered	Filtered	Filtered	Filtered	146872	169051	199026	154572	160433	218502	220594	134819	3779.57	22924.3	26102	3397.06	Filtered	Filtered	Filtered	Filtered	Filtered	Filtered	Filtered	Filtered	Filtered	Filtered	Filtered	Filtered	153533	210918	182542	198383	199054	225688	201525	190921	14230.1	5265.24
O14879	IFIT3	Interferon-induced protein with tetratricopeptide repeats 3	IFIT3_HUMAN	349556	261584	247197	264259	160535	121730	176626	33842.4	Filtered	Filtered	Filtered	Filtered	Filtered	Filtered	Filtered	Filtered	Filtered	Filtered	Filtered	Filtered	Filtered	Filtered	Filtered	Filtered	362792	301212	225821	225720	117579	62922.8	129194	111323	Filtered	5339.35	Filtered	Filtered	Filtered	Filtered	Filtered	Filtered	Filtered	Filtered	Filtered	Filtered	37875.4	Filtered
O14880	MGST3	Microsomal glutathione S-transferase 3	MGST3_HUMAN	Filtered	Filtered	Filtered	Filtered	Filtered	Filtered	Filtered	Filtered	Filtered	13295.8	31073.9	25129.9	661532	1.01046e+06	1.18233e+06	853230	639069	578282	612340	594990	564524	667204	775768	411269	Filtered	Filtered	Filtered	Filtered	Filtered	24158.7	21233	Filtered	Filtered	Filtered	Filtered	Filtered	541753	988388	748448	715626	567440	550670	498657	564319	383196	563733
O14893	GEMIN2	Gem-associated protein 2	GEMI2_HUMAN	50457.4	32265.1	58689.1	Filtered	369136	298398	376821	348332	Filtered	Filtered	Filtered	Filtered	5641.95	Filtered	Filtered	Filtered	98570.4	79122.4	95090.1	102572	Filtered	23329.4	76462.3	16769.2	85697.8	Filtered	39304.7	Filtered	374136	486766	368526	302638	Filtered	Filtered	Filtered	Filtered	49176.5	Filtered	Filtered	201602	66700.6	90074.4	133629	120643	39039.5	24055.9
O14907	TAX1BP3	Tax1-binding protein 3	TX1B3_HUMAN	1309847	1.37082e+06	1.13815e+06	1.3347e+06	487594	357486	532995	606593	122139	83769.8	Filtered	130100	Filtered	Filtered	Filtered	Filtered	Filtered	Filtered	Filtered	Filtered	Filtered	114726	98020.4	89098	1.53849e+06	1.27543e+06	1174644	1109226	641769	344644	268343	366917	14062.2	116110	71509.6	93516.6	Filtered	Filtered	Filtered	Filtered	Filtered	Filtered	Filtered	Filtered	106494	168835
O14908	GIPC1	PDZ domain-containing protein GIPC1	GIPC1_HUMAN	483666	403835	418563	382054	364756	212342	274849	296495	148074	71199.9	91167.6	150576	156042	138048	101925	65298.5	102074	84325.9	65328.3	70018.4	34253.9	44063.3	48685.7	31421.8	435076	419505	336555	579889	405443	427918	387990	240807	111823	217350	88396.1	123016	123188	186430	119167	109605	67084.6	81764.8	85660.9	87962	57970.7	90943.1
O14917	PCDH17	Protocadherin-17	PCD17_HUMAN	119545	106470	125160	11749.2	Filtered	Filtered	Filtered	Filtered	Filtered	Filtered	Filtered	Filtered	40004.7	45221.3	73298.7	44051.1	Filtered	Filtered	Filtered	Filtered	Filtered	19835.4	14613.7	Filtered	75708.4	163169	121020	134921	Filtered	Filtered	Filtered	Filtered	Filtered	Filtered	Filtered	Filtered	Filtered	67838.5	40250.1	81422.5	Filtered	Filtered	Filtered	Filtered	Filtered	Filtered
O14920	IKBKB	Inhibitor of nuclear factor kappa-B kinase subunit beta	IKKB_HUMAN	90553.6	71623.9	98906.7	99656	15101.3	Filtered	10312.3	9642.13	Filtered	Filtered	Filtered	Filtered	Filtered	Filtered	Filtered	Filtered	Filtered	Filtered	Filtered	Filtered	Filtered	Filtered	Filtered	Filtered	85840.7	66427.3	104770	111142	18968.2	14030.8	14753.6	15042.3	5678.19	5679.48	Filtered	Filtered	Filtered	23775.1	Filtered	Filtered	Filtered	Filtered	Filtered	Filtered	Filtered	8585.1
O14925	TIMM23	Mitochondrial import inner membrane translocase subunit Tim23	TIM23_HUMAN	Filtered	Filtered	Filtered	Filtered	Filtered	Filtered	Filtered	Filtered	Filtered	Filtered	Filtered	Filtered	NaN	238514	187881	49859.9	Filtered	14108.2	NaN	NaN	NaN	NaN	NaN	12808.3	Filtered	Filtered	Filtered	Filtered	Filtered	Filtered	Filtered	Filtered	Filtered	Filtered	Filtered	Filtered	54378.5	28643.1	117744	44293.9	25243	21940.8	40950.9	Filtered	3971.84	NaN
O14929	HAT1	Histone acetyltransferase type B catalytic subunit	HAT1_HUMAN	703738	592915	681773	654919	598634	291030	90688.8	455458	224679	108819	34712.8	238730	Filtered	Filtered	Filtered	Filtered	Filtered	Filtered	Filtered	Filtered	11998.1	28705.4	17429.5	Filtered	843856	668482	683775	705036	660118	619972	559214	233619	105117	162817	67941.8	69126.6	Filtered	Filtered	Filtered	Filtered	Filtered	Filtered	Filtered	Filtered	38662.7	46502.5
O14936	CASK	Peripheral plasma membrane protein CASK	CSKP_HUMAN	84502.5	27513.8	55961.9	20493.4	95520.8	114543	136948	138780	51650.6	82944.3	96766.4	55587.2	734677	733234	813508	748150	138923	83948	96626.4	82644.1	49950.2	81310.7	69630.2	52572.3	36641.2	25472.3	41698	26866.3	139471	126815	108265	55006.4	64237.8	66730.9	55303.8	45811.4	647104	904468	919275	734281	93236.8	102262	123682	164058	73681.2	94512.1
O14949	UQCRQ	Cytochrome b-c1 complex subunit 8	QCR8_HUMAN	Filtered	Filtered	Filtered	Filtered	Filtered	Filtered	Filtered	Filtered	42258.5	16686.9	28574.9	24302.1	3.51834e+06	3.40547e+06	3344022	3.12466e+06	80529.2	66141.5	71888.4	83526.1	77254.5	98367.4	86709.1	Filtered	Filtered	Filtered	Filtered	Filtered	Filtered	Filtered	Filtered	Filtered	Filtered	Filtered	Filtered	Filtered	3704368	6168761	3.05938e+06	3.40041e+06	49866.8	61666.7	101195	100163	68380.5	95294.1
O14950;P19105	MYL12B;MYL12A	Myosin regulatory light chain 12B;Myosin regulatory light chain 12A	ML12B_HUMAN;ML12A_HUMAN	3.66316e+06	3108888	2.77913e+06	3.64896e+06	1.77656e+06	858303	908324	1.56355e+06	264607	230509	208205	342843	129652	76029.6	65697.4	89844.3	77290.4	80290.6	57215.8	41031.1	835149	669812	648196	687543	3143545	3.29358e+06	2175302	3046542	1.37697e+06	1763013	1.72495e+06	1.28515e+06	309483	633422	239547	336085	103061	130784	66352.6	110915	84051.1	113753	55932.9	114601	539916	687187
O14957	UQCR11	Cytochrome b-c1 complex subunit 10	QCR10_HUMAN	Filtered	Filtered	Filtered	Filtered	Filtered	Filtered	Filtered	Filtered	Filtered	Filtered	Filtered	Filtered	304102	347662	637154	388265	Filtered	Filtered	Filtered	Filtered	Filtered	Filtered	Filtered	Filtered	Filtered	Filtered	Filtered	Filtered	Filtered	Filtered	Filtered	Filtered	Filtered	Filtered	Filtered	Filtered	415484	400626	484252	450390	Filtered	Filtered	Filtered	Filtered	Filtered	Filtered
O14964	HGS	Hepatocyte growth factor-regulated tyrosine kinase substrate	HGS_HUMAN	195264	240510	381804	225879	753758	697159	817780	756561	639251	472110	205685	610266	711246	719162	437496	866476	41721.9	14382.4	Filtered	Filtered	Filtered	97029.8	37258	Filtered	193166	192730	214209	220838	1.00865e+06	1.22496e+06	1.04697e+06	730932	670722	1.10014e+06	433827	586144	799562	1.05347e+06	790816	901042	Filtered	Filtered	Filtered	46253.5	30480.2	55195.5
O14965	AURKA	Aurora kinase A	AURKA_HUMAN	351317	370064	291422	384826	938740	1.0332e+06	1.00847e+06	995237	63892.4	72731.6	102132	97704.6	135113	234594	227648	75457	990805	1.02198e+06	935941	782602	251192	292223	277306	238305	247023	328168	338181	279909	846014	1.02e+06	962948	874822	70811	63921.3	53465.3	64228.3	153723	155692	166221	176800	738511	1.03941e+06	847424	769589	236293	357811
O14966	RAB29	Ras-related protein Rab-7L1	RAB7L_HUMAN	Filtered	Filtered	Filtered	Filtered	Filtered	Filtered	Filtered	Filtered	Filtered	39702.4	37984	41744.2	133028	187698	217590	185311	Filtered	Filtered	Filtered	Filtered	Filtered	Filtered	Filtered	Filtered	Filtered	Filtered	Filtered	129833	Filtered	Filtered	Filtered	Filtered	Filtered	Filtered	Filtered	30795.1	161056	272111	165527	187127	Filtered	Filtered	Filtered	Filtered	Filtered	Filtered
O14967	CLGN	Calmegin	CLGN_HUMAN	Filtered	Filtered	Filtered	Filtered	Filtered	Filtered	Filtered	Filtered	Filtered	40118.2	49176.8	43615.2	135124	143027	144592	139188	Filtered	Filtered	Filtered	Filtered	Filtered	Filtered	Filtered	Filtered	45963.9	Filtered	Filtered	Filtered	Filtered	Filtered	10731.8	Filtered	23537.8	56314	25616.1	8658.43	116331	273160	114538	118589	Filtered	Filtered	Filtered	Filtered	Filtered	Filtered
O14972	DSCR3	Down syndrome critical region protein 3	DSCR3_HUMAN	Filtered	Filtered	Filtered	Filtered	432923	509013	399286	421002	Filtered	Filtered	Filtered	Filtered	70863.3	51930.5	25321.4	102189	Filtered	2103.62	Filtered	Filtered	6104.35	8750.14	10515.1	4775.22	Filtered	Filtered	Filtered	Filtered	428016	518423	471039	387255	Filtered	Filtered	Filtered	Filtered	55278.3	36390	99932.7	39911.1	Filtered	Filtered	Filtered	Filtered	6786.25	19116.1
O14974	PPP1R12A	Protein phosphatase 1 regulatory subunit 12A	MYPT1_HUMAN	274747	142445	221189	200357	671306	509705	697451	583314	48963	34514.7	47487.3	42416.1	26089.7	37410.8	2881.65	42577.7	362096	394608	329535	406386	111651	129603	85635.1	95283	159971	141172	187036	172873	829687	862472	845200	574820	35950.4	58911.5	27023.5	32918.5	20917.4	254611	5419.4	161366	301168	384861	338568	407178	85866.4	132416
O14975	SLC27A2	Very long-chain acyl-CoA synthetase	S27A2_HUMAN	Filtered	64152.6	20781.5	2815.59	92596.3	Filtered	32281.5	Filtered	214788	183137	192354	195548	832917	808322	778007	825693	390415	364051	315871	361919	333225	382167	286176	243766	Filtered	Filtered	57577.5	Filtered	36899.4	47758	Filtered	79615.2	215663	251349	95493.6	159216	860056	1.07288e+06	705087	680476	360453	434818	355989	408753	281679	457133
O14976	GAK	Cyclin-G-associated kinase	GAK_HUMAN	170178	309493	226787	221962	1.10474e+06	1.10246e+06	664636	1.02459e+06	310692	403978	435997	206564	375482	333149	489923	349216	159052	145382	138858	115890	114134	164010	163630	85448.8	249575	300636	221610	328092	1210550	1.33027e+06	1.07406e+06	779360	252071	477178	253460	260731	254982	465217	126191	299403	77555.3	99191.9	223638	140017	134549	267114
O14979	HNRNPDL	Heterogeneous nuclear ribonucleoprotein D-like	HNRDL_HUMAN	382252	375828	559505	406218	2.57996e+06	2.02913e+06	3012018	2.66368e+06	467680	369451	614760	621550	1.20086e+06	1.28752e+06	1.56525e+06	1.40395e+06	9252220	9695745	9208375	9439828	8700805	13830811	9068307	9089908	624188	466810	388256	416409	3.24761e+06	3900710	3.8504e+06	1.9058e+06	423731	636100	271869	280408	1.3112e+06	1.74973e+06	1.17437e+06	1202919	9233299	12235756	11802156	13882187	5336040	9896778
O14980	XPO1	Exportin-1	XPO1_HUMAN	758067	786446	774351	787470	2.50198e+06	1.92893e+06	2.3455e+06	2.53893e+06	300672	370856	344120	429812	143509	136254	100277	136488	138990	151126	118993	191218	156721	182639	139911	106759	679179	798738	619173	992373	2.23171e+06	2.4445e+06	2.14063e+06	1.67071e+06	359212	388137	287013	342812	147836	157388	120037	152924	142064	159044	169574	255925	176788	220043
O14981	BTAF1	TATA-binding protein-associated factor 172	BTAF1_HUMAN	152641	136106	162931	165853	324925	191454	191567	282705	21715.1	10130.1	Filtered	4755.09	Filtered	Filtered	37815.5	Filtered	156935	141107	129605	133923	67455.5	29967.4	65174.9	49563.2	170715	190865	204416	184465	420028	321665	374081	207827	11072.9	50783.4	Filtered	Filtered	27668	Filtered	Filtered	Filtered	114036	159123	150930	148985	54663.6	91901.8
O15013	ARHGEF10	Rho guanine nucleotide exchange factor 10	ARHGA_HUMAN	109071	136019	127920	156528	Filtered	Filtered	Filtered	Filtered	7957.63	Filtered	Filtered	7679.76	2867.16	Filtered	Filtered	Filtered	Filtered	Filtered	Filtered	Filtered	6937.85	NaN	NaN	Filtered	92468.4	125860	111646	150616	Filtered	Filtered	Filtered	Filtered	5662.21	10873	Filtered	Filtered	Filtered	3890.99	Filtered	Filtered	Filtered	Filtered	Filtered	Filtered	10366	14538.5
O15014	ZNF609	Zinc finger protein 609	ZN609_HUMAN	Filtered	Filtered	Filtered	Filtered	10978.4	Filtered	55533.8	Filtered	Filtered	Filtered	Filtered	Filtered	Filtered	7335.41	4698.15	Filtered	Filtered	22270.1	Filtered	44737.3	Filtered	Filtered	Filtered	Filtered	Filtered	Filtered	Filtered	Filtered	24967.9	39616.6	7404.21	22094.6	Filtered	Filtered	Filtered	Filtered	Filtered	Filtered	6080.85	Filtered	Filtered	43217.5	8642.83	33674.1	Filtered	Filtered
O15020	SPTBN2	Spectrin beta chain, non-erythrocytic 2	SPTN2_HUMAN	63612.5	40990	110963	15026.6	621733	474859	680284	519868	16864.3	67898.4	38658.4	91642.4	172693	216075	241891	NaN	433107	458362	398620	340952	599890	748872	637179	561799	105350	53554.1	92723.2	91165.4	844374	901608	814224	534272	36983.4	78608.6	8958.74	74936.3	163755	335341	219467	237156	315452	399986	428517	433856	435994	688971
O15027	SEC16A	Protein transport protein Sec16A	SC16A_HUMAN	688677	603920	730002	560701	257385	176191	204422	218545	107933	73637.9	90089.5	172847	165194	150823	130779	127123	163909	118956	134504	169233	212015	268393	244018	163924	700989	728797	635972	662999	315629	312356	211975	200119	80820.1	283090	92995.6	82466	129962	199663	138852	163185	120343	168953	191065	207946	251765	340565
O15031	PLXNB2	Plexin-B2	PLXB2_HUMAN	34730.2	36485.6	52494.3	13341.5	45542.7	26971.2	49730.7	651729	69709.6	100426	123149	109594	455241	567851	572446	511547	3388.15	7367.57	7082.96	10465.4	188132	207974	201270	193575	58703.9	39324.9	15004.1	27905.7	21222.5	916638	55425.5	551630	87416.6	151095	77407.9	74671.4	515953	689369	572301	633923	48714.7	Filtered	17582.6	6408.03	122789	158175
O15037	KHNYN	Protein KHNYN	KHNYN_HUMAN	Filtered	19058.3	43444.4	Filtered	138850	125152	127853	161230	Filtered	Filtered	Filtered	Filtered	Filtered	Filtered	37823.6	Filtered	Filtered	Filtered	Filtered	Filtered	Filtered	Filtered	Filtered	Filtered	16193.2	Filtered	17369.2	23523.3	132733	79735.8	122466	108003	Filtered	Filtered	Filtered	Filtered	Filtered	Filtered	Filtered	Filtered	Filtered	Filtered	Filtered	Filtered	1721.47	3803.98
O15042	U2SURP	U2 snRNP-associated SURP motif-containing protein	SR140_HUMAN	Filtered	37173.7	Filtered	Filtered	1.3679e+06	767444	1.03652e+06	1.08688e+06	224296	Filtered	77886.9	235029	459936	401320	426601	374047	1.44345e+06	1.22762e+06	1.15886e+06	1051718	866228	1.14072e+06	797506	972500	Filtered	14605.8	Filtered	Filtered	1.2131e+06	1.06917e+06	1.22449e+06	861417	134104	15369.5	Filtered	Filtered	412841	620833	461282	445668	1.13438e+06	1.30286e+06	1.41183e+06	1.16587e+06	884239	964617
O15047	SETD1A	Histone-lysine N-methyltransferase SETD1A	SET1A_HUMAN	Filtered	Filtered	Filtered	Filtered	82871.3	40032.7	149637	93903.9	Filtered	Filtered	Filtered	Filtered	Filtered	Filtered	Filtered	Filtered	307333	271781	271838	240128	73870.7	40996.5	38506.4	Filtered	Filtered	Filtered	49546.1	9576.73	92327.4	83901.3	42978.7	Filtered	Filtered	Filtered	Filtered	Filtered	Filtered	Filtered	46813.4	Filtered	264599	362917	334538	281786	30013.2	137829
O15049	N4BP3	NEDD4-binding protein 3	N4BP3_HUMAN	Filtered	Filtered	Filtered	Filtered	Filtered	Filtered	Filtered	Filtered	Filtered	Filtered	Filtered	Filtered	Filtered	Filtered	Filtered	Filtered	Filtered	Filtered	Filtered	Filtered	25161.6	26724.5	Filtered	Filtered	Filtered	Filtered	Filtered	Filtered	Filtered	Filtered	Filtered	Filtered	Filtered	Filtered	Filtered	Filtered	Filtered	Filtered	Filtered	Filtered	Filtered	Filtered	Filtered	Filtered	17221.7	27262.7
O15054	KDM6B	Lysine-specific demethylase 6B	KDM6B_HUMAN	Filtered	Filtered	Filtered	Filtered	Filtered	Filtered	Filtered	Filtered	Filtered	Filtered	Filtered	Filtered	Filtered	Filtered	Filtered	Filtered	28849.1	33608.9	22440.6	22250	6668.2	Filtered	2150.03	Filtered	Filtered	Filtered	Filtered	Filtered	Filtered	13234.7	Filtered	Filtered	Filtered	Filtered	Filtered	Filtered	Filtered	Filtered	Filtered	Filtered	7423.84	12484.5	16630.5	26296	Filtered	Filtered
O15056	SYNJ2	Synaptojanin-2	SYNJ2_HUMAN	34038.3	64294.4	50303.6	59609.3	45126.3	37240.2	46827.4	46301.9	Filtered	Filtered	Filtered	Filtered	Filtered	Filtered	Filtered	Filtered	Filtered	Filtered	827.607	Filtered	Filtered	Filtered	Filtered	Filtered	41474.2	56317.5	57851	84954.3	94850.2	85323	58450	36696.3	Filtered	Filtered	Filtered	Filtered	Filtered	Filtered	Filtered	Filtered	Filtered	Filtered	Filtered	Filtered	Filtered	Filtered
O15061	SYNM	Synemin	SYNEM_HUMAN	Filtered	Filtered	12558.1	18937.5	148605	Filtered	17883.8	14822.6	Filtered	Filtered	97902.3	27602.4	16333.5	Filtered	Filtered	Filtered	4358.47	Filtered	146844	104050	570753	651517	656616	601868	Filtered	Filtered	8826.3	Filtered	4322.82	5875.66	21967.4	Filtered	Filtered	Filtered	20276.6	Filtered	Filtered	Filtered	Filtered	Filtered	4279.68	42970.3	100478	2146.1	512485	627687
O15066	KIF3B	Kinesin-like protein KIF3B	KIF3B_HUMAN	12260.9	6470.22	9022.96	4843.13	56908.2	53318.1	57553.7	90393.1	Filtered	Filtered	Filtered	Filtered	Filtered	Filtered	Filtered	Filtered	Filtered	Filtered	Filtered	Filtered	Filtered	Filtered	Filtered	Filtered	53158	7767.48	6139.34	75586.9	13311	80343.2	49694.4	36315.5	Filtered	Filtered	Filtered	Filtered	Filtered	Filtered	Filtered	Filtered	Filtered	Filtered	Filtered	Filtered	Filtered	21166.8
O15067	PFAS	Phosphoribosylformylglycinamidine synthase	PUR4_HUMAN	2774988	2440645	2.31587e+06	2748911	285197	144181	181372	274077	246591	155861	693362	108837	66810	93372.3	7251.49	146456	Filtered	15439.6	18403.5	194417	37861.1	63838.8	Filtered	64635.4	2547694	2.62963e+06	2367376	2374263	203248	206265	194395	145642	79250.1	129079	55124.8	84367.5	46686.1	72677.1	60084.1	22689.9	7884.8	Filtered	136711	52815.4	59546.4	268978
O15068	MCF2L	Guanine nucleotide exchange factor DBS	MCF2L_HUMAN	406145	301925	303035	329690	22481.2	18364	16456.7	8617.67	13417.5	1569.57	Filtered	Filtered	Filtered	Filtered	Filtered	Filtered	Filtered	Filtered	606187	Filtered	Filtered	8805.59	2619.23	Filtered	348424	293313	306573	266469	24808.6	7295.1	3640.72	24076.8	Filtered	2573.54	Filtered	1989.3	Filtered	Filtered	Filtered	Filtered	Filtered	Filtered	Filtered	Filtered	357111	6468.59
O15069	NACAD	NAC-alpha domain-containing protein 1	NACAD_HUMAN	738077	1.03774e+06	929573	1.13775e+06	3.62206e+06	1.54879e+06	1.79075e+06	2036226	290145	204616	299856	457158	416972	234041	231222	261070	246804	359139	302016	405243	109479	172906	65493.2	163056	654725	1.02048e+06	1.30035e+06	1.74034e+06	2.06172e+06	2312353	2.55734e+06	1871373	268488	586200	179988	233540	219249	325106	191705	286350	404373	330859	239352	506990	110158	137054
O15078	CEP290	Centrosomal protein of 290 kDa	CE290_HUMAN	Filtered	Filtered	Filtered	6861.81	121600	88897.4	102190	94799.2	Filtered	Filtered	Filtered	Filtered	Filtered	34374.8	37140	17738.3	28513.5	15912.6	27348.6	37814.2	45382.8	60451.7	53033.2	25413.1	5154.03	1095.41	Filtered	Filtered	123301	131321	104009	95908.7	Filtered	Filtered	Filtered	Filtered	29309.9	14410.6	20558.7	19237.3	21071.6	26799.9	49110.1	40304.8	37579.9	60741.6
O15084	ANKRD28	Serine/threonine-protein phosphatase 6 regulatory ankyrin repeat subunit A	ANR28_HUMAN	50380.6	95274.8	39845.2	132911	Filtered	Filtered	26925.6	Filtered	Filtered	Filtered	Filtered	Filtered	Filtered	Filtered	Filtered	Filtered	Filtered	Filtered	Filtered	Filtered	Filtered	Filtered	Filtered	Filtered	42835.2	109264	116484	107834	40031.9	26257.2	Filtered	Filtered	Filtered	Filtered	Filtered	Filtered	Filtered	Filtered	Filtered	Filtered	Filtered	Filtered	Filtered	Filtered	Filtered	Filtered
O15085	ARHGEF11	Rho guanine nucleotide exchange factor 11	ARHGB_HUMAN	73121.1	71193.3	75484.3	93511.7	40140.3	23649.8	44072.8	68972.3	Filtered	Filtered	Filtered	31121.9	Filtered	Filtered	Filtered	Filtered	Filtered	Filtered	Filtered	Filtered	Filtered	Filtered	Filtered	Filtered	59644	81100.9	66102	57389.7	62979.4	46275.5	65833.5	46735.8	Filtered	Filtered	Filtered	Filtered	Filtered	Filtered	Filtered	Filtered	Filtered	Filtered	Filtered	Filtered	Filtered	Filtered
O15091	KIAA0391	Mitochondrial ribonuclease P catalytic subunit	MRPP3_HUMAN	Filtered	Filtered	Filtered	Filtered	Filtered	61284.7	122876	Filtered	Filtered	Filtered	16423.8	10679.9	605718	704091	749507	538129	812780	649138	731452	631760	260987	360296	355248	190602	Filtered	Filtered	Filtered	Filtered	Filtered	28243.6	Filtered	Filtered	Filtered	Filtered	Filtered	Filtered	666836	632568	805954	681220	768754	728283	868116	897762	278423	507018
O15111	CHUK	Inhibitor of nuclear factor kappa-B kinase subunit alpha	IKKA_HUMAN	207841	165471	171823	181027	35406.5	11852.9	258541	28111.8	9296.42	3881.8	Filtered	Filtered	Filtered	Filtered	Filtered	Filtered	Filtered	Filtered	Filtered	Filtered	Filtered	Filtered	Filtered	Filtered	154090	225017	164201	176333	37284.2	462434	242467	9125.67	Filtered	8510.52	2506.25	3500.13	Filtered	Filtered	Filtered	Filtered	Filtered	Filtered	Filtered	Filtered	Filtered	3512.78
O15116	LSM1	U6 snRNA-associated Sm-like protein LSm1	LSM1_HUMAN	263038	263347	270832	207556	385730	327763	277115	361712	25323.3	Filtered	Filtered	15126.3	Filtered	Filtered	Filtered	Filtered	18953.8	Filtered	Filtered	11076.7	52257.2	15086	12751.3	16503.6	155412	313601	303560	314868	367964	333356	292136	374685	18977	39883.9	Filtered	Filtered	Filtered	Filtered	Filtered	Filtered	Filtered	9980.19	Filtered	Filtered	18748.6	20970.3
O15118	NPC1	NPC intracellular cholesterol transporter 1	NPC1_HUMAN	Filtered	Filtered	Filtered	21746.1	Filtered	61967.6	54325.6	Filtered	202483	312782	508756	145810	2.67813e+06	3.3912e+06	3.41178e+06	2363281	84658.8	68413.8	59555.8	78892.1	65359.8	77995.7	107211	43357.5	Filtered	Filtered	Filtered	Filtered	13529.4	Filtered	128372	19469.1	166148	217214	123704	136711	3.20856e+06	3348060	2906305	3.23356e+06	48336.7	71927.7	82586.5	88811.6	52009.5	95755
O15120	AGPAT2	1-acyl-sn-glycerol-3-phosphate acyltransferase beta	PLCB_HUMAN	Filtered	Filtered	Filtered	Filtered	Filtered	Filtered	Filtered	43474.6	Filtered	Filtered	32908.9	Filtered	256779	378780	428364	404120	114288	50516.8	76520.1	Filtered	32910.8	98661.1	112883	21854	Filtered	Filtered	Filtered	Filtered	Filtered	Filtered	Filtered	Filtered	Filtered	48212.3	Filtered	5427.56	332038	546654	413166	460664	Filtered	Filtered	106151	208636	26210.6	122166
O15121	DEGS1	Sphingolipid delta(4)-desaturase DES1	DEGS1_HUMAN	Filtered	Filtered	Filtered	Filtered	Filtered	Filtered	Filtered	Filtered	Filtered	Filtered	Filtered	Filtered	58341.1	50586.2	51998.9	55678.9	Filtered	Filtered	Filtered	Filtered	Filtered	Filtered	Filtered	Filtered	Filtered	Filtered	Filtered	Filtered	Filtered	Filtered	Filtered	Filtered	Filtered	Filtered	Filtered	Filtered	26316	59903.5	34241.6	35825.4	Filtered	Filtered	Filtered	Filtered	Filtered	Filtered
O15126	SCAMP1	Secretory carrier-associated membrane protein 1	SCAM1_HUMAN	Filtered	Filtered	Filtered	Filtered	60953.5	70685.8	32896.5	65318.8	37248.5	31671.4	27638.9	27436.5	348875	481079	510000	402497	Filtered	Filtered	Filtered	Filtered	Filtered	Filtered	Filtered	Filtered	Filtered	Filtered	Filtered	Filtered	106628	119714	87393.1	38682.2	20504.8	30663	32386.2	29434.7	411707	526827	423813	497625	Filtered	Filtered	Filtered	Filtered	Filtered	Filtered
O15127	SCAMP2	Secretory carrier-associated membrane protein 2	SCAM2_HUMAN	Filtered	Filtered	Filtered	Filtered	Filtered	Filtered	Filtered	Filtered	35818.4	Filtered	11587.9	44304.6	418773	471604	465765	426886	Filtered	Filtered	Filtered	Filtered	Filtered	Filtered	45579.9	Filtered	Filtered	Filtered	Filtered	Filtered	Filtered	Filtered	Filtered	Filtered	Filtered	5063.49	20018.9	4759.17	410513	649101	397247	233619	Filtered	Filtered	Filtered	Filtered	Filtered	Filtered
O15143	ARPC1B	Actin-related protein 2/3 complex subunit 1B	ARC1B_HUMAN	799276	811423	839995	805405	536886	398381	404415	495892	114652	48837.7	41824	76054.8	26228.9	30953.1	Filtered	32311.4	110442	98083.2	94463.1	77328.3	97907.8	121521	115670	142810	782185	807995	836658	848278	830911	713733	619680	445399	60838.9	107419	52187.2	66450.8	Filtered	Filtered	Filtered	39013.5	102049	125549	133790	114615	120017	186817
O15144	ARPC2	Actin-related protein 2/3 complex subunit 2	ARPC2_HUMAN	748487	549984	701926	581353	614490	422240	467071	499703	98124.6	48019.5	67825.9	107057	85846.6	129806	134509	58698.5	154671	132521	132669	152071	141860	173287	165303	193595	405040	584804	592106	984727	576495	587527	604098	574182	69395.2	126293	81013.1	71030.4	45421.7	245175	160311	143970	124527	137579	165579	169083	147571	217710
O15145	ARPC3	Actin-related protein 2/3 complex subunit 3	ARPC3_HUMAN	135014	285548	301417	178847	233535	132404	102945	88134.5	101029	56294.4	31633.8	84902.9	13278.6	Filtered	Filtered	Filtered	21079	40330.5	51880.8	51042.2	77180.4	132528	94916.4	124003	144487	237927	166354	345092	243779	393225	202317	227933	56253.3	89643.7	49470.3	54058.9	Filtered	Filtered	Filtered	Filtered	16714.6	34750.5	76064.6	19452.4	103277	124550
O15155	BET1	BET1 homolog	BET1_HUMAN	Filtered	Filtered	Filtered	Filtered	Filtered	Filtered	Filtered	Filtered	Filtered	Filtered	Filtered	Filtered	84484.1	77224.3	87199.4	75142.7	Filtered	Filtered	Filtered	Filtered	Filtered	Filtered	Filtered	Filtered	Filtered	Filtered	Filtered	Filtered	Filtered	Filtered	Filtered	Filtered	Filtered	Filtered	Filtered	Filtered	85337.1	44757	47837.1	76511.1	Filtered	Filtered	Filtered	Filtered	Filtered	Filtered
O15156	ZBTB7B	Zinc finger and BTB domain-containing protein 7B	ZBT7B_HUMAN	Filtered	Filtered	6301.06	Filtered	58124.2	23607	56737.6	35723.3	Filtered	Filtered	5412.71	Filtered	Filtered	3766.41	3587.16	Filtered	141307	163947	140896	166524	13774.9	18969.9	14510.5	9151.63	Filtered	3155.15	Filtered	4391.28	51500.9	54363.6	84978.5	54736.4	Filtered	4111.06	2124.8	3719.2	Filtered	Filtered	Filtered	2414.88	171597	268827	142054	201593	12626.4	15058.2
O15160	POLR1C	DNA-directed RNA polymerases I and III subunit RPAC1	RPAC1_HUMAN	455603	241007	314158	353936	340206	268039	277808	251803	197635	128239	83981.2	80312.1	137479	141925	244548	99560.8	630398	517232	432095	362010	101172	109854	103252	70993.4	279148	350264	475864	231935	222096	202333	373981	240090	126779	127388	105302	115996	205058	270217	251879	121599	494523	562327	487142	457716	69497.4	144262
O15164	TRIM24	Transcription intermediary factor 1-alpha	TIF1A_HUMAN	100714	24166.6	91212.3	29451.8	156891	132407	372450	166415	118479	76718.4	76790.1	80372.9	106026	111183	87324.1	107728	209213	213959	207070	276450	117765	22315.3	12258.5	18241.5	50686.1	74774.4	Filtered	Filtered	177106	225758	231781	214957	196018	185261	80554.1	81248.1	200621	251115	150587	144175	257875	393811	337049	378925	85195.3	157107
O15173	PGRMC2	Membrane-associated progesterone receptor component 2	PGRC2_HUMAN	91548.2	93592.4	73741.6	35664.2	184851	131392	258834	133313	278890	213568	227447	284564	3355305	3.73196e+06	3.55039e+06	3.05501e+06	106779	102175	87107.7	163097	175922	245342	197012	128326	32204.7	25437.9	28589.3	Filtered	176945	175340	175497	264418	290084	491070	262799	269469	3.18811e+06	4365818	3.18819e+06	3.72117e+06	90013.1	132009	154583	211424	172225	247059
O15212	PFDN6	Prefoldin subunit 6	PFD6_HUMAN	1.67088e+06	1.19948e+06	1.09457e+06	1.31917e+06	212056	133147	152559	107837	Filtered	Filtered	21686	77824.6	36824	Filtered	Filtered	Filtered	26369.6	Filtered	17170.5	27802.5	37236	19597.7	37178.8	71993.2	1.23701e+06	1.16077e+06	968982	1.04663e+06	191846	185054	142123	90864.5	Filtered	6437.44	Filtered	17733.5	Filtered	Filtered	Filtered	Filtered	91223.8	Filtered	Filtered	Filtered	63810	58842.9
O15213	WDR46	WD repeat-containing protein 46	WDR46_HUMAN	Filtered	Filtered	Filtered	Filtered	Filtered	Filtered	Filtered	Filtered	Filtered	Filtered	Filtered	3552.4	Filtered	Filtered	Filtered	Filtered	130882	113075	110653	92525.8	616345	659362	663451	689869	Filtered	Filtered	Filtered	Filtered	Filtered	Filtered	Filtered	Filtered	6678.31	Filtered	Filtered	Filtered	Filtered	Filtered	Filtered	Filtered	117035	157823	129696	108855	466031	753461
O15226	NKRF	NF-kappa-B-repressing factor	NKRF_HUMAN	847299	Filtered	746473	Filtered	174679	107314	146996	166275	31005.6	5997.37	Filtered	36711.4	65680.5	55076.2	91504.9	38493.2	773309	759948	767389	629868	480346	608843	555208	618442	Filtered	649381	602009	782880	175244	187037	189191	85886.5	Filtered	16317.7	23729.7	18902.6	8787.79	81839.8	57418.5	78697.6	607658	758797	705914	667641	485697	682973
O15228	GNPAT	Dihydroxyacetone phosphate acyltransferase	GNPAT_HUMAN	Filtered	Filtered	Filtered	Filtered	Filtered	Filtered	Filtered	Filtered	1.08165e+06	1199189	980064	1.16342e+06	177018	224840	294586	250727	72614.6	34587.5	55074	Filtered	30081.8	Filtered	41952.8	Filtered	Filtered	Filtered	Filtered	Filtered	10344.5	Filtered	Filtered	Filtered	1.08432e+06	1.3695e+06	952528	1.20849e+06	289237	214586	197248	349212	47413.3	57571.1	40480.9	33530.1	25780.2	35039.9
O15230	LAMA5	Laminin subunit alpha-5	LAMA5_HUMAN	Filtered	Filtered	3611.81	Filtered	Filtered	28835.6	93274.1	Filtered	314744	259191	310278	301397	243275	240390	305233	190196	245463	266166	250952	245141	113448	164301	138078	86452.7	Filtered	Filtered	Filtered	Filtered	Filtered	4015.38	Filtered	15549.8	476604	500877	373584	345663	219222	315878	227960	299396	269401	405906	383318	322757	123228	241857
O15234	CASC3	Protein CASC3	CASC3_HUMAN	Filtered	6336.14	7215.01	5856.95	99601.6	69961	101426	121355	Filtered	Filtered	Filtered	Filtered	246345	191122	244312	71260.7	358996	237602	336162	286906	351407	405667	299755	385936	9714.61	7094.16	Filtered	5251.96	176875	128682	134655	119024	Filtered	Filtered	Filtered	Filtered	57613.4	296487	252122	262476	273771	332701	386871	368647	386137	409628
O15235	MRPS12	28S ribosomal protein S12, mitochondrial	RT12_HUMAN	Filtered	Filtered	Filtered	Filtered	Filtered	Filtered	Filtered	Filtered	Filtered	Filtered	Filtered	Filtered	181165	216024	212174	180235	Filtered	Filtered	Filtered	Filtered	Filtered	Filtered	Filtered	Filtered	Filtered	Filtered	Filtered	Filtered	Filtered	Filtered	Filtered	Filtered	Filtered	Filtered	Filtered	Filtered	294694	418889	250622	267211	Filtered	Filtered	Filtered	Filtered	Filtered	Filtered
O15239	NDUFA1	NADH dehydrogenase [ubiquinone] 1 alpha subcomplex subunit 1	NDUA1_HUMAN	Filtered	Filtered	Filtered	Filtered	Filtered	Filtered	Filtered	Filtered	Filtered	Filtered	Filtered	Filtered	78567.1	83109.8	90916	73775.2	9221.13	7808.81	10158.5	8673.64	Filtered	Filtered	Filtered	Filtered	Filtered	Filtered	Filtered	Filtered	Filtered	Filtered	Filtered	Filtered	Filtered	Filtered	Filtered	Filtered	59645.7	104165	56174.9	75250.9	Filtered	Filtered	6223.65	6425.3	4258.47	Filtered
O15254	ACOX3	Peroxisomal acyl-coenzyme A oxidase 3	ACOX3_HUMAN	32075.9	Filtered	37026.7	Filtered	Filtered	Filtered	20496.4	Filtered	1.15835e+06	1069360	1.0766e+06	974903	19570.7	Filtered	45686.3	Filtered	40402.4	Filtered	Filtered	Filtered	Filtered	3813.36	Filtered	6985.7	Filtered	54451.2	Filtered	56451.9	Filtered	Filtered	Filtered	Filtered	1.10973e+06	1.37998e+06	810518	1.05152e+06	556836	152552	15235.9	558104	85947	5761.18	83182.9	Filtered	115742	19666.5
O15258	RER1	Protein RER1	RER1_HUMAN	Filtered	Filtered	Filtered	Filtered	102163	64521.3	81133.3	63357.5	147842	170750	219516	210984	538913	615675	525539	549561	154041	140008	155205	183898	163965	259533	107477	98213	Filtered	Filtered	Filtered	Filtered	107001	150064	96569.9	52831.7	174130	367755	96327	158239	453674	728556	536832	515483	124630	144360	166338	171909	172674	356919
O15260	SURF4	Surfeit locus protein 4	SURF4_HUMAN	Filtered	Filtered	Filtered	Filtered	Filtered	113197	157164	153168	89234.6	66582.3	118302	127000	835960	1.10018e+06	1.33197e+06	1.25538e+06	10054.6	55772.6	Filtered	18715.9	10763.4	Filtered	48394	26711	Filtered	Filtered	Filtered	Filtered	151382	240053	24501.8	19169.7	127568	152927	62643.9	67825.1	772980	1.30227e+06	1.42401e+06	1.20239e+06	9720.34	10093.6	26986.4	27863.2	7223.2	Filtered
O15269	SPTLC1	Serine palmitoyltransferase 1	SPTC1_HUMAN	Filtered	Filtered	20265.4	Filtered	Filtered	29174.7	63212.4	31730.6	785112	825162	985047	1.04421e+06	856396	918433	868333	721204	133078	137874	137495	105218	100490	110588	106062	84959.8	Filtered	Filtered	Filtered	Filtered	39478.1	Filtered	49889.5	Filtered	997793	1.51944e+06	599048	651404	660618	1.2422e+06	937792	882787	141644	44138.9	175294	150162	110193	146197
O15270	SPTLC2	Serine palmitoyltransferase 2	SPTC2_HUMAN	Filtered	Filtered	Filtered	Filtered	Filtered	30867.5	Filtered	Filtered	419329	639384	478158	488464	284930	312529	344915	534642	56995	62371.8	131890	94060.4	56695.8	92648.7	78449.2	Filtered	Filtered	Filtered	Filtered	Filtered	Filtered	Filtered	Filtered	Filtered	747057	780115	353921	375800	275721	576027	431998	372100	77744.4	121209	165004	75482.6	38552.7	77320
O15287	FANCG	Fanconi anemia group G protein	FANCG_HUMAN	Filtered	Filtered	Filtered	Filtered	Filtered	Filtered	Filtered	Filtered	Filtered	Filtered	Filtered	Filtered	Filtered	Filtered	Filtered	Filtered	72689.9	63247.5	73573.3	52002.8	Filtered	64445.4	52047.5	Filtered	Filtered	Filtered	Filtered	Filtered	Filtered	Filtered	Filtered	61686.3	Filtered	Filtered	Filtered	8573.32	Filtered	Filtered	Filtered	Filtered	59205.9	73285.1	89161.6	79682.1	Filtered	66494.7
O15294	OGT	UDP-N-acetylglucosamine--peptide N-acetylglucosaminyltransferase 110 kDa subunit	OGT1_HUMAN	635139	510685	563853	540623	625783	499180	821768	631468	180387	134762	203904	134653	51110.5	53785.9	48889	86419.6	1.08973e+06	1.09892e+06	885068	850652	219359	186955	149323	151327	614247	565239	584435	430115	1.03125e+06	922816	1.06605e+06	659066	136543	254965	101702	119090	53764.3	115156	57185.8	50592.9	1.03466e+06	1.35156e+06	1.15872e+06	1.13661e+06	209371	274139
O15297	PPM1D	Protein phosphatase 1D	PPM1D_HUMAN	Filtered	47030.9	52766.7	58079.3	Filtered	Filtered	42326.2	Filtered	Filtered	Filtered	Filtered	Filtered	17100	Filtered	Filtered	Filtered	60528	57852.2	48779.4	37649	1575.43	4524.31	Filtered	Filtered	Filtered	42954	Filtered	Filtered	26193.4	Filtered	Filtered	Filtered	Filtered	Filtered	Filtered	Filtered	Filtered	Filtered	Filtered	Filtered	48691.9	66035.3	60133.5	54828.2	Filtered	20133.4
O15305	PMM2	Phosphomannomutase 2	PMM2_HUMAN	1.04631e+06	768617	964914	1.08175e+06	Filtered	Filtered	Filtered	Filtered	NaN	13975	NaN	NaN	Filtered	NaN	Filtered	Filtered	Filtered	Filtered	Filtered	Filtered	Filtered	Filtered	Filtered	Filtered	776128	1.33062e+06	819885	556482	Filtered	Filtered	Filtered	Filtered	NaN	21857.4	Filtered	NaN	Filtered	Filtered	Filtered	Filtered	Filtered	Filtered	Filtered	Filtered	Filtered	4399.51
O15315	RAD51B	DNA repair protein RAD51 homolog 2	RA51B_HUMAN	Filtered	Filtered	Filtered	Filtered	101475	58079.1	67526.6	24945	Filtered	Filtered	Filtered	Filtered	Filtered	Filtered	Filtered	Filtered	Filtered	Filtered	Filtered	Filtered	Filtered	Filtered	Filtered	Filtered	Filtered	Filtered	Filtered	Filtered	59917.5	107410	58958.4	53923.9	Filtered	Filtered	Filtered	Filtered	Filtered	Filtered	Filtered	Filtered	Filtered	Filtered	Filtered	Filtered	Filtered	Filtered
O15318	POLR3G	DNA-directed RNA polymerase III subunit RPC7	RPC7_HUMAN	198980	119300	235818	240425	265921	87736	209978	319640	125448	89130.2	40118.7	118977	26529.4	46815.3	Filtered	54163.6	252496	242599	189372	264858	Filtered	Filtered	Filtered	Filtered	202209	218417	198629	139206	347969	345088	357374	156657	111175	159304	65855.7	61020	83015.1	70326	Filtered	60100	168455	279741	215956	255924	Filtered	23859.4
O15344	MID1	E3 ubiquitin-protein ligase Midline-1	TRI18_HUMAN	152933	90352.9	92811.9	80897.6	246764	214715	225566	286326	Filtered	Filtered	Filtered	Filtered	Filtered	Filtered	Filtered	Filtered	6569.96	4319.8	8618.04	22467.1	16394.8	4599.79	8426.01	Filtered	105653	102008	153125	91813	351268	376884	255295	184446	Filtered	NaN	Filtered	Filtered	Filtered	Filtered	Filtered	Filtered	Filtered	19293.2	Filtered	10239	6380.03	9294.43
O15347	HMGB3	High mobility group protein B3	HMGB3_HUMAN	2.54345e+06	2406445	2.52505e+06	2841739	6.60994e+06	5485473	5.88871e+06	6969563	158844	95744.5	89035.2	114202	42800.1	29527.3	38913.4	28655.8	148713	132287	98598	139090	68251.4	122447	114501	60704.3	2.31557e+06	2.49865e+06	2.57977e+06	2.74633e+06	9009538	8861565	6941503	5978885	100148	184869	55260.5	71754.8	21846.4	40546.8	Filtered	23730.9	151250	21317.1	46893.8	273733	70361.9	184769
O15355	PPM1G	Protein phosphatase 1G	PPM1G_HUMAN	1.82703e+06	2.15009e+06	2.09804e+06	2.4866e+06	641174	333115	330162	684953	301232	151174	56594.6	86128.2	29511.6	Filtered	7131.43	Filtered	19460.3	9670.62	8571.87	Filtered	Filtered	Filtered	25705.3	27180.2	1.99506e+06	2.41232e+06	2.27885e+06	1.54604e+06	563685	536369	440780	294141	130613	179341	49894.7	99779.8	Filtered	Filtered	Filtered	Filtered	75286.9	14240.6	30537.2	Filtered	91119.6	153263
O15357	INPPL1	Phosphatidylinositol 3,4,5-trisphosphate 5-phosphatase 2	SHIP2_HUMAN	855731	698956	860626	788867	428848	318175	324619	445781	74818.1	57024.4	54916.1	49024.6	Filtered	10270.6	Filtered	Filtered	Filtered	47922.8	20774.6	Filtered	Filtered	Filtered	Filtered	6924.4	781478	916709	957717	825695	562393	657300	396155	393135	50309.5	85162.9	61938.8	55790	35329.4	83019.5	Filtered	64980.6	Filtered	Filtered	Filtered	Filtered	44488.7	42570.6
O15360	FANCA	Fanconi anemia group A protein	FANCA_HUMAN	38884.1	20443.6	31400.9	26081.5	33902.8	33476.5	47685.2	36722.8	10653.8	5328.78	10658.9	8787.03	13915.6	Filtered	16046.1	15389.2	69087.5	69178.1	58087.5	56165.7	10011.7	26242.8	22150.8	15902.5	28509	14926.1	19880.4	16531.6	34321.8	39663.9	42255.2	43241.3	6230.51	4317.05	6593.86	Filtered	14925.4	11899.9	16225.5	16557.4	56666.3	61255.4	62789.9	58817.2	1820.24	24775.3
O15371	EIF3D	Eukaryotic translation initiation factor 3 subunit D	EIF3D_HUMAN	373541	444515	426122	377651	1.89019e+06	1.88766e+06	1.74264e+06	1.92428e+06	89103.9	107948	116748	126446	242952	232050	317720	289509	402151	323676	134066	235432	83056.8	85257.3	76541.5	82960.5	283086	468620	445391	366341	2288521	2.51486e+06	2.07553e+06	1.67971e+06	87183.8	121840	81769	96426.1	215181	276360	179961	274233	378892	403254	299941	557419	74930.8	153778
O15372	EIF3H	Eukaryotic translation initiation factor 3 subunit H	EIF3H_HUMAN	2.74401e+06	2200437	2.28172e+06	1.99373e+06	8684499	7105554	8333953	8730526	398851	370641	570990	570426	1.03062e+06	1.16229e+06	1.2925e+06	1.07124e+06	1.5595e+06	1.40585e+06	1.0931e+06	1180170	168401	67630.1	165846	150814	2.03594e+06	2095108	2.21137e+06	1.75746e+06	11205498	13028745	9712358	6685561	388176	629124	306522	363302	1.04065e+06	1.75816e+06	774330	1.36047e+06	1433420	1.67488e+06	1.35904e+06	2.07212e+06	146894	231413
O15379	HDAC3	Histone deacetylase 3	HDAC3_HUMAN	31151.4	Filtered	32987.8	Filtered	125587	139480	234776	138104	55847.1	40063.1	94187.2	52884.6	22573.3	121035	134555	120974	195831	145001	204177	144463	13509	49228.8	14680.1	70677	Filtered	Filtered	Filtered	Filtered	113375	102308	188853	154424	25295.2	52580.2	42649.2	28963.2	127169	196753	161569	165329	150355	163411	168191	156200	17730	25817.8
O15381	NVL	Nuclear valosin-containing protein-like	NVL_HUMAN	Filtered	Filtered	Filtered	Filtered	47205.4	Filtered	69566.2	53942.8	11227.3	Filtered	63453.5	Filtered	Filtered	82148.8	31837.8	36295	207724	208698	254672	233938	924252	1.01744e+06	1.009e+06	947474	Filtered	Filtered	Filtered	18827.7	86947.1	67400	66049.2	62923.7	Filtered	Filtered	Filtered	Filtered	17843.4	58982.4	23392.8	25972.8	195504	221656	336459	277749	675330	1.02595e+06
O15382	BCAT2	Branched-chain-amino-acid aminotransferase, mitochondrial	BCAT2_HUMAN	96047.5	Filtered	18680.3	Filtered	66620.3	21594	45089.9	32100.1	77432.9	54316.2	93679.7	61377.2	847385	873138	1.07997e+06	839107	26278.1	24689.5	15119.9	37550	100180	36060.4	49181.5	52319.4	6951.77	Filtered	Filtered	Filtered	33450.8	49773.4	27538.9	42309.5	60573.4	80356.6	22846	71633.4	720096	891510	981372	921147	12183.2	Filtered	90111.5	53174.1	43944.6	61234.9
O15392	BIRC5	Baculoviral IAP repeat-containing protein 5	BIRC5_HUMAN	Filtered	Filtered	Filtered	Filtered	Filtered	Filtered	Filtered	Filtered	Filtered	17078.8	7232.91	10462.2	5547.32	7653.95	Filtered	Filtered	107445	136337	100356	75031.6	224378	160209	151891	55852.4	13344.6	Filtered	Filtered	13978.5	Filtered	Filtered	10461	13661.8	14392	14148.3	20527.3	21354.9	Filtered	Filtered	Filtered	Filtered	109034	162303	115940	125648	107467	168735
O15397	IPO8	Importin-8	IPO8_HUMAN	301688	282243	286564	291731	735424	464659	610962	590042	55139.9	17334.4	Filtered	62974.5	7899.06	5326.46	Filtered	Filtered	Filtered	Filtered	Filtered	Filtered	8605.82	19983.6	20072.3	3950.31	221250	318797	359250	331779	816840	884332	742863	606616	Filtered	47892.3	13402.3	17566.8	6814.6	Filtered	Filtered	Filtered	Filtered	Filtered	Filtered	Filtered	23559.6	45238.6
O15400	STX7	Syntaxin-7	STX7_HUMAN	Filtered	Filtered	Filtered	Filtered	83957.6	24083.9	23800.4	30175.7	19433.2	31740.9	52963.5	36274.8	808897	862367	882596	758612	41603.5	24575.8	41523.2	14039.2	33666.3	75387.3	90619.6	31087.6	Filtered	Filtered	Filtered	Filtered	53918.2	92723.8	44807.8	22164.3	13808	24200.9	24796.2	11379.3	820016	1.5107e+06	844776	968057	41512	61929.4	64741.1	53538.3	35759.3	63849.3
O15409	FOXP2	Forkhead box protein P2	FOXP2_HUMAN	Filtered	Filtered	Filtered	Filtered	256254	190680	234185	212102	Filtered	Filtered	Filtered	Filtered	Filtered	Filtered	Filtered	Filtered	81165.5	43516.9	50680.4	63554.1	Filtered	Filtered	Filtered	Filtered	Filtered	Filtered	Filtered	Filtered	330135	323200	305925	220592	Filtered	Filtered	Filtered	Filtered	Filtered	Filtered	Filtered	Filtered	34798.5	37090.2	Filtered	21193.1	Filtered	Filtered
O15417	TNRC18	Trinucleotide repeat-containing gene 18 protein	TNC18_HUMAN	Filtered	Filtered	Filtered	Filtered	Filtered	Filtered	Filtered	Filtered	Filtered	Filtered	Filtered	Filtered	49709.9	56664.9	49957.4	41539.5	217597	206486	146341	176171	74041.9	141008	82906.8	88467	Filtered	Filtered	Filtered	Filtered	Filtered	Filtered	12940	Filtered	Filtered	Filtered	Filtered	Filtered	27876.1	76566.4	35430.7	37959.5	118390	153569	144112	198084	102189	109491
O15427	SLC16A3	Monocarboxylate transporter 4	MOT4_HUMAN	90941.6	52177.8	73431.7	65609.2	166133	122034	180498	144853	246088	285363	503568	504466	2.30981e+06	3093639	3015803	2848222	34885.2	52825.5	66709.6	88235.2	297383	390782	312367	343674	65213.2	68558.6	61908.9	64361.1	102654	282985	266934	114899	157100	550565	253558	249214	1.00613e+06	3.05044e+06	2798371	1.79995e+06	28345.2	47543.6	111155	72366.1	211770	313521
O15439	ABCC4	Multidrug resistance-associated protein 4	MRP4_HUMAN	16098	27004.9	Filtered	13725.4	22317.9	Filtered	Filtered	Filtered	10754.2	60038.2	27575.5	14925	439156	531685	535162	444043	4198.4	22538.5	Filtered	Filtered	50207.5	78072.5	53736.3	79793.8	51019.6	15899.2	7552.19	14553	39880.1	Filtered	24997.4	Filtered	7498.57	11478	9108.22	14145.3	474747	698983	513365	508420	2657.06	16528.7	21214.6	11340	53311.7	89997.1
O15440	ABCC5	Multidrug resistance-associated protein 5	MRP5_HUMAN	Filtered	Filtered	Filtered	Filtered	Filtered	Filtered	Filtered	Filtered	Filtered	Filtered	Filtered	Filtered	135497	76437	181874	108099	37569.9	37613	35657.1	32722.8	24556.1	38928.3	30875.6	23028.9	Filtered	Filtered	Filtered	Filtered	Filtered	Filtered	Filtered	Filtered	Filtered	Filtered	Filtered	Filtered	140132	208522	148187	148775	28846.5	66197.1	39231.2	56327.5	22841.8	57713.1
O15446	CD3EAP	DNA-directed RNA polymerase I subunit RPA34	RPA34_HUMAN	Filtered	Filtered	Filtered	Filtered	54739.3	22127.5	147567	106319	Filtered	Filtered	Filtered	11512.9	135072	193615	226732	127547	249707	298830	215463	256800	134399	156750	126757	109073	Filtered	Filtered	Filtered	Filtered	28315.4	19104.5	147251	129962	Filtered	Filtered	Filtered	Filtered	128807	254427	195590	215981	203744	259258	221220	293294	104772	142388
O15455	TLR3	Toll-like receptor 3	TLR3_HUMAN	317210	372167	371656	367603	1.02818e+06	778598	1053395	913220	57478.2	42086.9	Filtered	59802.1	273280	447488	594313	479600	419940	447254	341458	333744	32068.7	30380.3	30724.5	37387.9	208210	375504	388803	331346	1.41526e+06	1.82754e+06	1.60131e+06	783988	41876.8	Filtered	Filtered	40520.4	338336	396235	289541	531833	311163	383106	338154	320855	24849.9	40384.4
O15460	P4HA2	Prolyl 4-hydroxylase subunit alpha-2	P4HA2_HUMAN	Filtered	Filtered	83389.5	Filtered	12778.5	120186	214115	195047	2.24028e+06	2.91536e+06	1.83693e+06	1.76232e+06	154311	231863	164281	132911	111598	230497	122120	116799	48350.4	52229.4	53477.8	13359.6	Filtered	Filtered	Filtered	Filtered	Filtered	21260.8	25456.3	190366	2.28415e+06	2.71585e+06	1.53426e+06	2.19457e+06	215331	273033	164195	179774	105252	174780	154328	154644	46728.4	69971.3
O15479	MAGEB2	Melanoma-associated antigen B2	MAGB2_HUMAN	503777	271667	478732	280147	708661	507825	659807	601092	Filtered	Filtered	23571.8	8995.63	135993	136694	157143	115745	305524	292375	274240	297127	73622.1	82229.6	66632.4	94201.8	415544	326836	325545	374140	726586	843904	737077	550115	Filtered	Filtered	Filtered	Filtered	87120	176570	123128	95265.6	181045	213347	226427	251578	89461.2	179082
O15498	YKT6	Synaptobrevin homolog YKT6	YKT6_HUMAN	126556	187668	192682	276476	Filtered	Filtered	Filtered	Filtered	64816.3	91461	46021.6	59955.9	37015.6	Filtered	Filtered	20751.6	Filtered	Filtered	Filtered	Filtered	43728.8	104709	12008	8679.29	123119	169930	152050	195673	Filtered	Filtered	6727.69	Filtered	34453.2	26216.5	63656.8	68564.8	Filtered	10549.6	8339.88	Filtered	Filtered	Filtered	17158.2	Filtered	99240.9	99991.6
O15504	NUPL2	Nucleoporin-like protein 2	NUPL2_HUMAN	Filtered	Filtered	Filtered	Filtered	Filtered	Filtered	Filtered	Filtered	Filtered	Filtered	Filtered	Filtered	Filtered	9796.41	Filtered	Filtered	70354.8	66056.5	107430	86142.9	552697	855049	630554	307654	Filtered	Filtered	Filtered	Filtered	12049.4	95199.8	62927.9	115519	Filtered	Filtered	Filtered	Filtered	Filtered	Filtered	Filtered	Filtered	41292.4	52333.6	123167	127190	469358	687815
O15511	ARPC5	Actin-related protein 2/3 complex subunit 5	ARPC5_HUMAN	904449	925768	909779	1.12408e+06	459221	212320	102650	309871	119244	40051.6	33293	89132.5	Filtered	Filtered	Filtered	Filtered	Filtered	15461.2	Filtered	Filtered	38804.2	82385.1	73679.4	146771	1.07092e+06	951053	820725	1.27845e+06	305256	433876	365673	296948	83101.6	115318	62838.4	60868.5	Filtered	Filtered	Filtered	Filtered	Filtered	12035.8	24978.6	12543.1	78538.3	120881
O15514	POLR2D	DNA-directed RNA polymerase II subunit RPB4	RPB4_HUMAN	36745.1	95495.4	Filtered	48540.4	19526.1	36045	35488.9	Filtered	31317.8	38952.7	Filtered	43845.6	21828.4	Filtered	15973.4	24719.9	46529	13805.5	35613.1	48339.6	65872.2	127995	216894	57366.7	Filtered	24031.9	Filtered	47086.5	47730	26076.3	Filtered	Filtered	21399.8	26131.5	Filtered	Filtered	26978.8	Filtered	Filtered	Filtered	67545.6	89582.5	16028	101812	44262.9	151082
O15516	CLOCK	Circadian locomoter output cycles protein kaput	CLOCK_HUMAN	Filtered	Filtered	Filtered	Filtered	Filtered	Filtered	Filtered	Filtered	Filtered	Filtered	Filtered	Filtered	Filtered	Filtered	Filtered	Filtered	20030.7	16186.7	17641.3	16538.6	Filtered	Filtered	Filtered	Filtered	Filtered	Filtered	Filtered	Filtered	Filtered	Filtered	Filtered	Filtered	Filtered	Filtered	Filtered	Filtered	Filtered	Filtered	Filtered	Filtered	11055.2	15604.1	16001.2	Filtered	Filtered	Filtered
O15527	OGG1	N-glycosylase/DNA lyase	OGG1_HUMAN	Filtered	Filtered	Filtered	48265.3	114757	92956.9	88528.9	72323.8	8117.13	Filtered	Filtered	6923.1	Filtered	47083.4	53494.5	40863	47587.4	30177.2	44870.6	39058.6	12812.1	12557.8	Filtered	Filtered	Filtered	Filtered	Filtered	Filtered	98729.1	96748.7	100783	80106.9	Filtered	Filtered	3462.18	Filtered	Filtered	24091.8	23823.7	Filtered	36957.8	Filtered	25419.8	30013.1	Filtered	Filtered
O15530	PDPK1	3-phosphoinositide-dependent protein kinase 1	PDPK1_HUMAN	NaN	NaN	NaN	NaN	58110.2	NaN	NaN	NaN	14087	48847.6	49293.4	Filtered	85581.3	60003.1	55733.9	77722.2	Filtered	Filtered	Filtered	Filtered	Filtered	27529.2	35680	15277.5	NaN	NaN	NaN	NaN	NaN	74352.1	NaN	74876.8	32925.2	NaN	NaN	NaN	111749	128784	101773	78063.7	Filtered	Filtered	Filtered	Filtered	23417.7	30793.9
O15533	TAPBP	Tapasin	TPSN_HUMAN	Filtered	Filtered	Filtered	Filtered	Filtered	Filtered	Filtered	Filtered	80213.9	59452.1	49644.4	61144.9	841292	817840	857174	637164	74287.8	53806.6	83631.7	58182.5	56341.7	99693	69496.8	55532.3	Filtered	Filtered	Filtered	Filtered	Filtered	Filtered	Filtered	Filtered	69828.2	55477.5	2900.72	64303.1	563297	1.11483e+06	976208	1.03564e+06	70972	75035.3	124084	111493	53655.6	118703
O15541	RNF113A	E3 ubiquitin-protein ligase RNF113A	R113A_HUMAN	27159.4	21322.4	106110	106914	Filtered	Filtered	Filtered	Filtered	Filtered	Filtered	Filtered	Filtered	Filtered	Filtered	Filtered	Filtered	Filtered	Filtered	Filtered	Filtered	Filtered	Filtered	Filtered	Filtered	145321	109049	79470.1	116120	Filtered	Filtered	Filtered	Filtered	Filtered	Filtered	Filtered	Filtered	Filtered	Filtered	Filtered	Filtered	Filtered	Filtered	Filtered	Filtered	Filtered	Filtered
O15550	KDM6A	Lysine-specific demethylase 6A	KDM6A_HUMAN	Filtered	Filtered	Filtered	Filtered	Filtered	Filtered	Filtered	Filtered	Filtered	Filtered	Filtered	Filtered	Filtered	Filtered	Filtered	Filtered	Filtered	Filtered	9125.25	22625.8	Filtered	Filtered	Filtered	Filtered	Filtered	Filtered	Filtered	Filtered	Filtered	Filtered	Filtered	Filtered	Filtered	Filtered	Filtered	Filtered	Filtered	Filtered	Filtered	Filtered	Filtered	23436.3	8257.54	9388.99	Filtered	Filtered
O15554	KCNN4	Intermediate conductance calcium-activated potassium channel protein 4	KCNN4_HUMAN	Filtered	Filtered	Filtered	Filtered	Filtered	Filtered	Filtered	Filtered	Filtered	Filtered	Filtered	Filtered	51123.9	65816.9	85478.4	99857.6	14536.5	15593.3	14888.9	12015.1	10714.8	23400.5	Filtered	20262.3	Filtered	Filtered	Filtered	Filtered	Filtered	32303	Filtered	Filtered	Filtered	Filtered	Filtered	Filtered	92329.3	133682	73396	69839.6	13708.8	18855.9	17292	11845.3	14695.5	Filtered
O43143	DHX15	Pre-mRNA-splicing factor ATP-dependent RNA helicase DHX15	DHX15_HUMAN	2513637	2767525	2.56064e+06	2.87138e+06	2066005	1.29294e+06	1.2954e+06	2.4139e+06	364945	134728	133942	197726	317450	251029	212872	292049	2817611	2.6206e+06	2367199	2007986	4759849	5.89188e+06	4466734	4773376	2.24967e+06	2.70024e+06	2.3827e+06	2730102	2595496	2.45049e+06	2.77688e+06	1.54239e+06	174446	256452	92118.5	103012	277819	415286	234316	230019	2.42746e+06	3.1565e+06	2.7663e+06	2.52656e+06	4266162	6158627
O43148	RNMT	mRNA cap guanine-N7 methyltransferase	MCES_HUMAN	115458	185872	227410	223418	1.01176e+06	642183	776602	754656	246982	211772	166178	244615	234907	100452	29786.8	215055	453059	307384	234441	314308	64350.7	33976.3	56109.5	38873.7	152641	166935	154433	132063	1.14394e+06	1.53376e+06	1.22691e+06	876976	218666	269501	152763	145338	91770.3	217758	150594	84357	323592	500285	374788	386439	48460.9	80335.8
O43149	ZZEF1	Zinc finger ZZ-type and EF-hand domain-containing protein 1	ZZEF1_HUMAN	40213.3	94392	166483	164610	38977.8	Filtered	45347.4	Filtered	Filtered	Filtered	Filtered	Filtered	Filtered	Filtered	Filtered	Filtered	Filtered	Filtered	Filtered	Filtered	Filtered	Filtered	Filtered	Filtered	183327	120236	186715	144027	Filtered	56279	Filtered	Filtered	Filtered	Filtered	Filtered	Filtered	Filtered	Filtered	Filtered	Filtered	Filtered	Filtered	Filtered	Filtered	Filtered	Filtered
O43156	TTI1	TELO2-interacting protein 1 homolog	TTI1_HUMAN	5.13804e+06	2.23497e+06	2941596	3341633	4.84848e+06	4.80437e+06	4951202	5787572	474459	292464	600180	474767	4085493	2.91538e+06	4.1673e+06	2031405	1.82164e+06	2.55513e+06	569754	1372042	787880	776232	573131	618960	2.49046e+06	4.1175e+06	2.55377e+06	4121310	6.81439e+06	6271675	6.19432e+06	6.69196e+06	375178	346011	283297	356532	2.73528e+06	2.29884e+06	2.74852e+06	3755645	1690027	2.63788e+06	1.27332e+06	1.61662e+06	809149	926819
O43159	RRP8	Ribosomal RNA-processing protein 8	RRP8_HUMAN	Filtered	Filtered	Filtered	Filtered	Filtered	14036.6	96869.1	63384.5	Filtered	Filtered	10565.5	Filtered	Filtered	Filtered	24744.1	Filtered	579059	676023	767219	584334	243212	347056	220933	185878	Filtered	Filtered	Filtered	Filtered	112677	27860.4	126733	54201.7	Filtered	Filtered	Filtered	Filtered	Filtered	Filtered	Filtered	Filtered	539110	731115	650350	681674	223727	416468
O43164	PJA2	E3 ubiquitin-protein ligase Praja-2	PJA2_HUMAN	80133.1	20397.8	38351.7	72853.5	9124.4	Filtered	Filtered	Filtered	Filtered	Filtered	Filtered	Filtered	Filtered	Filtered	Filtered	Filtered	Filtered	Filtered	Filtered	8950.34	NaN	NaN	Filtered	NaN	66889.6	24082.9	54349.2	67254.9	6218.87	Filtered	6624.86	NaN	Filtered	Filtered	Filtered	Filtered	Filtered	NaN	Filtered	Filtered	Filtered	Filtered	Filtered	Filtered	Filtered	Filtered
O43166	SIPA1L1	Signal-induced proliferation-associated 1-like protein 1	SI1L1_HUMAN	Filtered	Filtered	6976.02	Filtered	16365.1	7811.84	16702.5	39312.4	Filtered	Filtered	26780.5	20863.3	Filtered	Filtered	37985.6	Filtered	131344	115883	141013	103519	213050	232316	184876	203273	45015.5	Filtered	8635.22	Filtered	7363.31	10627.4	7575.07	5395.53	Filtered	Filtered	Filtered	Filtered	Filtered	Filtered	Filtered	46405.8	91461.8	146838	117837	136949	153519	217582
O43169	CYB5B	Cytochrome b5 type B	CYB5B_HUMAN	Filtered	Filtered	60727	Filtered	78109.6	53878.6	92763	Filtered	130153	89006.6	146121	150959	8.29895e+06	7957672	8382655	6574374	30020.3	24762.5	72875.7	51457.7	57152.4	57829.6	67614.2	48891.3	Filtered	Filtered	Filtered	Filtered	35888.8	42961.1	86989	Filtered	98007.1	179661	85084.1	84895.5	5.97768e+06	11033312	7.44591e+06	7535285	14259.7	26107.5	90600.4	32929.1	51103.1	178870
O43172	PRPF4	U4/U6 small nuclear ribonucleoprotein Prp4	PRP4_HUMAN	245696	335730	60574.4	186400	827638	459263	647037	731345	147837	168844	145979	189145	25632.2	104206	12366.8	16187.9	1.72138e+06	1.60204e+06	1593327	1.2954e+06	2.60873e+06	3.86608e+06	3.88768e+06	2601143	119585	294200	230321	47992.2	905529	832799	851970	707778	109927	248159	57236	15518.8	142913	Filtered	Filtered	9066.66	1288853	2.18434e+06	1.94194e+06	1464364	2.2691e+06	3.75152e+06
O43175	PHGDH	D-3-phosphoglycerate dehydrogenase	SERA_HUMAN	38548280	31810182	38420256	43502784	2.80576e+06	1248206	952953	2.19726e+06	2880138	939258	779475	1.34962e+06	837090	478493	337285	527257	139495	110088	100741	148378	849498	1.14023e+06	874197	677487	35388936	36640592	40404188	31998346	1.86925e+06	1.98449e+06	1.63556e+06	1.29064e+06	1238516	1.49039e+06	875311	1.20407e+06	657079	728364	524247	693761	118837	130947	154795	152226	1464149	1985114
O43181	NDUFS4	NADH dehydrogenase [ubiquinone] iron-sulfur protein 4, mitochondrial	NDUS4_HUMAN	Filtered	Filtered	Filtered	Filtered	Filtered	Filtered	Filtered	Filtered	Filtered	Filtered	Filtered	Filtered	198555	225145	195188	267836	Filtered	17595.1	11712	Filtered	24366.4	49895.3	21207.1	12342.9	Filtered	Filtered	Filtered	Filtered	Filtered	Filtered	Filtered	Filtered	Filtered	Filtered	Filtered	Filtered	218303	396773	368841	171415	Filtered	Filtered	5355.66	9360.77	41512.1	27801.1
O43237	DYNC1LI2	Cytoplasmic dynein 1 light intermediate chain 2	DC1L2_HUMAN	856613	749890	741152	694342	2638280	1.67432e+06	1.94353e+06	1.9555e+06	127664	116202	124773	82569.6	191797	135253	210299	177425	352665	363764	306467	291737	127020	91466.7	202207	181138	803743	619971	876951	642627	2.94306e+06	2.80563e+06	2162436	1.68017e+06	138156	137417	82300.3	98279	184342	229634	138137	163765	382558	558757	299555	248161	165131	231314
O43242	PSMD3	26S proteasome non-ATPase regulatory subunit 3	PSMD3_HUMAN	1.94709e+06	1.85625e+06	1995774	1.89393e+06	893863	645839	1.03809e+06	986946	1452116	878665	924260	1.13727e+06	891551	1.1039e+06	802354	1.0233e+06	328593	310547	270632	247725	137527	173038	182441	149347	2195285	2.16099e+06	1.75487e+06	1.90396e+06	1.37549e+06	1.43456e+06	1.58044e+06	970716	1.17072e+06	2159916	799596	902050	823973	1.55642e+06	768134	1.00193e+06	226573	333194	293197	296361	163963	310128
O43251;Q9NWB1	RBFOX2;RBFOX1	RNA binding protein fox-1 homolog 2;RNA binding protein fox-1 homolog 1	RFOX2_HUMAN;RFOX1_HUMAN	Filtered	NaN	Filtered	Filtered	274463	199540	310805	229989	47501	61246.9	72357.6	59197.6	53536.4	49428.9	43545.1	37272.9	215542	195813	205642	180063	304565	569429	340971	371139	Filtered	20120.5	Filtered	Filtered	337335	328781	309705	221205	66893.5	72646.7	37820.4	56023.9	46670	63156	40060.2	48725.3	114248	197697	150482	188659	182555	312868
O43252	PAPSS1	Bifunctional 3'-phosphoadenosine 5'-phosphosulfate synthase 1	PAPS1_HUMAN	937701	857680	842786	959234	47628.2	Filtered	Filtered	56409.5	79808	30480.7	Filtered	Filtered	2.08005e+06	441307	2574896	1.19234e+06	Filtered	Filtered	Filtered	Filtered	Filtered	Filtered	Filtered	Filtered	1.07834e+06	809402	915981	833885	Filtered	19331.3	34851.9	Filtered	Filtered	9295.17	Filtered	71749.9	1.84903e+06	Filtered	1.82859e+06	Filtered	Filtered	Filtered	11462.7	Filtered	Filtered	78711.1
O43264	ZW10	Centromere/kinetochore protein zw10 homolog	ZW10_HUMAN	317511	337042	400889	374755	203579	138366	153170	215367	78678.9	58585	61238.7	43996.4	223942	260212	303110	262176	Filtered	Filtered	24565.3	56806.8	52284	56688	65875.8	46104.9	223980	334610	328341	276878	268524	273979	204454	131919	52430.5	78389.1	41575.2	55052	261318	352176	158029	252339	40527.2	25813.6	11613.4	10279.8	71159.1	101355
O43290	SART1	U4/U6.U5 tri-snRNP-associated protein 1	SNUT1_HUMAN	Filtered	Filtered	Filtered	Filtered	78559.7	35911.1	147781	120540	Filtered	Filtered	Filtered	4753.68	2618.75	59140.1	37044.7	Filtered	694841	881338	934053	1085116	696220	800254	843899	426027	Filtered	1820.18	Filtered	Filtered	107338	131638	178299	118587	Filtered	Filtered	Filtered	Filtered	23651.1	41409.5	81869.4	47187.2	675644	1.01423e+06	854617	1.28475e+06	525100	714011
O43292	GPAA1	Glycosylphosphatidylinositol anchor attachment 1 protein	GPAA1_HUMAN	Filtered	Filtered	Filtered	Filtered	Filtered	Filtered	Filtered	Filtered	49807.1	37137.4	51796.3	45742.6	556436	583293	561582	478862	178537	163895	192332	166962	150666	186968	172435	132889	Filtered	Filtered	Filtered	Filtered	Filtered	Filtered	Filtered	Filtered	135049	52887.9	Filtered	7863.1	496992	717504	515061	556321	133491	188788	211731	197529	139542	242153
O43293	DAPK3	Death-associated protein kinase 3	DAPK3_HUMAN	Filtered	Filtered	Filtered	Filtered	278864	223733	218808	161099	Filtered	Filtered	Filtered	8360.45	Filtered	Filtered	Filtered	23231.4	Filtered	46556	11600	12329.3	14751.5	Filtered	11835.7	Filtered	Filtered	Filtered	16576.8	Filtered	229003	331507	265793	171707	Filtered	Filtered	Filtered	Filtered	20838.2	Filtered	Filtered	Filtered	57918	23091.2	38463.5	90570.6	24700.5	36352.5
O43298	ZBTB43	Zinc finger and BTB domain-containing protein 43	ZBT43_HUMAN	Filtered	Filtered	Filtered	Filtered	Filtered	122658	185671	Filtered	Filtered	Filtered	Filtered	Filtered	Filtered	Filtered	Filtered	Filtered	89899.4	92109.8	76223.4	57414	Filtered	23394.2	Filtered	Filtered	Filtered	Filtered	Filtered	Filtered	149934	96862.1	149165	114333	Filtered	Filtered	Filtered	Filtered	Filtered	Filtered	Filtered	Filtered	65920.4	120523	100133	98810.5	Filtered	Filtered
O43299	AP5Z1	AP-5 complex subunit zeta-1	AP5Z1_HUMAN	23896.3	34312.2	24972.8	22812.8	72681.5	66179.1	84253.2	67508	Filtered	4075.84	Filtered	Filtered	17025	11033.4	Filtered	13509	Filtered	Filtered	Filtered	6630.98	5801.2	6787.31	2582.32	15079.5	15319	18195.5	12821.1	12465.2	64070.4	75924	63481	30857	6011.89	Filtered	Filtered	Filtered	15992	14932.2	13530.3	12111.4	Filtered	Filtered	Filtered	3746.69	8574.73	13281.6
O43314	PPIP5K2	Inositol hexakisphosphate and diphosphoinositol-pentakisphosphate kinase 2	VIP2_HUMAN	321708	301310	387529	396824	1.25785e+06	799998	1.00669e+06	1.04246e+06	46773.2	27872.8	569981	601644	78313.2	Filtered	20037.1	18042.4	92631.9	60148.2	65847.4	86473.1	36490.2	95134.5	46137.2	34923.7	357676	235509	374718	223930	1.1258e+06	1.19028e+06	871924	831170	33557.9	13342.9	12456.7	13027	Filtered	31759.9	Filtered	Filtered	67609.5	72201.6	52609.8	74392	107188	182961
O43318	MAP3K7	Mitogen-activated protein kinase kinase kinase 7	M3K7_HUMAN	371350	293173	298257	321065	200223	99483.4	83495.3	178163	30988.2	Filtered	Filtered	Filtered	Filtered	Filtered	Filtered	Filtered	Filtered	Filtered	Filtered	Filtered	11659	16181.7	9075.46	6956.26	289490	202763	288188	272553	199008	112528	150709	81656.1	11598.2	10485.2	Filtered	Filtered	Filtered	Filtered	Filtered	Filtered	Filtered	Filtered	Filtered	Filtered	13003.1	18929.4
O43324	EEF1E1	Eukaryotic translation elongation factor 1 epsilon-1	MCA3_HUMAN	1.00848e+06	NaN	777096	1.00029e+06	413124	232017	326834	242195	NaN	Filtered	Filtered	NaN	86794.9	NaN	20448.6	63188.8	400224	320375	367518	302890	125106	128654	104816	94013	15632.9	884686	866435	NaN	290876	315582	294054	238018	Filtered	NaN	NaN	NaN	NaN	91061.3	65507.2	15480.9	360223	404278	273007	348726	125484	260440
O43353	RIPK2	Receptor-interacting serine/threonine-protein kinase 2	RIPK2_HUMAN	10880	Filtered	13484.4	14642.6	Filtered	Filtered	Filtered	Filtered	Filtered	Filtered	Filtered	Filtered	Filtered	Filtered	Filtered	Filtered	Filtered	Filtered	Filtered	Filtered	Filtered	Filtered	Filtered	Filtered	49607.4	Filtered	Filtered	Filtered	Filtered	Filtered	Filtered	Filtered	Filtered	Filtered	Filtered	Filtered	Filtered	Filtered	Filtered	Filtered	Filtered	Filtered	Filtered	Filtered	Filtered	Filtered
O43379	WDR62	WD repeat-containing protein 62	WDR62_HUMAN	70758.1	67678.7	87938.5	81314.8	24135.1	4186.21	8148.38	12406.3	Filtered	Filtered	Filtered	Filtered	6631.26	2552.41	3045.51	2720.08	Filtered	Filtered	Filtered	Filtered	Filtered	Filtered	Filtered	Filtered	74140.1	70248.2	88748.9	88995.5	29213.4	14938.5	5946.83	3457.13	Filtered	Filtered	Filtered	Filtered	Filtered	12954	Filtered	Filtered	Filtered	Filtered	Filtered	Filtered	1335.61	Filtered
O43390	HNRNPR	Heterogeneous nuclear ribonucleoprotein R	HNRPR_HUMAN	412924	446923	439351	218373	737870	802588	865701	1.4926e+06	316997	315005	333598	343562	333253	425131	466368	434107	8.11899e+06	8469607	12885558	6.58757e+06	2173985	1.64122e+06	2.6386e+06	1.41191e+06	606274	563974	382066	448686	928893	1.43442e+06	1.57228e+06	929503	242286	268825	191034	234409	477057	369409	402191	428347	7135060	9555126	8195808	8772157	1.07619e+06	1.54619e+06
O43395	PRPF3	U4/U6 small nuclear ribonucleoprotein Prp3	PRPF3_HUMAN	Filtered	Filtered	18758.1	Filtered	213778	90373.9	290348	231370	123126	81888.4	89509.5	94671.4	71409.2	84500.7	481351	47805	827557	752138	655477	546072	1.59599e+06	1802466	1.61206e+06	1.41907e+06	Filtered	60988.9	44100.4	Filtered	242554	350212	383409	230712	82379.1	155139	Filtered	66639.6	58468.9	70105.7	6850.12	43505.6	698846	990899	762638	697593	1.33427e+06	1828119
O43396	TXNL1	Thioredoxin-like protein 1	TXNL1_HUMAN	1.45328e+06	1.34653e+06	1209266	1.44615e+06	2.57506e+06	1305941	1.58918e+06	1.63424e+06	319267	161476	128990	233101	184754	100590	91705.3	156198	450771	423847	397249	307462	117011	101808	95875.9	102638	1.27269e+06	1.44325e+06	1.38441e+06	1.21177e+06	2.31775e+06	2.33195e+06	2.13614e+06	1.39396e+06	219242	397040	141499	167367	142470	169578	89752.6	98276.7	339316	618591	366279	305153	121525	215202
O43399	TPD52L2	Tumor protein D54	TPD54_HUMAN	7608965	7339083	7772758	9744805	1.07918e+06	693772	783689	753931	11826738	18401706	15136462	7.81664e+06	473696	214666	195447	206977	Filtered	Filtered	8187.48	Filtered	Filtered	40555.1	229262	176462	7613066	9941081	10630596	10567515	1.36862e+06	1.43869e+06	1.12445e+06	672967	12511766	19624936	10120844	11097284	225238	332266	152554	229694	75704.7	Filtered	Filtered	Filtered	174754	220076
O43402	EMC8	ER membrane protein complex subunit 8	EMC8_HUMAN	Filtered	Filtered	Filtered	Filtered	Filtered	Filtered	Filtered	Filtered	Filtered	8243.52	Filtered	Filtered	111009	97826.6	79923.3	128501	364466	408095	337158	324046	281230	381888	311953	246243	Filtered	Filtered	Filtered	Filtered	Filtered	Filtered	Filtered	Filtered	Filtered	Filtered	Filtered	Filtered	108336	116698	97592.7	123146	324237	360646	360470	360680	217556	393364
O43414	ERI3	ERI1 exoribonuclease 3	ERI3_HUMAN	Filtered	Filtered	Filtered	Filtered	Filtered	Filtered	Filtered	Filtered	Filtered	Filtered	Filtered	Filtered	Filtered	Filtered	6731.87	Filtered	Filtered	Filtered	Filtered	Filtered	Filtered	Filtered	Filtered	Filtered	Filtered	Filtered	Filtered	Filtered	Filtered	Filtered	Filtered	Filtered	Filtered	Filtered	Filtered	Filtered	Filtered	Filtered	Filtered	7285.63	Filtered	Filtered	Filtered	10129.3	Filtered	Filtered
O43422	THAP12	52 kDa repressor of the inhibitor of the protein kinase	P52K_HUMAN	351390	338457	47598.8	229236	464456	387056	283545	375523	466379	40338	364344	85116.5	238267	203826	Filtered	Filtered	3.6135e+06	3.09118e+06	259431	3436419	29704506	33222078	32323858	34014448	Filtered	453153	Filtered	Filtered	382265	231058	356207	319546	65115.2	51522.1	36941.8	10592.1	173983	297630	143349	Filtered	2.59704e+06	3.44667e+06	61572.1	238936	Filtered	34371908
O43426	SYNJ1	Synaptojanin-1	SYNJ1_HUMAN	Filtered	Filtered	16204.1	Filtered	57027.2	50878.6	33420.1	46581.1	Filtered	32277.1	24835.2	Filtered	61099.7	26609.5	101804	22158	Filtered	Filtered	22771.8	20484.6	Filtered	Filtered	Filtered	Filtered	Filtered	Filtered	Filtered	Filtered	58410.2	61356.9	41817.4	50293.7	Filtered	11457	Filtered	10653.4	15940.3	44828.2	Filtered	Filtered	Filtered	18812.3	Filtered	18216.9	Filtered	Filtered
O43427	FIBP	Acidic fibroblast growth factor intracellular-binding protein	FIBP_HUMAN	145761	166876	97658.8	201379	490312	453220	473098	476560	68850.8	104495	118701	97630.1	250999	234892	146354	215818	223267	232282	234242	181388	76859.7	47976.8	114132	59223.4	100644	85235.7	87737.2	76158.6	451525	454649	497842	264492	107532	139834	118479	58206.4	186252	219504	199029	261178	22552.1	31944.5	232367	338018	95984.6	230575
O43432	EIF4G3	Eukaryotic translation initiation factor 4 gamma 3	IF4G3_HUMAN	187045	110288	116728	239344	1.01975e+06	1.05896e+06	1.04424e+06	1.11018e+06	59956.9	10235.7	32950.4	52013.7	49037.1	44347.6	42036.8	39865.9	121843	98488	56214.9	58097.4	55088.7	59255	49382.7	11441.4	112485	122214	111298	104285	994963	900907	822398	838954	68629.3	72888	10017.9	16413.4	38166.7	11876.1	6679.43	32286.2	81912.9	83285.8	80437.9	72944.1	71571.5	90086
O43447	PPIH	Peptidyl-prolyl cis-trans isomerase H	PPIH_HUMAN	746213	564276	518638	723794	542800	281206	370699	441576	143943	102712	58980.7	66750.6	Filtered	Filtered	Filtered	Filtered	305846	289089	224328	270220	698217	967328	674264	648497	1.09073e+06	679763	539495	745387	373125	395075	372400	343114	99394.6	99012	86884.2	96537.5	50452.5	36754.5	17295.6	Filtered	188883	314065	234086	216983	515505	856715
O43463	SUV39H1	Histone-lysine N-methyltransferase SUV39H1	SUV91_HUMAN	Filtered	Filtered	Filtered	Filtered	Filtered	Filtered	Filtered	Filtered	Filtered	Filtered	Filtered	Filtered	Filtered	Filtered	Filtered	Filtered	152344	180748	200390	167902	99336.3	67165.4	70440.2	35917.2	Filtered	28772.6	Filtered	Filtered	Filtered	Filtered	Filtered	Filtered	Filtered	Filtered	Filtered	Filtered	Filtered	Filtered	Filtered	Filtered	205738	236524	266139	225505	40693.9	90919
O43464	HTRA2	Serine protease HTRA2, mitochondrial	HTRA2_HUMAN	Filtered	Filtered	21958	Filtered	4034.32	7462.32	48085.9	13096.7	543241	972526	717801	1.02438e+06	367244	397050	426108	357630	65037.9	10082.8	12389.7	5330.75	3620.05	18706	17068.8	15493.5	Filtered	Filtered	3064.23	Filtered	Filtered	7254.98	13935.4	5219.09	791285	925714	763103	730443	324882	467072	395087	568053	37083.3	Filtered	5409.55	9582.46	4598.16	36134.1
O43482	OIP5	Protein Mis18-beta	MS18B_HUMAN	27480.1	11978.1	15455.9	Filtered	Filtered	7627.71	Filtered	Filtered	Filtered	Filtered	Filtered	Filtered	Filtered	Filtered	Filtered	Filtered	10290.1	11920.4	15508.4	12084	9857.62	11205.4	5973.02	Filtered	23529.1	21343.9	18144.4	Filtered	14717.5	Filtered	Filtered	8401.76	Filtered	Filtered	Filtered	Filtered	Filtered	Filtered	Filtered	Filtered	Filtered	Filtered	17037.3	Filtered	7714.22	13204.7
O43488	AKR7A2	Aflatoxin B1 aldehyde reductase member 2	ARK72_HUMAN	526006	492849	463808	519495	NaN	Filtered	Filtered	NaN	55063	20695.5	37478.6	36425.6	191462	190578	194290	93016	Filtered	Filtered	Filtered	Filtered	Filtered	NaN	Filtered	Filtered	521374	459582	474469	417881	Filtered	Filtered	Filtered	Filtered	21608.2	56076.8	14987.7	24873.1	160628	274228	167626	89411.5	Filtered	Filtered	Filtered	Filtered	NaN	NaN
O43491	EPB41L2	Band 4.1-like protein 2	E41L2_HUMAN	368086	369254	371463	399675	728492	805808	912995	815939	382986	510467	418760	474727	689651	973577	1.01847e+06	560588	224210	236320	204684	251148	107161	165400	166459	152834	307598	439939	323725	355748	618573	1.03089e+06	904349	752554	357237	496404	419965	437515	717268	1.07911e+06	959192	1.08409e+06	194239	202708	256037	256962	130540	224018
O43493	TGOLN2	Trans-Golgi network integral membrane protein 2	TGON2_HUMAN	Filtered	Filtered	Filtered	Filtered	Filtered	Filtered	Filtered	Filtered	3957.75	1661.35	4403.16	Filtered	75168.5	92092.3	45786.5	51098.1	Filtered	Filtered	Filtered	Filtered	Filtered	Filtered	Filtered	Filtered	Filtered	Filtered	Filtered	Filtered	Filtered	Filtered	Filtered	Filtered	2047.16	6577.75	Filtered	Filtered	28908.2	89332.9	68563.1	42846.7	Filtered	Filtered	Filtered	Filtered	Filtered	1063.49
O43502	RAD51C	DNA repair protein RAD51 homolog 3	RA51C_HUMAN	Filtered	Filtered	Filtered	Filtered	146066	Filtered	Filtered	128335	Filtered	Filtered	Filtered	Filtered	Filtered	Filtered	Filtered	Filtered	Filtered	Filtered	Filtered	Filtered	Filtered	Filtered	Filtered	Filtered	Filtered	Filtered	Filtered	Filtered	Filtered	90723.4	93155.1	60146.2	Filtered	12223.6	Filtered	Filtered	Filtered	Filtered	Filtered	Filtered	Filtered	Filtered	Filtered	Filtered	Filtered	Filtered
O43504	LAMTOR5	Ragulator complex protein LAMTOR5	LTOR5_HUMAN	8018.33	5048.93	8562.7	Filtered	Filtered	Filtered	Filtered	Filtered	Filtered	Filtered	Filtered	Filtered	27101	73473.3	14137.8	15643.2	Filtered	Filtered	Filtered	Filtered	50034.3	127062	254960	16535.8	9586.82	6956.75	8009.38	Filtered	Filtered	Filtered	Filtered	Filtered	Filtered	Filtered	Filtered	Filtered	33339.2	40105.1	31576	81833.2	Filtered	Filtered	Filtered	Filtered	28288.7	18892
O43505	B4GAT1	Beta-1,4-glucuronyltransferase 1	B4GA1_HUMAN	Filtered	Filtered	Filtered	Filtered	16581.7	Filtered	14926.9	Filtered	84715.9	54978.5	46765.9	59967.4	325364	413847	409608	209042	Filtered	Filtered	Filtered	Filtered	21280.3	30531.9	23501.6	20004.5	Filtered	Filtered	Filtered	Filtered	Filtered	Filtered	Filtered	Filtered	36799.8	80733.7	19142.4	44644.8	359445	576009	362556	304788	29202	Filtered	Filtered	30567.7	Filtered	51646.1
O43513	MED7	Mediator of RNA polymerase II transcription subunit 7	MED7_HUMAN	Filtered	Filtered	Filtered	Filtered	35940.7	Filtered	37385.2	Filtered	Filtered	Filtered	Filtered	Filtered	Filtered	Filtered	Filtered	Filtered	17315.5	Filtered	Filtered	Filtered	Filtered	Filtered	Filtered	Filtered	19797.5	Filtered	35262.2	Filtered	27462.1	Filtered	Filtered	Filtered	Filtered	Filtered	Filtered	Filtered	Filtered	Filtered	Filtered	Filtered	31348.9	Filtered	Filtered	Filtered	Filtered	Filtered
O43542	XRCC3	DNA repair protein XRCC3	XRCC3_HUMAN	75298.8	120676	Filtered	76858	273320	275742	173734	255618	Filtered	Filtered	Filtered	Filtered	Filtered	Filtered	Filtered	Filtered	Filtered	Filtered	Filtered	Filtered	Filtered	Filtered	Filtered	Filtered	Filtered	93101.1	Filtered	60393.6	229895	193135	167874	219632	Filtered	Filtered	Filtered	Filtered	Filtered	Filtered	Filtered	Filtered	Filtered	Filtered	Filtered	Filtered	Filtered	Filtered
O43556	SGCE	Epsilon-sarcoglycan	SGCE_HUMAN	Filtered	Filtered	Filtered	Filtered	Filtered	Filtered	Filtered	Filtered	Filtered	Filtered	Filtered	Filtered	92425.7	121065	132711	94243.6	Filtered	Filtered	Filtered	Filtered	Filtered	Filtered	Filtered	Filtered	Filtered	Filtered	Filtered	Filtered	Filtered	Filtered	Filtered	Filtered	Filtered	Filtered	Filtered	Filtered	105724	186114	81337.9	165049	Filtered	Filtered	Filtered	Filtered	Filtered	Filtered
O43567	RNF13	E3 ubiquitin-protein ligase RNF13	RNF13_HUMAN	Filtered	Filtered	Filtered	Filtered	Filtered	Filtered	Filtered	Filtered	Filtered	Filtered	17356.5	Filtered	96863.5	84624.6	70455.7	94621.3	Filtered	Filtered	Filtered	Filtered	Filtered	Filtered	Filtered	Filtered	Filtered	Filtered	Filtered	Filtered	Filtered	Filtered	Filtered	Filtered	Filtered	11247.4	Filtered	Filtered	67979.1	130299	87921.6	71759.9	Filtered	Filtered	Filtered	Filtered	Filtered	Filtered
O43572	AKAP10	A-kinase anchor protein 10, mitochondrial	AKA10_HUMAN	9485.12	Filtered	5576.46	Filtered	38822.2	17289.4	32521.5	38745.8	Filtered	Filtered	Filtered	Filtered	Filtered	Filtered	Filtered	Filtered	Filtered	Filtered	Filtered	Filtered	Filtered	Filtered	Filtered	Filtered	Filtered	Filtered	Filtered	6641.69	65692.6	41150	31684.1	22525.2	Filtered	Filtered	Filtered	Filtered	Filtered	Filtered	Filtered	Filtered	Filtered	Filtered	Filtered	Filtered	Filtered	Filtered
O43583	DENR	Density-regulated protein	DENR_HUMAN	82296.9	29698.4	43804	29629.5	528293	175336	244286	143282	4905.88	1879.03	2074.05	3481.91	Filtered	Filtered	Filtered	Filtered	1310.8	Filtered	Filtered	1143.64	Filtered	Filtered	Filtered	Filtered	79670.9	69244.5	44988.4	32699.9	190165	358218	127750	141223	2210.76	2574.65	Filtered	Filtered	Filtered	Filtered	Filtered	Filtered	Filtered	2167.45	Filtered	Filtered	Filtered	Filtered
O43592	XPOT	Exportin-T	XPOT_HUMAN	1.40215e+06	1.26131e+06	1.22227e+06	1.40944e+06	151783	94081.5	73226.1	102080	122260	79719.1	21962.1	49365.2	Filtered	Filtered	Filtered	Filtered	Filtered	Filtered	Filtered	Filtered	43219.2	39533.3	41866.3	39557.8	1.4928e+06	1.44021e+06	1.10206e+06	1.45163e+06	108394	126755	113925	83529.5	31556.1	56251.8	19860.4	25615.6	Filtered	14817.4	Filtered	Filtered	Filtered	Filtered	Filtered	Filtered	70275.3	117913
O43598	DNPH1	2'-deoxynucleoside 5'-phosphate N-hydrolase 1	DNPH1_HUMAN	215278	132002	292118	257398	Filtered	Filtered	64069.8	Filtered	Filtered	Filtered	19365.2	74959.4	108933	Filtered	Filtered	Filtered	Filtered	15540.6	Filtered	Filtered	Filtered	Filtered	Filtered	Filtered	147061	210016	390200	236787	Filtered	63479.2	28979.7	Filtered	Filtered	19508.9	Filtered	27337.2	Filtered	Filtered	Filtered	Filtered	Filtered	19729.4	Filtered	Filtered	Filtered	Filtered
O43615	TIMM44	Mitochondrial import inner membrane translocase subunit TIM44	TIM44_HUMAN	Filtered	Filtered	Filtered	Filtered	Filtered	24047.4	37014.8	75497.6	283490	237209	411750	208953	4177014	4.18984e+06	3647012	3646701	163216	148391	171193	186623	215381	255927	225282	157092	Filtered	Filtered	Filtered	30538.2	66785.6	97033.5	62429.9	26576	241447	281229	154600	181242	4.04799e+06	6.32931e+06	4502986	4.44181e+06	156045	267944	272857	194224	263501	344678
O43617	TRAPPC3	Trafficking protein particle complex subunit 3	TPPC3_HUMAN	989131	744184	869813	947897	369298	296136	343810	367104	85595.5	156252	166711	184558	80878	146911	66655.8	134905	Filtered	Filtered	Filtered	Filtered	Filtered	19273.2	Filtered	Filtered	938874	909198	945153	721774	324405	362935	321147	246650	124696	215899	114199	139794	57130.3	113551	63633.6	147585	Filtered	22698.9	Filtered	Filtered	17297.5	41258.7
O43633	CHMP2A	Charged multivesicular body protein 2a	CHM2A_HUMAN	61390.3	60212.8	61925.9	47774.7	78232.9	20099.2	17398.9	23149.1	9881.77	Filtered	Filtered	Filtered	13579.8	Filtered	Filtered	Filtered	Filtered	Filtered	Filtered	8211.5	Filtered	3108.59	3301.3	Filtered	51956.7	60694.3	61233.1	76419.2	27336.1	17865.9	14753.5	23936.1	Filtered	12992.2	Filtered	4173.21	Filtered	14148.9	Filtered	Filtered	Filtered	Filtered	Filtered	Filtered	8767.5	14829.1
O43653	PSCA	Prostate stem cell antigen	PSCA_HUMAN	Filtered	Filtered	Filtered	Filtered	Filtered	Filtered	Filtered	Filtered	Filtered	Filtered	Filtered	Filtered	23559.6	29940.4	24388.9	25471.6	Filtered	Filtered	Filtered	Filtered	Filtered	Filtered	Filtered	Filtered	Filtered	Filtered	Filtered	Filtered	Filtered	Filtered	Filtered	Filtered	Filtered	Filtered	Filtered	Filtered	29784.6	34809.3	22151.2	30052.2	Filtered	Filtered	Filtered	Filtered	Filtered	Filtered
O43657	TSPAN6	Tetraspanin-6	TSN6_HUMAN	Filtered	Filtered	Filtered	Filtered	Filtered	Filtered	Filtered	Filtered	Filtered	Filtered	Filtered	Filtered	70369.2	68415.9	75477.9	88454.1	Filtered	Filtered	Filtered	Filtered	Filtered	Filtered	Filtered	Filtered	Filtered	Filtered	Filtered	Filtered	Filtered	Filtered	Filtered	Filtered	Filtered	Filtered	Filtered	Filtered	33745.1	63968.7	47699.8	63209.6	Filtered	Filtered	Filtered	Filtered	Filtered	Filtered
O43660	PLRG1	Pleiotropic regulator 1	PLRG1_HUMAN	Filtered	15591.1	4112.7	Filtered	87736.9	78303.6	315615	108076	5171.24	3374.12	9401.22	357896	Filtered	18306.9	28447	6810.46	569193	582682	413585	437482	140659	154302	139420	113939	Filtered	Filtered	2240.03	Filtered	124187	189248	268406	159459	1790.85	Filtered	Filtered	Filtered	8394.9	37497.9	5260.59	33852.4	560998	743349	582040	580383	126247	205707
O43663	PRC1	Protein regulator of cytokinesis 1	PRC1_HUMAN	Filtered	Filtered	5872.37	Filtered	335227	415984	474658	321941	Filtered	Filtered	Filtered	Filtered	28721.9	Filtered	32587.2	Filtered	288283	287820	217503	226406	76491.7	108939	92369.1	39141.2	Filtered	Filtered	Filtered	Filtered	371769	395841	357348	360355	Filtered	Filtered	Filtered	Filtered	Filtered	35243.7	Filtered	26783.3	226953	250458	232964	177538	87655.5	119276
O43665	RGS10	Regulator of G-protein signaling 10	RGS10_HUMAN	764297	617355	639041	647934	Filtered	Filtered	33341.6	32947.8	26848.7	Filtered	Filtered	Filtered	Filtered	Filtered	Filtered	Filtered	Filtered	Filtered	Filtered	Filtered	Filtered	Filtered	28202.8	Filtered	719865	601743	194017	658718	42310.8	45266.6	Filtered	Filtered	Filtered	24608.1	10966.6	Filtered	Filtered	Filtered	Filtered	39780.1	Filtered	Filtered	Filtered	Filtered	24445.6	49042.4
O43670	ZNF207	BUB3-interacting and GLEBS motif-containing protein ZNF207	ZN207_HUMAN	146248	78153.5	168029	129015	1.53203e+06	1.23188e+06	1889046	1.49533e+06	197439	149281	134346	130400	137225	72748.4	62323.9	71549.9	429161	209629	304654	315547	168090	144648	118840	114038	76038.9	160763	68141.8	Filtered	1.99937e+06	1.99084e+06	1.66153e+06	1.71607e+06	156648	255100	83623	137256	Filtered	61800.3	43472.8	54177.2	221205	301773	119320	297012	81573.5	121077
O43674	NDUFB5	NADH dehydrogenase [ubiquinone] 1 beta subcomplex subunit 5, mitochondrial	NDUB5_HUMAN	Filtered	Filtered	Filtered	Filtered	Filtered	Filtered	Filtered	Filtered	Filtered	Filtered	Filtered	Filtered	1.22193e+06	1290871	1.48908e+06	1.2505e+06	382890	375305	399269	253461	158815	237339	206736	114115	Filtered	Filtered	Filtered	Filtered	Filtered	Filtered	21685.2	Filtered	Filtered	Filtered	Filtered	Filtered	1.13834e+06	1.76812e+06	1154424	1.32998e+06	332378	407716	300410	529976	93953.3	347062
O43676	NDUFB3	NADH dehydrogenase [ubiquinone] 1 beta subcomplex subunit 3	NDUB3_HUMAN	Filtered	Filtered	Filtered	Filtered	Filtered	Filtered	Filtered	Filtered	Filtered	Filtered	Filtered	Filtered	196274	218342	216197	215918	Filtered	36668.3	51341.7	47808.5	Filtered	21065.8	27967.1	Filtered	Filtered	Filtered	Filtered	Filtered	Filtered	Filtered	Filtered	Filtered	Filtered	Filtered	Filtered	80929.8	207945	287679	229853	270144	33619.7	51018.5	52006.2	59148.1	24912	42839.5
O43678	NDUFA2	NADH dehydrogenase [ubiquinone] 1 alpha subcomplex subunit 2	NDUA2_HUMAN	Filtered	Filtered	Filtered	Filtered	Filtered	Filtered	Filtered	Filtered	Filtered	Filtered	Filtered	Filtered	113363	111090	88844.3	58821.5	Filtered	Filtered	Filtered	9800.5	Filtered	10228.3	Filtered	14013.3	Filtered	23410.4	Filtered	Filtered	Filtered	Filtered	Filtered	Filtered	Filtered	Filtered	Filtered	Filtered	127231	169734	105531	130235	7791.32	12294.9	Filtered	Filtered	19524.4	22899.8
O43681	ASNA1	ATPase ASNA1	ASNA_HUMAN	526044	538830	438770	640358	359292	137189	52879.5	386510	1.10319e+06	1103126	1.01818e+06	1.35163e+06	Filtered	Filtered	Filtered	19290	Filtered	Filtered	4341.48	Filtered	Filtered	Filtered	Filtered	Filtered	595424	778627	617207	900221	438090	436086	320575	110243	1.08538e+06	1.26315e+06	1.12638e+06	1.41417e+06	Filtered	19327.4	18997.7	17175.7	Filtered	Filtered	Filtered	Filtered	21578.9	159922
O43683	BUB1	Mitotic checkpoint serine/threonine-protein kinase BUB1	BUB1_HUMAN	96128	70740.5	82178.3	12189.9	78871.1	100719	142361	96636.3	Filtered	Filtered	Filtered	Filtered	Filtered	15965.9	Filtered	Filtered	Filtered	Filtered	3594.97	Filtered	6310.3	35182	4766	2826.46	17048	78305.6	90385.4	84935.3	203224	212397	162117	67240.6	Filtered	27278.1	Filtered	Filtered	Filtered	Filtered	Filtered	Filtered	7238.2	Filtered	25309.6	Filtered	Filtered	15354.5
O43684	BUB3	Mitotic checkpoint protein BUB3	BUB3_HUMAN	877426	758803	801760	735263	7.38321e+06	6.27521e+06	9277174	7698311	609536	339315	516230	552481	313468	308730	278366	195039	4287116	4.02764e+06	3356015	3.07181e+06	560643	511864	463770	445605	836412	806232	796368	764798	10726879	12291843	10393220	6749602	549368	845061	398117	487368	275386	343513	243705	276501	3423199	4913948	3.63975e+06	3478151	353819	618315
O43707	ACTN4	Alpha-actinin-4	ACTN4_HUMAN	11342098	10338824	11417616	11212440	15029018	9605582	14021582	14772120	2.35402e+06	1.95156e+06	1.75799e+06	3.22302e+06	1.59781e+06	722204	537901	1.01242e+06	2.69199e+06	1819286	1.74768e+06	1.40627e+06	749839	882428	630549	841377	10451025	10476442	10488032	9191502	18638736	17806812	16700381	12337979	2.70241e+06	4343452	1.93277e+06	2.54103e+06	1167349	1.52797e+06	863012	1.258e+06	2207653	2.78323e+06	1.91336e+06	2244615	698045	841459
O43708	GSTZ1	Maleylacetoacetate isomerase	MAAI_HUMAN	56832.5	145000	82423.7	Filtered	Filtered	22347.8	Filtered	Filtered	Filtered	Filtered	7682.82	Filtered	154733	159771	169988	124026	Filtered	Filtered	Filtered	Filtered	Filtered	Filtered	Filtered	Filtered	Filtered	28362	182017	46100.4	902542	Filtered	Filtered	Filtered	Filtered	Filtered	Filtered	Filtered	153247	246078	95735.1	234553	Filtered	Filtered	Filtered	Filtered	Filtered	5402.7
O43709	BUD23	Probable 18S rRNA (guanine-N(7))-methyltransferase	BUD23_HUMAN	228562	286049	210386	232123	1.28465e+06	1.02088e+06	1.03247e+06	877873	154201	113371	129315	139967	258721	168129	158164	207635	269016	232797	195745	221555	89375.8	112526	97118.1	53912.6	280323	321841	360360	212551	1.18967e+06	1.74419e+06	1488477	731101	119896	142095	105469	104956	166160	171726	212965	160635	189428	261814	216636	230500	94847.2	188201
O43715	TRIAP1	TP53-regulated inhibitor of apoptosis 1	TRIA1_HUMAN	Filtered	Filtered	Filtered	Filtered	Filtered	Filtered	Filtered	Filtered	35538.9	33914.2	32816.2	39501.5	8859.64	3127.54	Filtered	Filtered	Filtered	Filtered	Filtered	Filtered	Filtered	Filtered	Filtered	Filtered	Filtered	Filtered	Filtered	Filtered	Filtered	Filtered	Filtered	Filtered	86944.9	72241.1	28639.2	23230.4	4928.8	Filtered	Filtered	7565.01	Filtered	Filtered	Filtered	Filtered	Filtered	Filtered
O43719	HTATSF1	HIV Tat-specific factor 1	HTSF1_HUMAN	20029.1	37521.5	4109.73	Filtered	237715	156546	382776	262869	14005.4	11892.5	17589.8	42390.1	159015	152139	198020	204717	522852	447755	396973	353124	17291.4	55320.4	43162.8	32147.4	24397.2	24642.1	3654.08	43576.2	249179	280991	334446	244737	10308.8	23781.2	9205.52	9190.87	134380	229711	131466	173738	425997	634626	405957	387283	6953.87	60259.6
O43734	TRAF3IP2	Adapter protein CIKS	CIKS_HUMAN	38225.3	33730.9	35404.9	38869.1	23479.8	15657.6	12441	23209.6	Filtered	Filtered	Filtered	Filtered	Filtered	Filtered	Filtered	Filtered	Filtered	Filtered	Filtered	Filtered	Filtered	Filtered	Filtered	Filtered	23631.8	38311.1	41871	37778.9	24398.3	20715.2	13285.4	17642.3	Filtered	Filtered	Filtered	Filtered	Filtered	Filtered	Filtered	Filtered	Filtered	Filtered	Filtered	Filtered	9244.8	9232.47
O43747	AP1G1	AP-1 complex subunit gamma-1	AP1G1_HUMAN	116624	87661.9	143692	115668	231140	196554	250622	177643	78047.1	79664.7	127938	78746.4	145805	158948	157265	145427	36894.4	61284.9	34831.5	52199.6	7463.76	Filtered	164245	Filtered	172091	146160	127056	105960	271520	297530	276120	168010	71041.8	103430	55667.5	54514.1	145666	200050	177649	162416	66946.5	53263.8	62275.6	44039.1	97762.4	165309
O43752	STX6	Syntaxin-6	STX6_HUMAN	Filtered	Filtered	Filtered	Filtered	54109.7	62146	7455.33	96742.6	26825.3	29867.6	30860.7	29487.9	503269	545304	546146	483760	51872.3	37291.4	65398.5	39270.6	43103.3	60923.1	75672.7	29989.7	Filtered	Filtered	Filtered	Filtered	101472	68332	124728	50307.2	11322.4	30403	10268.7	Filtered	470347	727078	506015	605573	48772.8	33242.4	84723.4	86189.5	29735.5	66768.2
O43760	SYNGR2	Synaptogyrin-2	SNG2_HUMAN	Filtered	Filtered	Filtered	Filtered	143000	80520.2	Filtered	106518	28714.2	23270.7	17032.6	79370	419091	532500	494360	546030	Filtered	Filtered	Filtered	Filtered	Filtered	Filtered	Filtered	Filtered	Filtered	27637.4	Filtered	Filtered	89692.6	166174	117818	76985.8	50021.2	102569	21257	52824	366875	638499	492811	534418	Filtered	Filtered	Filtered	Filtered	Filtered	Filtered
O43765	SGTA	Small glutamine-rich tetratricopeptide repeat-containing protein alpha	SGTA_HUMAN	970144	936127	1.03732e+06	992605	397262	216938	204424	271344	240924	151103	185652	240964	63815.1	35836	Filtered	49341.8	Filtered	Filtered	Filtered	Filtered	Filtered	11475.9	Filtered	Filtered	908808	1.01639e+06	1.0047e+06	968090	375005	310409	306129	215251	230379	349721	136914	139886	Filtered	56804.7	9164.37	45587.5	Filtered	Filtered	Filtered	Filtered	Filtered	7419.64
O43768	ENSA	Alpha-endosulfine	ENSA_HUMAN	397434	267096	342441	298986	4552.39	Filtered	Filtered	Filtered	45178.4	23369.6	32066.2	35908.6	9305.58	Filtered	Filtered	Filtered	Filtered	Filtered	Filtered	Filtered	Filtered	Filtered	Filtered	Filtered	472758	317550	303885	485787	Filtered	Filtered	Filtered	Filtered	30075	66960.8	25685.9	28619.2	Filtered	Filtered	Filtered	10792.8	Filtered	Filtered	Filtered	Filtered	Filtered	Filtered
O43772	SLC25A20	Mitochondrial carnitine/acylcarnitine carrier protein	MCAT_HUMAN	Filtered	Filtered	Filtered	Filtered	Filtered	Filtered	Filtered	Filtered	Filtered	Filtered	Filtered	Filtered	326054	356701	373320	323287	Filtered	Filtered	Filtered	Filtered	Filtered	Filtered	6538.31	Filtered	Filtered	Filtered	Filtered	Filtered	Filtered	Filtered	Filtered	Filtered	Filtered	Filtered	Filtered	Filtered	276327	533820	345339	363258	Filtered	Filtered	Filtered	Filtered	Filtered	Filtered
O43776	NARS	Asparagine--tRNA ligase, cytoplasmic	SYNC_HUMAN	5.56945e+06	6.87278e+06	5.09678e+06	5.46794e+06	1.49498e+06	713319	569421	1.25505e+06	430370	124965	87464	236423	Filtered	29168.8	20750	37207.4	111159	53314.7	59793.8	66268.1	34934.5	54039.5	40548.5	41566.2	3.78898e+06	4.53836e+06	5.19938e+06	4215784	1.31833e+06	1.124e+06	1.09245e+06	850489	135359	241283	121473	114486	91154.2	30186.2	27699.2	22356.8	98331.7	80969.8	93271.8	77830.2	46170.8	93282.8
O43791	SPOP	Speckle-type POZ protein	SPOP_HUMAN	Filtered	Filtered	Filtered	Filtered	Filtered	Filtered	Filtered	Filtered	Filtered	Filtered	Filtered	Filtered	Filtered	Filtered	Filtered	Filtered	33950.4	36161.8	25845	Filtered	95957.7	100888	72235.9	92911.1	Filtered	Filtered	Filtered	Filtered	Filtered	Filtered	Filtered	Filtered	Filtered	Filtered	Filtered	Filtered	Filtered	Filtered	Filtered	Filtered	Filtered	46756.3	36582.9	47274.5	71343.3	77199.8
O43795	MYO1B	Unconventional myosin-Ib	MYO1B_HUMAN	575356	640085	635888	638364	201624	237029	277421	244634	238318	232376	250479	333364	160865	141958	79153.6	71898.8	660271	408325	442391	483737	1190786	1.09893e+06	961655	1.14317e+06	485702	683568	634761	595943	333388	384522	413869	197060	278539	476840	215729	254171	151165	247543	136176	172936	460983	440997	599872	678045	1.05085e+06	1.42789e+06
O43805	SSNA1	Sjoegren syndrome nuclear autoantigen 1	SSNA1_HUMAN	125115	60595.3	87347.5	62982.5	Filtered	Filtered	Filtered	Filtered	Filtered	Filtered	Filtered	Filtered	Filtered	Filtered	Filtered	Filtered	Filtered	Filtered	Filtered	Filtered	Filtered	13182.4	Filtered	Filtered	135849	78649.7	72542.7	51211.6	Filtered	Filtered	Filtered	Filtered	Filtered	Filtered	Filtered	Filtered	Filtered	Filtered	Filtered	Filtered	Filtered	Filtered	Filtered	Filtered	2934.73	14156.5
O43808	SLC25A17	Peroxisomal membrane protein PMP34	PM34_HUMAN	Filtered	Filtered	Filtered	Filtered	Filtered	Filtered	Filtered	Filtered	Filtered	Filtered	Filtered	8452.49	194715	188451	175414	180216	92657.8	95883.1	106304	78717.2	101335	128494	108743	57493	Filtered	Filtered	Filtered	Filtered	Filtered	Filtered	Filtered	Filtered	Filtered	Filtered	Filtered	Filtered	149714	236839	153850	175619	57044	104063	109896	114893	91317.2	127355
O43809	NUDT21	Cleavage and polyadenylation specificity factor subunit 5	CPSF5_HUMAN	112264	207579	281246	155018	7463026	6977954	14260613	8618940	730552	964329	1.06339e+06	878950	4.1163e+06	3.28132e+06	2.24029e+06	3.53552e+06	7565180	6.63009e+06	6071619	4903091	1.70745e+06	1.51479e+06	1.32554e+06	1.0953e+06	222803	226742	200384	206833	7583446	11958503	12783820	7685377	1.04938e+06	1.09389e+06	735011	622707	3.04903e+06	3.50553e+06	4338005	2.18239e+06	3819978	7789277	6.04003e+06	5110527	1100391	2.13601e+06
O43813	LANCL1	Glutathione S-transferase LANCL1	LANC1_HUMAN	861489	799166	798008	885362	262373	206051	201193	221910	89648.5	24467.4	11630.1	34136.6	56218.5	108490	41372.6	Filtered	8658.08	Filtered	Filtered	Filtered	Filtered	17006.9	Filtered	Filtered	889158	882670	869800	897163	371587	338198	310613	256098	25476.8	104030	35130.3	Filtered	136355	187747	123586	74275.2	Filtered	Filtered	Filtered	Filtered	Filtered	1042.72
O43815	STRN	Striatin	STRN_HUMAN	177853	170745	230677	192154	225544	217989	254618	293787	71186.8	79305.8	77940	87107.2	550151	601654	473244	463089	47255.4	47930	44711.9	5634.98	10193.7	94152.9	20214.4	45397.3	161995	170124	173514	189011	318363	281289	275884	242634	93269.6	111533	69293.1	69030	543431	709560	521816	553752	57375.8	48413.8	50277.2	42088.4	25194.5	117110
O43818	RRP9	U3 small nucleolar RNA-interacting protein 2	U3IP2_HUMAN	101738	Filtered	54047.9	Filtered	400672	361422	364296	409304	61220.4	39650.1	45291.8	60379.8	14765.8	63059.1	55873.9	47817.4	427388	411125	449899	301335	1.72891e+06	1.63972e+06	1.91542e+06	1.74015e+06	73257.5	81623.3	61179.8	Filtered	495991	644327	518860	351767	18123.1	48728.2	23925.2	14010.4	35531.3	176813	47618.2	125106	358935	440379	443390	396357	1.28882e+06	1.83245e+06
O43819	SCO2	Protein SCO2 homolog, mitochondrial	SCO2_HUMAN	Filtered	Filtered	Filtered	8744.63	Filtered	Filtered	Filtered	Filtered	Filtered	Filtered	Filtered	Filtered	374816	494296	395941	242974	17077.2	16567.6	24577.3	10342.9	Filtered	Filtered	4518.99	Filtered	Filtered	Filtered	Filtered	Filtered	Filtered	Filtered	Filtered	Filtered	Filtered	Filtered	2272.18	5269.86	355056	522298	378362	349126	Filtered	5056.23	27460.6	6964.48	Filtered	65752.1
O43823	AKAP8	A-kinase anchor protein 8	AKAP8_HUMAN	Filtered	86961	98574.5	Filtered	118929	89793.9	73672	128257	58514.9	58346.7	47936	62941.7	94974	100247	87114.1	82672.6	390280	611038	500707	777604	627245	920530	663539	681284	81991.7	83257.9	105217	65461.8	128422	144233	79726.4	108852	51400.8	39209.2	34468.2	7673.43	98472.3	122672	106596	15095.3	584537	902647	692175	969083	533378	776432
O43824	GTPBP6	Putative GTP-binding protein 6	GTPB6_HUMAN	Filtered	Filtered	Filtered	Filtered	Filtered	Filtered	Filtered	Filtered	Filtered	Filtered	7672.51	Filtered	207783	269434	316783	211623	338220	376872	408205	373155	104888	174533	161547	109035	Filtered	Filtered	Filtered	Filtered	Filtered	Filtered	Filtered	Filtered	Filtered	Filtered	Filtered	Filtered	199620	315554	276193	271510	291337	358083	404147	355114	102039	174256
O43826	SLC37A4	Glucose-6-phosphate exchanger SLC37A4	G6PT1_HUMAN	Filtered	Filtered	Filtered	Filtered	Filtered	Filtered	Filtered	Filtered	Filtered	Filtered	Filtered	Filtered	7264.12	31921.6	40849.2	45385.8	Filtered	Filtered	Filtered	Filtered	Filtered	Filtered	Filtered	Filtered	Filtered	Filtered	Filtered	Filtered	Filtered	Filtered	Filtered	Filtered	Filtered	Filtered	Filtered	Filtered	Filtered	51391.9	38075.9	Filtered	Filtered	Filtered	Filtered	Filtered	Filtered	Filtered
O43837	IDH3B	Isocitrate dehydrogenase [NAD] subunit beta, mitochondrial	IDH3B_HUMAN	Filtered	Filtered	Filtered	Filtered	85879.1	5925.35	49376.7	252981	64572.6	99107.7	122973	90030.1	1525584	1.61958e+06	1.56618e+06	1.3613e+06	51323.3	Filtered	71055.4	10193.3	12898.8	418156	139245	5263.94	Filtered	Filtered	Filtered	Filtered	Filtered	134580	186905	13098.5	115164	99906.6	60604.2	85850.4	1.27779e+06	2513957	1.37593e+06	1.47833e+06	Filtered	128541	Filtered	Filtered	309601	38397.7
O43847	NRDC	Nardilysin	NRDC_HUMAN	3.09896e+06	2726191	2.39608e+06	3.09827e+06	602231	95769.1	124804	197951	241280	107011	66070.4	139713	121337	21934	19489.6	126367	4973.6	5057.33	Filtered	21138	14724.8	17459.1	54220.8	43122.4	2.68452e+06	2779659	2.16297e+06	2.36178e+06	324168	436622	334456	73104	128734	112001	62772.4	90158	97460.8	147951	76114.3	118977	Filtered	Filtered	35722.3	Filtered	5112.92	15508.6
O43852	CALU	Calumenin	CALU_HUMAN	238848	224914	451815	218097	248796	260790	263064	272272	10722243	12118800	10711309	9475822	893840	620354	650279	796338	277529	365202	564290	101588	239277	379393	84174.9	279583	93918.7	150465	206004	155431	363636	216862	228242	269300	13746865	21359202	13948596	15709078	717241	823631	973732	1.05971e+06	285892	461678	465467	384249	263035	242008
O43865	AHCYL1	S-adenosylhomocysteine hydrolase-like protein 1	SAHH2_HUMAN	444779	332359	321888	356598	244150	128692	115736	176830	68259.4	31580.7	13552.4	15436.1	264769	259661	256793	174809	10209.5	22885.5	45984	13971.8	Filtered	16913.3	12759.6	7479.62	464404	406294	421115	349619	267525	209705	188205	120564	35011.8	43688.3	21797.9	39141.5	256347	390150	253242	212661	15608.5	13035.7	32510.6	24355.4	22488.6	38483.3
O43896	KIF1C	Kinesin-like protein KIF1C	KIF1C_HUMAN	29854.6	118473	117133	28641.8	286284	251068	273559	291245	8046.6	Filtered	Filtered	Filtered	11782.7	Filtered	Filtered	Filtered	41486.9	Filtered	10063	18010.8	10443.9	Filtered	Filtered	Filtered	38608.6	24422.6	Filtered	144865	283932	306014	315074	253732	Filtered	Filtered	Filtered	Filtered	12081.9	Filtered	Filtered	Filtered	31809.2	72554.3	Filtered	26483.7	19408.5	38367.9
O43897	TLL1	Tolloid-like protein 1	TLL1_HUMAN	Filtered	Filtered	Filtered	Filtered	Filtered	Filtered	Filtered	Filtered	83847.7	100971	70609.3	89524.5	Filtered	Filtered	Filtered	Filtered	Filtered	Filtered	36338.4	Filtered	Filtered	Filtered	Filtered	Filtered	Filtered	Filtered	Filtered	Filtered	Filtered	Filtered	Filtered	Filtered	113112	144548	81384.6	83917.4	12160.4	Filtered	Filtered	Filtered	Filtered	Filtered	25090.9	Filtered	Filtered	Filtered
O43909	EXTL3	Exostosin-like 3	EXTL3_HUMAN	Filtered	Filtered	Filtered	Filtered	Filtered	Filtered	Filtered	Filtered	Filtered	Filtered	Filtered	Filtered	10644.7	12291.4	13914	10940.1	Filtered	Filtered	Filtered	Filtered	Filtered	Filtered	Filtered	Filtered	Filtered	Filtered	Filtered	Filtered	Filtered	Filtered	Filtered	Filtered	Filtered	Filtered	Filtered	Filtered	8569.32	16623.8	12517.8	9732.55	Filtered	Filtered	3553.76	Filtered	Filtered	Filtered
O43913	ORC5	Origin recognition complex subunit 5	ORC5_HUMAN	17312.7	24004.7	19684.1	38414.2	875868	900839	1.43889e+06	627364	42850.3	23380.8	63977.5	24132.8	78276.5	Filtered	81472.5	111291	556260	306831	281927	286135	111301	95440.4	106629	59322	Filtered	Filtered	Filtered	Filtered	552934	889034	1.00536e+06	646561	69069.9	44523.3	23190.2	61127.1	106044	112846	145185	123447	485072	258937	300961	267303	71305	109085
O43920	NDUFS5	NADH dehydrogenase [ubiquinone] iron-sulfur protein 5	NDUS5_HUMAN	Filtered	Filtered	Filtered	Filtered	Filtered	Filtered	Filtered	Filtered	Filtered	Filtered	23120	Filtered	618289	671330	702543	595515	79466.2	73532.3	86057.6	63564.9	66452.3	91517	88197	48850.4	Filtered	Filtered	Filtered	Filtered	Filtered	Filtered	Filtered	Filtered	Filtered	26882.3	Filtered	Filtered	552575	1.22694e+06	449590	577002	Filtered	75273.1	73572.8	71000.3	84415.7	108124
O43924	PDE6D	Retinal rod rhodopsin-sensitive cGMP 3',5'-cyclic phosphodiesterase subunit delta	PDE6D_HUMAN	280708	253953	167901	294885	75827.5	29941.9	43632.1	35480.8	93890.9	57331.5	58764.5	47353.1	Filtered	Filtered	Filtered	Filtered	Filtered	Filtered	Filtered	Filtered	Filtered	Filtered	Filtered	Filtered	252103	329468	183313	283720	31131.4	51822.9	34241.6	36136.4	70935.4	70427.3	23695.7	73485.7	Filtered	Filtered	Filtered	Filtered	Filtered	Filtered	Filtered	Filtered	Filtered	Filtered
O43929	ORC4	Origin recognition complex subunit 4	ORC4_HUMAN	Filtered	Filtered	Filtered	54382.8	1.36015e+06	964947	1.36336e+06	865178	106609	140395	69927.5	142366	123929	NaN	NaN	122584	475815	327793	307947	288718	87737.5	101268	26171.2	76315.4	Filtered	NaN	75127.5	Filtered	1398201	1.42436e+06	1.44138e+06	1.00027e+06	Filtered	311582	146459	154121	NaN	Filtered	91512.1	58669.9	299336	395945	288559	389738	100520	150318
O43933	PEX1	Peroxisome biogenesis factor 1	PEX1_HUMAN	35362.7	23897.8	29585	Filtered	Filtered	Filtered	Filtered	Filtered	Filtered	21562.3	87988.6	61033.4	209490	224888	309385	224918	75258.8	Filtered	46482.9	28564.8	74875.5	307766	264132	51671.8	Filtered	14094.7	26369.3	25286.8	Filtered	Filtered	Filtered	Filtered	28059.3	29122.6	19899.7	20361	307731	317925	265461	305719	689030	61967.2	80488.6	961203	176696	365537
O60216	RAD21	Double-strand-break repair protein rad21 homolog	RAD21_HUMAN	Filtered	Filtered	Filtered	Filtered	492370	347915	971237	458006	Filtered	14949.7	143506	Filtered	Filtered	53200.6	63040.2	Filtered	1.42561e+06	2530735	2.61582e+06	1.88461e+06	563214	660743	536042	276643	Filtered	37265.4	Filtered	Filtered	600449	921480	660404	525810	Filtered	17664.8	Filtered	Filtered	Filtered	6559.62	Filtered	Filtered	1.85778e+06	2905783	3.22618e+06	1.49293e+06	321919	568911
O60220	TIMM8A	Mitochondrial import inner membrane translocase subunit Tim8 A	TIM8A_HUMAN	Filtered	Filtered	41757.6	Filtered	Filtered	Filtered	52341.8	32508.1	283406	412693	415877	280517	389221	233850	281108	206992	420268	455945	348672	341188	323358	270972	345975	254258	Filtered	Filtered	13650.4	Filtered	Filtered	Filtered	Filtered	Filtered	521365	568025	361799	345756	429495	546959	377617	483750	310682	486051	349199	428236	254935	420358
O60231	DHX16	Pre-mRNA-splicing factor ATP-dependent RNA helicase DHX16	DHX16_HUMAN	261609	217231	244422	207576	756532	833045	929518	1.01252e+06	64688.1	159333	115350	120340	174540	218164	133334	328515	640478	585567	457921	379828	261110	211862	271605	218895	209697	211538	173766	156400	1.19509e+06	1.3243e+06	1.08013e+06	1.02388e+06	102221	166979	48731.9	100996	167513	223082	191899	283942	410167	594473	361440	496287	133627	374843
O60232	SSSCA1	Sjoegren syndrome/scleroderma autoantigen 1	SSA27_HUMAN	327539	189990	265571	277619	Filtered	Filtered	Filtered	Filtered	Filtered	Filtered	Filtered	Filtered	13096.7	Filtered	Filtered	Filtered	Filtered	Filtered	Filtered	Filtered	Filtered	Filtered	Filtered	Filtered	213542	232666	235438	168718	Filtered	Filtered	Filtered	Filtered	Filtered	Filtered	Filtered	Filtered	Filtered	Filtered	Filtered	Filtered	Filtered	Filtered	Filtered	Filtered	Filtered	Filtered
O60237	PPP1R12B	Protein phosphatase 1 regulatory subunit 12B	MYPT2_HUMAN	Filtered	Filtered	Filtered	Filtered	9582.09	Filtered	7872.78	3553.26	Filtered	Filtered	Filtered	Filtered	Filtered	Filtered	Filtered	Filtered	21381.1	48068.8	5586.4	53971.4	Filtered	Filtered	Filtered	Filtered	Filtered	Filtered	Filtered	Filtered	6974.1	Filtered	Filtered	Filtered	Filtered	Filtered	Filtered	Filtered	Filtered	Filtered	Filtered	Filtered	Filtered	7012.33	6423.72	68748.8	Filtered	Filtered
O60238	BNIP3L	BCL2/adenovirus E1B 19 kDa protein-interacting protein 3-like	BNI3L_HUMAN	Filtered	Filtered	Filtered	Filtered	Filtered	Filtered	NaN	Filtered	Filtered	Filtered	Filtered	Filtered	35800.3	50439.6	42672.5	39824.5	Filtered	Filtered	Filtered	Filtered	Filtered	Filtered	Filtered	Filtered	Filtered	Filtered	Filtered	Filtered	NaN	Filtered	Filtered	Filtered	Filtered	Filtered	NaN	Filtered	33936.5	59763.6	34308	42529.6	Filtered	Filtered	Filtered	Filtered	NaN	Filtered
O60239	SH3BP5	SH3 domain-binding protein 5	3BP5_HUMAN	Filtered	Filtered	Filtered	Filtered	Filtered	Filtered	Filtered	Filtered	Filtered	Filtered	Filtered	Filtered	Filtered	Filtered	Filtered	Filtered	Filtered	Filtered	Filtered	Filtered	Filtered	Filtered	Filtered	Filtered	Filtered	Filtered	Filtered	Filtered	Filtered	Filtered	Filtered	Filtered	Filtered	Filtered	Filtered	Filtered	Filtered	Filtered	Filtered	Filtered	Filtered	Filtered	Filtered	Filtered	Filtered	Filtered
O60244	MED14	Mediator of RNA polymerase II transcription subunit 14	MED14_HUMAN	Filtered	Filtered	86439.4	66135.5	108290	89254.4	213838	87611	Filtered	Filtered	Filtered	Filtered	Filtered	Filtered	18731.1	Filtered	410521	326901	346305	251198	30411.3	68605.5	47730.3	20513.5	Filtered	Filtered	76454.2	170546	123009	149042	162746	96610.4	Filtered	Filtered	Filtered	Filtered	Filtered	7883.08	83720.7	Filtered	304254	410688	314578	292459	45812.1	64550.4
O60245	PCDH7	Protocadherin-7	PCDH7_HUMAN	31901.4	Filtered	32320	13257.7	Filtered	Filtered	Filtered	Filtered	44716.7	41860.5	56903.5	47219.6	231021	241307	267000	193685	72175.6	143350	113041	128334	131837	113590	157210	90373.1	Filtered	18328.4	Filtered	Filtered	Filtered	174875	266054	Filtered	Filtered	25658.5	40958.8	78375.9	241356	308839	217981	351246	62618.7	57367.1	128371	131419	73552.2	149707
O60256	PRPSAP2	Phosphoribosyl pyrophosphate synthase-associated protein 2	KPRB_HUMAN	1.15328e+06	1.21236e+06	1089795	940513	311841	268942	321394	239088	89123.8	86189	39466.2	59274.9	8586.4	Filtered	Filtered	17568.8	45331.9	89851.5	Filtered	Filtered	16838.7	2583.08	40066.3	Filtered	892543	1.089e+06	1.13451e+06	917858	289103	256602	248859	256094	24343.9	24405.2	24835.5	43479.9	Filtered	20875.6	Filtered	Filtered	99727.9	74627.4	Filtered	23496.1	Filtered	Filtered
O60264	SMARCA5	SWI/SNF-related matrix-associated actin-dependent regulator of chromatin subfamily A member 5	SMCA5_HUMAN	103643	76956.5	176012	58612.4	553033	409109	564618	368371	61978.9	58277.1	83556.5	52077.8	14898.3	42566.6	62968.9	58138.4	2.18344e+06	2.1755e+06	1.9724e+06	1461963	525837	445281	328855	154562	104039	153804	57541.4	93037.2	535503	707591	769187	540649	68071.5	101146	53212.4	44998.4	9199.04	73226.1	81729	71886.3	2.04163e+06	3.70068e+06	2.23045e+06	2.20039e+06	354414	535962
O60266	ADCY3	Adenylate cyclase type 3	ADCY3_HUMAN	Filtered	Filtered	Filtered	Filtered	Filtered	Filtered	Filtered	Filtered	Filtered	Filtered	Filtered	Filtered	55295.4	53383.3	58161.9	48306.1	Filtered	Filtered	Filtered	Filtered	Filtered	Filtered	18343.5	17041.9	Filtered	Filtered	Filtered	Filtered	Filtered	Filtered	Filtered	Filtered	Filtered	Filtered	Filtered	Filtered	59501.3	75679.1	50415.2	50601.2	Filtered	Filtered	Filtered	Filtered	Filtered	14045.9
O60271	SPAG9	C-Jun-amino-terminal kinase-interacting protein 4	JIP4_HUMAN	751235	964739	765365	455501	290614	161288	559249	785250	112097	51751.9	44351.5	72471.4	5017.97	6253.15	393914	4490.89	Filtered	Filtered	Filtered	25951.7	Filtered	Filtered	Filtered	Filtered	744940	797650	766332	560003	732496	373848	291277	254515	49184.7	27823.8	34637.4	75692.9	6480.65	520978	365677	7770.28	Filtered	Filtered	Filtered	Filtered	29861.4	28737.5
O60279	SUSD5	Sushi domain-containing protein 5	SUSD5_HUMAN	Filtered	Filtered	Filtered	Filtered	38796.5	Filtered	Filtered	Filtered	Filtered	Filtered	Filtered	Filtered	Filtered	Filtered	Filtered	Filtered	Filtered	Filtered	Filtered	Filtered	16946.7	Filtered	Filtered	Filtered	Filtered	Filtered	Filtered	Filtered	63347	Filtered	Filtered	Filtered	Filtered	Filtered	Filtered	3463.62	Filtered	41159.2	Filtered	144428	Filtered	Filtered	Filtered	Filtered	Filtered	27453.8
O60287	URB1	Nucleolar pre-ribosomal-associated protein 1	NPA1P_HUMAN	Filtered	Filtered	Filtered	Filtered	36251	30373.1	54399	55413.8	Filtered	Filtered	Filtered	Filtered	Filtered	Filtered	31391.7	Filtered	345728	326740	449141	254110	570951	836650	671822	569431	Filtered	Filtered	92225.9	Filtered	20857.6	40535.9	64751.4	26623.7	Filtered	Filtered	Filtered	Filtered	Filtered	Filtered	Filtered	23592.8	281308	328812	406974	362600	397714	837055
O60292	SIPA1L3	Signal-induced proliferation-associated 1-like protein 3	SI1L3_HUMAN	Filtered	Filtered	Filtered	Filtered	Filtered	Filtered	Filtered	Filtered	Filtered	Filtered	Filtered	46050.1	Filtered	Filtered	Filtered	Filtered	8708.46	246366	334071	137005	199012	273433	143401	180159	Filtered	Filtered	Filtered	Filtered	Filtered	Filtered	Filtered	Filtered	Filtered	Filtered	22442.8	25273.6	Filtered	Filtered	Filtered	Filtered	202255	290282	288138	221668	162829	268250
O60293	ZFC3H1	Zinc finger C3H1 domain-containing protein	ZC3H1_HUMAN	38269.2	Filtered	49523.4	42697.7	147165	109961	2.52872e+06	1.00246e+06	Filtered	Filtered	Filtered	Filtered	120828	136314	220016	87384.8	1.8002e+06	1.56275e+06	1.19548e+06	1.01888e+06	174262	233925	858895	170806	Filtered	51501.7	54722.8	63109.3	90115.9	122700	1.94083e+06	1656969	Filtered	Filtered	Filtered	Filtered	117518	18118.4	Filtered	137612	1.40503e+06	1.43768e+06	1.2868e+06	1.62532e+06	604387	1.03343e+06
O60294	LCMT2	tRNA wybutosine-synthesizing protein 4	TYW4_HUMAN	387022	339031	289636	341789	40292	54270.2	31018.8	172416	Filtered	Filtered	Filtered	Filtered	Filtered	Filtered	Filtered	Filtered	Filtered	Filtered	Filtered	Filtered	Filtered	Filtered	Filtered	Filtered	245755	372406	290982	297522	Filtered	164927	65063.6	34786.7	Filtered	Filtered	41745.8	Filtered	Filtered	Filtered	Filtered	Filtered	Filtered	Filtered	Filtered	Filtered	Filtered	Filtered
O60306	AQR	RNA helicase aquarius	AQR_HUMAN	780606	788319	753631	783384	695240	473500	747510	685069	691984	493788	467972	522294	490214	519664	369958	457378	852655	766172	861031	587555	457254	569200	550493	402298	800799	887200	831773	900771	807734	859494	1107814	559045	527316	648871	452096	419989	409345	677766	372035	471668	642212	827573	795069	686660	435461	688146
O60307	MAST3	Microtubule-associated serine/threonine-protein kinase 3	MAST3_HUMAN	17050.3	12078.5	14702.1	17109.5	Filtered	Filtered	Filtered	Filtered	Filtered	Filtered	Filtered	Filtered	Filtered	Filtered	Filtered	Filtered	Filtered	Filtered	Filtered	Filtered	Filtered	Filtered	Filtered	Filtered	7433.72	19521.8	18643.3	12275.4	Filtered	Filtered	Filtered	Filtered	Filtered	Filtered	Filtered	Filtered	Filtered	Filtered	Filtered	Filtered	Filtered	Filtered	Filtered	Filtered	Filtered	Filtered
O60313	OPA1	Dynamin-like 120 kDa protein, mitochondrial	OPA1_HUMAN	Filtered	Filtered	Filtered	Filtered	Filtered	Filtered	Filtered	Filtered	366673	444900	635508	573104	648609	831264	808410	694469	43108.2	13226.7	33853.4	47166.5	66481.4	36368.3	77046	46860.1	Filtered	Filtered	Filtered	Filtered	Filtered	Filtered	11532.5	Filtered	481874	952901	366590	414365	624926	1.12123e+06	772007	921260	28624.7	47510.3	52611.4	65964	69382.7	85121.8
O60318	MCM3AP	Germinal-center associated nuclear protein	GANP_HUMAN	10299.3	Filtered	Filtered	Filtered	56395	Filtered	Filtered	54956.3	Filtered	Filtered	Filtered	Filtered	Filtered	Filtered	Filtered	Filtered	222490	140917	190806	184043	325006	392883	328790	270952	Filtered	Filtered	41064	Filtered	28681.8	Filtered	31367.7	56962.5	Filtered	19303.8	Filtered	Filtered	Filtered	Filtered	Filtered	Filtered	136060	159554	219974	228086	287077	468052
O60331	PIP5K1C	Phosphatidylinositol 4-phosphate 5-kinase type-1 gamma	PI51C_HUMAN	Filtered	Filtered	Filtered	Filtered	24238.1	25202.2	33544.1	Filtered	20968.5	22364.1	40157.6	23061.1	78219.5	69530.1	76699.6	65256.3	13835.2	Filtered	Filtered	Filtered	Filtered	Filtered	Filtered	Filtered	Filtered	Filtered	Filtered	Filtered	28564.6	Filtered	11508.4	22519	29529.7	62114.7	16531.5	23430.9	70300.5	105818	65338.2	90615.4	Filtered	Filtered	Filtered	Filtered	Filtered	Filtered
O60333	KIF1B	Kinesin-like protein KIF1B	KIF1B_HUMAN	311514	302067	320997	354480	65412.2	NaN	88921.4	80280.4	14483	Filtered	5060.17	Filtered	NaN	NaN	NaN	NaN	NaN	NaN	NaN	NaN	Filtered	NaN	6825.32	Filtered	299428	361458	340587	354029	74245.4	86863.8	69159	56901.1	Filtered	Filtered	Filtered	Filtered	Filtered	Filtered	NaN	24847.9	NaN	NaN	NaN	NaN	8925.48	NaN
O60337	2006-03-01	E3 ubiquitin-protein ligase MARCH6	MARH6_HUMAN	Filtered	Filtered	Filtered	33531.5	Filtered	Filtered	Filtered	Filtered	Filtered	Filtered	Filtered	241040	195885	247177	222965	338919	Filtered	24528.1	Filtered	Filtered	Filtered	Filtered	33231.5	Filtered	Filtered	Filtered	Filtered	Filtered	100427	Filtered	Filtered	Filtered	Filtered	Filtered	Filtered	Filtered	265186	248228	264922	257649	Filtered	Filtered	Filtered	40886.3	Filtered	Filtered
O60341	KDM1A	Lysine-specific histone demethylase 1A	KDM1A_HUMAN	159463	77190.5	169891	83460.4	473952	382483	743360	473679	120276	110861	109157	100985	177620	181286	258519	169634	622450	530710	466730	428136	179164	156286	146735	127092	67959.2	236423	77402.6	187256	604943	620122	639932	435332	69340.2	122840	117036	104316	156054	199152	166544	262518	479337	641510	519626	513625	142881	239362
O60343	TBC1D4	TBC1 domain family member 4	TBCD4_HUMAN	873654	1.04347e+06	1.02364e+06	992868	262610	120122	161454	165830	103320	47900.7	53539.5	73191.7	45564.3	Filtered	Filtered	32696.4	Filtered	Filtered	Filtered	Filtered	64089.2	37607.5	84206.9	67220.7	1188049	1.11312e+06	1123444	1.06741e+06	224851	156051	117009	145288	57438.8	69223.6	56280.7	68779.9	35160.7	44843.5	Filtered	Filtered	Filtered	Filtered	Filtered	Filtered	85363.9	138732
O60427	FADS1	Acyl-CoA (8-3)-desaturase	FADS1_HUMAN	Filtered	Filtered	NaN	Filtered	26918.6	Filtered	123359	51943.4	313906	275203	298183	329054	941063	947754	993157	868752	451331	400536	358541	368992	317101	354204	329460	220257	Filtered	Filtered	Filtered	Filtered	29569.7	25874.1	73013.7	Filtered	307549	504957	180669	221964	779205	1.17989e+06	775107	891311	345085	467906	466717	479374	270091	372240
O60437	PPL	Periplakin	PEPL_HUMAN	12275	Filtered	Filtered	Filtered	50036.6	124390	95097.5	70493	Filtered	Filtered	Filtered	Filtered	16866.3	18464.2	13666.3	8670.43	123383	151334	115730	72592.2	Filtered	53089.1	51101.5	48777.2	Filtered	Filtered	14838.1	Filtered	150733	139489	142573	56824.5	Filtered	Filtered	Filtered	Filtered	21709.4	32499.6	Filtered	Filtered	63098.5	122535	153199	119769	31920.5	63906.8
O60443	GSDME	Gasdermin-E	GSDME_HUMAN	347426	332973	272839	311753	Filtered	Filtered	Filtered	Filtered	Filtered	Filtered	Filtered	Filtered	Filtered	Filtered	Filtered	Filtered	Filtered	Filtered	Filtered	Filtered	39125.9	Filtered	Filtered	Filtered	286716	348704	319033	276509	Filtered	Filtered	4588.3	Filtered	Filtered	Filtered	Filtered	Filtered	Filtered	Filtered	Filtered	Filtered	Filtered	Filtered	Filtered	Filtered	48251.9	67670.6
O60447	EVI5	Ecotropic viral integration site 5 protein homolog	EVI5_HUMAN	34337.6	Filtered	42731.9	41033.8	Filtered	Filtered	Filtered	15187.3	Filtered	Filtered	6138.75	Filtered	Filtered	Filtered	Filtered	Filtered	Filtered	Filtered	Filtered	Filtered	Filtered	Filtered	Filtered	Filtered	30379.9	31953	30231.8	31350.9	Filtered	Filtered	Filtered	Filtered	Filtered	Filtered	Filtered	Filtered	Filtered	Filtered	Filtered	Filtered	Filtered	Filtered	Filtered	Filtered	Filtered	Filtered
O60462	NRP2	Neuropilin-2	NRP2_HUMAN	Filtered	Filtered	Filtered	Filtered	Filtered	Filtered	Filtered	Filtered	6399.73	6468.51	5076.88	13109.3	Filtered	5707.52	6184.91	6989.27	Filtered	Filtered	Filtered	Filtered	Filtered	Filtered	Filtered	Filtered	Filtered	Filtered	Filtered	Filtered	Filtered	Filtered	Filtered	Filtered	9743.82	24571.4	11622.5	10001.6	Filtered	21715.1	Filtered	12200.7	Filtered	Filtered	Filtered	Filtered	Filtered	Filtered
O60476	MAN1A2	Mannosyl-oligosaccharide 1,2-alpha-mannosidase IB	MA1A2_HUMAN	Filtered	Filtered	Filtered	Filtered	Filtered	Filtered	Filtered	Filtered	Filtered	Filtered	4806.21	Filtered	131420	148875	159113	79808.5	58725.9	63759.5	37630.2	63878.4	36415.5	39839.4	48286.1	6309.05	Filtered	Filtered	Filtered	Filtered	Filtered	Filtered	Filtered	Filtered	Filtered	Filtered	Filtered	Filtered	149684	191204	134794	167152	40092.2	53595.4	67842.3	55663.9	42753.2	63547.1
O60488	ACSL4	Long-chain-fatty-acid--CoA ligase 4	ACSL4_HUMAN	122734	87776.1	152217	69709.8	280877	188829	165123	167164	1.73432e+06	1.51546e+06	1.40239e+06	1.60769e+06	453010	544916	462969	451742	228499	213090	186551	176171	46750.7	193273	128741	56496.4	115733	101530	88902.3	32427.9	260034	254075	229771	168226	1782597	2559832	1.20648e+06	1574805	471622	643890	412577	471430	214698	264613	229675	184621	113350	130892
O60493	SNX3	Sorting nexin-3	SNX3_HUMAN	133157	77995.2	112645	128523	481631	185124	176402	172511	305351	224789	332513	374329	127819	139079	90609.6	103511	Filtered	Filtered	Filtered	NaN	3130.77	NaN	1604.96	NaN	NaN	68619.4	70027.6	80740.5	378073	468060	327485	323678	355908	509649	154925	231606	113867	143849	99697.8	91430.1	Filtered	Filtered	Filtered	Filtered	8180.25	28471.5
O60499	STX10	Syntaxin-10	STX10_HUMAN	Filtered	Filtered	Filtered	Filtered	161428	133946	100792	145256	61278.6	46208.5	57445.2	88360.9	1.29628e+06	1.32658e+06	1.35773e+06	1.24097e+06	176503	116134	103000	115506	60492.8	76155.7	172808	59403.3	Filtered	Filtered	Filtered	Filtered	175644	244636	185270	126900	15545.7	137559	15310	Filtered	1.23793e+06	1.66185e+06	1.28949e+06	1.38053e+06	109794	94664.2	171273	164274	92466.4	110679
O60502	OGA	Protein O-GlcNAcase	OGA_HUMAN	1.01408e+06	1.241e+06	1.02034e+06	1.3401e+06	317538	186765	73018.6	428917	268040	120734	28059.9	146029	45783.2	Filtered	Filtered	Filtered	Filtered	65528.3	Filtered	Filtered	Filtered	Filtered	48595.5	Filtered	1.05634e+06	1.15239e+06	1148489	1.07462e+06	247335	303212	299325	127001	118707	100974	71690	99705.1	38212.1	9893.95	Filtered	Filtered	Filtered	Filtered	Filtered	Filtered	84700	155850
O60503	ADCY9	Adenylate cyclase type 9	ADCY9_HUMAN	Filtered	Filtered	Filtered	Filtered	Filtered	Filtered	Filtered	Filtered	13429.3	11794.3	18004.4	10342.6	234133	274920	293258	162336	Filtered	Filtered	Filtered	Filtered	14979.8	22696.5	Filtered	26658.4	Filtered	Filtered	Filtered	Filtered	Filtered	Filtered	Filtered	Filtered	Filtered	Filtered	7216.14	11644.9	220700	252752	263105	298529	Filtered	Filtered	Filtered	Filtered	Filtered	16361.7
O60506	SYNCRIP	Heterogeneous nuclear ribonucleoprotein Q	HNRPQ_HUMAN	1868192	1.90013e+06	1791605	1892930	12414037	8425750	10913151	11906397	592256	512037	680677	672674	2.1576e+06	2.17111e+06	2.4409e+06	2.11109e+06	7345389	6003853	6.24606e+06	5.54701e+06	878417	1129588	857272	711537	2.48661e+06	2055276	1.73932e+06	1.29488e+06	12773562	12935440	10829268	7597208	673065	838847	398001	434627	1.91067e+06	2.19876e+06	1.52012e+06	1.87565e+06	5.41728e+06	9139207	6358458	6545998	638608	1.2877e+06
O60507	TPST1	Protein-tyrosine sulfotransferase 1	TPST1_HUMAN	Filtered	Filtered	Filtered	Filtered	Filtered	Filtered	Filtered	Filtered	Filtered	Filtered	Filtered	Filtered	351475	261567	316831	205984	57167.1	67930	74447.6	47364.6	44074.3	91431.1	55421	37392.8	Filtered	Filtered	Filtered	Filtered	Filtered	Filtered	Filtered	Filtered	Filtered	4171.57	Filtered	Filtered	168001	245322	303886	260138	45652.4	86499.9	133133	132640	Filtered	85227.5
O60508	CDC40	Pre-mRNA-processing factor 17	PRP17_HUMAN	78798.8	73876.1	77947.2	Filtered	772804	519489	506695	576894	27842.2	Filtered	Filtered	Filtered	Filtered	Filtered	Filtered	Filtered	532160	512765	546555	399553	751683	925079	852597	734221	71087.2	Filtered	Filtered	82083.7	690901	774859	821418	585611	Filtered	Filtered	Filtered	Filtered	Filtered	39985.6	Filtered	Filtered	508793	626291	522677	577662	628205	899472
O60512	B4GALT3	Beta-1,4-galactosyltransferase 3	B4GT3_HUMAN	Filtered	Filtered	Filtered	Filtered	4518.19	Filtered	Filtered	Filtered	2667.35	Filtered	Filtered	2475.57	61504.1	74261.8	61244.7	23749.8	Filtered	Filtered	1877.01	2113.98	Filtered	3122.03	4021.06	Filtered	Filtered	Filtered	Filtered	Filtered	Filtered	Filtered	Filtered	Filtered	Filtered	3186.99	Filtered	Filtered	50001.7	45994.5	41996.6	71574.6	Filtered	Filtered	Filtered	Filtered	Filtered	Filtered
O60518	RANBP6	Ran-binding protein 6	RNBP6_HUMAN	1.20903e+06	950594	1104833	1.18299e+06	255315	86769.4	265044	266319	68773.1	18661.6	29647	34869.4	161917	190121	171385	120557	Filtered	Filtered	Filtered	Filtered	Filtered	Filtered	Filtered	Filtered	657418	1.03619e+06	1.04354e+06	416524	109261	364395	341216	76111.8	16662.6	34768	22486.2	14165.7	136142	221593	156174	200954	Filtered	Filtered	191749	Filtered	Filtered	8657.15
O60524	NEMF	Nuclear export mediator factor NEMF	NEMF_HUMAN	262411	208675	184937	253139	500687	499826	400411	547699	23578.2	Filtered	Filtered	Filtered	109689	66297.8	96206	61149.7	74748.3	27555.8	61585.7	53263.6	30330.2	41937.4	49987.5	43652.8	205645	204042	185559	253617	660798	556145	521699	469097	15538.9	Filtered	Filtered	Filtered	18992.1	63154.5	56149.7	74601.2	63723.5	35664.6	58835.6	41778.2	56444.2	79960.3
O60547	GMDS	GDP-mannose 4,6 dehydratase	GMDS_HUMAN	131585	179499	154759	157913	58797.2	Filtered	30782.4	42494.9	Filtered	Filtered	Filtered	Filtered	Filtered	Filtered	Filtered	Filtered	Filtered	Filtered	Filtered	Filtered	Filtered	Filtered	Filtered	Filtered	202897	148710	104658	176116	Filtered	Filtered	34983.8	Filtered	Filtered	Filtered	Filtered	Filtered	Filtered	Filtered	Filtered	Filtered	Filtered	Filtered	Filtered	Filtered	Filtered	Filtered
O60563	CCNT1	Cyclin-T1	CCNT1_HUMAN	Filtered	Filtered	Filtered	Filtered	44477.2	68928.6	148826	62462.5	40100.3	48783.6	95364.4	44461.8	229230	232630	165867	189418	132952	93775.6	54708.6	45630.4	6844.3	38859.4	Filtered	22551.5	Filtered	Filtered	Filtered	Filtered	74932.5	72667.7	117226	74796	40660.7	73770.6	48067.3	48410.4	210938	279188	198591	209543	47797.5	123707	89834	104753	42511.1	58923.3
O60566	BUB1B	Mitotic checkpoint serine/threonine-protein kinase BUB1 beta	BUB1B_HUMAN	478121	432393	491153	578938	136238	87660.5	152942	155333	23578	15686	Filtered	Filtered	Filtered	Filtered	Filtered	Filtered	Filtered	Filtered	Filtered	Filtered	38335.2	6338.12	Filtered	Filtered	409049	394260	392846	476419	161891	157396	143370	116103	Filtered	16212.7	Filtered	Filtered	Filtered	Filtered	Filtered	Filtered	Filtered	Filtered	Filtered	Filtered	66484	89151.1
O60568	PLOD3	Multifunctional procollagen lysine hydroxylase and glycosyltransferase LH3	PLOD3_HUMAN	36495.4	Filtered	96669.1	253447	146381	166339	414127	189280	691879	683547	675316	700244	436408	465116	531841	559917	1779446	1.83072e+06	1.80394e+06	1.47492e+06	607726	686303	595453	397431	Filtered	142779	36103.4	30284	125631	222299	140945	98713.8	725933	864915	579252	605883	462847	643185	580683	540300	1.64093e+06	1.97725e+06	2.29804e+06	1.90263e+06	580981	906086
O60573	EIF4E2	Eukaryotic translation initiation factor 4E type 2	IF4E2_HUMAN	494593	447415	387381	403268	2.70712e+06	2.24163e+06	2582406	2540785	159350	167524	209720	140687	213218	216398	273188	119565	587395	458114	466072	557972	414129	675374	325479	143296	237183	443099	367222	440978	2.6123e+06	3.07422e+06	2764222	1.68875e+06	170283	157498	155432	113910	169529	179930	125703	145956	307302	593059	611546	517114	421814	947704
O60583	CCNT2	Cyclin-T2	CCNT2_HUMAN	Filtered	Filtered	Filtered	Filtered	Filtered	Filtered	15798.4	5562.5	Filtered	Filtered	5547.29	Filtered	17201.6	27595.7	25012.6	22392.7	Filtered	7206.93	Filtered	8845.6	Filtered	Filtered	Filtered	Filtered	Filtered	Filtered	Filtered	Filtered	Filtered	Filtered	Filtered	Filtered	Filtered	3304.61	Filtered	Filtered	16762.2	27795.1	25181.1	25653.4	Filtered	8778.43	5473.15	11238.8	Filtered	Filtered
O60610	DIAPH1	Protein diaphanous homolog 1	DIAP1_HUMAN	2.49559e+06	2.47944e+06	2.38395e+06	2808501	487692	394990	367797	544714	321244	256609	163565	390718	178295	219114	28471.1	66545	27046.7	625277	26013.9	41429.3	120459	199026	140762	95237.2	1.81987e+06	2037083	2.19146e+06	2.06595e+06	423468	388186	375308	322446	202042	320893	270263	258759	183358	105208	78853.6	57888	11611.5	58250.9	48457.1	26692.6	195365	212836
O60613	SELENOF	Selenoprotein F	SEP15_HUMAN	Filtered	Filtered	Filtered	Filtered	Filtered	Filtered	Filtered	Filtered	506221	695748	455768	859914	23283.5	24840.6	26535.1	Filtered	Filtered	Filtered	5266.13	Filtered	Filtered	Filtered	Filtered	Filtered	Filtered	Filtered	Filtered	Filtered	Filtered	Filtered	Filtered	Filtered	605627	848588	567865	687809	27299.2	37354.6	25607.4	28318.2	Filtered	Filtered	Filtered	Filtered	Filtered	Filtered
O60645	EXOC3	Exocyst complex component 3	EXOC3_HUMAN	243978	174872	209362	263668	942958	795065	853766	962879	52657.7	49339.1	60734.2	60491.2	94530.2	38515.6	15536.2	58942.2	141467	217916	20493.4	83510.8	137031	50156.3	59818.1	137618	196386	228066	138286	221408	1.05699e+06	1241686	825787	815982	50725.4	71463.4	12917.5	40076.7	71515.1	27280.2	Filtered	33230.9	15281.7	17959.8	182220	179626	151538	169196
O60658	PDE8A	High affinity cAMP-specific and IBMX-insensitive 3',5'-cyclic phosphodiesterase 8A	PDE8A_HUMAN	Filtered	Filtered	Filtered	83748.8	Filtered	Filtered	Filtered	Filtered	Filtered	Filtered	Filtered	Filtered	Filtered	57757.6	Filtered	Filtered	Filtered	6791.78	Filtered	Filtered	10069.1	73069.7	61278.5	87316.3	103056	92030.1	55914.8	Filtered	Filtered	Filtered	69720	Filtered	Filtered	Filtered	Filtered	Filtered	76530.5	Filtered	Filtered	Filtered	Filtered	45598.4	Filtered	Filtered	11623.5	74449.5
O60664	PLIN3	Perilipin-3	PLIN3_HUMAN	3619901	3.21702e+06	3164598	3.55754e+06	447778	350168	438460	472435	766837	481520	1.01576e+06	446422	173838	104416	252198	102243	26620.4	21959.7	156372	7353.09	70514	71789.1	91617	49221.1	4.11463e+06	3.69584e+06	3689849	3.41499e+06	441803	442366	399636	295979	497322	736406	397656	497729	123090	211813	126816	136907	Filtered	Filtered	39544.6	20544.2	103053	75279.9
O60669	SLC16A7	Monocarboxylate transporter 2	MOT2_HUMAN	15915.1	Filtered	15619.5	11401.9	Filtered	Filtered	13036.8	Filtered	13024.9	17255.1	21789.8	14598.4	103875	123756	137253	112447	6619.44	7199.37	9921.5	10903	11988	19040.7	16508.4	24020.3	21697.1	21227.1	14068.2	13523.4	16391.8	21228.9	14993.3	5823.72	7465.11	31693.2	16903.9	15465.8	113293	214035	165142	200726	6733.42	11024.6	16371.6	19095.7	11025.4	20835.9
O60671	RAD1	Cell cycle checkpoint protein RAD1	RAD1_HUMAN	215376	170504	159887	143853	248456	272806	235346	203374	6093.45	34832.5	2449.04	43621.7	Filtered	Filtered	Filtered	Filtered	38426.1	Filtered	Filtered	Filtered	Filtered	26209.4	33259.4	17115.6	133649	157658	163761	23342	245648	235132	251616	185938	20749.5	2387.37	6258.38	5031.36	Filtered	Filtered	Filtered	Filtered	Filtered	23933.4	Filtered	25285.5	19613.8	Filtered
O60675	MAFK	Transcription factor MafK	MAFK_HUMAN	Filtered	Filtered	Filtered	Filtered	Filtered	Filtered	Filtered	Filtered	Filtered	Filtered	Filtered	Filtered	Filtered	Filtered	Filtered	Filtered	178148	157238	162253	116731	13645.7	8671.57	7297.49	6284.55	Filtered	Filtered	Filtered	Filtered	Filtered	Filtered	Filtered	Filtered	Filtered	Filtered	Filtered	Filtered	Filtered	Filtered	Filtered	Filtered	109152	103872	136098	117099	7750.52	13969.3
O60678	PRMT3	Protein arginine N-methyltransferase 3	ANM3_HUMAN	172776	143579	136835	154854	41364.1	48577.2	76997.6	40293.9	3718.57	Filtered	Filtered	Filtered	Filtered	Filtered	Filtered	Filtered	Filtered	35049.1	Filtered	Filtered	Filtered	Filtered	Filtered	Filtered	282844	145151	165155	221531	66023.8	67410.1	Filtered	83148.8	Filtered	Filtered	Filtered	Filtered	Filtered	Filtered	Filtered	Filtered	Filtered	Filtered	Filtered	Filtered	13237.3	9171.15
O60683	PEX10	Peroxisome biogenesis factor 10	PEX10_HUMAN	Filtered	Filtered	Filtered	Filtered	Filtered	Filtered	Filtered	Filtered	Filtered	Filtered	Filtered	Filtered	39913.4	41537.5	36758.3	31366.8	15113	Filtered	17655.9	Filtered	Filtered	Filtered	Filtered	Filtered	Filtered	Filtered	Filtered	Filtered	Filtered	Filtered	Filtered	Filtered	Filtered	Filtered	Filtered	Filtered	34580.8	51934.5	31132.9	37238.1	19797	Filtered	21295.9	22720.5	9399.97	22137
O60684	KPNA6	Importin subunit alpha-7	IMA7_HUMAN	1793386	1.61266e+06	1.78565e+06	1.72338e+06	1.14367e+06	663179	824847	957454	353422	257391	234984	327892	217408	186286	132364	187040	535276	395998	421548	482379	466897	562054	476121	363070	2.03338e+06	1.85805e+06	1.86358e+06	1652453	1.13645e+06	1.12467e+06	1.2409e+06	853855	242253	426660	192349	227191	181621	243105	142786	155509	403807	577932	549300	492889	439564	650778
O60701	UGDH	UDP-glucose 6-dehydrogenase	UGDH_HUMAN	1.67763e+06	1.61802e+06	1883843	1.95152e+06	479040	198196	95717.6	416715	196000	68230.5	26589.3	178657	22117.4	Filtered	Filtered	Filtered	Filtered	Filtered	Filtered	Filtered	111907	117032	129124	134228	1.99878e+06	1.90185e+06	1.78696e+06	1.94186e+06	392046	475577	353077	203003	73010.9	131042	44964.9	65424.1	20171.6	15195.7	Filtered	Filtered	Filtered	Filtered	Filtered	Filtered	154873	250312
O60716	CTNND1	Catenin delta-1	CTND1_HUMAN	198563	169186	232809	165722	515510	388982	511156	485780	32368.9	57057	59097.7	48432	268421	313416	329102	291804	108365	95222	89340.4	86835.9	80114.9	99754.5	73719	80150.8	213106	238142	161467	155759	794195	801740	569235	429172	27745.5	46072.2	60247.3	29986.1	238111	356918	271550	298333	95964	106927	130889	121945	70653.8	124267
O60725	ICMT	Protein-S-isoprenylcysteine O-methyltransferase	ICMT_HUMAN	Filtered	Filtered	Filtered	Filtered	Filtered	Filtered	Filtered	Filtered	Filtered	Filtered	Filtered	Filtered	15771.4	48522.1	10451.1	35622.2	Filtered	Filtered	Filtered	Filtered	Filtered	Filtered	Filtered	3138.45	Filtered	Filtered	Filtered	Filtered	Filtered	Filtered	Filtered	Filtered	Filtered	Filtered	Filtered	Filtered	Filtered	70139	76827.1	42483.5	Filtered	Filtered	8757.34	6080.67	2585.81	Filtered
O60749	SNX2	Sorting nexin-2	SNX2_HUMAN	1.03563e+06	987016	878675	1.18346e+06	1.2738e+06	928707	1.20656e+06	1.0939e+06	1.69743e+06	2.09954e+06	3.07012e+06	1.62928e+06	133052	177428	319651	120296	Filtered	5606.81	21373.5	Filtered	NaN	5646.85	3498.35	Filtered	995521	1112635	1.0133e+06	1.00963e+06	1.43955e+06	1.71716e+06	1.35745e+06	912708	1.97633e+06	3.59084e+06	1.55382e+06	1.74499e+06	190103	258104	146621	173468	NaN	Filtered	12823.7	Filtered	37962.9	51979.3
O60762	DPM1	Dolichol-phosphate mannosyltransferase subunit 1	DPM1_HUMAN	Filtered	Filtered	Filtered	Filtered	Filtered	Filtered	Filtered	Filtered	105827	85338	130984	122028	2275786	2.14349e+06	2215295	2333180	861731	818298	843193	827661	939074	1.02809e+06	840208	521730	884.625	8106.11	Filtered	Filtered	26104.8	Filtered	Filtered	Filtered	62849.5	86441.8	34019.5	36196.9	1.96237e+06	2.91859e+06	1.96039e+06	2000219	800662	1333772	1.2619e+06	1.19843e+06	878193	1.31796e+06
O60763	USO1	General vesicular transport factor p115	USO1_HUMAN	1.08374e+06	789822	912292	1063459	2.66163e+06	1873386	2.05827e+06	2186729	1.86553e+06	1.82382e+06	1.65884e+06	2.32687e+06	861415	830721	993261	816395	Filtered	Filtered	Filtered	20317.4	69221.9	84402.4	63760.9	62715.5	724380	1.0444e+06	877179	823723	2.19479e+06	2.31085e+06	1999159	1.75612e+06	2.15857e+06	2.24459e+06	1418965	1.88888e+06	618449	877370	806707	893168	44233.7	Filtered	Filtered	Filtered	93974.7	97262.8
O60779	SLC19A2	Thiamine transporter 1	S19A2_HUMAN	Filtered	Filtered	Filtered	Filtered	Filtered	Filtered	Filtered	Filtered	Filtered	Filtered	2953.04	Filtered	82040.9	103304	91028.4	85524.6	Filtered	Filtered	Filtered	Filtered	Filtered	Filtered	Filtered	Filtered	Filtered	Filtered	Filtered	Filtered	Filtered	Filtered	Filtered	Filtered	Filtered	4072.29	Filtered	Filtered	68226.3	117834	79889	83394.2	Filtered	Filtered	Filtered	Filtered	Filtered	Filtered
O60783	MRPS14	28S ribosomal protein S14, mitochondrial	RT14_HUMAN	Filtered	Filtered	Filtered	Filtered	Filtered	Filtered	Filtered	Filtered	Filtered	Filtered	Filtered	Filtered	204625	226436	211557	190029	Filtered	Filtered	Filtered	Filtered	Filtered	19259.7	Filtered	Filtered	Filtered	Filtered	Filtered	Filtered	Filtered	Filtered	Filtered	Filtered	Filtered	Filtered	Filtered	Filtered	200250	285945	203378	198772	Filtered	Filtered	Filtered	Filtered	Filtered	15801.3
O60784	TOM1	Target of Myb protein 1	TOM1_HUMAN	212264	304736	234290	265670	27624.7	3851.27	88113.7	90769.6	146890	65202.9	64858.5	65286.3	41121.8	77109.1	57155.7	86571	105660	Filtered	Filtered	Filtered	8315.74	20529.2	Filtered	Filtered	110033	236937	310625	223279	33145.1	29836.9	75030.1	38902.7	43623.6	49252.8	32468.9	88945.3	25686.4	65224.6	52661	10832.4	Filtered	5123.57	Filtered	6066.74	42674.1	8986.13
O60814;P57053;P58876;P62807;Q5QNW6;Q93079;Q99877;Q99879;Q99880	HIST1H2BK;H2BFS;HIST1H2BD;HIST1H2BC;HIST2H2BF;HIST1H2BH;HIST1H2BN;HIST1H2BM;HIST1H2BL	Histone H2B type 1-K;Histone H2B type F-S;Histone H2B type 1-D;Histone H2B type 1-C/E/F/G/I;Histone H2B type 2-F;Histone H2B type 1-H;Histone H2B type 1-N;Histone H2B type 1-M;Histone H2B type 1-L	H2B1K_HUMAN;H2BFS_HUMAN;H2B1D_HUMAN;H2B1C_HUMAN;H2B2F_HUMAN;H2B1H_HUMAN;H2B1N_HUMAN;H2B1M_HUMAN;H2B1L_HUMAN	NaN	NaN	9227.58	NaN	NaN	NaN	NaN	NaN	17492.8	8754.33	15034.6	9700.24	NaN	NaN	NaN	NaN	576421	578473	583458	435377	360578	197459	187537	128776	NaN	NaN	NaN	NaN	NaN	NaN	NaN	NaN	NaN	NaN	NaN	NaN	NaN	NaN	NaN	NaN	480978	543385	481448	630046	214765	192630
O60825	PFKFB2	6-phosphofructo-2-kinase/fructose-2,6-bisphosphatase 2	F262_HUMAN	335731	341883	322256	310845	42522.6	NaN	NaN	38169.8	9999.38	Filtered	Filtered	NaN	Filtered	Filtered	Filtered	Filtered	Filtered	Filtered	Filtered	Filtered	Filtered	Filtered	Filtered	Filtered	396406	363621	398476	339873	60382.5	Filtered	61545.4	36934.3	NaN	Filtered	Filtered	Filtered	Filtered	Filtered	Filtered	Filtered	Filtered	Filtered	Filtered	Filtered	Filtered	NaN
O60826	CCDC22	Coiled-coil domain-containing protein 22	CCD22_HUMAN	215026	222630	296383	247752	3.92304e+06	2.58795e+06	2.43724e+06	2600702	132555	44464.1	121318	73064.1	318973	305160	256419	296899	Filtered	Filtered	Filtered	Filtered	Filtered	38698	Filtered	Filtered	217695	314295	331284	182304	3.66115e+06	3750575	3.15397e+06	2287158	76103.2	71012.1	69984.3	61725.7	229409	290965	343974	307354	Filtered	Filtered	Filtered	Filtered	23202.5	35235.5
O60828	PQBP1	Polyglutamine-binding protein 1	PQBP1_HUMAN	10953.7	Filtered	25430	Filtered	447543	277699	384024	287260	24348.5	19472.2	23256.9	Filtered	128688	94334	13128.8	48440.3	262656	336368	299129	337770	108413	135194	92486.5	96739.6	41249	Filtered	Filtered	10046.1	701881	822452	708526	662368	21408	64482.1	35815.2	32712.7	Filtered	89819	11464.3	11892.6	280400	366436	277376	451244	59604.3	105699
O60830	TIMM17B	Mitochondrial import inner membrane translocase subunit Tim17-B	TI17B_HUMAN	Filtered	Filtered	Filtered	Filtered	Filtered	Filtered	Filtered	Filtered	Filtered	Filtered	Filtered	Filtered	1.45803e+06	1538119	1.47636e+06	1.2937e+06	Filtered	89827.1	77335.7	171334	119585	33611.5	173039	41719	Filtered	Filtered	Filtered	Filtered	Filtered	Filtered	Filtered	Filtered	Filtered	Filtered	Filtered	Filtered	1.6016e+06	2.13736e+06	1.35918e+06	1.6079e+06	139162	223563	242936	162247	132175	23906.4
O60831	PRAF2	PRA1 family protein 2	PRAF2_HUMAN	Filtered	Filtered	Filtered	Filtered	Filtered	Filtered	Filtered	Filtered	71262.3	58901.6	55493.6	73587	258747	244746	209960	223940	15266.2	126714	Filtered	105225	17194.8	49180.3	Filtered	55425.2	Filtered	Filtered	Filtered	Filtered	Filtered	36620.7	Filtered	Filtered	80605.3	99613.3	65839.8	60986.4	164662	274827	248183	249363	13120.6	Filtered	22139.9	Filtered	27622.1	Filtered
O60832	DKC1	H/ACA ribonucleoprotein complex subunit DKC1	DKC1_HUMAN	61848.9	52907.9	65480.5	37969.6	168362	120229	223578	179137	38880.2	35247.7	38556	35377.5	57653.2	59090.2	61899.8	57217.6	495231	450554	512282	350851	539432	1.21008e+06	633995	786630	77350.6	77712.1	40899.3	82445.7	264954	256033	271719	189385	22528.6	62991.9	18880	16785.5	41554.9	69346.2	55512.8	58800.9	486024	485186	500436	445816	711305	570590
O60841	EIF5B	Eukaryotic translation initiation factor 5B	IF2P_HUMAN	2.27355e+06	1.61933e+06	1.8623e+06	1.83679e+06	1541574	1.86666e+06	2.54601e+06	2.4651e+06	136683	73025.1	128497	55293	190184	161563	172227	161568	358490	298906	272746	296122	105568	128996	105737	194251	1.5547e+06	1.97444e+06	2.13983e+06	1.92418e+06	3.70797e+06	3.72612e+06	2.91894e+06	2.5892e+06	90797.9	168486	57998.3	37783.9	185291	279352	148335	201345	377853	403405	325147	386713	147746	175192
O60869	EDF1	Endothelial differentiation-related factor 1	EDF1_HUMAN	710485	422687	672660	455064	710427	563991	501813	542579	Filtered	5548.2	14022.4	Filtered	35801.6	45193.1	64111.7	35541.5	33650	29106.9	29068.7	23280	13612.1	14277.9	13296.6	12619.1	585896	552008	577033	460592	1.35998e+06	1.26172e+06	998806	337480	Filtered	Filtered	Filtered	Filtered	43791.1	51947.5	33147	35331.5	19312.3	26180.8	23473.3	30413.9	9798.32	14096.4
O60870	KIN	DNA/RNA-binding protein KIN17	KIN17_HUMAN	15306.8	Filtered	8251.81	3570.53	582654	682801	565058	467028	Filtered	Filtered	Filtered	Filtered	6680.16	6345.68	11770.9	8538.1	235917	188729	211318	162337	20437.2	78328.2	28261.4	30681	20582.9	Filtered	27925	Filtered	664623	934943	679018	491436	Filtered	Filtered	Filtered	Filtered	Filtered	Filtered	Filtered	Filtered	148601	229777	232334	252711	29690.3	87083.5
O60884	DNAJA2	DnaJ homolog subfamily A member 2	DNJA2_HUMAN	1.12758e+06	690563	1.16064e+06	1.14361e+06	694410	739260	642339	662715	346591	297392	293697	293318	309758	352599	295692	276294	268831	185491	234972	198855	351991	341280	267329	205579	892265	938142	797182	647321	960285	1.01571e+06	735287	697790	157116	292885	297566	328886	310239	296698	329430	242044	213675	152177	197587	248356	162208	510806
O60885	BRD4	Bromodomain-containing protein 4	BRD4_HUMAN	Filtered	Filtered	Filtered	Filtered	130670	192751	375304	202781	Filtered	Filtered	Filtered	Filtered	26572.9	NaN	44013.9	Filtered	950943	967141	661909	862680	22350.4	NaN	586410	61923.1	Filtered	Filtered	Filtered	Filtered	212714	261945	305426	225664	Filtered	Filtered	Filtered	Filtered	37789.8	77435.4	52851.8	40138.5	654847	1135742	747900	1.10076e+06	Filtered	63551.6
O60888	CUTA	Protein CutA	CUTA_HUMAN	5.28083e+06	3.7907e+06	3.82512e+06	5872712	224281	138310	95432.4	284355	292491	564923	315968	527044	1.07632e+06	734430	486763	625354	Filtered	Filtered	Filtered	Filtered	Filtered	Filtered	Filtered	47621.9	5388127	5035241	5.06854e+06	5043236	136421	128415	119592	144491	269697	489641	507196	573718	892792	452298	836977	808578	61643	Filtered	Filtered	Filtered	35550.7	Filtered
O60906	SMPD2	Sphingomyelin phosphodiesterase 2	NSMA_HUMAN	Filtered	Filtered	Filtered	Filtered	Filtered	Filtered	Filtered	Filtered	Filtered	Filtered	Filtered	Filtered	Filtered	24961.2	28611.6	23074.6	Filtered	Filtered	Filtered	Filtered	Filtered	Filtered	Filtered	Filtered	Filtered	Filtered	Filtered	Filtered	Filtered	Filtered	Filtered	Filtered	Filtered	Filtered	Filtered	Filtered	20763.8	26629.5	20578.8	25695.1	Filtered	Filtered	Filtered	Filtered	Filtered	Filtered
O60907	TBL1X	F-box-like/WD repeat-containing protein TBL1X	TBL1X_HUMAN	674967	NaN	NaN	616711	NaN	NaN	455065	349347	146673	52623.3	171589	176146	184445	175889	178430	215037	287342	287922	175885	262891	71582.5	127070	127161	58367.4	372465	52901.6	NaN	NaN	632489	NaN	518863	440930	145749	76478.7	133302	119847	166241	229133	170200	201530	192945	215239	289942	264463	105422	179034
O60921	HUS1	Checkpoint protein HUS1	HUS1_HUMAN	235561	191088	213666	219514	397087	223976	270787	278393	34614.4	19149.8	18065.6	29265.2	Filtered	Filtered	Filtered	Filtered	Filtered	Filtered	20127.7	Filtered	20674.1	Filtered	Filtered	Filtered	149379	192510	221911	184569	336406	372394	370677	220441	15858.3	28181.3	Filtered	16461.5	Filtered	Filtered	Filtered	Filtered	Filtered	27153.9	26475.3	Filtered	24184.4	40543.2
O60925	PFDN1	Prefoldin subunit 1	PFD1_HUMAN	884302	672767	697590	768758	46024.1	13956.3	Filtered	19568	Filtered	Filtered	Filtered	Filtered	9927.94	Filtered	Filtered	Filtered	Filtered	4337.45	Filtered	Filtered	Filtered	Filtered	Filtered	Filtered	690349	633170	554144	459760	24718.9	Filtered	Filtered	Filtered	Filtered	Filtered	Filtered	Filtered	Filtered	8427.5	Filtered	Filtered	Filtered	Filtered	Filtered	Filtered	56347.1	Filtered
O60927	PPP1R11	E3 ubiquitin-protein ligase PPP1R11	PP1RB_HUMAN	75305	50370.9	83285.6	79897.7	Filtered	Filtered	Filtered	Filtered	Filtered	Filtered	Filtered	Filtered	Filtered	Filtered	Filtered	Filtered	Filtered	Filtered	Filtered	Filtered	Filtered	Filtered	Filtered	Filtered	71318.7	71814.9	74202.7	100940	Filtered	Filtered	Filtered	Filtered	Filtered	Filtered	Filtered	Filtered	Filtered	Filtered	Filtered	Filtered	Filtered	Filtered	Filtered	Filtered	Filtered	Filtered
O60930	RNASEH1	Ribonuclease H1	RNH1_HUMAN	6888.49	6586.74	Filtered	Filtered	116460	87090.9	113114	105952	Filtered	Filtered	Filtered	Filtered	30097.2	32017.1	93234.7	13298.4	Filtered	Filtered	Filtered	Filtered	Filtered	Filtered	Filtered	Filtered	Filtered	Filtered	17029.3	14851.5	159261	121852	107532	118559	Filtered	Filtered	Filtered	Filtered	5040.06	18634.3	40927.1	45956.9	Filtered	Filtered	Filtered	Filtered	Filtered	Filtered
O60934	NBN	Nibrin	NBN_HUMAN	13209.6	Filtered	9734.78	Filtered	493631	518677	1.23384e+06	523686	Filtered	Filtered	106675	19691.4	163181	207485	240997	88635.7	918486	881933	544564	659046	114410	132940	100182	99955.9	11053.3	36969.2	Filtered	17742.3	868928	908269	991681	657533	Filtered	28786.1	Filtered	Filtered	165627	255061	188477	119296	727874	986802	727610	794659	94912.2	153781
O60936	NOL3	Nucleolar protein 3	NOL3_HUMAN	474690	359814	324441	348216	Filtered	Filtered	Filtered	Filtered	Filtered	Filtered	Filtered	Filtered	Filtered	Filtered	Filtered	Filtered	Filtered	Filtered	Filtered	Filtered	Filtered	Filtered	Filtered	Filtered	428379	456819	502885	522434	Filtered	Filtered	Filtered	Filtered	21948.5	14089.7	Filtered	Filtered	Filtered	Filtered	Filtered	Filtered	Filtered	Filtered	Filtered	Filtered	Filtered	Filtered
O60942	RNGTT	mRNA-capping enzyme	MCE1_HUMAN	215536	240089	266615	Filtered	1.50837e+06	1.13365e+06	838520	1.3785e+06	9200.66	Filtered	Filtered	12050.6	21696.4	82114.1	75721.9	50510.6	166267	106512	134912	163909	165211	233366	213719	149985	159577	157405	193164	132582	1.19467e+06	1221690	948612	834682	10042.8	15530	Filtered	Filtered	Filtered	95856.5	52568.6	78293.1	80943.2	133809	160627	176005	161469	319253
O75027	ABCB7	ATP-binding cassette sub-family B member 7, mitochondrial	ABCB7_HUMAN	Filtered	6187819	4987278	6314166	Filtered	Filtered	281058	Filtered	6593.29	Filtered	13299.1	Filtered	1.06955e+06	1.02296e+06	1.28712e+06	965219	470814	515081	628736	542270	373732	497990	528697	280682	4735775	191677	3.54467e+06	4718681	22263.4	440005	12124.5	17843.8	Filtered	Filtered	Filtered	Filtered	976992	1.33975e+06	1.2098e+06	1.13267e+06	535264	589748	656022	595384	396038	653498
O75030	MITF	Microphthalmia-associated transcription factor	MITF_HUMAN	79458.9	72461.9	72142.4	84645.5	64723	41062.9	43966.9	81844.3	Filtered	Filtered	Filtered	Filtered	Filtered	31244.1	Filtered	Filtered	Filtered	Filtered	Filtered	Filtered	Filtered	14976.4	Filtered	Filtered	83476.8	92037.1	81845.9	77747	Filtered	85692.1	69513.6	58744	Filtered	Filtered	73535.1	Filtered	32518.9	Filtered	Filtered	Filtered	Filtered	Filtered	Filtered	Filtered	Filtered	Filtered
O75044	SRGAP2	SLIT-ROBO Rho GTPase-activating protein 2	SRGP2_HUMAN	45239.9	81852.2	105763	78289.8	186297	138529	192327	136467	44173.8	64328.8	80807.5	104643	11206.7	7952.32	4395.92	7670.34	75936.9	55668.3	82874.2	92285.5	7602.75	29185.4	12913.7	NaN	173712	76274.7	40142.6	58445.1	174936	195741	65098.1	112691	67859.3	112863	55428.9	62698.8	6027.5	5496.25	6671.8	5663.09	52403.3	112048	79831.1	78447.7	25895.1	18352
O75051	PLXNA2	Plexin-A2	PLXA2_HUMAN	Filtered	Filtered	Filtered	Filtered	Filtered	Filtered	Filtered	Filtered	Filtered	Filtered	9724.11	Filtered	13610.5	12509.1	9714.31	16906.9	Filtered	Filtered	Filtered	Filtered	Filtered	9983.52	Filtered	Filtered	Filtered	Filtered	Filtered	Filtered	Filtered	Filtered	Filtered	Filtered	Filtered	Filtered	Filtered	Filtered	Filtered	5800.11	9553.01	11632.7	Filtered	Filtered	Filtered	Filtered	8945.54	5922.05
O75063	FAM20B	Glycosaminoglycan xylosylkinase	XYLK_HUMAN	Filtered	Filtered	Filtered	Filtered	12202.7	14266	Filtered	Filtered	Filtered	35244.2	37835.2	37448.4	433100	582338	554318	517540	19539.3	362534	Filtered	315314	17867.6	Filtered	Filtered	Filtered	Filtered	29509.6	Filtered	Filtered	Filtered	Filtered	Filtered	Filtered	Filtered	25171.2	Filtered	28830.8	462359	670383	558534	627493	48567.2	17545.3	392352	57247.7	15807.5	21496.9
O75071	EFCAB14	EF-hand calcium-binding domain-containing protein 14	EFC14_HUMAN	1800.49	Filtered	Filtered	Filtered	Filtered	Filtered	16273.6	Filtered	Filtered	Filtered	71177.7	65216.9	337712	311417	272610	287146	124057	Filtered	245359	115749	Filtered	83118.8	5849.03	108338	Filtered	Filtered	Filtered	Filtered	Filtered	Filtered	15637.9	Filtered	Filtered	82583.9	Filtered	Filtered	316003	425021	254224	323463	Filtered	348329	218938	147677	30741.7	98029
O75072	FKTN	Fukutin	FKTN_HUMAN	Filtered	Filtered	Filtered	Filtered	Filtered	Filtered	Filtered	Filtered	Filtered	Filtered	Filtered	Filtered	45812	55718.2	43531.3	44198.4	Filtered	Filtered	Filtered	Filtered	Filtered	Filtered	Filtered	Filtered	Filtered	Filtered	Filtered	Filtered	Filtered	Filtered	Filtered	Filtered	Filtered	Filtered	Filtered	Filtered	50016.7	48400.3	39595.8	40340.1	Filtered	Filtered	Filtered	10077.7	Filtered	Filtered
O75083	WDR1	WD repeat-containing protein 1	WDR1_HUMAN	5322029	4012214	4.37578e+06	4.9283e+06	2313707	1526706	2218075	2.24386e+06	608984	324564	248476	506348	212062	59765.3	35153.2	85651.1	694507	607639	470542	306739	303251	120406	121982	127454	3640770	4.7294e+06	4.45125e+06	4.25833e+06	2.81116e+06	2.51504e+06	2.4067e+06	1.74528e+06	457437	632817	313177	417448	101967	250811	68853	92461.4	513869	809928	517214	486824	109058	205768
O75093	SLIT1	Slit homolog 1 protein	SLIT1_HUMAN	Filtered	Filtered	Filtered	Filtered	Filtered	Filtered	Filtered	Filtered	Filtered	22155.5	17795.5	29779.9	267458	394047	210482	215252	16394.3	14171.4	14918.1	12841.1	12304.7	17431.2	18963.1	7607.54	Filtered	Filtered	Filtered	Filtered	Filtered	33990.5	Filtered	Filtered	22893.9	38151.6	14777.9	15457.5	237831	267430	234419	224828	10707.7	16916.5	19281.5	17546.7	Filtered	13089.6
O75096	LRP4	Low-density lipoprotein receptor-related protein 4	LRP4_HUMAN	Filtered	Filtered	Filtered	Filtered	Filtered	Filtered	Filtered	Filtered	Filtered	Filtered	Filtered	Filtered	122682	110903	183492	Filtered	Filtered	Filtered	Filtered	Filtered	Filtered	Filtered	Filtered	Filtered	Filtered	Filtered	Filtered	Filtered	Filtered	Filtered	Filtered	Filtered	Filtered	Filtered	Filtered	Filtered	140221	182931	Filtered	185923	Filtered	Filtered	Filtered	Filtered	Filtered	Filtered
O75110	ATP9A	Probable phospholipid-transporting ATPase IIA	ATP9A_HUMAN	Filtered	Filtered	Filtered	Filtered	Filtered	Filtered	Filtered	Filtered	Filtered	Filtered	Filtered	Filtered	162175	130113	138008	133972	Filtered	Filtered	Filtered	Filtered	Filtered	Filtered	14624.4	7181.61	Filtered	Filtered	Filtered	Filtered	Filtered	Filtered	Filtered	Filtered	Filtered	Filtered	Filtered	Filtered	171831	213685	126974	172438	Filtered	Filtered	Filtered	Filtered	Filtered	Filtered
O75113	N4BP1	NEDD4-binding protein 1	N4BP1_HUMAN	20112	12406	17223.5	20102.2	Filtered	Filtered	Filtered	Filtered	Filtered	Filtered	Filtered	Filtered	Filtered	Filtered	Filtered	Filtered	Filtered	Filtered	Filtered	Filtered	Filtered	Filtered	Filtered	Filtered	Filtered	16895.8	17389.8	18166.4	Filtered	Filtered	Filtered	Filtered	Filtered	Filtered	Filtered	Filtered	Filtered	Filtered	Filtered	Filtered	Filtered	Filtered	Filtered	Filtered	Filtered	Filtered
O75116	ROCK2	Rho-associated protein kinase 2	ROCK2_HUMAN	653260	665500	775680	526787	2940211	2507411	3188192	3.12663e+06	418963	422258	332888	320259	1.42614e+06	47081.9	340637	806786	780732	685221	663176	571219	306182	316280	326950	364369	567244	644786	595163	811505	4817352	5942367	4321307	3052451	396643	720346	383510	343727	309242	586944	456332	1192860	557282	608153	661455	548954	281983	359771
O75122	CLASP2	CLIP-associating protein 2	CLAP2_HUMAN	166330	153050	186511	236865	261151	185688	191142	206035	Filtered	Filtered	Filtered	14208.3	2013.37	1312.08	11309	Filtered	46868.3	43588.7	Filtered	37500.5	61311.5	63903.6	42423.8	29803.9	135972	181183	259985	167094	303577	360009	240243	189471	Filtered	Filtered	Filtered	Filtered	Filtered	36631	13425.5	22937.7	63867.3	82723.3	27129.9	30439.9	42289.5	63093.7
O75128	COBL	Protein cordon-bleu	COBL_HUMAN	Filtered	Filtered	30582.9	23067.9	253920	128606	160842	162880	Filtered	Filtered	Filtered	Filtered	Filtered	23121.8	32021.5	Filtered	141347	151199	109638	176995	165640	78708.9	231417	34240.4	40773.6	53005.6	56091.1	66247.6	157098	178182	141270	161578	Filtered	Filtered	Filtered	Filtered	Filtered	Filtered	31481	90303.4	127781	157228	125762	212154	58228.8	219178
O75131	CPNE3	Copine-3	CPNE3_HUMAN	3.90975e+06	4.33885e+06	4297477	4.77651e+06	749580	119510	36794.7	239879	406142	116592	80868.7	219268	Filtered	24110.3	56301	Filtered	Filtered	Filtered	Filtered	Filtered	Filtered	Filtered	Filtered	23053.2	4.16997e+06	4.47387e+06	4.31755e+06	3.9826e+06	442885	382281	338744	231958	159824	268718	100015	155784	Filtered	72824	Filtered	39076.1	Filtered	Filtered	Filtered	Filtered	47967.6	64841.9
O75146	HIP1R	Huntingtin-interacting protein 1-related protein	HIP1R_HUMAN	Filtered	Filtered	244957	Filtered	1.02247e+06	804413	1.00398e+06	1.00944e+06	26958.7	20280.8	23473.1	4324.16	127198	125550	124738	87788.5	162446	177030	154590	145597	54624.4	45030.1	57585.5	13324	Filtered	Filtered	Filtered	Filtered	1.45394e+06	1.14469e+06	1235392	769586	Filtered	42980.4	Filtered	Filtered	93707.1	143183	127031	95797.9	147616	150646	187919	134271	41069.5	70720.8
O75150	RNF40	E3 ubiquitin-protein ligase BRE1B	BRE1B_HUMAN	53948.8	26929.5	49080	24543.1	932750	840563	1.22463e+06	926842	14480.2	7906.5	76625.9	Filtered	206638	231225	164672	221260	667280	573585	466833	494733	195281	308651	152901	186665	39122	81476.1	43596.8	74743.9	1.57533e+06	1.50409e+06	1575592	1.03216e+06	Filtered	43008.9	7733.59	17026	202377	239624	143924	174489	486062	558872	522273	522770	162506	260507
O75151	PHF2	Lysine-specific demethylase PHF2	PHF2_HUMAN	Filtered	Filtered	Filtered	Filtered	Filtered	Filtered	Filtered	Filtered	Filtered	Filtered	Filtered	Filtered	Filtered	Filtered	Filtered	Filtered	200371	235115	210806	184840	47417.3	32970.9	Filtered	28039.9	Filtered	Filtered	Filtered	Filtered	Filtered	Filtered	Filtered	Filtered	Filtered	Filtered	Filtered	Filtered	Filtered	Filtered	Filtered	Filtered	213761	293726	226880	244768	24104.4	36311.8
O75152	ZC3H11A	Zinc finger CCCH domain-containing protein 11A	ZC11A_HUMAN	Filtered	Filtered	44635.2	Filtered	153677	126684	235594	159741	Filtered	Filtered	56051.8	27362.3	59667.4	46856.9	Filtered	Filtered	763974	749889	818949	664836	425101	502708	457382	284358	Filtered	Filtered	Filtered	Filtered	230620	248661	188570	154013	27696	34325.7	17867.2	Filtered	Filtered	86980.8	12572.4	Filtered	781245	1.3334e+06	864415	913347	377563	534910
O75153	CLUH	Clustered mitochondria protein homolog	CLU_HUMAN	1.35812e+06	1.4432e+06	1.50133e+06	1.24061e+06	5.18544e+06	3290287	3676017	4.46831e+06	184703	173963	145598	176992	171124	129723	201164	170525	172399	166045	122486	158396	76570.2	95215.3	72946.8	76174.1	1.52644e+06	1.5456e+06	1.37852e+06	1.40604e+06	4.83533e+06	4.28512e+06	3637084	2.69048e+06	151455	194550	103082	148530	112799	176660	90423.3	99133.1	136397	211109	132110	113319	122573	178483
O75161	NPHP4	Nephrocystin-4	NPHP4_HUMAN	Filtered	Filtered	Filtered	Filtered	Filtered	Filtered	Filtered	Filtered	Filtered	Filtered	Filtered	Filtered	Filtered	Filtered	Filtered	Filtered	Filtered	Filtered	Filtered	Filtered	4606.26	8067.55	11101	Filtered	Filtered	Filtered	Filtered	Filtered	Filtered	Filtered	Filtered	Filtered	Filtered	Filtered	Filtered	Filtered	Filtered	Filtered	Filtered	Filtered	Filtered	Filtered	Filtered	Filtered	Filtered	12293.6
O75165	DNAJC13	DnaJ homolog subfamily C member 13	DJC13_HUMAN	Filtered	Filtered	Filtered	Filtered	284188	194890	167632	177059	111392	139998	218147	132940	1.49624e+06	1.33164e+06	1892603	1317446	170763	179556	198809	238140	197669	321854	488018	161605	Filtered	Filtered	2291.19	Filtered	120449	200046	193610	192520	62468	90632	105546	97949.1	1.44283e+06	2.02752e+06	1.79503e+06	1580347	174250	218958	277062	276531	206411	367328
O75170	PPP6R2	Serine/threonine-protein phosphatase 6 regulatory subunit 2	PP6R2_HUMAN	69131.9	75758.1	92862.2	89256.9	Filtered	Filtered	Filtered	Filtered	Filtered	Filtered	Filtered	Filtered	Filtered	Filtered	Filtered	Filtered	Filtered	Filtered	Filtered	Filtered	Filtered	Filtered	Filtered	Filtered	89924.1	77566.4	69145	67521.1	Filtered	Filtered	Filtered	Filtered	Filtered	10076.6	Filtered	Filtered	Filtered	Filtered	Filtered	Filtered	Filtered	Filtered	Filtered	Filtered	Filtered	Filtered
O75175	CNOT3	CCR4-NOT transcription complex subunit 3	CNOT3_HUMAN	187208	149042	90801.8	92390.8	617636	455788	674000	523858	11292.5	Filtered	30941.9	5818.47	63640.6	77499.5	78138.3	109362	199221	160735	129426	191384	25170.7	49486.7	25404.3	37163.7	142656	128085	Filtered	151198	511668	534185	522705	425262	Filtered	Filtered	Filtered	Filtered	Filtered	100385	60519.3	98076.6	85088.3	196193	191777	236862	58503.2	109204
O75179	ANKRD17	Ankyrin repeat domain-containing protein 17	ANR17_HUMAN	316064	229690	261349	294964	685449	479174	533041	629693	63352.1	75372.4	25198.7	58545.1	23733.4	35873.4	40125.8	57075.3	126930	140686	103824	129024	766675	108472	563022	323628	317041	296819	279158	231036	731086	750265	571912	414120	28806.4	67423.1	42064.2	56895.5	33748.5	31285.3	9339.88	33171.8	190181	135337	92482.5	44851.3	642658	171770
O75182	SIN3B	Paired amphipathic helix protein Sin3b	SIN3B_HUMAN	57528.2	Filtered	Filtered	Filtered	Filtered	Filtered	14482.2	12598.6	Filtered	Filtered	Filtered	Filtered	Filtered	Filtered	4883.29	6635.06	140637	122687	140561	96969.7	46794	20358.3	10795.7	Filtered	Filtered	76267	Filtered	Filtered	Filtered	14104	22428.2	Filtered	Filtered	Filtered	Filtered	Filtered	Filtered	Filtered	Filtered	Filtered	112097	167875	112667	133429	7910.09	69892.9
O75190	DNAJB6	DnaJ homolog subfamily B member 6	DNJB6_HUMAN	59275.5	Filtered	Filtered	40663.1	36050.6	31537.4	Filtered	35680	Filtered	Filtered	Filtered	Filtered	Filtered	Filtered	Filtered	Filtered	86316.2	4400.78	Filtered	15414.9	225945	281382	13427.4	33126.1	Filtered	44077.1	20300.2	35992	Filtered	38878.1	Filtered	Filtered	Filtered	Filtered	Filtered	Filtered	Filtered	Filtered	Filtered	Filtered	10706.5	249396	10689.5	11690.2	267999	343320
O75208	COQ9	Ubiquinone biosynthesis protein COQ9, mitochondrial	COQ9_HUMAN	Filtered	Filtered	Filtered	Filtered	Filtered	Filtered	11869.3	Filtered	21573.9	16218.9	55954.7	45449.2	383507	395978	389084	331668	Filtered	Filtered	Filtered	Filtered	Filtered	12077.7	9071.61	9136.95	Filtered	Filtered	Filtered	Filtered	Filtered	Filtered	Filtered	Filtered	36079.9	44417.1	27477.7	21150.9	347505	593983	338264	349837	Filtered	Filtered	Filtered	Filtered	8203.2	19493.4
O75223	GGCT	Gamma-glutamylcyclotransferase	GGCT_HUMAN	68570.6	99657.4	103086	69439.9	19797.5	Filtered	NaN	NaN	11627.6	NaN	Filtered	NaN	Filtered	Filtered	Filtered	Filtered	Filtered	Filtered	Filtered	Filtered	Filtered	Filtered	NaN	Filtered	88764.7	94147.4	73914	102112	NaN	NaN	NaN	Filtered	NaN	NaN	NaN	Filtered	Filtered	Filtered	Filtered	Filtered	Filtered	Filtered	Filtered	Filtered	Filtered	Filtered
O75251	NDUFS7	NADH dehydrogenase [ubiquinone] iron-sulfur protein 7, mitochondrial	NDUS7_HUMAN	Filtered	Filtered	Filtered	Filtered	Filtered	Filtered	Filtered	Filtered	12532.2	9784.69	12891.8	Filtered	556594	608495	613438	527711	40366.4	90638.5	46429.9	41661.1	34589.6	31713.5	35257.7	24993.1	Filtered	Filtered	Filtered	Filtered	Filtered	Filtered	Filtered	Filtered	Filtered	Filtered	Filtered	Filtered	675054	783592	501712	665799	44522.2	81395.1	48695.3	53599.8	46477	45969.4
O75290	ZNF780A	Zinc finger protein 780A	Z780A_HUMAN	Filtered	Filtered	Filtered	Filtered	Filtered	Filtered	Filtered	Filtered	Filtered	Filtered	Filtered	Filtered	Filtered	Filtered	Filtered	Filtered	12610.7	8778.91	14344.8	9737.38	Filtered	Filtered	Filtered	Filtered	Filtered	Filtered	Filtered	Filtered	Filtered	Filtered	Filtered	Filtered	Filtered	Filtered	Filtered	Filtered	Filtered	Filtered	Filtered	Filtered	17881.3	18053.4	16285.1	13835.5	Filtered	Filtered
O75298	RTN2	Reticulon-2	RTN2_HUMAN	Filtered	Filtered	Filtered	Filtered	Filtered	Filtered	Filtered	Filtered	28824.7	70678.2	43081.5	64854.9	Filtered	19621.8	Filtered	Filtered	Filtered	18850.6	Filtered	Filtered	Filtered	Filtered	Filtered	Filtered	Filtered	Filtered	Filtered	Filtered	Filtered	Filtered	Filtered	Filtered	77378.4	102102	62312.4	72251.1	Filtered	Filtered	Filtered	Filtered	Filtered	Filtered	Filtered	Filtered	Filtered	Filtered
O75306	NDUFS2	NADH dehydrogenase [ubiquinone] iron-sulfur protein 2, mitochondrial	NDUS2_HUMAN	8443.87	Filtered	Filtered	Filtered	Filtered	Filtered	27772.2	23347.9	37189.1	59802	89169.2	55494.8	2281989	2.42436e+06	2.18773e+06	2.31399e+06	296634	234612	272388	385862	166918	224239	225799	165238	3409.08	Filtered	Filtered	Filtered	Filtered	24944.9	24122.4	Filtered	36324.3	55589.9	18419	21693.3	2.28726e+06	2.80718e+06	1.93887e+06	2.22256e+06	225224	301754	304996	280950	192915	325140
O75312	ZPR1	Zinc finger protein ZPR1	ZPR1_HUMAN	1.05148e+06	887173	1.36413e+06	1.07298e+06	1.03018e+06	706475	894971	758562	130766	44104.7	35280.8	69243	57766.8	50440	57818.9	55919.2	469204	463775	513972	405226	107303	139461	114498	110225	737392	921832	824662	779601	1.15855e+06	1.54974e+06	1.11237e+06	800928	28266.3	95370.2	36337.7	52926	43434.9	55831	48184.1	53502.3	315934	535967	528608	500823	84667.7	189418
O75319	DUSP11	RNA/RNP complex-1-interacting phosphatase	DUS11_HUMAN	Filtered	Filtered	Filtered	Filtered	44228.5	7862.42	Filtered	Filtered	Filtered	Filtered	Filtered	Filtered	Filtered	Filtered	Filtered	5858.98	Filtered	7434.47	1333.66	43459.6	155688	245859	237640	201264	Filtered	Filtered	Filtered	Filtered	Filtered	46755.9	38443	7294.95	Filtered	Filtered	Filtered	Filtered	Filtered	Filtered	Filtered	Filtered	Filtered	Filtered	Filtered	9258.93	135473	222306
O75323	NIPSNAP2	Protein NipSnap homolog 2	NIPS2_HUMAN	Filtered	Filtered	Filtered	Filtered	Filtered	50850.5	Filtered	Filtered	Filtered	Filtered	72905.3	43940.5	728111	782246	752591	647643	12400.7	Filtered	9562.33	Filtered	Filtered	Filtered	Filtered	Filtered	Filtered	Filtered	Filtered	Filtered	Filtered	Filtered	Filtered	Filtered	39441.9	Filtered	Filtered	Filtered	756822	1162425	663756	780052	Filtered	Filtered	Filtered	20424.7	Filtered	Filtered
O75330	HMMR	Hyaluronan mediated motility receptor	HMMR_HUMAN	168058	145266	128433	160804	378705	277572	320063	386274	Filtered	Filtered	16670.2	Filtered	Filtered	Filtered	Filtered	27190.6	65571.3	98512.2	80368.3	59799.5	30773.6	33451.4	41351.2	46900.4	121487	131902	122200	179526	426562	440322	423410	243343	Filtered	Filtered	Filtered	Filtered	Filtered	Filtered	Filtered	9588.08	51034.1	124747	152766	86499.2	38512.1	52648.2
O75340	PDCD6	Programmed cell death protein 6	PDCD6_HUMAN	2.33324e+06	1.93771e+06	1886871	2.3105e+06	339274	394970	346676	357881	320470	190661	99516.9	120871	43387.3	23159.2	Filtered	Filtered	23829.3	Filtered	4606.85	10681	110512	78382.4	152813	80223.5	2.86132e+06	2.27584e+06	1.72121e+06	2.55706e+06	462593	406367	378772	328663	122495	143751	136271	103033	26305.3	Filtered	Filtered	22140.2	Filtered	Filtered	Filtered	20331.3	101569	134978
O75347	TBCA	Tubulin-specific chaperone A	TBCA_HUMAN	3.80525e+06	4042908	3400906	4.24725e+06	121670	Filtered	Filtered	48600.5	335687	114634	91304.5	146064	59464.9	25032.9	Filtered	Filtered	Filtered	Filtered	Filtered	Filtered	Filtered	Filtered	Filtered	18975.8	5033440	5433263	4713222	5375620	75531.9	45453.4	Filtered	36238.2	174721	234815	113251	164276	Filtered	Filtered	Filtered	62158.1	Filtered	Filtered	Filtered	Filtered	Filtered	Filtered
O75348	ATP6V1G1	V-type proton ATPase subunit G 1	VATG1_HUMAN	274503	203839	235192	293737	24157.3	Filtered	11121.4	Filtered	12116	6515.75	11961.9	20733.1	161940	196607	207006	161825	Filtered	Filtered	Filtered	Filtered	Filtered	Filtered	10004.5	3725.3	244494	285951	232006	200951	30935.2	23673.1	15313.9	20669.3	8488.78	15816.4	Filtered	12483.1	181053	260457	199456	248902	Filtered	Filtered	Filtered	Filtered	3898.83	7007.32
O75351	VPS4B	Vacuolar protein sorting-associated protein 4B	VPS4B_HUMAN	702172	673724	781088	645029	6598.9	54696	Filtered	Filtered	64315.8	55380.6	Filtered	45228.4	40511.3	Filtered	Filtered	Filtered	Filtered	Filtered	Filtered	Filtered	93353.1	72174.1	86358.8	62827.4	801613	565325	625174	830115	Filtered	Filtered	Filtered	69893.7	50764.2	56006.4	Filtered	58361.6	Filtered	52179.4	Filtered	Filtered	Filtered	Filtered	Filtered	Filtered	77579	78933.6
O75352	MPDU1	Mannose-P-dolichol utilization defect 1 protein	MPU1_HUMAN	Filtered	Filtered	Filtered	Filtered	Filtered	Filtered	4744.79	Filtered	29847.5	11186.6	71677.6	44971.6	937409	1032406	1.10358e+06	836600	Filtered	Filtered	Filtered	44582.7	Filtered	Filtered	Filtered	Filtered	Filtered	Filtered	Filtered	Filtered	Filtered	Filtered	5615.38	Filtered	20782.9	55494.3	11696.6	11875.7	699795	1.06066e+06	852773	873818	Filtered	Filtered	41778.5	27028.1	Filtered	Filtered
O75356	ENTPD5	Ectonucleoside triphosphate diphosphohydrolase 5	ENTP5_HUMAN	Filtered	Filtered	Filtered	Filtered	Filtered	Filtered	Filtered	Filtered	180273	133624	126991	125787	Filtered	Filtered	Filtered	Filtered	Filtered	Filtered	Filtered	Filtered	Filtered	Filtered	Filtered	Filtered	Filtered	Filtered	Filtered	Filtered	Filtered	Filtered	Filtered	Filtered	156803	206015	114673	135580	Filtered	2020.34	2859.76	Filtered	Filtered	Filtered	Filtered	Filtered	Filtered	Filtered
O75362	ZNF217	Zinc finger protein 217	ZN217_HUMAN	Filtered	Filtered	Filtered	Filtered	99931.5	93049.8	142291	95432.6	Filtered	Filtered	Filtered	Filtered	Filtered	Filtered	Filtered	Filtered	93420.1	77045.9	59130.6	61282.2	10547.2	Filtered	Filtered	Filtered	Filtered	Filtered	Filtered	13894.4	142150	163963	154924	108671	Filtered	Filtered	Filtered	Filtered	Filtered	Filtered	Filtered	Filtered	73870.3	94225.2	72780.6	79990.3	Filtered	Filtered
O75367	H2AFY	Core histone macro-H2A.1	H2AY_HUMAN	82821.5	Filtered	NaN	Filtered	Filtered	NaN	44152.8	Filtered	76380.2	36523.8	82389.5	75403.6	5924.23	Filtered	Filtered	Filtered	4741597	6.50874e+06	6192535	4213896	2.20294e+06	1.38335e+06	1.05474e+06	496159	Filtered	NaN	Filtered	40516.1	26885.3	31431.2	NaN	Filtered	11924.5	30867.7	11992.8	36616.6	Filtered	Filtered	Filtered	Filtered	6341914	7927016	6.76316e+06	5.52323e+06	1.08395e+06	1.28084e+06
O75368	SH3BGRL	SH3 domain-binding glutamic acid-rich-like protein	SH3L1_HUMAN	2.11698e+06	1.34513e+06	1.53084e+06	1.47619e+06	29828.8	Filtered	Filtered	14172.7	35901.3	Filtered	17635.6	30563.2	Filtered	Filtered	Filtered	55772.6	Filtered	Filtered	Filtered	Filtered	Filtered	Filtered	Filtered	Filtered	1.74086e+06	1.81953e+06	1.34502e+06	1.36722e+06	Filtered	19860.8	Filtered	10129.9	27446.9	49512.9	17870.3	28589.8	Filtered	Filtered	Filtered	Filtered	Filtered	Filtered	20682.2	Filtered	Filtered	Filtered
O75369	FLNB	Filamin-B	FLNB_HUMAN	1.50715e+06	1796420	1.86407e+06	1.88943e+06	1.15193e+06	976499	1.14525e+06	1.28488e+06	256668	169564	156360	275405	80269.6	43734.4	52540.7	46738.7	313520	253875	268180	267200	280814	337880	317008	316848	1.75883e+06	1982538	2.083e+06	1.96146e+06	1614899	1.59176e+06	1.64065e+06	1.03168e+06	199391	324820	162742	219267	38204.5	91700	136363	49936.4	225022	292815	269772	304802	189610	306030
O75376	NCOR1	Nuclear receptor corepressor 1	NCOR1_HUMAN	Filtered	47086.3	66621.1	44682.2	158699	258140	371341	233055	80602.2	124120	135559	111806	198493	173810	153151	198060	568191	567726	497266	771137	99591.4	95536.5	85593	108825	54019.8	84487.4	Filtered	65900.9	211643	243534	319664	209135	100977	149892	109227	105176	169233	235510	217171	212214	411249	629548	492899	713248	78006.6	108145
O75379	VAMP4	Vesicle-associated membrane protein 4	VAMP4_HUMAN	Filtered	Filtered	Filtered	Filtered	12280.6	Filtered	Filtered	Filtered	Filtered	Filtered	Filtered	Filtered	108400	116906	69907.7	63518.5	Filtered	Filtered	Filtered	Filtered	Filtered	Filtered	Filtered	Filtered	Filtered	Filtered	Filtered	Filtered	Filtered	10772.9	13555.9	Filtered	Filtered	Filtered	Filtered	Filtered	99049.7	145369	84932.1	152603	Filtered	Filtered	13012.6	Filtered	5488.52	9783.54
O75380	NDUFS6	NADH dehydrogenase [ubiquinone] iron-sulfur protein 6, mitochondrial	NDUS6_HUMAN	Filtered	Filtered	Filtered	Filtered	Filtered	Filtered	Filtered	Filtered	Filtered	Filtered	Filtered	Filtered	303716	223896	230347	212465	42769.5	1972.31	74936.5	3878.6	73552	80488.8	Filtered	Filtered	Filtered	Filtered	Filtered	Filtered	Filtered	Filtered	Filtered	Filtered	Filtered	Filtered	Filtered	Filtered	253711	358350	204571	235048	Filtered	29486.3	51134.6	86852.2	67685.5	142732
O75381	PEX14	Peroxisomal membrane protein PEX14	PEX14_HUMAN	Filtered	Filtered	Filtered	Filtered	Filtered	Filtered	Filtered	Filtered	Filtered	Filtered	Filtered	Filtered	241066	236192	221387	216785	26553	26998.4	17016.3	42433.5	Filtered	9712.6	Filtered	Filtered	Filtered	Filtered	Filtered	Filtered	Filtered	Filtered	Filtered	Filtered	Filtered	Filtered	Filtered	Filtered	214075	316520	212594	265148	9479.06	45700.5	47744.6	55962.1	Filtered	11124.6
O75382	TRIM3	Tripartite motif-containing protein 3	TRIM3_HUMAN	45308.9	Filtered	29904.1	Filtered	193811	154526	187945	189407	Filtered	Filtered	Filtered	Filtered	Filtered	Filtered	Filtered	Filtered	Filtered	15170.2	Filtered	Filtered	Filtered	Filtered	Filtered	Filtered	Filtered	41379.7	44097.1	36639.2	268805	252408	210785	150831	Filtered	Filtered	Filtered	Filtered	Filtered	Filtered	Filtered	Filtered	Filtered	15488	15027.3	Filtered	14915.3	Filtered
O75385	ULK1	Serine/threonine-protein kinase ULK1	ULK1_HUMAN	Filtered	54853.9	56970.2	66866.2	12884	8377.71	12858.5	Filtered	Filtered	Filtered	Filtered	Filtered	Filtered	Filtered	Filtered	Filtered	Filtered	Filtered	Filtered	Filtered	Filtered	Filtered	Filtered	Filtered	79692.2	66363.7	65927	68183.2	28052.3	76414.3	89695.2	35021.1	Filtered	Filtered	Filtered	Filtered	Filtered	11278.9	Filtered	Filtered	Filtered	Filtered	Filtered	Filtered	Filtered	Filtered
O75390	CS	Citrate synthase, mitochondrial	CISY_HUMAN	17291.6	13926.1	141541	16143.1	212395	205187	491864	401415	794339	1125066	2.27922e+06	1269300	18707156	21407020	23392794	20957418	524878	405209	428077	517669	153581	139262	124004	128777	52093.5	66233.6	66920.1	NaN	224505	357281	379448	328905	1.45903e+06	1.75558e+06	682636	954143	20001544	26802566	21125116	22999664	283753	379353	545455	619123	139349	235465
O75391	SPAG7	Sperm-associated antigen 7	SPAG7_HUMAN	495406	196942	759558	596213	50657.9	Filtered	Filtered	Filtered	38035.1	19798.6	Filtered	52213.1	Filtered	Filtered	Filtered	Filtered	Filtered	Filtered	Filtered	Filtered	Filtered	Filtered	Filtered	Filtered	504562	558648	430311	522728	64836.4	34769.9	32007.1	Filtered	32127.1	38576.6	Filtered	Filtered	Filtered	Filtered	Filtered	Filtered	Filtered	Filtered	Filtered	Filtered	Filtered	Filtered
O75394	MRPL33	39S ribosomal protein L33, mitochondrial	RM33_HUMAN	Filtered	Filtered	Filtered	Filtered	Filtered	Filtered	Filtered	Filtered	Filtered	Filtered	Filtered	Filtered	226305	230967	250703	259198	Filtered	6880.98	Filtered	Filtered	Filtered	Filtered	Filtered	Filtered	Filtered	Filtered	Filtered	Filtered	Filtered	Filtered	Filtered	Filtered	Filtered	Filtered	Filtered	Filtered	278515	423052	219005	191478	6194.72	Filtered	Filtered	Filtered	5848.15	Filtered
O75396	SEC22B	Vesicle-trafficking protein SEC22b	SC22B_HUMAN	123769	137078	298115	154473	210510	140728	200706	549001	217839	266412	328131	273958	1.86325e+06	2.18116e+06	1.29248e+06	1349963	301130	320371	347134	339855	350309	526604	394818	221548	132053	113571	127744	98852.7	287400	461712	218749	93386	222538	474623	182660	223561	501573	2.13913e+06	2167981	547253	308282	363628	531318	338755	372734	519790
O75400	PRPF40A	Pre-mRNA-processing factor 40 homolog A	PR40A_HUMAN	Filtered	Filtered	Filtered	Filtered	232551	406184	501238	548942	24591.1	14326.8	39803.4	20280.7	202295	250281	244708	212606	3.03062e+06	3.00397e+06	2.75002e+06	2.68863e+06	1.1162e+06	1.42087e+06	950018	999792	Filtered	21546.5	Filtered	Filtered	573607	427360	848407	517470	Filtered	9418.54	3176.22	19490.5	255048	340473	221045	247231	2.96061e+06	3.99877e+06	2922596	3218826	1.17907e+06	1.48015e+06
O75410	TACC1	Transforming acidic coiled-coil-containing protein 1	TACC1_HUMAN	61023.4	Filtered	70142.8	Filtered	140011	140571	163690	142789	675424	707646	746862	758144	409605	322960	236737	314807	62904.8	3255.92	Filtered	119625	110206	105739	87281.6	49738.9	Filtered	Filtered	Filtered	39693.6	165223	136374	170821	126038	704145	1.29659e+06	649847	774149	306156	406063	256793	357927	15208.7	4836.99	29462	102380	71955.1	48036.4
O75414	NME6	Nucleoside diphosphate kinase 6	NDK6_HUMAN	Filtered	Filtered	Filtered	2236.45	33574.3	24564.1	32320	23193.3	Filtered	Filtered	Filtered	Filtered	605049	631616	730784	721744	227329	175400	238059	180028	22337.2	32167.3	23296.7	34220.1	1927.3	2408.04	Filtered	Filtered	38547	30194.3	53882.2	18603.9	17483.3	Filtered	Filtered	Filtered	559871	855208	748323	601578	332298	235442	281201	227326	24232.1	26192.4
O75419	CDC45	Cell division control protein 45 homolog	CDC45_HUMAN	19503.4	82514.9	24330.1	20704.7	115944	74343	61268.3	137941	Filtered	Filtered	Filtered	Filtered	Filtered	Filtered	Filtered	Filtered	Filtered	Filtered	Filtered	Filtered	Filtered	Filtered	Filtered	Filtered	17060.3	76563.1	90392	88925.2	141999	124945	129822	83689	Filtered	Filtered	Filtered	Filtered	Filtered	Filtered	Filtered	Filtered	Filtered	Filtered	Filtered	Filtered	Filtered	16216.9
O75427	LRCH4	Leucine-rich repeat and calponin homology domain-containing protein 4	LRCH4_HUMAN	Filtered	Filtered	Filtered	Filtered	26027.7	27690.5	Filtered	Filtered	Filtered	Filtered	Filtered	Filtered	15791.6	20049.6	Filtered	57177.6	32492.4	Filtered	23296.1	29227	12868.9	22612.1	18078.6	Filtered	Filtered	Filtered	Filtered	Filtered	Filtered	Filtered	30019.2	Filtered	9557.24	Filtered	Filtered	Filtered	83105.3	22853.4	84483.7	20168	24657.4	32745.9	36063.3	48178	19711.1	26432.6
O75431	MTX2	Metaxin-2	MTX2_HUMAN	Filtered	Filtered	Filtered	Filtered	Filtered	Filtered	Filtered	Filtered	Filtered	Filtered	Filtered	Filtered	766424	938528	865195	736401	194187	124386	139186	93729	271626	379334	472990	188503	Filtered	Filtered	Filtered	Filtered	Filtered	Filtered	9056.34	Filtered	Filtered	Filtered	Filtered	Filtered	710057	999072	681533	874432	123220	108889	175727	147322	285452	385707
O75436	VPS26A	Vacuolar protein sorting-associated protein 26A	VP26A_HUMAN	1.01686e+06	1.18324e+06	1536322	1.20323e+06	4932823	3102629	2.62722e+06	3451391	1.24111e+06	1.01518e+06	817561	1.12953e+06	769068	723977	652888	743509	16795.6	81319.6	6782.15	78788.7	Filtered	10327.3	7920.95	Filtered	1.12193e+06	1.1174e+06	866240	745568	4971510	4959168	4050281	2967144	1.10119e+06	1.71291e+06	774341	932216	768000	1.16559e+06	768562	860223	33992.6	139967	180853	63796.7	20924.7	4800.77
O75439	PMPCB	Mitochondrial-processing peptidase subunit beta	MPPB_HUMAN	Filtered	Filtered	Filtered	Filtered	Filtered	31810.9	64579.3	44725.2	89082.5	170041	319911	130057	1.57872e+06	2865503	2.5999e+06	2359707	283666	428075	459889	360868	116815	126761	129905	115160	Filtered	Filtered	Filtered	Filtered	444166	33860.7	54086	83230	143214	154272	93658.3	102159	1.83855e+06	2.30438e+06	2.75385e+06	2690207	359375	409136	442630	316373	115984	161067
O75446	SAP30	Histone deacetylase complex subunit SAP30	SAP30_HUMAN	Filtered	Filtered	Filtered	Filtered	59133	75999.7	76101.3	74359	Filtered	Filtered	Filtered	Filtered	Filtered	Filtered	Filtered	Filtered	136170	144700	161279	84042.5	40654.7	53931.5	40717.2	47727.8	Filtered	Filtered	Filtered	Filtered	62952.7	54461.9	71779.9	69959.3	Filtered	Filtered	Filtered	Filtered	Filtered	Filtered	Filtered	Filtered	52912.3	156647	79353.5	75602.9	49855.5	48623.8
O75448	MED24	Mediator of RNA polymerase II transcription subunit 24	MED24_HUMAN	Filtered	Filtered	Filtered	Filtered	237707	201518	351722	231802	13127.6	9397.7	Filtered	35327.8	Filtered	Filtered	17323.6	Filtered	714222	652146	581325	525618	154281	185305	137567	142459	Filtered	Filtered	Filtered	Filtered	250998	246853	249968	185935	4950.91	Filtered	69090.9	6010.13	Filtered	Filtered	Filtered	Filtered	669631	927834	745933	743910	84506	208263
O75449	KATNA1	Katanin p60 ATPase-containing subunit A1	KTNA1_HUMAN	Filtered	NaN	Filtered	Filtered	18420.4	NaN	NaN	42845.3	NaN	Filtered	Filtered	Filtered	Filtered	Filtered	Filtered	Filtered	Filtered	Filtered	Filtered	Filtered	Filtered	Filtered	Filtered	Filtered	Filtered	Filtered	NaN	NaN	NaN	NaN	NaN	30781.2	NaN	NaN	Filtered	NaN	Filtered	NaN	Filtered	Filtered	Filtered	Filtered	Filtered	Filtered	Filtered	Filtered
O75461	E2F6	Transcription factor E2F6	E2F6_HUMAN	Filtered	Filtered	Filtered	Filtered	Filtered	Filtered	Filtered	Filtered	Filtered	Filtered	Filtered	Filtered	Filtered	Filtered	Filtered	Filtered	29371.5	28289.1	39968.1	13116.7	Filtered	Filtered	Filtered	Filtered	Filtered	Filtered	Filtered	Filtered	Filtered	Filtered	10560.6	Filtered	Filtered	Filtered	Filtered	Filtered	Filtered	Filtered	Filtered	Filtered	26347.7	38222.8	45260.6	41719.6	Filtered	13574.6
O75462	CRLF1	Cytokine receptor-like factor 1	CRLF1_HUMAN	Filtered	Filtered	Filtered	Filtered	Filtered	Filtered	Filtered	Filtered	36656.5	37528.8	39844.5	27327	34227.3	Filtered	Filtered	Filtered	Filtered	Filtered	Filtered	Filtered	Filtered	Filtered	Filtered	Filtered	Filtered	Filtered	Filtered	Filtered	Filtered	Filtered	Filtered	Filtered	35622.6	34843.2	34534.7	43911.4	Filtered	39185.2	Filtered	Filtered	Filtered	Filtered	Filtered	Filtered	Filtered	Filtered
O75475	PSIP1	PC4 and SFRS1-interacting protein	PSIP1_HUMAN	31505.7	32533.7	36020.2	16881.2	1.00886e+06	750580	1.05183e+06	888392	13655	Filtered	42917.6	7474.42	55944.3	60479.3	49679.3	44420	774972	968438	895760	927769	174873	192588	213292	155544	22970	33907.9	25024.8	39550.1	1.43891e+06	1.48737e+06	1.20047e+06	907127	Filtered	12067.6	4512.63	Filtered	42383.7	95442	66604	73968.7	708358	998168	702974	1.36593e+06	114254	180756
O75477	ERLIN1	Erlin-1	ERLN1_HUMAN	Filtered	Filtered	Filtered	Filtered	Filtered	Filtered	Filtered	Filtered	21642.3	Filtered	47243.6	19013.7	1.95432e+06	2.15563e+06	2.64424e+06	1.80106e+06	59228.1	69645.4	58165	93605.2	105396	308918	239769	220048	Filtered	75276.8	Filtered	Filtered	Filtered	Filtered	Filtered	Filtered	Filtered	13162.4	Filtered	Filtered	1.94002e+06	2447824	2.18458e+06	2.28879e+06	43413.2	76846.2	124331	74222	93378.5	300627
O75478	TADA2A	Transcriptional adapter 2-alpha	TAD2A_HUMAN	Filtered	Filtered	Filtered	Filtered	Filtered	Filtered	28424.8	19096.2	Filtered	Filtered	Filtered	Filtered	Filtered	Filtered	Filtered	Filtered	123942	106068	98646.7	98625.5	Filtered	9072.97	5881.3	Filtered	Filtered	Filtered	Filtered	Filtered	28996.4	31912.7	Filtered	37596.2	Filtered	Filtered	Filtered	Filtered	Filtered	Filtered	Filtered	Filtered	111710	110796	111724	119595	Filtered	12527.7
O75486	SUPT3H	Transcription initiation protein SPT3 homolog	SUPT3_HUMAN	Filtered	Filtered	Filtered	Filtered	Filtered	Filtered	13371.8	Filtered	Filtered	Filtered	Filtered	Filtered	Filtered	Filtered	Filtered	Filtered	125679	51178.3	34927	46033.3	Filtered	Filtered	7887.63	Filtered	Filtered	Filtered	Filtered	Filtered	Filtered	Filtered	3847.62	Filtered	Filtered	Filtered	Filtered	Filtered	Filtered	Filtered	Filtered	Filtered	81638.3	104847	108227	79245	Filtered	Filtered
O75489	NDUFS3	NADH dehydrogenase [ubiquinone] iron-sulfur protein 3, mitochondrial	NDUS3_HUMAN	Filtered	Filtered	Filtered	Filtered	Filtered	Filtered	25230.2	60382.9	99733.6	46220.5	163175	149993	2.77047e+06	2.25857e+06	2.51958e+06	2108080	287960	566796	285767	254097	452937	221261	199353	98167.4	1569.65	Filtered	Filtered	Filtered	Filtered	37517.4	41359.6	12589	145814	120927	50311.2	75860	2.84325e+06	2.46772e+06	2871414	2.50306e+06	310105	327071	373897	289381	165300	231594
O75494	SRSF10	Serine/arginine-rich splicing factor 10	SRS10_HUMAN	Filtered	Filtered	Filtered	Filtered	Filtered	32538.2	56723.5	36144.7	Filtered	Filtered	NaN	Filtered	18013	42488	60689.7	42171.2	887273	793201	936427	843566	1.11318e+06	1287360	1.13333e+06	957076	Filtered	Filtered	Filtered	Filtered	36806.8	49756.3	5810.09	42273.4	Filtered	Filtered	Filtered	Filtered	60221	51113.6	46798.9	10921.2	599062	706611	963912	949028	689933	964373
O75496	GMNN	Geminin	GEMI_HUMAN	300755	274462	235406	335835	386072	182073	323618	222760	Filtered	Filtered	Filtered	7476.02	Filtered	Filtered	Filtered	Filtered	Filtered	Filtered	21765.6	Filtered	Filtered	Filtered	Filtered	Filtered	349174	183236	271886	175414	366911	320137	534799	176995	Filtered	Filtered	Filtered	Filtered	Filtered	Filtered	Filtered	Filtered	21286.4	8378.07	Filtered	Filtered	Filtered	Filtered
O75503	CLN5	Ceroid-lipofuscinosis neuronal protein 5	CLN5_HUMAN	Filtered	Filtered	Filtered	Filtered	Filtered	Filtered	Filtered	Filtered	60440.4	110133	81892	70588.9	109394	102363	Filtered	104974	Filtered	Filtered	Filtered	Filtered	Filtered	Filtered	Filtered	Filtered	Filtered	Filtered	Filtered	Filtered	Filtered	Filtered	Filtered	Filtered	69708.2	75751.1	81205.3	60894.6	108937	98818.8	45117.3	80260	Filtered	Filtered	Filtered	Filtered	Filtered	Filtered
O75506	HSBP1	Heat shock factor-binding protein 1	HSBP1_HUMAN	479539	433457	527555	268045	128349	106835	119480	128447	70502.1	68905.2	188066	25993.2	113802	130276	69375.4	133175	Filtered	Filtered	Filtered	764157	54339.9	52719.3	56520.2	Filtered	330489	610681	477366	360565	234743	195620	160605	110140	71351.3	152293	47471.8	46591	176605	132878	66503.8	72757.9	Filtered	Filtered	Filtered	Filtered	60274.7	153759
O75521	ECI2	Enoyl-CoA delta isomerase 2, mitochondrial	ECI2_HUMAN	Filtered	Filtered	32022.3	Filtered	18475.9	31052.1	248015	72141.3	1.19222e+06	2.96923e+06	2.68937e+06	3.59075e+06	403108	449615	419794	351129	750165	766346	633404	599566	188193	117388	228208	192324	Filtered	Filtered	Filtered	Filtered	32023.2	72826.3	94207.1	36093.1	2041913	2.44171e+06	1.16008e+06	1516127	397909	590275	431403	451922	499174	836861	630315	586735	161816	180377
O75525	KHDRBS3	KH domain-containing, RNA-binding, signal transduction-associated protein 3	KHDR3_HUMAN	Filtered	Filtered	Filtered	Filtered	72679.1	Filtered	70962.4	66935.2	Filtered	Filtered	Filtered	Filtered	Filtered	Filtered	Filtered	Filtered	228474	Filtered	271853	288813	111930	166839	106545	109015	Filtered	Filtered	Filtered	Filtered	78578	78716.3	94552.3	Filtered	Filtered	Filtered	Filtered	Filtered	Filtered	Filtered	Filtered	Filtered	304621	407073	256952	351657	73783.4	93034.3
O75528	TADA3	Transcriptional adapter 3	TADA3_HUMAN	Filtered	Filtered	Filtered	Filtered	23588.7	23257.7	80885.6	37647.3	Filtered	Filtered	Filtered	Filtered	Filtered	Filtered	Filtered	Filtered	26245.4	Filtered	28636.7	26470.1	6628.2	Filtered	Filtered	Filtered	Filtered	Filtered	Filtered	Filtered	67534.5	73470.5	45802.9	66235.5	Filtered	Filtered	Filtered	Filtered	Filtered	Filtered	Filtered	Filtered	35204	44888.1	26826.1	28322	Filtered	Filtered
O75529	TAF5L	TAF5-like RNA polymerase II p300/CBP-associated factor-associated factor 65 kDa subunit 5L	TAF5L_HUMAN	Filtered	Filtered	Filtered	Filtered	46434.7	34906.7	76293.9	62800.5	Filtered	Filtered	87800.3	Filtered	Filtered	20195.8	Filtered	Filtered	137726	122064	113110	81275.3	8306.79	2425.09	13740.5	Filtered	Filtered	Filtered	Filtered	Filtered	78197.8	82824.4	73751.9	Filtered	Filtered	Filtered	Filtered	91062.8	Filtered	Filtered	Filtered	Filtered	81758.4	133622	109868	139620	Filtered	29006
O75530	EED	Polycomb protein EED	EED_HUMAN	20826.4	1.35142e+06	1.25336e+06	9341.55	520115	435405	487338	498675	Filtered	5490.94	4941.48	35759	71475.4	35729.2	20696.3	105440	593167	695360	584476	533856	122300	97102.5	106948	96685.5	1.8858e+06	1.67181e+06	1.26128e+06	1.06645e+06	659926	729745	670694	429263	20247.3	45692.5	Filtered	Filtered	8434.62	37482.6	Filtered	Filtered	545034	946851	580278	533429	86136.4	138190
O75531	BANF1	Barrier-to-autointegration factor	BAF_HUMAN	46760.7	159224	62260.4	359993	623651	361059	639945	530580	29930	128193	159544	161532	225039	238117	145500	169592	1.85964e+06	2.43312e+06	2952598	2.07264e+06	6.97742e+06	5772549	5543821	2.59563e+06	272161	45352.2	65228.6	359060	340107	458231	315539	319750	133102	115224	132406	144841	235721	226681	167967	270849	1.83349e+06	2517767	2.1649e+06	2.1846e+06	4521107	4526982
O75533	SF3B1	Splicing factor 3B subunit 1	SF3B1_HUMAN	53642.2	39041.2	56013.2	43226	224560	182378	401330	284318	76049.4	66253.7	100466	77602	216463	240081	235390	232892	901983	735314	694143	623595	602071	661968	682626	623305	62574.8	42962.2	34682.2	53563.7	304252	366682	432167	301789	61685.7	110731	61523.3	62677.5	198829	341244	220102	249699	726286	880966	716825	877148	437799	709998
O75534	CSDE1	Cold shock domain-containing protein E1	CSDE1_HUMAN	242802	230443	206795	209211	2.47134e+06	2.04495e+06	2.42322e+06	2.71661e+06	199032	154864	180370	222398	155626	127385	143633	124193	176108	127178	113440	138478	75455.4	72950.5	103716	79129.6	216943	205749	152552	321713	3.3205e+06	3.50591e+06	2.615e+06	2.38822e+06	164597	230300	131023	169312	112012	142712	104762	132243	116344	136930	135445	173428	98886.4	148691
O75554	WBP4	WW domain-binding protein 4	WBP4_HUMAN	Filtered	Filtered	Filtered	Filtered	Filtered	Filtered	Filtered	Filtered	Filtered	Filtered	Filtered	Filtered	Filtered	Filtered	Filtered	Filtered	160732	107485	249869	258169	225486	306487	247446	196996	Filtered	Filtered	Filtered	Filtered	Filtered	Filtered	Filtered	Filtered	Filtered	Filtered	Filtered	Filtered	Filtered	Filtered	Filtered	Filtered	77172.5	157468	193456	188999	175145	223845
O75569	PRKRA	Interferon-inducible double-stranded RNA-dependent protein kinase activator A	PRKRA_HUMAN	310211	168931	277428	164902	335752	216629	330516	284176	Filtered	Filtered	Filtered	Filtered	Filtered	22858.6	128489	114061	7540.43	37302.3	35662.8	42319.5	168239	146833	142556	112526	305738	208641	219728	91839	495190	336608	286263	203798	Filtered	5536.12	Filtered	Filtered	129025	57597.8	14238.6	114341	Filtered	16334.5	Filtered	11801.8	84777.6	119338
O75582	RPS6KA5	Ribosomal protein S6 kinase alpha-5	KS6A5_HUMAN	Filtered	59532.2	52155.7	73813.3	31976.3	16820.8	25150.8	Filtered	Filtered	Filtered	Filtered	Filtered	Filtered	Filtered	Filtered	Filtered	Filtered	Filtered	Filtered	Filtered	Filtered	14451.8	Filtered	Filtered	62293.4	55449.3	53158.2	44642.6	32872.9	27766.3	26571.4	15566.6	Filtered	Filtered	Filtered	Filtered	Filtered	Filtered	9243.22	Filtered	Filtered	Filtered	Filtered	Filtered	Filtered	26045.2
O75592	MYCBP2	E3 ubiquitin-protein ligase MYCBP2	MYCB2_HUMAN	119757	111473	132324	177160	519175	446853	467379	541306	Filtered	Filtered	Filtered	Filtered	129787	25770.8	41110.4	17022.9	168333	103183	172119	169767	137184	155220	161104	100038	186893	222463	195681	113112	695919	639797	617504	364071	Filtered	Filtered	Filtered	Filtered	125097	59921.3	204315	189289	91803.6	145876	181868	123277	115336	222681
O75600	GCAT	2-amino-3-ketobutyrate coenzyme A ligase, mitochondrial	KBL_HUMAN	Filtered	Filtered	Filtered	Filtered	Filtered	Filtered	Filtered	Filtered	Filtered	39657.4	47702.7	Filtered	604114	605133	677621	529312	Filtered	Filtered	Filtered	Filtered	Filtered	Filtered	Filtered	Filtered	Filtered	Filtered	Filtered	Filtered	Filtered	Filtered	Filtered	Filtered	Filtered	Filtered	Filtered	Filtered	594770	764465	654027	605009	38088.2	6057.86	Filtered	Filtered	Filtered	7059.3
O75607	NPM3	Nucleoplasmin-3	NPM3_HUMAN	49463.4	43334.4	79951.5	42170	233936	214587	335551	259029	30236.6	26630.8	51730.2	39893.2	108223	127321	112248	127467	345642	438645	482620	503371	70191.2	96009.4	67199.6	74135.9	48209.2	55788	60739.7	57749.8	335828	378618	416739	304092	23560.5	55404.5	31733	29572.7	119640	165126	140460	174568	506760	549714	385619	556820	60557.9	109747
O75608	LYPLA1	Acyl-protein thioesterase 1	LYPA1_HUMAN	812639	909953	917038	952629	Filtered	Filtered	19278.4	Filtered	100581	65475.4	90490.9	103855	469462	503340	483214	452098	Filtered	Filtered	Filtered	Filtered	Filtered	Filtered	5314.59	Filtered	953992	941289	916369	1.04764e+06	Filtered	Filtered	Filtered	Filtered	68157.1	111956	56365.8	80686.6	401371	572977	457853	602424	Filtered	Filtered	Filtered	Filtered	Filtered	8993.78
O75616	ERAL1	GTPase Era, mitochondrial	ERAL1_HUMAN	Filtered	Filtered	Filtered	Filtered	Filtered	14094.4	28025.7	Filtered	10997.7	13190.4	19792.5	16931.3	1.32445e+06	1.52025e+06	1.78064e+06	1.17965e+06	138448	174294	145316	132748	87980.9	142263	100841	118525	Filtered	Filtered	Filtered	Filtered	Filtered	Filtered	Filtered	Filtered	7626.15	9438.83	Filtered	10778.6	1.4758e+06	2278616	1.38417e+06	1.50461e+06	133193	234506	179830	170070	99780.9	263953
O75629	CREG1	Protein CREG1	CREG1_HUMAN	Filtered	Filtered	91240.6	Filtered	20492.1	74111.4	76511.5	18927.4	169977	248236	385349	125308	598792	440194	146653	557914	16146.9	15479.2	Filtered	17337.4	Filtered	Filtered	8790.42	Filtered	Filtered	Filtered	Filtered	Filtered	82034.4	Filtered	84913.5	22576.9	181120	105288	153579	192190	626253	654553	426945	577646	16149.8	Filtered	19258.2	19390	Filtered	Filtered
O75635	SERPINB7	Serpin B7	SPB7_HUMAN	Filtered	Filtered	Filtered	Filtered	Filtered	Filtered	Filtered	Filtered	490939	569088	431062	598117	Filtered	Filtered	Filtered	Filtered	Filtered	Filtered	Filtered	Filtered	Filtered	Filtered	Filtered	Filtered	Filtered	Filtered	Filtered	Filtered	Filtered	Filtered	Filtered	Filtered	679350	616755	504561	670916	Filtered	Filtered	Filtered	Filtered	Filtered	Filtered	Filtered	Filtered	Filtered	Filtered
O75643	SNRNP200	U5 small nuclear ribonucleoprotein 200 kDa helicase	U520_HUMAN	586556	526953	607439	546341	1.4965e+06	1.05577e+06	1747173	1.93357e+06	499834	386995	365539	443609	501157	437809	455987	468983	9272826	9888685	10435001	7448359	9046427	11036888	11149079	5942073	526067	504301	401440	466355	1680792	1720012	1948672	1.53348e+06	333788	463597	241165	263216	435951	672555	464931	484376	9140302	12506953	11074960	9197802	6581568	10667873
O75648	TRMU	Mitochondrial tRNA-specific 2-thiouridylase 1	MTU1_HUMAN	Filtered	Filtered	Filtered	Filtered	Filtered	Filtered	Filtered	Filtered	Filtered	Filtered	114379	Filtered	466810	508282	640372	437164	32166.6	19423.3	18931	21375.7	Filtered	Filtered	Filtered	32268	Filtered	Filtered	Filtered	Filtered	Filtered	Filtered	49758.5	29093.9	44863.6	15207.8	Filtered	Filtered	500930	813309	558273	538251	27329.2	29037	26583.1	35161.3	9291	57333.6
O75663	TIPRL	TIP41-like protein	TIPRL_HUMAN	582011	449745	465156	322503	234288	152515	119614	183390	64150.6	25533.4	21392.9	55164.1	Filtered	Filtered	Filtered	Filtered	Filtered	Filtered	Filtered	Filtered	Filtered	Filtered	Filtered	Filtered	402363	433098	594888	393226	195119	199037	181621	148168	72815.2	58893.9	17560.8	Filtered	Filtered	Filtered	Filtered	Filtered	Filtered	Filtered	Filtered	Filtered	12220.1	26079.9
O75665	OFD1	Oral-facial-digital syndrome 1 protein	OFD1_HUMAN	Filtered	Filtered	29520.5	1.06472e+06	92015.6	153708	44642.9	82101	Filtered	3796.4	6529.18	1872.46	Filtered	Filtered	Filtered	Filtered	34866.7	5343.54	93962.1	121305	112611	135832	122202	77661.9	Filtered	39960.8	35833.3	Filtered	94593.5	93708.7	44901.7	1.13438e+06	4358.07	Filtered	Filtered	1719.37	Filtered	Filtered	Filtered	13035.6	104784	27583.6	136870	127839	97487.1	141116
O75674	TOM1L1	TOM1-like protein 1	TM1L1_HUMAN	114560	249820	298265	371502	774438	416133	400894	378444	35629.7	22032.8	24370	88323.5	46491.8	Filtered	Filtered	40517	Filtered	13503.3	Filtered	Filtered	Filtered	Filtered	Filtered	Filtered	147426	244332	290165	104575	759169	697962	527256	395884	25187.4	94697.4	19541.4	58715.4	56851.3	141148	Filtered	Filtered	Filtered	Filtered	Filtered	Filtered	27230.6	63143.1
O75676	RPS6KA4	Ribosomal protein S6 kinase alpha-4	KS6A4_HUMAN	743433	388135	357547	302099	2.62112e+06	1.89454e+06	2343008	2557788	55090.5	68055	14478.8	20794.8	378538	411221	36914	360594	503715	508100	528439	431480	185599	225973	211659	214405	349950	969465	706310	787719	3.07049e+06	2.89056e+06	2.83494e+06	1.90456e+06	Filtered	23371.8	4663.72	Filtered	310295	428409	405782	432462	407375	490070	465933	428100	163767	309897
O75683	SURF6	Surfeit locus protein 6	SURF6_HUMAN	Filtered	Filtered	Filtered	Filtered	Filtered	Filtered	Filtered	Filtered	Filtered	Filtered	Filtered	Filtered	Filtered	Filtered	Filtered	Filtered	7488.16	9906.72	4307.04	26758.7	365756	363163	385335	387401	Filtered	Filtered	Filtered	Filtered	Filtered	Filtered	Filtered	Filtered	Filtered	Filtered	Filtered	Filtered	Filtered	Filtered	Filtered	Filtered	6751.28	7189.26	Filtered	12792.4	318111	371325
O75691	UTP20	Small subunit processome component 20 homolog	UTP20_HUMAN	Filtered	Filtered	88930.3	54221.6	190369	165513	Filtered	Filtered	Filtered	22016.8	30980.5	18781.4	85905.7	Filtered	150058	127132	866095	711080	827166	732869	813343	1.06537e+06	673467	600819	Filtered	Filtered	Filtered	Filtered	96598.2	13881.3	21771.8	Filtered	Filtered	9829.99	Filtered	13256.8	27396.4	79389.1	153446	176797	598338	751807	903646	938325	593258	1.05683e+06
O75694	NUP155	Nuclear pore complex protein Nup155	NU155_HUMAN	839447	1.06665e+06	932766	898468	1.66372e+06	1.17242e+06	1.27805e+06	1429225	551562	569857	713745	855556	1.27723e+06	1.32984e+06	1.546e+06	1.18625e+06	2.35163e+06	1.97824e+06	2.70589e+06	2153221	2.92228e+06	4.17673e+06	3.78316e+06	2.37037e+06	773085	806037	984425	820436	1235284	1.21587e+06	1.12922e+06	1.37107e+06	440070	643745	386374	521192	1284320	1632825	1471679	1.46319e+06	1.71243e+06	1.92096e+06	3218399	2807490	2.30813e+06	3.78615e+06
O75695	RP2	Protein XRP2	XRP2_HUMAN	Filtered	Filtered	Filtered	Filtered	44432.4	16939.7	Filtered	Filtered	51839.9	52848.7	60525.6	47687.4	588069	534932	459215	517373	Filtered	Filtered	Filtered	Filtered	14390.5	53037.8	90486.6	Filtered	Filtered	Filtered	10460.6	Filtered	33942.7	53605.9	53387.5	Filtered	49680.2	92151.3	42545.2	46891.3	505952	778886	425514	528176	Filtered	Filtered	Filtered	8820.38	20848.5	27258.3
O75716	STK16	Serine/threonine-protein kinase 16	STK16_HUMAN	Filtered	Filtered	Filtered	Filtered	Filtered	Filtered	Filtered	Filtered	Filtered	Filtered	Filtered	Filtered	12186.2	13542.1	14855.3	10883.4	Filtered	Filtered	Filtered	Filtered	Filtered	Filtered	Filtered	Filtered	Filtered	Filtered	Filtered	Filtered	Filtered	Filtered	Filtered	Filtered	Filtered	Filtered	Filtered	Filtered	8492.33	14451	11747	11176.4	Filtered	Filtered	Filtered	Filtered	Filtered	Filtered
O75717	WDHD1	WD repeat and HMG-box DNA-binding protein 1	WDHD1_HUMAN	23354.6	130903	76584.3	15319.5	654192	534737	696882	826862	271360	236762	153352	272922	155175	132819	43296.9	149714	96736.5	67299.7	32574	72281.4	Filtered	21954.7	13014.5	Filtered	76962.1	85419.9	41822.1	74543	808690	1.06237e+06	1.13411e+06	677890	212718	257128	144153	179354	79074.4	101237	87434.7	90492.4	81730.7	88996.4	70230.3	79267.5	26141.3	42371.3
O75718	CRTAP	Cartilage-associated protein	CRTAP_HUMAN	Filtered	Filtered	Filtered	Filtered	Filtered	17647.9	Filtered	Filtered	1.51727e+06	1.4698e+06	1.37638e+06	1.52272e+06	128211	88317.8	87068.8	61707.7	90514.7	43515.3	87640.7	34772.9	26537.3	31161.9	49802.1	23904.5	Filtered	Filtered	Filtered	Filtered	Filtered	Filtered	Filtered	Filtered	1.47577e+06	2.28133e+06	1.34703e+06	1652834	77842	124248	84623.2	101419	53009.6	66874.2	87847.5	85895.6	35769.9	44597.3
O75746	SLC25A12	Calcium-binding mitochondrial carrier protein Aralar1	CMC1_HUMAN	NaN	Filtered	Filtered	Filtered	Filtered	Filtered	Filtered	Filtered	NaN	NaN	NaN	NaN	1.69349e+06	1.93133e+06	2.07059e+06	1.68269e+06	Filtered	481326	251766	NaN	37219.2	41894.6	473008	NaN	Filtered	Filtered	Filtered	Filtered	Filtered	NaN	96286.6	33091.7	Filtered	Filtered	Filtered	Filtered	1.61551e+06	2.49702e+06	1.82634e+06	1.94628e+06	70338.3	175857	203125	492983	23337.2	40750.2
O75752	B3GALNT1	UDP-GalNAc:beta-1,3-N-acetylgalactosaminyltransferase 1	B3GL1_HUMAN	Filtered	Filtered	Filtered	Filtered	Filtered	Filtered	Filtered	Filtered	Filtered	Filtered	Filtered	Filtered	100603	94622.2	147651	115135	Filtered	Filtered	Filtered	Filtered	Filtered	Filtered	Filtered	Filtered	Filtered	Filtered	Filtered	Filtered	Filtered	Filtered	Filtered	Filtered	Filtered	Filtered	Filtered	Filtered	Filtered	113541	112364	Filtered	Filtered	Filtered	Filtered	Filtered	Filtered	Filtered
O75781	PALM	Paralemmin-1	PALM_HUMAN	Filtered	Filtered	Filtered	Filtered	Filtered	Filtered	Filtered	Filtered	Filtered	Filtered	Filtered	Filtered	7802.13	Filtered	7861.43	Filtered	Filtered	Filtered	Filtered	Filtered	Filtered	Filtered	Filtered	Filtered	Filtered	Filtered	Filtered	Filtered	Filtered	Filtered	Filtered	Filtered	Filtered	Filtered	Filtered	Filtered	Filtered	Filtered	8972.51	11510.9	Filtered	Filtered	Filtered	Filtered	Filtered	Filtered
O75792	RNASEH2A	Ribonuclease H2 subunit A	RNH2A_HUMAN	582740	268472	384773	621632	1.20483e+06	587446	513332	813339	80583.7	13492.1	58891.8	36430.6	Filtered	Filtered	Filtered	Filtered	Filtered	Filtered	Filtered	Filtered	12267.1	8879.42	Filtered	Filtered	679636	586989	546461	537482	1.11523e+06	1.02448e+06	892284	715812	88078.1	97230.2	93844.5	83541.6	Filtered	Filtered	Filtered	Filtered	Filtered	Filtered	Filtered	Filtered	39146	42477.7
O75794	CDC123	Cell division cycle protein 123 homolog	CD123_HUMAN	3.7803e+06	2.82327e+06	2.65232e+06	2.99658e+06	1.54516e+06	1.15675e+06	1.15982e+06	1.28577e+06	346511	103508	85043.8	162476	118191	Filtered	34804.7	57256.1	107089	61883.4	49455.7	71111.9	216319	243432	202993	233369	2688107	3124929	2.96198e+06	2.6038e+06	1280930	1.25073e+06	1032938	1.0479e+06	155266	179430	72941.8	106993	Filtered	13367.9	Filtered	Filtered	13913.4	100798	12503.5	62195	306789	603746
O75808	CAPN15	Calpain-15	CAN15_HUMAN	Filtered	Filtered	Filtered	Filtered	Filtered	Filtered	21348.9	Filtered	Filtered	Filtered	Filtered	Filtered	Filtered	Filtered	Filtered	11986.9	Filtered	Filtered	Filtered	Filtered	Filtered	Filtered	Filtered	Filtered	Filtered	Filtered	Filtered	Filtered	Filtered	Filtered	Filtered	Filtered	Filtered	Filtered	Filtered	Filtered	Filtered	Filtered	Filtered	Filtered	Filtered	Filtered	Filtered	Filtered	Filtered	Filtered
O75815	BCAR3	Breast cancer anti-estrogen resistance protein 3	BCAR3_HUMAN	120746	119962	98628.2	141521	53923.5	30330.3	9607.98	27112.8	Filtered	Filtered	Filtered	Filtered	Filtered	Filtered	Filtered	Filtered	Filtered	Filtered	Filtered	Filtered	Filtered	Filtered	Filtered	Filtered	133619	162777	145032	126472	61417.8	38443.8	Filtered	7981	Filtered	26225.3	Filtered	16902.1	Filtered	Filtered	Filtered	Filtered	Filtered	Filtered	Filtered	Filtered	Filtered	Filtered
O75817	POP7	Ribonuclease P protein subunit p20	POP7_HUMAN	164117	132441	195961	177640	555832	440145	503192	506855	132072	108144	74500.9	171483	9784.42	132841	78277.1	115337	441990	377807	358748	98261.7	110677	190265	98476.1	90056.8	139861	184966	147500	149332	688306	606000	590428	496229	129780	117793	72228.6	69206	Filtered	61692.3	75478.3	102361	306047	395213	288170	298549	117689	167885
O75818	RPP40	Ribonuclease P protein subunit p40	RPP40_HUMAN	71957.6	68354	222098	83497.4	323347	235523	236868	306606	97735	54489	64414.7	66496	130516	49675.7	51225	57248.5	156026	107935	110559	98849.7	39179.9	46689.6	14343.2	21353	166196	83593.5	72258.3	97975.3	294447	324456	376429	252270	43661.8	66201.7	28850.1	31546.1	19892.3	77644.5	86004.4	26255.5	108953	138021	130361	111126	46320.4	48405
O75821	EIF3G	Eukaryotic translation initiation factor 3 subunit G	EIF3G_HUMAN	2367505	2.03007e+06	2292542	2140609	4.18002e+06	3.37032e+06	4.0661e+06	3.92603e+06	292773	206339	268205	312049	592806	623383	660176	604004	891342	723617	611262	731829	70824.1	105812	102406	100121	2.3249e+06	2338681	2.57579e+06	2.12668e+06	6.1164e+06	5.8701e+06	4.77773e+06	3.58158e+06	256196	415949	149992	204427	559086	713291	443888	709914	768284	908071	695971	1.11852e+06	114743	188919
O75822	EIF3J	Eukaryotic translation initiation factor 3 subunit J	EIF3J_HUMAN	1.35811e+06	1.61527e+06	1.67784e+06	1.63032e+06	3.04365e+06	2.05134e+06	2871389	2.74162e+06	200381	196732	236162	260219	386371	413055	425005	429694	495920	528663	460458	702358	67054.5	69459	75719.1	77032	1.42142e+06	1602093	1.66016e+06	1.36085e+06	3375157	3.59091e+06	3.07835e+06	2.6165e+06	197570	305829	173737	183167	357959	408234	258175	429113	559909	709977	466021	990423	52034	57551.6
O75828	CBR3	Carbonyl reductase [NADPH] 3	CBR3_HUMAN	72944.9	58787.1	90322	59067.2	Filtered	Filtered	Filtered	Filtered	Filtered	Filtered	Filtered	Filtered	Filtered	Filtered	Filtered	Filtered	Filtered	Filtered	Filtered	Filtered	Filtered	Filtered	Filtered	Filtered	90770	118492	70058.1	94235.5	Filtered	Filtered	Filtered	Filtered	Filtered	Filtered	Filtered	Filtered	Filtered	Filtered	Filtered	Filtered	Filtered	Filtered	Filtered	Filtered	Filtered	Filtered
O75832	PSMD10	26S proteasome non-ATPase regulatory subunit 10	PSD10_HUMAN	347293	317822	307839	293235	105036	8420.62	26329.2	76426.5	114446	67910.7	42523	73111.5	Filtered	Filtered	Filtered	Filtered	Filtered	Filtered	Filtered	Filtered	Filtered	6115.84	Filtered	Filtered	294594	317845	308750	349476	109205	88907.3	131592	55456.2	51549.4	83576.9	60737.1	63405.5	Filtered	Filtered	Filtered	Filtered	Filtered	Filtered	Filtered	Filtered	24845.7	61233.6
O75843	AP1G2	AP-1 complex subunit gamma-like 2	AP1G2_HUMAN	56016	46999.8	78289.7	50089.6	230915	183033	253348	205097	Filtered	Filtered	14275.8	Filtered	Filtered	Filtered	4444.49	Filtered	19838.5	12561.4	Filtered	8468.91	14730.1	18803	16175.4	Filtered	52286.6	84684.4	37819.5	30632.8	227115	235911	207081	229859	Filtered	15454.7	Filtered	Filtered	Filtered	Filtered	Filtered	Filtered	Filtered	Filtered	Filtered	Filtered	18727.5	Filtered
O75844	ZMPSTE24	CAAX prenyl protease 1 homolog	FACE1_HUMAN	Filtered	Filtered	Filtered	Filtered	39201.1	57763.8	58927	40224.2	32676	17222	70031.3	20512.2	1.2469e+06	1.60716e+06	1.67994e+06	1.38649e+06	Filtered	58682	Filtered	25476.5	13544.8	19935.9	26044.4	84557.6	Filtered	Filtered	Filtered	Filtered	52812.5	104494	49452.5	72867.8	17489.3	47591	11162.9	11161.2	1109137	2.16203e+06	1792853	1.6113e+06	6193.88	18155.5	61229.8	79261.9	29829.6	33193.5
O75874	IDH1	Isocitrate dehydrogenase [NADP] cytoplasmic	IDHC_HUMAN	6108146	7.03281e+06	8.24182e+06	10673300	398618	158942	129496	286254	712580	398722	288401	435889	34435.3	NaN	NaN	64060.8	Filtered	24713.2	34360.8	4790.6	12226.7	17372	49593.9	49799.4	6.4265e+06	7233220	6631151	5940050	197009	268394	228570	168226	565596	683076	282439	394076	69447.4	124932	51209.1	38862.1	Filtered	29280.9	33728.5	16154.6	30828.2	29067.4
O75879	GATB	Glutamyl-tRNA(Gln) amidotransferase subunit B, mitochondrial	GATB_HUMAN	Filtered	Filtered	Filtered	Filtered	Filtered	Filtered	Filtered	Filtered	Filtered	12130.5	23518.4	Filtered	404762	848353	549961	745907	Filtered	Filtered	Filtered	Filtered	Filtered	Filtered	4504.12	Filtered	Filtered	Filtered	Filtered	Filtered	Filtered	Filtered	Filtered	Filtered	Filtered	Filtered	4870.69	6341.81	847016	715728	888731	448526	Filtered	Filtered	Filtered	Filtered	Filtered	Filtered
O75880	SCO1	Protein SCO1 homolog, mitochondrial	SCO1_HUMAN	Filtered	Filtered	Filtered	Filtered	17506.9	Filtered	Filtered	Filtered	Filtered	Filtered	Filtered	Filtered	139136	175580	236045	193147	48759.7	6552.86	26536.6	22315.1	17657.9	8481.27	10654.3	15341.7	Filtered	Filtered	Filtered	Filtered	Filtered	Filtered	Filtered	Filtered	Filtered	Filtered	Filtered	Filtered	142819	240254	188721	220355	27118.6	61513	24215.9	29067.2	24143.1	56062.4
O75882	ATRN	Attractin	ATRN_HUMAN	Filtered	Filtered	Filtered	Filtered	Filtered	Filtered	Filtered	Filtered	29484	28092.6	33629.5	26742.2	24120	25427.6	22209.2	21606	Filtered	Filtered	Filtered	Filtered	Filtered	Filtered	Filtered	Filtered	Filtered	Filtered	Filtered	Filtered	Filtered	Filtered	Filtered	Filtered	Filtered	60523.5	28629.6	33524.4	22806.3	24957.9	23021.2	25117.2	Filtered	Filtered	Filtered	Filtered	Filtered	Filtered
O75886	STAM2	Signal transducing adapter molecule 2	STAM2_HUMAN	81055.2	60798.3	Filtered	78016.7	414703	375702	479028	312254	207558	130422	54274.4	167876	467094	420892	370473	527310	Filtered	Filtered	11028.9	Filtered	Filtered	15577.1	Filtered	Filtered	79284.9	85195.6	113420	Filtered	556384	581910	431156	270627	211002	263776	134001	150066	453604	744451	457643	507965	19026.1	Filtered	Filtered	Filtered	Filtered	17802.3
O75909	CCNK	Cyclin-K	CCNK_HUMAN	Filtered	16134.5	Filtered	Filtered	113076	83817.6	255630	112416	Filtered	Filtered	14591.1	Filtered	44761.9	96037.9	105279	79277.1	359623	307701	310229	192387	68404.1	117068	90519.6	69341	Filtered	Filtered	Filtered	Filtered	135606	208856	167145	112023	Filtered	Filtered	Filtered	Filtered	61041.2	124235	98995.6	74866.6	224885	348311	320632	355138	60666.5	118079
O75915	ARL6IP5	PRA1 family protein 3	PRAF3_HUMAN	42073.1	Filtered	107965	53495.8	232945	123372	232774	169209	2.20019e+06	1.88638e+06	1896335	2.08959e+06	1.34526e+06	1.78616e+06	1.80642e+06	1.56791e+06	809956	802502	777663	856382	1.07198e+06	2.03123e+06	976981	651740	Filtered	44922.1	42022.7	Filtered	182195	200357	153436	120005	3.58969e+06	3.77653e+06	1.59825e+06	1748525	1.33576e+06	2.02003e+06	1.34535e+06	1.49891e+06	888530	1355395	1.00615e+06	1.05743e+06	783049	2003533
O75925	PIAS1	E3 SUMO-protein ligase PIAS1	PIAS1_HUMAN	Filtered	Filtered	Filtered	Filtered	122668	164475	109979	177623	Filtered	Filtered	Filtered	Filtered	Filtered	Filtered	Filtered	Filtered	100924	55863.1	75114	74071.2	38471.1	38860.1	26357.2	15482	Filtered	Filtered	Filtered	Filtered	192088	185379	206461	162638	Filtered	12994.6	Filtered	Filtered	Filtered	84227.3	Filtered	Filtered	63498.9	56324.9	56902.2	62766	22886.4	45676
O75928	PIAS2	E3 SUMO-protein ligase PIAS2	PIAS2_HUMAN	Filtered	Filtered	Filtered	Filtered	569603	512987	547101	492031	NaN	Filtered	11558.8	Filtered	33846.1	Filtered	26741.3	27903	153631	63375.8	36917.5	67320.5	NaN	Filtered	NaN	NaN	Filtered	Filtered	NaN	Filtered	566426	592865	500386	450856	Filtered	Filtered	Filtered	Filtered	37203	38568.8	27454.9	Filtered	34347.7	66031	21592.9	36645.6	NaN	NaN
O75934	BCAS2	Pre-mRNA-splicing factor SPF27	SPF27_HUMAN	257540	250028	287558	302635	180769	204273	305713	328036	73872.5	56289.8	81019.2	92676.3	84109.5	96854.5	165055	102949	869635	843954	763745	630877	339693	387404	242034	310951	569570	455150	418020	329787	446993	626276	652190	286340	60610	76107.9	52894.8	67419.5	112922	199661	141434	195531	413867	738222	659986	750482	245059	337078
O75935	DCTN3	Dynactin subunit 3	DCTN3_HUMAN	268813	274972	375629	271630	1.54727e+06	1.32898e+06	1.32539e+06	1.41739e+06	52845.4	15831	52804.3	58806.2	217844	201160	140957	155449	205607	218709	176073	170001	406121	Filtered	Filtered	158105	223286	258263	268148	267797	1785957	2.07827e+06	1.43517e+06	1.16983e+06	44639.6	82405.7	15228.3	35251.1	163793	228286	166144	155274	193019	247788	174623	180210	6493.88	308310
O75937	DNAJC8	DnaJ homolog subfamily C member 8	DNJC8_HUMAN	165058	107748	126419	65626.2	1.74647e+06	1.0294e+06	1.066e+06	838039	22606.8	58909.6	72904.6	90529.3	4787.08	23265.4	Filtered	Filtered	102862	99247.5	89601	78815.2	93130.5	118052	65791.3	100835	119422	100000	82027.9	103830	1.80116e+06	2.28081e+06	1.5618e+06	1.22105e+06	18920.1	115506	44667	54949.2	Filtered	24095.1	21562.5	Filtered	59168.6	78245.9	62310.4	77216	75699.7	96812
O75940	SMNDC1	Survival of motor neuron-related-splicing factor 30	SPF30_HUMAN	Filtered	28644.6	Filtered	Filtered	325471	69422.3	97697.6	205206	Filtered	Filtered	Filtered	Filtered	Filtered	Filtered	Filtered	Filtered	10049.8	13330.1	44122.7	55175	101540	182765	114613	163912	Filtered	Filtered	Filtered	Filtered	71659.8	267495	199396	267665	Filtered	Filtered	Filtered	Filtered	Filtered	Filtered	Filtered	Filtered	Filtered	Filtered	335490	353186	81756.7	131760
O75943	RAD17	Cell cycle checkpoint protein RAD17	RAD17_HUMAN	Filtered	8789.58	11498.3	Filtered	682729	482055	487846	542749	Filtered	Filtered	Filtered	3757.19	13524.8	14581	Filtered	13671.6	62649.7	37885.5	22545.9	49373.5	43537.4	28149.2	26349.8	28744.3	Filtered	7585.94	Filtered	11678.2	652692	631718	553517	522340	Filtered	Filtered	Filtered	Filtered	Filtered	Filtered	9949.64	Filtered	17555.2	19470.8	59569.4	29644.5	42603.8	60464.4
O75947	ATP5PD	ATP synthase subunit d, mitochondrial	ATP5H_HUMAN	4796.52	Filtered	Filtered	Filtered	65980.2	Filtered	Filtered	Filtered	24958.4	Filtered	13779.8	18295.2	7.34507e+06	7.59717e+06	7.4432e+06	5413228	70874.3	102016	116993	81386.6	196654	248758	256461	146168	Filtered	Filtered	Filtered	Filtered	Filtered	Filtered	Filtered	Filtered	Filtered	Filtered	Filtered	Filtered	7606886	10663756	6.44222e+06	8.14345e+06	65318.4	103730	83367	87115.3	184851	291149
O75955	FLOT1	Flotillin-1	FLOT1_HUMAN	60842.4	Filtered	Filtered	Filtered	116940	153090	168335	173692	70514.5	65577.3	120695	45469.2	124894	149676	137876	153331	229086	8700.85	Filtered	Filtered	986766	1.26943e+06	1.38429e+06	1.49864e+06	166218	Filtered	Filtered	Filtered	137070	623387	175594	79431.4	46505.6	67513.7	50261.6	49920.7	143850	221936	114849	139923	56536.1	56899.9	24368.4	38414.1	816926	1.15729e+06
O75962	TRIO	Triple functional domain protein	TRIO_HUMAN	330802	307236	256646	290914	361895	358595	405522	353843	140011	102892	Filtered	194169	22991.4	47434.3	151758	77418.2	79777.2	49110.6	34935.1	42884.9	69801.8	80187	61909.2	58620.6	272783	282211	254572	282018	320564	344749	281921	311704	359482	12117.3	Filtered	236081	43363.9	123170	Filtered	88962.9	27657.8	68231.1	77704.8	33660.7	61832.2	108167
O75964	ATP5MG	ATP synthase subunit g, mitochondrial	ATP5L_HUMAN	Filtered	48365.3	7656.28	Filtered	266777	Filtered	268404	Filtered	157817	48552.8	117719	135875	11279790	11384349	11319892	10529674	950460	1092875	1.31836e+06	1.17487e+06	422525	567292	457996	335868	30553	Filtered	Filtered	Filtered	489755	99609.8	67277.5	280323	Filtered	Filtered	23775	Filtered	10307099	15215596	11086092	15481619	839284	1.58029e+06	907066	1.35045e+06	472014	865211
O75970	MPDZ	Multiple PDZ domain protein	MPDZ_HUMAN	100553	Filtered	116042	52030.4	156594	142252	158914	185521	3934.54	NaN	19074.3	NaN	94101.3	95310.2	123188	94064.5	60571.2	34012.3	29805.4	15717.8	29132.7	65884.9	42834.4	44490.7	29831	118438	14699.2	88221.7	188071	180173	147388	137815	Filtered	NaN	NaN	7984.49	83041.2	114365	106166	106452	48282.7	47979.4	47759.3	56674.3	19991	86048.3
O75976	CPD	Carboxypeptidase D	CBPD_HUMAN	Filtered	Filtered	Filtered	23550.6	96245	44708.4	Filtered	Filtered	46064.5	28721.2	77999.5	36811.7	666802	660724	636134	629454	Filtered	Filtered	Filtered	Filtered	27553.3	60294.3	71437.5	Filtered	19175.8	Filtered	24760.7	21948.2	60962.1	65944.4	66854.1	8201.57	43199.6	50541.2	20745.8	22750.4	781714	1.0093e+06	808594	818910	Filtered	Filtered	6871.52	Filtered	Filtered	14133.5
O76003	GLRX3	Glutaredoxin-3	GLRX3_HUMAN	6.20522e+06	4680065	5336240	5529673	439182	156652	111157	286724	407516	173108	46117.5	247451	167557	Filtered	Filtered	57171	Filtered	Filtered	Filtered	Filtered	69111.6	74024.2	54947.4	113822	4487736	5.91569e+06	5492859	5.282e+06	273576	305220	323770	183217	233727	327498	146809	193898	165986	136537	Filtered	106248	Filtered	Filtered	Filtered	Filtered	111428	212268
O76009	KRT33A	Keratin, type I cuticular Ha3-I	KT33A_HUMAN	Filtered	Filtered	Filtered	Filtered	Filtered	Filtered	Filtered	NaN	Filtered	NaN	Filtered	NaN	NaN	NaN	NaN	NaN	NaN	NaN	NaN	NaN	NaN	NaN	NaN	NaN	Filtered	NaN	NaN	Filtered	NaN	Filtered	Filtered	NaN	NaN	NaN	NaN	Filtered	NaN	NaN	NaN	NaN	NaN	NaN	NaN	NaN	NaN	NaN
O76021	RSL1D1	Ribosomal L1 domain-containing protein 1	RL1D1_HUMAN	119068	112680	138058	91761.1	225499	324116	425035	347386	122978	84440.3	148961	92659.6	213679	159046	263498	157274	3.69689e+06	3460382	3.80903e+06	2.71254e+06	4411771	3.9683e+06	4.82663e+06	6.40559e+06	62500.5	108221	108065	173268	363364	479263	579694	232792	16223.3	26422.5	55779.1	17022.9	139413	258341	106313	138892	3043967	3.59064e+06	3244549	2.81709e+06	3764033	4.9563e+06
O76024	WFS1	Wolframin	WFS1_HUMAN	Filtered	Filtered	Filtered	Filtered	9431.28	Filtered	Filtered	364964	496932	869262	923718	Filtered	15509115	24506730	24195310	17033118	1.54849e+06	1.57238e+06	997594	1221108	656971	858775	804755	579816	Filtered	Filtered	Filtered	Filtered	369590	442959	389307	378016	410474	Filtered	451882	594548	18918234	31018094	21936842	27305462	1.70562e+06	2195358	2.27847e+06	1.43802e+06	651761	1.13133e+06
O76031	CLPX	ATP-dependent Clp protease ATP-binding subunit clpX-like, mitochondrial	CLPX_HUMAN	Filtered	Filtered	Filtered	Filtered	Filtered	70146.1	156698	50437	104003	65315.9	263014	135201	4270055	5351838	5063036	4228417	614316	751836	686972	598858	234000	290207	298489	222434	Filtered	Filtered	Filtered	Filtered	72127.2	118312	96651.7	32098.4	63805.9	34162.5	144872	27325.6	4550900	7077107	4.54477e+06	4.98747e+06	680652	1112526	905999	801809	355227	582543
O76070	SNCG	Gamma-synuclein	SYUG_HUMAN	2.10146e+06	1.68165e+06	1.82685e+06	2.08288e+06	212023	129748	442953	194119	466363	359233	953978	316712	35862.9	31105.9	23157.9	81647.5	Filtered	Filtered	Filtered	Filtered	Filtered	Filtered	Filtered	Filtered	2311438	2.42797e+06	2.11898e+06	2.30547e+06	220127	166886	178025	214343	533072	828367	398144	393473	33415	59712.8	20500.6	94550	Filtered	Filtered	Filtered	Filtered	Filtered	Filtered
O76071	CIAO1	Probable cytosolic iron-sulfur protein assembly protein CIAO1	CIAO1_HUMAN	Filtered	Filtered	Filtered	Filtered	Filtered	Filtered	Filtered	17138.6	Filtered	Filtered	Filtered	Filtered	Filtered	Filtered	Filtered	Filtered	Filtered	22610.4	21997.3	Filtered	22602.2	Filtered	Filtered	14660.5	Filtered	Filtered	Filtered	Filtered	Filtered	Filtered	Filtered	Filtered	Filtered	Filtered	Filtered	Filtered	19865.6	Filtered	Filtered	Filtered	Filtered	Filtered	Filtered	Filtered	20007.5	29527.6
O76082	SLC22A5	Solute carrier family 22 member 5	S22A5_HUMAN	Filtered	Filtered	Filtered	Filtered	Filtered	Filtered	Filtered	Filtered	Filtered	Filtered	4453.26	Filtered	25009.1	53918.4	50338.9	42215.8	Filtered	Filtered	Filtered	Filtered	Filtered	Filtered	Filtered	Filtered	Filtered	Filtered	Filtered	Filtered	Filtered	20204.3	Filtered	Filtered	Filtered	Filtered	Filtered	Filtered	29719.4	56156.3	43449.2	50010.2	Filtered	Filtered	Filtered	Filtered	Filtered	Filtered
O76094	SRP72	Signal recognition particle subunit SRP72	SRP72_HUMAN	244165	285353	343167	294019	5.64025e+06	4258774	3.89834e+06	4876455	205098	206392	347686	222331	548404	343383	513864	383696	412515	348258	364785	362359	250012	296968	263856	189259	316414	350562	311827	296691	6350408	6611942	5.70113e+06	4.16117e+06	210158	347452	177049	186331	382357	473872	367527	391987	329375	364721	291153	343750	304013	359489
O76095	JTB	Protein JTB	JTB_HUMAN	Filtered	Filtered	Filtered	Filtered	Filtered	Filtered	Filtered	Filtered	Filtered	Filtered	Filtered	Filtered	49402.1	70387.5	81845.9	59459.2	Filtered	Filtered	Filtered	Filtered	Filtered	Filtered	Filtered	Filtered	Filtered	Filtered	Filtered	Filtered	Filtered	Filtered	Filtered	Filtered	Filtered	Filtered	Filtered	Filtered	61706.3	152837	104529	121051	Filtered	Filtered	Filtered	Filtered	Filtered	Filtered
O94760	DDAH1	N(G),N(G)-dimethylarginine dimethylaminohydrolase 1	DDAH1_HUMAN	160586	353444	373698	339440	227531	235572	261806	239101	94307.7	80867.8	85344.5	106404	92437.1	35273	26509.9	Filtered	Filtered	Filtered	Filtered	Filtered	Filtered	Filtered	8718.88	Filtered	361689	315046	359170	325433	314083	200250	205211	207302	75784.7	126223	109213	115638	76608	49134.3	28407.7	59724.1	Filtered	Filtered	Filtered	Filtered	Filtered	Filtered
O94761	RECQL4	ATP-dependent DNA helicase Q4	RECQ4_HUMAN	52803.6	Filtered	Filtered	Filtered	Filtered	Filtered	Filtered	Filtered	Filtered	Filtered	Filtered	10835.9	Filtered	Filtered	Filtered	Filtered	Filtered	13092.3	Filtered	Filtered	Filtered	Filtered	Filtered	Filtered	54254.5	60737.7	Filtered	Filtered	Filtered	39706.1	Filtered	Filtered	Filtered	Filtered	Filtered	Filtered	12767.6	Filtered	Filtered	Filtered	11485.9	Filtered	Filtered	Filtered	Filtered	Filtered
O94762	RECQL5	ATP-dependent DNA helicase Q5	RECQ5_HUMAN	Filtered	Filtered	Filtered	Filtered	61644.2	55889.9	77190.5	54495.6	Filtered	Filtered	Filtered	Filtered	Filtered	Filtered	Filtered	Filtered	64749.7	63449	60266.3	45790.4	Filtered	Filtered	Filtered	Filtered	Filtered	Filtered	Filtered	Filtered	37117.4	69782.6	85334.1	55967	Filtered	Filtered	Filtered	Filtered	Filtered	Filtered	Filtered	Filtered	22515.6	61314.7	71826	65455.6	Filtered	Filtered
O94763	URI1	Unconventional prefoldin RPB5 interactor 1	RMP_HUMAN	208023	211532	233977	171476	710212	465690	562286	545598	Filtered	Filtered	Filtered	Filtered	Filtered	Filtered	89074.7	5415.93	210524	284027	175215	249176	Filtered	72098.6	Filtered	Filtered	188138	207329	189123	159989	736247	741012	590381	547061	Filtered	8470.79	37158.1	Filtered	34023.6	Filtered	70766.8	9684.72	165348	254157	277979	239001	18411.5	Filtered
O94766	B3GAT3	Galactosylgalactosylxylosylprotein 3-beta-glucuronosyltransferase 3	B3GA3_HUMAN	Filtered	Filtered	Filtered	Filtered	8059.65	Filtered	Filtered	Filtered	173683	153626	134776	156784	561797	552955	519522	396366	430450	265198	154419	227024	286402	244982	235787	235758	Filtered	Filtered	Filtered	Filtered	Filtered	Filtered	Filtered	Filtered	144579	198281	99134.9	63033	495026	584319	418457	566372	292250	236689	400627	256748	282434	272176
O94776	MTA2	Metastasis-associated protein MTA2	MTA2_HUMAN	152704	42442.9	78191.9	Filtered	962641	942264	1.76972e+06	998892	197186	190175	440442	128111	319882	288307	367278	326032	3209202	3238115	2.46177e+06	2.29096e+06	728312	463720	281130	348402	151184	57855.2	72477.5	6613.84	1.50762e+06	1.85358e+06	2.16288e+06	1.2344e+06	240239	281421	152897	158533	268495	521362	295524	397612	2.90249e+06	3.23176e+06	2.36213e+06	2.2754e+06	427582	519654
O94782	USP1	Ubiquitin carboxyl-terminal hydrolase 1	UBP1_HUMAN	Filtered	5845.3	Filtered	Filtered	400870	111369	378575	283959	Filtered	Filtered	Filtered	Filtered	Filtered	Filtered	Filtered	Filtered	53077.7	35527.5	34206.4	34326.8	11160.5	12588.3	3533.57	Filtered	Filtered	Filtered	Filtered	Filtered	508609	547709	442872	133160	Filtered	6341.64	Filtered	Filtered	Filtered	Filtered	Filtered	Filtered	37960.1	53166.8	32205.9	34176.1	18053.6	16232.5
O94788	ALDH1A2	Retinal dehydrogenase 2	AL1A2_HUMAN	Filtered	Filtered	Filtered	Filtered	3562.74	Filtered	Filtered	Filtered	Filtered	23798.6	Filtered	Filtered	39988.5	44874.6	31051.8	35480.9	Filtered	Filtered	Filtered	Filtered	Filtered	Filtered	Filtered	Filtered	Filtered	Filtered	Filtered	Filtered	Filtered	Filtered	Filtered	Filtered	23791.2	Filtered	Filtered	Filtered	14129.1	67384	70258.7	13060.1	Filtered	Filtered	Filtered	Filtered	Filtered	Filtered
O94804	STK10	Serine/threonine-protein kinase 10	STK10_HUMAN	2190.2	53542.8	Filtered	Filtered	820287	651349	808756	871840	Filtered	1443.22	Filtered	Filtered	Filtered	Filtered	Filtered	Filtered	35040.2	164003	Filtered	Filtered	Filtered	Filtered	Filtered	Filtered	8945.17	17840.8	9350.25	249920	1.10343e+06	1.04216e+06	818333	788332	Filtered	2940.69	Filtered	Filtered	Filtered	Filtered	Filtered	Filtered	28494.1	Filtered	190420	Filtered	112438	Filtered
O94808	GFPT2	Glutamine--fructose-6-phosphate aminotransferase [isomerizing] 2	GFPT2_HUMAN	96543.3	101117	92955.9	121509	Filtered	Filtered	Filtered	Filtered	Filtered	Filtered	Filtered	Filtered	Filtered	Filtered	Filtered	Filtered	Filtered	Filtered	Filtered	Filtered	Filtered	Filtered	Filtered	Filtered	138291	90986.8	123020	117575	Filtered	Filtered	Filtered	Filtered	Filtered	Filtered	Filtered	Filtered	Filtered	Filtered	Filtered	Filtered	Filtered	Filtered	Filtered	Filtered	Filtered	Filtered
O94813	SLIT2	Slit homolog 2 protein	SLIT2_HUMAN	Filtered	Filtered	Filtered	Filtered	116636	89900.7	108091	121324	Filtered	Filtered	Filtered	Filtered	38950.7	Filtered	41376.6	Filtered	94419.4	Filtered	56892.5	135673	Filtered	Filtered	Filtered	Filtered	Filtered	Filtered	Filtered	Filtered	169840	Filtered	140939	150226	Filtered	Filtered	Filtered	Filtered	Filtered	54576.9	41977.3	Filtered	62554.7	Filtered	132152	Filtered	Filtered	30650.9
O94822	LTN1	E3 ubiquitin-protein ligase listerin	LTN1_HUMAN	420262	271620	379482	316745	781608	443548	578953	654970	Filtered	Filtered	Filtered	Filtered	Filtered	Filtered	Filtered	19614.7	Filtered	Filtered	Filtered	Filtered	65538.5	Filtered	48373.3	70977.5	223336	317531	387924	340608	687972	774050	628259	521746	6206.19	9949.19	Filtered	7098.69	Filtered	Filtered	Filtered	Filtered	Filtered	Filtered	Filtered	Filtered	Filtered	84108.4
O94826	TOMM70	Mitochondrial import receptor subunit TOM70	TOM70_HUMAN	12360.4	362889	269901	322921	57941.6	64786.7	161472	13406.9	59647.6	30641.3	65493.7	5357.18	2434820	2940464	2.34113e+06	2.12276e+06	1.01522e+06	1.13043e+06	937033	800599	265012	312435	311472	224412	111100	200176	86583.2	111932	121214	141731	181059	88329.4	Filtered	Filtered	Filtered	Filtered	1.96752e+06	4.2009e+06	2390675	2.63877e+06	819091	1.21361e+06	1.03628e+06	1.06624e+06	244963	320789
O94829	IPO13	Importin-13	IPO13_HUMAN	187751	138417	123228	178873	61759.7	12600.8	32680.1	32134.4	Filtered	Filtered	Filtered	Filtered	Filtered	Filtered	Filtered	Filtered	15245.6	Filtered	Filtered	Filtered	Filtered	Filtered	Filtered	Filtered	105221	179801	164077	154637	43169.1	55343.2	Filtered	5151.02	Filtered	Filtered	Filtered	Filtered	Filtered	Filtered	Filtered	Filtered	Filtered	Filtered	Filtered	Filtered	Filtered	18153
O94830	DDHD2	Phospholipase DDHD2	DDHD2_HUMAN	97774.1	69817.1	69510.6	88664.1	15274.7	Filtered	Filtered	Filtered	73719.4	73378.7	90164.2	23796.8	Filtered	Filtered	12117.1	Filtered	Filtered	Filtered	Filtered	Filtered	Filtered	Filtered	Filtered	Filtered	146717	158827	145185	142336	47132.1	Filtered	Filtered	Filtered	78754.6	105164	35845.5	23846.8	Filtered	Filtered	Filtered	Filtered	Filtered	Filtered	Filtered	Filtered	Filtered	Filtered
O94842	TOX4	TOX high mobility group box family member 4	TOX4_HUMAN	NaN	Filtered	Filtered	Filtered	53271.8	122325	344908	122673	107188	104309	33659.3	16099.9	31357.3	34144.7	318818	NaN	460084	641076	457281	638420	79553.8	91448.4	79934.3	68741.1	Filtered	Filtered	Filtered	NaN	84336.4	115792	177716	132066	245799	191333	16771.5	11817.8	26154.5	56463.5	NaN	NaN	578692	901666	407141	901342	49189.9	86599.6
O94851	MICAL2	[F-actin]-monooxygenase MICAL2	MICA2_HUMAN	Filtered	Filtered	Filtered	Filtered	Filtered	Filtered	49718.9	19099.2	Filtered	Filtered	Filtered	Filtered	256600	282178	139274	233144	42415.7	100085	68264.2	79787.6	16617.1	73712.3	42821	Filtered	Filtered	Filtered	Filtered	Filtered	Filtered	Filtered	Filtered	Filtered	Filtered	26026.4	10628.8	Filtered	268662	319477	214622	232214	69090.2	111170	95881.9	92185.4	57028.5	81696.3
O94854	KIAA0754	Uncharacterized protein KIAA0754	K0754_HUMAN	Filtered	Filtered	Filtered	Filtered	Filtered	32629.9	Filtered	41889.2	Filtered	Filtered	41169.1	25561.4	118038	155441	105473	93733.6	27674.1	Filtered	Filtered	Filtered	32781.5	38585.6	Filtered	30596.5	Filtered	Filtered	Filtered	Filtered	56513	62839.6	Filtered	55486.9	25631.6	28428.1	31816.6	35630.8	74858.9	134222	259461	139840	Filtered	Filtered	20348.7	Filtered	34644	65835.3
O94855	SEC24D	Protein transport protein Sec24D	SC24D_HUMAN	427362	316923	409605	434043	4.72657e+06	3.06002e+06	4174816	3.89828e+06	2232647	2.56004e+06	2.83751e+06	3217772	629809	493928	424052	449570	111784	92748	39208.8	39928	47928.7	96232.7	46574.4	32048.4	342248	470734	436204	361299	4349224	4423392	3.27192e+06	2.68765e+06	3510298	3923316	2.0013e+06	2.72139e+06	481422	548483	405612	539856	73750	64229.5	119083	126501	87574	69996.6
O94864	SUPT7L	STAGA complex 65 subunit gamma	ST65G_HUMAN	Filtered	Filtered	Filtered	Filtered	61768	60752.7	43865.6	48120.4	44292.1	13251.3	Filtered	Filtered	Filtered	Filtered	Filtered	Filtered	208613	310797	164024	260964	26978.8	Filtered	Filtered	20482.5	Filtered	Filtered	Filtered	Filtered	80931.6	70670.4	132065	54108.2	Filtered	Filtered	Filtered	Filtered	Filtered	Filtered	Filtered	2121.34	135349	260136	297049	265200	22665.2	24534.2
O94868	FCHSD2	F-BAR and double SH3 domains protein 2	FCSD2_HUMAN	31131.9	33668.7	28287	Filtered	43429.7	18371.3	Filtered	28843.5	Filtered	Filtered	Filtered	Filtered	17930	Filtered	Filtered	Filtered	Filtered	Filtered	Filtered	Filtered	Filtered	Filtered	Filtered	Filtered	46317.5	52207.7	32621.1	36281.8	37101.6	42885.7	29929.1	26439	Filtered	Filtered	Filtered	Filtered	Filtered	Filtered	Filtered	Filtered	Filtered	Filtered	Filtered	Filtered	Filtered	Filtered
O94874	UFL1	E3 UFM1-protein ligase 1	UFL1_HUMAN	Filtered	Filtered	33893.7	Filtered	117352	76751.3	177893	51450.1	119374	42036.9	127645	109404	2.45971e+06	2.92946e+06	3.10383e+06	2827377	760835	806968	680248	885962	736634	1.03562e+06	904243	612686	Filtered	Filtered	Filtered	Filtered	Filtered	71739.7	98034.2	65229	72497.8	113482	61021.6	21090.4	2.12163e+06	3636523	2.79516e+06	2.83812e+06	763072	965448	831680	1.11489e+06	631148	1.1512e+06
O94875	SORBS2	Sorbin and SH3 domain-containing protein 2	SRBS2_HUMAN	40389.1	Filtered	Filtered	Filtered	364433	275861	359228	222806	Filtered	Filtered	Filtered	Filtered	Filtered	5691.03	16306.3	Filtered	224302	243034	190155	220520	137353	47939.8	34569.8	Filtered	Filtered	Filtered	Filtered	Filtered	490599	537151	359397	256992	Filtered	Filtered	Filtered	Filtered	Filtered	7973.21	Filtered	12626.9	166444	223584	147618	196626	82111.6	141364
O94876	TMCC1	Transmembrane and coiled-coil domains protein 1	TMCC1_HUMAN	Filtered	Filtered	Filtered	Filtered	Filtered	Filtered	Filtered	Filtered	Filtered	Filtered	Filtered	Filtered	16750.4	23035.1	24522.1	Filtered	Filtered	Filtered	Filtered	7666.02	Filtered	16231.2	21157.5	20104.3	Filtered	Filtered	Filtered	Filtered	Filtered	Filtered	Filtered	Filtered	Filtered	Filtered	Filtered	Filtered	12761.5	21694	14646	21450.2	9647.27	Filtered	Filtered	Filtered	NaN	15012.2
O94880	PHF14	PHD finger protein 14	PHF14_HUMAN	39855.8	26394.6	29652.3	26536.8	Filtered	Filtered	29150.5	33661.4	Filtered	Filtered	11297.5	Filtered	Filtered	Filtered	Filtered	Filtered	431027	486064	583140	478331	126240	152730	117481	77811	27311.4	Filtered	27330.8	26729.1	26243.5	Filtered	51455.9	15107.3	Filtered	Filtered	Filtered	Filtered	Filtered	Filtered	12746	Filtered	415820	636603	620852	481829	90124.4	180641
O94886	TMEM63A	CSC1-like protein 1	CSCL1_HUMAN	Filtered	Filtered	Filtered	Filtered	Filtered	Filtered	Filtered	Filtered	Filtered	Filtered	Filtered	Filtered	220921	288758	280112	267327	Filtered	Filtered	Filtered	Filtered	Filtered	Filtered	Filtered	Filtered	Filtered	Filtered	Filtered	Filtered	Filtered	Filtered	Filtered	Filtered	Filtered	Filtered	Filtered	Filtered	184624	325515	246134	277064	Filtered	Filtered	Filtered	Filtered	Filtered	Filtered
O94887	FARP2	FERM, ARHGEF and pleckstrin domain-containing protein 2	FARP2_HUMAN	Filtered	Filtered	Filtered	Filtered	Filtered	Filtered	Filtered	Filtered	Filtered	2324.62	2553.51	Filtered	22075.3	27219	27712.9	23224.8	Filtered	Filtered	Filtered	Filtered	5320.75	5287.31	Filtered	5821.97	Filtered	Filtered	Filtered	Filtered	Filtered	Filtered	Filtered	Filtered	Filtered	Filtered	Filtered	1780.9	Filtered	71843.9	41556.2	47347.8	Filtered	Filtered	Filtered	5082.7	Filtered	8579.03
O94888	UBXN7	UBX domain-containing protein 7	UBXN7_HUMAN	542676	553696	585638	617169	767724	462745	406227	710275	166413	154306	55401.1	214665	141194	187779	127618	186863	133494	111786	100616	192299	Filtered	18423.3	Filtered	Filtered	540134	697616	567429	484919	844033	819899	813582	515863	166200	156439	82530.2	105412	255841	27343.3	109985	180199	57813.8	130560	69857.1	97911	Filtered	91982
O94898	LRIG2	Leucine-rich repeats and immunoglobulin-like domains protein 2	LRIG2_HUMAN	Filtered	Filtered	Filtered	Filtered	Filtered	Filtered	Filtered	Filtered	19081.9	48011.4	51457.6	106796	Filtered	Filtered	Filtered	Filtered	Filtered	Filtered	Filtered	24742	Filtered	Filtered	Filtered	Filtered	Filtered	Filtered	193523	226255	Filtered	Filtered	Filtered	Filtered	48815.8	68640.6	37822	41127.1	3665.91	4931.27	Filtered	Filtered	19614.5	Filtered	Filtered	16891.9	Filtered	Filtered
O94900	TOX	Thymocyte selection-associated high mobility group box protein TOX	TOX_HUMAN	45121.2	Filtered	52364.3	45943.4	Filtered	Filtered	Filtered	Filtered	Filtered	Filtered	Filtered	Filtered	Filtered	Filtered	Filtered	Filtered	Filtered	Filtered	Filtered	Filtered	Filtered	Filtered	Filtered	Filtered	56540.5	Filtered	41327.5	53399.5	Filtered	Filtered	Filtered	Filtered	Filtered	Filtered	Filtered	Filtered	Filtered	Filtered	Filtered	Filtered	Filtered	Filtered	Filtered	Filtered	Filtered	Filtered
O94901	SUN1	SUN domain-containing protein 1	SUN1_HUMAN	Filtered	Filtered	Filtered	Filtered	Filtered	Filtered	Filtered	Filtered	Filtered	5126.77	Filtered	Filtered	Filtered	29253.6	Filtered	Filtered	57553.4	41609	74983.7	46628.6	186096	200530	188756	180299	Filtered	Filtered	Filtered	Filtered	Filtered	Filtered	Filtered	Filtered	Filtered	Filtered	Filtered	Filtered	Filtered	29357.1	3534.58	5101.99	34682.8	58740.5	142781	192806	136200	225134
O94903	PLPBP	Pyridoxal phosphate homeostasis protein	PLPHP_HUMAN	377283	537727	427196	306445	69233.6	12906.2	32615.8	95313.8	23814.2	Filtered	Filtered	6825	49201.7	Filtered	115310	Filtered	Filtered	Filtered	Filtered	Filtered	Filtered	Filtered	Filtered	Filtered	520552	430877	380034	630268	80211.4	32137.7	77279.6	46818.2	Filtered	9612.1	Filtered	Filtered	22138.9	36282.9	152451	168764	Filtered	Filtered	Filtered	Filtered	Filtered	Filtered
O94905	ERLIN2	Erlin-2	ERLN2_HUMAN	Filtered	Filtered	NaN	Filtered	NaN	Filtered	99487	10777.2	136536	65205.6	97706.6	79964.4	2.77825e+06	2845124	3.32487e+06	2.86392e+06	169741	147616	138458	169332	232981	333766	279175	179707	Filtered	Filtered	Filtered	Filtered	NaN	22705.5	76985.5	NaN	83651.6	99693.6	35746.1	24265.5	2.43931e+06	3.75748e+06	2.95448e+06	3410836	120422	226098	243688	195654	179795	336835
O94906	PRPF6	Pre-mRNA-processing factor 6	PRP6_HUMAN	357496	Filtered	Filtered	Filtered	492517	350297	825720	787526	30556.2	44215.2	108458	30367.8	74750.5	176127	154571	207947	4573152	4.41704e+06	3.68757e+06	3.3898e+06	3210923	3.52906e+06	3.30072e+06	2.83028e+06	Filtered	Filtered	Filtered	Filtered	609245	738502	988766	505148	Filtered	43771	Filtered	Filtered	192242	166970	61157.6	198365	3.62793e+06	5716728	4.26287e+06	4.36682e+06	2470609	4618161
O94913	PCF11	Pre-mRNA cleavage complex 2 protein Pcf11	PCF11_HUMAN	Filtered	Filtered	Filtered	Filtered	138077	135983	259408	157724	Filtered	Filtered	42989.3	12008.1	Filtered	73801.7	66931.6	Filtered	256895	175808	210568	205232	76529.5	104357	98228	61441.5	Filtered	Filtered	63517.6	Filtered	280222	234535	233713	201249	7525.73	Filtered	Filtered	Filtered	126831	234557	Filtered	41826.7	189504	204064	192627	209301	87992.9	166047
O94915	FRYL	Protein furry homolog-like	FRYL_HUMAN	192020	256964	180057	192315	233835	191962	210597	210137	5907.11	8181.17	Filtered	7763.76	10286.1	Filtered	Filtered	Filtered	Filtered	Filtered	8968.29	19179.9	60981.5	97341.6	59843.6	115833	104800	222605	208856	114781	196290	268460	155834	215381	Filtered	Filtered	Filtered	3438.02	Filtered	Filtered	Filtered	Filtered	12990.7	Filtered	35911.1	40997.6	61272.4	83732.9
O94916	NFAT5	Nuclear factor of activated T-cells 5	NFAT5_HUMAN	Filtered	Filtered	Filtered	Filtered	Filtered	Filtered	31197.9	Filtered	Filtered	Filtered	Filtered	Filtered	Filtered	Filtered	Filtered	Filtered	63579	28620.8	54002.8	32860.4	Filtered	Filtered	Filtered	Filtered	Filtered	Filtered	Filtered	Filtered	Filtered	Filtered	Filtered	Filtered	Filtered	Filtered	Filtered	Filtered	Filtered	Filtered	Filtered	Filtered	30810.7	Filtered	20202.8	41398.2	Filtered	Filtered
O94919	ENDOD1	Endonuclease domain-containing 1 protein	ENDD1_HUMAN	Filtered	Filtered	Filtered	Filtered	Filtered	Filtered	Filtered	Filtered	107427	85658.7	90272.8	86863.8	334157	383683	357668	322944	Filtered	Filtered	Filtered	Filtered	Filtered	Filtered	Filtered	Filtered	Filtered	Filtered	Filtered	Filtered	Filtered	Filtered	Filtered	Filtered	90971.9	157431	51830.7	67064.7	406155	506254	319824	387557	Filtered	Filtered	Filtered	Filtered	Filtered	Filtered
O94923	GLCE	D-glucuronyl C5-epimerase	GLCE_HUMAN	Filtered	Filtered	Filtered	Filtered	104077	Filtered	Filtered	Filtered	Filtered	Filtered	Filtered	Filtered	228929	243879	123717	188042	137782	200118	137772	124871	69385.9	118926	99231.2	84962	Filtered	Filtered	Filtered	47567.7	9110.57	192672	Filtered	Filtered	Filtered	Filtered	Filtered	Filtered	207927	284111	206043	238872	153854	269842	175428	151286	87290.9	137171
O94925	GLS	Glutaminase kidney isoform, mitochondrial	GLSK_HUMAN	Filtered	Filtered	Filtered	Filtered	Filtered	Filtered	Filtered	77591.9	143783	238137	274177	161884	1.6458e+06	1.95026e+06	2.07571e+06	2475394	Filtered	14285.5	10058.6	13764.8	35001.1	117914	92864	56633.1	Filtered	Filtered	Filtered	Filtered	41074.4	102369	53184.9	33563.8	219896	234492	114683	127520	1.64435e+06	2.71342e+06	2.19441e+06	1.92901e+06	4044.94	Filtered	42737	Filtered	63734.9	139891
O94927	HAUS5	HAUS augmin-like complex subunit 5	HAUS5_HUMAN	241899	259932	270008	288464	673155	449566	582048	770366	Filtered	2347.78	46079	54429.1	13677.8	209737	3025.26	30890.5	Filtered	9292.24	29336.2	Filtered	24449.5	36362.7	22001.8	2856.92	203075	273077	302922	227473	865494	643713	572294	434393	Filtered	Filtered	Filtered	Filtered	520471	Filtered	Filtered	Filtered	Filtered	Filtered	16363	Filtered	45996.9	157736
O94952	FBXO21	F-box only protein 21	FBX21_HUMAN	118046	68592	91234.4	61024.5	88094.9	69010.4	62078	65957.1	27909.3	Filtered	Filtered	Filtered	Filtered	Filtered	Filtered	Filtered	Filtered	Filtered	Filtered	Filtered	Filtered	Filtered	Filtered	Filtered	80621.2	72280.4	87264.8	67369.5	55436.2	46665.8	57115.1	59065.9	Filtered	Filtered	11130	Filtered	Filtered	Filtered	Filtered	Filtered	Filtered	Filtered	Filtered	Filtered	7433.62	10737.6
O94953	KDM4B	Lysine-specific demethylase 4B	KDM4B_HUMAN	Filtered	Filtered	Filtered	Filtered	43625.3	23919.8	54208.6	48346.8	Filtered	Filtered	Filtered	Filtered	Filtered	Filtered	Filtered	Filtered	Filtered	18322.1	Filtered	Filtered	Filtered	Filtered	Filtered	Filtered	Filtered	Filtered	Filtered	4159.95	54757	70038.6	75460.4	46857.4	Filtered	Filtered	Filtered	Filtered	Filtered	Filtered	Filtered	Filtered	Filtered	23152.6	Filtered	12202	Filtered	Filtered
O94955	RHOBTB3	Rho-related BTB domain-containing protein 3	RHBT3_HUMAN	Filtered	Filtered	Filtered	Filtered	Filtered	Filtered	Filtered	Filtered	Filtered	155294	121701	Filtered	Filtered	Filtered	Filtered	7174.34	Filtered	Filtered	Filtered	Filtered	Filtered	Filtered	2988.57	Filtered	Filtered	Filtered	Filtered	Filtered	Filtered	Filtered	Filtered	Filtered	Filtered	Filtered	Filtered	Filtered	225627	Filtered	116584	Filtered	Filtered	127129	Filtered	124729	Filtered	143806
O94966	USP19	Ubiquitin carboxyl-terminal hydrolase 19	UBP19_HUMAN	729997	653035	620391	811008	341723	258211	202629	319065	186186	173264	136028	224284	411539	383397	447863	355048	57859.3	43835.2	27364.4	37338.5	55403	46491.4	35497.4	18111.5	636560	675119	702921	581567	319067	338955	286446	227211	197024	194189	142995	160828	413798	509082	427940	474061	33848.6	48224.2	55143.9	41532.1	50079.1	92201
O94967	WDR47	WD repeat-containing protein 47	WDR47_HUMAN	55761.9	59982.3	52629.6	64835.1	Filtered	Filtered	Filtered	Filtered	Filtered	Filtered	Filtered	Filtered	Filtered	Filtered	Filtered	Filtered	Filtered	Filtered	Filtered	Filtered	Filtered	Filtered	Filtered	Filtered	45134	38329.3	58541.9	39615.4	9750.63	Filtered	Filtered	Filtered	Filtered	Filtered	Filtered	Filtered	Filtered	Filtered	Filtered	Filtered	Filtered	Filtered	Filtered	Filtered	Filtered	Filtered
O94973	AP2A2	AP-2 complex subunit alpha-2	AP2A2_HUMAN	106697	80355.5	111829	114113	203395	182434	268025	175053	24596.9	15654	41045	43668.4	154547	162968	159918	209223	122124	158234	66660.6	128574	24427.6	28725.7	65831	16745.7	99399.1	119681	104855	75619.2	269672	280654	260899	174423	17252.5	21477.2	29430.1	Filtered	177078	172510	182679	135856	160757	248182	193726	137739	40158.5	84709.4
O94979	SEC31A	Protein transport protein Sec31A	SC31A_HUMAN	377014	355738	305212	404686	2.52153e+06	1.8621e+06	1.95481e+06	2.15714e+06	403252	347267	404554	473341	489605	392932	401500	510646	119450	107160	104603	113493	66985.4	50825.3	58136.3	42801.2	328826	421622	308406	344199	2.28327e+06	2444775	1.91679e+06	1.49816e+06	403969	601888	241180	327131	433419	556448	338608	418277	110347	167431	137487	142710	56039.7	107776
O94985	CLSTN1	Calsyntenin-1	CSTN1_HUMAN	Filtered	Filtered	Filtered	Filtered	Filtered	Filtered	Filtered	Filtered	Filtered	Filtered	4913.98	Filtered	123609	126237	114546	112954	Filtered	Filtered	Filtered	Filtered	Filtered	Filtered	7729.3	Filtered	Filtered	Filtered	Filtered	Filtered	Filtered	Filtered	Filtered	Filtered	Filtered	Filtered	Filtered	Filtered	90676.3	169365	86991.3	122347	Filtered	Filtered	Filtered	Filtered	Filtered	Filtered
O94986	CEP152	Centrosomal protein of 152 kDa	CE152_HUMAN	Filtered	Filtered	Filtered	Filtered	Filtered	Filtered	Filtered	Filtered	Filtered	Filtered	Filtered	Filtered	Filtered	Filtered	Filtered	Filtered	Filtered	Filtered	Filtered	Filtered	25274.3	36742.1	39841.3	35356.2	Filtered	Filtered	Filtered	Filtered	Filtered	Filtered	Filtered	Filtered	Filtered	Filtered	Filtered	Filtered	Filtered	Filtered	Filtered	Filtered	Filtered	Filtered	Filtered	Filtered	24399.5	36078.4
O94988	FAM13A	Protein FAM13A	FA13A_HUMAN	Filtered	29580.6	Filtered	25590.4	Filtered	Filtered	Filtered	Filtered	Filtered	Filtered	Filtered	Filtered	Filtered	Filtered	Filtered	Filtered	Filtered	Filtered	Filtered	Filtered	Filtered	Filtered	Filtered	Filtered	Filtered	Filtered	35297.9	19432.8	Filtered	Filtered	Filtered	Filtered	Filtered	Filtered	Filtered	Filtered	Filtered	Filtered	Filtered	Filtered	Filtered	Filtered	Filtered	Filtered	Filtered	Filtered
O94991	SLITRK5	SLIT and NTRK-like protein 5	SLIK5_HUMAN	Filtered	Filtered	Filtered	Filtered	Filtered	Filtered	Filtered	Filtered	Filtered	Filtered	Filtered	Filtered	24368.2	33022.2	23185.1	23420.3	Filtered	Filtered	Filtered	Filtered	Filtered	Filtered	Filtered	Filtered	Filtered	Filtered	Filtered	Filtered	Filtered	Filtered	Filtered	Filtered	Filtered	Filtered	Filtered	Filtered	Filtered	62181.9	12966.2	64472.4	Filtered	Filtered	Filtered	Filtered	Filtered	Filtered
O94992	HEXIM1	Protein HEXIM1	HEXI1_HUMAN	1.28516e+06	1.21811e+06	1.37122e+06	1378532	748198	363615	173327	619565	172400	158762	114270	130602	581441	779664	561166	683896	368843	342529	143665	404545	Filtered	16616.6	10976.1	Filtered	1.22628e+06	678710	1.34218e+06	1442673	844462	786190	756803	401304	138286	146974	140265	101454	548478	917347	568561	859532	249079	394931	288669	461096	43476.8	25457.9
O95059	RPP14	Ribonuclease P protein subunit p14	RPP14_HUMAN	Filtered	71825.7	50481.7	Filtered	467110	213681	407531	489009	122126	61960.3	50239.4	172580	78462.5	Filtered	77759.4	87013.1	325108	276159	305288	260511	28485.5	72883.7	26216.8	Filtered	34939.9	54272.2	Filtered	34815.3	444396	425161	583255	239242	62034	45322.6	30360.9	52264.8	81976.1	87720.5	83549.8	99545.6	263199	319912	314626	269326	44443.5	55726.9
O95067	CCNB2	G2/mitotic-specific cyclin-B2	CCNB2_HUMAN	8115.29	275628	346262	18026.6	168924	144452	190392	183891	7031.68	7018.47	3668.07	29584.2	23421.1	Filtered	14220.8	10880.5	469452	323905	462741	471240	143007	9245.34	157890	7928.73	4150.75	7190.67	217738	11299.1	919804	190278	983886	698023	9681.96	9426.75	4655.53	4852.98	5816.91	19203.2	19443.4	19527.5	64969.4	68333	391397	640486	5709.91	16765.2
O95070	YIF1A	Protein YIF1A	YIF1A_HUMAN	Filtered	Filtered	Filtered	Filtered	196668	80404.8	147870	177450	75869.3	172384	212625	223903	536301	592071	626695	718716	Filtered	Filtered	31616.4	Filtered	Filtered	Filtered	Filtered	Filtered	Filtered	Filtered	16094	Filtered	211473	198198	179677	113091	144502	260919	Filtered	47484.3	621151	993668	481458	748231	Filtered	Filtered	Filtered	Filtered	Filtered	47614.1
O95071	UBR5	E3 ubiquitin-protein ligase UBR5	UBR5_HUMAN	145954	143989	247037	121309	518337	339630	642474	585684	1.17613e+06	844960	675335	1.0126e+06	518873	505254	283230	470066	129232	115445	84372.3	96014.2	142168	209578	167053	139887	190156	213512	134647	161294	586927	744746	997777	559106	1.23574e+06	1.4287e+06	732161	903236	390720	520618	301041	375153	99960.8	134893	113087	91917.7	151141	277285
O95081	AGFG2	Arf-GAP domain and FG repeat-containing protein 2	AGFG2_HUMAN	59748.2	92795.1	90293	83428.3	32907	25650.3	149337	23404.8	582499	870666	391390	391036	224322	256442	225603	172320	511408	407682	439867	246136	126948	33076.8	169863	74906.1	56712.6	100573	72503.7	61436.4	33890.9	22462	15677	21533.2	874042	614083	494136	407624	231873	273752	235776	194234	415544	587046	620628	530223	131538	228347
O95084	PRSS23	Serine protease 23	PRS23_HUMAN	Filtered	Filtered	Filtered	Filtered	Filtered	Filtered	Filtered	Filtered	Filtered	Filtered	95669.9	108284	Filtered	140217	122272	Filtered	158414	110523	209804	150056	122965	150169	116707	106450	Filtered	Filtered	Filtered	Filtered	Filtered	Filtered	Filtered	Filtered	83880.9	88490.2	73223.9	91056.8	142110	8501.87	92457.3	118256	149323	221939	192604	152804	129605	198429
O95104	SCAF4	Splicing factor, arginine/serine-rich 15	SFR15_HUMAN	Filtered	Filtered	Filtered	Filtered	140403	92249	281029	228416	Filtered	Filtered	Filtered	Filtered	Filtered	Filtered	Filtered	Filtered	176919	145215	154275	104613	Filtered	Filtered	Filtered	Filtered	Filtered	Filtered	Filtered	Filtered	195763	120661	238559	159368	Filtered	Filtered	Filtered	Filtered	Filtered	Filtered	Filtered	Filtered	184706	253842	151094	111303	Filtered	Filtered
O95139	NDUFB6	NADH dehydrogenase [ubiquinone] 1 beta subcomplex subunit 6	NDUB6_HUMAN	Filtered	Filtered	Filtered	Filtered	Filtered	Filtered	Filtered	Filtered	Filtered	Filtered	Filtered	Filtered	600650	608062	1.02831e+06	949176	144040	191902	139016	148583	170230	341168	261885	Filtered	Filtered	Filtered	Filtered	Filtered	Filtered	Filtered	Filtered	Filtered	Filtered	Filtered	Filtered	Filtered	783328	658801	1.07686e+06	1.09713e+06	196313	120371	269201	208273	255108	309897
O95140	MFN2	Mitofusin-2	MFN2_HUMAN	Filtered	Filtered	Filtered	Filtered	35006.2	Filtered	Filtered	Filtered	23741.7	7640.09	30180.5	7779.85	356542	497398	457376	362063	36046.1	15619.9	16948	25327.8	Filtered	54376.5	Filtered	Filtered	Filtered	Filtered	Filtered	Filtered	Filtered	17537.3	Filtered	Filtered	6829.29	36938.8	Filtered	25413.6	421370	686901	448318	453084	24119	25487.8	83576.8	Filtered	17580.2	94805.3
O95147	DUSP14	Dual specificity protein phosphatase 14	DUS14_HUMAN	Filtered	Filtered	Filtered	Filtered	151440	141302	160433	119542	Filtered	Filtered	Filtered	Filtered	Filtered	Filtered	Filtered	Filtered	Filtered	Filtered	Filtered	Filtered	Filtered	Filtered	Filtered	Filtered	Filtered	Filtered	Filtered	Filtered	137461	Filtered	205746	Filtered	Filtered	Filtered	Filtered	Filtered	Filtered	Filtered	Filtered	Filtered	Filtered	59311.1	Filtered	Filtered	Filtered	Filtered
O95155	UBE4B	Ubiquitin conjugation factor E4 B	UBE4B_HUMAN	849694	939690	1.05347e+06	1.01402e+06	1.13715e+06	946012	859816	1.27965e+06	345064	185728	141752	286368	243960	212401	112811	208929	Filtered	Filtered	Filtered	7835.72	8834.65	14202.4	49628.6	9926.56	835682	939679	869464	907122	1.18132e+06	1.15888e+06	1.22505e+06	1.02561e+06	139810	205020	120402	137946	122327	184594	126814	153442	Filtered	Filtered	6401.31	5115.07	9675.25	54924.8
O95159	ZFPL1	Zinc finger protein-like 1	ZFPL1_HUMAN	Filtered	Filtered	Filtered	Filtered	Filtered	Filtered	Filtered	Filtered	Filtered	Filtered	Filtered	Filtered	212053	196943	210554	185413	4127.98	45114	39913.6	52440.3	28883	50935.5	45447.2	22306.6	Filtered	Filtered	Filtered	Filtered	Filtered	Filtered	Filtered	Filtered	Filtered	Filtered	Filtered	Filtered	150204	212537	211212	167048	57296.3	53837	81867.4	81489.5	Filtered	54587.1
O95163	ELP1	Elongator complex protein 1	ELP1_HUMAN	1.5137e+06	1.41772e+06	1493290	1.70671e+06	627183	536420	469132	599631	118410	88271.5	77983.8	91243.6	114782	89442.2	16616.5	86486.2	312336	278133	202648	210176	160692	167153	190350	128094	1.33855e+06	1.46889e+06	1677473	1.31499e+06	776340	672594	518212	576172	85753.9	77680.3	46267.6	65480.6	80623.6	108495	96979.1	104573	238519	325276	245681	236524	224178	349901
O95167	NDUFA3	NADH dehydrogenase [ubiquinone] 1 alpha subcomplex subunit 3	NDUA3_HUMAN	Filtered	Filtered	Filtered	Filtered	Filtered	Filtered	Filtered	Filtered	Filtered	Filtered	Filtered	Filtered	114094	114966	102563	88732.6	Filtered	Filtered	Filtered	Filtered	Filtered	Filtered	Filtered	Filtered	Filtered	Filtered	Filtered	Filtered	Filtered	Filtered	Filtered	Filtered	Filtered	Filtered	Filtered	Filtered	79027.7	127037	56189.3	78566.1	Filtered	Filtered	Filtered	Filtered	Filtered	Filtered
O95168	NDUFB4	NADH dehydrogenase [ubiquinone] 1 beta subcomplex subunit 4	NDUB4_HUMAN	Filtered	Filtered	Filtered	Filtered	Filtered	Filtered	Filtered	Filtered	Filtered	Filtered	Filtered	5887	958332	923877	1.08732e+06	911387	40970.8	30699.6	62197.7	43131	99241.6	142867	119589	66032.7	Filtered	Filtered	Filtered	Filtered	Filtered	Filtered	Filtered	Filtered	Filtered	Filtered	Filtered	Filtered	1.03059e+06	1.46362e+06	970610	1.11337e+06	19253	53696	66424.2	63098.3	95107	119728
O95169	NDUFB8	NADH dehydrogenase [ubiquinone] 1 beta subcomplex subunit 8, mitochondrial	NDUB8_HUMAN	Filtered	Filtered	Filtered	Filtered	Filtered	Filtered	Filtered	Filtered	Filtered	Filtered	Filtered	Filtered	921970	964216	783211	726976	65186.4	56132.7	67814.2	74816.2	98829.8	155251	86903.2	42547.7	Filtered	Filtered	Filtered	Filtered	Filtered	Filtered	Filtered	Filtered	Filtered	Filtered	Filtered	Filtered	1.0875e+06	1.73668e+06	787335	1.00945e+06	44977.9	92326.9	73528.1	63789.2	103211	169227
O95178	NDUFB2	NADH dehydrogenase [ubiquinone] 1 beta subcomplex subunit 2, mitochondrial	NDUB2_HUMAN	Filtered	Filtered	Filtered	Filtered	Filtered	Filtered	Filtered	Filtered	Filtered	Filtered	Filtered	Filtered	23168.4	37657.2	38750.8	35815.5	Filtered	Filtered	Filtered	Filtered	Filtered	Filtered	Filtered	Filtered	Filtered	Filtered	Filtered	Filtered	Filtered	Filtered	Filtered	Filtered	Filtered	Filtered	Filtered	Filtered	52798.6	75902.7	50958.7	73067.3	Filtered	Filtered	Filtered	Filtered	Filtered	Filtered
O95182	NDUFA7	NADH dehydrogenase [ubiquinone] 1 alpha subcomplex subunit 7	NDUA7_HUMAN	Filtered	Filtered	Filtered	Filtered	Filtered	Filtered	Filtered	Filtered	Filtered	Filtered	Filtered	Filtered	547366	511059	541827	231219	7246.01	8401.19	33231.6	30331.7	10377.2	44472.4	55681.9	6516.95	Filtered	Filtered	Filtered	Filtered	Filtered	Filtered	Filtered	Filtered	Filtered	Filtered	Filtered	Filtered	614887	850860	503912	740389	Filtered	5768.11	35127.4	9104.33	69949.1	132811
O95197	RTN3	Reticulon-3	RTN3_HUMAN	Filtered	Filtered	Filtered	Filtered	25428.8	9235.18	9608.83	11796.5	127181	140199	75872.8	67731.1	186179	195288	199816	97847.8	Filtered	Filtered	Filtered	Filtered	Filtered	114275	140094	Filtered	Filtered	Filtered	Filtered	Filtered	19845.8	21686.2	16168.4	9973.49	110392	172438	79840.2	65038.9	214201	550600	296393	237200	Filtered	Filtered	Filtered	Filtered	Filtered	Filtered
O95202	LETM1	Mitochondrial proton/calcium exchanger protein	LETM1_HUMAN	857305	571733	Filtered	Filtered	Filtered	Filtered	Filtered	Filtered	120770	100526	183134	116297	4.09321e+06	4.88019e+06	5.16806e+06	3.82421e+06	1.1419e+06	1.0568e+06	1.35567e+06	1.11511e+06	1.2566e+06	2.09958e+06	1.84045e+06	1.31471e+06	1.21608e+06	882606	603593	544813	Filtered	27656.3	13053.7	Filtered	71154.8	87507.8	75829.2	96626.2	3.8516e+06	5.95363e+06	4871683	4.53069e+06	1.03908e+06	1.43439e+06	1.39157e+06	1.46002e+06	1.20916e+06	1.94746e+06
O95208	EPN2	Epsin-2	EPN2_HUMAN	Filtered	Filtered	Filtered	Filtered	37263.9	33495.5	8887.64	24563.4	Filtered	Filtered	24618.3	Filtered	134207	140496	161142	111822	59465	42718.9	50326.2	49157.1	46360	76919.8	61175.2	44661	Filtered	Filtered	Filtered	Filtered	13717.2	53335.6	53900.7	57207.7	Filtered	Filtered	Filtered	20137.4	119586	118581	123374	160213	43367.1	35805.5	62522	65505.3	42880.6	60506.1
O95210	STBD1	Starch-binding domain-containing protein 1	STBD1_HUMAN	Filtered	Filtered	Filtered	Filtered	Filtered	68632.1	Filtered	Filtered	Filtered	Filtered	26447.3	Filtered	265396	209395	221620	206614	Filtered	Filtered	Filtered	Filtered	Filtered	Filtered	Filtered	Filtered	Filtered	211341	Filtered	Filtered	97580.4	Filtered	50768.4	Filtered	Filtered	22575.7	Filtered	Filtered	158572	264771	179616	230104	Filtered	Filtered	Filtered	Filtered	Filtered	Filtered
O95218	ZRANB2	Zinc finger Ran-binding domain-containing protein 2	ZRAB2_HUMAN	27951.9	25619.9	32280.2	33024.7	30451.8	35906.9	36749.1	58524.1	Filtered	Filtered	Filtered	4157.76	Filtered	Filtered	Filtered	4135.09	25354.3	15062.1	Filtered	2025	Filtered	Filtered	Filtered	Filtered	19675.8	42883	32727.7	50394.4	71690.5	101416	91600.5	58230.8	Filtered	Filtered	1512.22	Filtered	Filtered	Filtered	Filtered	Filtered	Filtered	15564.4	28704.9	15529.8	Filtered	Filtered
O95219	SNX4	Sorting nexin-4	SNX4_HUMAN	221971	175139	222783	237349	211772	138514	322995	155958	360029	402331	391769	424483	142294	98192.2	14886.1	117802	197702	Filtered	Filtered	Filtered	Filtered	28084.9	24474.2	22427.8	279623	233343	230082	238292	177549	196116	99928.2	85747.5	369499	446604	246855	376305	120497	189775	107536	169251	Filtered	Filtered	17680.7	25240.9	21613.9	71515.6
O95229	ZWINT	ZW10 interactor	ZWINT_HUMAN	62758.3	48114.1	56933.1	49377.2	9960.96	Filtered	15974.4	16373.3	8432.91	5662.13	12072.7	8007.71	Filtered	Filtered	Filtered	Filtered	Filtered	Filtered	Filtered	Filtered	9260.17	9242.7	6428.84	9046.71	73320	65228.8	48141.7	69401.2	18873	19464.7	13059.7	11616.3	4773.81	11770.4	6334.72	7746.52	Filtered	Filtered	7489.38	Filtered	Filtered	Filtered	Filtered	Filtered	7015.19	16890.2
O95232	LUC7L3	Luc7-like protein 3	LC7L3_HUMAN	134445	48466.1	78282.2	49911.6	303035	337037	435979	362162	50344.1	9286.99	86410.5	106389	539553	520464	453902	560512	890569	900234	817184	741843	362366	481924	323010	302835	58383.7	80885.9	46975.1	38152	793893	919975	828208	1.01448e+06	55817.7	81795.9	36917.4	42707.7	432782	746400	387272	408568	655174	994408	786418	865744	337850	353883
O95235	KIF20A	Kinesin-like protein KIF20A	KI20A_HUMAN	53673.8	Filtered	63427	Filtered	155472	182300	240309	188052	Filtered	Filtered	Filtered	Filtered	Filtered	Filtered	Filtered	Filtered	589963	465516	459500	356675	83334.4	56113.6	80925.6	74602	Filtered	Filtered	Filtered	37467.8	242901	251226	240197	207115	Filtered	Filtered	Filtered	Filtered	Filtered	Filtered	Filtered	Filtered	372627	420643	333858	390620	36065.3	102639
O95239	KIF4A	Chromosome-associated kinesin KIF4A	KIF4A_HUMAN	114445	455257	168445	86934	1817632	1.46166e+06	1.99315e+06	1.68357e+06	43143	NaN	55999.6	9571.72	98078.2	130540	60964.6	158996	670623	519314	341322	486058	114780	104377	83030.9	92690.8	189648	640768	137870	225994	2515432	2.70577e+06	2.54367e+06	1.84839e+06	38336.1	12322.5	18678	7638.52	65189	137116	51208.9	32442.2	414242	582805	446010	394776	120478	146331
O95243	MBD4	Methyl-CpG-binding domain protein 4	MBD4_HUMAN	Filtered	Filtered	Filtered	Filtered	208216	165166	278431	151653	13073.5	13956.6	21144.4	Filtered	Filtered	34125.2	94856.9	Filtered	880513	849476	666543	708346	68972.8	171106	92133.2	67496.6	Filtered	6549.11	Filtered	Filtered	118960	163191	156595	220167	Filtered	Filtered	Filtered	Filtered	16653.3	Filtered	28463.3	Filtered	649285	750859	688390	676125	63904	146364
O95248	SBF1	Myotubularin-related protein 5	MTMR5_HUMAN	177327	205477	188688	179548	195158	143916	152779	159418	Filtered	Filtered	Filtered	Filtered	19401.3	39800.7	50355.7	2755.95	Filtered	Filtered	7056.48	Filtered	15115	Filtered	16976.5	Filtered	152903	158247	185296	122676	201771	168719	156681	177711	Filtered	Filtered	Filtered	Filtered	Filtered	64590.8	Filtered	61933.2	Filtered	Filtered	Filtered	2674.71	Filtered	Filtered
O95249	GOSR1	Golgi SNAP receptor complex member 1	GOSR1_HUMAN	Filtered	Filtered	Filtered	Filtered	Filtered	21528.9	Filtered	Filtered	5305.75	17477.4	5885.2	Filtered	53312.5	76019.4	66441.3	93756.1	75065.8	99758.7	47806.3	80224.9	68548.7	99742.2	92317	55904.8	Filtered	Filtered	Filtered	Filtered	49912.3	144049	147883	Filtered	7685.69	31549.7	9443.83	4147.28	98472.6	87121.3	104703	62913.3	74697.4	83889.1	109757	61126.9	90109.9	117759
O95251	KAT7	Histone acetyltransferase KAT7	KAT7_HUMAN	Filtered	Filtered	Filtered	Filtered	99708.3	150090	107930	176571	Filtered	Filtered	10715	Filtered	92992.9	42515	43317.6	78131.8	157357	161283	149358	120931	36934	74736.1	69857.1	79467.1	Filtered	Filtered	Filtered	Filtered	200284	225954	129993	191385	25427.5	30954.2	Filtered	Filtered	13354.5	137606	86336.6	50239.5	139395	267426	159359	152817	67857.1	123501
O95258	SLC25A14	Brain mitochondrial carrier protein 1	UCP5_HUMAN	Filtered	Filtered	Filtered	Filtered	Filtered	Filtered	Filtered	Filtered	Filtered	Filtered	Filtered	Filtered	NaN	36895	34304	NaN	Filtered	Filtered	Filtered	Filtered	Filtered	Filtered	Filtered	Filtered	Filtered	Filtered	Filtered	Filtered	Filtered	Filtered	Filtered	Filtered	Filtered	Filtered	Filtered	Filtered	20666	65687.5	30588	33352.4	Filtered	Filtered	Filtered	Filtered	Filtered	Filtered
O95260	ATE1	Arginyl-tRNA--protein transferase 1	ATE1_HUMAN	161613	163849	190836	149107	Filtered	Filtered	Filtered	Filtered	Filtered	Filtered	Filtered	Filtered	Filtered	Filtered	Filtered	Filtered	Filtered	Filtered	Filtered	Filtered	Filtered	Filtered	Filtered	Filtered	157060	123447	166022	154740	Filtered	Filtered	Filtered	Filtered	Filtered	Filtered	Filtered	Filtered	Filtered	Filtered	Filtered	Filtered	Filtered	Filtered	Filtered	Filtered	Filtered	Filtered
O95273	CCNDBP1	Cyclin-D1-binding protein 1	CCDB1_HUMAN	42313	33883.9	35605.9	Filtered	36262.6	Filtered	Filtered	Filtered	Filtered	Filtered	Filtered	Filtered	Filtered	11851.1	Filtered	Filtered	Filtered	Filtered	Filtered	Filtered	Filtered	Filtered	Filtered	Filtered	Filtered	35131.3	33599.2	Filtered	Filtered	Filtered	39334.9	Filtered	Filtered	Filtered	Filtered	Filtered	Filtered	24448.2	Filtered	Filtered	Filtered	Filtered	Filtered	Filtered	Filtered	Filtered
O95292	VAPB	Vesicle-associated membrane protein-associated protein B/C	VAPB_HUMAN	Filtered	Filtered	NaN	Filtered	NaN	NaN	NaN	NaN	99566.1	96795.7	152001	52716.3	662834	760223	767732	669517	147872	150386	127120	158590	194985	268273	215374	205942	Filtered	Filtered	Filtered	Filtered	NaN	48890.5	34090.6	NaN	97750.7	47359.1	56701	72981.5	670137	1.06937e+06	633557	736554	85559	123243	196676	186815	169499	260537
O95295	SNAPIN	SNARE-associated protein Snapin	SNAPN_HUMAN	214738	195732	243984	227911	66973	Filtered	43383.1	29488.7	221137	198396	112570	271774	100167	35444.7	72933.3	Filtered	Filtered	Filtered	Filtered	Filtered	Filtered	8435.21	Filtered	Filtered	429056	379245	219680	172872	53710.6	34613.5	51873.1	Filtered	309927	278449	183781	207691	149139	162971	127279	109257	Filtered	Filtered	Filtered	Filtered	14407.1	45491.6
O95297	MPZL1	Myelin protein zero-like protein 1	MPZL1_HUMAN	8190.59	Filtered	6546.62	Filtered	Filtered	Filtered	Filtered	Filtered	13886.4	Filtered	22863.6	38577.5	282704	294093	279330	280812	Filtered	Filtered	Filtered	Filtered	19283.9	35662.6	56273.1	33778.2	5763.41	Filtered	3592.11	4647.73	Filtered	Filtered	Filtered	Filtered	Filtered	27637.7	Filtered	16531.2	273364	372009	302725	318969	Filtered	7543.65	7262.56	Filtered	4385.08	52815.7
O95298	NDUFC2	NADH dehydrogenase [ubiquinone] 1 subunit C2	NDUC2_HUMAN	Filtered	Filtered	Filtered	Filtered	Filtered	Filtered	Filtered	Filtered	Filtered	Filtered	Filtered	Filtered	124950	132720	131445	93033.7	12169.6	14138.6	14963.9	21278.6	Filtered	14671.3	9782.5	Filtered	Filtered	Filtered	Filtered	Filtered	Filtered	Filtered	Filtered	Filtered	Filtered	Filtered	Filtered	Filtered	85717	143477	110592	82689.1	21594.8	28486.4	36570.4	25197.5	8530.29	14616.2
O95299	NDUFA10	NADH dehydrogenase [ubiquinone] 1 alpha subcomplex subunit 10, mitochondrial	NDUAA_HUMAN	Filtered	Filtered	Filtered	Filtered	Filtered	Filtered	Filtered	Filtered	Filtered	Filtered	16130.2	12762.8	1.19118e+06	1.51778e+06	1.54933e+06	1.44513e+06	203975	194266	283004	233754	220240	250890	276554	161502	Filtered	Filtered	Filtered	Filtered	Filtered	Filtered	Filtered	Filtered	Filtered	Filtered	Filtered	Filtered	1.20019e+06	1.78286e+06	1.49629e+06	1.62522e+06	187243	247351	342755	274810	176389	351314
O95302	FKBP9	Peptidyl-prolyl cis-trans isomerase FKBP9	FKBP9_HUMAN	Filtered	86500.2	8607.95	Filtered	Filtered	Filtered	NaN	32365.1	1.42991e+06	972410	662290	1.23001e+06	7129.91	57238.7	71733.8	132127	154684	14926.6	43123.3	19616.7	Filtered	Filtered	Filtered	Filtered	Filtered	73704.1	Filtered	10009.5	Filtered	117997	Filtered	Filtered	1.02211e+06	1.10916e+06	551146	1045098	28756.6	76620	6008.09	46554.8	4258.81	8345.58	Filtered	Filtered	Filtered	14365
O95336	PGLS	6-phosphogluconolactonase	6PGL_HUMAN	2.58329e+06	2682016	2543867	3.36044e+06	139117	92538	118603	27042.2	388652	75717.1	41070.3	107336	Filtered	Filtered	Filtered	Filtered	Filtered	Filtered	Filtered	Filtered	Filtered	Filtered	22444.3	Filtered	3.22844e+06	2.76824e+06	3.28213e+06	2.71307e+06	106425	152754	153902	93204.8	127044	158670	120317	57305.4	Filtered	2830.23	Filtered	Filtered	20648	Filtered	Filtered	Filtered	Filtered	Filtered
O95340	PAPSS2	Bifunctional 3'-phosphoadenosine 5'-phosphosulfate synthase 2	PAPS2_HUMAN	757763	638954	387261	675622	13693.7	Filtered	Filtered	Filtered	849.644	Filtered	Filtered	Filtered	Filtered	Filtered	Filtered	Filtered	Filtered	Filtered	Filtered	Filtered	Filtered	Filtered	Filtered	19832.5	386408	552546	512773	636327	Filtered	Filtered	Filtered	13505.5	Filtered	Filtered	Filtered	Filtered	Filtered	Filtered	Filtered	Filtered	Filtered	Filtered	Filtered	Filtered	28650.7	3509.94
O95347	SMC2	Structural maintenance of chromosomes protein 2	SMC2_HUMAN	2.03097e+06	1.82769e+06	2.22862e+06	1863968	6.19042e+06	4258642	5.48382e+06	6030583	145206	94531	107342	128324	341461	287105	213446	280014	1.17204e+06	1.01191e+06	843834	884392	596810	649146	559618	468221	1.7827e+06	1.94475e+06	1.71573e+06	1.78482e+06	6967141	6.07297e+06	5295259	4.116e+06	138136	128621	75274.9	68822.6	274366	328073	203596	232342	883970	1.19558e+06	861006	916332	682460	1.03916e+06
O95352	ATG7	Ubiquitin-like modifier-activating enzyme ATG7	ATG7_HUMAN	477773	540820	540551	540553	148770	66799.9	113934	136356	26660.4	24012	Filtered	20973.7	Filtered	Filtered	Filtered	Filtered	40301.1	Filtered	Filtered	29191.8	13186.9	Filtered	11915	Filtered	584532	433240	573596	413780	115548	118852	91675.9	97199.8	Filtered	13989.8	15621.5	19372.9	Filtered	Filtered	Filtered	Filtered	Filtered	Filtered	77655.8	Filtered	Filtered	Filtered
O95359	TACC2	Transforming acidic coiled-coil-containing protein 2	TACC2_HUMAN	228926	195568	251410	188326	197867	131517	166371	232771	Filtered	Filtered	Filtered	Filtered	Filtered	Filtered	Filtered	Filtered	Filtered	Filtered	Filtered	Filtered	Filtered	Filtered	Filtered	Filtered	258362	219525	228830	165103	234129	233309	173851	175295	Filtered	Filtered	Filtered	Filtered	Filtered	Filtered	Filtered	Filtered	Filtered	Filtered	Filtered	Filtered	Filtered	Filtered
O95361	TRIM16	Tripartite motif-containing protein 16	TRI16_HUMAN	NaN	NaN	NaN	NaN	NaN	NaN	NaN	NaN	NaN	NaN	NaN	NaN	Filtered	Filtered	Filtered	Filtered	Filtered	NaN	NaN	Filtered	NaN	NaN	NaN	NaN	NaN	NaN	NaN	NaN	NaN	NaN	NaN	NaN	NaN	NaN	NaN	NaN	Filtered	Filtered	Filtered	Filtered	NaN	Filtered	NaN	NaN	NaN	NaN
O95363	FARS2	Phenylalanine--tRNA ligase, mitochondrial	SYFM_HUMAN	Filtered	Filtered	Filtered	23248.9	52843.4	Filtered	43871.2	70237.3	113365	181644	44518.2	23667.7	1.98282e+06	686702	908563	1.78164e+06	29961.5	15648.6	7669.83	26666.5	44889.2	Filtered	11409.3	34766.4	30876	Filtered	Filtered	Filtered	49846.3	56038.4	39013.2	50232.4	189711	Filtered	Filtered	Filtered	472696	2.35038e+06	586582	709985	47836	Filtered	24655.4	33665.5	13215.3	23432.5
O95365	ZBTB7A	Zinc finger and BTB domain-containing protein 7A	ZBT7A_HUMAN	Filtered	Filtered	Filtered	Filtered	28126.6	21315.3	40579.5	30578.7	Filtered	Filtered	Filtered	Filtered	Filtered	Filtered	Filtered	Filtered	130298	79441.7	140211	115758	Filtered	Filtered	87789.2	Filtered	Filtered	Filtered	Filtered	Filtered	61509.6	55704	62151.2	49338.6	Filtered	Filtered	Filtered	Filtered	Filtered	5071.61	Filtered	Filtered	130793	102052	122554	37404.1	63378.3	175703
O95372	LYPLA2	Acyl-protein thioesterase 2	LYPA2_HUMAN	222942	199965	209714	203452	14355.8	Filtered	Filtered	Filtered	18895	Filtered	Filtered	Filtered	Filtered	13150.2	Filtered	Filtered	Filtered	Filtered	Filtered	Filtered	Filtered	Filtered	Filtered	Filtered	175046	168476	146919	125092	Filtered	18872	Filtered	Filtered	Filtered	Filtered	Filtered	Filtered	Filtered	15037.5	Filtered	13178.4	Filtered	Filtered	Filtered	Filtered	Filtered	Filtered
O95373	IPO7	Importin-7	IPO7_HUMAN	3104446	3048782	3.48366e+06	3791479	795590	468076	577422	665757	308119	157793	156170	257126	192768	141534	135307	138420	101287	67527.6	68437.9	120357	139430	167470	145376	126834	2.82583e+06	3591614	3172925	3.6182e+06	598505	704107	622461	494443	178537	299323	128073	165379	130614	180593	123738	139631	69715.3	95947.2	101334	108562	148765	232063
O95376	ARIH2	E3 ubiquitin-protein ligase ARIH2	ARI2_HUMAN	208417	188702	179641	232660	Filtered	Filtered	Filtered	Filtered	Filtered	Filtered	Filtered	Filtered	Filtered	Filtered	Filtered	Filtered	Filtered	Filtered	Filtered	Filtered	Filtered	Filtered	Filtered	Filtered	235462	252656	261260	227226	Filtered	Filtered	Filtered	Filtered	Filtered	Filtered	Filtered	Filtered	Filtered	Filtered	Filtered	Filtered	Filtered	Filtered	Filtered	Filtered	Filtered	Filtered
O95379	TNFAIP8	Tumor necrosis factor alpha-induced protein 8	TFIP8_HUMAN	78509.6	195442	195586	54405.5	17854.7	Filtered	Filtered	Filtered	Filtered	Filtered	Filtered	31741.1	Filtered	Filtered	Filtered	Filtered	Filtered	Filtered	Filtered	Filtered	Filtered	Filtered	Filtered	Filtered	32740.9	40852.6	42344.3	29953.8	11868	14820	10720.4	Filtered	Filtered	Filtered	Filtered	Filtered	Filtered	Filtered	Filtered	Filtered	Filtered	Filtered	Filtered	Filtered	Filtered	Filtered
O95391	SLU7	Pre-mRNA-splicing factor SLU7	SLU7_HUMAN	29965.1	Filtered	Filtered	Filtered	176986	124088	123021	179522	Filtered	48999.6	Filtered	51068.9	20732.6	21016.2	Filtered	14446.1	156737	171573	137241	117089	91827.2	75170.6	65016.9	55373.6	73149.4	Filtered	Filtered	56617.3	221315	159405	239044	156861	Filtered	55449.8	Filtered	Filtered	9593.27	57882.9	Filtered	Filtered	129356	193631	151608	158055	76172.4	93498.1
O95394	PGM3	Phosphoacetylglucosamine mutase	AGM1_HUMAN	604288	395215	395642	617288	36821.2	Filtered	6976.87	Filtered	32076.3	Filtered	Filtered	Filtered	Filtered	Filtered	Filtered	Filtered	Filtered	Filtered	Filtered	Filtered	Filtered	4944.31	8635.53	Filtered	466894	428647	527706	419867	Filtered	Filtered	Filtered	Filtered	7268.26	Filtered	Filtered	Filtered	Filtered	Filtered	Filtered	Filtered	Filtered	Filtered	44174.3	27674.1	12091.7	36434.5
O95396	MOCS3	Adenylyltransferase and sulfurtransferase MOCS3	MOCS3_HUMAN	256294	238911	231512	306871	24365.1	Filtered	Filtered	16230.5	Filtered	Filtered	Filtered	Filtered	Filtered	Filtered	Filtered	Filtered	Filtered	Filtered	Filtered	Filtered	Filtered	Filtered	12887.3	15822.4	320858	358737	369531	307007	Filtered	Filtered	21880.3	Filtered	Filtered	16149.5	Filtered	Filtered	Filtered	Filtered	Filtered	Filtered	Filtered	Filtered	Filtered	Filtered	22429.9	34754.4
O95400	CD2BP2	CD2 antigen cytoplasmic tail-binding protein 2	CD2B2_HUMAN	67384.9	55657	64933.5	24235.1	190897	188010	412819	289682	35103.5	10855.6	38591.6	48920.6	61920.9	78034.1	104776	82093.8	3.56337e+06	3.75617e+06	3463531	3.65563e+06	190590	220335	201577	169404	50646.7	31229.3	18294.7	26003.1	295142	405935	431587	276586	10778.4	42324.4	28591.9	13106.3	71220.4	74464.1	92570.5	98316.9	2536341	3336813	3.03999e+06	4.0005e+06	149333	211298
O95402	MED26	Mediator of RNA polymerase II transcription subunit 26	MED26_HUMAN	Filtered	Filtered	Filtered	Filtered	Filtered	Filtered	Filtered	Filtered	Filtered	Filtered	Filtered	Filtered	Filtered	Filtered	Filtered	Filtered	111535	115028	93372.4	110031	38114.5	44122.6	Filtered	Filtered	Filtered	Filtered	Filtered	Filtered	Filtered	Filtered	Filtered	Filtered	Filtered	Filtered	Filtered	Filtered	Filtered	Filtered	Filtered	Filtered	122842	119029	114186	117917	45932.3	52917.4
O95405	ZFYVE9	Zinc finger FYVE domain-containing protein 9	ZFYV9_HUMAN	Filtered	Filtered	Filtered	Filtered	71287	Filtered	Filtered	Filtered	Filtered	Filtered	Filtered	19274.6	Filtered	Filtered	Filtered	Filtered	Filtered	Filtered	Filtered	Filtered	Filtered	Filtered	Filtered	Filtered	Filtered	Filtered	Filtered	Filtered	Filtered	Filtered	85440.7	Filtered	Filtered	Filtered	Filtered	Filtered	Filtered	Filtered	Filtered	Filtered	Filtered	Filtered	Filtered	Filtered	Filtered	Filtered
O95425	SVIL	Supervillin	SVIL_HUMAN	Filtered	Filtered	Filtered	Filtered	111536	Filtered	Filtered	24281.2	3498.16	15590.9	Filtered	Filtered	Filtered	43467.3	Filtered	Filtered	110678	171481	114341	141079	106177	152608	92995.6	131460	Filtered	Filtered	Filtered	Filtered	37759.3	89351.7	26808	Filtered	Filtered	Filtered	Filtered	Filtered	Filtered	Filtered	Filtered	18862.3	168223	135858	132744	112268	91743.2	136767
O95427	PIGN	GPI ethanolamine phosphate transferase 1	PIGN_HUMAN	Filtered	Filtered	Filtered	Filtered	Filtered	Filtered	Filtered	Filtered	Filtered	Filtered	Filtered	Filtered	35129.1	36399.6	143251	119837	20398.3	16370.9	31890.6	21563.2	66685.6	31628	34525.1	38978.5	Filtered	Filtered	Filtered	Filtered	Filtered	Filtered	Filtered	Filtered	Filtered	5076.8	Filtered	Filtered	33020.1	175918	169526	58884	22017.8	14722.6	21275.4	100517	17872.6	34692.4
O95429	BAG4	BAG family molecular chaperone regulator 4	BAG4_HUMAN	283467	305391	350545	285548	79613.7	34908.8	120232	118324	27407.7	64761.5	74922.6	31081	212710	149509	126704	134520	89903.3	40903.9	31419.1	21992.1	103800	81187.5	62192.1	68866.4	255536	348046	306136	359621	140169	130029	148000	114907	56819.7	58526.9	18779.8	53743.8	122827	124602	124952	142675	18710	34065	34511.1	53444.8	90407.6	73242.2
O95433	AHSA1	Activator of 90 kDa heat shock protein ATPase homolog 1	AHSA1_HUMAN	9202490	7433927	5845816	6.50462e+06	1.15975e+06	529189	335830	851884	849224	266896	150982	374666	289055	32958.8	Filtered	2993.96	Filtered	Filtered	20827.3	Filtered	321294	345362	203368	235758	7128294	6.83181e+06	7301110	5.78176e+06	701548	611519	573466	482804	262057	349996	170153	261595	133184	232859	36046.6	45214	Filtered	5825.02	Filtered	Filtered	366440	573760
O95453	PARN	Poly(A)-specific ribonuclease PARN	PARN_HUMAN	103826	95489.2	114634	80641.7	379715	229521	298856	300682	44968.2	48303.7	57015.4	52806.4	84085.1	182616	148971	88492.5	291906	313855	309403	237677	278470	404653	319562	241257	Filtered	89619.9	87780.8	105348	402281	376177	352236	261707	49305.5	89593.4	34093.4	54022.4	90493.8	114740	67135.8	98321.4	247196	337267	353166	297841	284490	531123
O95456	PSMG1	Proteasome assembly chaperone 1	PSMG1_HUMAN	2.61997e+06	2.69283e+06	2217775	2.55599e+06	1.68457e+06	980732	566511	1.18959e+06	360152	159843	56610.7	186377	77907.2	Filtered	Filtered	Filtered	Filtered	Filtered	Filtered	Filtered	72630.6	Filtered	Filtered	62468.6	2.67199e+06	2.83421e+06	2.7213e+06	2.57021e+06	1.32188e+06	1.24342e+06	1.11331e+06	856621	144551	170701	88685.4	120754	109305	86749.6	Filtered	Filtered	Filtered	Filtered	Filtered	Filtered	Filtered	132889
O95466	FMNL1	Formin-like protein 1	FMNL1_HUMAN	312356	461162	512940	684355	309314	286796	317507	382409	205212	217037	270978	304524	736067	122797	1.05467e+06	100705	61704.6	73269.8	51738.8	56044.2	84787.1	89902	106691	50094.3	331778	469380	484805	501028	340853	334350	284291	299006	221142	245487	223778	185199	147609	1.24705e+06	497959	135238	60041.5	69676.3	118692	61408.4	101578	221286
[truncated: 6,412 more rows]
[truncated: 74 more columns]

## Sheet: S5B-Log2 proc HeLa+EGF PROT
Gene.names	EGF_20min_FR1_Rep1	EGF_20min_FR1_Rep2	EGF_20min_FR1_Rep3	EGF_20min_FR1_Rep4	EGF_2min_FR1_Rep1	EGF_2min_FR1_Rep2	EGF_2min_FR1_Rep3	EGF_2min_FR1_Rep4	EGF_8min_FR1_Rep1	EGF_8min_FR1_Rep2	EGF_8min_FR1_Rep3	EGF_8min_FR1_Rep4	EGF_90min_FR1_Rep1	EGF_90min_FR1_Rep2	EGF_90min_FR1_Rep3	EGF_90min_FR1_Rep4	EGF_CTRL_FR1_Rep1	EGF_CTRL_FR1_Rep2	EGF_CTRL_FR1_Rep3	EGF_CTRL_FR1_Rep4	EGF_20min_FR2_Rep1	EGF_20min_FR2_Rep2	EGF_20min_FR2_Rep3	EGF_20min_FR2_Rep4	EGF_2min_FR2_Rep1	EGF_2min_FR2_Rep2	EGF_2min_FR2_Rep3	EGF_2min_FR2_Rep4	EGF_8min_FR2_Rep1	EGF_8min_FR2_Rep2	EGF_8min_FR2_Rep3	EGF_8min_FR2_Rep4	EGF_90min_FR2_Rep1	EGF_90min_FR2_Rep2	EGF_90min_FR2_Rep3	EGF_90min_FR2_Rep4	EGF_CTRL_FR2_Rep1	EGF_CTRL_FR2_Rep2	EGF_CTRL_FR2_Rep3	EGF_CTRL_FR2_Rep4	EGF_20min_FR3_Rep1	EGF_20min_FR3_Rep2	EGF_20min_FR3_Rep3	EGF_20min_FR3_Rep4	EGF_2min_FR3_Rep1	EGF_2min_FR3_Rep2	EGF_2min_FR3_Rep3	EGF_2min_FR3_Rep4	EGF_8min_FR3_Rep1
[truncated: 7,142 more rows]
[truncated: 71 more columns]

[truncated: 2 more sheets: S5C-Collapse PHOS Hela+EGF, S5D-Log2 proc HeLa+EGF PHOS]
