# Supplementary material for: Spatial-proteomics reveals phospho-signaling dynamics at subcellular resolution
Source: Nat Commun. 2021 Dec 7;12:7113. doi: 10.1038/s41467-021-27398-y (PMC8651693; doi:10.1038/s41467-021-27398-y)
Supplement: Supplementary file 9 — Supplementary Dataset 6 [file 41467_2021_27398_MOESM9_ESM.xlsx]

## Sheet: Legend
Sheet	Description
Overview	This data-sheet contains the differential expression results for the comparisons of each time point of EGF treatment VS Control condition, for each subcellular fractions. Statistical analysis was performed using moderated t-test (limma, two-sided). Multiple comparisons was adjusted using Benjaminin-Hochberg.
X20minEGFvsCFR1	20 minutes EGF stimuation vs Control - limma results for proteins detected in Fraction 1
X20minEGFvsCFR2	20 minutes EGF stimuation vs Control - limma results for proteins detected in Fraction 2
X20minEGFvsCFR3	20 minutes EGF stimuation vs Control - limma results for proteins detected in Fraction 3
X20minEGFvsCFR4	20 minutes EGF stimuation vs Control - limma results for proteins detected in Fraction 4
X20minEGFvsCFR5	20 minutes EGF stimuation vs Control - limma results for proteins detected in Fraction 5
X20minEGFvsCFR6	20 minutes EGF stimuation vs Control - limma results for proteins detected in Fraction 6
X2minEGFvsCFR1	2 minutes EGF stimuation vs Control - limma results for proteins detected in Fraction 1
X2minEGFvsCFR2	2 minutes EGF stimuation vs Control - limma results for proteins detected in Fraction 2
X2minEGFvsCFR3	2 minutes EGF stimuation vs Control - limma results for proteins detected in Fraction 3
X2minEGFvsCFR4	2 minutes EGF stimuation vs Control - limma results for proteins detected in Fraction 4
X2minEGFvsCFR5	2 minutes EGF stimuation vs Control - limma results for proteins detected in Fraction 5
X2minEGFvsCFR6	2 minutes EGF stimuation vs Control - limma results for proteins detected in Fraction 6
X8minEGFvsCFR1	8 minutes EGF stimuation vs Control - limma results for proteins detected in Fraction 1
X8minEGFvsCFR2	8 minutes EGF stimuation vs Control - limma results for proteins detected in Fraction 2
X8minEGFvsCFR3	8 minutes EGF stimuation vs Control - limma results for proteins detected in Fraction 3
X8minEGFvsCFR4	8 minutes EGF stimuation vs Control - limma results for proteins detected in Fraction 4
X8minEGFvsCFR5	8 minutes EGF stimuation vs Control - limma results for proteins detected in Fraction 5
X8minEGFvsCFR6	8 minutes EGF stimuation vs Control - limma results for proteins detected in Fraction 6
X90minEGFvsCFR1	90 minutes EGF stimuation vs Control - limma results for proteins detected in Fraction 1
X90minEGFvsCFR2	90 minutes EGF stimuation vs Control - limma results for proteins detected in Fraction 2
X90minEGFvsCFR3	90 minutes EGF stimuation vs Control - limma results for proteins detected in Fraction 3
X90minEGFvsCFR4	90 minutes EGF stimuation vs Control - limma results for proteins detected in Fraction 4
X90minEGFvsCFR5	90 minutes EGF stimuation vs Control - limma results for proteins detected in Fraction 5
X90minEGFvsCFR6	90 minutes EGF stimuation vs Control - limma results for proteins detected in Fraction 6

## Sheet: X20minEGFvsCFR1
	EGF_20min_FR1_vs_EGF_CTRL_FR1_logFC	EGF_20min_FR1_vs_EGF_CTRL_FR1_pval	BH_pvalue
NUDT4B	-0.403531	0.0218913	0.217695
ARHGEF18	0.302278	0.156305	0.446149
ZFP91-CNTF	-0.66362	0.309689	0.601359
GPR75-ASB3	-0.0463684	0.849142	0.933005
C15orf38-AP3S2	-0.135727	0.215872	0.509745
ST20-MTHFS	-0.347893	0.364356	0.645852
RPL17-C18orf32	-0.0772098	0.736805	0.881269
SHPK	-0.308819	0.141309	0.428053
PCLAF	0.178316	0.500022	0.738178
RRM2	0.0916402	0.4428	0.704044
VPS33B	-0.254755	0.627488	0.815964
PPM1B	0.109123	0.772733	0.900577
LRRC57	1.33686	0.0089274	0.15494
POLA2	-0.496533	0.106288	0.380268
RBM47	0.133234	0.703883	0.862191
UBA6	-0.0121249	0.947111	0.981287
UHRF1BP1L	-0.425386	0.266443	0.561802
SHTN1	-0.0556054	0.737533	0.881833
PLEKHG3	1.1093	0.124836	0.403796
SH3PXD2B	-0.92641	0.00631552	0.137979
SBNO1	0.0416635	0.774296	0.900577
WDR91	-0.164805	0.670091	0.842196
CNOT1	0.362558	0.0545319	0.297901
BDP1	-3.53534	8.86271e-09	6.92177e-06
MAP1LC3B2	0.255356	0.108139	0.383197
FAM83G	-1.01225	0.0823819	0.347035
PGP	-0.0397693	0.786754	0.906857
C5orf51	0.359116	0.0149687	0.20024
RCCD1	-0.219278	0.121052	0.398161
CASTOR2	-0.317675	0.0478776	0.280834
UNC119B	0.4222	0.129983	0.41098
CCDC85C	-0.312185	0.170084	0.463104
SAC3D1	-0.187841	0.283637	0.576877
ZSWIM8	-0.0630927	0.901294	0.957702
DDX11L8	0.0730145	0.604822	0.805415
PALM2-AKAP2	0.194043	0.257345	0.553681
EIF3CL	0.107863	0.709907	0.866724
UMAD1	-0.367159	0.0664994	0.323791
NACA	-0.340774	0.0452862	0.275456
RAPGEF6	-0.113882	0.300149	0.591661
MTG1	-0.348768	0.383606	0.659614
C11orf98	0.198573	0.306639	0.598645
TUBB1	-0.24123	0.547362	0.770323
SPECC1L-ADORA2A	-0.597902	0.00509393	0.12894
PI4K2B	-1.81585	0.00591987	0.133546
BLOC1S5-TXNDC5	0.774765	0.00429853	0.119898
RPS17	0.271554	0.193211	0.489128
TRAPPC2L	-0.540131	0.0328894	0.243322
TBC1D24	-0.0849045	0.564102	0.781831
AMDHD2	-0.633294	0.0106721	0.16901
PAGR1	-0.350081	0.390699	0.665127
GABARAP	-0.217642	0.663691	0.837117
PPP3R1	0.0840889	0.86691	0.939205
CRCP	0.309798	0.198189	0.494102
PDLIM2	0.133435	0.341808	0.622556
RBM7	1.25513	0.0962935	0.3694
NDUFA11	-6.74904	7.97489e-05	0.00675523
ASDURF	-1.19748	0.198731	0.494102
DNASE2	0.175902	0.700958	0.860342
UBXN8	0.431765	0.135619	0.420646
KIF2A	0.130646	0.427524	0.693594
DDX39A	-0.355438	0.0917851	0.363998
PDLIM1	0.0769768	0.699259	0.859222
ACOT7	-0.222486	0.0753711	0.338304
MYO1C	0.194009	0.12866	0.408038
SNAP23	-0.236963	0.488188	0.728097
AIP	0.375591	0.0669269	0.324658
GTPBP1	-0.585351	0.0108665	0.171104
STXBP3	0.225335	0.561091	0.781405
SMAP	-0.00328737	0.98297	0.993895
AP3B1	-0.0238232	0.850117	0.933288
NFKBIE	-0.00561151	0.969831	0.990633
PSMD11	0.0601621	0.714133	0.869368
PSMD12	-0.212762	0.134013	0.419326
PSMD9	-0.609377	0.0682982	0.326444
ATOX1	0.927464	0.0152191	0.200778
PGRMC1	0.567914	0.199568	0.494425
SUPT5H	0.0846959	0.512577	0.746591
DFFA	-0.06581	0.613623	0.81013
CLIC1	-0.250893	0.0861581	0.353884
EIF3F	0.116641	0.389173	0.665127
CDC7	-1.01029	0.000186658	0.0125672
WASL	-0.0983621	0.474979	0.722601
IPO5	0.232876	0.0532756	0.295513
POLRMT	-0.212872	0.236391	0.532577
EEF2K	-0.649608	0.414552	0.6848
EML1	-1.51896	1.93064e-05	0.00209421
IGF2BP3	0.238391	0.395493	0.670312
DNM1L	0.0765112	0.543517	0.768163
RTCA	-0.36025	0.031933	0.240636
PIK3C2A	0.207969	0.431967	0.697902
IFRD1	0.79374	0.0637656	0.315595
PIK3R2	-0.473795	0.0182501	0.212736
AGRN	-2.87878	0.000249942	0.016267
EXOC5	0.625574	0.000641297	0.0362937
PSMD14	-0.265389	0.159419	0.450132
ZNF593	0.370899	0.213367	0.508359
BIN1	0.108916	0.511236	0.745473
KPNA3	-0.755151	0.450914	0.709133
VWA5A	0.024844	0.836197	0.927392
SDCBP	-0.0282996	0.829226	0.923071
PITPNM1	-0.825137	0.110497	0.3881
DDX3X	0.471497	0.0368605	0.254305
PIR	-0.211933	0.324626	0.610922
PEX7	0.402222	0.151728	0.440192
KPNA4	0.122834	0.370594	0.650706
PPP6C	-0.0812399	0.660729	0.836079
UBE2C	0.335785	0.311112	0.602529
PDXK	-0.0570555	0.651468	0.829194
SCD	-2.05983	0.0328999	0.243322
ARID1A	-0.0512046	0.839293	0.928716
TXNDC9	0.00984902	0.959281	0.985269
DPYSL4	0.201418	0.286203	0.57903
TRAFD1	-0.103619	0.498507	0.737096
UBFD1	0.0219808	0.867245	0.939205
COPE	-0.120947	0.483598	0.724377
EIF1AY	0.0352546	0.867468	0.939205
AP3D1	-0.958629	0.184766	0.477191
CCS	-0.440701	0.0343865	0.246982
ABLIM1	-0.428278	0.484992	0.725074
DVL1	0.101551	0.4404	0.703741
DVL2	0.455685	0.20125	0.495824
CHD1	-0.0264464	0.934595	0.974393
TRDMT1	-0.631526	0.120893	0.398161
APAF1	-0.069832	0.733311	0.879478
RIOK3	0.321624	0.845328	0.930933
IMPA2	-0.34111	0.0795392	0.345112
MAP2K7	0.848361	0.0902003	0.361579
PDCD5	-0.0475101	0.809767	0.914422
PRMT5	-0.155858	0.35388	0.63358
SLC9A3R1	-0.244767	0.171048	0.463528
CHEK1	0.147845	0.228858	0.522477
TCERG1	0.141128	0.884622	0.950069
NDC80	0.450835	0.0911347	0.362402
TNPO2	0.203542	0.568637	0.783061
UNC13B	0.0186055	0.951916	0.982651
POLR3A	0.01217	0.952706	0.982651
CPLX1	-0.662653	0.0273213	0.2323
TSPAN4	-0.275445	0.121873	0.398587
PSMA7	-0.304543	0.0864088	0.353884
SCAMP3	-0.165317	0.245432	0.540864
OPLAH	0.281432	0.414171	0.6848
IFIT3	0.350311	0.0550927	0.298397
GEMIN2	0.521924	0.0220814	0.217744
TAX1BP3	0.107703	0.371871	0.651483
GIPC1	-0.522545	0.00698626	0.14148
PCDH17	-1.04098	0.204827	0.499593
IKBKB	-0.0772841	0.663181	0.837117
HAT1	-0.444592	0.0579945	0.303529
CASK	0.273032	0.540115	0.765571
MYL12B	-0.104292	0.680828	0.84832
HGS	0.359322	0.374831	0.65258
AURKA	0.0455742	0.725985	0.875802
PPP1R12A	0.109944	0.575944	0.788774
SLC27A2	-0.415269	0.728344	0.876697
GAK	-0.266508	0.292644	0.586039
HNRNPDL	-0.160117	0.38938	0.665127
XPO1	-0.274302	0.11378	0.390431
BTAF1	-0.209489	0.156221	0.446149
ARHGEF10	-0.355477	0.0408726	0.267059
SPTBN2	-0.11213	0.854986	0.935273
SEC16A	0.592969	0.0114095	0.175019
PLXNB2	-0.528011	0.542958	0.767651
KHNYN	0.46363	0.298943	0.590177
SYNJ2	-0.151792	0.627206	0.815869
KIF3B	-1.02317	0.121086	0.398161
PFAS	-0.221765	0.0728267	0.334968
MCF2L	0.0585908	0.79462	0.908254
NACAD	-1.03395	0.00101425	0.050479
ANKRD28	-0.430773	0.353051	0.632771
ARHGEF11	0.404973	0.0484684	0.282491
CHUK	0.163351	0.359873	0.641231
LSM1	-0.45607	0.0267121	0.230287
ARPC1B	0.0271612	0.81064	0.914422
ARPC2	-0.0589639	0.74659	0.887602
ARPC3	0.0797924	0.839211	0.928716
POLR1C	0.359547	0.0966448	0.369519
TRIM24	1.19673	0.0324289	0.242535
PGRMC2	1.20473	0.00341935	0.105138
PFDN6	0.503873	0.0360455	0.251803
CASC3	-0.0680391	0.924166	0.970909
ACOX3	-0.273182	0.236489	0.532577
OGT	0.189053	0.123546	0.401377
PPM1D	-0.170899	0.42796	0.694014
PMM2	-0.177849	0.210988	0.506203
POLR3G	-0.00404896	0.989167	0.994039
MID1	0.409724	0.0956964	0.368825
HMGB3	-0.343864	0.0105037	0.168102
PPM1G	0.227704	0.258716	0.555713
INPPL1	0.233343	0.135983	0.420683
FANCA	0.375123	0.103004	0.377793
EIF3D	0.140416	0.320376	0.609438
EIF3H	0.355053	0.0273361	0.2323
IPO8	-0.167093	0.238212	0.534915
SLC16A3	-0.515277	0.0694596	0.329174
ABCC4	0.381664	0.273551	0.568599
TLR3	0.415423	0.0196149	0.213379
MAGEB2	0.643537	0.0208734	0.213379
YKT6	0.14704	0.671647	0.842799
ARPC5	-0.36018	0.0508579	0.287723
POLR2D	-0.206327	0.620376	0.811835
RNF113A	-0.936784	0.142505	0.428182
DHX15	-0.243358	0.0548503	0.297901
RNMT	-0.0972325	0.702829	0.86117
ZZEF1	-0.58582	0.284849	0.578148
TTI1	1.52309	0.192048	0.487295
PJA2	-0.382431	0.360497	0.641331
PRPF4	-0.542713	0.318863	0.60888
PHGDH	-0.00926972	0.933393	0.974393
DYNC1LI2	0.224299	0.261618	0.557957
PSMD3	0.171869	0.170603	0.463285
PAPSS1	-0.0766662	0.600548	0.803444
ZW10	0.089738	0.493243	0.731549
AP5Z1	0.543882	0.0653956	0.320012
PPIP5K2	0.16224	0.265407	0.561802
MAP3K7	0.00897531	0.942908	0.979497
EEF1E1	-0.811551	0.368433	0.649539
RIPK2	-0.424488	0.304231	0.595799
WDR62	0.481627	0.0141701	0.197623
HNRNPR	-0.334296	0.271069	0.567268
PRPF3	-0.632033	0.568159	0.783061
TXNL1	-0.199966	0.155324	0.445658
TPD52L2	-0.412697	0.0115267	0.175059
THAP12	1.83523	0.103502	0.378182
FIBP	0.0131778	0.957171	0.984624
EIF4G3	0.267961	0.421865	0.688129
PPIH	-0.449012	0.0290819	0.234517
OIP5	-0.134611	0.559248	0.780509
AKR7A2	-0.295828	0.0384074	0.257257
EPB41L2	-0.134962	0.457981	0.713085
LAMTOR5	-0.218081	0.354574	0.63427
XRCC3	-0.199154	0.442069	0.703741
DENR	-0.0940283	0.759307	0.892534
XPOT	-0.304111	0.0870502	0.355205
DNPH1	-0.76434	0.0718436	0.332011
TRAPPC3	0.215783	0.0999955	0.37388
CHMP2A	-0.0971852	0.547413	0.770323
RGS10	0.750942	0.208859	0.505259
ZNF207	2.58617	0.00786073	0.149002
NDUFA2	-1.49208	1.11298e-05	0.00127829
ASNA1	-0.21033	0.256242	0.553137
BUB1	-0.030466	0.969186	0.990492
BUB3	0.0539403	0.628236	0.816122
ACTN4	0.115783	0.365084	0.646555
GSTZ1	-0.444703	0.26965	0.564603
BUD23	-0.148861	0.329308	0.615589
HTATSF1	1.07847	0.298846	0.590177
TRAF3IP2	0.0279791	0.837039	0.92785
AP1G1	1.11182	0.144392	0.43081
SGTA	0.185548	0.482533	0.724377
ENSA	-0.505354	0.0830478	0.348337
NARS	-0.193261	0.198859	0.494102
MYO1B	0.0871954	0.501316	0.738812
SSNA1	0.272789	0.339964	0.622554
NUDT21	-0.102058	0.792021	0.908254
LANCL1	0.0287953	0.792196	0.908254
STRN	0.367613	0.0467341	0.278771
RRP9	0.389127	0.417416	0.6866
NRDC	-0.201951	0.155998	0.446149
CALU	1.01309	0.0189047	0.213361
AHCYL1	-0.403071	0.0267145	0.230287
KIF1C	0.386513	0.72671	0.876406
ORC5	1.31406	0.00672692	0.140723
PDE6D	-0.421647	0.136904	0.42069
PEX1	-0.209519	0.564284	0.781831
DHX16	0.530989	0.00133405	0.0598788
SSSCA1	0.302566	0.109933	0.3871
PCDH7	1.30652	0.000575542	0.0335446
PRPSAP2	0.504188	0.0170592	0.209393
SMARCA5	0.143137	0.68628	0.851642
SPAG9	-0.117385	0.669354	0.841542
ZFC3H1	-0.0573191	0.74255	0.885121
LCMT2	0.0706938	0.574961	0.788774
AQR	-0.12996	0.212497	0.50745
MAST3	-1.01109	0.00100929	0.050479
KIF1B	-0.117666	0.307688	0.59986
KDM1A	-0.413812	0.36183	0.642833
TBC1D4	-0.285595	0.039916	0.264638
GSDME	0.446299	0.0100263	0.165201
EVI5	0.940697	0.00743199	0.145818
ACSL4	0.119807	0.605951	0.805939
SNX3	-0.12796	0.558281	0.779716
OGA	-0.0522326	0.772803	0.900577
SYNCRIP	0.418259	0.00844356	0.151804
CDC40	-0.33941	0.170841	0.463288
RANBP6	0.243539	0.273402	0.568599
NEMF	0.0443724	0.807043	0.914272
GMDS	-0.153057	0.519541	0.751215
BUB1B	0.070595	0.596028	0.801038
PLOD3	-0.240652	0.774318	0.900577
EIF4E2	0.0633308	0.796936	0.908623
DIAPH1	0.183383	0.147349	0.434677
EXOC3	0.253876	0.323471	0.610641
PLIN3	-0.213961	0.0576608	0.302235
SLC16A7	-0.262978	0.240844	0.537733
RAD1	0.0775819	0.605151	0.805415
PRMT3	-0.418184	0.00759685	0.14759
KPNA6	0.0640633	0.629105	0.816628
UGDH	-0.166555	0.201863	0.496433
CTNND1	0.249067	0.105013	0.378952
SNX2	-0.110481	0.407686	0.680825
USO1	-0.0495377	0.718957	0.871092
TOM1	0.332394	0.376648	0.653984
PFKFB2	-0.14152	0.313452	0.603672
CCDC22	-0.0239333	0.890609	0.953683
PQBP1	1.13135	0.00859267	0.15183
DKC1	-0.411762	0.0465101	0.278771
EIF5B	0.116926	0.389852	0.665127
EDF1	1.12748	0.00137052	0.0601334
KIN	-0.568907	0.403284	0.678106
DNAJA2	0.363489	0.107803	0.383197
CUTA	-0.0158825	0.931521	0.974393
TBL1X	-0.43749	0.499208	0.737574
HUS1	0.321693	0.130873	0.412144
PFDN1	0.642587	0.0594722	0.305176
PPP1R11	0.00537373	0.979573	0.993895
NOL3	-0.713815	0.0296412	0.235262
RNGTT	2.72041	0.0130057	0.188801
ABCB7	1.1215	0.456818	0.712409
MITF	0.0153346	0.920454	0.969095
SRGAP2	0.647661	0.162127	0.452866
WDR1	-0.281627	0.160597	0.450613
N4BP1	0.126426	0.47975	0.723885
ROCK2	-0.138015	0.440119	0.703741
CLASP2	0.117073	0.498899	0.737397
COBL	0.276252	0.618083	0.811688
CPNE3	-0.039005	0.739331	0.882092
HIP1R	2.61941	0.0191655	0.213379
RNF40	-0.447871	0.249553	0.547307
CLUH	0.0229153	0.872652	0.942396
DNAJC13	0.34988	0.546761	0.770323
PPP6R2	0.279317	0.120517	0.398161
CNOT3	1.1077	0.058419	0.304283
ANKRD17	-0.00212838	0.989432	0.994039
SIN3B	0.282005	0.28148	0.575788
DNAJB6	0.356162	0.418641	0.6866
GGCT	-0.593307	0.126539	0.405683
ZPR1	0.298877	0.144854	0.43081
HMMR	0.338217	0.078623	0.342659
PDCD6	0.131885	0.260599	0.556696
TBCA	-0.653295	0.0193809	0.213379
ATP6V1G1	0.0778919	0.637873	0.821462
VPS4B	0.40756	0.013573	0.194148
H2AFY	0.719095	0.0992673	0.373808
SH3BGRL	-0.0270659	0.878241	0.946077
FLNB	-0.0888437	0.508268	0.743888
NCOR1	0.673196	0.00228773	0.0812145
ULK1	-0.151717	0.564403	0.781831
CS	-1.8175	0.0342517	0.246955
SPAG7	-0.162951	0.682218	0.848968
SEC22B	0.302527	0.315875	0.605246
TACC1	0.194361	0.472039	0.720001
CDC45	-1.23656	0.121764	0.398564
VPS26A	0.329705	0.120218	0.398161
PSIP1	-0.0963716	0.687314	0.852515
GMNN	0.185515	0.373711	0.652365
HSBP1	-0.0566352	0.855658	0.935273
EED	-2.94393	0.118185	0.395129
BANF1	-0.885544	0.259595	0.555872
SF3B1	-0.0559843	0.768372	0.898083
CSDE1	-0.316278	0.0592198	0.304681
PRKRA	0.962466	0.00305885	0.0963291
RPS6KA5	0.034415	0.862457	0.937351
MYCBP2	0.573736	0.038148	0.257103
NPM3	0.233462	0.27493	0.568599
LYPLA1	-0.0268968	0.810506	0.914422
SNRNP200	0.0777012	0.663523	0.837117
TIPRL	0.0946371	0.61692	0.811688
OFD1	1.90406	0.169792	0.463104
TOM1L1	-0.126695	0.798184	0.909129
RPS6KA4	-0.593023	0.0544632	0.297901
NUP155	-0.00279343	0.986263	0.993895
WDHD1	-0.526375	0.446269	0.706684
RNASEH2A	0.0072011	0.985231	0.993895
CDC123	-0.0316974	0.843829	0.930933
BCAR3	-0.0950095	0.585169	0.79395
POP7	0.182511	0.274106	0.568599
RPP40	-0.0362074	0.92156	0.969214
EIF3G	0.171527	0.135786	0.420683
EIF3J	0.256035	0.146753	0.434475
CBR3	-0.137346	0.503275	0.739665
PSMD10	-0.286007	0.0649388	0.318375
AP1G2	-0.0169735	0.962147	0.986046
IDH1	0.0529043	0.794729	0.908254
STAM2	-0.184292	0.716476	0.870245
ARL6IP5	1.19265	0.00284849	0.0946756
BCAS2	0.353201	0.316789	0.606105
DCTN3	0.0875836	0.567899	0.783061
DNAJC8	-0.011876	0.974263	0.992305
TRIO	0.161939	0.229717	0.522721
MPDZ	0.0927026	0.769202	0.898246
GLRX3	-0.00431576	0.969609	0.990633
RSL1D1	0.479942	0.203629	0.499094
SNCG	-0.100651	0.356165	0.636241
SRP72	-0.029075	0.848377	0.932426
DDAH1	-0.173101	0.569015	0.783223
URI1	1.17538	0.00204189	0.0760656
MTA2	-0.400037	0.414099	0.6848
STK10	-2.81896	0.0338977	0.245585
GFPT2	0.231045	0.59348	0.798877
LTN1	0.0575225	0.785917	0.90662
TOMM70	-0.0886248	0.934538	0.974393
IPO13	-0.127776	0.479739	0.723885
DDHD2	-0.766833	0.0198032	0.213379
SEC24D	-0.0189332	0.89783	0.95686
FCHSD2	-0.114492	0.540792	0.765698
UFL1	-0.987692	0.0351498	0.250123
PHF14	-0.464017	0.0714955	0.331341
UBXN7	0.152462	0.222875	0.516516
TOX	-0.618102	0.0061966	0.137487
PLPBP	-0.470925	0.067784	0.32518
FRYL	0.725331	0.00515881	0.12894
HAUS5	0.278298	0.26735	0.562122
FBXO21	0.443846	0.070084	0.329611
USP19	0.137509	0.312781	0.603617
WDR47	0.286345	0.228539	0.522477
AP2A2	0.255288	0.122929	0.400699
SEC31A	0.0261574	0.85137	0.933614
FAM13A	-0.248979	0.289525	0.582107
HEXIM1	0.0672652	0.617906	0.811688
RPP14	0.227347	0.45163	0.709133
CCNB2	0.271963	0.867638	0.939205
UBR5	0.168798	0.565293	0.781831
AGFG2	-0.243485	0.228157	0.522477
UBE4B	0.103292	0.448884	0.707512
ELP1	-0.100344	0.453136	0.710585
STBD1	-1.4655	9.87092e-07	0.000214144
ZRANB2	-0.400302	0.0175239	0.210603
SNX4	-0.0555263	0.698144	0.858624
ZWINT	-0.559822	0.00251812	0.0877969
LUC7L3	1.08279	0.265353	0.561802
KIF4A	-0.408547	0.630189	0.817401
SBF1	0.925681	0.141172	0.428011
ATE1	0.0382754	0.825294	0.922374
CCNDBP1	0.0108288	0.971812	0.991619
SNAPIN	-0.0887606	0.690862	0.853577
PGLS	-0.0696346	0.587162	0.794755
PAPSS2	0.0231734	0.934968	0.974393
SMC2	0.34279	0.063895	0.315836
ATG7	0.108351	0.502596	0.739224
TACC2	0.355407	0.030801	0.24025
LYPLA2	0.513893	0.00575909	0.131516
IPO7	-0.0496701	0.661156	0.836079
ARIH2	-0.263497	0.0791138	0.343948
TNFAIP8	1.53549	0.00770593	0.148235
PGM3	-0.277098	0.157541	0.447092
MOCS3	-0.0886997	0.568697	0.783061
CD2BP2	1.02081	0.0122511	0.18053
BAG4	-0.207779	0.372421	0.652155
AHSA1	0.0389733	0.854627	0.935273
PARN	-0.179241	0.427486	0.693594
PSMG1	-0.126643	0.284022	0.577358
FMNL1	0.191957	0.447794	0.707512
SEC24A	-0.338095	0.077241	0.340174
SEC24B	-0.229142	0.701642	0.860525
TDP2	-0.395918	0.0668962	0.324658
ETHE1	0.207224	0.476957	0.722754
POLR1A	-1.28727	0.101889	0.376675
PCNT	0.924767	0.536371	0.763591
CNOT4	-1.21373	0.0865203	0.353884
STAMBP	-1.07804	0.0187741	0.213118
ASMTL	0.127683	0.776401	0.901606
EYA4	-0.128273	0.627203	0.815869
FGFR1OP	-0.0116602	0.984675	0.993895
POP4	-0.291271	0.443864	0.704875
HERC2	-0.231635	0.69706	0.858188
SNAP29	-0.122445	0.519563	0.751215
OXSR1	-0.0620089	0.647559	0.826648
GGPS1	0.381963	0.331271	0.617771
LDOC1	0.708006	0.0587136	0.304283
HSPA4L	-0.125634	0.575507	0.788774
PTBP3	0.0637552	0.915577	0.965522
LSM8	0.151988	0.362965	0.643971
AP2A1	0.0484283	0.790163	0.908041
STAU1	0.453356	0.26446	0.561563
TTC4	0.0584538	0.76078	0.892534
BAG2	-0.128307	0.42727	0.693594
BAG3	-0.585461	0.0258009	0.228983
CLIC3	0.329749	0.051802	0.289809
EML2	-0.130999	0.245393	0.540864
LATS1	-0.248512	0.407537	0.680825
NUDT14	-0.438451	0.188005	0.481415
BPNT1	-0.203587	0.0999885	0.37388
DDAH2	-0.130069	0.332303	0.617926
ABHD16A	0.0158441	0.989457	0.994039
TXNDC12	1.49915	0.0264765	0.230287
ECD	0.203535	0.17791	0.47069
NUDT3	-0.701712	0.0242267	0.224409
PTTG1	-0.337354	0.0869272	0.355074
BCL10	0.181111	0.111082	0.388565
ZBED1	0.0390737	0.905289	0.96058
MOCS2	-0.0283518	0.811387	0.914948
PAK4	-0.0926863	0.67663	0.846591
CHEK2	0.30151	0.242917	0.539446
ACTL6A	0.125921	0.520071	0.75162
NSD2	-4.24985	4.43048e-10	1.7301e-06
LDHA	-0.0405212	0.69428	0.856608
GLUD1	0.00278052	0.99411	0.996407
DHFR	-0.0203741	0.874484	0.943332
CYB5R3	0.531249	0.187543	0.48118
GSR	-0.324865	0.0354208	0.250123
SOD1	-0.0934702	0.51906	0.751215
PNP	0.0483145	0.849446	0.933077
HPRT1	-0.0786429	0.517551	0.751036
ABL1	-0.35364	0.528883	0.757901
PGK1	-0.266879	0.106963	0.381454
AK1	-0.0601176	0.632307	0.818415
ADA	-0.392819	0.745265	0.887003
ASS1	-0.378033	0.0288216	0.234517
NRAS	-0.185307	0.289637	0.582107
HLA-A	0.0367576	0.860476	0.937351
KRT14	-0.0713319	0.855309	0.935273
KRT6A	-0.100875	0.540582	0.765678
LMNA	3.0462	0.190269	0.483409
MBP	-0.564248	0.00435082	0.120496
TFRC	-0.63168	0.00514955	0.12894
FTL	0.0321193	0.88577	0.950581
FTH1	0.12389	0.682769	0.849112
CAT	0.226754	0.310281	0.601808
RAF1	-0.837562	0.510455	0.74517
ALDOA	-0.0890381	0.466841	0.718005
CSTB	-0.00191777	0.994608	0.996489
ANXA1	-0.10047	0.633079	0.818872
PDGFA	0.381953	0.0467995	0.278771
NR3C1	-0.252604	0.101031	0.375433
SOD2	0.867074	0.0136536	0.194589
TK1	-0.0621275	0.680265	0.847889
KRT1	-0.93323	0.194262	0.490364
TUBB4A	-0.191452	0.324178	0.610668
GAPDH	0.0562476	0.677958	0.846906
ASL	-1.67932	0.00173099	0.068951
CAPNS1	-1.38836	0.16519	0.456735
HSPB1	0.00846355	0.957393	0.984624
TYMS	0.1634	0.38746	0.663616
GNAI2	-0.370678	0.0904337	0.361579
ATP1A1	-0.242197	0.463489	0.715951
ATP1B1	0.588441	0.482235	0.724377
HMGN1	-0.058016	0.822233	0.920797
ISG15	0.122649	0.551728	0.773331
PCCA	1.46808	0.0308849	0.24025
ALPL	0.13065	0.529075	0.757901
EIF2S1	0.314462	0.0469219	0.278771
RPLP1	0.3377	0.145204	0.431196
RPLP2	0.120449	0.5656	0.781831
RPLP0	0.428289	0.021501	0.216998
FABP3	0.255026	0.377826	0.655446
POLR3D	1.94612	4.3046e-06	0.000595484
SSB	-0.0266661	0.841926	0.930575
ITGB1	-0.0466117	0.907238	0.961618
KRT18	0.229384	0.0734659	0.335982
KRT8	0.115791	0.528422	0.757901
UROD	-0.0817759	0.591087	0.797371
FYN	0.0290562	0.956829	0.984624
GLA	1.86557	0.148126	0.434677
GSN	0.182789	0.635995	0.820741
PTMA	-0.404013	0.0818853	0.347035
CDK1	-0.296033	0.26589	0.561802
ATP5F1B	0.42525	0.0442164	0.273474
S100A6	3.8148	0.00211314	0.0764058
EIF4E	0.0411127	0.769093	0.898246
ENO1	-0.235394	0.0972804	0.370574
PYGL	-0.256468	0.194725	0.491214
GPI	0.0295755	0.895407	0.955867
POLB	0.289644	0.286052	0.57903
NPM1	0.485486	0.189212	0.483238
TPM3	-0.244305	0.195494	0.49125
ITGAV	0.563254	0.221496	0.515459
HEXA	-0.409925	0.723885	0.8749
EPHX1	1.01083	0.0193935	0.213379
DBI	0.352086	0.174635	0.46805
LDHB	-0.319658	0.33713	0.621565
GPX1	-0.115543	0.44518	0.706343
PGK2	-0.503764	0.0676336	0.324857
P4HB	1.39668	0.0078169	0.148902
ACYP1	-0.0212042	0.921483	0.969214
CTSD	-0.41677	0.397419	0.672118
ANXA2	-0.00576112	0.984634	0.993895
CAPN1	0.115495	0.471045	0.720001
TUBB	0.156387	0.317135	0.606469
PSAP	1.09805	0.390104	0.665127
HEXB	2.16334	0.0282408	0.232919
CTSL	0.620185	0.0462092	0.27811
PFN1	-0.0649907	0.6971	0.858188
BPGM	-0.000410559	0.998257	0.998513
APRT	-0.112557	0.372898	0.652338
EPRS	-0.233143	0.0956359	0.368825
HSP90AA1	-0.1375	0.343796	0.623459
HNRNPC	-0.84155	0.00746827	0.145818
LYN	-0.77297	0.0364548	0.254167
FH	0.117196	0.333425	0.618833
ERCC1	-0.958113	0.0377103	0.256548
SP1	-0.32302	0.0514009	0.288956
ANXA6	0.217915	0.120863	0.398161
SLC3A2	-0.263575	0.149625	0.436812
PFKM	0.0520191	0.747762	0.887674
HSP90AB1	-0.341724	0.0616026	0.309599
ASNS	-0.0659915	0.673028	0.843445
HMBS	-0.476359	0.0647666	0.31813
PDHA1	2.1176	0.541968	0.766555
MET	-0.558313	0.210159	0.505674
SNRNP70	0.0405165	0.829382	0.923071
ITGA5	-0.038233	0.870494	0.940327
NFIC	0.344969	0.165592	0.456988
VIM	0.0454931	0.843851	0.930933
KRT7	-0.0350987	0.850469	0.933351
GNAI3	-0.118617	0.747085	0.887602
ANXA5	0.0459227	0.729182	0.876697
RPSA	0.495848	0.0425374	0.270535
SNRPA	-0.217781	0.564873	0.781831
GSTP1	-0.400842	0.0588921	0.304283
SNRPC	-0.410104	0.0673166	0.324857
LGALS1	-0.324947	0.104735	0.378952
QDPR	-0.227874	0.0959606	0.368825
HMGB1	-0.130669	0.296864	0.589651
TPM1	-0.145743	0.617113	0.811688
CLTB	-0.0570827	0.759985	0.892534
ANXA4	0.334464	0.0629082	0.314139
CNP	-0.145939	0.40183	0.676648
HOXC6	-0.0251825	0.816961	0.918317
HNRNPA1	0.519522	0.0391932	0.261623
SNRPA1	0.246783	0.119578	0.397069
PARP1	-0.103842	0.580475	0.791088
POLA1	-0.174083	0.176749	0.468968
IFIT2	0.251318	0.734067	0.880114
IFIT1	0.195021	0.305737	0.597475
ALPI	0.168479	0.477085	0.722754
LTA4H	-0.285001	0.0406983	0.267059
ALDOC	-0.63194	0.0750804	0.338304
H2AFZ	0.51472	0.0366285	0.254305
FBXO45	0.389573	0.138458	0.422131
POLR2M	0.213933	0.338805	0.622019
GSTT2	-0.118409	0.602653	0.804842
TRAPPC2	-0.00655382	0.980311	0.993895
SULT1A3	0.0860613	0.535965	0.76357
HSPA1A	0.0476015	0.732734	0.879326
CBSL	-0.34121	0.158392	0.448828
CALM1	-0.261966	0.314152	0.60402
POLR1D	-0.386074	0.041658	0.268783
EEF1AKMT4	-0.231016	0.255305	0.552548
RAP2A	0.587387	0.0203687	0.213379
TROVE2	0.0672502	0.828038	0.923071
GAA	1.29532	0.0206986	0.213379
ARAF	-0.0943422	0.46738	0.718268
HIST1H1E	-0.987787	0.280878	0.575159
PTPRF	-0.362267	0.199568	0.494425
TXN	0.08682	0.516082	0.750019
MAPT	-0.326996	0.221948	0.515871
PRKAR1A	0.406937	0.123651	0.401377
UROS	0.310618	0.0931934	0.364284
ESD	-0.391533	0.00605684	0.135154
HSPD1	0.157051	0.67764	0.846779
CLU	1.33028	0.0207927	0.213379
HSPA5	1.1295	0.106045	0.380268
LAMC1	1.38086	0.00102121	0.050479
HSPA8	-0.159188	0.174581	0.46805
SLC2A1	0.113436	0.643964	0.824449
EPB41	-0.219175	0.330906	0.617531
UMPS	-0.215698	0.13555	0.420646
PYGB	0.243523	0.182098	0.475397
BCR	0.357287	0.375505	0.653162
TOP2A	-0.779619	0.169531	0.463045
G6PD	-0.0583615	0.625789	0.815656
UBL4A	0.272833	0.132629	0.416332
DMD	0.162332	0.226356	0.520536
MTHFD1	0.101238	0.396299	0.671388
ADH5	-0.090205	0.480614	0.724073
CDK4	-0.162621	0.229634	0.522721
PRPS2	-0.320282	0.134319	0.419329
PABPC1	-0.288156	0.196622	0.492344
PCNA	0.0340579	0.900565	0.957666
HARS	0.0354394	0.781245	0.904733
COL6A1	0.120771	0.434327	0.699979
IMPDH2	-0.123995	0.445784	0.706554
TPR	0.098766	0.53927	0.7655
CKB	0.177147	0.0979371	0.372027
ANXA3	0.149667	0.277064	0.570641
ACTN1	0.279547	0.035832	0.2511
PEPD	-0.350188	0.050987	0.287723
XRCC6	-0.0106181	0.934856	0.974393
XRCC5	0.145209	0.425916	0.693001
UNG	-0.257848	0.277429	0.571092
LAMP2	0.861527	0.0574379	0.302235
RNH1	-0.0177049	0.859388	0.937021
EEF2	-0.030986	0.789214	0.90777
KRT10	-1.51004	0.0431485	0.272641
PDIA4	1.53115	0.025106	0.227304
TPT1	0.286185	0.0408457	0.267059
PLS3	0.164016	0.386801	0.663355
APEH	-0.0854839	0.531272	0.760212
GYS1	0.36811	0.0479322	0.280834
PRKAR2A	-0.594037	0.259075	0.555872
ANXA8	0.431511	0.0225794	0.218249
ENO3	-0.249075	0.314686	0.604363
GTF2F2	0.26549	0.0318437	0.240636
MIF	0.181283	0.308264	0.600384
CD99	-0.664778	0.0232335	0.220403
PRKCSH	1.12737	0.124266	0.402704
FDPS	-0.293089	0.0717904	0.332011
CPM	-0.669553	0.0444864	0.273995
AKR1A1	-0.0566225	0.638391	0.821462
PKM	-0.210646	0.117345	0.395001
HSP90B1	1.31086	0.0222967	0.217744
CCNB1	0.312578	0.339459	0.622258
MYL6B	-0.325194	0.147902	0.434677
IDE	-0.228555	0.160414	0.450613
POU2F1	-0.450439	0.26094	0.556815
HNRNPL	-1.26892	0.00527594	0.12894
DARS	0.0575669	0.643116	0.823939
JUP	0.31754	0.315162	0.604771
ETS2	0.241267	0.143571	0.429612
AKR1B1	-0.581438	0.0398563	0.264638
ANPEP	-0.355666	0.0219088	0.217695
GSPT1	-0.349147	0.0821441	0.347035
B4GALT1	-4.52845	0.00472266	0.124608
EZR	-0.518697	0.0106903	0.16901
UCHL3	0.0117616	0.916882	0.966377
NME1	-0.236963	0.360037	0.641231
NQO1	-0.237764	0.239382	0.535695
GNS	0.99313	0.265732	0.561802
PHKG2	0.084326	0.566228	0.782144
RPS2	0.231206	0.697813	0.858624
TCF3	-0.618852	0.126847	0.405683
DSP	-0.001047	0.992536	0.99534
RPA2	-0.452988	0.0342764	0.246955
CD44	-0.0738826	0.644612	0.824558
NQO2	-0.0801654	0.586101	0.79395
CBR1	-0.041196	0.696113	0.857625
CREB1	-0.491309	0.0148182	0.20007
GLB1	1.92609	0.0439461	0.273474
PPP3CB	0.0765134	0.610811	0.808001
NCK1	-0.0201242	0.870245	0.940317
GCFC2	-0.0132461	0.923029	0.969976
HIST1H1B	-1.04245	0.119179	0.396417
HIST1H1C	-0.886738	0.309384	0.601359
POR	0.512869	0.341231	0.622554
FER	-2.00368	0.015127	0.20024
FAH	0.062357	0.75372	0.891092
STMN1	-0.6942	0.0153318	0.201584
YBX3	0.374142	0.0275474	0.2323
HSPA6	0.140572	0.472649	0.720412
HMGA1	-0.395366	0.0953525	0.368825
GOT1	-0.0205393	0.901015	0.957666
PRKCA	-0.117608	0.580267	0.791088
JUNB	2.82374	8.56648e-07	0.000209076
ITGA2	0.272571	0.396717	0.671557
NPR3	-0.525573	0.112577	0.388565
UBTF	0.351991	0.0368603	0.254305
JUND	-0.177269	0.382495	0.659614
PRKACA	0.12677	0.51845	0.751215
CAPN2	-0.425064	0.0421484	0.268937
DES	-1.54404	0.258224	0.555268
CEBPB	-1.01363	0.0433362	0.272641
PTPN2	-0.199687	0.743513	0.885999
AMD1	-0.161009	0.466446	0.717996
CTPS1	-0.2909	0.209809	0.505674
ENG	-0.462999	0.509047	0.744226
DDX5	-0.111394	0.430169	0.69615
PFKL	0.0352252	0.721772	0.87396
LGALS3	0.400167	0.0282897	0.232919
PSMC3	-0.0462242	0.66039	0.835923
TCP1	-0.376529	0.0506574	0.287525
ERCC2	0.0883538	0.681886	0.848825
RPL35A	0.149145	0.451531	0.709133
ARF4	-0.241421	0.133228	0.417539
RPL7	0.120901	0.596317	0.801038
VCL	0.185197	0.286773	0.579331
NAT1	-0.310774	0.257013	0.553577
NELFE	0.155411	0.450988	0.709133
PGAM1	0.00677878	0.986152	0.993895
RCC1	-1.03313	0.0319298	0.240636
LIG1	0.0160131	0.916069	0.965781
XRCC1	-0.351506	0.33781	0.621777
PLCG1	0.379612	0.0543056	0.297901
NCL	0.129323	0.342009	0.622631
HK1	-1.03119	0.000316662	0.0202716
POLR2C	-0.14026	0.688968	0.853288
POLR2E	0.248387	0.226743	0.520536
TRIM21	0.0184182	0.894774	0.955715
TFEB	0.145949	0.385186	0.661165
EIF2AK2	0.358306	0.0225656	0.218249
SRM	-0.159325	0.195291	0.491246
CSNK2A2	-0.0971083	0.47903	0.723641
RXRA	-0.473271	0.438048	0.702503
NFKB1	0.301445	0.195044	0.491246
TYMP	-0.110088	0.414563	0.6848
ATP2B1	-0.940194	0.259238	0.555872
EIF2S2	0.0301852	0.859049	0.937021
ANXA7	-0.169983	0.147587	0.434677
CCNA2	-0.161305	0.519346	0.751215
BTF3	-0.120372	0.690665	0.853577
RAB3A	-0.254489	0.145018	0.430971
RAB4A	1.22018	0.135933	0.420683
RAB5A	0.129961	0.37118	0.651149
RAB6A	-0.486936	0.313662	0.603672
MSH3	-0.0853397	0.913662	0.964271
PSMB1	-0.0657119	0.58052	0.791088
LMNB1	-0.840315	0.115859	0.393685
BCL3	-1.63551	0.338439	0.621777
IL11	0.946556	0.000133433	0.0100203
CAST	-0.359132	0.0290068	0.234517
IMPDH1	0.148969	0.232677	0.526726
RASA1	0.313399	0.285957	0.57903
PTMS	-0.116771	0.596162	0.801038
GSTM3	-0.194938	0.485204	0.725114
ATP6V1B2	-0.35387	0.01939	0.213379
ATP6V1C1	-0.142737	0.384818	0.660825
CSRP1	-0.366144	0.0845778	0.352107
FLNA	0.0847222	0.563804	0.781831
NF1	1.07472	0.135388	0.420596
ACO1	-0.125853	0.474637	0.722601
TGM2	0.275892	0.0926716	0.363998
OSBP	-0.423762	0.338146	0.621777
PCMT1	0.0608874	0.784224	0.905954
FBL	0.250978	0.286327	0.57903
GART	-0.61589	0.033762	0.245585
PAICS	-0.0319628	0.830047	0.923457
SCP2	0.537235	0.296532	0.589475
UBA1	-0.145632	0.218993	0.512542
NME2	0.0778402	0.665846	0.838751
HNRNPA2B1	-0.347185	0.056311	0.300813
CBL	-1.10537	0.0331443	0.243745
PRKACB	-0.265749	0.156048	0.446149
NR4A1	-0.968808	0.0238439	0.223153
XPA	-1.39573	0.00105722	0.0516056
TCEA1	-0.0370274	0.856475	0.935273
SFPQ	0.24344	0.565601	0.781831
TUBG1	-0.809876	0.076711	0.339429
PPIB	0.629608	0.199158	0.494413
WARS	-0.357912	0.105265	0.379205
RPS3	0.29195	0.058063	0.303529
RPS6KB1	-0.506451	0.298243	0.590177
SP100	0.239667	0.478883	0.723641
AHCY	-0.593234	0.0110924	0.173264
CFL1	0.161088	0.274834	0.568599
EIF4B	-0.479086	0.054119	0.297901
F8A1	0.367425	0.0479683	0.280834
CPT2	4.15256	0.205079	0.499897
DTYMK	-0.363072	0.0256383	0.228849
RRM1	-0.0720298	0.549247	0.771514
CHM	0.254825	0.555407	0.777314
EEF1B2	0.311655	0.156684	0.446542
ACP1	0.0332681	0.759748	0.892534
MYL9	0.318821	0.144585	0.43081
POLR2A	0.0165381	0.939921	0.977207
CDK2	0.00200072	0.990789	0.994354
APC	0.0432045	0.912572	0.964176
GRK2	-0.0300075	0.818654	0.91924
MCM3	0.204254	0.203687	0.499094
MPST	0.168711	0.296624	0.589475
RPS12	0.546772	0.020365	0.213379
YY1	-1.40679	0.0256412	0.228849
DNAJB1	0.138893	0.50788	0.743888
DNAJB2	-1.81693	0.242879	0.539446
PSMA1	0.252193	0.0574665	0.302235
PSMA2	0.253774	0.175883	0.468467
PSMA3	0.0277548	0.860105	0.937351
PSMA4	0.087717	0.520902	0.752264
NFKBIA	-0.00910414	0.980166	0.993895
ITGA3	0.132786	0.51925	0.751215
MSN	-0.141537	0.446917	0.707238
DDX6	0.42367	0.101384	0.376214
CTNNA2	-0.179636	0.455536	0.7122
DNMT1	-0.13381	0.68258	0.849112
U2AF2	-0.277479	0.335593	0.620356
RPL13	0.125722	0.502128	0.738812
S100A4	0.156901	0.467312	0.718268
HMGB2	0.118067	0.565368	0.781831
PTBP1	0.252209	0.185941	0.478642
TARS	-0.184333	0.18301	0.476037
VARS	0.26501	0.0801766	0.345503
EEF1G	0.203056	0.110146	0.387495
STOM	-1.81239	0.000325338	0.020491
YWHAQ	0.0597448	0.664443	0.837795
MAPK3	0.291939	0.030788	0.24025
MARK3	-1.03766	0.0111886	0.173379
ARNT	-0.0513906	0.735933	0.881269
RPL10	-0.136473	0.584244	0.793526
RPA1	-0.257009	0.298491	0.590177
APEX1	-0.116394	0.321223	0.610536
DCK	0.290821	0.214462	0.508862
CAD	0.260216	0.0673426	0.324857
CALR	2.62077	0.0290571	0.234517
MAP4	0.360953	0.0576465	0.302235
CANX	1.18375	0.108002	0.383197
PSMB8	0.311132	0.466641	0.717996
PSMA5	0.228212	0.0862868	0.353884
PSMB4	-0.25402	0.104242	0.378952
PSMB6	0.0642807	0.778257	0.902612
PSMB5	0.0668965	0.727911	0.876697
TMOD1	-0.0586258	0.900625	0.957666
ITPRID2	-0.608624	0.37137	0.65119
POLD1	0.0734451	0.681634	0.848782
MAPK1	-0.0361677	0.863016	0.937351
GCA	-0.158386	0.256167	0.553137
ERCC5	0.0883314	0.723149	0.8749
LAP3	-0.188978	0.12157	0.398265
S100A2	0.596395	0.0101186	0.165762
GTF2E1	0.113019	0.552535	0.774183
GTF2E2	-0.165419	0.911936	0.964176
TPP2	0.145058	0.417654	0.6866
IMPA1	-0.163761	0.214491	0.508862
SHC1	-0.632344	0.00675142	0.140723
MPG	-0.80984	0.0609161	0.309102
CRABP2	-0.335042	0.046971	0.278771
TKT	-0.111702	0.620042	0.811688
CASP1	0.0967467	0.756615	0.892349
PML	-0.56861	0.493556	0.731714
EEF1D	0.339608	0.0955866	0.368825
MARCKS	-0.0135523	0.947386	0.981311
ERP29	1.1097	0.0260277	0.230287
PRDX6	-0.332465	0.11262	0.388565
BLVRB	0.408577	0.283632	0.576877
PRDX5	0.25428	0.0682908	0.326444
DDT	0.436167	0.0179309	0.210603
GCHFR	-0.371403	0.142962	0.428448
PRDX3	0.277755	0.698333	0.858624
RPL12	0.121682	0.478548	0.723641
CMPK1	-0.366854	0.028332	0.232919
PEBP1	0.254761	0.126104	0.40516
PDIA3	1.65438	0.00120705	0.0561133
PPP2R1A	0.346517	0.0709488	0.330615
PPP2R1B	-0.130189	0.273922	0.568599
CDC27	0.0154784	0.886553	0.950835
WEE1	0.416793	0.0763467	0.338404
CDC25C	-0.170904	0.388139	0.66419
NMT1	0.136129	0.347328	0.626764
ADSS	-0.202663	0.111917	0.388565
ADSL	-0.256798	0.0604948	0.307995
PKLR	0.0244313	0.962309	0.986046
CLIP1	-0.114216	0.531659	0.760487
SRI	-0.020941	0.952335	0.982651
GSTT1	0.872895	0.00711964	0.141848
SERPINB1	-0.319275	0.0184301	0.213079
SLC7A1	-0.0985993	0.47189	0.720001
ALDH3A1	-0.841145	0.00129242	0.0586851
POLR2B	0.234125	0.118182	0.395129
GDI1	-0.171029	0.21158	0.506846
MAT2A	-0.431448	0.0085126	0.151804
PRKAR1B	0.167041	0.184147	0.477169
CPS1	0.0476205	0.831566	0.924357
TIA1	-0.448991	0.12801	0.407029
DNAJA1	-0.123814	0.279276	0.573382
AKT1	-0.0708061	0.643681	0.824393
AKT2	-0.827643	0.0301636	0.237957
UQCRC1	0.293413	0.22841	0.522477
ATIC	-0.228904	0.121118	0.398161
HNRNPH3	-0.750175	0.0281065	0.232919
HNRNPH1	-1.47638	0.0162104	0.206868
YWHAB	0.0938733	0.457353	0.712675
SFN	-0.0999383	0.540081	0.765571
STIP1	-0.360599	0.0449801	0.274449
S100A11	-0.293748	0.271805	0.567897
L1CAM	-0.334257	0.338514	0.621777
INPP5B	0.468794	0.0169988	0.209393
PRDX2	-0.0196659	0.958687	0.985139
DCTD	0.0288237	0.910609	0.963441
GBP1	0.336344	0.130082	0.41098
GBP2	-0.0906876	0.448469	0.707512
HPD	0.177683	0.211037	0.506203
GTF2H1	-0.917871	0.373917	0.652433
CTH	-0.501396	0.00411869	0.117885
RPL9	0.365712	0.0288073	0.234517
ACSL1	-0.301236	0.178511	0.471961
KIF5B	-0.122505	0.373528	0.652338
CSTF2	0.409645	0.054196	0.297901
DUT	-0.133314	0.45135	0.709133
CKS2	-0.0668902	0.683938	0.850024
TTK	0.0936138	0.644147	0.824449
MCM4	0.281549	0.0667231	0.324475
MCM5	-0.103132	0.562107	0.781531
MCM7	-0.115049	0.471653	0.720001
SHMT1	0.10814	0.736312	0.881269
SHMT2	0.732449	0.195694	0.491305
HSPA1L	-1.27518	0.079183	0.343948
HSPA4	-0.261782	0.0419515	0.268783
MPI	0.018446	0.883779	0.949685
PFN2	-0.123938	0.451352	0.709133
CTNNA1	-0.00945801	0.953403	0.982691
CTNNB1	-0.331582	0.280823	0.575159
PHB	-0.13298	0.886262	0.950784
SERPINB6	0.0868721	0.700247	0.860094
RDX	0.0352126	0.862611	0.937351
RPA3	-0.0203358	0.893796	0.955199
RFC4	0.345707	0.0472008	0.279695
RFC2	0.246563	0.0689983	0.327784
RFC1	-0.0317401	0.96026	0.985738
RPL22	0.45849	0.0547489	0.297901
GTF2F1	0.432429	0.0312183	0.240636
SPR	-0.0573184	0.638448	0.821462
KRT9	-2.36031	0.000382159	0.022959
AGL	0.31074	0.138039	0.421787
MYH9	0.179436	0.256574	0.553384
MYH10	3.61404	7.19496e-08	4.01376e-05
COPB2	0.367685	0.0244331	0.225185
ADD1	0.106288	0.482825	0.724377
BSG	-0.0610583	0.794267	0.908254
FUS	1.03114	0.0314924	0.240636
NUP214	0.244579	0.328265	0.615024
DEK	-0.833085	0.0723662	0.333636
GLRX	1.10349	0.0225388	0.218249
CHKA	-0.212358	0.251665	0.549081
FLT4	-1.48994	0.00883812	0.154075
PSMC2	-0.0672949	0.659603	0.835198
ARL2	-0.362447	0.0801574	0.345503
ARL3	0.140767	0.5951	0.800505
MAP2K2	-0.476551	0.00305825	0.0963291
ATP6V1E1	0.399934	0.0633881	0.314924
RPL4	-0.00217965	0.991994	0.995052
NUDT1	0.090613	0.728533	0.876697
PGM1	0.152371	0.156965	0.446754
PPP1CC	-0.210124	0.0912269	0.362402
TGFBR1	0.347024	0.0630978	0.314321
GNL1	-0.269904	0.209576	0.505568
SERPINB5	0.03564	0.844069	0.930933
POLR2I	0.0611461	0.943628	0.979497
SRP14	1.19445	0.18069	0.474154
NUP62	0.608236	0.0743279	0.337893
HPCAL1	0.109813	0.586161	0.79395
FDFT1	0.948847	0.00448379	0.121108
TAGLN2	0.32487	0.0550945	0.298397
TALDO1	0.174262	0.259787	0.555872
SNCA	-0.786986	0.00503062	0.12894
ETFB	0.205006	0.382277	0.659614
GGCX	0.178344	0.588853	0.795769
ATP6V1A	-0.147488	0.224621	0.51749
HSPA9	0.121046	0.707029	0.865047
EIF4A3	0.0399685	0.802995	0.912271
IGHMBP2	0.068713	0.566069	0.782144
RPS19	0.678383	0.000761311	0.0407249
RPL3	-0.0290536	0.868194	0.939401
ANP32A	0.0645045	0.896851	0.956363
FEN1	0.487315	0.0759582	0.338404
CAPG	0.150312	0.241966	0.538698
CAP2	-0.304089	0.0970686	0.370531
TXLNA	0.2415	0.134422	0.419329
CCT6A	-0.0695241	0.657274	0.833871
NNMT	0.149277	0.277036	0.570641
PBX1	0.0826577	0.736615	0.881269
ARL1	0.266022	0.18876	0.4827
MLH1	0.780859	0.00905006	0.156374
STAT3	-0.0305748	0.839117	0.928716
USP8	-0.543009	0.00660509	0.140723
PEX19	-0.152456	0.276276	0.569803
MDH1	0.299205	0.243685	0.540062
MDH2	0.533616	0.507617	0.743888
RFC5	0.088186	0.407781	0.680825
RFC3	0.439714	0.118142	0.395129
HADHA	0.461235	0.0643996	0.317125
EIF2S3	-0.0571843	0.807883	0.914422
ETV3	0.186021	0.367962	0.649539
CETN2	0.261586	0.215295	0.509532
EIF2D	0.285678	0.267458	0.562122
BUD31	0.724764	0.0696957	0.329243
NAA10	-0.217025	0.0746744	0.337895
CSK	-0.252876	0.0925827	0.363998
GARS	-0.562729	0.0177317	0.210603
IARS	0.0453467	0.84533	0.930933
EIF1	0.556381	0.0581721	0.303693
PRKCI	0.362322	0.0324235	0.242535
ACTR1B	0.167111	0.238922	0.535585
ECI1	0.368115	0.170037	0.463104
TMPO	-0.454982	0.191898	0.487232
STAT1	-0.272979	0.063674	0.315554
STAT6	-0.13123	0.322645	0.610641
MTREX	0.750915	0.112639	0.388565
AKR1C3	-0.325372	0.149308	0.436812
PIK3CB	0.191744	0.468696	0.718729
MTOR	0.338553	0.0323804	0.242535
EPS15	-0.39057	0.476578	0.722754
CASP3	-0.747914	0.000336861	0.02088
CASP2	-1.13848	0.0965861	0.369519
RPS27	-0.0885738	0.610343	0.807655
ABL2	-0.0633307	0.760925	0.892534
NCAPD3	-0.330285	0.252846	0.549757
LRPPRC	0.779609	0.00929898	0.15857
RPL35	1.16476	0.17872	0.472192
CDKN2A	-0.0386229	0.828986	0.923071
CDKN2C	0.848726	0.0611954	0.309102
PRCP	1.38206	0.00275751	0.0928281
HTT	0.139755	0.373353	0.652338
MTHFR	-0.185675	0.264864	0.561649
PAFAH1B1	-0.115899	0.49259	0.731549
MCAM	-0.0547568	0.845505	0.930933
MATR3	0.144549	0.76578	0.896663
MSH2	0.0816049	0.679782	0.847557
GPD2	0.492148	0.278273	0.571623
MAGEA1	0.337358	0.0986196	0.372446
MAGEA12	-0.813156	0.0163154	0.207005
RANBP1	-0.392152	0.110563	0.3881
NAMPT	-0.00590973	0.95815	0.984884
PSMC4	0.35941	0.0275415	0.2323
CBX5	0.612367	0.104406	0.378952
USP5	0.197124	0.294242	0.587731
MAPK8	0.192986	0.544957	0.769641
MAP2K4	-0.0505091	0.648531	0.82729
MKI67	1.81389	0.00858399	0.15183
PHKA2	-0.239629	0.343369	0.623364
RANGAP1	0.321117	0.0257131	0.228849
RECQL	0.39764	0.00828139	0.151804
NOP2	0.00399678	0.987588	0.993951
CRK	0.0107393	0.94597	0.980885
CRKL	-0.281652	0.082571	0.347165
BAG6	-0.150028	0.375004	0.65258
MAP2K3	-0.293936	0.218064	0.512182
BRCC3	0.744744	0.14848	0.435297
RPL27A	0.380101	0.126663	0.405683
RPL5	-0.0107762	0.964855	0.987358
RPL21	0.106645	0.516918	0.750674
RPL28	0.256777	0.196745	0.492344
RPS9	0.150092	0.364536	0.645878
RPS5	0.306009	0.150785	0.438433
MAP1B	0.567872	0.0114975	0.175059
GNPDA1	0.109505	0.459011	0.713293
NEDD4	0.139059	0.696203	0.857625
YAP1	-0.00428426	0.986955	0.993895
IQGAP1	-0.118399	0.482156	0.724377
GYG1	0.390215	0.197768	0.494102
RABIF	-0.211614	0.248911	0.546987
PLA2G4A	-0.0400331	0.772113	0.900568
CAPZA2	0.132637	0.407201	0.680825
CAPZB	0.542676	0.0586524	0.304283
QARS	0.0382962	0.781174	0.904733
RPL29	0.0161786	0.940313	0.977355
LIMS1	0.191697	0.322353	0.610641
PREP	-0.305909	0.671236	0.842799
ME1	-0.335247	0.0366785	0.254305
IREB2	-0.166045	0.436076	0.701061
PIP4K2A	0.208569	0.464253	0.716282
SOX9	-0.162064	0.462088	0.715768
ARCN1	0.0728532	0.633015	0.818872
LSS	0.371393	0.184745	0.477191
GCLC	-0.182069	0.26634	0.561802
GCLM	-0.0297882	0.788783	0.907542
PSMD8	0.172352	0.233231	0.527675
PRRC2A	0.139566	0.609245	0.807473
GSS	-0.265294	0.0555366	0.29872
CCT5	0.0319735	0.847683	0.931927
CSNK1A1	-0.02656	0.89035	0.953683
CSNK1D	0.223964	0.141943	0.428168
PITPNB	-0.227067	0.141625	0.428053
CD97	-2.43719	0.171672	0.464247
POLD2	-0.0300845	0.867773	0.939205
MARCKSL1	0.655767	0.0271121	0.232177
PXN	0.297606	0.189868	0.483409
MAPKAPK2	-0.174017	0.58893	0.795769
ALDH9A1	-0.0499249	0.783332	0.905954
RPL34	-0.00872419	0.984951	0.993895
RPIA	-0.591799	0.00770587	0.148235
LMAN1	-0.42909	0.658762	0.834674
NASP	-0.480977	0.159597	0.450307
FASN	-0.279685	0.100823	0.375322
FNTA	0.0507967	0.674575	0.845077
DHPS	0.313069	0.207106	0.502602
CCT3	0.00330716	0.98495	0.993895
TUFM	0.796722	0.293713	0.586975
ALDH7A1	-0.135123	0.352258	0.632154
CDC34	-0.166089	0.383106	0.659614
INPP1	-0.105811	0.504014	0.740472
SRP9	0.193698	0.177177	0.469386
PCYT1A	0.147137	0.312208	0.603253
AARS	0.0270777	0.842447	0.930675
CARS	-0.319141	0.113293	0.38946
SARS	-0.105775	0.584394	0.793526
PPM1F	0.0899467	0.640167	0.822137
PRIM1	-0.0114246	0.947648	0.981322
PRIM2	-0.00923591	0.956751	0.984624
CSNK1E	-0.176753	0.415046	0.685198
PSMB3	-0.0969081	0.563555	0.781831
PSMB2	0.0408854	0.813489	0.916323
MCM2	-0.140411	0.33941	0.622258
VPS41	0.344274	0.655164	0.832276
TMED10	0.570004	0.165171	0.456735
EIF2B2	0.311447	0.0381868	0.257103
HINT1	-0.0282446	0.789772	0.908041
NUP153	-1.34343	0.157366	0.447092
RANBP2	0.529821	0.14978	0.436812
TSC2	0.0236193	0.928793	0.973935
GSK3A	-0.386978	0.118489	0.395541
GSK3B	-0.566005	0.0827166	0.347321
NT5C2	-0.276611	0.0736758	0.336496
SEPHS1	0.117148	0.461634	0.715633
GMPS	-0.204693	0.169307	0.463045
LIG3	-2.75941	0.107973	0.383197
LIG4	0.226091	0.323445	0.610641
CDKN1C	-0.487333	0.0556445	0.298888
MRE11	-0.297593	0.229321	0.522477
HNMT	-0.959242	0.155938	0.446149
GDI2	-0.10916	0.513907	0.747414
CPT1A	0.791044	0.00267777	0.0917254
SERPINB8	-0.359842	0.212051	0.507079
SERPINH1	0.896155	0.134669	0.419507
PEX5	0.141714	0.627157	0.815869
ERF	0.543003	0.136637	0.42069
VASP	0.325537	0.0553905	0.298713
DNM2	-0.569332	0.0291468	0.234517
METAP2	-0.0915681	0.409352	0.681963
NUDT2	-0.120521	0.656651	0.833622
CDK7	-0.0811659	0.514556	0.74808
HLCS	0.355765	0.349707	0.629563
KNTC1	0.176482	0.374587	0.65258
CDK9	-0.182245	0.407106	0.680825
LRBA	-0.240539	0.205745	0.50027
RPL14	0.259964	0.116917	0.395001
CCT8	-0.104315	0.538839	0.7655
CCT4	0.01878	0.862083	0.937351
ANXA11	0.0897479	0.470105	0.720001
PAPOLA	0.412418	0.0906349	0.36184
FXR1	-0.407165	0.399126	0.673684
FXR2	-1.29885	0.00250111	0.0877969
RAB5C	1.18768	0.0569078	0.302235
RAB7A	-0.198834	0.309053	0.601022
RAB9A	0.426913	0.0907148	0.36184
RAB13	-0.0578485	0.701476	0.860525
RAB28	-0.904015	0.000240854	0.0159412
DAP	-0.123186	0.835674	0.927075
DUSP3	0.117642	0.335714	0.620356
GALK1	-0.0219575	0.82752	0.923071
TPMT	-0.349388	0.0188569	0.213361
HCFC1	0.144989	0.175214	0.468316
IRAK1	0.116831	0.495414	0.733634
HSD17B4	-0.187759	0.82902	0.923071
PSMD7	0.0929601	0.657193	0.833871
STAT5B	-0.174328	0.291801	0.58495
USP11	0.639939	0.09269	0.363998
RPS6KA3	0.0752241	0.829338	0.923071
HDGF	-0.207235	0.254965	0.552548
CCNH	-2.65047	0.00632479	0.137979
HNRNPA3	-0.765511	0.0195558	0.213379
MYOM1	-0.517597	0.0228354	0.219826
PGD	-0.348415	0.0281483	0.232919
HNRNPM	0.0999316	0.470481	0.720001
KPNA2	0.109293	0.483235	0.724377
KPNA1	0.876731	0.0935002	0.364754
RAP1GDS1	0.153098	0.28991	0.582355
POLR2H	-0.395926	0.379955	0.657388
POLR2J	-0.602677	0.0176272	0.210603
MAP2K6	-0.0729306	0.609999	0.807473
ARHGDIA	-0.191963	0.156409	0.446149
SLC7A2	-0.381112	0.582551	0.792701
AGFG1	0.290082	0.165384	0.456735
HNRNPF	0.124189	0.671099	0.842799
STAT2	0.0480851	0.90994	0.963441
GTF2A1	0.121797	0.620857	0.811835
MSH6	1.02852	0.000179586	0.0123032
KIF11	-0.0593618	0.77709	0.902062
VAV2	-0.312591	0.088394	0.357282
ZNF143	0.737832	0.00541521	0.12894
RIDA	-0.0474555	0.745927	0.887261
SMS	0.00112863	0.994703	0.996489
HK2	-0.195397	0.353088	0.632771
THOP1	-0.272951	0.180982	0.474154
AKR1C2	-0.232635	0.160709	0.450613
CAPZA1	0.286634	0.0627919	0.314139
CRIP2	0.150521	0.45287	0.710509
NUP98	0.0324222	0.783214	0.905954
BLVRA	0.277792	0.15743	0.447092
PPP5C	-0.276513	0.104401	0.378952
PLK1	-0.126863	0.707102	0.865047
ARFIP2	-0.750327	0.00973274	0.161729
ARFIP1	0.25166	0.298541	0.590177
NUBP1	-0.66779	0.0213316	0.216363
ACLY	-0.36981	0.0314755	0.240636
METAP1	0.360027	0.114985	0.393057
MVD	-0.737343	0.026805	0.230535
PGGT1B	-0.491509	0.214221	0.50884
RABGGTB	-0.380144	0.062643	0.314019
COPB1	0.0399526	0.752373	0.890039
COPA	0.144251	0.203291	0.499094
CTSC	1.41435	0.0179592	0.210603
CLTCL1	0.253858	0.313585	0.603672
AP2S1	-0.0982563	0.636554	0.821107
SLC16A1	-0.3831	0.276365	0.569803
IST1	-0.284931	0.0695679	0.329243
SEC24C	0.06291	0.709049	0.866073
SUB1	0.0450663	0.715673	0.869981
CLNS1A	0.0869467	0.421433	0.688001
RARS	0.28538	0.0762365	0.338404
ATXN3	0.0719123	0.623229	0.813406
ATN1	-0.764261	0.340514	0.622554
PMS1	0.313595	0.144646	0.43081
CACNA2D1	0.234504	0.508446	0.743888
YARS	0.003306	0.976075	0.993632
USP14	-0.352774	0.0437408	0.273474
PRKAG1	-0.52775	0.0168666	0.209093
PRKAA2	0.286292	0.192842	0.488894
HSPA2	-0.234745	0.136062	0.420683
ATP1B3	-0.279111	0.279652	0.573852
RAD23A	0.00203279	0.986932	0.993895
RAD23B	-0.764729	0.0173927	0.210603
PDE1A	0.0677205	0.966403	0.988166
AK2	0.548545	0.0543538	0.297901
NAPA	0.052809	0.67909	0.84752
EIF5	0.329683	0.0168175	0.209093
SLC12A2	0.104735	0.707553	0.865329
PSMD4	0.0962306	0.560697	0.781135
DRG2	-0.0625823	0.799099	0.909231
CSE1L	-0.420551	0.0112472	0.173598
VCP	-0.0385854	0.788223	0.907165
MFAP1	0.529342	0.0351662	0.250123
MANF	0.913526	0.215907	0.509745
NAP1L1	-0.208925	0.223216	0.516594
CASP7	-0.317619	0.219061	0.512542
CASP9	-0.430221	0.0776138	0.340541
CASP6	-0.182879	0.223771	0.516594
ADK	-0.11899	0.635368	0.820312
ADAR	-0.820396	0.022358	0.217744
LAMB2	0.342049	0.387065	0.663516
TPD52	-0.503446	0.0290475	0.234517
SEC13	-0.143162	0.310296	0.601808
SNU13	-0.386228	0.295317	0.588647
NPEPPS	-0.051469	0.751798	0.889628
EIF3B	-0.182107	0.263777	0.560723
BID	-0.0284856	0.852593	0.93443
MARS	0.0179285	0.913603	0.964271
ITGA1	0.308126	0.311217	0.602529
ARPP19	0.0804819	0.677063	0.846591
MAZ	-0.104922	0.837667	0.928027
POLE2	-0.163454	0.715813	0.869981
HDAC4	0.0190604	0.884152	0.949825
CTBP2	0.313791	0.7751	0.900823
BCAR1	0.0143044	0.90642	0.961318
CFAP298	0.215279	0.243578	0.540062
WDR4	-0.467177	0.0116816	0.176126
TMEM33	1.97653	6.84645e-05	0.00607622
GEMIN4	0.257903	0.238876	0.535585
NUP107	-0.285797	0.438052	0.702503
EEFSEC	0.0342646	0.803948	0.912271
SESN2	-0.156874	0.611495	0.808357
EPPK1	-0.0888324	0.573418	0.787409
MTPN	-0.132973	0.480471	0.724073
ARPC4	0.0992486	0.463486	0.715951
ANAPC15	-1.58933	0.0011412	0.0543464
TPI1	-0.0737793	0.568631	0.783061
EIF3E	-0.0150492	0.936848	0.975051
PPP4C	0.10086	0.519598	0.751215
GABARAPL2	-0.563974	0.0163271	0.207005
MYL6	-0.114821	0.637121	0.821107
ACTB	0.141534	0.685348	0.851387
EIF4A1	-0.342125	0.097914	0.372027
RPS20	0.212322	0.142654	0.428182
PRPS1	-0.578852	0.025124	0.227304
PSMA6	-0.203611	0.185575	0.478331
S100A10	0.119009	0.873444	0.942991
CDC42	0.16292	0.379197	0.656658
DSTN	-0.305958	0.186088	0.478704
GMFB	-0.0921525	0.432606	0.698357
RAB8A	0.110289	0.562182	0.781531
SRP54	0.93346	0.0863878	0.353884
RAB2A	0.136765	0.259673	0.555872
RAB5B	-0.405688	0.35032	0.629834
CKS1B	-0.355841	0.347685	0.627117
RAB10	0.386889	0.214964	0.509366
UBE2D3	-0.34717	0.466557	0.717996
UBE2M	0.125857	0.322961	0.610641
UBE2K	-0.0890944	0.62686	0.815869
UBE2N	-0.202177	0.562563	0.781717
RAB14	-0.090907	0.612269	0.808833
ACTR3	-0.393658	0.0704948	0.330089
ACTR2	-0.122018	0.399207	0.673684
ACTR1A	-0.195924	0.394779	0.669542
COPS2	0.563979	0.0591164	0.304551
ABCE1	0.0323613	0.866983	0.939205
MAX	0.207346	0.539672	0.7655
RPS3A	-0.0264468	0.896112	0.956097
PSME3	0.231697	0.381052	0.658994
RPL15	-0.0526576	0.796431	0.908579
MAGOH	-0.470916	0.0805353	0.345503
RPL27	0.485207	0.00174805	0.068951
ATP6V0D1	-1.47964	0.000117908	0.00902803
PCBD1	0.180697	0.127328	0.406555
RPL37A	-0.14394	0.430065	0.69615
RHOA	-1.75675	0.101045	0.375433
NAA20	0.353489	0.0420554	0.268783
HSPE1	1.08793	0.00261649	0.0904194
VBP1	-0.168354	0.388047	0.66419
STXBP1	-0.118828	0.513259	0.747028
COPZ1	0.0380634	0.814522	0.916895
SUMO2	0.00895766	0.987386	0.993951
UFM1	0.337016	0.317309	0.606507
DCAF7	-0.516054	0.0266327	0.230287
WDR5	0.0641343	0.749919	0.888894
AP1S1	0.263658	0.104592	0.378952
NUTF2	-0.0152544	0.965374	0.987371
HNRNPK	0.240605	0.165249	0.456735
YWHAG	0.303511	0.0595515	0.305182
RPS7	0.395401	0.0338637	0.245585
PPP1CA	-0.0446986	0.701929	0.860607
PPP1CB	-0.863341	0.00677219	0.140723
NCS1	0.345436	0.460503	0.714926
PSMC1	-0.233485	0.0821855	0.347035
PSMC5	-0.164672	0.235288	0.530566
RPS8	0.342395	0.0278112	0.2325
RPS15A	0.0308278	0.828517	0.923071
RPS16	-0.0838225	0.506216	0.74259
UBE2H	0.184598	0.418468	0.6866
YWHAE	0.0550656	0.613666	0.81013
RPS14	0.0823457	0.538573	0.7655
RPS23	0.644361	0.0255891	0.228849
RPS18	0.154652	0.237778	0.534864
RPS13	0.412341	0.0697271	0.329243
RPS11	0.342187	0.0447294	0.273995
SNRPE	0.18669	0.41617	0.686294
SNRPF	-0.973198	0.00789844	0.149002
LSM3	-0.00398866	0.980849	0.993895
LSM6	-0.192489	0.341648	0.622554
SNRPD1	-0.408844	0.00575204	0.131516
SNRPD2	-0.285777	0.175736	0.468467
SNRPD3	-0.592618	0.00289687	0.0946756
BTG1	0.0954827	0.563266	0.781831
TMSB4X	0.0435697	0.814128	0.916716
ARF6	0.174021	0.435476	0.700674
PSMC6	0.0136666	0.935973	0.974589
TBPL1	-0.376637	0.0925321	0.363998
RPL7A	-0.00372536	0.980448	0.993895
POLR2G	-1.37873	0.00142015	0.0605222
ETF1	-0.250071	0.0713585	0.331338
YPEL5	-0.108045	0.837084	0.92785
RPS4X	0.0718658	0.744099	0.886256
RPL23A	0.379435	0.00844968	0.151804
RPS6	0.21605	0.29707	0.589673
HIST1H4A	-0.598219	0.229328	0.522477
RAB1A	-0.221071	0.44533	0.706343
RAN	-0.126798	0.346339	0.625557
RPL23	0.640021	0.00847979	0.151804
RPS15	0.428211	0.0475439	0.280001
RPS24	0.346033	0.129601	0.410122
RPS25	0.248025	0.0729475	0.335129
RPS26	0.146918	0.291604	0.584855
RPS28	0.776551	0.0246233	0.225185
GNB1	-1.24032	0.00958603	0.160659
POLR2L	-0.162014	0.593258	0.798852
RBX1	0.185937	0.448426	0.707512
RPL30	-0.079269	0.65104	0.829194
RPL39	0.339245	0.0928197	0.363998
RPL31	0.780976	0.0121984	0.180435
RPL10A	0.165155	0.425401	0.69274
RPL32	0.126103	0.536199	0.763591
RPL11	0.355341	0.045054	0.274471
RPL8	0.425035	0.0199613	0.213379
PPIA	-0.244247	0.312861	0.603617
FKBP1A	0.177556	0.319338	0.609438
GRB2	-0.655366	0.00302874	0.0963291
RAC1	-1.41041	0.0276024	0.2323
AP2B1	-0.144373	0.3439	0.623459
GNAI1	-0.696271	0.0327678	0.243267
YWHAZ	0.223314	0.0808073	0.346
PPP2R2A	-0.206294	0.119946	0.397614
SUMO1	-0.530278	0.016435	0.207698
RPL38	0.00664447	0.982097	0.993895
SKP1	-0.39868	0.0728082	0.334968
RPS21	0.103232	0.471243	0.720001
EIF5A	-0.0703391	0.768763	0.898246
RACK1	0.201815	0.167977	0.460072
ACTG2	-0.19704	0.239214	0.535695
SUPT4H1	0.0509066	0.809663	0.914422
UBE2I	0.0790124	0.717704	0.870653
TMSB10	-0.0458798	0.847184	0.931902
YBX1	0.29285	0.19628	0.492275
CSNK2B	0.39839	0.517253	0.750882
TPM4	-0.133954	0.426566	0.69348
UBE2L3	0.32107	0.193554	0.48921
TUBA4A	0.280788	0.255327	0.552548
TUBB4B	-0.214303	0.287019	0.579529
CSNK2A1	-0.294643	0.0305468	0.24001
PAFAH1B2	0.458837	0.00419616	0.117885
CXADR	-3.12454	3.94621e-06	0.00057074
IGBP1	-0.0333569	0.823358	0.921264
PSPH	-0.149238	0.177017	0.469281
EIF4G2	0.408435	0.0367483	0.254305
RPP38	-0.153722	0.476121	0.722754
RPP30	0.261268	0.151985	0.440282
GTF2I	-0.475162	0.571123	0.785295
PIP4K2B	-0.152793	0.788163	0.907165
SRPK2	0.313747	0.0566431	0.301351
CCT2	0.125078	0.335639	0.620356
RAE1	0.726167	0.0554567	0.298713
GSTO1	-0.142589	0.478104	0.723641
ST5	-0.200665	0.667399	0.840165
PRKDC	0.316844	0.041826	0.268783
ARG2	0.0672136	0.595342	0.800555
CRADD	0.253522	0.117003	0.395001
IFI35	-0.0112583	0.933261	0.974393
BASP1	-0.0896209	0.724935	0.875346
TMF1	-0.762657	0.390622	0.665127
MRPS25	-0.280999	0.151909	0.440282
HMGN5	-0.19452	0.335873	0.620356
LSM11	-0.0605571	0.798018	0.909129
COG7	0.00828617	0.953174	0.982691
RPL24	0.266938	0.240616	0.537702
ARF1	-0.20491	0.508625	0.743888
ARF5	-0.00408877	0.975968	0.993632
RHOG	0.130836	0.518402	0.751215
RPL19	0.135233	0.317912	0.60736
SRSF3	-0.020464	0.938259	0.976071
FOXK1	-0.0661376	0.631101	0.817602
CCZ1B	-0.337491	0.066203	0.32275
DAB2	0.135071	0.305852	0.597475
XIAP	-0.534585	0.0721339	0.332958
RBM10	0.34366	0.484267	0.724491
RBM3	0.369117	0.228808	0.522477
CYCS	0.268264	0.619342	0.811688
MPP1	-0.459247	0.419585	0.687482
PITPNA	-0.19897	0.212186	0.50709
HDLBP	0.212779	0.175393	0.468467
GTF2B	-0.0538599	0.759353	0.892534
CDK6	0.0164887	0.922408	0.969583
CDK5	0.384938	0.065875	0.321657
CDK17	0.600991	0.0754868	0.338404
PURA	0.376664	0.0474944	0.280001
CDC42EP1	-0.154228	0.314087	0.60402
CLTC	-0.00221309	0.990408	0.994246
HSF1	0.202933	0.107688	0.383197
NFKB2	-0.027776	0.861577	0.937351
FKBP3	1.02111	0.010381	0.167511
REEP5	0.583821	0.11764	0.395001
SORD	-0.0861975	0.708222	0.865876
HNRNPU	-0.178242	0.501816	0.738812
SPTBN1	-0.00684557	0.973976	0.992272
TIAL1	-0.204287	0.186542	0.479241
SET	-0.146734	0.530095	0.759083
SRSF2	0.172663	0.481981	0.724377
FOXK2	-1.44421	8.59154e-05	0.00698958
RELB	0.0532729	0.843531	0.930933
GALK2	-0.00591015	0.977565	0.993895
AMPD2	-0.15355	0.324932	0.611205
FABP5	-0.0991198	0.588911	0.795769
CAP1	-0.0876181	0.550052	0.771954
HMGCS1	-0.283547	0.324511	0.610922
IFITM3	-0.214943	0.603086	0.80487
SLC7A5	0.270288	0.222201	0.515871
DR1	0.121697	0.579982	0.791088
TFAP4	-0.276238	0.429051	0.694917
EXOSC10	0.819885	0.262298	0.558491
OTUD4	0.0515458	0.762092	0.893416
PFKP	-0.136981	0.579574	0.791088
EWSR1	0.457537	0.208061	0.503706
OCRL	0.134424	0.690105	0.853577
PLCB3	0.174208	0.366874	0.647961
TAGLN	0.282957	0.809865	0.914422
CENPE	0.129539	0.72749	0.876697
KIF23	-0.971302	0.0991319	0.373658
COL7A1	-0.0366602	0.926102	0.972158
ID3	1.192	0.000159142	0.0112991
RPL18A	0.318535	0.0319415	0.240636
MAP2K1	0.078892	0.50711	0.743621
FKBP4	-0.213693	0.184399	0.477191
NUCB1	-0.864921	0.315376	0.604884
RASSF7	0.113423	0.718162	0.870939
RPL6	0.28336	0.157915	0.447826
AKAP12	0.0700214	0.688022	0.852904
DST	-0.00535421	0.984846	0.993895
GSTM4	-0.793485	0.0308574	0.24025
MLLT1	-0.447034	0.481479	0.724377
ACY1	-0.65095	0.00817599	0.151804
TNFAIP2	0.0216438	0.932993	0.974393
LMNB2	-0.394295	0.212719	0.50745
MVK	-0.118787	0.606518	0.805965
RELA	-0.0444685	0.702614	0.86117
UBXN1	-0.206994	0.250047	0.547523
GBE1	-0.517837	0.011152	0.173379
EIF4G1	0.474478	0.00865545	0.15225
KRT17	0.255789	0.390365	0.665127
NOTCH2	0.831328	0.471371	0.720001
TLE3	0.218348	0.204129	0.499138
GLO1	-0.223911	0.231571	0.525442
SSBP1	1.28962	0.0292087	0.234517
REL	0.0294526	0.918975	0.968059
YWHAH	0.367735	0.0186762	0.213079
PLP2	-0.320965	0.146973	0.434665
CSTF1	-0.477999	0.229006	0.522477
UBE3A	0.08943	0.770952	0.90002
DNM1	-0.109665	0.36891	0.649793
PTPN12	-0.0381683	0.815637	0.917816
PTK2	0.0603666	0.66111	0.836079
PRKCZ	-0.356258	0.102054	0.376675
SRSF11	1.08229	0.115938	0.393685
EEF1A2	-0.615048	0.0448324	0.273995
PRKCD	-0.300971	0.0148579	0.20007
CALD1	0.214093	0.152647	0.441204
FPGS	-0.355239	0.0242078	0.224409
PTPN11	-0.155981	0.273194	0.568599
PPAT	-0.282847	0.0263078	0.230287
GFPT1	-0.0222677	0.865891	0.939205
EXOSC9	-0.641202	0.0178687	0.210603
PSME1	0.161599	0.383089	0.659614
GABPA	-0.0201692	0.885829	0.950581
FMR1	-1.48913	0.0610586	0.309102
PRDX1	-0.203773	0.176307	0.468467
CHRND	0.29846	0.078189	0.341913
RPL18	0.156013	0.166508	0.457896
C1QBP	1.23207	0.138476	0.422131
TJP1	0.477754	0.0146001	0.198653
BAX	0.202998	0.383578	0.659614
POLE	0.299984	0.153368	0.441993
SRSF1	-0.205142	0.452638	0.71043
ARHGAP1	0.157247	0.193874	0.489702
ACTN3	-0.15901	0.609359	0.807473
AES	-0.37831	0.30904	0.601022
PPP3CA	-0.0686681	0.639182	0.821865
DHX9	0.156351	0.354026	0.63358
CRYZ	-1.09418	0.10034	0.373881
GOLGA3	0.556743	0.00161759	0.0664913
GOLGA2	1.51591	8.04004e-06	0.000951404
PDE4D	0.232975	0.23814	0.534915
PUDP	-0.153845	0.528938	0.757901
PPID	-0.284364	0.125789	0.404618
SSRP1	-0.00272415	0.99116	0.994471
CAMSAP2	0.405647	0.137436	0.421262
VAC14	0.322571	0.204792	0.499593
NSUN2	-0.094998	0.655984	0.833047
RBBP4	-0.367805	0.0876574	0.356087
NCBP1	0.226499	0.166084	0.457376
AHNAK	-0.293647	0.32884	0.615295
ELP6	1.30904	0.149711	0.436812
HSPA14	0.531702	0.00452797	0.121108
SCRN3	-0.30491	0.165295	0.456735
NEXN	0.14111	0.859507	0.937021
GALNT2	-0.3849	0.203935	0.499138
AP1B1	0.143796	0.223968	0.516594
CPSF1	-0.0633871	0.768363	0.898083
PMPCA	-0.410579	0.150975	0.43866
SCRN1	0.588484	0.00415091	0.117885
WASHC5	-0.0147547	0.919584	0.96844
NUP160	0.118978	0.454516	0.711662
TBL3	0.996368	0.0159306	0.206675
GTF3C1	0.801632	0.111849	0.388565
TWF1	-0.00308748	0.983399	0.993895
TFCP2	0.0801367	0.648697	0.82729
AKAP13	-0.216256	0.185423	0.478255
SMARCB1	-0.461988	0.0295803	0.235257
CDC20	0.150241	0.305303	0.597227
STX4	-0.234256	0.335365	0.620356
GRSF1	1.05966	0.0420285	0.268783
MAP4K2	-0.191752	0.450257	0.708973
SF3A3	0.0740308	0.654888	0.832196
DPYD	0.0787838	0.622546	0.813058
TP53BP1	-0.476491	0.228584	0.522477
IFRD2	-0.107521	0.498142	0.737096
TRIM26	0.0879534	0.435706	0.700754
AIMP1	0.24411	0.137206	0.421012
ILF2	-0.100424	0.397151	0.671955
ILF3	-0.187973	0.355549	0.635722
EPS8	0.729362	0.176133	0.468467
TRAF2	0.161587	0.575227	0.788774
DLG1	0.226231	0.714418	0.869368
MYO1E	-0.0795067	0.532705	0.761425
PPP1R8	0.643186	0.407144	0.680825
PTP4A2	-0.249599	0.154016	0.443208
BNIP2	-0.0787837	0.62892	0.816628
CSTF3	-1.87721	0.0884767	0.357282
MLLT11	-0.478503	0.173501	0.466292
ARHGAP5	-1.23489	0.0462212	0.27811
STRN3	0.221899	0.274647	0.568599
CDC16	0.0854446	0.68326	0.849453
STK4	-0.264659	0.183347	0.476037
FLII	0.130199	0.325238	0.611484
TRIM32	1.15512	0.180743	0.474154
COASY	0.0210692	0.873767	0.943063
ACACA	0.122574	0.419707	0.687482
GPS1	-0.333695	0.598521	0.802343
USP4	-0.67119	0.106659	0.380902
CHAF1A	-0.644969	0.0145295	0.198383
CHAF1B	0.463721	0.0353721	0.250123
IK	0.304871	0.142344	0.428182
MTAP	0.000149599	0.999045	0.999045
PRKAA1	0.135653	0.6011	0.803772
PPFIA1	0.253012	0.281924	0.576394
CALCOCO2	-0.00710463	0.970997	0.991046
EIF2B5	-0.0172837	0.922402	0.969583
TARDBP	0.0398961	0.818735	0.91924
HNRNPA0	-0.219023	0.297479	0.589673
PAK1	-0.0200086	0.878815	0.946435
AIMP2	0.448715	0.0760896	0.338404
FADD	0.097758	0.856312	0.935273
PRDX4	-1.37378	0.253295	0.549941
MAPK7	-0.5585	0.0410987	0.267779
PAK2	-0.214983	0.17331	0.466099
CBX3	0.119001	0.451233	0.709133
STX5	0.281735	0.290096	0.582428
PSMD2	0.243197	0.198532	0.494102
ERCC8	-0.0209198	0.949057	0.981847
SELENBP1	-0.244496	0.0469127	0.278771
SRSF9	-0.244652	0.505594	0.742235
SRSF6	0.388978	0.0491678	0.282966
MAD2L1	-0.116164	0.321669	0.610641
TRIM28	-0.145665	0.507882	0.743888
G3BP1	0.60085	0.00595057	0.133546
NMI	0.0398039	0.812439	0.91587
KCNAB2	0.0928471	0.638053	0.821462
SKP2	-0.54976	0.00530732	0.12894
PABPC4	-0.108748	0.385423	0.661282
ATM	-0.642189	0.409883	0.682206
IFIT5	0.14748	0.210241	0.505674
PTPRS	-0.213315	0.334709	0.620356
EIF3I	0.165779	0.218655	0.512537
PPP2R5C	0.0595542	0.757566	0.892349
CTBP1	-0.528954	0.0201975	0.213379
PDCL	-0.318799	0.330984	0.617531
TARBP1	-0.0806981	0.548206	0.770649
DYNC1I2	0.127096	0.369384	0.650336
ORC2	2.28273	4.48484e-07	0.000134718
ILK	0.251108	0.212856	0.50745
SNTA1	0.166326	0.453464	0.710585
SNTB2	0.150413	0.856095	0.935273
XRCC4	0.226433	0.56441	0.781831
TCOF1	0.618036	0.150283	0.437625
SLC39A6	2.82842	1.4233e-06	0.000264666
SF3B2	0.237739	0.134331	0.419329
GOLGA4	0.28566	0.0811214	0.346585
PDAP1	-0.223648	0.524498	0.755502
FKBP5	-0.367093	0.0920802	0.363998
MYO9B	0.25144	0.0770004	0.340143
ROCK1	-0.110583	0.522834	0.754217
SMAD4	0.793248	0.103035	0.377793
PICALM	0.750321	0.011566	0.175059
SQSTM1	0.0676891	0.795325	0.908254
PIN1	0.513145	0.00496649	0.128438
ATR	0.197689	0.368265	0.649539
EIF4EBP1	-0.196869	0.362401	0.643555
RIPK1	-0.301034	0.080507	0.345503
HDAC1	-0.117307	0.609825	0.807473
CAMK2G	-0.748364	0.369594	0.650411
CAMK2D	0.71503	0.238013	0.534915
DCTN2	0.223516	0.252289	0.549081
NAE1	0.100512	0.39036	0.665127
TDG	-2.75584	1.50758e-07	6.54121e-05
ITPK1	0.0962172	0.374347	0.65258
SNW1	0.289347	0.162931	0.454136
IQGAP2	-0.465297	0.18839	0.482086
SNX1	-0.0806855	0.675607	0.845592
PWP1	0.0227339	0.943569	0.979497
MTMR1	-0.189988	0.345498	0.625532
MTMR2	0.0352551	0.854151	0.935273
CUL1	-0.167496	0.216144	0.509996
CUL2	0.13879	0.548124	0.770649
CUL3	-0.228401	0.112383	0.388565
CUL4A	-0.255496	0.0701002	0.329611
CUL4B	-0.267517	0.183981	0.477055
TP53BP2	0.187954	0.591137	0.797371
TSTA3	0.160104	0.158498	0.448828
RAB31	1.39305	0.048681	0.282608
RAB32	-0.669439	0.401729	0.676648
TPBG	-0.0833094	0.822534	0.92087
FHL1	-0.0520314	0.704611	0.862811
RIN1	0.171954	0.252181	0.549081
AAMP	0.0271617	0.832374	0.924991
ALKBH1	-0.67996	0.255403	0.552548
ALCAM	-0.299375	0.0980675	0.372161
SPTAN1	0.340192	0.0217655	0.217695
GNL2	-0.0369151	0.850995	0.933466
DDX39B	-0.324389	0.206712	0.502309
BLMH	-0.0583339	0.77374	0.900577
EXOSC2	0.0836022	0.645263	0.825066
TUBB2A	-0.0229711	0.877077	0.945618
KLF5	1.44415	0.169566	0.463045
BYSL	0.24228	0.150482	0.437877
IDI1	-0.135379	0.419039	0.686963
CBFB	-0.217205	0.1667	0.458102
NFYC	-0.245537	0.331554	0.617926
CKAP5	0.284533	0.0539027	0.297901
CIRBP	1.1117	0.177557	0.470075
COTL1	-0.560416	0.0257272	0.228849
COX17	1.11513	0.0192539	0.213379
HNRNPD	0.199751	0.332114	0.617926
IL18	-0.269523	0.0862033	0.353884
DSG2	1.02619	0.023532	0.220896
BOP1	-0.682119	0.170139	0.463104
UBE4A	2.78612	0.00797628	0.149747
2020-09-06	0.080594	0.845588	0.930933
DHX34	0.223245	0.314795	0.604363
SAFB2	0.653031	0.0264665	0.230287
EIF3A	0.116942	0.345549	0.625532
ARHGEF7	0.494352	0.242964	0.539446
UBAP2L	0.494371	0.242992	0.539446
SCRIB	-0.115906	0.440503	0.703741
GIT2	0.30236	0.123647	0.401377
TTLL12	-0.117143	0.339201	0.622258
DOCK1	0.363627	0.739173	0.882092
DPYSL3	-0.0323159	0.810136	0.914422
DCTN1	0.255322	0.0973645	0.370574
DYNC1H1	0.137909	0.389321	0.665127
NPAT	0.0824569	0.70041	0.860094
EIF2B1	0.0433997	0.793657	0.908254
EIF4A2	-0.0271519	0.96051	0.985738
ELOA	0.3456	0.342187	0.622665
MAP7	0.181157	0.249617	0.547307
CTTN	0.144818	0.249836	0.54748
FLOT2	0.325706	0.580604	0.791088
TRIM25	0.325226	0.0502734	0.286178
FLNC	-0.157603	0.33747	0.621613
FKBP8	0.553564	0.0643882	0.317125
FAM50A	-0.725165	0.00696644	0.14148
FRG1	-0.0883717	0.387464	0.663616
GNA13	-1.68177	0.00301144	0.0963291
GAMT	-0.0476501	0.805062	0.912388
GALE	0.0832965	0.601888	0.804179
PDE3A	0.276539	0.0492052	0.282966
CAPRIN1	0.410259	0.103668	0.37834
RBM39	0.45881	0.0741716	0.337576
HLTF	0.764176	0.147152	0.434665
PRPSAP1	0.239564	0.0711848	0.331233
MCM6	-0.219852	0.190268	0.483409
HSP90AA2P	-0.203637	0.304542	0.596109
ITPR2	0.216663	0.405896	0.679685
ITPR1	-3.85213	0.000983737	0.050479
PLS1	-0.113404	0.510162	0.74502
IRF3	0.0791403	0.819901	0.91924
LAGE3	-0.779426	0.0174854	0.210603
TRIP12	0.169057	0.547122	0.770323
PUM1	-0.55542	0.432334	0.698206
ESPL1	-0.166577	0.242931	0.539446
CLINT1	0.197358	0.112164	0.388565
SMC1A	-0.985817	0.0126289	0.184703
GINS1	-0.0689501	0.569728	0.783928
BMS1	-0.799664	0.524896	0.755518
USP10	0.0765714	0.664774	0.837941
GANAB	1.39691	0.0369247	0.254305
PPP2R5D	-0.00722163	0.946246	0.980911
COG2	-0.339039	0.12543	0.403796
MVP	0.0571752	0.597798	0.802157
CBX2	0.701095	0.0951051	0.368825
CASP8	-0.311822	0.0760343	0.338404
NAA30	-0.113076	0.54429	0.768977
KIF22	0.28683	0.587977	0.795365
CHD4	-1.90979	0.0502011	0.286178
LASP1	-0.324918	0.0645148	0.317293
PTGR1	-0.206227	0.21812	0.512182
DRAP1	0.639484	0.322776	0.610641
KPNB1	0.275344	0.0712512	0.331233
NOLC1	0.146818	0.528194	0.757901
NUMA1	-0.503677	0.141857	0.428168
PSME4	0.0762896	0.78354	0.905954
GAPVD1	0.00806477	0.945568	0.980729
NAA25	0.102826	0.350008	0.629563
NCAPH	-0.0466255	0.728191	0.876697
WTAP	-1.38987	0.053128	0.295329
PSMD6	-0.0800742	0.691088	0.853577
MORF4L2	0.439362	0.0179347	0.210603
ABRAXAS2	0.235193	0.115703	0.393685
2020-09-02	-0.255437	0.195366	0.491246
SART3	-0.225845	0.43085	0.696674
NCAPD2	0.319255	0.315679	0.605168
SUZ12	-2.20819	3.21929e-06	0.000489976
EXOSC7	-0.209156	0.171511	0.464137
TNIP1	0.400498	0.332235	0.617926
ACAP1	-0.363582	0.170418	0.463104
EFTUD2	-0.168442	0.244829	0.540637
R3HDM1	-0.227492	0.476705	0.722754
SNX17	-0.364941	0.0201259	0.213379
RAB3GAP1	-0.51573	0.101979	0.376675
KARS	0.00195806	0.985832	0.993895
SETDB1	0.0625997	0.644655	0.824558
LRRC14	-0.172717	0.361738	0.642833
RRS1	0.216344	0.68633	0.851642
POLD3	-0.239083	0.210619	0.506133
EIF4H	-0.359962	0.0515015	0.288956
ACAP2	-0.106847	0.440571	0.703741
KIF14	0.848315	0.0517923	0.289809
WDR43	0.0442766	0.881524	0.948044
EEA1	0.993814	0.0554588	0.298713
PDIA6	1.28988	0.0844171	0.352086
PAFAH1B3	0.328642	0.113403	0.38948
PEA15	-0.211671	0.136926	0.42069
PMVK	0.105314	0.475205	0.722601
PLCB4	1.15154	0.349014	0.628934
PLEC	-0.0110394	0.957294	0.984624
PCM1	0.768684	0.0143584	0.198126
TCEAL1	-0.35002	0.122612	0.400336
PPP2R5A	-0.148401	0.534734	0.762928
PPA1	-0.0647644	0.659171	0.834922
PTGES3	-0.808786	0.00946456	0.159927
STK38	-0.351427	0.0926844	0.363998
NONO	-0.276178	0.438021	0.702503
PTPA	-0.163136	0.226638	0.520536
QPRT	-0.242684	0.322136	0.610641
RABEP1	-0.0573295	0.65218	0.829564
RAB35	-0.166819	0.604397	0.805415
RBBP5	-0.117567	0.823207	0.921264
RCN1	1.77125	0.0349558	0.250005
E2F5	-0.18546	0.570726	0.785025
LLGL1	0.086288	0.492894	0.731549
LRRC41	-0.156028	0.567133	0.783022
RPS6KA2	-0.105467	0.477756	0.723395
PCBP1	0.0900501	0.618868	0.811688
PCBP2	0.121235	0.43077	0.696674
ELOC	0.0496619	0.725735	0.875802
ELOB	-0.122299	0.584628	0.793526
RHEB	0.0121874	0.938466	0.976071
UBE3C	0.128962	0.319833	0.609438
SF3B3	0.026408	0.862811	0.937351
PUM3	4.77707	1.47113e-09	1.91491e-06
DLGAP5	-0.014803	0.93404	0.974393
RSU1	0.617054	0.0469706	0.278771
CNN3	-0.0156792	0.935384	0.974567
RPS6KA1	-0.0702777	0.626656	0.815869
SAFB	-0.246626	0.27348	0.568599
SF3B4	-0.231069	0.403615	0.678106
SF3A2	-0.892037	0.0114289	0.175019
RBMS2	1.30637	0.000976856	0.050479
PPP1R7	0.110934	0.444202	0.705125
SEC23A	-0.0380447	0.804466	0.912388
SEC23B	0.360531	0.30054	0.591836
SF3A1	-0.229461	0.189586	0.483409
STIL	-0.193449	0.301727	0.593574
SKIV2L	0.359853	0.366254	0.647961
TAF7	0.0949481	0.475566	0.722601
MAPRE2	-0.244796	0.0918591	0.363998
NCOA2	-1.35552	0.0825905	0.347165
TRADD	0.189131	0.323694	0.610641
TSN	0.0515776	0.797821	0.909129
TARBP2	0.394012	0.0262902	0.230287
SF1	0.253513	0.134443	0.419329
TRIP10	-0.16891	0.391256	0.665442
TRIP11	-0.029358	0.936108	0.974589
TRIP13	-0.204608	0.200885	0.495549
OASL	-0.439366	0.526432	0.756613
MED1	-2.73547	0.0378103	0.256781
TRIP4	-0.194418	0.441953	0.703741
NFKBIB	-0.163526	0.620017	0.811688
TRIP6	0.137831	0.360657	0.641331
MAPRE1	0.0164961	0.904611	0.960404
TSC22D1	0.373117	0.0203016	0.213379
ELAVL1	0.186259	0.614068	0.810387
NAB2	-0.961597	0.0140074	0.196508
TAB1	-0.0452717	0.896569	0.956324
HERC1	0.160461	0.398426	0.672947
SLC1A5	0.0467622	0.861488	0.937351
MLF2	0.124015	0.409237	0.681963
TOMM34	-0.0326139	0.863419	0.937351
TBCE	0.0170645	0.898197	0.95686
TBCC	0.0927975	0.619976	0.811688
UBE2V2	0.0223277	0.84338	0.930933
STXBP2	-0.184083	0.138947	0.422906
NEDD8	1.02282	0.142849	0.428438
RAB11B	-0.279395	0.262156	0.558491
ZYX	-0.101896	0.565096	0.781831
2020-09-07	0.702488	0.453464	0.710585
ADRM1	0.18761	0.725854	0.875802
CCDC6	-0.113874	0.449055	0.707512
UAP1	-0.563239	0.0161999	0.206868
E2F4	-0.151747	0.220313	0.513538
PDCD2	0.32161	0.025146	0.227304
PSMD5	0.203979	0.218796	0.512537
PKN1	-0.313019	0.48893	0.728097
PKN2	-0.175965	0.310382	0.601808
CSRP2	0.876584	0.0565893	0.301351
DDB1	-0.134769	0.37176	0.651483
PPP2R5E	-0.246539	0.15458	0.444504
MAPK14	0.0525374	0.729421	0.876697
CDC37	-0.330034	0.0295282	0.235257
DPYSL2	-0.250858	0.134715	0.419507
CAMK4	-0.114693	0.86775	0.939205
RBBP7	-0.121031	0.34118	0.622554
TAF9	-0.801022	0.581086	0.791469
MEA1	-0.0214392	0.928209	0.973585
SRSF7	-0.107669	0.51009	0.74502
CPSF6	-1.27867	0.111364	0.388565
SMN1	-0.379681	0.105523	0.379495
DBN1	0.0124051	0.958124	0.984884
MAPKAPK3	-0.0945228	0.482658	0.724377
NRF1	0.294477	0.133053	0.417328
FSCN1	-0.147962	0.525899	0.756349
NDUFA5	0.271344	0.172997	0.465898
KYNU	-0.321739	0.186387	0.479157
UBE2S	-0.0602656	0.625451	0.815488
KYAT1	-0.375454	0.149565	0.436812
GUK1	0.504764	0.470936	0.720001
HAGH	-0.0238406	0.892644	0.954746
HIST2H2AC	0.156364	0.809785	0.914422
UPP1	0.36222	0.0984625	0.372446
CYP51A1	-1.00133	0.402511	0.677503
UGP2	0.193087	0.200552	0.495043
ATP6V1F	-0.0668981	0.583006	0.792701
TXNRD1	-0.117819	0.382857	0.659614
TPD52L1	-0.139749	0.482401	0.724377
RTL8B	-0.218764	0.325807	0.611701
HNRNPUL2	0.154572	0.357551	0.637842
INF2	0.0965806	0.458509	0.713143
PDS5A	-0.185587	0.616685	0.811688
QSER1	1.04192	0.341618	0.622554
CLEC16A	0.549178	0.0908722	0.361878
AAK1	-1.50815	0.16953	0.463045
KIZ	0.00709672	0.982205	0.993895
WASHC4	-0.292422	0.598939	0.802614
SHROOM1	0.129741	0.482896	0.724377
ERCC6L	-0.0130001	0.905479	0.96058
TSR1	0.0861282	0.476314	0.722754
TYSND1	0.960305	0.00817813	0.151804
IAH1	0.0686622	0.634261	0.819586
QRICH1	-0.174546	0.483889	0.724491
SMU1	0.190348	0.548237	0.770649
ATG2A	1.04395	0.0949419	0.368825
AP5B1	0.403382	0.523892	0.75512
CTU2	-0.142628	0.401007	0.676137
HLA-B	-0.164897	0.391	0.665296
KRT73	-1.18469	0.417584	0.6866
ZNF750	0.164666	0.808145	0.914422
LRRFIP1	0.330044	0.0432829	0.272641
P3H1	2.40823	0.0372569	0.25562
[truncated: 1,906 more rows]

## Sheet: X20minEGFvsCFR2
	EGF_20min_FR2_vs_EGF_CTRL_FR2_logFC	EGF_20min_FR2_vs_EGF_CTRL_FR2_pval	BH_pvalue
ARHGEF18	-0.332682	0.206749	0.625747
TMED7-TICAM2	0.782855	0.0105412	0.300307
ZFP91-CNTF	-0.0852483	0.862881	0.952238
GPR75-ASB3	0.00327049	0.987069	0.996054
RPL17-C18orf32	-0.119055	0.451639	0.749725
PPAN-P2RY11	1.35429	0.00168758	0.14776
LOC102724159	-0.202043	0.631904	0.858067
SIK1B	0.362748	0.118695	0.545883
PCLAF	-0.357522	0.303382	0.668776
ATP6AP2	1.61099	0.0241341	0.35332
RRM2	-1.4746	0.0685342	0.469568
COMMD7	0.377347	0.0849465	0.499926
KDM4A	1.6663	0.0436904	0.415257
TJP2	0.293789	0.292143	0.661207
VPS33B	0.631921	0.00474885	0.227595
AGGF1	-0.222515	0.48439	0.771866
MCTS2P	-0.902893	0.0126088	0.306133
PPM1B	-0.195419	0.843226	0.945142
LRRC57	-0.00363016	0.989721	0.996467
POLA2	-0.0660717	0.790402	0.923454
RBM47	0.499254	0.0516236	0.434769
UBA6	-0.023176	0.94576	0.982237
ESYT2	0.0553605	0.843077	0.945142
MED19	-0.253487	0.586159	0.835299
UHRF1BP1L	0.195576	0.331775	0.692198
SHTN1	-1.43752	0.0774833	0.484587
ARHGAP10	0.0664012	0.866505	0.953868
MEX3A	0.00902386	0.965587	0.989939
ILVBL	1.42949	0.186687	0.611583
SH3PXD2B	-0.015925	0.91812	0.974179
SBNO1	-0.235229	0.472422	0.764098
WDR91	-0.0012838	0.995445	0.998294
TRAPPC13	-0.716571	0.066126	0.469271
CNOT1	0.393852	0.143809	0.560729
MAP1LC3B2	0.20351	0.42432	0.734383
FAM83G	-0.0614752	0.850645	0.947404
C5orf51	-0.765789	0.231219	0.635204
SMCHD1	-0.0458057	0.816514	0.93282
ARHGAP42	0.631536	0.0295175	0.368695
UNC119B	-0.195368	0.585599	0.834763
CCDC85C	-0.439183	0.106053	0.524279
SAC3D1	0.158676	0.4523	0.749725
ZSWIM8	-1.32916	0.00181949	0.152718
DDX11L8	-0.388006	0.422796	0.734383
PALM2-AKAP2	0.277173	0.48213	0.771849
EIF3CL	0.00889604	0.97202	0.992894
GPR89A	-0.0485601	0.814922	0.93282
WASH3P	0.283734	0.188661	0.612676
GOSR2	0.587848	0.34296	0.695582
NACA	-0.290536	0.092779	0.505896
RAPGEF6	-0.251824	0.261996	0.648053
C11orf98	-0.148804	0.363577	0.705612
TUBB1	0.448176	0.49703	0.777388
RTEL1-TNFRSF6B	0.111723	0.807764	0.928445
SPECC1L-ADORA2A	-0.221602	0.40086	0.722609
PI4K2B	-0.118674	0.775911	0.920521
RPS17	0.151206	0.542999	0.803208
TRAPPC2L	0.11026	0.65178	0.865177
TBC1D24	0.12377	0.511368	0.785294
STX16-NPEPL1	0.310231	0.470245	0.762091
GABARAP	-0.162686	0.452123	0.749725
PPP3R1	0.451807	0.590991	0.839019
RPL36A-HNRNPH2	-0.265223	0.478089	0.767539
CRCP	-0.270579	0.380106	0.714379
RBM7	0.133671	0.823246	0.936845
RAD51L3-RFFL	-0.0186336	0.956999	0.986689
ASDURF	-0.27137	0.371406	0.708832
VAMP2	0.704924	0.0516605	0.434769
AGPS	0.623732	0.547621	0.806116
KIF2A	0.0852841	0.573357	0.824914
DDX39A	0.729377	0.0303049	0.368695
PDLIM1	0.17665	0.561988	0.816869
ACOT7	-0.409364	0.645389	0.862634
MYO1C	-0.0406926	0.930647	0.979255
SNAP23	-0.0848434	0.93458	0.979748
AIP	-0.204736	0.419821	0.732074
GTPBP1	-0.0513219	0.782425	0.920966
STXBP3	0.180426	0.370412	0.708661
SMAP	-0.666691	0.0647105	0.463979
AP3B1	-0.0229151	0.890231	0.963447
TNFRSF10A	-1.3211	0.0407395	0.408562
PSMD11	-0.174447	0.528039	0.791933
PSMD12	-0.216777	0.361501	0.703383
PSMD9	-1.28709	0.00496036	0.23283
MEN1	-0.311487	0.557445	0.812183
PGRMC1	0.865771	0.00158969	0.141919
SUPT5H	-0.103328	0.613454	0.848696
TAF4	0.511284	0.20475	0.625747
DFFA	-1.61482	0.120318	0.545883
RFXAP	0.129647	0.696387	0.884914
HIP1	1.58254	0.0476825	0.425834
CLIC1	-1.01875	0.159686	0.582106
EIF3F	-0.0520069	0.77606	0.920521
CDC7	0.219041	0.660726	0.870106
WASL	-0.125618	0.46929	0.761196
IPO5	-0.489814	0.258028	0.646693
POLRMT	1.78297	0.149257	0.569676
EEF2K	-0.24938	0.261257	0.647938
EML1	-0.750469	0.0134051	0.306133
IGF2BP3	0.26616	0.333376	0.692771
DNM1L	-0.44989	0.270781	0.652655
RTCA	-0.0219876	0.917623	0.974172
PIK3C2A	0.0772726	0.664587	0.871305
IFRD1	0.154884	0.343956	0.695582
PIK3R2	-0.134243	0.473542	0.764544
GOLIM4	-0.739343	0.270508	0.652655
MANBA	-0.380465	0.748615	0.910371
MEIS1	0.309045	0.251822	0.642793
EXOC5	0.242499	0.129685	0.551313
ELL2	1.24181	0.400128	0.722609
PSMD14	-0.301145	0.264969	0.650703
ZNF593	-2.49185	1.36853e-05	0.00438056
BIN1	0.326424	0.281783	0.659388
KPNA3	-0.248467	0.458898	0.754152
STK25	0.381005	0.193905	0.618497
VWA5A	-0.163658	0.578073	0.82902
PES1	-0.0698526	0.84684	0.946083
SDCBP	0.41068	0.495757	0.777267
PITPNM1	0.801116	0.340503	0.694329
MPHOSPH10	1.40291	0.027303	0.368695
NOP56	0.51006	0.150837	0.571701
DDX3X	0.432305	0.0301836	0.368695
PIR	-1.21564	0.104246	0.521408
KPNA4	-0.0909074	0.689235	0.882724
NFIB	0.439609	0.0413957	0.410363
E2F3	0.168116	0.57697	0.828443
PPP6C	-0.613762	0.00788577	0.275483
PIK3C2B	0.0196895	0.926039	0.978109
UBE2C	-0.662544	0.126507	0.547517
PDXK	-0.0427932	0.959852	0.987617
SCD	0.0824511	0.767823	0.917958
ARID1A	-0.15546	0.719134	0.897292
TXNDC9	-0.539876	0.368725	0.707769
TRAFD1	-1.34035	0.00743044	0.266155
UBFD1	-0.408378	0.111979	0.536296
CIT	0.123045	0.526085	0.791203
COPE	0.297137	0.277586	0.656641
RFXANK	0.377307	0.317872	0.680756
EIF1AY	0.00438115	0.982557	0.994948
AP3D1	-0.269772	0.191256	0.615977
ABLIM1	-0.0163621	0.962093	0.989252
CHD1	0.224244	0.492911	0.774903
TOR1A	2.54025	0.00248422	0.182976
EI24	0.305407	0.512433	0.785294
KMT2D	-0.334681	0.356111	0.700075
TRDMT1	-0.0569823	0.876372	0.956641
APAF1	-1.22907	0.107371	0.526219
RIOK3	-1.3325	0.0470588	0.425834
IMPA2	-1.15929	0.119189	0.545883
MAP2K7	0.0571348	0.87978	0.959205
PDCD5	-1.10825	0.0382783	0.395196
PRMT5	-0.26709	0.206638	0.625747
SLC9A3R1	-0.301046	0.0975539	0.507007
CHEK1	0.231967	0.23779	0.638796
MEIS2	0.0833532	0.779513	0.920521
TCERG1	0.0435151	0.813548	0.932387
NDC80	-0.138804	0.429483	0.73568
UNC13B	0.0521123	0.944202	0.981945
POLR3A	0.134467	0.637402	0.860644
CPLX1	-2.0632	8.92841e-07	0.00180832
PSMA7	-0.567349	0.0124414	0.306133
SCAMP3	-0.251567	0.382449	0.714379
IFIT3	0.928668	0.197469	0.618497
GEMIN2	0.241248	0.425441	0.734789
TAX1BP3	0.0175199	0.95742	0.986899
GIPC1	-0.449817	0.0324137	0.37841
IKBKB	-0.78669	0.0487622	0.426131
HAT1	-0.958497	0.120058	0.545883
CASK	-0.0168714	0.942362	0.981376
MYL12B	-0.616221	0.0821928	0.495328
HGS	0.000566872	0.997566	0.998904
AURKA	0.335426	0.119057	0.545883
DSCR3	0.587603	0.0624237	0.458948
PPP1R12A	0.128594	0.592155	0.839454
GAK	0.117761	0.640595	0.861392
HNRNPDL	0.00513869	0.977074	0.993091
XPO1	0.0968114	0.519566	0.787768
BTAF1	-0.344131	0.142917	0.560729
SPTBN2	0.157675	0.450039	0.749725
SEC16A	-0.530238	0.00626695	0.255783
PLXNB2	1.03236	0.533289	0.795826
KHNYN	0.409025	0.0784485	0.486776
U2SURP	-0.014189	0.941267	0.981192
SETD1A	0.974614	0.0182597	0.323488
SYNJ2	-0.391096	0.150168	0.570238
SYNM	2.36241	0.0685352	0.469568
KIF3B	0.981513	0.112799	0.536296
PFAS	-0.424916	0.452012	0.749725
MCF2L	-1.4676	0.0035132	0.200308
NACAD	-0.527446	0.0921411	0.505772
CEP290	0.376858	0.359243	0.701379
ANKRD28	-0.545525	0.213482	0.629884
ARHGEF11	-0.124145	0.648644	0.864145
CHUK	-0.902172	0.520732	0.787944
LSM1	0.244531	0.369432	0.707922
NPC1	1.70039	0.00489163	0.231996
SCAMP1	0.228265	0.598036	0.841779
ARPC1B	-0.365875	0.041291	0.410363
ARPC2	-0.31726	0.0917755	0.505772
ARPC3	-0.638579	0.147754	0.567287
ZBTB7B	0.223179	0.358719	0.700965
POLR1C	0.367485	0.0706519	0.473718
TRIM24	-0.0695141	0.87335	0.956087
PGRMC2	-0.176369	0.591081	0.839019
PFDN6	0.00686873	0.975624	0.993091
NKRF	0.034176	0.880303	0.959315
LAMA5	1.20809	0.102453	0.517149
CASC3	0.248596	0.554728	0.810162
RER1	0.330342	0.116837	0.543281
SURF4	2.13522	0.0971807	0.507007
SPTLC1	0.541218	0.0636786	0.462429
OGT	-0.168053	0.39523	0.720156
RAD51B	-0.457464	0.27444	0.654376
POLR3G	-0.402676	0.236604	0.638187
MID1	-0.147187	0.368471	0.707769
HMGB3	0.101345	0.587189	0.835881
PPM1G	-0.428882	0.130931	0.552484
INPPL1	-0.729098	0.00335299	0.198262
FANCA	0.484566	0.0542048	0.438356
EIF3D	0.161754	0.494327	0.776094
EIF3H	-0.10024	0.658705	0.869699
HDAC3	0.630373	0.046809	0.425834
NVL	0.032849	0.93477	0.979748
BCAT2	0.168407	0.824562	0.937763
IPO8	0.453123	0.335422	0.69422
STX7	-0.393454	0.402853	0.72326
FOXP2	0.00642335	0.966466	0.990372
SLC16A3	-0.0383148	0.87861	0.958382
CD3EAP	0.210091	0.712765	0.894246
TLR3	-0.345716	0.202827	0.624521
P4HA2	1.14278	0.324018	0.686334
MAGEB2	-0.202359	0.311096	0.677065
ARPC5	-0.186436	0.745924	0.910083
POLR2D	0.324504	0.337197	0.69422
OGG1	0.262645	0.524703	0.790663
PDPK1	0.00994794	0.971727	0.992894
DHX15	-0.593339	0.0411568	0.410037
RNMT	-0.204332	0.282484	0.659395
ZZEF1	-0.00401625	0.994569	0.998076
TTI1	-0.0160045	0.934304	0.979748
RRP8	0.308135	0.785917	0.92226
PJA2	0.956307	0.226362	0.635204
SIPA1L1	0.764098	0.384372	0.714943
CYB5B	1.26113	0.0179023	0.323377
PRPF4	-0.36276	0.066163	0.469271
PHGDH	-0.80997	0.163858	0.586805
DYNC1LI2	-0.047223	0.786542	0.92226
PSMD3	-0.409519	0.062146	0.457849
RBFOX2	0.0708999	0.727619	0.901946
ZW10	-0.289259	0.12819	0.549576
SART1	-0.179301	0.674838	0.875367
DAPK3	1.10579	0.196444	0.618497
ZBTB43	0.540807	0.0981092	0.507007
AP5Z1	0.586357	0.032715	0.38095
PPIP5K2	0.178771	0.372242	0.708832
MAP3K7	-0.215562	0.580594	0.831516
EEF1E1	-0.17062	0.667719	0.871715
WDR62	-1.3787	0.0312643	0.370831
HNRNPR	-0.0515864	0.88398	0.960513
PRPF3	-0.61956	0.0626984	0.458948
TXNL1	-0.0346667	0.85924	0.952085
TPD52L2	-0.537671	0.0971916	0.507007
THAP12	0.138908	0.689913	0.882848
SYNJ1	0.105767	0.698778	0.885281
FIBP	0.167563	0.310596	0.676836
EIF4G3	0.5288	0.0316376	0.374145
PPIH	-0.548018	0.0189773	0.329786
HTRA2	1.25932	0.152098	0.573153
OIP5	-0.434232	0.179953	0.602444
EPB41L2	0.377867	0.0645477	0.463542
RAD51C	-0.186367	0.624924	0.856238
XRCC3	0.177128	0.515307	0.787442
AKAP10	-0.367706	0.204302	0.625747
DENR	-0.0354212	0.941433	0.981192
XPOT	-0.958916	0.0760096	0.482666
DNPH1	-0.125133	0.636647	0.859879
TIMM44	-0.690454	0.0476555	0.425834
TRAPPC3	-0.138804	0.387855	0.715822
CHMP2A	0.0388335	0.938996	0.980717
PLRG1	-0.281166	0.540043	0.800773
PRC1	0.649793	0.0206263	0.333089
RGS10	-0.802179	0.0149222	0.314693
ZNF207	0.0908141	0.648308	0.864145
ASNA1	-0.815674	0.268165	0.65222
BUB1	-0.357774	0.328682	0.689627
BUB3	0.193947	0.314137	0.679139
ACTN4	-0.155205	0.338584	0.69422
BUD23	0.0832576	0.697431	0.885281
HTATSF1	0.321601	0.216813	0.629884
TRAF3IP2	-0.449167	0.126362	0.547517
AP1G1	0.335154	0.191311	0.615977
STX6	-0.945061	0.25508	0.644867
SYNGR2	-0.106913	0.802201	0.927246
SGTA	-0.224483	0.272593	0.65356
ENSA	-1.82678	0.0600445	0.451872
NARS	-0.606441	0.154801	0.577714
MYO1B	-0.135677	0.630592	0.858067
NUDT21	0.634855	0.0773257	0.484587
LANCL1	-0.314753	0.0849738	0.499926
STRN	-0.18029	0.326396	0.687657
RRP9	-0.0382541	0.836933	0.942974
AKAP8	0.0957614	0.750006	0.910729
IDH3B	-0.817431	0.401245	0.722653
NRDC	-1.54773	0.0366966	0.391308
CALU	-0.0976467	0.708942	0.892161
AHCYL1	-0.282298	0.23776	0.638796
KIF1C	0.220931	0.3015	0.668645
ORC5	0.750215	0.0354563	0.389062
PDE6D	-0.663513	0.208947	0.627118
ORC4	0.197681	0.34081	0.694329
RAD21	0.372946	0.277436	0.656641
DHX16	-0.150068	0.552451	0.809208
SSSCA1	-1.35274	0.000717172	0.0960378
PPP1R12B	-0.802731	0.287847	0.660668
MED14	0.407786	0.187389	0.611583
PRPSAP2	-0.388122	0.28509	0.660668
SMARCA5	0.125444	0.518725	0.787442
SPAG9	0.289165	0.523651	0.789464
URB1	0.0830524	0.886388	0.961643
ZFC3H1	1.28951	0.342596	0.695582
LCMT2	-0.752232	0.281368	0.659388
AQR	-0.0758482	0.690838	0.883772
MCM3AP	1.4876	0.0374157	0.393426
PIP5K1C	-0.375722	0.387862	0.715822
KIF1B	-0.87775	0.0127125	0.306133
KDM1A	0.325401	0.196863	0.618497
TBC1D4	-0.512006	0.143081	0.560729
FADS1	2.18304	0.000980111	0.108894
PPL	-0.498424	0.296501	0.665422
ACSL4	0.0251221	0.901374	0.968017
SNX3	-0.377736	0.262864	0.648332
STX10	0.508158	0.450342	0.749725
OGA	-0.541031	0.316198	0.680112
SYNCRIP	0.51418	0.0198342	0.330292
CDC40	-0.0273808	0.870766	0.955325
RANBP6	-0.145835	0.695516	0.884568
NEMF	-0.0497952	0.799647	0.92641
GMDS	-1.04694	0.0439036	0.415257
CCNT1	1.73354	0.039651	0.403872
BUB1B	-0.283412	0.290117	0.661207
PLOD3	1.70954	0.00688872	0.259284
EIF4E2	0.409039	0.0218344	0.341138
DIAPH1	-0.248922	0.475626	0.765294
EXOC3	-0.0623213	0.728507	0.902314
PLIN3	-0.254897	0.499882	0.77864
RAD1	-0.0430794	0.834101	0.942581
PRMT3	-1.01933	0.0130648	0.306133
KPNA6	-0.218842	0.185576	0.610056
UGDH	-0.992489	0.0871853	0.504089
CTNND1	-0.169088	0.344613	0.695797
SNX2	0.151702	0.407195	0.72562
USO1	0.154536	0.3129	0.678396
TOM1	-0.712557	0.471554	0.763223
PFKFB2	-0.583283	0.143651	0.560729
CCDC22	0.288799	0.149668	0.569676
PQBP1	-0.277609	0.140858	0.560729
DKC1	-0.337766	0.0912074	0.505191
EIF5B	-0.727407	0.0165561	0.316046
EDF1	-0.250829	0.416887	0.731767
KIN	0.243394	0.318349	0.681129
DNAJA2	-0.187082	0.406647	0.725495
BRD4	0.367212	0.309283	0.676678
CUTA	-0.391268	0.506984	0.782474
TBL1X	-1.42515	0.0360629	0.391308
HUS1	-0.140276	0.45883	0.754152
PFDN1	-0.628206	0.197101	0.618497
RNASEH1	-0.0415477	0.837202	0.943031
NBN	0.36195	0.295302	0.663956
RNGTT	0.173713	0.494299	0.776094
MITF	0.144802	0.564081	0.817422
SRGAP2	0.440004	0.170026	0.591841
WDR1	-0.157021	0.527054	0.79145
ROCK2	-0.0292281	0.892228	0.964233
CLASP2	0.00149152	0.994378	0.998076
COBL	0.610636	0.0615112	0.456124
CPNE3	-1.5583	0.123673	0.547212
HIP1R	0.31655	0.21502	0.629884
RNF40	-0.0422743	0.826645	0.938709
ZC3H11A	0.269487	0.422081	0.733766
CLUH	-0.188362	0.231129	0.635204
DNAJC13	0.107629	0.604664	0.846597
CNOT3	0.268937	0.156748	0.578454
ANKRD17	-0.225792	0.192765	0.617859
SIN3B	-0.663307	0.38277	0.714379
DNAJB6	0.463992	0.292337	0.661207
ZPR1	0.0694121	0.739367	0.907858
DUSP11	0.915803	0.135252	0.559326
HMMR	-0.0137415	0.937583	0.980475
PDCD6	-0.521847	0.107872	0.526219
TBCA	-1.1763	0.13121	0.552637
ATP6V1G1	-0.367489	0.445802	0.747051
ZNF217	0.209341	0.296977	0.665422
FLNB	-0.245699	0.193062	0.618152
NCOR1	0.463963	0.162156	0.585021
TRIM3	-0.166101	0.380206	0.714379
ULK1	-2.06048	0.00126228	0.12228
CS	0.157103	0.760975	0.915073
SPAG7	-0.0632858	0.86876	0.954504
SEC22B	0.0198056	0.972613	0.992894
PRPF40A	0.0964081	0.807813	0.928445
TACC1	0.273316	0.144069	0.560729
NME6	-0.374058	0.315253	0.680112
CDC45	-0.441447	0.154053	0.576337
VPS26A	-0.03443	0.874314	0.956641
PMPCB	-0.487209	0.0738009	0.477206
SAP30	0.250094	0.467615	0.760568
MED24	0.319557	0.144017	0.560729
PSIP1	-0.0226	0.927496	0.978546
NDUFS3	3.11406	0.000616826	0.0877627
SRSF10	0.794143	0.0149294	0.314693
GMNN	0.00456363	0.988068	0.996054
HSBP1	0.134798	0.423176	0.734383
ECI2	0.904476	0.290693	0.661207
KHDRBS3	0.123086	0.78072	0.920521
TADA3	-0.438099	0.341044	0.694443
TAF5L	-0.622378	0.123603	0.547212
EED	0.0626231	0.747824	0.910371
BANF1	0.340054	0.297658	0.665894
SF3B1	-0.0207123	0.932539	0.979577
CSDE1	-0.0729291	0.681369	0.878084
PRKRA	-0.0236587	0.901366	0.968017
RPS6KA5	-0.386703	0.0443257	0.415257
MYCBP2	0.0258411	0.911053	0.971886
NPM3	-0.00871256	0.967771	0.990839
CREG1	-0.523935	0.401922	0.72273
SNRNP200	-0.134713	0.531355	0.793981
TIPRL	-0.252714	0.256414	0.646227
OFD1	0.299423	0.633133	0.858444
TOM1L1	-0.360484	0.132529	0.553074
RPS6KA4	0.199882	0.211672	0.628918
UTP20	0.634029	0.444044	0.746027
NUP155	0.0179685	0.915917	0.973801
WDHD1	-0.0838017	0.676604	0.875519
RNASEH2A	0.166942	0.530402	0.793098
CDC123	-0.296919	0.248099	0.642793
BCAR3	-0.763339	0.178777	0.601675
POP7	0.0644817	0.701527	0.88628
RPP40	-0.102637	0.539991	0.800773
EIF3G	-0.185937	0.355876	0.699967
EIF3J	-0.146957	0.492239	0.774685
PSMD10	-1.13733	0.178265	0.601675
AP1G2	0.214232	0.212804	0.629867
ZMPSTE24	0.529171	0.116777	0.543281
IDH1	-0.991973	0.208467	0.626893
STAM2	0.0245697	0.912022	0.972467
CCNK	-0.083633	0.795315	0.924622
ARL6IP5	0.402232	0.107531	0.526219
PIAS1	0.339445	0.227609	0.635204
PIAS2	0.487214	0.0174848	0.3226
BCAS2	-0.498168	0.102879	0.518724
DCTN3	0.203335	0.251539	0.642793
DNAJC8	0.00554942	0.982929	0.994948
SMNDC1	0.110552	0.823469	0.936845
RAD17	0.374722	0.160567	0.583273
FLOT1	0.286149	0.562357	0.816869
TRIO	0.0186574	0.933007	0.979577
ATP5MG	-0.342157	0.485996	0.77305
MPDZ	-0.0439655	0.783013	0.920966
GLRX3	-1.18658	0.0894576	0.504483
RSL1D1	0.042259	0.908447	0.970785
WFS1	-3.10928	0.0220542	0.341138
CLPX	-0.248467	0.670342	0.873956
SNCG	0.0930939	0.860187	0.952161
SRP72	0.181198	0.362735	0.704579
DDAH1	0.346397	0.084117	0.499926
RECQL5	0.0733363	0.826822	0.938709
URI1	0.101897	0.502772	0.780864
MTA2	0.117072	0.668674	0.872342
USP1	0.275931	0.583835	0.833866
STK10	0.187202	0.269957	0.652655
SLIT2	0.261176	0.221406	0.634002
LTN1	-0.158627	0.369839	0.708404
TOMM70	-0.990166	0.238437	0.638796
IPO13	-0.236547	0.635907	0.859879
TOX4	0.583303	0.298214	0.666135
SEC24D	0.25592	0.141551	0.560729
SUPT7L	0.165739	0.569745	0.822301
FCHSD2	-0.902657	0.0136492	0.306133
UFL1	0.388207	0.303546	0.668776
SORBS2	0.100102	0.676735	0.875519
PHF14	-0.106982	0.616879	0.85059
UBXN7	-0.20562	0.358069	0.700965
PLPBP	-1.22225	0.0811819	0.49259
PRPF6	0.194831	0.510751	0.785294
PCF11	0.205269	0.402106	0.722775
FRYL	-0.0730366	0.630971	0.858067
HAUS5	-0.151899	0.406077	0.725495
FBXO21	0.381084	0.195699	0.618497
KDM4B	0.566283	0.26742	0.651434
USP19	-0.226977	0.33421	0.694186
AP2A2	0.255236	0.22264	0.634259
SEC31A	0.266939	0.141739	0.560729
HEXIM1	-0.0997235	0.849518	0.94719
RPP14	-0.00487553	0.983609	0.994973
CCNB2	-0.421271	0.525058	0.790663
YIF1A	0.213848	0.377439	0.714379
UBR5	-0.0355474	0.894643	0.966026
AGFG2	0.388414	0.483826	0.771866
SCAF4	1.62291	0.0221404	0.341138
DUSP14	0.275587	0.365464	0.705965
UBE4B	-0.195641	0.28772	0.660668
ELP1	-0.576236	0.135425	0.559419
RTN3	-0.144013	0.666736	0.871305
EPN2	-0.37725	0.473197	0.764544
ZRANB2	-1.18398	0.00151255	0.140315
SNX4	-0.0373068	0.884133	0.960513
ZWINT	-0.250949	0.408993	0.725988
LUC7L3	-0.339361	0.35227	0.699063
KIF20A	-0.0554479	0.823144	0.936845
KIF4A	0.152684	0.423074	0.734383
MBD4	0.547122	0.0747039	0.480458
SBF1	-0.102258	0.613783	0.848892
KAT7	-0.128096	0.676037	0.875516
SNAPIN	0.136663	0.772822	0.920521
PGLS	0.283779	0.850262	0.947208
PAPSS2	-0.810715	0.336991	0.69422
SMC2	0.16009	0.328418	0.689391
ATG7	-0.107659	0.724903	0.899315
TACC2	-0.202602	0.35789	0.700965
FARS2	-0.0945879	0.845263	0.945573
ZBTB7A	0.0363042	0.943918	0.981873
IPO7	-0.342994	0.261063	0.647938
TNFAIP8	0.706742	0.0162436	0.316046
SLU7	0.0269985	0.92316	0.976349
MOCS3	-0.431404	0.475323	0.765294
CD2BP2	0.0297744	0.915977	0.973801
BAG4	-0.530177	0.171201	0.593477
AHSA1	-0.614026	0.279306	0.658823
PARN	0.0282309	0.859752	0.952161
PSMG1	-0.295749	0.353224	0.699063
FMNL1	0.0681841	0.773149	0.920521
SEC24A	0.125598	0.460831	0.755006
SEC24B	0.194156	0.421287	0.733009
TDP2	-0.387388	0.675621	0.875385
METTL18	0.233648	0.258892	0.647656
ACSL3	1.03082	0.0274649	0.368695
POLR1A	0.309994	0.617277	0.850624
PCNT	0.306676	0.249036	0.642793
YEATS4	0.413764	0.162101	0.585021
CNOT4	-0.479365	0.0185501	0.32632
STAMBP	-0.0908837	0.706632	0.889985
EYA4	-0.021271	0.916584	0.973801
FGFR1OP	-0.59468	0.0474617	0.425834
POP4	-0.103751	0.641367	0.861392
HERC2	0.0126799	0.939133	0.980717
RAB3D	0.0391767	0.958506	0.986912
SNAP29	-0.686378	0.0908241	0.505041
OXSR1	-0.546526	0.0465105	0.425834
LDOC1	-0.336298	0.156908	0.578454
HSPA4L	-0.349932	0.289467	0.660955
PTBP3	0.406248	0.0550699	0.440643
LSM8	0.157014	0.408471	0.725988
AP2A1	0.486531	0.0287725	0.368695
WIZ	-0.811314	0.149704	0.569676
STAU1	-0.053211	0.842913	0.945142
TTC4	-0.517782	0.100486	0.511759
BAG2	-0.208618	0.26349	0.649154
BAG3	-0.709779	0.0474441	0.425834
MAP4K4	-0.0544757	0.845046	0.945573
CRYZL1	-0.273485	0.596468	0.841393
AIFM1	1.03638	0.204549	0.625747
CLIC3	0.254288	0.29366	0.661863
EML2	-0.461572	0.335935	0.69422
LATS1	-0.286051	0.367272	0.707769
DDAH2	-0.559916	0.144209	0.560729
TXNDC12	0.102618	0.783952	0.921594
ECD	-0.52585	0.0539335	0.438356
MBD3	0.262291	0.335719	0.69422
TOP3B	0.384576	0.0925342	0.505772
PTTG1	-0.642857	0.066533	0.469271
CLPTM1	0.171083	0.807598	0.928445
ZBED1	0.295601	0.141841	0.560729
MOCS2	0.00597826	0.992	0.997477
PAK4	0.177521	0.318832	0.681798
ACTL6A	0.155089	0.576537	0.828328
NSD2	0.632497	0.232414	0.635204
LDHA	-1.27829	0.130392	0.551741
GLUD1	0.300758	0.633127	0.858444
CYB5R3	1.38938	0.00956995	0.288878
GSR	-0.567158	0.357825	0.700965
SOD1	-1.61661	0.17389	0.595277
PNP	-0.80729	0.33759	0.69422
HPRT1	-0.858144	0.196601	0.618497
GOT2	0.197448	0.641244	0.861392
ABL1	-0.181095	0.37119	0.708832
EGFR	0.352469	0.578111	0.82902
PGK1	-0.866466	0.351531	0.699063
ASS1	-0.719675	0.299907	0.667062
MYC	-0.0148394	0.990689	0.996467
NRAS	0.263984	0.29125	0.661207
LDLR	-0.00163097	0.99632	0.998294
TGFB1	1.44113	0.0399605	0.404429
HLA-A	0.0875812	0.695732	0.884568
COL1A1	1.03684	0.1386	0.560729
COL3A1	0.447028	0.665393	0.871305
KRT14	0.175014	0.587229	0.835881
KRT6A	0.075505	0.773964	0.920521
LMNA	-0.165328	0.464044	0.757195
TFRC	-0.222064	0.459941	0.754363
FTL	0.833972	0.285191	0.660668
FTH1	-0.158568	0.388638	0.716278
CAT	0.32927	0.38597	0.715313
RAF1	-1.54053	0.0997177	0.510739
GBA	2.01656	0.0180644	0.323488
ALDOA	-0.811492	0.22386	0.634973
ANXA1	-0.833758	0.276556	0.656641
PDGFA	0.188868	0.402355	0.722895
NR3C1	-0.840079	0.140025	0.560729
SOD2	0.655604	0.332581	0.692204
OAT	-0.360511	0.608638	0.84718
TK1	-2.99838	5.19009e-06	0.00301355
KRT1	-2.43716	0.00699615	0.259284
TUBB4A	-0.411136	0.548593	0.807026
GAPDH	-0.583173	0.210301	0.627869
CAPNS1	-0.359455	0.528071	0.791933
HSPB1	-0.564344	0.226487	0.635204
TYMS	-0.442829	0.316804	0.680112
RPN1	0.971765	0.0270367	0.368695
RPN2	0.724458	0.261257	0.647938
GNAI2	0.154723	0.541381	0.801857
ATP1A1	0.34834	0.1242	0.547212
ATP1B1	0.393025	0.136743	0.560729
HMGN1	-0.723098	0.132795	0.553678
SLC25A5	1.67127	0.0021141	0.168868
ISG15	-0.365383	0.660501	0.870106
ALPL	0.220752	0.361992	0.703736
EIF2S1	-0.20206	0.291374	0.661207
RPLP1	0.0902492	0.622	0.854031
RPLP2	0.172216	0.339243	0.694256
RPLP0	-0.313437	0.0939814	0.50697
POLR3D	-0.369015	0.377778	0.714379
SSB	-0.364283	0.159128	0.581002
ITGB1	0.39404	0.0902098	0.504814
KRT18	-0.376288	0.093085	0.506351
KRT8	-0.0542062	0.758995	0.914207
UROD	-0.395569	0.500406	0.779189
FYN	2.64337	0.0179693	0.323377
GLA	0.97193	0.0934775	0.50667
RB1	0.944943	0.0214264	0.336395
CDK1	-0.231298	0.38895	0.716278
ATP5F1B	0.481502	0.133309	0.554296
S100A6	0.022039	0.972526	0.992894
EIF4E	-0.393448	0.123449	0.547212
ENO1	-0.657067	0.425886	0.735048
PYGL	-1.61548	0.0289929	0.368695
GPI	-0.974609	0.256901	0.646227
POLB	0.119005	0.542491	0.802979
NPM1	0.392755	0.191501	0.615977
TPM3	-0.520653	0.0429181	0.414875
ITGAV	0.677015	0.0508081	0.433688
LPL	-0.187879	0.717871	0.896712
HEXA	-0.0710553	0.934598	0.979748
EPHX1	1.11101	0.0112908	0.306133
LDHB	-0.812943	0.288036	0.660668
P4HB	0.331622	0.322161	0.685925
ANXA2	0.525842	0.250896	0.642793
CAPN1	-1.39017	0.115116	0.54111
TUBB	-0.644972	0.236402	0.638187
PSAP	0.574909	0.362626	0.704579
HEXB	0.269741	0.67768	0.875519
PFN1	-0.971188	0.316828	0.680112
APRT	-0.00625792	0.997097	0.998852
EPRS	-0.569166	0.0127148	0.306133
CTSB	-0.402322	0.421258	0.733009
HSP90AA1	-0.756996	0.0382695	0.395196
HNRNPC	0.185115	0.577345	0.828443
LAMB1	0.435171	0.527045	0.79145
LYN	-0.365762	0.23083	0.635204
FH	-0.211651	0.593427	0.839873
ERCC1	0.351361	0.246665	0.642118
SP1	-0.47687	0.166922	0.590558
ANXA6	-1.62564	0.002274	0.175483
CD55	0.629838	0.288027	0.660668
SLC3A2	0.320794	0.244846	0.641264
PFKM	-0.136184	0.642089	0.861861
HSP90AB1	-0.308126	0.519973	0.787768
SRPRA	1.44165	0.0149143	0.314693
ASNS	-0.820657	0.452983	0.749759
PDHA1	3.41268	0.0854255	0.499926
COL4A2	2.02424	0.0100605	0.297438
SNRPB2	0.0121066	0.987396	0.996054
MET	0.398302	0.558883	0.813749
SNRNP70	-0.303649	0.254704	0.644867
ITGA5	-0.105432	0.628325	0.857952
NFIC	0.45593	0.0991068	0.509868
VIM	0.0167863	0.932015	0.979577
KRT7	-0.301113	0.359393	0.701379
ANXA5	-0.997688	0.278059	0.656641
RPSA	0.138769	0.423968	0.734383
SNRPA	-0.331034	0.289257	0.660955
FGF2	0.720534	0.0418084	0.410363
ENO2	-0.515501	0.220984	0.634002
SRP19	-0.411423	0.283379	0.660637
GSTP1	-0.986796	0.275441	0.655216
SNRPC	0.166855	0.371265	0.708832
LGALS1	0.328075	0.39009	0.71645
QDPR	-1.21043	0.11083	0.532959
HMGB1	-0.288953	0.22241	0.634259
TPM1	0.0742596	0.755955	0.912842
CLTA	1.37432	0.069206	0.470291
CLTB	-0.190167	0.424371	0.734383
ANXA4	1.4753	0.487893	0.773213
CNP	-0.01608	0.937578	0.980475
HMOX1	0.614789	0.0265092	0.368695
DLD	0.0640708	0.923168	0.976349
HOXC6	0.237864	0.416618	0.731767
SNRPA1	0.0574054	0.819886	0.935293
PARP1	0.322087	0.0717186	0.474008
POLA1	-0.135729	0.640995	0.861392
IFIT2	-0.160279	0.595001	0.84108
IFIT1	1.40958	0.107293	0.526219
ALPI	0.169871	0.369377	0.707922
LTA4H	-1.00568	0.240713	0.639637
ALDOC	-0.494534	0.523224	0.789343
H2AFZ	0.581091	0.0264527	0.368695
FBXO45	0.189987	0.437098	0.740654
GSTT2	-0.814252	0.141853	0.560729
TRAPPC2	-0.0845281	0.779134	0.920521
HSPA1A	-0.238656	0.228908	0.635204
U2AF1L5	0.277371	0.544406	0.804036
CBSL	2.16447	0.00906486	0.284311
CALM1	-0.183533	0.648725	0.864145
POLR1D	0.0330408	0.913967	0.973674
TROVE2	0.0924924	0.75182	0.911595
MYBL2	-0.302068	0.611566	0.84783
GAA	0.549863	0.374712	0.711454
ARAF	-0.134061	0.710584	0.892371
HIST1H1E	-0.129881	0.845815	0.945768
DLAT	0.349398	0.519688	0.787768
PTPRF	0.251315	0.308236	0.675361
NR2F6	0.134145	0.786537	0.92226
NR2F1	0.131448	0.675172	0.875385
TXN	-1.06968	0.196977	0.618497
CTSA	-0.300491	0.501303	0.780319
MGST1	0.51818	0.117073	0.543359
MAPT	-0.240157	0.259821	0.647844
PRKAR1A	-0.374761	0.165291	0.588844
ESD	-0.720443	0.327965	0.689391
HSPD1	0.0340882	0.941594	0.981192
CLU	0.533018	0.0410864	0.410037
HSPA5	0.675626	0.0644161	0.463328
LAMC1	1.81058	0.0504327	0.433245
MAP2	-0.361858	0.470344	0.762091
HSPA8	-0.247142	0.18905	0.613502
SLC2A1	0.32193	0.487792	0.773213
EPB41	-0.687416	0.0228597	0.344845
UMPS	-0.290517	0.693339	0.883993
PDHB	0.645115	0.229583	0.635204
DBT	0.645998	0.487824	0.773213
PYGB	-1.44069	0.0486075	0.426119
RALA	2.9675	0.00457817	0.221749
BCR	-0.219219	0.605528	0.846612
LAMP1	0.0692615	0.863154	0.952251
ACADM	0.243882	0.592257	0.839454
TOP1	0.339654	0.598226	0.841779
TOP2A	0.23929	0.585476	0.834763
G6PD	-1.2503	0.0732647	0.476371
UBL4A	-2.56874	0.00281305	0.193035
VDR	-0.0282142	0.928025	0.978546
ESRRA	0.193169	0.871856	0.955542
PC	-0.107479	0.79482	0.924543
DMD	0.466256	0.361235	0.703165
MTHFD1	-0.277615	0.242325	0.639637
IGF2R	-0.156062	0.521875	0.788877
ADH5	-0.186409	0.699243	0.885332
CDK4	-1.19672	0.0159602	0.315286
PRPS2	-0.503488	0.0523905	0.438356
PABPC1	0.262353	0.205424	0.625747
PCNA	-0.129411	0.630696	0.858067
HARS	-0.695064	0.00682175	0.259284
SLC25A6	0.631648	0.35839	0.700965
IMPDH2	-1.38622	0.00521441	0.241288
TPR	0.124185	0.697578	0.885281
CKB	-0.719556	0.381284	0.714379
ANXA3	-0.888433	0.363837	0.705779
ACTN1	0.173843	0.3388	0.69422
SRC	-0.0606447	0.779371	0.920521
PEPD	-0.573479	0.484622	0.771866
XRCC6	0.149775	0.447455	0.748718
XRCC5	0.0709171	0.698373	0.885281
UNG	0.159337	0.340192	0.694329
NR2C1	-0.118183	0.632101	0.858067
LAMP2	1.2654	0.0194595	0.330292
RNH1	-1.13571	0.0775892	0.484587
EEF2	-0.574626	0.0143482	0.312498
KRT10	0.509432	0.676107	0.875516
PDIA4	0.53162	0.0277382	0.368695
P4HA1	0.38821	0.571687	0.82396
TPT1	0.11157	0.563208	0.817067
PLS3	0.0955537	0.792212	0.924383
APEH	-0.75857	0.251644	0.642793
ETFA	0.18445	0.69425	0.883993
GYS1	-0.43209	0.0717403	0.474008
PRKAR2A	0.0694185	0.73854	0.907823
ENO3	-1.00397	0.242471	0.639637
GTF2F2	-0.0530104	0.74245	0.910083
MTHFD2	0.73845	0.397962	0.721019
MIF	-0.842569	0.255034	0.644867
CD99	-0.186327	0.610043	0.847323
PRKCSH	0.302796	0.346995	0.696863
FDPS	-0.804412	0.311713	0.677246
TRIM27	-1.14837	0.102402	0.517149
CPM	-0.243239	0.604685	0.846597
AKR1A1	-4.17559	0.000761482	0.099058
PKM	-0.718921	0.25019	0.642793
HSP90B1	0.743522	0.0401205	0.404429
CCNB1	0.291444	0.206847	0.625747
IDE	-0.288141	0.115346	0.541411
POU2F1	-0.142694	0.629342	0.858067
HNRNPL	0.113787	0.684462	0.879581
DARS	-0.492341	0.0456112	0.424288
JUP	0.310615	0.381484	0.714379
ETS2	0.0799249	0.828185	0.939159
AKR1B1	0.289485	0.721611	0.898167
ANPEP	-0.0988283	0.53931	0.800773
PVR	0.618841	0.0339311	0.38563
GSPT1	-1.19574	0.0858799	0.500654
B4GALT1	0.163306	0.794425	0.924543
EZR	0.0207345	0.926435	0.978214
UCHL3	-1.67866	0.0253672	0.366725
FOSL2	-0.0365012	0.887802	0.961643
NME1	-0.79854	0.18542	0.610056
NQO1	-1.20951	0.121204	0.545883
GNS	0.186929	0.692577	0.883993
HIVEP1	0.711253	0.122083	0.546081
RPS2	-0.096558	0.654753	0.867352
TCF3	-0.199896	0.608099	0.84718
DSP	-0.355857	0.0458562	0.424356
RPA2	-0.0317361	0.896617	0.966224
CD44	0.210588	0.196799	0.618497
CBR1	-1.19242	0.214557	0.629884
CREB1	-0.021837	0.925232	0.977851
GLB1	1.71424	0.0354625	0.389062
PPP3CB	-0.117093	0.601275	0.844158
NCK1	-0.751242	0.00626065	0.255783
GCFC2	-0.560726	0.00437157	0.215262
HIST1H1B	0.0318301	0.965964	0.990102
HIST1H1C	-0.118817	0.859686	0.952161
POR	0.472335	0.070603	0.473718
FER	0.111152	0.488359	0.773391
ATP2A2	0.138222	0.753305	0.912045
FAH	1.80985	0.0820174	0.495328
STMN1	-2.91533	0.0131424	0.306133
YBX3	-0.268835	0.253618	0.644375
ZNF24	-0.156643	0.434882	0.738677
HSPA6	0.0611986	0.854445	0.950009
HMGA1	0.110561	0.546459	0.80535
GOT1	-0.45055	0.451796	0.749725
ITGA2	0.384535	0.498737	0.778453
NPR3	-0.836027	0.0572567	0.445624
UBTF	0.162721	0.534921	0.796694
JUND	0.277283	0.351704	0.699063
PRKACA	-0.0859049	0.59108	0.839019
CAPN2	-0.725281	0.0206046	0.333089
DES	-0.81251	0.184212	0.609463
PTPN2	-0.0298608	0.854957	0.950216
CTPS1	-0.452157	0.352147	0.699063
DDX5	-0.163938	0.462257	0.755169
PFKL	0.0914603	0.899021	0.967614
LGALS3	-0.399883	0.0941709	0.50697
PSMC3	-0.47655	0.0611512	0.456024
TCP1	-0.366095	0.319945	0.68294
PTPN1	0.166328	0.851498	0.947426
ERCC2	0.176952	0.440707	0.742612
RPL35A	-0.263731	0.254993	0.644867
ARF4	0.0196755	0.920902	0.976195
RPL7	-0.188528	0.339003	0.694256
VCL	-0.690703	0.255086	0.644867
SON	-0.996512	0.0890665	0.504483
NELFE	-0.147029	0.374449	0.711249
PGAM1	0.407296	0.602741	0.845434
RCC1	-0.109508	0.748411	0.910371
ATF1	0.227541	0.454584	0.750715
LIG1	-0.474026	0.263613	0.649154
XRCC1	0.323739	0.124733	0.547212
CDH2	3.01841	0.103775	0.520413
PLCG1	-0.074794	0.730488	0.903305
NCL	0.185997	0.431298	0.737125
HK1	0.195349	0.346317	0.696766
POLR2C	0.346394	0.0952773	0.507007
POLR2E	0.0426515	0.790352	0.923454
ERCC3	0.377299	0.197976	0.618497
EIF2AK2	0.289113	0.136744	0.560729
SRM	-0.856008	0.255616	0.645489
CSNK2A2	0.0161891	0.941406	0.981192
RXRA	0.181426	0.365323	0.705965
NFKB1	0.693518	0.232369	0.635204
TYMP	-1.21404	0.0153217	0.315286
ATP2B1	0.405403	0.132416	0.553074
EIF2S2	-0.171638	0.533471	0.795837
CCNA2	0.0711104	0.717882	0.896712
BTF3	0.395193	0.0632265	0.461331
RAB5A	-0.560994	0.351228	0.699063
RAB6A	0.357233	0.357113	0.700835
MSH3	0.292812	0.337581	0.69422
PSMB1	-0.32403	0.173636	0.595195
M6PR	0.10131	0.8081	0.928445
LMNB1	-0.506992	0.0826154	0.496107
CAST	-0.075532	0.734255	0.905675
IMPDH1	-1.10462	0.00226957	0.175483
RASA1	0.869128	0.0155336	0.315286
PTMS	-0.833665	0.311086	0.677065
CDK11B	2.29954	0.0192989	0.330292
GSTM3	-1.06678	0.290962	0.661207
ATP6V1B2	-0.476004	0.039523	0.403472
ATP6V1C1	-0.371196	0.0894698	0.504483
CSRP1	0.258536	0.194315	0.618497
FLNA	-0.185498	0.346176	0.696766
NF1	0.390855	0.0812508	0.49259
ACO1	-0.240396	0.390565	0.716455
VDAC1	1.87522	0.044175	0.415257
TGM2	0.173138	0.773598	0.920521
OSBP	-1.33302	0.037948	0.395062
PCMT1	-0.788643	0.139883	0.560729
FBL	0.114532	0.643568	0.862105
GART	-0.533904	0.38671	0.715728
PAICS	-0.831088	0.0903632	0.504814
UBA1	-1.04785	0.12768	0.54893
NME2	-0.336033	0.434811	0.738677
HNRNPA2B1	-0.0158785	0.925899	0.978109
RFX1	0.344202	0.180101	0.6025
PRKACB	0.232003	0.337043	0.69422
NR4A1	0.128881	0.628178	0.857952
XPA	-0.0679607	0.739291	0.907858
TCEA1	-0.0742841	0.667038	0.871305
SFPQ	-0.000833064	0.998197	0.999295
TUBG1	0.404164	0.212849	0.629867
PPIB	1.32158	0.02055	0.333089
ME2	0.438049	0.563096	0.817067
WARS	-0.827876	0.0759735	0.482666
RPS3	-0.0831627	0.62106	0.85377
JAK1	-0.631886	0.564931	0.818108
SP100	0.0673191	0.823187	0.936845
AHCY	-0.642539	0.315224	0.680112
CFL1	-0.470735	0.152879	0.575077
EIF4B	-0.409552	0.211757	0.628918
F8A1	0.774902	0.664208	0.871305
CPT2	-2.68993	0.0190946	0.330292
DTYMK	-1.31334	0.204599	0.625747
RRM1	-0.598298	0.00924181	0.284311
CHM	-1.01369	0.0131121	0.306133
EEF1B2	-0.00276402	0.987897	0.996054
ACAT1	0.445697	0.626073	0.857038
MYL9	-0.417495	0.0572469	0.445624
CCNC	0.106225	0.609381	0.84718
CCNE1	0.00624974	0.987737	0.996054
POLR2A	-0.349557	0.198109	0.618497
CDK2	0.0257236	0.870678	0.955325
APC	0.058696	0.834045	0.942581
GRK2	0.18102	0.26221	0.648122
MCM3	0.124879	0.559898	0.814706
NFYB	0.342423	0.23204	0.635204
MPST	-0.483062	0.536548	0.798685
RPS12	-0.268259	0.22889	0.635204
BRD2	0.537346	0.0302021	0.368695
YY1	0.407636	0.405822	0.725495
DNAJB1	0.330675	0.161391	0.583677
DNAJB2	-1.18813	0.302409	0.668776
ATP5F1A	1.04141	0.0228735	0.344845
PSMA1	-0.365697	0.0673669	0.469271
PSMA2	-0.101006	0.612992	0.848314
PSMA3	-0.110332	0.608411	0.84718
PSMA4	-0.129584	0.737155	0.907152
ITGA3	0.485068	0.0797983	0.490313
MSN	0.0149279	0.938697	0.980717
DDX6	0.339778	0.11423	0.539049
CTNNA2	0.204789	0.390929	0.716833
DNMT1	0.0304544	0.847465	0.946083
U2AF2	0.316516	0.306288	0.67291
RPL13	-0.300586	0.141788	0.560729
S100A4	-0.850444	0.203999	0.625747
MGAT1	1.50753	0.0207915	0.333323
HMGB2	0.17984	0.435106	0.738677
PTBP1	0.526446	0.0955138	0.507007
TARS	-0.645379	0.241367	0.639637
VARS	-0.327072	0.197369	0.618497
EEF1G	-0.150337	0.347825	0.696908
FKBP2	0.578697	0.396351	0.720906
STOM	-0.233051	0.67218	0.87441
YWHAQ	-0.533104	0.0120377	0.306133
MAPK3	-0.174518	0.389906	0.716401
MARK3	-0.448709	0.0498235	0.431606
ARNT	0.02766	0.962316	0.989252
RPL10	-2.25197	0.0923816	0.505772
COL8A1	1.23462	0.00657152	0.258937
RPA1	-0.0606272	0.813851	0.932387
APEX1	-0.0593528	0.691023	0.883772
CAD	-0.873368	0.0555388	0.440643
CALR	0.547265	0.0830603	0.496943
MAP4	-0.62873	0.0108905	0.304199
CANX	1.18099	0.00263374	0.187366
PSMB8	0.530342	0.125323	0.547517
PSMA5	-0.0882613	0.79085	0.923484
PSMB4	-0.197148	0.372133	0.708832
PSMB6	0.00319451	0.987604	0.996054
PSMB5	-0.460127	0.0349803	0.38563
ITPRID2	1.55803	0.00731407	0.264738
NDUFS1	0.0180693	0.970698	0.992497
POLD1	0.00646779	0.980656	0.993752
TEAD1	0.174179	0.401848	0.72273
SMARCA1	-0.100833	0.595203	0.84108
MAPK1	-0.333574	0.163424	0.586495
RXRB	0.351892	0.14358	0.560729
ERCC5	0.00598094	0.970403	0.992418
LAP3	-0.356102	0.56264	0.816869
GTF2E1	0.286835	0.201966	0.624521
GTF2E2	-0.271334	0.376937	0.714199
TPP2	-0.350421	0.230804	0.635204
IMPA1	-1.29193	0.157016	0.578454
EPHB2	0.0174956	0.969306	0.991742
SHC1	-0.947234	0.00184482	0.152718
MPG	0.17849	0.277545	0.656641
CRABP2	-1.22003	0.332647	0.692204
TKT	-1.20415	0.0744817	0.480333
RBMS1	0.281128	0.338031	0.69422
PML	0.797135	0.119054	0.545883
EEF1D	-0.136201	0.380777	0.714379
MARCKS	-0.512458	0.0323506	0.37841
ERP29	0.337218	0.327402	0.688846
PRDX6	-1.12447	0.280477	0.659388
BLVRB	-0.313543	0.655128	0.867597
PRDX5	-0.498814	0.514362	0.786661
DDT	-0.770275	0.359261	0.701379
PRDX3	0.474572	0.232432	0.635204
RPL12	-0.00978113	0.974155	0.993091
ECHS1	1.45472	0.125486	0.547517
CMPK1	-0.789645	0.541106	0.80171
PEBP1	-1.99288	0.0942009	0.50697
PDIA3	0.544866	0.097662	0.507007
PPP2R1A	-0.132932	0.490979	0.774431
PPP2R1B	-0.49753	0.057733	0.445831
CDC27	-0.0912061	0.812133	0.931278
WEE1	0.109643	0.76098	0.915073
PPIF	0.547695	0.516354	0.787442
NMT1	0.0739854	0.645283	0.862634
HMOX2	1.59211	0.0115438	0.306133
ADSS	-0.959329	0.450939	0.749725
LRPAP1	1.41263	0.0119548	0.306133
ADSL	-0.602906	0.225565	0.635204
PKLR	-0.651244	0.292171	0.661207
CLIP1	0.378546	0.0948712	0.507007
SERPINB1	-1.7515	0.0864362	0.501454
SLC7A1	0.0329271	0.855049	0.950216
ALDH1B1	0.287586	0.663707	0.871305
POLR2B	-0.0168675	0.922545	0.976195
SDHA	0.845589	0.264423	0.649916
GDI1	0.382944	0.585509	0.834763
MAT2A	-0.612053	0.147275	0.567287
PRKAR1B	0.129909	0.832818	0.942068
CPS1	0.175227	0.73706	0.907152
TIA1	0.212641	0.193732	0.618497
DNAJA1	-0.0553035	0.776467	0.920521
AKT1	-0.752736	0.259189	0.647675
HIBADH	0.709665	0.129565	0.551313
ATIC	-0.241296	0.693022	0.883993
HNRNPH3	0.186703	0.355196	0.699967
HNRNPH1	-0.0560598	0.803418	0.927575
YWHAB	-0.292812	0.169055	0.591334
SFN	-0.544106	0.167543	0.590879
STIP1	-0.412556	0.233127	0.635204
S100A11	1.08951	0.180756	0.603513
L1CAM	0.333825	0.20694	0.625747
INPP5B	-0.459333	0.0551437	0.440643
PRDX2	-0.990288	0.191421	0.615977
ELF1	0.208009	0.339478	0.694256
HPD	-0.842684	0.292264	0.661207
GTF2H1	0.242749	0.276978	0.656641
CTH	-1.18578	0.0505834	0.433688
RPL9	0.231682	0.221278	0.634002
ACSL1	-0.223601	0.262819	0.648332
KIF5B	-0.473185	0.0615022	0.456124
CSTF2	-0.47211	0.0499943	0.431924
DUT	-1.00287	0.0691367	0.470291
CKS2	-0.281803	0.432859	0.738677
TTK	-0.500106	0.123929	0.547212
MCM4	0.00564248	0.983562	0.994973
MCM5	-0.0791443	0.747306	0.910371
MCM7	-0.331425	0.201962	0.624521
SHMT1	0.128983	0.691707	0.883993
SHMT2	0.153012	0.781813	0.920966
HSPA1L	-1.24579	0.0177985	0.323377
HSPA4	-0.717333	0.0438708	0.415257
GPC1	0.54274	0.0150401	0.315286
PFN2	-1.29347	0.0471448	0.425834
CTNNA1	0.0601413	0.762375	0.915614
CTNNB1	0.0807799	0.687724	0.881724
PHB	1.0645	0.151246	0.57242
SERPINB6	-0.725711	0.40604	0.725495
RDX	0.156513	0.343753	0.695582
RPA3	-0.19015	0.477349	0.766891
RFC4	0.34925	0.187715	0.611583
RFC2	0.117173	0.527503	0.791602
RFC1	0.221662	0.51116	0.785294
RPL22	-0.0352783	0.937836	0.980475
GTF2F1	-0.191201	0.431209	0.737125
SPR	-0.735073	0.385213	0.715313
KRT9	-1.50422	0.0772425	0.484587
AGL	-1.67738	0.0387979	0.399654
MYH9	-0.342474	0.2059	0.625747
MYH10	-1.73373	0.000973665	0.108894
COPB2	-0.0820124	0.680067	0.87751
SOAT1	0.542636	0.281942	0.659388
ADD1	-0.0508554	0.756871	0.91325
BSG	0.0714633	0.698093	0.885281
FUS	-0.860178	0.0017716	0.15219
NUP214	-0.265485	0.121322	0.545883
DEK	0.0991127	0.686477	0.880703
CHKA	0.109237	0.736306	0.907152
FLT4	-0.147383	0.387832	0.715822
PSMC2	-0.053262	0.866186	0.953747
ARL2	-1.12386	0.273361	0.653682
ARL3	-0.89628	0.260233	0.647938
MAP2K2	-0.724872	0.47873	0.768297
ATP6V1E1	-0.478673	0.325961	0.687402
RPL4	0.0457205	0.776969	0.920521
LONP1	0.36747	0.289058	0.660955
PGM1	-0.989923	0.106726	0.526219
PPP1CC	-0.0369403	0.868032	0.954165
GNL1	-0.110236	0.643375	0.862105
POLR2I	-0.776249	0.266409	0.651434
DLST	0.748997	0.126187	0.547517
SRP14	-0.511258	0.04205	0.410363
NUP62	0.125217	0.693792	0.883993
PPARG	-0.096797	0.750387	0.910827
FDFT1	0.608665	0.108575	0.527652
ZEB1	0.740519	0.0274614	0.368695
TAGLN2	-1.04649	0.187257	0.611583
TALDO1	-0.286621	0.605252	0.846612
SNCA	-0.447311	0.587302	0.835881
ETFB	0.066929	0.862034	0.952238
COIL	0.843459	0.0321058	0.37772
ATP6V1A	-0.544126	0.174386	0.596082
HSPA9	0.18611	0.697518	0.885281
EIF4A3	-0.140148	0.473224	0.764544
IGHMBP2	0.235091	0.23144	0.635204
RPS19	-0.717084	0.0274625	0.368695
RPL3	-0.4176	0.0672257	0.469271
DDOST	1.55013	0.012735	0.306133
ANP32A	0.974831	0.4103	0.727451
FEN1	-0.131586	0.537635	0.799658
CUX1	0.0917991	0.709661	0.892161
CAPG	-1.57618	0.16909	0.591334
TXLNA	-0.0610198	0.718842	0.897261
CCT6A	-0.0471785	0.903237	0.968029
NNMT	-0.384489	0.743098	0.910083
PBX1	-0.0796618	0.867446	0.954165
PBX2	0.0430504	0.88164	0.960083
RPL13A	-0.261467	0.415582	0.731146
ARL1	-0.0527271	0.868442	0.954384
MLH1	0.196697	0.387472	0.715822
STAT3	-0.341898	0.17264	0.594127
USP8	0.00933184	0.962745	0.989252
PEX19	0.0804159	0.663774	0.871305
MDH1	-1.04675	0.277491	0.656641
MDH2	0.432128	0.399771	0.722572
RFC5	0.227336	0.215894	0.629884
RFC3	0.142	0.54657	0.80535
HADHA	1.18833	0.252899	0.643422
EIF2S3	0.111306	0.563917	0.817422
ETV3	-1.02088	0.139316	0.560729
CETN2	-0.261435	0.243667	0.639801
ETV6	-0.306026	0.616705	0.85059
EIF2D	0.163121	0.368875	0.707769
PRPH	0.38096	0.419439	0.732074
BUD31	0.15904	0.516192	0.787442
NAA10	-0.791007	0.00370747	0.200954
KDM5C	-0.682252	0.0664319	0.469271
CSK	-0.229941	0.369041	0.707769
GARS	-0.491353	0.329363	0.690101
IARS	-0.395681	0.0975382	0.507007
EIF1	-0.368744	0.302842	0.668776
PRKCI	-0.0135582	0.968019	0.99087
ACTR1B	0.451658	0.121926	0.546081
ECI1	0.402641	0.513174	0.785636
TMPO	0.123558	0.566398	0.81905
STAT1	-0.802604	0.160647	0.583273
STAT6	-0.525092	0.160347	0.583273
MTREX	0.180515	0.374927	0.711564
AKR1C3	-1.6499	0.11807	0.545322
MTOR	-0.0444386	0.808131	0.928445
PI4KA	0.861887	0.0137373	0.306597
EPS15	-1.54111	0.0729936	0.476132
RPS27	-0.355798	0.157361	0.578454
MATK	0.448636	0.562581	0.816869
ABL2	-1.57171	0.0360528	0.391308
HELZ	0.331028	0.258081	0.646693
NCAPD3	0.583477	0.031193	0.370831
RBM34	-0.0846523	0.818928	0.934481
LRPPRC	-0.113104	0.883134	0.960513
ACAA2	-1.09917	0.11044	0.532665
RPL35	0.0121062	0.970205	0.992418
CDKN2A	-1.57323	0.0286313	0.368695
PRCP	0.807131	0.068584	0.469568
HTT	-0.273265	0.0883058	0.504483
ECE1	-0.305078	0.68023	0.87751
SLC1A3	0.427175	0.131843	0.553074
PAFAH1B1	-0.0927686	0.621518	0.853884
MCAM	0.442516	0.0344887	0.38563
MATR3	-0.0854565	0.705081	0.889015
MSH2	0.141755	0.459084	0.754152
GRK6	-0.476329	0.0905908	0.504847
GPD2	0.743732	0.336158	0.69422
SSR1	0.94485	0.0153188	0.315286
MAGEA1	0.0106943	0.948275	0.983518
MAGEA12	0.182808	0.716912	0.896692
PTPN9	-0.224794	0.282413	0.659395
RANBP1	-0.23272	0.506209	0.782339
NAMPT	0.381013	0.554632	0.810162
PSMC4	-0.318037	0.104403	0.521408
TSFM	0.781402	0.135795	0.56003
VDAC2	1.14891	0.116003	0.542262
CBX5	-0.0248855	0.93936	0.980717
USP5	-0.343156	0.399047	0.721835
MAPK8	0.250496	0.721032	0.898135
MKI67	0.740706	0.210249	0.627869
PHKA2	0.0667568	0.815766	0.93282
RANGAP1	0.499243	0.132349	0.553074
RECQL	0.268937	0.142715	0.560729
NOP2	0.256857	0.592578	0.839454
ATRX	0.328573	0.393513	0.718561
CRK	-1.13682	0.281974	0.659388
CRKL	-1.11612	0.326535	0.687657
BAG6	-0.208284	0.317784	0.680756
NSF	0.170695	0.380124	0.714379
MAP2K3	-0.195164	0.454949	0.751046
BRCC3	-1.19819	0.0298885	0.368695
RPL27A	-0.386689	0.077526	0.484587
RPL5	-0.282337	0.338299	0.69422
RPL21	-0.242786	0.323051	0.686225
RPL28	0.0909433	0.815389	0.93282
RPS9	0.105154	0.570839	0.823259
RPS5	-0.125173	0.682016	0.878191
MAP1B	-0.160254	0.398521	0.721364
GNPDA1	-0.809791	0.221014	0.634002
YAP1	-0.362355	0.200516	0.622323
UTRN	2.09751	0.0492333	0.429424
IQGAP1	-0.316613	0.29662	0.665422
GYG1	-2.06445	0.00922883	0.284311
PLA2G4A	-0.794516	0.134791	0.558418
CAPZA2	0.00731376	0.972009	0.992894
CAPZB	-0.0625637	0.730222	0.903305
QARS	-0.312771	0.178682	0.601675
RPL29	-0.295321	0.229517	0.635204
ATP5PO	0.129345	0.763909	0.91649
LIMS1	-0.0512857	0.789535	0.9234
PREP	0.467418	0.755164	0.912731
ME1	-0.0506378	0.89596	0.966203
IREB2	-0.394395	0.331504	0.692198
RFX3	0.27603	0.161222	0.583677
RFX5	0.298534	0.263768	0.649154
PIP4K2A	-0.0116514	0.989498	0.996467
SOX9	0.194072	0.468196	0.760568
ARCN1	0.257034	0.167365	0.590707
LSS	0.816461	0.0639394	0.462429
GCLM	-1.28227	0.145808	0.56509
PSMD8	-0.181493	0.635927	0.859879
PRRC2A	0.454765	0.0347741	0.38563
GSS	-0.723912	0.406395	0.725495
CCT5	-0.279501	0.408724	0.725988
NES	0.362684	0.795902	0.924622
CSNK1A1	-0.227855	0.259125	0.647675
CSNK1D	-0.202173	0.233088	0.635204
IDH2	1.10139	0.168973	0.591334
PITPNB	-0.79252	0.384271	0.714943
CD97	-0.131432	0.784611	0.921655
POLD2	-0.189535	0.456413	0.752644
MARCKSL1	-0.398478	0.130617	0.552181
PXN	-1.27289	0.413744	0.729893
NR2C2	0.260433	0.428663	0.73568
MAPKAPK2	0.258436	0.721388	0.898135
ALDH9A1	-0.650047	0.241771	0.639637
RPL34	-0.0560289	0.779704	0.920521
RPIA	-0.63147	0.0895733	0.504483
LMAN1	0.25207	0.28436	0.660668
NASP	-0.674643	0.216801	0.629884
FASN	-0.882845	0.169103	0.591334
CCT3	-0.147281	0.685643	0.880105
MRPL19	1.18675	0.0364972	0.391308
TUFM	0.326697	0.486837	0.773131
ALDH7A1	-0.127832	0.809789	0.929645
CDC34	0.0671479	0.940448	0.981192
CENPF	-0.118804	0.660592	0.870106
SRP9	-0.143077	0.479267	0.768771
PCYT1A	-0.634131	0.253101	0.643422
AARS	-0.5511	0.35349	0.699063
CARS	-0.177057	0.290274	0.661207
HARS2	-1.65569	6.82908e-06	0.00345476
SARS	-0.290667	0.48139	0.770935
PRIM1	-0.24483	0.313654	0.679032
PRIM2	0.0925544	0.742782	0.910083
CSNK1E	-0.383378	0.120433	0.545883
PSMB3	-0.267956	0.212907	0.629867
PSMB2	-0.217242	0.497359	0.777611
MCM2	-0.238664	0.387224	0.715822
ACADVL	0.630748	0.267762	0.651588
YLPM1	0.301739	0.413761	0.729893
VPS41	0.334013	0.12541	0.547517
TMED10	0.651941	0.0390676	0.400521
RBM25	0.327013	0.430038	0.735887
NUMB	0.622523	0.147771	0.567287
EIF2B2	-0.68555	0.00563208	0.249777
HINT1	-1.20788	0.146686	0.566463
NUP153	0.725562	0.125821	0.547517
RANBP2	0.417246	0.236359	0.638187
TSC2	-0.50025	0.0157768	0.315286
GSK3A	0.616098	0.0591908	0.451416
GSK3B	0.0618609	0.784267	0.921646
STK19	0.584018	0.129158	0.551313
TAF6	0.0637491	0.706588	0.889985
NT5C2	-1.93771	0.0599456	0.451872
SEPHS1	-0.12963	0.644718	0.862338
GMPS	-0.0407921	0.858215	0.952085
LIG3	0.181694	0.407753	0.725678
LIG4	0.187056	0.222954	0.634259
CDKN1C	-0.538174	0.13658	0.560729
MRE11	0.286851	0.296452	0.665422
IDH3A	0.155369	0.756258	0.912842
GDI2	-1.23709	0.15093	0.571701
EMD	0.650403	0.0705615	0.473718
SLC26A2	-0.302429	0.320364	0.683514
SERPINH1	0.996499	0.0274809	0.368695
VASP	-0.362985	0.039146	0.400521
DNM2	0.0144666	0.946425	0.982237
METAP2	-0.117081	0.477866	0.767451
NUDT2	-0.85218	0.316111	0.680112
CDK7	-0.0351968	0.846251	0.945768
KNTC1	-2.91572	0.000192576	0.0365333
CDK9	0.241755	0.328944	0.689857
LRBA	-0.302167	0.212468	0.629797
PPT1	0.638845	0.121334	0.545883
RPL14	-0.084455	0.643762	0.862105
CCT8	-0.264301	0.447945	0.748733
CCT4	-0.338405	0.241049	0.639637
ANXA11	-0.951932	0.289719	0.661198
PAPOLA	-0.423597	0.404577	0.724641
FXR1	0.313363	0.0792552	0.488991
FXR2	0.44678	0.173675	0.595195
RAB7A	0.0458613	0.816555	0.93282
RAB9A	0.249685	0.428865	0.73568
RAB13	0.141395	0.725295	0.899555
RAB28	-0.344052	0.101557	0.514912
DAP	-0.239193	0.597079	0.841641
DAP3	-0.15889	0.532152	0.79465
SMARCA4	0.0525405	0.841469	0.945142
GALK1	-0.844087	0.317647	0.680756
SSR4	1.16377	0.00524655	0.241288
BCAP31	0.377066	0.55745	0.812183
HCFC1	0.0806931	0.737131	0.907152
IRAK1	-0.194738	0.32461	0.686906
ALDH3A2	-0.846229	0.0509565	0.433688
HSD17B4	0.780735	0.114334	0.539049
PSMD7	-0.122979	0.631653	0.858067
STAT5B	-1.03448	0.207875	0.626225
USP11	0.100532	0.672148	0.87441
VAMP7	-0.830886	0.195107	0.618497
RPS6KA3	-0.0820947	0.719941	0.897744
HDGF	-0.233251	0.507866	0.783304
CCNH	-0.274181	0.38109	0.714379
MNAT1	0.0639137	0.78043	0.920521
HNRNPA3	-0.111761	0.666003	0.871305
MYOM1	0.650453	0.02228	0.341138
PGD	-0.951025	0.234672	0.636656
HNRNPM	0.115375	0.537695	0.799658
KPNA2	-0.234595	0.274038	0.653929
KPNA1	0.387005	0.392471	0.718143
NCBP2	0.194245	0.272598	0.65356
RAP1GDS1	-0.626507	0.302564	0.668776
POLR2H	-1.05341	0.248611	0.642793
POLR2J	-0.575465	0.0302674	0.368695
MAP2K6	0.422359	0.621361	0.853884
ARHGDIA	-1.85498	0.0993874	0.510159
SLC7A2	0.0460458	0.847889	0.946186
AGFG1	0.177866	0.393233	0.718454
HNRNPF	0.388755	0.0901379	0.504814
STAT2	0.727671	0.203865	0.625747
GTF2A1	-0.622037	0.100343	0.511604
MSH6	0.202998	0.254556	0.644867
KIF11	-0.37703	0.0905551	0.504847
VAV2	-1.6974	0.00082966	0.104929
ZNF131	1.60627	0.171915	0.593946
ZNF143	0.26783	0.254866	0.644867
RBM5	0.08075	0.779363	0.920521
RIDA	-0.829386	0.2222	0.634259
SMS	0.247163	0.557744	0.812351
HK2	-0.211574	0.370501	0.708661
THOP1	-1.17158	0.182705	0.606752
CAPZA1	0.00382213	0.982876	0.994948
CRIP2	-1.06524	0.00291507	0.193035
NUP98	-0.12037	0.515882	0.787442
BLVRA	-0.552126	0.554818	0.810162
PPP5C	-0.46541	0.216226	0.629884
PLK1	-0.163552	0.522861	0.789319
ARFIP2	0.23132	0.446753	0.748036
ARFIP1	0.632561	0.257739	0.646693
ACLY	-0.536751	0.277334	0.656641
METAP1	-0.370763	0.0575792	0.445831
MVD	-2.606	0.0142081	0.311006
COPB1	0.315944	0.0875041	0.504483
COPA	0.00911193	0.95779	0.986912
CTSC	0.351997	0.553573	0.809902
CLTCL1	0.374487	0.0976919	0.507007
AP3M2	0.0632402	0.71666	0.896662
AP2S1	0.0628892	0.709334	0.892161
SMTN	0.216092	0.51196	0.785294
SLC16A1	0.162126	0.465341	0.758031
IST1	-0.31008	0.152195	0.573153
SEC24C	0.112068	0.598039	0.841779
SUB1	-0.0335991	0.903025	0.968029
POLG	1.2094	0.229888	0.635204
CLNS1A	-0.433532	0.412262	0.729577
BLM	1.59294	0.0257836	0.368695
RARS	-0.238752	0.355009	0.699967
ATXN3	0.686172	0.036374	0.391308
ATN1	0.00568578	0.980534	0.993752
PMS1	0.103497	0.55083	0.808748
PMS2	0.724883	0.182479	0.606752
YARS	-0.331993	0.119194	0.545883
USP14	0.0976235	0.577248	0.828443
PRKAG1	-0.0283294	0.871693	0.955542
HSPA2	-0.0601483	0.83675	0.942974
ATP1B3	0.182769	0.40249	0.722895
RAD23A	-0.392009	0.096993	0.507007
RAD23B	-0.0407213	0.877641	0.95756
PDE1A	0.3479	0.420292	0.732334
AK2	-0.226979	0.536609	0.798685
ALDH18A1	0.276581	0.397425	0.720906
NAPA	0.147217	0.358665	0.700965
EIF5	-0.421772	0.0221615	0.341138
SLC12A2	0.738214	0.122755	0.547212
PSMD4	-0.219919	0.258507	0.647406
DRG2	-0.00513346	0.986554	0.996054
CSE1L	-0.882531	0.0823411	0.495328
VCP	0.212188	0.37164	0.708832
MFAP1	-0.167257	0.384008	0.714943
MANF	0.333586	0.53879	0.800675
ELL	1.49303	0.010497	0.300307
NAP1L1	-0.452055	0.510629	0.785294
ADK	-0.49619	0.429379	0.73568
ADAR	-0.235487	0.293346	0.661863
LAMB2	1.18085	0.0435233	0.415257
TPD52	-0.221345	0.605575	0.846612
PKNOX1	0.848088	0.0206935	0.333089
SEC13	0.0415578	0.826596	0.938709
SNU13	-0.348885	0.0754569	0.481519
NPEPPS	1.79281	0.156271	0.578454
HNRNPH2	-0.260093	0.753455	0.912045
OXCT1	0.192131	0.468317	0.760568
EIF3B	-0.0198453	0.900271	0.967661
RRP1	0.532407	0.343355	0.695582
MARS	-0.162139	0.505405	0.782158
MAZ	-0.767853	0.112821	0.536296
POLE2	0.328465	0.264505	0.649916
AP1S2	0.553546	0.0700118	0.473236
HDAC4	-0.245533	0.653781	0.866624
EIF6	-0.686809	0.04798	0.425834
CTBP2	0.211956	0.269784	0.652655
BCAR1	-0.0909388	0.641551	0.861392
CFAP298	-0.766734	0.172589	0.594127
WDR4	-0.178408	0.826449	0.938709
TMEM33	0.0994201	0.599344	0.842487
GEMIN4	0.453133	0.13918	0.560729
NUP107	0.137578	0.782887	0.920966
EEFSEC	-0.124022	0.508583	0.783878
SESN2	0.0782833	0.743221	0.910083
EPPK1	-0.912732	0.0625533	0.458948
MTPN	-0.82584	0.416776	0.731767
ZNF280A	-0.291561	0.403981	0.72443
ARPC4	0.165088	0.448867	0.749155
ANAPC15	-0.67847	0.0501849	0.432749
SEC61G	1.49665	0.00913731	0.284311
TPI1	-1.05101	0.268744	0.652582
EIF3E	-0.00461867	0.98318	0.994973
SEC61B	1.23391	0.000923544	0.108894
PPP4C	0.00294689	0.990402	0.996467
GABARAPL2	0.59739	0.216658	0.629884
MYL6	-0.1278	0.620569	0.853353
EIF4A1	-0.0245405	0.875004	0.956641
RPS20	-0.104217	0.519574	0.787768
PRPS1	-0.721208	0.0334263	0.38563
PSMA6	-0.500651	0.0285831	0.368695
S100A10	0.119007	0.746176	0.910083
CDC42	-0.0562895	0.864159	0.952911
DSTN	-0.796099	0.0513394	0.434769
GMFB	-0.836768	0.124565	0.547212
RAB8A	0.509498	0.158261	0.580031
SPCS3	0.413734	0.430089	0.735887
SRP54	0.306802	0.0903354	0.504814
RAB2A	0.340585	0.132334	0.553074
RAB5B	0.0761639	0.844951	0.945573
CKS1B	-0.43803	0.120581	0.545883
RAB10	-0.0308978	0.914699	0.973801
UBE2M	-0.918708	0.00321313	0.197695
UBE2K	-0.812118	0.413655	0.729893
UBE2N	-0.745469	0.263665	0.649154
RAB14	0.0943989	0.698642	0.885281
ACTR3	-0.122736	0.516807	0.787442
ACTR2	-0.462366	0.0125695	0.306133
ACTR1A	0.774078	0.0212907	0.33542
COPS2	0.183474	0.277887	0.656641
ABCE1	-0.185282	0.29833	0.666135
RAP2B	0.337791	0.54826	0.806797
MAX	0.311453	0.223078	0.634259
RPS3A	-0.206762	0.216815	0.629884
PSME3	-0.151363	0.590746	0.839019
RPL15	-0.716719	0.00748251	0.266155
MAGOH	-0.359672	0.700319	0.885956
RPL27	-0.200959	0.311643	0.677246
ATP6V0D1	0.216378	0.609958	0.847323
PCBD1	0.212114	0.474301	0.764694
RPL37A	-0.444625	0.222438	0.634259
NAA20	0.106422	0.6241	0.855624
HSPE1	1.05215	0.187285	0.611583
SEC61A1	-0.295145	0.490539	0.774431
VBP1	-1.0467	0.0807389	0.49259
STXBP1	0.26294	0.164628	0.587424
DAD1	0.495538	0.167103	0.590558
COPZ1	0.0720624	0.680758	0.877714
UFM1	0.296858	0.26683	0.651434
DCAF7	-0.0534587	0.782746	0.920966
WDR5	0.175898	0.388164	0.716091
AP1S1	0.178791	0.425574	0.734789
NUTF2	-2.31532	0.012041	0.306133
HNRNPK	0.219459	0.239083	0.638816
YWHAG	-0.283472	0.0727228	0.475244
RPS7	0.115182	0.606235	0.846934
PPP1CA	0.172684	0.406564	0.725495
PPP1CB	0.284594	0.225609	0.635204
NCS1	1.06294	0.075481	0.481519
PSMC1	-0.326817	0.156843	0.578454
PSMC5	-0.244069	0.34718	0.696863
RPS8	-0.427697	0.0343119	0.38563
RPS15A	-0.110406	0.518851	0.787442
RPS16	-0.175539	0.407755	0.725678
UBE2H	-0.168725	0.539001	0.800675
YWHAE	-0.46435	0.0206628	0.333089
RPS14	-0.13078	0.435073	0.738677
RPS23	-0.297564	0.370318	0.708661
RPS18	-0.149539	0.440267	0.742335
RPS29	-0.953214	0.345179	0.695917
RPS13	0.111601	0.599566	0.842538
RPS11	-0.0709337	0.695805	0.884568
SNRPE	0.46665	0.148651	0.568903
SNRPF	-0.365221	0.137251	0.560729
LSM3	-0.123166	0.654015	0.866628
LSM6	-0.25017	0.343472	0.695582
SNRPD1	-0.184	0.438108	0.740999
SNRPD2	-0.110447	0.673967	0.874985
SNRPD3	0.573972	0.0276441	0.368695
BTG1	0.0117406	0.97388	0.993091
TMSB4X	-0.859766	0.337959	0.69422
ARF6	0.208631	0.209919	0.627869
PSMC6	-0.240073	0.30525	0.671402
TBPL1	0.406708	0.118151	0.545322
RPL7A	-0.0706412	0.648082	0.864145
POLR2G	0.126956	0.675553	0.875385
ETF1	-0.132464	0.433426	0.738677
YPEL5	-0.151866	0.658408	0.869699
RPS4X	-0.185136	0.265759	0.651434
RPL23A	-0.270799	0.121248	0.545883
RPS6	-0.285161	0.104587	0.52156
HIST1H4A	-0.222271	0.610842	0.847679
RAB1A	0.13591	0.599004	0.842269
RAN	-0.45894	0.0881219	0.504483
RPL23	0.00678214	0.973507	0.993091
RAP1A	0.479987	0.143366	0.560729
RPS15	-0.169985	0.517027	0.787442
RPS24	0.330914	0.228556	0.635204
RPS25	-0.182335	0.316244	0.680112
RPS26	0.190891	0.217617	0.630639
RPS28	-0.340872	0.175479	0.597572
GNB1	-0.239407	0.512725	0.785476
POLR2L	0.290788	0.222764	0.634259
RBX1	0.151166	0.5747	0.826211
RPL30	-0.339529	0.0828117	0.496107
RPL39	-0.298645	0.192008	0.616946
RPL31	0.00175052	0.992273	0.997531
RPL10A	-0.170837	0.443811	0.745911
RPL32	-0.565118	0.0805666	0.49259
RPL11	-0.178858	0.273937	0.653929
RPL8	-0.44345	0.121872	0.546081
PPIA	-0.279915	0.662706	0.871305
FKBP1A	-0.611997	0.324098	0.686334
GRB2	-0.975775	0.000165719	0.0328052
TRA2B	-1.16249	0.0135047	0.306133
RAC1	-0.213248	0.862616	0.952238
AP2B1	0.233464	0.224172	0.634973
GNAI1	-0.107804	0.777649	0.920521
YWHAZ	-0.354986	0.149922	0.569778
PPP2R2A	-0.315739	0.116842	0.543281
SUMO1	-0.0196343	0.956999	0.986689
DYNLT1	0.777515	0.106809	0.526219
RPL38	-0.147559	0.346201	0.696766
SKP1	0.0111161	0.963712	0.989435
RPS21	-0.424937	0.0684842	0.469568
EIF5A	0.0104119	0.97636	0.993091
RACK1	-0.0361686	0.831787	0.941549
ACTG2	-0.080572	0.722004	0.898267
SUPT4H1	0.354365	0.397739	0.721019
UBE2I	0.0147967	0.965308	0.989875
TMSB10	-0.970714	0.206217	0.625747
YBX1	-0.379133	0.235554	0.637621
SEC11A	1.40849	0.0401174	0.404429
CSNK2B	-0.270507	0.198929	0.618497
TPM4	-0.406179	0.164068	0.586805
UBE2L3	-0.423151	0.400291	0.722609
TUBA4A	0.00796576	0.988397	0.996054
TUBB4B	-0.627386	0.210288	0.627869
CSNK2A1	0.030589	0.928039	0.978546
PAFAH1B2	-1.14397	0.20287	0.624521
FAM193A	0.1791	0.606415	0.846934
NOP14	0.0749707	0.69383	0.883993
IGBP1	-0.414615	0.439908	0.742335
PSPH	-0.534103	0.242829	0.639637
RBM6	0.341923	0.492752	0.774903
PITX1	-0.0239593	0.946324	0.982237
EIF4G2	0.268545	0.166024	0.58963
RPP38	0.399903	0.185002	0.609929
RPP30	0.225126	0.249252	0.642793
GTF2I	0.47348	0.0852615	0.499926
PIP4K2B	0.355244	0.354408	0.699558
SRPK2	-0.156524	0.385867	0.715313
PHC1	0.998712	0.0167637	0.316046
CCT2	-0.302439	0.292319	0.661207
RAE1	-0.0792089	0.644354	0.862105
GSTO1	-0.501308	0.625327	0.856533
ST5	0.304628	0.141958	0.560729
PRKDC	0.0783728	0.670972	0.8741
ARG2	1.05208	0.612456	0.84783
NTHL1	0.40395	0.251023	0.642793
ADARB1	0.614855	0.495751	0.777267
IFI35	-0.0487006	0.839376	0.944046
BASP1	-0.133687	0.652384	0.865726
TMF1	-0.134455	0.827594	0.938724
MRPS9	1.7236	0.00398089	0.21085
HMGN5	-0.0454574	0.805419	0.928445
LSM11	0.198183	0.287071	0.660668
COG7	0.288364	0.242081	0.639637
RPL24	0.0951222	0.610857	0.847679
TXNL4A	0.0972041	0.633896	0.858966
ARF5	-0.0566066	0.862428	0.952238
ERH	-0.273997	0.701136	0.88628
RHOG	0.0324574	0.878815	0.958382
RPL19	-0.259706	0.678246	0.875795
SRSF3	-0.0526234	0.90178	0.968017
FOXK1	-0.326166	0.177817	0.601675
CCZ1B	-0.00390009	0.985319	0.996054
DAB2	-0.585136	0.00902559	0.284311
RBM10	0.0941832	0.735937	0.907071
RBM3	-0.471051	0.0289691	0.368695
ATP2C1	-0.153559	0.845237	0.945573
CYCS	-0.285065	0.67166	0.87441
MPP1	-0.866793	0.11058	0.532771
TFAM	1.35458	0.0932177	0.506468
PITPNA	-1.54109	0.0671464	0.469271
SLC25A3	0.0959972	0.884566	0.960513
HDLBP	0.252269	0.176501	0.598814
GTF2B	-0.0298164	0.886976	0.961643
CDK6	-0.152483	0.526025	0.791203
CDK5	-0.373686	0.281785	0.659388
CDK16	0.134053	0.666522	0.871305
CDK17	-0.460729	0.317081	0.680334
PURA	0.240778	0.225953	0.635204
CDC42EP1	0.154494	0.644315	0.862105
CLTC	0.189569	0.414895	0.731146
HSF1	-0.538651	0.28178	0.659388
NFKB2	-2.08334	1.07894e-05	0.00438056
FKBP3	-0.706545	0.01225	0.306133
REEP5	-0.14058	0.461509	0.755169
SORD	-0.883827	0.127487	0.54893
HNRNPU	-0.0723779	0.799905	0.926473
SPTBN1	0.247136	0.419749	0.732074
TIAL1	-0.15907	0.409104	0.725988
SET	-0.253752	0.551952	0.809208
SRSF2	-0.335403	0.332064	0.692198
FOXK2	0.187319	0.382843	0.714379
RELB	0.0653751	0.76877	0.918208
AMPD2	-1.12528	0.0305288	0.368695
CAP1	-0.598013	0.460456	0.754664
HMGCS1	-0.720869	0.219166	0.632847
IFITM3	-0.379373	0.222931	0.634259
SLC7A5	0.329382	0.293347	0.661863
DR1	0.0673773	0.810176	0.929854
TFAP4	0.663312	0.233326	0.635367
EXOSC10	0.412731	0.267153	0.651434
OTUD4	-0.517296	0.0231848	0.348384
PFKP	-0.610191	0.216737	0.629884
EWSR1	-0.610079	0.0580667	0.445831
OCRL	0.139622	0.471713	0.763223
PLCB3	0.134487	0.401087	0.722653
TAGLN	0.563616	0.327859	0.689391
OGDH	0.626288	0.349546	0.697588
CENPE	0.349568	0.0887244	0.504483
KIF23	0.186495	0.447913	0.748733
COL7A1	-0.0761163	0.881895	0.960131
SP3	-0.66278	0.475272	0.765294
RPL18A	0.180236	0.270715	0.652655
MAP2K1	-1.09374	0.235479	0.637621
FKBP4	-0.420685	0.113534	0.537338
PLOD1	0.586303	0.265674	0.651434
NUCB1	0.626073	0.0297389	0.368695
RASSF7	-0.658241	0.141464	0.560729
RPL6	-0.394884	0.159078	0.581002
TOP2B	0.405267	0.685215	0.880052
AKAP12	0.296898	0.56794	0.820638
DST	0.241869	0.219978	0.632847
CREM	0.267272	0.474988	0.765294
MLLT1	0.482656	0.175824	0.597853
MECOM	0.308044	0.312811	0.678396
KMT2A	0.0274972	0.979438	0.993512
TNFAIP2	-0.0677971	0.744281	0.910083
MVK	-1.63057	0.00246182	0.182976
CEBPZ	0.702994	0.156448	0.578454
UBXN1	-0.249248	0.245105	0.641264
GBE1	-0.497496	0.616009	0.850307
EIF4G1	0.0544865	0.751547	0.911506
ATP7A	-0.837129	0.238122	0.638796
KRT17	-0.0113265	0.956087	0.986689
NOTCH2	0.842301	0.0300305	0.368695
TLE3	-0.322936	0.214204	0.629884
GLO1	-1.12694	0.226495	0.635204
SSBP1	0.888341	0.101164	0.514062
YWHAH	-0.195364	0.225977	0.635204
PLP2	-0.209952	0.525141	0.790663
CSTF1	-0.0778714	0.718912	0.897261
UBE3A	0.122914	0.687872	0.881724
DNM1	0.239643	0.220445	0.63324
PTPN12	-2.06717	0.00758344	0.267654
PTK2	-0.015529	0.926765	0.978335
SRSF11	-0.0759706	0.897826	0.967069
EEF1A2	-0.249476	0.157236	0.578454
PRKCD	-1.56273	0.00437671	0.215262
CALD1	0.244526	0.273634	0.653929
FPGS	-0.386411	0.244429	0.640694
CTDSPL2	-0.159722	0.829448	0.940124
PTPN11	-0.235923	0.247914	0.642793
PPAT	-1.39164	0.131581	0.553074
GFPT1	-0.594452	0.314058	0.679139
EXOSC9	-0.720462	0.0312759	0.370831
PSME1	-0.0825549	0.767624	0.917958
RBPJ	0.262821	0.242359	0.639637
GABPA	-0.0386568	0.88607	0.961643
GABPB1	0.0683886	0.794861	0.924543
RING1	0.247166	0.196881	0.618497
RAD51	0.106196	0.701068	0.88628
FMR1	0.590508	0.0462245	0.425834
PRDX1	-0.490937	0.147066	0.567287
CHRND	0.0621637	0.753292	0.912045
RPL18	-0.269383	0.15367	0.575379
C1QBP	0.23015	0.646963	0.864123
CKAP4	2.54672	0.231527	0.635204
TJP1	0.14794	0.515898	0.787442
KHDRBS1	0.272551	0.347284	0.696863
BAX	-0.0191143	0.899395	0.967614
POLE	0.185196	0.476484	0.766043
SRSF1	0.219913	0.475413	0.765294
ARHGAP1	-0.489775	0.215355	0.629884
ACTN3	-0.389521	0.281026	0.659388
AES	-0.619382	0.0687931	0.470291
PPP3CA	-1.56977	0.0405986	0.408047
DHX9	-0.173086	0.647845	0.864145
CRYZ	0.902194	0.579296	0.830197
GOLGA3	-0.143665	0.495382	0.777214
GOLGA2	0.201792	0.342914	0.695582
LGALS3BP	0.943336	0.0281986	0.368695
PPID	-0.0390103	0.887576	0.961643
SSRP1	0.191388	0.280278	0.659388
CAMSAP2	-0.38091	0.0850132	0.499926
SLFN5	0.610497	0.00253184	0.182976
VAC14	-0.702559	0.023815	0.352045
NSUN2	-0.216066	0.337239	0.69422
RBBP4	0.206351	0.302564	0.668776
NCBP1	0.137879	0.405164	0.724838
EP300	-0.0924186	0.682307	0.878191
AHNAK	0.0334214	0.915784	0.973801
FCHO2	0.145169	0.635895	0.859879
ELP6	-0.359237	0.527439	0.791602
HSPA14	0.10597	0.580947	0.831516
NEXN	-0.0243817	0.946266	0.982237
MGAT2	0.534465	0.0672022	0.469271
GALNT2	0.414054	0.0441411	0.415257
AP1B1	0.30852	0.0922456	0.505772
CPSF1	-0.283648	0.171521	0.593799
BST2	-0.288455	0.525376	0.790756
PMPCA	1.40245	0.144216	0.560729
WASHC5	0.344992	0.124404	0.547212
NUP160	-0.126016	0.545206	0.804382
TBL3	-0.0353267	0.921269	0.976195
GTF3C1	0.261107	0.428696	0.73568
TWF1	-1.5585	0.000947398	0.108894
TFCP2	0.261442	0.234167	0.636136
AKAP13	-0.0321866	0.882506	0.960417
SMARCB1	0.137995	0.552541	0.809208
BPTF	0.252735	0.429214	0.73568
CDC20	0.126868	0.443143	0.74589
GRSF1	0.171262	0.424958	0.734789
MAP4K2	-0.120636	0.67369	0.874874
NFIA	0.106026	0.760013	0.914849
SFSWAP	0.727338	0.0172416	0.320705
CHD3	0.380191	0.382203	0.714379
SF3A3	0.275291	0.270612	0.652655
TP53BP1	0.209476	0.42781	0.73568
IFRD2	-0.287896	0.0814279	0.493007
TRIM26	0.133845	0.377987	0.714379
AIMP1	-0.634449	0.0337633	0.38563
ILF2	0.332333	0.184914	0.609929
ILF3	-0.272465	0.297763	0.665894
LMAN2	0.51606	0.0541643	0.438356
EPS8	0.743511	0.0894589	0.504483
TRAP1	-0.0506589	0.841685	0.945142
TRAF2	-0.886938	0.038043	0.395062
ANK3	0.736368	0.0430926	0.415119
DLG1	1.21399	0.00365156	0.200308
MYO1E	-0.152026	0.647001	0.864123
PPP1R8	-0.101781	0.661954	0.870811
PTP4A2	0.0901639	0.817611	0.933446
NPRL3	0.34171	0.097263	0.507007
BNIP1	0.106538	0.900413	0.967661
CSTF3	-0.0988624	0.78016	0.920521
ECH1	0.427639	0.355897	0.699967
ARHGAP5	-0.131605	0.839659	0.944046
STRN3	-0.219718	0.235807	0.637927
CDC16	-0.214967	0.272202	0.65356
STK4	0.251701	0.384249	0.714943
FLII	-0.212464	0.33234	0.692198
TRIM32	-0.109013	0.855337	0.950305
COASY	-0.610964	0.127383	0.54893
ACACA	-0.683194	0.061197	0.456024
GPS1	-0.0331883	0.895584	0.966203
CHAF1A	0.0127368	0.964948	0.989875
CHAF1B	-0.0853222	0.749769	0.910729
IK	0.209894	0.392897	0.718143
MTAP	0.0310038	0.950089	0.984469
PRKAA1	-0.0333151	0.838187	0.94322
PPFIA1	-0.0578691	0.770343	0.919097
EIF2B5	-0.111598	0.802892	0.927428
TARDBP	0.17904	0.4645	0.757203
HNRNPA0	0.0472022	0.764527	0.916771
PAK1	-2.11522	0.0767063	0.484587
AIMP2	-0.472045	0.0297238	0.368695
PRDX4	-2.00432	0.0959447	0.507007
PAK2	-0.939317	0.38415	0.714943
CBX3	0.0211139	0.895876	0.966203
STK3	0.272022	0.526194	0.791203
STX5	0.0168577	0.931549	0.979577
PSMD2	-0.437419	0.10859	0.527652
DDX10	0.21332	0.658596	0.869699
ERCC8	-0.471818	0.261566	0.647938
GPS2	-0.200086	0.638676	0.861196
SELENBP1	-0.606187	0.583629	0.833866
NME3	0.142972	0.815462	0.93282
SRSF9	-0.273421	0.123979	0.547212
SRSF5	-0.0737234	0.847589	0.946083
SRSF6	-0.425241	0.471508	0.763223
MAD2L1	-0.334998	0.261715	0.647955
TRIM28	-0.0437986	0.796072	0.924622
G3BP1	0.521415	0.0263947	0.368695
CLN3	2.14209	0.00332473	0.198262
NMI	-0.354203	0.126475	0.547517
KCNAB2	0.658315	0.0427426	0.414058
SKP2	-0.0633112	0.742397	0.910083
PABPC4	0.104046	0.571558	0.82396
ATM	0.339075	0.150302	0.570271
GRB10	0.266503	0.173609	0.595195
IFIT5	0.0207883	0.90976	0.971192
MTA1	0.178606	0.540987	0.80171
EIF3I	-0.0314176	0.872665	0.955966
PPIL2	0.23323	0.202652	0.624521
PPP2R5C	0.220912	0.256772	0.646227
CTBP1	0.354406	0.0443057	0.415257
PDCL	-0.715787	0.178662	0.601675
TARBP1	-0.217605	0.22372	0.634973
DYNC1I2	0.0412964	0.836108	0.942677
ORC1	-0.740023	0.275026	0.654912
ORC2	0.336656	0.105978	0.524279
ILK	0.166401	0.338597	0.69422
SNTA1	0.0132755	0.9633	0.989376
SNTB2	0.295872	0.155795	0.578454
XRCC4	0.112513	0.47585	0.765294
TCOF1	0.678803	0.156417	0.578454
SF3B2	-0.0599265	0.732304	0.904433
GOLGA4	0.0483393	0.792827	0.92453
PDAP1	-0.259674	0.175315	0.597461
TMED1	1.03955	0.0380919	0.395062
FKBP5	-0.189854	0.355838	0.699967
MYO9B	-0.918977	0.094453	0.507007
ROCK1	-0.146578	0.513171	0.785636
TOP3A	0.0467312	0.921501	0.976195
SMAD4	0.132367	0.608859	0.84718
SNAPC2	-0.711386	0.00362767	0.200308
PICALM	0.876953	0.0125286	0.306133
MTM1	0.00465901	0.977759	0.993091
SQSTM1	-0.553595	0.0465492	0.425834
NAB1	0.0297167	0.891875	0.964194
PRPF4B	0.467712	0.573133	0.824914
PIN1	-0.77091	0.0186346	0.32632
ATR	0.516338	0.4622	0.755169
HDAC1	0.645201	0.0949114	0.507007
CAMK2G	0.0681033	0.775315	0.920521
CAMK2D	0.037901	0.832575	0.942026
DCTN2	0.0940056	0.648095	0.864145
NAE1	-1.53294	0.0196084	0.330292
TDG	0.329805	0.482825	0.771866
SNW1	-0.28026	0.195903	0.618497
IQGAP2	-0.376312	0.289063	0.660955
TRA2A	-0.328489	0.418407	0.73186
SNX1	0.308774	0.146011	0.565297
KRR1	0.0525415	0.864484	0.953026
PWP1	0.12762	0.518121	0.787442
MTMR1	-0.949633	0.0497947	0.431606
MTMR2	-0.0749127	0.745674	0.910083
CUL1	0.170971	0.345374	0.695917
CUL2	-0.0777146	0.650666	0.864959
CUL3	0.0230644	0.896212	0.966224
CUL4A	0.0118831	0.936715	0.980475
CUL4B	-0.0128891	0.944868	0.982237
TP53BP2	-0.330049	0.064405	0.463328
TSTA3	0.169681	0.831229	0.941549
RAB31	0.741272	0.019877	0.330292
RAB32	0.0775405	0.66781	0.871715
TPBG	-0.092738	0.722283	0.898267
FHL1	-0.921667	0.0172574	0.320705
FHL3	-0.375898	0.380948	0.714379
RIN1	-0.376031	0.468265	0.760568
AAMP	-0.881136	0.0133074	0.306133
MOGS	2.76616	3.91446e-06	0.00297042
ALCAM	0.526221	0.0253719	0.366725
RUNX3	0.34166	0.694402	0.883993
THOC5	-0.0334389	0.945883	0.982237
SPTAN1	0.391536	0.159029	0.581002
GNL2	-0.0168994	0.924137	0.977147
DDX39B	0.562426	0.0362895	0.391308
BLMH	-0.578008	0.272474	0.65356
EXOSC2	0.140598	0.49161	0.774567
TUBB2A	-1.1005	0.00404179	0.21152
KLF5	-0.178779	0.596556	0.841393
BYSL	-0.155729	0.467904	0.760568
IDI1	-0.849336	0.484861	0.771879
CBFB	-0.385285	0.250338	0.642793
NFYC	0.575291	0.0197512	0.330292
CDK13	1.51738	0.0125799	0.306133
CKAP5	0.225737	0.212284	0.629716
CIRBP	-0.398071	0.480192	0.769559
COTL1	-2.30587	0.0322104	0.377975
HNRNPD	-0.00580799	0.975991	0.993091
IL18	-1.17059	0.302596	0.668776
DAG1	-1.17808	0.0982573	0.507007
VEZF1	-0.25443	0.302586	0.668776
DSG2	-0.093708	0.780264	0.920521
BOP1	0.0657461	0.751457	0.911506
UBE4A	-0.236034	0.331011	0.692198
2020-09-06	0.152748	0.52838	0.792136
URB2	0.611774	0.411058	0.728228
DHX34	0.22427	0.25619	0.646225
MORC3	0.280792	0.258866	0.647656
SAFB2	0.280305	0.437735	0.740999
EIF3A	-0.106314	0.655799	0.868075
ARHGEF7	-0.163052	0.310127	0.676836
UBAP2L	0.056292	0.789082	0.9234
SCRIB	-0.103472	0.543548	0.803726
GIT2	-0.216117	0.206123	0.625747
TTLL12	-1.03382	0.129264	0.551313
DOCK1	-0.070642	0.73758	0.907376
TFDP1	0.245585	0.506586	0.782413
WRN	0.250258	0.193794	0.618497
DPYSL3	-0.221141	0.742127	0.910083
BTG3	0.383812	0.187921	0.611583
ZMYM3	0.0169688	0.936558	0.980475
DCTN1	0.189458	0.293885	0.661863
DYNC1H1	0.255132	0.241059	0.639637
NPAT	-1.2999	0.0534949	0.438356
EIF2B1	-0.542747	0.0663258	0.469271
EIF4A2	0.520193	0.0597647	0.451854
ELOA	0.290849	0.373908	0.711113
MAP7	-0.530071	0.0168908	0.316477
CTTN	-0.389241	0.0346115	0.38563
TRIM25	0.35189	0.107582	0.526219
FLNC	-0.0823832	0.773637	0.920521
FAM50A	0.0599742	0.777288	0.920521
FRG1	-0.214311	0.227263	0.635204
GALE	-0.630199	0.365859	0.706404
PDE3A	-0.454645	0.0977587	0.507007
CAPRIN1	0.260674	0.360543	0.702419
GRB7	-0.072636	0.902708	0.968029
BECN1	-0.116256	0.807821	0.928445
RBM39	-0.0188171	0.943315	0.981823
HLTF	0.158403	0.342631	0.695582
PRPSAP1	-0.552626	0.079664	0.490149
DHX8	0.268662	0.259326	0.647675
MCM6	-0.255812	0.407166	0.72562
HSP90AA2P	-0.613577	0.174583	0.596306
ITPR2	-0.381586	0.29046	0.661207
ITPR1	0.19035	0.802183	0.927246
RASA3	0.531636	0.0747121	0.480458
PLS1	-0.0465781	0.788175	0.9234
IRF3	1.38905	0.0349003	0.38563
LAGE3	-0.420857	0.197334	0.618497
TRIP12	0.201809	0.409156	0.725988
PUM1	0.112918	0.639515	0.861392
ESPL1	-0.186377	0.236876	0.638543
[truncated: 2,554 more rows]

## Sheet: X20minEGFvsCFR3
	EGF_20min_FR3_vs_EGF_CTRL_FR3_logFC	EGF_20min_FR3_vs_EGF_CTRL_FR3_pval	BH_pvalue
ARHGEF18	0.827943	0.0997262	0.665808
TMED7-TICAM2	0.64909	0.252715	0.672049
ZFP91-CNTF	0.00549406	0.993267	0.998307
GPR75-ASB3	0.0190049	0.96596	0.988745
RPL17-C18orf32	0.128916	0.655545	0.852844
SIK1B	0.780547	0.0371425	0.622532
MMP24OS	-0.10098	0.761113	0.906204
CNTNAP3C	-0.486769	0.138964	0.665808
ATP6AP2	0.403762	0.413294	0.737156
RRM2	-0.85113	0.15776	0.665808
PPM1B	-2.13098	0.000354205	0.0578308
LRRC57	-0.0844932	0.849501	0.943774
POLA2	-0.368242	0.617255	0.834118
RAMACL	0.512622	0.426146	0.741562
RBM47	0.648871	0.208792	0.6663
UBA6	-1.62296	0.0269655	0.560114
ESYT2	0.924235	0.286115	0.673146
UHRF1BP1L	1.07482	0.0619303	0.665808
SHTN1	-1.82859	0.0991324	0.665808
ILVBL	-1.43416	0.65409	0.852244
NBAS	-1.41119	0.12377	0.665808
VWA8	1.13005	0.213516	0.66649
SBNO1	-0.235893	0.690759	0.872103
GTPBP10	0.238697	0.737615	0.895134
WDR91	0.27514	0.712309	0.881818
TMEM189	0.286162	0.518465	0.783201
TRAPPC13	0.141406	0.69088	0.872103
CNOT1	0.465459	0.187878	0.665808
MAP1LC3B2	0.210726	0.531459	0.789125
PGP	-0.259031	0.696515	0.87465
C5orf51	-1.19653	0.22048	0.666877
SMCHD1	1.98467	0.000391528	0.0597198
UNC119B	-0.812336	0.092706	0.665808
NUDT19	1.5021	0.118864	0.665808
EIF3CL	-0.0470922	0.902796	0.962907
UMAD1	0.0283252	0.956228	0.984671
TAP2	-0.00292129	0.995685	0.99898
GOSR2	0.201333	0.793284	0.917892
NACA	-0.851581	0.131694	0.665808
C11orf98	0.0577844	0.847828	0.943142
TUBB1	-0.457075	0.597751	0.826262
RTEL1-TNFRSF6B	-0.369563	0.42874	0.742873
SPECC1L-ADORA2A	0.259583	0.537513	0.792857
PI4K2B	0.108953	0.774589	0.909892
RPS17	-0.400435	0.295909	0.677615
TRAPPC2L	0.286521	0.755863	0.904606
STX16-NPEPL1	0.608776	0.254444	0.672049
GABARAP	-0.341635	0.353256	0.712282
PPP3R1	-0.844336	0.0404167	0.635604
CRCP	0.859928	0.188648	0.665808
RBM7	0.694454	0.283223	0.672936
NDUFA11	1.0078	0.778378	0.910503
VAMP2	-0.452651	0.5102	0.779345
DNASE2	0.334837	0.436222	0.743302
AGPS	0.0929026	0.818638	0.930717
KIF2A	-0.632481	0.241019	0.672049
DDX39A	0.10918	0.809999	0.926305
PDLIM1	0.0908011	0.854902	0.946794
ACOT7	-1.03678	0.277416	0.672049
MYO1C	0.670188	0.212375	0.66649
SNAP23	0.434536	0.322212	0.695138
HAX1	0.94028	0.202357	0.665808
AIP	-0.361527	0.543357	0.795637
STXBP3	0.716901	0.264807	0.672049
SMAP	-1.77136	0.0428203	0.640044
AP3B1	-0.326726	0.440705	0.743302
LGALS8	0.212104	0.769252	0.90868
NDUFS8	1.43032	0.0016258	0.143602
TNFRSF10A	0.750918	0.197622	0.665808
PSMD11	-0.108988	0.733813	0.893408
PSMD12	-0.156943	0.608331	0.830515
PSMD9	-0.839107	0.274076	0.672049
PGRMC1	0.15617	0.719796	0.885662
SUPT5H	-0.464167	0.267525	0.672049
DFFA	-0.151495	0.892503	0.962268
CLIC1	-1.52506	0.180849	0.665808
EIF3F	-0.351953	0.444647	0.745175
PDHX	0.879724	0.11861	0.665808
WASL	0.913843	0.108588	0.665808
IPO5	-0.794774	0.406407	0.733208
POLRMT	1.14917	0.0837286	0.665808
EEF2K	-0.615487	0.204782	0.665808
IGF2BP3	-0.0160243	0.975961	0.993514
DNM1L	-0.986553	0.243343	0.672049
RTCA	-1.27964	0.148445	0.665808
PIK3C2A	0.385684	0.561103	0.803875
GOLIM4	0.546312	0.285767	0.673146
MANBA	0.890763	0.0635028	0.665808
AGRN	-0.0173828	0.953642	0.983052
PLOD2	0.717603	0.105411	0.665808
EXOC5	-0.180894	0.764085	0.907027
PSMD14	-0.0869625	0.7636	0.907027
ZNF593	0.268851	0.372229	0.722002
BIN1	-0.0584389	0.921531	0.971287
KPNA3	-0.289233	0.407923	0.733433
STK25	-2.75647	9.60976e-06	0.0117268
PES1	-0.462985	0.409363	0.734253
SDCBP	1.79405	0.07611	0.665808
PITPNM1	-0.362271	0.551411	0.798992
MPHOSPH10	-0.77781	0.291333	0.676156
NOP56	1.50405	0.00812452	0.325996
DDX3X	0.27775	0.585571	0.818152
RNASET2	-0.404773	0.578951	0.814599
PIR	-0.825094	0.277189	0.672049
PEX7	1.21717	0.0492676	0.647228
KPNA4	0.00535269	0.991373	0.998307
PPP6C	-0.463666	0.198404	0.665808
CES2	0.525265	0.442966	0.744316
MAN2B1	0.410684	0.50629	0.777112
UBE2C	-0.359688	0.59997	0.826575
PDXK	-0.542562	0.519551	0.783201
SCD	0.159284	0.613925	0.833687
TXNDC9	-1.00952	0.0750816	0.665808
NDUFAB1	-0.0443497	0.929441	0.973844
UBFD1	-1.2811	0.00670237	0.290322
COPE	0.0550324	0.852733	0.945243
EIF1AY	-0.359201	0.37816	0.722002
AP3D1	-0.469853	0.276863	0.672049
CHD1	0.483651	0.301155	0.679934
TOR1A	0.256869	0.45612	0.752811
TOR1B	0.142852	0.772209	0.9093
ADAM10	-0.451371	0.677267	0.864986
EI24	0.433952	0.198208	0.665808
IMPA2	-1.02775	0.245239	0.672049
MAP2K7	-1.00854	0.0864355	0.665808
ACOT8	0.595713	0.15963	0.665808
PDCD5	-1.15629	0.220889	0.666877
PRMT5	-0.653299	0.145995	0.665808
SLC9A3R1	-0.511251	0.263889	0.672049
CHEK1	-0.238089	0.463781	0.755688
TNFRSF10B	-0.0669443	0.880188	0.957336
TPP1	0.836531	0.135168	0.665808
TCERG1	1.88315	0.0211865	0.525945
POLR3A	0.144367	0.775274	0.909892
TSPAN4	0.786666	0.1098	0.665808
PSMA7	-0.451044	0.248501	0.672049
SCAMP3	0.128659	0.789518	0.916713
PHYH	0.206832	0.67596	0.864553
MGST3	2.29083	0.000192043	0.0452901
TAX1BP3	-0.697775	0.343591	0.70675
GIPC1	-1.05679	0.034776	0.610124
IKBKB	-0.277521	0.525967	0.785619
HAT1	-0.621656	0.36109	0.715685
CASK	0.286962	0.663214	0.857528
UQCRQ	1.57839	0.312025	0.686046
MYL12B	-0.789258	0.184999	0.665808
HGS	-0.41671	0.353173	0.712282
AURKA	0.108778	0.755373	0.90453
RAB29	3.04561	1.7132e-05	0.0121209
CLGN	0.807129	0.0587879	0.665808
PPP1R12A	0.0983051	0.740577	0.89584
SLC27A2	0.652639	0.186976	0.665808
GAK	0.126362	0.749728	0.900861
HNRNPDL	0.367238	0.327815	0.701237
XPO1	-0.52116	0.170731	0.665808
BTAF1	-1.36643	0.0751944	0.665808
ARHGEF10	-0.501324	0.24207	0.672049
SPTBN2	0.989846	0.248647	0.672049
SEC16A	-0.049734	0.902141	0.96245
PLXNB2	0.245463	0.659721	0.854597
U2SURP	0.54476	0.514295	0.781382
PFAS	0.280463	0.785214	0.913969
MCF2L	-0.902956	0.27904	0.672049
NACAD	-1.00286	0.0494872	0.647228
CHUK	-0.443283	0.456778	0.753024
LSM1	-0.0644225	0.929262	0.973844
NPC1	1.79207	0.0228073	0.527175
SCAMP1	-0.505077	0.175457	0.665808
SCAMP2	0.869731	0.119826	0.665808
ARPC1B	-0.70486	0.139714	0.665808
ARPC2	-0.660277	0.171147	0.665808
ARPC3	-0.6353	0.205214	0.665808
POLR1C	0.259697	0.523368	0.783639
TRIM24	0.69444	0.44369	0.744316
PGRMC2	0.232848	0.489397	0.769157
PFDN6	-0.483719	0.449795	0.747896
NKRF	0.0263462	0.961039	0.987082
GNPAT	0.71144	0.0938696	0.665808
LAMA5	0.337678	0.581619	0.81592
ACOX3	0.542868	0.164672	0.665808
RER1	2.8397	0.0258152	0.556273
SURF4	0.783214	0.157251	0.665808
SPTLC1	0.668581	0.236152	0.672049
SPTLC2	0.656453	0.199812	0.665808
OGT	-0.160401	0.628468	0.838945
PMM2	-0.94969	0.258316	0.672049
POLR3G	-0.536612	0.198825	0.665808
HMGB3	-0.760872	0.323411	0.697202
PPM1G	-0.454119	0.600508	0.826575
INPPL1	-0.716076	0.0457561	0.647228
FANCA	0.916451	0.0850332	0.665808
EIF3D	0.133865	0.692444	0.872232
EIF3H	-0.309686	0.331556	0.701237
HDAC3	1.58689	0.0280573	0.569871
BCAT2	0.14907	0.736088	0.894993
BIRC5	0.7796	0.217774	0.666877
IPO8	-0.152471	0.766319	0.907905
STX7	0.860628	0.128892	0.665808
SLC16A3	0.119851	0.808536	0.92588
ABCC4	0.21825	0.817254	0.929854
TLR3	-0.406674	0.398611	0.730976
P4HA2	0.365891	0.340665	0.704037
MAGEB2	-0.394135	0.353257	0.712282
YKT6	-0.0920147	0.859555	0.949214
ARPC5	-0.721504	0.341549	0.705192
POLR2D	1.07104	0.0840336	0.665808
PDPK1	0.814836	0.182676	0.665808
TAPBP	-0.525116	0.117922	0.665808
DHX15	-0.814413	0.258051	0.672049
RNMT	0.193179	0.605679	0.829122
TTI1	0.402235	0.296772	0.677615
CYB5B	0.137113	0.827057	0.933032
PRPF4	0.914017	0.302769	0.681109
PHGDH	-1.12815	0.309185	0.683944
DYNC1LI2	0.171485	0.59015	0.821911
PSMD3	-0.43175	0.172138	0.665808
RBFOX2	0.91997	0.20002	0.665808
PAPSS1	-0.814737	0.279085	0.672049
ZW10	-0.0458936	0.897029	0.962268
GPAA1	0.880698	0.468017	0.757939
PPIP5K2	1.73975	0.12192	0.665808
MAP3K7	-0.202724	0.704887	0.877926
HNRNPR	0.26597	0.409095	0.734253
PRPF3	0.000350346	0.999396	0.999525
TXNL1	-0.798128	0.0908715	0.665808
TPD52L2	-0.0185167	0.971313	0.990683
THAP12	1.01749	0.390446	0.72803
FIBP	0.0981714	0.778061	0.910383
EIF4G3	1.19348	0.0633636	0.665808
PPIH	-0.781553	0.105581	0.665808
HTRA2	0.648185	0.218378	0.666877
AKR7A2	-0.555996	0.335752	0.701237
EPB41L2	0.0843759	0.793446	0.917892
TGOLN2	-0.254621	0.623224	0.836696
B4GAT1	0.331262	0.395341	0.730337
DENR	-0.631986	0.154967	0.665808
XPOT	-0.549062	0.544365	0.796563
DNPH1	-0.785441	0.217942	0.666877
TIMM44	0.762345	0.127275	0.665808
TRAPPC3	-0.42078	0.42329	0.740898
CHMP2A	-0.425479	0.283004	0.672936
PLRG1	0.64272	0.645585	0.847691
RGS10	0.402528	0.489175	0.76915
ZNF207	0.501251	0.557057	0.801013
ASNA1	0.127053	0.671928	0.862515
BUB3	-0.442502	0.205931	0.665808
ACTN4	-0.812446	0.0331849	0.60814
BUD23	-0.0623414	0.826928	0.933032
TRIAP1	0.623884	0.468154	0.757939
HTATSF1	0.0803761	0.880208	0.957336
AP1G1	0.321113	0.54739	0.798907
STX6	-0.0880498	0.776388	0.909892
SYNGR2	-0.866364	0.206577	0.665808
SGTA	-0.771224	0.115314	0.665808
ENSA	-1.06081	0.0723155	0.665808
NARS	-1.42696	0.205216	0.665808
MYO1B	-0.228846	0.460071	0.754055
NUDT21	0.618529	0.206526	0.665808
LANCL1	-1.77228	0.0169269	0.460608
STRN	0.436116	0.344688	0.707202
RRP9	1.06879	0.296906	0.677615
AKAP8	0.0745501	0.814337	0.928265
IDH3B	0.636067	0.141621	0.665808
NRDC	-0.840537	0.390003	0.72803
CALU	-0.295186	0.319643	0.694614
AHCYL1	-0.673088	0.330274	0.701237
TLL1	-0.0206636	0.963037	0.988092
ORC5	0.287841	0.52292	0.783639
PDE6D	-0.608815	0.0905331	0.665808
ORC4	-0.506914	0.215168	0.66649
PEX1	0.970532	0.0396902	0.635604
TIMM8A	0.704202	0.117995	0.665808
DHX16	0.224091	0.596169	0.825008
SSSCA1	-1.12937	0.0663556	0.665808
PCDH7	1.58923	0.00256797	0.175823
PRPSAP2	0.0980377	0.871567	0.954049
SMARCA5	-0.180865	0.674751	0.863725
SPAG9	-0.96184	0.0836082	0.665808
AQR	-0.121786	0.674906	0.863725
OPA1	0.39536	0.521056	0.783639
PIP5K1C	0.326495	0.477323	0.764278
KIF1B	-0.348968	0.703551	0.877115
KDM1A	0.0112835	0.969096	0.989611
TBC1D4	-0.634781	0.332257	0.701237
FADS1	0.611702	0.362818	0.716355
NRP2	-1.20456	0.026653	0.557963
ACSL4	0.178879	0.696114	0.87465
SNX3	0.29014	0.423392	0.740898
STX10	-0.0506766	0.929466	0.973844
OGA	-0.993649	0.26577	0.672049
ADCY9	1.57259	0.00218105	0.168337
SYNCRIP	-0.199762	0.531016	0.788996
CDC40	0.246946	0.646202	0.847691
RANBP6	-1.01689	0.0762705	0.665808
NEMF	0.715741	0.195014	0.665808
CCNT1	0.686106	0.121505	0.665808
BUB1B	-1.00964	0.122953	0.665808
PLOD3	0.623745	0.172663	0.665808
EIF4E2	0.729889	0.066085	0.665808
DIAPH1	-0.751479	0.253675	0.672049
SELENOF	0.424908	0.239678	0.672049
EXOC3	-0.102137	0.749279	0.900807
PLIN3	-0.477932	0.571832	0.808844
SLC16A7	0.247108	0.753684	0.903623
RAD1	-0.500106	0.675341	0.864021
KPNA6	-0.581827	0.0984606	0.665808
UGDH	-1.00782	0.272909	0.672049
CTNND1	0.244205	0.541195	0.79384
SNX2	0.377601	0.318216	0.693088
DPM1	1.14266	0.0691823	0.665808
USO1	0.215026	0.444965	0.745412
TOM1	0.0893109	0.82799	0.933072
HIST1H2BK	0.338188	0.493651	0.771105
CCDC22	0.369506	0.555854	0.800921
PQBP1	0.18415	0.867522	0.952595
PRAF2	1.04643	0.244286	0.672049
DKC1	0.283371	0.537008	0.792857
EIF5B	-0.916412	0.0505651	0.647228
EDF1	0.625432	0.182255	0.665808
DNAJA2	-0.0706434	0.827263	0.933032
CUTA	-0.597098	0.499185	0.772888
TBL1X	-0.0807459	0.899534	0.962268
HUS1	-0.485032	0.220375	0.666877
NOL3	-1.70195	0.0530553	0.652811
RNGTT	-0.0132367	0.978866	0.994148
SRGAP2	0.103099	0.837648	0.937286
FAM20B	0.0236666	0.947771	0.982046
WDR1	-1.05709	0.172367	0.665808
SLIT1	-0.119134	0.736445	0.894993
ROCK2	-0.629592	0.0895029	0.665808
CPNE3	-1.17764	0.158223	0.665808
HIP1R	0.0389402	0.949752	0.98227
RNF40	-0.872577	0.164736	0.665808
CLUH	-0.312339	0.377651	0.722002
DNAJC13	0.905187	0.101845	0.665808
CNOT3	0.0127085	0.986557	0.997861
ANKRD17	0.556953	0.285913	0.673146
COQ9	0.594708	0.38015	0.72203
NDUFS7	0.784816	0.0446585	0.647228
RTN2	-0.116161	0.827324	0.933032
NDUFS2	0.0885724	0.86865	0.952822
ZPR1	-0.810759	0.250582	0.672049
PDCD6	-0.430666	0.543153	0.795612
TBCA	-1.14954	0.255331	0.672049
ATP6V1G1	-0.498948	0.22581	0.669231
VPS4B	0.913865	0.290648	0.676156
MPDU1	0.29856	0.540265	0.793267
ENTPD5	0.708197	0.322269	0.695138
H2AFY	0.0857473	0.846978	0.942691
SH3BGRL	-1.57508	0.073626	0.665808
FLNB	-0.8861	0.0484175	0.647228
NCOR1	0.70862	0.128511	0.665808
CS	0.621612	0.183263	0.665808
SPAG7	-0.410579	0.54924	0.798992
SEC22B	0.0872325	0.819439	0.931023
PRPF40A	0.295118	0.478475	0.764278
TACC1	0.536394	0.313235	0.687782
VPS26A	-0.156175	0.600435	0.826575
PMPCB	0.937036	0.114883	0.665808
MED24	0.215368	0.646182	0.847691
CRLF1	0.833195	0.129863	0.665808
PSIP1	-0.268882	0.680241	0.866516
ERLIN1	-0.295458	0.51711	0.783137
NDUFS3	0.617917	0.241839	0.672049
GMNN	-0.509417	0.441021	0.743302
CLN5	0.909007	0.125779	0.665808
HSBP1	0.091806	0.896029	0.962268
ECI2	0.894692	0.101844	0.665808
EED	-1.21493	0.380698	0.722102
BANF1	-0.535188	0.429312	0.742873
SF3B1	0.411493	0.513787	0.781326
CSDE1	-0.130849	0.646944	0.847885
MYCBP2	-0.413251	0.376006	0.722002
NPM3	0.297342	0.58129	0.815728
LYPLA1	-0.69076	0.309762	0.684058
ERAL1	-0.173329	0.61883	0.834742
CREG1	1.40781	0.0319287	0.599401
SERPINB7	0.449686	0.260111	0.672049
SNRNP200	0.155048	0.608946	0.830648
TIPRL	-0.440604	0.482792	0.76567
OFD1	-1.33928	0.126415	0.665808
TOM1L1	-0.838776	0.104797	0.665808
RPS6KA4	-0.485546	0.454939	0.751446
UTP20	1.26728	0.00224037	0.169828
NUP155	-0.157768	0.692263	0.872232
RP2	0.758071	0.300298	0.679899
WDHD1	0.393727	0.508887	0.77846
CRTAP	0.709249	0.195548	0.665808
RNASEH2A	-0.973083	0.103191	0.665808
CDC123	-0.943458	0.261674	0.672049
BCAR3	-1.54966	0.000328248	0.0578308
POP7	-0.035698	0.919219	0.97091
RPP40	0.311764	0.389376	0.72803
EIF3G	-0.757444	0.0757498	0.665808
EIF3J	-0.518103	0.136555	0.665808
PSMD10	-0.808294	0.0559036	0.66546
ZMPSTE24	-0.194927	0.686214	0.869875
IDH1	-1.03213	0.214971	0.66649
ATRN	-0.00800271	0.979821	0.994582
STAM2	-0.455346	0.315995	0.690731
ARL6IP5	0.410493	0.499355	0.772888
BCAS2	0.231427	0.504124	0.775927
DCTN3	-0.455145	0.296593	0.677615
DNAJC8	0.199261	0.825235	0.933032
ATP5PD	-0.00699779	0.987762	0.998305
FLOT1	0.895676	0.0951216	0.665808
TRIO	2.39836	0.040663	0.635604
ATP5MG	1.13366	0.168031	0.665808
MPDZ	0.0439663	0.949569	0.98227
CPD	0.856752	0.255348	0.672049
GLRX3	-1.54997	0.132946	0.665808
RSL1D1	1.27123	0.109102	0.665808
WFS1	0.039328	0.947048	0.982046
CLPX	0.611179	0.491159	0.770229
SNCG	-0.243237	0.732569	0.892838
SRP72	0.250718	0.477907	0.764278
DDAH1	-0.305875	0.336734	0.701558
URI1	-1.8684	0.00022857	0.0485139
B3GAT3	0.339162	0.465027	0.756047
MTA2	0.383379	0.441906	0.743623
STK10	-2.70466	0.000738166	0.0803465
LTN1	-1.62153	0.00252642	0.175814
TOMM70	0.921961	0.312074	0.686046
DDHD2	-0.0459567	0.927131	0.973694
TOX4	0.0549033	0.94722	0.982046
SEC24D	0.21217	0.592451	0.823495
UFL1	0.743677	0.226871	0.670658
PHF14	1.33761	0.00341287	0.194351
UBXN7	-0.609399	0.228782	0.671168
LRIG2	0.273861	0.614225	0.833687
PLPBP	-0.601723	0.493023	0.770575
ERLIN2	1.25937	0.0253763	0.551564
PRPF6	-0.165796	0.834894	0.937104
FRYL	0.0508224	0.935685	0.977117
ENDOD1	0.628606	0.306467	0.681172
GLS	0.840682	0.0733369	0.665808
HAUS5	0.792814	0.371427	0.721936
USP19	-0.0695404	0.861733	0.94972
AP2A2	1.11679	0.0396712	0.635604
SEC31A	0.280755	0.36798	0.719899
HEXIM1	-0.548222	0.216036	0.66649
RPP14	0.68454	0.357637	0.714061
CCNB2	0.169259	0.806907	0.925512
YIF1A	0.985443	0.159952	0.665808
UBR5	0.361956	0.530601	0.788932
AGFG2	0.363806	0.433707	0.743273
PRSS23	0.735897	0.2903	0.676156
MFN2	0.85912	0.577593	0.813497
UBE4B	-0.162935	0.634545	0.843081
ELP1	-0.772796	0.282305	0.672347
RTN3	0.475113	0.564298	0.8053
LETM1	2.78569	0.063685	0.665808
STBD1	1.63587	0.0943136	0.665808
ZRANB2	0.761001	0.127289	0.665808
SNX4	0.226979	0.432382	0.742873
ZWINT	-0.37288	0.275874	0.672049
LUC7L3	0.0541829	0.943731	0.980875
KIF4A	-0.535246	0.523718	0.783639
MBD4	1.98279	0.000720018	0.0803465
GOSR1	-1.21068	0.0685423	0.665808
VAPB	0.502284	0.476515	0.764278
SNAPIN	-0.185477	0.600392	0.826575
MPZL1	-0.384159	0.472776	0.761794
FKBP9	0.353119	0.453264	0.75002
PGLS	-1.3724	0.200841	0.665808
PAPSS2	-0.52816	0.771049	0.90868
SMC2	-0.197182	0.578723	0.814549
ATG7	0.053859	0.925754	0.973211
FARS2	0.224472	0.746481	0.899013
LYPLA2	0.615546	0.333054	0.701237
IPO7	-1.05809	0.189134	0.665808
TNFAIP8	1.16064	0.0401295	0.635604
CD2BP2	0.72313	0.11845	0.665808
BAG4	-0.624411	0.241026	0.672049
AHSA1	-1.00276	0.310203	0.684058
PARN	0.213605	0.760256	0.906204
PSMG1	-0.909829	0.265483	0.672049
FMNL1	0.3139	0.39565	0.730337
SGPL1	2.64551	0.00651057	0.284921
CTDNEP1	1.00595	0.0521399	0.647362
H6PD	-0.135298	0.648366	0.848848
SEC24A	-0.00344016	0.991006	0.998307
SEC24B	0.824254	0.133393	0.665808
TDP2	-1.00127	0.211379	0.66649
METTL18	-0.345879	0.280186	0.672049
ETHE1	1.31309	0.0143552	0.441508
ACSL3	0.310565	0.478587	0.764278
CNOT4	0.0294316	0.956852	0.984688
STAMBP	-0.256804	0.673118	0.862998
ASMTL	1.47668	0.284488	0.673146
ECEL1	0.202547	0.722433	0.887621
EYA4	0.124634	0.784508	0.913969
FGFR1OP	-0.146148	0.69485	0.873962
POP4	0.078409	0.883636	0.9595
HERC2	-0.884747	0.210951	0.66649
RAB3D	0.721719	0.235115	0.672049
SNAP29	0.31698	0.339295	0.702833
OXSR1	-1.13716	0.153087	0.665808
HSPA4L	-0.569118	0.135738	0.665808
PTBP3	0.631639	0.422542	0.740898
LSM8	-0.293737	0.516385	0.783137
AP2A1	-0.0639723	0.892061	0.962268
STAU1	1.29853	0.429849	0.742873
TTC4	-0.291592	0.481644	0.765588
BAG2	-0.412597	0.362035	0.716141
BAG3	-0.439375	0.260731	0.672049
MAP4K4	1.55661	0.261809	0.672049
AIFM1	0.612384	0.271225	0.672049
CLIC3	-0.235448	0.658324	0.854083
EML2	-0.198109	0.738512	0.89571
BPNT1	-0.435511	0.616113	0.833727
DDAH2	-0.0418797	0.907079	0.96505
TXNDC12	-0.0489759	0.877457	0.955864
ECD	-0.522541	0.222021	0.666877
MBD3	0.805942	0.28911	0.674545
TOP3B	-0.971547	0.443518	0.744316
AGR2	0.366676	0.510434	0.779422
PTTG1	-1.69311	0.000455963	0.0626305
CLPTM1	0.397184	0.568405	0.807675
ZBED1	-0.18302	0.701972	0.876695
MOCS2	-0.302277	0.702996	0.876695
TOMM40	1.24849	0.0666403	0.665808
ACTL6A	-0.270312	0.614657	0.833687
CYB5A	0.700205	0.267574	0.672049
LDHA	-1.16466	0.230704	0.671455
GLUD1	-0.10237	0.751672	0.902389
DHFR	-1.72488	0.14682	0.665808
CYB5R3	0.336365	0.511985	0.780844
GSR	-0.629687	0.39214	0.728312
SOD1	-0.996725	0.278617	0.672049
PNP	-1.00762	0.320877	0.694936
HPRT1	-1.09029	0.239048	0.672049
GOT2	0.701725	0.0987651	0.665808
EGFR	0.923293	0.116617	0.665808
PGK1	-1.37818	0.243944	0.672049
AK1	-1.14936	0.220464	0.666877
ASS1	-0.973597	0.328503	0.701237
C3	0.388252	0.461952	0.755688
TIMP1	0.549883	0.211282	0.66649
CST3	-0.303285	0.364341	0.718286
NRAS	0.730638	0.214967	0.66649
HRAS	-0.260488	0.507673	0.778391
KRAS	-0.648809	0.188445	0.665808
LDLR	0.337372	0.432951	0.742876
TGFB1	0.435716	0.35846	0.714061
CGA	0.713126	0.432621	0.742873
HLA-A	0.376745	0.403559	0.7324
COL1A1	-0.389853	0.252903	0.672049
COL3A1	0.235629	0.772546	0.909349
COL4A1	0.989762	0.297217	0.677961
KRT14	1.16273	0.00823958	0.326888
KRT6A	0.226766	0.657014	0.853695
LMNA	0.356884	0.451271	0.748885
MBP	0.319077	0.625357	0.838051
TFRC	0.391673	0.432683	0.742873
FTL	2.0524	0.0495255	0.647228
FTH1	0.522645	0.305449	0.681172
CAT	-0.0476832	0.893167	0.962268
GBA	0.37361	0.402472	0.7324
FUCA1	0.907616	0.082015	0.665808
ALDOA	-1.64165	0.168034	0.665808
CSTB	-0.695429	0.400657	0.731917
ANXA1	-1.08154	0.289204	0.674545
NR3C1	-0.113889	0.868622	0.952822
SOD2	0.697146	0.0671508	0.665808
OAT	0.577743	0.268052	0.672049
KRT1	-2.14998	0.088759	0.665808
TUBB4A	-1.23433	0.170559	0.665808
GAPDH	-1.26936	0.33256	0.701237
CAPNS1	-0.446929	0.540308	0.793267
HSPB1	-0.762957	0.348627	0.709919
TYMS	-0.797343	0.27273	0.672049
RPN1	0.808199	0.160239	0.665808
RPN2	1.28879	0.128714	0.665808
GNAI2	0.292399	0.396577	0.730337
ATP1A1	0.555812	0.292865	0.676156
ATP1B1	0.533814	0.232036	0.671455
APP	-0.559657	0.273981	0.672049
ALDH2	1.3066	0.160043	0.665808
SLC25A5	1.27743	0.106308	0.665808
PCCB	0.216261	0.753764	0.903623
ALPL	0.142851	0.672999	0.862998
ALPP	0.372955	0.262096	0.672049
EIF2S1	-0.584724	0.238234	0.672049
RPLP1	-0.216809	0.728074	0.890172
RPLP2	-0.413	0.571294	0.808844
RPLP0	-0.356692	0.379306	0.722002
POLR3D	-1.03351	0.257617	0.672049
SSB	-0.410038	0.418688	0.74018
ITGB1	0.676813	0.067012	0.665808
KRT18	-0.560659	0.10519	0.665808
KRT8	-0.218458	0.497957	0.772888
COL5A2	0.00640677	0.993521	0.998307
UROD	0.178423	0.774	0.909806
FYN	0.283641	0.489212	0.76915
BCHE	0.279464	0.588367	0.820775
GLA	0.639153	0.254788	0.672049
CDK1	-0.76599	0.146241	0.665808
ATP5F1B	0.741747	0.083567	0.665808
EIF4E	-1.18327	0.154363	0.665808
ENO1	-1.62086	0.181687	0.665808
PYGL	-2.19018	0.0409145	0.635604
GPI	-1.06501	0.344246	0.706975
POLB	1.48886	0.141671	0.665808
NPM1	0.678993	0.132251	0.665808
TPM3	-1.2638	0.0984067	0.665808
ITGAV	0.322258	0.526423	0.78598
LPL	0.338514	0.519452	0.783201
HEXA	0.773951	0.125082	0.665808
SERPINE2	0.083933	0.828104	0.933072
EPHX1	0.570985	0.231169	0.671455
DBI	-0.48248	0.446012	0.74619
LDHB	-0.9363	0.165345	0.665808
PGK2	0.256117	0.73115	0.891621
P4HB	-0.0758947	0.794591	0.918084
CTSD	1.07503	0.334752	0.701237
ANXA2	-0.313688	0.403132	0.7324
CAPN1	-0.676184	0.264694	0.672049
TUBB	-1.07295	0.33825	0.702613
PSAP	0.67021	0.152537	0.665808
HEXB	1.10484	0.0710346	0.665808
CTSL	0.255274	0.569066	0.807921
PFN1	-1.39752	0.291963	0.676156
APRT	-1.04475	0.271165	0.672049
EPRS	-0.581055	0.395238	0.730337
CTSB	1.08167	0.200397	0.665808
HSP90AA1	-1.12682	0.140709	0.665808
HNRNPC	0.256906	0.471787	0.761207
LAMB1	0.292325	0.591683	0.82286
YES1	0.315494	0.623235	0.836696
LYN	-0.874122	0.15477	0.665808
FH	-0.239379	0.652181	0.851353
THBS1	0.516379	0.292827	0.676156
SP1	-0.166333	0.761299	0.906204
IGF1R	1.10419	0.205581	0.665808
ANXA6	-0.676094	0.243168	0.672049
CD55	0.498586	0.28613	0.673146
SLC3A2	0.284904	0.505531	0.776748
GUSB	0.287074	0.46438	0.755688
PFKM	-0.826941	0.377627	0.722002
HSP90AB1	-0.932008	0.280017	0.672049
SRPRA	1.87374	0.120945	0.665808
ASNS	-0.723853	0.539666	0.793267
MMP2	-1.42312	0.0249566	0.548917
PDHA1	1.12211	0.171427	0.665808
COL4A2	0.550846	0.377045	0.722002
CYC1	0.547561	0.238922	0.672049
SNRPB2	-1.19841	0.071197	0.665808
MET	0.953754	0.140074	0.665808
CFH	0.784459	0.286606	0.673146
SNRNP70	0.309404	0.644377	0.84723
ITGA5	0.119983	0.77795	0.910383
NFIC	0.126466	0.833282	0.936036
VIM	0.0983356	0.774139	0.909806
KRT7	0.387729	0.431501	0.742873
GNAI3	0.0808659	0.893025	0.962268
ANXA5	-1.4445	0.236936	0.672049
STS	2.13331	0.0615568	0.665808
RPSA	-0.168554	0.708817	0.880217
MRPL3	1.82353	0.142633	0.665808
SNRPA	-0.440479	0.515391	0.782698
FGF2	0.367643	0.374484	0.722002
ACAA1	0.313264	0.439582	0.743302
GSTP1	-1.39001	0.19618	0.665808
SNRPC	-0.459884	0.207171	0.665808
LGALS1	-0.296435	0.641711	0.846508
QDPR	-0.220811	0.862065	0.94972
HMGB1	-1.53813	0.0897963	0.665808
TPM1	-0.978395	0.215346	0.66649
CLTA	-0.1323	0.871811	0.95407
CLTB	0.597269	0.484262	0.766697
ANXA4	-0.567461	0.493725	0.771105
CNP	-0.126803	0.702224	0.876695
HMOX1	0.365359	0.602061	0.827601
DLD	1.16582	0.0365532	0.619731
SNRPA1	0.182869	0.523945	0.783703
COX6C	-0.209206	0.530051	0.78839
PARP1	0.283413	0.441116	0.743302
POLA1	-0.0767444	0.867304	0.952595
ALPI	0.368203	0.328216	0.701237
LTA4H	-1.08322	0.253302	0.672049
ALDOC	-1.41867	0.176591	0.665808
C4A	-0.32016	0.438135	0.743302
H2AFZ	0.135898	0.873042	0.954679
PRSS56	0.334937	0.519234	0.783201
TRAPPC2	0.613468	0.187029	0.665808
SULT1A3	1.14131	0.259278	0.672049
HSPA1A	-0.630457	0.231644	0.671455
U2AF1L5	0.291118	0.637357	0.844966
CBSL	0.460839	0.564753	0.8053
CALM1	-0.388726	0.480499	0.765085
POLR1D	0.32347	0.603461	0.827601
RAP2A	1.31751	0.0312245	0.595754
TROVE2	-0.141287	0.725471	0.888791
GAA	1.3742	0.119639	0.665808
RRAS	0.333219	0.420383	0.740898
ARAF	-0.631784	0.30894	0.683944
HIST1H1E	0.717534	0.224374	0.668397
DLAT	1.05649	0.138216	0.665808
PTPRF	0.319284	0.390855	0.72803
NR2F6	0.352852	0.563548	0.8053
TXN	-1.11257	0.250345	0.672049
CTSA	1.2267	0.186499	0.665808
MGST1	0.516005	0.238022	0.672049
PRKAR1A	-0.440593	0.437603	0.743302
TFPI	0.654141	0.0928617	0.665808
ESD	-1.42203	0.10679	0.665808
HSPD1	0.15383	0.69663	0.87465
CLU	0.100647	0.718651	0.88528
HSPA5	-0.108544	0.70203	0.876695
LAMC1	0.352933	0.368346	0.719899
ACP2	1.49322	0.11216	0.665808
HSPA8	-0.810375	0.173378	0.665808
SLC2A1	1.01446	0.0880474	0.665808
EPB41	-0.73448	0.292609	0.676156
UMPS	-1.46966	0.123231	0.665808
PDHB	0.669849	0.0983664	0.665808
RALA	1.80789	0.234761	0.672049
RALB	0.85675	0.236145	0.672049
BCR	-0.509264	0.636486	0.844157
LAMP1	0.834482	0.328279	0.701237
ACADM	0.57158	0.19596	0.665808
TOP1	1.30571	0.187659	0.665808
TOP2A	0.634156	0.39137	0.72803
G6PD	-0.902409	0.0894331	0.665808
UBL4A	-0.105989	0.710855	0.881205
ESRRA	0.520441	0.230229	0.671455
PC	0.760035	0.0857033	0.665808
DMD	0.1245	0.83957	0.938288
MTHFD1	-0.93033	0.194653	0.665808
IGF2R	0.270521	0.559276	0.80234
ADH5	-1.1082	0.153259	0.665808
CDK4	-1.40785	0.0219637	0.526349
PRPS2	-1.9764	0.0123559	0.411416
PABPC1	-0.110431	0.741037	0.895956
PCNA	-0.335711	0.342281	0.705674
HARS	-1.33485	0.219165	0.666877
COL6A1	-0.0917742	0.820375	0.931309
SLC25A6	0.205015	0.561495	0.804165
IMPDH2	-0.924756	0.134096	0.665808
TPR	-0.0976314	0.771254	0.90868
CKB	-1.07534	0.337903	0.702448
ANXA3	-1.57672	0.177387	0.665808
ACTN1	-0.381033	0.257244	0.672049
SRC	0.0303172	0.918216	0.970575
PEPD	-0.945431	0.366059	0.718295
XRCC6	-0.294221	0.407774	0.733433
XRCC5	-0.356973	0.349766	0.709919
UNG	0.305265	0.482438	0.765588
COX4I1	1.91334	0.0829857	0.665808
IFI30	0.913544	0.46365	0.755688
LAMP2	2.15139	0.0105954	0.373397
RNH1	-1.52191	0.158225	0.665808
BMP1	0.511647	0.379304	0.722002
CYBA	0.717213	0.279245	0.672049
EEF2	-1.12146	0.294826	0.677615
KRT10	-1.49977	0.00969366	0.360961
PDIA4	0.0952429	0.756331	0.904911
P4HA1	0.321883	0.430791	0.742873
TPT1	-0.488352	0.47218	0.76144
PLS3	-0.926714	0.203348	0.665808
APEH	-1.16658	0.187038	0.665808
ETFA	1.13317	0.015196	0.443549
GYS1	0.49987	0.414545	0.73843
PRKAR2A	-0.397653	0.289054	0.674545
ENO3	-0.846937	0.267249	0.672049
GTF2F2	0.0567062	0.90441	0.963191
MTHFD2	1.03082	0.0862616	0.665808
MIF	-1.08045	0.227325	0.671016
CD99	-0.0272897	0.968731	0.989476
PRKCSH	-0.15009	0.590911	0.822701
FDPS	-1.41992	0.206751	0.665808
CPM	0.356533	0.473345	0.761983
COX7A2	0.128407	0.771986	0.90929
AKR1A1	-0.733067	0.417976	0.74018
PKM	-1.33981	0.205762	0.665808
HSP90B1	0.0151554	0.956372	0.984671
CCNB1	-0.488293	0.486954	0.768521
IDE	-0.495652	0.30544	0.681172
COX6B1	0.0503272	0.926689	0.973686
HNRNPL	0.552395	0.404275	0.7324
DARS	-0.85712	0.301421	0.679934
JUP	0.617656	0.185459	0.665808
ETS2	-0.617595	0.145008	0.665808
AKR1B1	-0.424185	0.492439	0.770229
ANPEP	0.310486	0.435682	0.743302
PVR	0.469073	0.323614	0.697202
GSPT1	-0.881472	0.192494	0.665808
IFNGR1	0.658465	0.291427	0.676156
ARSA	0.838931	0.144022	0.665808
B4GALT1	0.912146	0.262143	0.672049
EZR	-0.179949	0.556777	0.800921
UCHL3	-1.53654	0.1293	0.665808
NME1	-1.24969	0.163273	0.665808
NQO1	-1.39675	0.161839	0.665808
GNS	0.926755	0.0107995	0.37547
ARSB	-0.163216	0.670959	0.861758
RPS2	-0.359873	0.28729	0.673195
TCF3	0.445194	0.265828	0.672049
DSP	-0.140711	0.803178	0.922981
RPA2	-0.125556	0.772679	0.909349
TIMP2	0.214652	0.750634	0.901398
CD44	-0.0224489	0.952376	0.983052
NQO2	-0.70797	0.432001	0.742873
CBR1	-0.911783	0.363361	0.717094
ACADS	0.719806	0.438444	0.743302
CREB1	0.6843	0.0593639	0.665808
GLB1	1.00932	0.097578	0.665808
NCK1	-1.13897	0.20073	0.665808
GCFC2	-0.43179	0.494256	0.77165
HIST1H1B	-0.335109	0.337311	0.701904
HIST1H1C	0.461829	0.370451	0.721533
POR	0.721715	0.277581	0.672049
ATP2A2	0.143495	0.719697	0.885662
CPE	-1.46121	0.00592478	0.26756
STMN1	-1.82955	0.120652	0.665808
YBX3	-0.499772	0.261079	0.672049
NAGA	0.350939	0.475872	0.764278
HSPA6	0.194907	0.659331	0.854597
HMGA1	-0.0551277	0.869482	0.953487
GOT1	-0.629963	0.371798	0.722002
ITGA2	0.787473	0.05595	0.66546
NPR3	0.374084	0.572154	0.808844
SMPD1	0.902645	0.141567	0.665808
UBTF	0.229887	0.622131	0.836006
PRKACA	0.51375	0.181715	0.665808
CAPN2	-0.0184167	0.981185	0.995197
DES	0.170554	0.864312	0.951125
PTPN2	-0.473416	0.139545	0.665808
CTPS1	-1.24768	0.149176	0.665808
ENG	0.324374	0.670635	0.861636
DDX5	0.256053	0.518037	0.783201
PFKL	-0.609657	0.381788	0.722811
LGALS3	-0.701104	0.36855	0.719899
PSMC3	-0.551719	0.174261	0.665808
TCP1	-0.701493	0.280461	0.672049
PTPN1	0.958465	0.188021	0.665808
ERCC2	0.362424	0.537355	0.792857
RPL35A	-0.111655	0.761524	0.906204
ARF4	-0.571662	0.319625	0.694614
RPL7	0.0432299	0.910301	0.966912
VCL	-1.1393	0.222163	0.666877
PTPRA	0.751211	0.184716	0.665808
SON	1.60615	0.00535707	0.252675
NELFE	-0.28906	0.360427	0.715685
PGAM1	-0.484915	0.577157	0.813153
RCC1	0.710546	0.122249	0.665808
SDC1	0.300217	0.631636	0.840972
LIG1	-0.263562	0.518725	0.783201
XRCC1	0.677891	0.221115	0.666877
PAM	-0.333164	0.452958	0.75002
CDH2	0.797158	0.0805974	0.665808
PLCG1	-0.326183	0.615516	0.833715
NCL	0.366073	0.3222	0.695138
HK1	-0.144748	0.610355	0.831501
POLR2C	-0.165522	0.723497	0.888355
POLR2E	0.05261	0.877762	0.9559
NDUFV2	1.03711	0.0289807	0.583048
TRIM21	0.216946	0.720906	0.886514
EIF2AK2	0.530919	0.130031	0.665808
SRM	-0.994576	0.304082	0.681172
CSNK2A2	0.0045747	0.992359	0.998307
NFKB1	-0.99009	0.228256	0.671016
TYMP	0.124868	0.761885	0.906204
ATP2B1	0.833567	0.281394	0.672049
EIF2S2	-0.0455944	0.899608	0.962268
ANXA7	-0.241314	0.701182	0.876695
CCNA2	0.742277	0.218307	0.666877
BTF3	-0.235625	0.620923	0.835176
RAB3A	-0.427983	0.425526	0.741562
RAB5A	0.0623415	0.852012	0.945184
RAB6A	0.0995901	0.857277	0.948022
MSH3	1.97475	0.00341541	0.194351
PSMB1	-0.655632	0.0843492	0.665808
M6PR	0.688945	0.419836	0.740898
LMNB1	-0.289195	0.580306	0.815424
IL11	-0.413342	0.46342	0.755688
CAST	-0.540003	0.410968	0.735501
IMPDH1	-0.473626	0.331827	0.701237
C4BPB	0.423741	0.513732	0.781326
COL5A1	0.261651	0.424801	0.741562
AGA	0.596136	0.250336	0.672049
PTMS	-0.994836	0.329657	0.701237
CDK11B	-0.598608	0.629302	0.839286
GSTM3	-1.47143	0.195041	0.665808
ATP6V1B2	-0.784592	0.138397	0.665808
ATP6V1C1	-0.67472	0.279284	0.672049
CSRP1	-0.106168	0.724082	0.888617
FLNA	-1.1805	0.0956752	0.665808
ACO1	-0.984345	0.213586	0.66649
NT5E	0.440692	0.372876	0.722002
VDAC1	1.39772	0.148499	0.665808
BGN	0.595205	0.223769	0.667065
SDHB	1.18688	0.0382845	0.624849
COMT	1.26583	0.0231486	0.52831
TGM2	-0.813497	0.356686	0.713611
MMUT	0.618598	0.280674	0.672049
OSBP	0.276102	0.55637	0.800921
PCMT1	-0.410149	0.469503	0.759542
FBL	0.352447	0.392966	0.728764
GART	-0.793599	0.34781	0.709264
PAICS	-1.10724	0.289781	0.675518
SCP2	-0.446609	0.154657	0.665808
UBA1	-1.25236	0.194397	0.665808
NME2	-1.13445	0.263049	0.672049
ENPP1	-0.658151	0.148215	0.665808
FGFR4	0.184615	0.663419	0.857528
GAL	0.0489378	0.900383	0.962268
HNRNPA2B1	0.24378	0.536105	0.79244
RFX1	-0.278771	0.67707	0.864986
PRKACB	0.250563	0.488865	0.76915
UQCRC2	1.20435	0.194672	0.665808
XPA	0.0208476	0.953102	0.983052
CES1	0.620172	0.209608	0.6663
FBLN1	1.32542	0.106065	0.665808
TCEA1	-0.00501553	0.99367	0.998307
PTGS1	0.337554	0.505572	0.776748
ITGA6	0.617084	0.404715	0.7324
SFPQ	0.670727	0.235745	0.672049
PPIB	0.07683	0.790295	0.916863
ME2	0.339188	0.379894	0.722002
WARS	-0.919065	0.249792	0.672049
RPS3	-0.31452	0.368683	0.719899
SP100	-0.258224	0.59997	0.826575
AHCY	-1.04169	0.133592	0.665808
CFL1	-1.30855	0.137151	0.665808
EIF4B	-1.57696	0.00910137	0.348066
F8A1	-2.70677	4.91451e-06	0.0117268
ATP2B4	0.0336683	0.920832	0.971287
CPT2	-0.437228	0.65669	0.853536
DTYMK	0.145605	0.867546	0.952595
RRM1	-0.897154	0.111507	0.665808
NR2F2	1.6551	0.00215219	0.168337
EEF1B2	-0.749347	0.285653	0.673146
ATP5PB	0.274423	0.805304	0.924423
ACP1	-1.99942	0.0824378	0.665808
ACAT1	0.338694	0.521777	0.783639
POLR2A	-0.0452898	0.940936	0.979686
CDK2	-0.420275	0.249618	0.672049
APC	0.681768	0.142403	0.665808
MCM3	0.0728671	0.837629	0.937286
MPST	-0.162693	0.835925	0.937286
RPS12	-0.37273	0.350921	0.710714
DNAJB1	-0.482229	0.392405	0.728312
DNAJB2	-3.1722	0.00804218	0.325996
ATP5F1A	0.904774	0.105563	0.665808
CTSS	0.420944	0.453546	0.75002
PSMA1	-0.506602	0.177042	0.665808
PSMA2	-0.359542	0.294589	0.677615
PSMA3	-0.568167	0.142343	0.665808
PSMA4	0.103887	0.763726	0.907027
ITGA3	0.341176	0.328888	0.701237
MSN	-0.230495	0.530898	0.788996
DDX6	1.2664	0.0087817	0.338894
CTNNA2	0.0390735	0.931854	0.975035
DNMT1	0.675996	0.0894916	0.665808
U2AF2	0.458554	0.197431	0.665808
RPL13	-0.281999	0.465355	0.756063
IVD	1.41405	0.0484358	0.647228
S100A4	-0.979782	0.319561	0.694614
MGAT1	0.117484	0.857284	0.948022
HMGB2	-1.36243	0.0466088	0.647228
PTBP1	0.403051	0.284413	0.673146
TARS	-0.992588	0.276955	0.672049
VARS	-1.01197	0.0757321	0.665808
EEF1G	-0.795671	0.201987	0.665808
FKBP2	0.340413	0.293399	0.676156
STOM	0.278579	0.691314	0.872103
AK4	0.891892	0.103617	0.665808
YWHAQ	-1.23288	0.140359	0.665808
MAPK3	-0.792879	0.0535288	0.653632
CALML3	0.454984	0.473631	0.762155
ARNT	-0.627482	0.260545	0.672049
RPL10	0.189734	0.598684	0.826575
COL8A1	0.983161	0.126371	0.665808
RPA1	-0.209114	0.674897	0.863725
APEX1	-1.03034	0.0852339	0.665808
CAD	-0.779158	0.294036	0.677255
CALR	-0.1055	0.725497	0.888791
MAP4	-0.555302	0.270784	0.672049
CANX	0.555801	0.270275	0.672049
PSMB8	-0.802114	0.107715	0.665808
PSMA5	-0.28125	0.503471	0.775765
PSMB4	-0.367874	0.266462	0.672049
PSMB6	-0.368095	0.421727	0.740898
PSMB5	-0.651232	0.0801387	0.665808
ABCD3	1.432	0.00175832	0.149282
ITPRID2	1.74473	0.0206385	0.518405
LOX	0.632631	0.304104	0.681172
NDUFS1	0.976638	0.207727	0.666197
POLD1	-0.0110057	0.980924	0.995197
MAPK1	-0.945437	0.02224	0.526349
RXRB	-1.12746	0.0882627	0.665808
ERCC5	0.140293	0.790608	0.916976
GRN	0.193801	0.720255	0.88597
PTPRM	0.340627	0.430853	0.742873
LAP3	-0.0350799	0.955931	0.984671
GTF2E1	-0.236285	0.682072	0.867462
TPP2	-1.1428	0.0995335	0.665808
IMPA1	-1.52768	0.0664241	0.665808
EPHA2	0.748393	0.131523	0.665808
EPHB2	1.15109	0.0260933	0.556613
SHC1	0.56189	0.257316	0.672049
MPG	-0.645061	0.378518	0.722002
CRABP2	-1.19923	0.186268	0.665808
COL4A5	-0.144383	0.811456	0.926803
TKT	-1.45711	0.180934	0.665808
PML	-0.216084	0.548791	0.798992
EEF1D	-0.657225	0.26351	0.672049
MARCKS	-0.404806	0.219471	0.666877
GNA11	0.982809	0.118295	0.665808
ERP29	0.322535	0.271745	0.672049
PRDX6	-1.38519	0.281276	0.672049
BLVRB	-0.575198	0.41098	0.735501
PRDX5	-0.14895	0.761133	0.906204
DDT	-0.989044	0.335976	0.701237
PRDX3	0.798978	0.0647043	0.665808
ATP5F1D	0.846819	0.420013	0.740898
RPL12	-0.372128	0.347865	0.709264
ECHS1	0.800672	0.112424	0.665808
CMPK1	-0.683417	0.426074	0.741562
PEBP1	-1.23415	0.201264	0.665808
PDIA3	-0.131709	0.661281	0.855574
PPP2R1A	-0.721106	0.216449	0.66649
PPP2R1B	-1.04246	0.0693293	0.665808
CDC27	-0.638348	0.109173	0.665808
WEE1	0.779107	0.0822764	0.665808
PPIF	0.220738	0.770543	0.90868
NMT1	0.201259	0.591619	0.82286
HLA-F	-0.331542	0.483603	0.766577
HMOX2	0.700654	0.144426	0.665808
ADSS	-0.658858	0.550591	0.798992
AXL	0.387309	0.391157	0.72803
CHRNA5	0.843682	0.196522	0.665808
LRPAP1	0.0659181	0.831361	0.935364
ADSL	-1.06392	0.218116	0.666877
PKLR	-1.18215	0.223112	0.666877
CLIP1	-0.240447	0.479724	0.764425
SRI	-0.795357	0.165168	0.665808
SERPINB1	-1.58114	0.15972	0.665808
SLC7A1	0.590735	0.188506	0.665808
ALDH1B1	0.734186	0.132632	0.665808
POLR2B	-0.218029	0.564705	0.8053
SDHA	0.973411	0.104686	0.665808
MAT2A	-1.22046	0.197781	0.665808
PRKAR1B	0.637919	0.158104	0.665808
CPS1	0.53111	0.225368	0.669013
SDC4	0.903476	0.144385	0.665808
TIA1	1.2735	0.0484518	0.647228
DNAJA1	-0.192425	0.617582	0.834118
UQCRC1	1.54162	0.107638	0.665808
HIBADH	0.957699	0.0294396	0.585272
ATIC	-1.06458	0.286588	0.673146
HNRNPH3	0.604328	0.349859	0.709919
HNRNPH1	1.22471	0.198121	0.665808
YWHAB	-1.12091	0.163674	0.665808
SFN	-1.08715	0.214667	0.66649
STIP1	-0.772208	0.339845	0.702833
S100A11	0.45506	0.670286	0.861449
L1CAM	0.489946	0.255924	0.672049
INPP5B	-0.177504	0.683139	0.867462
PRDX2	-0.121074	0.915659	0.96932
PYCR1	-0.498452	0.564038	0.8053
GTF2H1	0.131019	0.730154	0.891217
CTH	-0.846021	0.379866	0.722002
RPL9	0.125117	0.788191	0.915673
ACSL1	0.289574	0.402842	0.7324
KIF5B	-0.605775	0.336148	0.701237
CSTF2	0.0572848	0.901114	0.96245
DUT	-0.962681	0.260103	0.672049
ABCC1	0.263344	0.702753	0.876695
CKS2	0.304458	0.601155	0.827197
ABCD1	-0.956315	0.373906	0.722002
TTK	0.185558	0.820517	0.931309
MCM4	0.00498748	0.988804	0.998307
MCM5	0.191494	0.643421	0.84703
MCM7	-0.210646	0.598764	0.826575
GALNS	1.01892	0.0720362	0.665808
SHMT2	0.238322	0.525275	0.784861
HSPA1L	0.959551	0.0971954	0.665808
HSPA4	-0.885765	0.093137	0.665808
MPI	0.805099	0.353774	0.712282
GPC1	0.40543	0.595147	0.825008
PFN2	-1.20554	0.0876371	0.665808
CTNNA1	-0.317375	0.437367	0.743302
CTNNB1	1.00569	0.0754653	0.665808
PHB	0.673095	0.129411	0.665808
SERPINB6	-0.696742	0.275376	0.672049
RDX	-0.31487	0.364988	0.718295
RPA3	-0.701444	0.163736	0.665808
RFC4	-0.00329841	0.993557	0.998307
RFC2	-0.254803	0.449602	0.747896
RFC1	-0.279692	0.714484	0.883373
GTF2F1	-0.494275	0.16753	0.665808
SPR	-0.524122	0.531801	0.789125
PTGS2	0.697174	0.215688	0.66649
IDUA	0.105205	0.793965	0.917892
KRT9	-1.76224	0.0418116	0.640044
FBN1	0.721062	0.340823	0.704037
FBN2	0.416483	0.646071	0.847691
AGL	-1.21225	0.26334	0.672049
MYH9	-0.530329	0.299677	0.679899
MYH10	0.0500427	0.904408	0.963191
COPB2	0.0224231	0.939613	0.979052
SOAT1	1.40364	0.0637282	0.665808
ADD1	-0.45029	0.616512	0.834001
BSG	0.204046	0.572574	0.808844
FUS	-0.105034	0.847525	0.943052
NUP214	0.107663	0.775053	0.909892
DEK	0.389958	0.53182	0.789125
CHKA	-1.1991	0.154447	0.665808
HMGCL	0.455536	0.274854	0.672049
FLT4	-1.17197	0.0234016	0.528404
PSMC2	-0.532274	0.18893	0.665808
ARL2	-0.369171	0.343287	0.70675
ARL3	-0.447211	0.505055	0.776748
MAP2K2	-0.684957	0.203727	0.665808
ATP5F1C	0.159657	0.771012	0.90868
ATP6V1E1	-0.317438	0.527263	0.786725
CPOX	0.35227	0.602115	0.827601
RPL4	-0.273682	0.570835	0.808844
LONP1	0.907482	0.0632067	0.665808
PGM1	-0.930736	0.271747	0.672049
PPP1CC	-0.405245	0.371058	0.721643
TGFBR1	0.501829	0.378361	0.722002
GNL1	0.736274	0.522118	0.783639
POLR2I	-0.431963	0.450555	0.748374
SREBF1	1.14943	0.0466573	0.647228
DLST	-0.416729	0.646949	0.847885
SRP14	0.62542	0.276956	0.672049
NUP62	0.828984	0.129735	0.665808
HPCAL1	-0.0527597	0.917652	0.970464
FDFT1	0.685089	0.0718108	0.665808
TAGLN2	-1.43583	0.235672	0.672049
TALDO1	-1.87219	0.175131	0.665808
SNCA	-0.131256	0.75756	0.905391
ETFB	0.58335	0.173895	0.665808
COIL	0.633452	0.433583	0.743273
GGCX	1.0998	0.0116411	0.398519
LIPA	0.869935	0.164217	0.665808
ATP6V1A	-0.530071	0.44197	0.743623
HSPA9	0.683566	0.113901	0.665808
EIF4A3	-0.34191	0.279975	0.672049
RPS19	-0.495225	0.283314	0.672936
RPL3	-0.290831	0.398808	0.730976
COL15A1	0.567497	0.199768	0.665808
COL18A1	-0.8799	0.0158035	0.44724
DDOST	0.929724	0.144048	0.665808
ANP32A	0.590637	0.397579	0.730337
FEN1	-0.139827	0.686803	0.870032
CAPG	-1.57966	0.172008	0.665808
TXLNA	0.29096	0.509201	0.778659
CCT6A	-0.310081	0.664623	0.858019
NNMT	-0.472426	0.61138	0.83263
PBX1	-0.755066	0.422223	0.740898
ARL1	-0.0474204	0.884762	0.960075
MLH1	0.0417877	0.965078	0.988745
STAT3	-0.654641	0.309598	0.684058
USP8	0.494106	0.300309	0.679899
PEX19	-0.142668	0.611684	0.832676
MDH1	-0.775233	0.250364	0.672049
MDH2	0.680057	0.104467	0.665808
RFC5	-0.210857	0.573521	0.809912
RFC3	0.279853	0.584987	0.817941
HADHA	0.663638	0.105462	0.665808
EIF2S3	0.255776	0.516981	0.783137
EIF2D	1.28188	0.274127	0.672049
PRPH	0.209999	0.652202	0.851353
NAA10	-1.11322	0.0292286	0.585261
CSK	-1.32595	0.104794	0.665808
GARS	-0.954752	0.296045	0.677615
IARS	-0.718618	0.404601	0.7324
EIF1	0.313836	0.56798	0.807675
PRKCI	-0.24589	0.628114	0.838945
ACTR1B	0.765851	0.324722	0.699008
ECI1	0.779408	0.0485899	0.647228
TMPO	0.530949	0.253495	0.672049
STAT1	-0.834839	0.285526	0.673146
STAT6	-1.42304	0.0493629	0.647228
MTREX	0.313698	0.463668	0.755688
AKR1C3	-1.24226	0.293057	0.676156
MTOR	0.148012	0.717271	0.884864
EPS15	-0.2483	0.650338	0.849703
CASP2	0.212711	0.620846	0.835176
RPS27	-0.283488	0.379965	0.722002
NCAPD3	-0.268794	0.67852	0.865643
RBM34	0.153784	0.749975	0.900861
LRPPRC	0.35552	0.317874	0.692961
ACAA2	0.808286	0.0927415	0.665808
RPL35	-0.41523	0.298734	0.679899
CDKN2A	-1.22612	0.17456	0.665808
PRCP	0.703912	0.116356	0.665808
HTT	0.884091	0.0806236	0.665808
ECE1	0.248124	0.554235	0.800901
SLC1A3	0.540046	0.26301	0.672049
SLC1A4	0.743785	0.375186	0.722002
PAFAH1B1	-0.640727	0.222345	0.666877
MCAM	0.449518	0.23169	0.671455
MATR3	0.490672	0.147748	0.665808
MSH2	-0.0012009	0.997075	0.999429
BTD	0.391027	0.390914	0.72803
GPD2	-0.140547	0.844524	0.941342
SSR1	0.983209	0.103042	0.665808
MAGEA1	1.28748	0.145672	0.665808
MAGEA12	0.629679	0.381924	0.722811
PTPN9	1.10919	0.0743098	0.665808
RANBP1	-0.606363	0.384965	0.725655
NAMPT	-1.0612	0.198129	0.665808
PSMC4	-0.332149	0.278462	0.672049
TSFM	1.11995	0.114316	0.665808
PPIC	0.438705	0.214836	0.66649
VDAC2	0.849123	0.257424	0.672049
ACADSB	0.960949	0.04927	0.647228
CBX5	0.164145	0.764264	0.907027
USP5	-0.543231	0.470922	0.760389
MAPK8	0.209493	0.717885	0.884885
MKI67	-0.171424	0.779826	0.9114
RANGAP1	0.902866	0.164141	0.665808
RECQL	0.138199	0.656528	0.853536
NOP2	1.53377	0.0906289	0.665808
ATRX	2.07373	0.0559645	0.66546
CRK	-0.289745	0.653502	0.851801
CRKL	-2.67263	0.00369609	0.202494
BAG6	-0.126401	0.658519	0.854083
NSF	0.0798683	0.824511	0.933032
BRCC3	0.935654	0.276107	0.672049
RPL27A	0.823418	0.118925	0.665808
RPL5	-0.457686	0.171083	0.665808
RPL21	-0.345312	0.299723	0.679899
RPL28	0.127014	0.794817	0.918095
RPS9	-0.2025	0.585805	0.818152
RPS5	-0.343128	0.306086	0.681172
GNPDA1	-1.21508	0.243103	0.672049
NEDD4	-0.483166	0.266119	0.672049
YAP1	-0.405261	0.231792	0.671455
UTRN	0.738599	0.287282	0.673195
IQGAP1	-0.587326	0.292175	0.676156
GYG1	-1.67487	0.0243454	0.541791
STT3A	0.0787459	0.808807	0.92594
PLA2G4A	-0.743612	0.308964	0.683944
CAPZA2	-2.25797	0.0137064	0.43711
CAPZB	-0.824699	0.158052	0.665808
QARS	-0.847599	0.239223	0.672049
RPL29	-0.849601	0.0784363	0.665808
UQCRFS1	1.74901	0.274032	0.672049
ATP5PO	0.705242	0.188267	0.665808
LIMS1	-0.132462	0.769767	0.90868
GLIPR1	0.250094	0.463134	0.755688
PREP	-3.34901	0.000450722	0.0626305
ME1	-1.56623	0.0893629	0.665808
IREB2	-0.330455	0.508149	0.778391
ARCN1	0.239088	0.466977	0.757766
LSS	0.447259	0.389939	0.72803
GCLC	-0.945554	0.208189	0.666197
GCLM	-1.53586	0.110767	0.665808
CD151	0.14489	0.73989	0.89584
PSMD8	0.154913	0.582991	0.816244
PRRC2A	0.378121	0.476722	0.764278
GSS	-1.27538	0.174784	0.665808
CCT5	-0.682368	0.349813	0.709919
NES	0.854135	0.397508	0.730337
HSPA13	0.203762	0.676415	0.864874
CSNK1A1	0.109307	0.717147	0.884864
CSNK1D	-0.0945744	0.804745	0.924281
IDH2	1.1497	0.0223187	0.526349
PITPNB	-2.1725	0.00273726	0.181558
CD97	-0.153975	0.701654	0.876695
POLD2	-0.0299117	0.948039	0.982046
MARCKSL1	-0.903064	0.0198228	0.509987
PXN	-0.129533	0.783579	0.913566
ALDH9A1	-0.483066	0.429584	0.742873
RPL34	-0.173206	0.638553	0.845232
RPIA	-1.47567	0.225043	0.669006
LMAN1	0.475754	0.265615	0.672049
NASP	-0.784463	0.248011	0.672049
FASN	-1.25618	0.217194	0.666877
FNTA	-1.43132	0.0287739	0.581644
DHPS	-0.35978	0.603532	0.827601
CCT3	-0.402427	0.602468	0.827601
MRPL19	0.253518	0.663599	0.857528
TUFM	1.15243	0.0202776	0.51544
ALDH7A1	-0.050817	0.918847	0.97091
CDC34	-0.39964	0.660762	0.855357
CENPF	1.39317	0.0338596	0.609955
SRP9	-0.239201	0.470864	0.760389
PCYT1A	-0.701928	0.254143	0.672049
AARS	-0.840981	0.292606	0.676156
CARS	-0.604751	0.316472	0.691418
HARS2	0.866242	0.223172	0.666877
SARS	-1.05621	0.361247	0.715685
PRIM1	0.134898	0.837091	0.937286
PRIM2	0.078032	0.867061	0.952595
CASP4	0.644051	0.261557	0.672049
PSMB3	-0.164771	0.625705	0.838051
PSMB2	0.0147217	0.97195	0.991094
MCM2	-0.105849	0.767994	0.90868
ACADVL	0.704125	0.078463	0.665808
YLPM1	1.64666	0.00375644	0.202494
VPS41	0.144902	0.849564	0.943774
TMED10	0.30227	0.335398	0.701237
RBM25	1.166	0.135966	0.665808
EIF2B2	-0.838466	0.284678	0.673146
HINT1	-1.23735	0.266154	0.672049
NUP153	0.462953	0.522074	0.783639
RANBP2	1.26656	0.122178	0.665808
RGS19	0.389295	0.627026	0.838188
TSC2	0.262693	0.643503	0.84703
NDUFV1	0.656385	0.275811	0.672049
GSK3A	0.148444	0.738429	0.89571
NT5C2	-0.267945	0.642747	0.84703
SEPHS1	-0.770171	0.245312	0.672049
GMPS	-1.05133	0.18807	0.665808
LIG3	0.958246	0.246772	0.672049
LIG4	0.290518	0.440791	0.743302
CDKN1C	-1.13121	0.113803	0.665808
MRE11	0.615077	0.190258	0.665808
GNAQ	1.05449	0.0478136	0.647228
IDH3A	0.678465	0.186083	0.665808
GDI2	-0.951506	0.248053	0.672049
EMD	0.12186	0.857218	0.948022
CPT1A	0.865069	0.301445	0.679934
SLC26A2	1.01386	0.139226	0.665808
SERPINH1	0.0659119	0.821954	0.932158
PEX5	-1.27488	0.137463	0.665808
VASP	-0.125435	0.744022	0.898038
DNM2	0.321466	0.397118	0.730337
METAP2	-0.209529	0.498482	0.772888
NUDT2	-1.96141	0.0615872	0.665808
CDK7	-0.173834	0.778715	0.910646
KNTC1	-1.60088	0.126672	0.665808
CDK9	1.08607	0.090064	0.665808
LRBA	-0.602321	0.098709	0.665808
BCAM	0.872933	0.100845	0.665808
PPT1	0.295712	0.476664	0.764278
RPL14	-0.236202	0.626043	0.838051
CCT8	-0.80757	0.200985	0.665808
CCT4	-0.746613	0.330858	0.701237
ANXA11	-1.23591	0.0384183	0.624849
PAPOLA	-1.37005	0.276213	0.672049
FXR1	0.116221	0.883845	0.9595
FXR2	1.8889	0.0758712	0.665808
RAB5C	1.17711	0.0848842	0.665808
RAB7A	-0.0272235	0.949352	0.98227
RAB9A	0.479904	0.135419	0.665808
RAB13	-0.20456	0.477632	0.764278
RAB28	-1.37206	0.0438839	0.644917
DAP3	2.33132	0.0486733	0.647228
DUSP3	-0.880919	0.292726	0.676156
IDH3G	-1.1016	0.335241	0.701237
SSR4	0.316832	0.333581	0.701237
BCAP31	0.120593	0.770206	0.90868
HCFC1	-0.130403	0.811015	0.926803
IRAK1	-1.10635	0.0334658	0.60971
ALDH3A2	0.621266	0.191331	0.665808
ALDH5A1	0.7963	0.201664	0.665808
HSD17B4	0.0819307	0.805119	0.924423
PSMD7	-0.349691	0.261087	0.672049
SUOX	0.0465345	0.905403	0.963898
SGSH	0.886567	0.16769	0.665808
STAT5B	0.127775	0.864414	0.951125
USP11	0.957687	0.205241	0.665808
VAMP7	0.614901	0.43538	0.743302
RPS6KA3	0.0423781	0.89944	0.962268
HDGF	-1.51265	0.154964	0.665808
LUM	0.186179	0.615843	0.833727
NDUFA8	0.0649943	0.899824	0.962268
HNRNPA3	0.220791	0.556618	0.800921
MYOM1	1.13164	0.128881	0.665808
PGD	-1.34253	0.222226	0.666877
HNRNPM	0.156834	0.7444	0.898038
KPNA2	-0.788874	0.198181	0.665808
KPNA1	1.34579	0.00368911	0.202494
NCBP2	-0.178465	0.572534	0.808844
RAP1GDS1	-0.781142	0.348796	0.709919
DGKE	3.35416	0.223342	0.666877
POLR2H	0.25176	0.513085	0.781222
POLR2J	-0.0718253	0.831219	0.935364
ARHGDIA	-1.33172	0.158197	0.665808
SLC7A2	0.772582	0.207276	0.665808
AGFG1	-0.218755	0.571802	0.808844
HNRNPF	0.34936	0.378946	0.722002
MSH6	-0.128879	0.68726	0.870088
KIF11	-0.853196	0.157689	0.665808
ZNF131	-1.5693	0.299529	0.679899
ZNF143	0.0813437	0.816741	0.929758
RIDA	-0.381687	0.405435	0.732683
SMS	-0.105672	0.85952	0.949214
HK2	-0.449162	0.185413	0.665808
THOP1	-1.80932	0.110571	0.665808
CAPZA1	-0.695096	0.332055	0.701237
CRIP2	0.272783	0.576292	0.812744
NUP98	-0.0813336	0.821518	0.932042
BLVRA	-1.44986	0.132912	0.665808
PPP5C	-0.307729	0.718402	0.88523
PLK1	-0.323577	0.732959	0.892945
ARFIP2	0.893625	0.0364542	0.619731
ARFIP1	0.989312	0.155104	0.665808
ACLY	-0.908578	0.417811	0.74018
COL4A4	0.0509791	0.921916	0.971287
METAP1	-1.47411	0.0361248	0.619731
SUCLG1	0.520106	0.409346	0.734253
MVD	0.00214203	0.999525	0.999525
PGGT1B	0.399349	0.683068	0.867462
RABGGTB	-1.03798	0.199411	0.665808
COPB1	0.121057	0.679525	0.866502
COPA	0.111831	0.707245	0.879137
CTSC	0.455754	0.374107	0.722002
CLTCL1	-0.336694	0.412714	0.736791
AP2S1	-0.191807	0.564635	0.8053
HCCS	0.743071	0.0831262	0.665808
SLC16A1	0.153112	0.832801	0.935744
IST1	-0.395544	0.208109	0.666197
SEC24C	0.152214	0.709441	0.880321
SUB1	-1.05123	0.192259	0.665808
POLG	1.84284	0.000657702	0.0803465
CLNS1A	-1.71322	0.120406	0.665808
RARS	-1.14434	0.264564	0.672049
ATN1	0.175151	0.73965	0.89581
PMS2	0.568873	0.458209	0.753024
CACNA2D1	0.647904	0.274548	0.672049
YARS	-1.04943	0.300272	0.679899
USP14	-0.885051	0.285722	0.673146
PRKAG1	-0.278278	0.388639	0.727816
HSPA2	-0.330816	0.385839	0.726277
ATP1B3	0.511956	0.154796	0.665808
RAD23A	-0.718242	0.492652	0.770279
RAD23B	-0.367715	0.454405	0.751065
PDE1A	-0.0885081	0.885671	0.960571
EPHB4	0.644666	0.345033	0.707226
NAGLU	0.728006	0.195756	0.665808
AK2	0.398658	0.228249	0.671016
ALDH18A1	0.54919	0.482043	0.765588
NAPA	-0.0664543	0.811526	0.926803
EIF5	-0.782124	0.0918423	0.665808
SLC12A2	0.147145	0.68234	0.867462
PSMD4	-0.246291	0.431055	0.742873
DRG2	0.220073	0.787714	0.915458
CSE1L	-0.984802	0.208139	0.666197
VCP	0.18604	0.58095	0.81552
MFAP1	-0.873442	0.0740962	0.665808
HADHB	1.4443	0.172786	0.665808
MANF	0.513293	0.194071	0.665808
ELL	-0.177863	0.79956	0.921318
NAP1L1	-1.09767	0.357042	0.713915
ADK	-1.02315	0.195412	0.665808
ADAR	-0.194881	0.793669	0.917892
LAMB2	0.334061	0.522816	0.783639
TPD52	0.511212	0.44624	0.74619
SEC13	-0.17312	0.537353	0.792857
SNU13	0.169941	0.624062	0.837012
NPEPPS	0.0367855	0.966367	0.988745
GFER	-0.43198	0.330777	0.701237
HNRNPH2	1.03525	0.0860492	0.665808
OXCT1	0.38517	0.329235	0.701237
EIF3B	-0.676322	0.109111	0.665808
RRP1	-0.278082	0.691757	0.872144
MARS	-0.472088	0.426135	0.741562
ITGA1	0.53911	0.355161	0.712282
POLE2	0.358427	0.665664	0.85845
ATP5ME	-0.26389	0.523585	0.783639
CTBP2	-0.729481	0.181288	0.665808
NDUFA6	-1.78337	0.032618	0.60496
HSD17B7	1.11006	0.0463025	0.647228
BCAR1	-0.523942	0.477348	0.764278
STX17	-0.0693289	0.852834	0.945243
WDR4	-0.172341	0.795798	0.918728
TMEM33	0.794363	0.162105	0.665808
GEMIN4	-0.182731	0.551378	0.798992
NUP107	0.545714	0.306061	0.681172
EEFSEC	0.0408943	0.931771	0.975035
EPPK1	-0.819238	0.168183	0.665808
MTPN	-1.45951	0.106083	0.665808
ARPC4	-0.677438	0.149797	0.665808
ANAPC15	0.412542	0.377715	0.722002
CD81	0.0363289	0.908789	0.965977
SEC61G	0.919909	0.0574566	0.665808
TPI1	-1.37278	0.270284	0.672049
EIF3E	-0.0999256	0.733078	0.892945
SEC61B	-0.181722	0.575747	0.8124
PPP4C	-0.302351	0.392103	0.728312
ROMO1	1.54576	0.0935664	0.665808
MYL6	-0.842756	0.0791294	0.665808
EIF4A1	-0.692304	0.276982	0.672049
RPS20	-0.421087	0.286553	0.673146
PRPS1	-0.588567	0.358641	0.714087
PSMA6	-0.557652	0.143899	0.665808
S100A10	-0.00926912	0.983998	0.99739
CDC42	0.0505232	0.903797	0.963191
DSTN	-2.44977	0.0487147	0.647228
RAB8A	-0.100953	0.791557	0.917575
SPCS3	0.32224	0.733878	0.893408
SRP54	0.101206	0.809292	0.926096
RAB2A	0.204858	0.555947	0.800921
RAB5B	0.444431	0.196161	0.665808
CKS1B	0.0544271	0.913446	0.968911
RAB10	0.141746	0.697352	0.87479
UBE2M	-1.74967	0.109701	0.665808
UBE2K	-0.864844	0.397621	0.730337
UBE2N	-0.932175	0.33011	0.701237
RAB14	0.246172	0.461735	0.755688
ACTR3	-0.889592	0.144977	0.665808
ACTR2	-0.717881	0.231278	0.671455
ACTR1A	0.150878	0.615207	0.833687
TMEM258	0.233158	0.440038	0.743302
COPS2	-0.17284	0.674106	0.863482
ABCE1	-0.304421	0.356584	0.713611
RAP2B	0.968938	0.132582	0.665808
RPS3A	0.27041	0.362387	0.71617
PSME3	-0.258216	0.570494	0.808844
RPL15	0.131859	0.700729	0.876695
MAGOH	-0.269035	0.549911	0.798992
RPL27	-0.339517	0.276732	0.672049
ATP6V0D1	0.616645	0.198821	0.665808
PCBD1	0.555346	0.388683	0.727816
RPL37A	2.12939	0.0227491	0.527175
RHOA	0.208205	0.784777	0.913969
HSPE1	0.863854	0.105435	0.665808
SEC61A1	0.995131	0.229131	0.671343
VBP1	-2.25685	0.0425939	0.640044
STXBP1	0.237442	0.630899	0.840869
B2M	0.0883986	0.905542	0.963898
DAD1	0.818099	0.086386	0.665808
TGFB2	-0.169665	0.69424	0.873459
NPC2	0.541837	0.366368	0.718295
COPZ1	-0.0649329	0.825342	0.933032
UFM1	-0.343143	0.555126	0.800901
DCAF7	0.0944205	0.813721	0.928265
WDR5	-0.11213	0.704815	0.877926
AP1S1	0.27597	0.542635	0.795403
NUTF2	-0.593413	0.462934	0.755688
HNRNPK	-0.29088	0.545073	0.79705
YWHAG	-1.03553	0.133187	0.665808
RRAS2	-0.410151	0.296613	0.677615
RPS7	0.225665	0.632938	0.842
PPP1CA	-0.145444	0.693797	0.873419
PPP1CB	0.094602	0.794557	0.918084
NCS1	0.802425	0.310147	0.684058
PSMC1	-0.592418	0.109883	0.665808
PSMC5	0.0278304	0.922551	0.971287
RPS8	-0.414968	0.279931	0.672049
RPS15A	-0.0120699	0.964852	0.988745
RPS16	-0.0990325	0.765541	0.907726
UBE2H	-0.726702	0.30626	0.681172
YWHAE	-1.03046	0.145802	0.665808
RPS14	-0.135572	0.712285	0.881818
RPS23	-0.164623	0.67297	0.862998
RPS18	-0.499774	0.186329	0.665808
RPS29	-0.0505655	0.92246	0.971287
RPS13	-0.239455	0.615299	0.833687
RPS11	-0.717064	0.128727	0.665808
SNRPE	-0.170897	0.728746	0.890736
SNRPF	-0.42088	0.236767	0.672049
LSM3	-0.30359	0.443782	0.744316
LSM6	-0.585721	0.0821609	0.665808
SNRPD1	-0.695651	0.0540147	0.655121
SNRPD2	-0.5803	0.262279	0.672049
SNRPD3	0.189972	0.542849	0.795442
TMSB4X	-1.50447	0.181709	0.665808
ARF6	-0.666763	0.0802648	0.665808
PSMC6	0.0838223	0.776883	0.910008
RPL7A	-0.243691	0.558633	0.801899
POLR2G	0.332227	0.63967	0.845655
ETF1	-0.791259	0.344007	0.706829
YPEL5	0.103015	0.769967	0.90868
RPS4X	-0.525183	0.125497	0.665808
RPL23A	-0.275837	0.471479	0.760999
RPS6	-0.39237	0.29143	0.676156
HIST1H4A	0.297499	0.437433	0.743302
RAB1A	0.725588	0.0682034	0.665808
RAN	-0.821123	0.215146	0.66649
RPL23	-1.07629	0.051138	0.647362
RAP1A	0.0550499	0.917853	0.970464
RPS15	-0.131052	0.688377	0.870088
RPS24	-0.142865	0.755036	0.904451
RPS25	-0.364692	0.496166	0.772888
RPS26	0.888269	0.0708401	0.665808
RPS28	-0.0187965	0.967544	0.989214
GNB1	0.205015	0.705637	0.878039
POLR2L	-0.55218	0.242231	0.672049
RBX1	-0.330087	0.51667	0.783137
RPL30	0.473579	0.382235	0.722942
RPL39	-0.451812	0.346732	0.708645
RPL31	-0.236188	0.636445	0.844157
RPL10A	-0.0123232	0.970032	0.989917
RPL32	-0.447757	0.19301	0.665808
RPL11	-0.273109	0.505429	0.776748
RPL8	-0.523842	0.111953	0.665808
PPIA	-0.275932	0.723263	0.888355
FKBP1A	-0.389791	0.563538	0.8053
GRB2	0.8079	0.118626	0.665808
RAC1	-0.687474	0.0506436	0.647228
AP2B1	-0.212009	0.548728	0.798992
GNAI1	0.670962	0.200954	0.665808
YWHAZ	-1.21032	0.201469	0.665808
PPP2R2A	-0.727257	0.264981	0.672049
SUMO1	0.46347	0.333282	0.701237
RPL38	-0.289616	0.442742	0.744316
SKP1	-0.494538	0.549846	0.798992
RPS21	-0.708567	0.0503097	0.647228
EIF5A	0.145986	0.826534	0.933032
RACK1	-0.366866	0.373428	0.722002
ACTG2	0.0755461	0.827399	0.933032
SUPT4H1	-0.186528	0.714456	0.883373
UBE2I	0.31584	0.5985	0.826575
TMSB10	-2.1539	0.192691	0.665808
YBX1	-0.470333	0.256275	0.672049
SEC11A	1.02046	0.0866357	0.665808
TPM4	-1.55555	0.119222	0.665808
UBE2L3	0.212087	0.848171	0.943276
TUBA4A	-0.767274	0.503799	0.775927
TUBB4B	-1.33544	0.170753	0.665808
CSNK2A1	-0.567611	0.508763	0.77846
PAFAH1B2	-1.1996	0.360333	0.715685
CXADR	0.530258	0.575857	0.8124
NOP14	-1.43594	0.141018	0.665808
IGBP1	-0.528424	0.465393	0.756063
PSPH	-1.48772	0.339147	0.702833
GPC5	0.57172	0.240308	0.672049
EIF4G2	0.432956	0.239758	0.672049
RPP38	0.474653	0.419762	0.740898
RPP30	0.326166	0.422132	0.740898
GTF2I	0.507674	0.283886	0.672936
PIP4K2B	0.0614179	0.865907	0.952172
SRPK2	1.90649	0.00117308	0.108255
CCT2	-0.914668	0.229158	0.671343
SLC35A2	0.0994095	0.82327	0.932687
RAE1	-0.0317122	0.921861	0.971287
GSTO1	-1.45678	0.207349	0.665808
ST5	0.154964	0.58281	0.816244
PRKDC	0.115143	0.737603	0.895134
ADAM17	0.270225	0.556525	0.800921
BLOC1S1	0.176692	0.786062	0.914452
ARG2	-0.806437	0.269191	0.672049
NUCB2	0.0720929	0.865711	0.952172
BASP1	-0.405339	0.218581	0.666877
TMF1	-0.0625094	0.911208	0.967157
MRPS22	0.362329	0.355312	0.712282
MRPS25	-0.354278	0.4996	0.772888
MRPS35	-1.02641	0.418825	0.74018
MRPS34	0.308839	0.781066	0.91214
MRPS9	2.05491	0.0461283	0.647228
HMGN5	-0.922568	0.0245051	0.541791
COG7	0.230938	0.409417	0.734253
RPL24	-0.00607908	0.987624	0.998305
TXNL4A	-0.268866	0.459065	0.753024
ARF1	-0.582959	0.504043	0.775927
ARF5	-0.424534	0.283594	0.672936
ERH	0.516135	0.594413	0.825008
RHOG	-0.139787	0.734537	0.893953
RPL19	-0.28321	0.498166	0.772888
SRSF3	0.414901	0.241836	0.672049
MXRA7	0.552114	0.518984	0.783201
FOXK1	-0.495167	0.450787	0.748374
CCZ1B	0.148586	0.803828	0.923477
DAB2	-0.649253	0.0768613	0.665808
HSPG2	0.653564	0.320988	0.694936
RBM10	0.728469	0.458169	0.753024
RBM3	-0.00391581	0.997482	0.999525
ATP2C1	0.238935	0.849474	0.943774
CYCS	-0.163635	0.626376	0.838051
TFAM	0.55615	0.16153	0.665808
PITPNA	-0.0614098	0.919643	0.971116
SLC25A3	0.736411	0.214565	0.66649
HDLBP	-0.0141215	0.960912	0.987082
GTF2B	-0.144728	0.702754	0.876695
CDK6	-1.28593	0.109606	0.665808
CDK5	-0.812328	0.302519	0.680908
CDK17	0.207787	0.599367	0.826575
PURA	-0.163706	0.770803	0.90868
CDC42EP1	-1.15315	0.166637	0.665808
CLTC	0.0053897	0.988575	0.998307
HSF1	-0.976041	0.0759608	0.665808
NFKB2	-1.34373	0.0802629	0.665808
FKBP3	0.023554	0.941548	0.979865
REEP5	0.410453	0.448338	0.747601
SORD	-1.21922	0.18057	0.665808
HNRNPU	0.0467995	0.896262	0.962268
SPTBN1	0.0120175	0.970096	0.989917
TIAL1	-0.1643	0.596146	0.825008
SET	-0.633044	0.184077	0.665808
SRSF2	-0.1883	0.633475	0.842451
FOXK2	0.0376489	0.926456	0.973686
AMPD2	-0.260353	0.77753	0.910383
CTBS	0.084954	0.785432	0.913969
FABP5	-0.451144	0.703008	0.876695
CAP1	-0.926291	0.302414	0.680908
HMGCS1	-1.04084	0.233757	0.672049
IFITM3	0.741228	0.267172	0.672049
SLC7A5	0.240853	0.618274	0.834425
DR1	-1.48114	0.0383476	0.624849
EXOSC10	0.819161	0.242874	0.672049
PFKP	-1.11426	0.26801	0.672049
EWSR1	0.00193057	0.996514	0.999237
OCRL	-0.0305138	0.950551	0.98273
PLCB3	-0.0948419	0.84282	0.940282
ROR2	0.589976	0.502383	0.774934
NAAA	-0.127284	0.711273	0.881306
DHODH	-0.558861	0.204658	0.665808
OGDH	0.943622	0.151406	0.665808
KIF23	-1.20658	0.256408	0.672049
ALDH6A1	1.5374	0.00788444	0.325996
COL7A1	0.228103	0.646075	0.847691
ID3	0.130227	0.714371	0.883373
RPL18A	-0.285954	0.603593	0.827601
MAP2K1	-0.793419	0.332336	0.701237
FKBP4	-1.17699	0.161803	0.665808
PLOD1	0.500377	0.260984	0.672049
NUCB1	0.370153	0.226815	0.670658
RPL6	-0.173481	0.638538	0.845232
TOP2B	-0.729997	0.269091	0.672049
AKAP12	0.0234848	0.966384	0.988745
SLC25A11	0.823823	0.111003	0.665808
DST	-0.519729	0.515549	0.782698
MLLT1	-0.0193289	0.967776	0.989214
MECOM	0.768389	0.170954	0.665808
CAV1	-0.153089	0.822144	0.932158
TNFAIP2	0.243858	0.690203	0.871998
LMNB2	0.854258	0.18837	0.665808
PLAUR	0.46992	0.33004	0.701237
TAP1	-0.458026	0.367371	0.719654
RELA	-0.648945	0.218226	0.666877
UBXN1	-0.786998	0.204002	0.665808
GBE1	-1.66911	0.170899	0.665808
EIF4G1	-0.635454	0.173979	0.665808
ATP7A	0.525562	0.381307	0.722611
KRT17	0.498244	0.135385	0.665808
NOTCH2	1.39874	0.0118506	0.399254
TLE3	-0.211224	0.660912	0.855357
GLO1	-1.5219	0.194028	0.665808
SSBP1	0.323135	0.432774	0.742873
YWHAH	-0.782687	0.117182	0.665808
PLP2	0.148736	0.77657	0.909892
CSTF1	-0.377489	0.354718	0.712282
UBE3A	0.388907	0.281485	0.672049
DNM1	0.16257	0.712146	0.881818
PTPN12	-0.813637	0.082558	0.665808
SRSF11	0.110933	0.877323	0.955864
EEF1A2	-0.41819	0.4996	0.772888
PRKCD	0.653521	0.239818	0.672049
CALD1	-0.793777	0.0265902	0.557963
FPGS	0.000796841	0.999041	0.999525
PTPN11	-0.57589	0.272859	0.672049
KDSR	0.548598	0.1525	0.665808
PPAT	-1.57352	0.175497	0.665808
GFPT1	-0.859036	0.29188	0.676156
EXOSC9	-0.899449	0.197589	0.665808
PSME1	-0.869818	0.271004	0.672049
GABPA	0.303284	0.398648	0.730976
RING1	-1.03241	0.115446	0.665808
RAD51	0.187451	0.555046	0.800901
PRDX1	-1.14585	0.273801	0.672049
RPL18	-0.278044	0.494665	0.772004
C1QBP	-0.0270775	0.943904	0.980875
CKAP4	0.671568	0.283777	0.672936
COL16A1	-0.223629	0.696438	0.87465
TJP1	2.16179	0.0843404	0.665808
KHDRBS1	0.761045	0.133141	0.665808
BAX	-0.485352	0.179508	0.665808
POLE	0.790628	0.034054	0.609955
LRP1	0.982467	0.16248	0.665808
SRSF1	0.641183	0.158397	0.665808
ARHGAP1	-0.349478	0.492368	0.770229
ACTN3	-1.11391	0.0327776	0.60496
AES	-0.329331	0.421767	0.740898
PPP3CA	-0.661641	0.1534	0.665808
DHX9	0.598573	0.193438	0.665808
CRYZ	-0.532519	0.459148	0.753024
GOLGA3	-0.424088	0.246877	0.672049
GOLGA2	0.316134	0.327255	0.701237
LGALS3BP	0.482645	0.357956	0.714061
SPOCK1	0.564093	0.225936	0.669231
PPID	-1.34463	0.0897722	0.665808
SSRP1	0.165134	0.63887	0.845359
VAC14	0.73522	0.276404	0.672049
NSUN2	-0.0375708	0.952841	0.983052
RBBP4	0.112186	0.761894	0.906204
NCBP1	0.0582363	0.842287	0.939934
AHNAK	0.868086	0.132241	0.665808
FCHO2	0.354498	0.520134	0.783639
HSPA14	0.251597	0.464041	0.755688
NEXN	0.794206	0.150178	0.665808
MGAT2	1.05721	0.101001	0.665808
GALNT2	0.404198	0.349436	0.709919
GALNT1	0.634939	0.42147	0.740898
AP1B1	-0.0414082	0.895258	0.962268
CPSF1	1.07043	0.0947054	0.665808
BST2	0.95501	0.350193	0.709919
PMPCA	0.450364	0.327596	0.701237
ST3GAL4	0.443307	0.701789	0.876695
SCRN1	-1.31165	0.193731	0.665808
WASHC5	0.105682	0.74073	0.89584
NUP160	-0.0204356	0.954344	0.983538
TBL3	0.798987	0.153816	0.665808
GTF3C1	1.64659	0.00841858	0.328576
TWF1	-1.21323	0.0821257	0.665808
HYAL1	0.0652833	0.845101	0.941342
ASPH	0.944296	0.220715	0.666877
TFCP2	-0.0413693	0.929735	0.973844
AKAP13	0.267173	0.824998	0.933032
EFEMP1	0.194997	0.628468	0.838945
SMARCB1	-0.265556	0.638255	0.845232
BPTF	1.11142	0.0480678	0.647228
CDC20	0.238644	0.540392	0.793267
FSTL1	0.633236	0.109247	0.665808
STX4	0.80233	0.407473	0.733433
GRSF1	-0.0736384	0.900123	0.962268
SF3A3	0.302023	0.317512	0.692961
TP53BP1	0.015108	0.967243	0.989147
HYAL2	0.33381	0.485284	0.767013
IFRD2	1.33018	0.140757	0.665808
TRIM26	-0.0662703	0.85966	0.949214
AIMP1	-1.53349	0.0568065	0.665808
ILF2	-0.116739	0.739647	0.89581
ILF3	-0.0462886	0.89088	0.962268
LMAN2	0.648244	0.305406	0.681172
PTPRJ	0.552637	0.364717	0.718286
TRAP1	0.844563	0.0371432	0.622532
DLG1	-0.321666	0.376923	0.722002
MYO1E	-0.380005	0.470137	0.759699
PTP4A2	0.953344	0.0259616	0.556601
BNIP1	-0.0152769	0.974201	0.992848
CSTF3	0.201412	0.805526	0.924428
ECH1	0.395355	0.301378	0.679934
MLLT11	-0.0687424	0.832401	0.935744
STRN3	0.021658	0.952204	0.983052
CDC16	-0.400883	0.449316	0.747896
STK4	-0.0857064	0.76713	0.908249
FLII	-0.76149	0.214226	0.66649
TRIM32	-0.0968993	0.876818	0.955864
COASY	0.00978824	0.989105	0.998307
ACACA	-0.530422	0.183384	0.665808
GPS1	-0.132481	0.659964	0.854652
CHAF1B	-0.233368	0.696835	0.87465
IK	0.072906	0.930126	0.973948
MTAP	-1.29856	0.197402	0.665808
PRKAA1	-1.2696	0.0935502	0.665808
PPFIA1	-0.663691	0.31335	0.687782
CALCOCO2	0.200967	0.568644	0.807675
EIF2B5	-0.570793	0.458744	0.753024
TARDBP	0.0587168	0.87024	0.953826
HNRNPA0	0.214928	0.499397	0.772888
AIMP2	-0.616865	0.484401	0.766697
PRDX4	-0.0191121	0.948025	0.982046
PAK2	-1.14806	0.122872	0.665808
CBX3	-0.426475	0.182248	0.665808
STK3	1.36449	0.0467262	0.647228
STX5	0.171139	0.716793	0.884788
PSMD2	-0.59717	0.149476	0.665808
DNAJC3	1.02513	0.181451	0.665808
GPS2	0.274098	0.623682	0.836982
SELENBP1	-0.118009	0.91527	0.96932
NME3	0.13701	0.784591	0.913969
SRSF9	0.415485	0.371106	0.721643
SRSF5	0.572933	0.615252	0.833687
SRSF6	0.176962	0.758415	0.905391
MAD2L1	-0.418611	0.415273	0.738545
TRIM28	-0.186274	0.608511	0.830515
G3BP1	0.323574	0.320257	0.694682
CLN3	-0.808802	0.150932	0.665808
NMI	0.372414	0.39853	0.730976
KCNAB2	0.193173	0.691569	0.872144
SKP2	-0.16144	0.747588	0.900032
PABPC4	-0.120674	0.688486	0.870088
ATM	-0.168269	0.64151	0.846508
GRB10	0.335556	0.266982	0.672049
IFIT5	0.222231	0.814815	0.928561
MTA1	1.89618	0.05187	0.647362
EIF3I	-0.457986	0.237885	0.672049
PPP2R5C	0.29959	0.473079	0.761843
CTBP1	0.0754445	0.849178	0.943774
PDCL	-0.27749	0.358387	0.714061
TARBP1	-0.75521	0.143326	0.665808
MRPL49	1.81874	0.00246622	0.174485
DYNC1I2	0.499475	0.147465	0.665808
ORC2	0.462559	0.279473	0.672049
ILK	-0.477083	0.373572	0.722002
NNT	0.344236	0.589661	0.821825
SNTA1	0.155881	0.656123	0.853322
SNTB2	0.959415	0.189388	0.665808
XRCC4	-0.00925095	0.984579	0.997503
TCOF1	0.500306	0.303482	0.681172
SLC39A6	0.331256	0.823589	0.9328
SF3B2	0.287394	0.539339	0.793267
OS9	0.657289	0.427371	0.741562
GOLGA4	-0.0148594	0.966074	0.988745
PDAP1	-0.334948	0.482394	0.765588
ADAM9	-0.795943	0.055847	0.66546
ADAM15	1.64368	0.18605	0.665808
TMED1	1.07858	0.160536	0.665808
FKBP5	-0.0384337	0.90792	0.965631
TUSC3	1.77269	0.0163124	0.451375
MYO9B	-0.220961	0.766236	0.907905
ROCK1	-0.198928	0.522233	0.783639
TCIRG1	0.695245	0.45004	0.748011
PICALM	0.42215	0.283432	0.672936
SQSTM1	-0.75262	0.125327	0.665808
MTX1	0.601315	0.123371	0.665808
ASAH1	0.800063	0.265946	0.672049
ATR	0.475139	0.744663	0.898038
EIF4EBP1	-1.2117	0.22004	0.666877
RIPK1	-0.231291	0.77611	0.909892
HDAC1	0.547271	0.209827	0.6663
DCTN2	-0.393776	0.431714	0.742873
NAE1	-1.29364	0.0964641	0.665808
SNW1	-0.285433	0.448737	0.747601
IQGAP2	-0.98892	0.0580173	0.665808
TRA2A	0.0211435	0.965275	0.988745
SNX1	0.408044	0.339187	0.702833
PWP1	-0.560186	0.2423	0.672049
MTMR2	-0.59681	0.355521	0.712282
MTMR3	-0.229748	0.508328	0.778391
CUL1	-0.102268	0.736394	0.894993
CUL2	0.0225877	0.943513	0.980875
CUL3	-0.231201	0.528329	0.787485
CUL4A	0.00428399	0.990332	0.998307
CUL4B	-0.237953	0.445915	0.74619
TP53BP2	-0.374675	0.642924	0.84703
TSTA3	-1.69094	0.225053	0.669006
RAB31	0.550231	0.143087	0.665808
RAB32	0.435562	0.337101	0.701811
TPBG	0.992055	0.279873	0.672049
FHL1	-0.746514	0.221765	0.666877
FHL3	-0.867307	0.0397291	0.635604
RIN1	-0.305152	0.651198	0.850565
AAMP	-1.42958	0.050626	0.647228
ALKBH1	1.52561	0.0937704	0.665808
MOGS	0.213928	0.594866	0.825008
ALCAM	0.572851	0.321426	0.694936
LAMB3	-1.36451	0.0527387	0.650802
ARFRP1	0.078853	0.783458	0.913566
SPTAN1	-0.073987	0.796954	0.919813
GNL2	0.502486	0.497171	0.772888
DDX39B	0.0692366	0.834056	0.936658
BLMH	-0.621066	0.392238	0.728312
EXOSC2	0.496375	0.147296	0.665808
TUBB2A	-0.372879	0.506743	0.777421
BYSL	-0.0178873	0.959054	0.986563
IDI1	-0.831512	0.404327	0.7324
CBFB	-0.709917	0.491511	0.770229
NFYC	-0.753478	0.395044	0.730337
CKAP5	0.31298	0.539629	0.793267
CIRBP	-0.272592	0.386447	0.726513
COTL1	-1.30184	0.197296	0.665808
COX17	0.248078	0.629066	0.839286
HNRNPD	-0.04536	0.875981	0.955864
SCARB2	1.78997	0.0442158	0.647228
NID2	0.863141	0.367881	0.719899
LRP8	1.22275	0.00572883	0.261493
IL18	-1.02867	0.30514	0.681172
DAG1	0.519592	0.344893	0.707226
DSG2	0.312299	0.551621	0.798992
BOP1	0.385189	0.373835	0.722002
UBE4A	0.283522	0.410095	0.735157
2020-09-06	-0.88287	0.0880725	0.665808
URB2	1.16195	0.144863	0.665808
DHX34	1.31984	0.0364256	0.619731
SAFB2	1.29874	0.0382846	0.624849
EIF3A	0.185165	0.547472	0.798907
EFR3A	0.0105662	0.981365	0.995197
UBAP2L	0.696385	0.18634	0.665808
SCRIB	0.263953	0.467903	0.757939
GIT2	0.776348	0.0898138	0.665808
MLEC	0.628284	0.479028	0.764278
TTLL12	-1.82747	0.0750927	0.665808
DPYSL3	0.425404	0.638538	0.845232
DCTN1	-1.24354	0.162542	0.665808
DYNC1H1	0.100126	0.758388	0.905391
EIF2B1	0.0253936	0.974617	0.992848
ELOA	0.694173	0.352675	0.712282
MAP7	-0.728141	0.252906	0.672049
CTTN	-1.25443	0.0673092	0.665808
ENDOG	0.133145	0.80083	0.921779
FLOT2	1.73897	0.0148174	0.442956
RCN2	0.507363	0.186708	0.665808
TRIM25	-0.460547	0.3992	0.730998
FLNC	-1.17861	0.0655802	0.665808
FKBP8	0.545919	0.292033	0.676156
FAM50A	0.310289	0.506297	0.777112
FRG1	-1.20927	0.0881861	0.665808
GNA13	0.254601	0.717542	0.884885
PDE3A	-0.269468	0.376249	0.722002
CAPRIN1	0.135419	0.691245	0.872103
RBM39	0.530099	0.0954792	0.665808
FAT1	0.944257	0.404782	0.7324
HLTF	1.13444	0.382333	0.722942
SQLE	0.526379	0.281806	0.672071
DHX8	-0.0875905	0.840125	0.938288
SEMA3A	0.514624	0.273867	0.672049
MCM6	-0.244088	0.524827	0.784744
HSP90AA2P	-1.09223	0.161147	0.665808
ZNF460	-0.0464227	0.95358	0.983052
ITIH4	2.20391	0.00026614	0.0513529
INPP5A	0.344225	0.554989	0.800901
ITPR1	-0.347705	0.60959	0.830992
PLS1	-2.3	0.000227375	0.0485139
LAGE3	-0.190992	0.544882	0.797045
KIAA0100	0.259623	0.552821	0.800111
TRIP12	0.146271	0.730784	0.89143
PUM1	1.52482	0.118162	0.665808
[truncated: 2,246 more rows]

## Sheet: X20minEGFvsCFR4
	EGF_20min_FR4_vs_EGF_CTRL_FR4_logFC	EGF_20min_FR4_vs_EGF_CTRL_FR4_pval	BH_pvalue
ALG9	0.266746	0.398803	0.717117
ARHGEF18	-0.630245	0.373443	0.701094
SMIM26	0.559122	0.482451	0.761523
TMED7-TICAM2	0.0826875	0.656396	0.85485
ZFP91-CNTF	0.926476	0.282976	0.671026
ST20-MTHFS	-0.0517047	0.961468	0.9871
RPL17-C18orf32	0.29396	0.0936943	0.651956
SHPK	0.489291	0.0889359	0.651956
LOC102724159	-0.161267	0.682709	0.867087
PIGBOS1	0.386532	0.498899	0.771152
PCLAF	-0.384217	0.411118	0.723587
MMP24OS	-0.0274432	0.958303	0.98538
ATP6AP2	0.135082	0.727547	0.886669
PARL	0.106646	0.624727	0.838387
PLPP3	0.838499	0.0808758	0.651956
COMMD7	-0.0516606	0.871724	0.947204
TJP2	1.45603	0.0181714	0.4501
AGGF1	0.659703	0.171486	0.651956
WRB-SH3BGR	0.99998	0.0939651	0.651956
RBM47	1.02083	0.0670447	0.651956
UBA6	-0.85458	0.292028	0.674648
ESYT2	0.106619	0.510525	0.776965
SHTN1	-1.73728	0.209692	0.652333
TMEM223	0.585191	0.0363523	0.567241
ARHGAP10	0.466031	0.425377	0.73182
ILVBL	-1.71263	0.154922	0.651956
NBAS	0.49721	0.162013	0.651956
FAM234B	0.988651	0.142328	0.651956
TMEM131L	-0.540391	0.351022	0.69292
VWA8	0.364981	0.0802515	0.651956
GTPBP10	0.185134	0.368439	0.698911
WDR91	-0.00576013	0.973617	0.991106
TMEM189	0.80725	0.107066	0.651956
CNOT1	0.0159341	0.927275	0.973264
BDP1	-0.269916	0.388105	0.708381
ANKRD62	1.25551	0.00213276	0.22932
MAP1LC3B2	0.416339	0.116987	0.651956
FAM83G	-1.48017	4.76985e-05	0.0248551
PGP	0.140736	0.790901	0.915302
METTL15	0.0208675	0.927624	0.973264
CYSRT1	0.818351	0.225882	0.656227
NUDT19	0.124214	0.539011	0.790878
SMIM1	0.458718	0.63777	0.844234
FAM234A	0.604538	0.206862	0.651956
EIF3CL	0.238356	0.365402	0.697945
GPR89A	0.518456	0.0847732	0.651956
WASH3P	0.461764	0.0468984	0.612918
UMAD1	-0.335122	0.334663	0.688717
TAP2	0.225736	0.304081	0.677935
GOSR2	0.157185	0.35721	0.69292
NACA	-1.11829	0.172283	0.651956
MTG1	0.193384	0.358637	0.69292
C11orf98	-0.00830698	0.958111	0.98538
VKORC1	-0.78832	0.0152214	0.432858
CD59	-1.19981	0.00407924	0.272371
TUBB1	-1.35936	0.256332	0.664525
BCKDHA	-0.0599979	0.710164	0.878803
PI4K2B	-0.620313	0.0872285	0.651956
RPS17	-0.13598	0.418861	0.729457
STX16-NPEPL1	0.105465	0.597994	0.824686
SYS1-DBNDD2	0.871382	0.0100277	0.369474
PPP3R1	-1.6468	0.036351	0.567241
CRCP	-0.264894	0.441796	0.735858
RBM7	0.560978	0.594856	0.824585
NDUFA11	0.164866	0.605612	0.828078
TMEM256-PLSCR3	-0.0807844	0.818376	0.924176
ASDURF	-0.943255	0.207322	0.651956
VAMP2	0.13843	0.744687	0.894873
DNASE2	-0.926049	0.174514	0.651956
AGPS	-0.165324	0.296821	0.675151
UBXN8	0.088824	0.759915	0.898194
KIF2A	-0.931091	0.0758066	0.651956
TK2	-0.353122	0.580851	0.8156
DDX39A	-0.503059	0.466997	0.751316
PDLIM1	-0.389193	0.437139	0.734605
ACOT7	-2.11643	0.0597624	0.651842
MYO1C	-0.161301	0.650963	0.852215
SNAP23	0.0610942	0.740527	0.894467
HAX1	-0.00108872	0.995019	0.999595
AIP	-1.09362	0.189647	0.651956
STXBP3	0.211957	0.27961	0.669302
SMAP	0.0370083	0.969824	0.989697
RAB27B	0.43959	0.215662	0.653285
AP3B1	-0.6917	0.146824	0.651956
RHOD	-0.163984	0.661383	0.856734
LGALS8	1.13405	0.00229993	0.229902
NDUFS8	-0.147955	0.452343	0.740902
TNFRSF10A	0.346132	0.0823907	0.651956
PSMD11	-0.497012	0.171837	0.651956
PSMD12	-0.288761	0.410755	0.723215
BMPR1B	-0.316468	0.488091	0.763554
PGRMC1	-0.101597	0.544887	0.794315
SUPT5H	-0.829629	0.133499	0.651956
HIP1	0.386057	0.29486	0.675151
CLIC1	-1.59726	0.15663	0.651956
EIF3F	-0.350622	0.389508	0.709573
PDHX	-0.167628	0.35803	0.69292
SLC33A1	0.374802	0.507904	0.776569
IPO5	-0.654853	0.329747	0.687574
POLRMT	0.0154618	0.923298	0.970694
IGF2BP3	0.279455	0.247873	0.663251
DNM1L	-1.97746	0.0408707	0.59036
PIK3C2A	0.434166	0.102286	0.651956
IFRD1	0.23352	0.332892	0.688335
PIK3R2	-0.719178	0.22333	0.656227
GOLIM4	-0.111008	0.514961	0.779271
MANBA	-0.664469	0.178103	0.651956
AGRN	-0.0268535	0.878537	0.950242
PLOD2	0.128166	0.461368	0.747949
EXOC5	-0.628006	0.206759	0.651956
NDUFA4	-0.391434	0.0853693	0.651956
PSMD14	-0.383376	0.341317	0.691848
ZNF593	0.241069	0.569495	0.808038
BIN1	-4.44534	0.000613575	0.116113
KPNA3	0.164603	0.809987	0.922052
PES1	1.07394	0.314968	0.682014
SDCBP	0.152103	0.608481	0.829604
PITPNM1	0.604522	0.340956	0.691815
MPHOSPH10	-0.277654	0.592737	0.82321
NOP56	-0.351459	0.686833	0.869076
DDX3X	0.324717	0.32364	0.687535
RNASET2	-0.34583	0.369424	0.699278
PODXL	0.075847	0.863369	0.942672
KPNA4	-0.728102	0.0383723	0.580652
PPP6C	-0.860034	0.0104432	0.371479
MAN2B1	-1.02581	0.183542	0.651956
PDXK	-1.43493	0.156444	0.651956
SCD	0.238629	0.198154	0.651956
PLPP1	0.411712	0.355944	0.69292
C2CD2L	0.173215	0.269238	0.667592
NEMP1	0.462641	0.15957	0.651956
TXNDC9	-1.05827	0.119547	0.651956
COX7A2L	-0.114712	0.479855	0.759771
NDUFAB1	-0.525554	0.0389145	0.580652
UBFD1	0.0110121	0.988772	0.997416
CIT	0.216329	0.500973	0.772915
COPE	-0.399433	0.420727	0.730331
EIF1AY	-0.0426686	0.945745	0.981211
AP3D1	-1.13608	0.0784622	0.651956
DVL1	0.151718	0.67985	0.865579
CHD1	0.083247	0.679863	0.865579
TOR1A	0.0845832	0.727552	0.886669
TOR1B	-0.123714	0.527762	0.786572
ADAM10	0.277718	0.265202	0.665757
EI24	0.0465848	0.855391	0.939577
ACOT8	0.137027	0.65878	0.855169
CDIPT	0.647997	0.0096073	0.368035
PDCD5	-2.39678	0.0818913	0.651956
PRMT5	-0.437435	0.572108	0.809402
SLC9A3R1	-1.00364	0.14455	0.651956
TNFRSF10B	0.476668	0.343822	0.692669
TPP1	-0.808038	0.07999	0.651956
TCERG1	0.0130196	0.953553	0.983917
NRP1	0.187746	0.528797	0.787454
POLR3A	-0.152616	0.652563	0.85331
CPLX1	-3.32942	0.00233207	0.229902
TSPAN4	0.92756	0.00815099	0.367261
PSMA7	-0.673538	0.190769	0.651956
SCAMP3	0.0834948	0.586146	0.819704
BCKDK	0.104313	0.616459	0.832088
MGST3	0.703508	0.00746009	0.352937
GIPC1	-0.945779	0.0824023	0.651956
PCDH17	-0.467524	0.15144	0.651956
TIMM23	1.07932	0.0818284	0.651956
HAT1	-2.74166	0.0184477	0.454355
CASK	0.0639297	0.766614	0.901978
UQCRQ	0.04819	0.814565	0.922736
MYL12B	-1.50327	0.124263	0.651956
UQCR11	0.225595	0.458486	0.746052
HGS	-0.403074	0.202383	0.651956
AURKA	-0.243594	0.538659	0.790878
RAB29	0.303156	0.173026	0.651956
CLGN	0.11562	0.59504	0.824585
DSCR3	0.47937	0.517119	0.779634
PPP1R12A	-1.68282	0.100995	0.651956
SLC27A2	0.355817	0.0874671	0.651956
GAK	0.48704	0.0344819	0.555265
HNRNPDL	-0.0003176	0.998679	0.999595
XPO1	-0.82055	0.219484	0.653285
BTAF1	-0.0659998	0.859931	0.941169
SPTBN2	0.490676	0.545728	0.794656
SEC16A	-0.37098	0.17418	0.651956
PLXNB2	-0.136235	0.427479	0.7332
U2SURP	0.399707	0.445458	0.736414
PFAS	-1.50896	0.199661	0.651956
NACAD	-0.85515	0.224353	0.656227
CEP290	0.353098	0.711748	0.879337
KIAA0391	0.156143	0.365457	0.697945
NPC1	0.133339	0.524606	0.785415
AGPAT2	-0.0540432	0.805424	0.921069
DEGS1	1.16311	0.0260929	0.509586
SCAMP1	0.191169	0.375117	0.701732
SCAMP2	0.17034	0.255936	0.664525
ARPC1B	-0.165208	0.444558	0.736106
ARPC2	-0.721195	0.170808	0.651956
BET1	0.645068	0.0035795	0.260533
ZBTB7B	1.31779	0.0340971	0.554342
POLR1C	-0.359886	0.297177	0.675151
TRIM24	-0.501362	0.0149168	0.432858
PGRMC2	0.0228834	0.874032	0.948841
PFDN6	0.328104	0.73094	0.888751
NKRF	-0.191159	0.69424	0.873292
GNPAT	0.210785	0.475539	0.755973
LAMA5	0.393782	0.20131	0.651956
CASC3	-0.143003	0.773365	0.906539
MRPS12	-0.306036	0.433792	0.733863
NDUFA1	0.559142	0.0147877	0.432858
ACOX3	-2.10139	0.0564368	0.647909
RER1	0.188356	0.431784	0.733754
SURF4	-0.00363537	0.991604	0.998717
SPTLC1	-0.0297159	0.846385	0.936688
SPTLC2	-0.188242	0.475276	0.755809
OGT	-1.01103	0.0337369	0.554342
POLR3G	-1.57978	0.0045261	0.27513
HMGB3	-1.11074	0.252678	0.664525
PPM1G	-1.54985	0.144179	0.651956
INPPL1	-1.45718	0.103745	0.651956
FANCA	0.814476	0.0759426	0.651956
EIF3D	0.00658327	0.976433	0.991948
EIF3H	-0.294345	0.309646	0.679785
HDAC3	0.0900733	0.905108	0.96332
NVL	2.43937	0.00137867	0.19306
BCAT2	0.140974	0.437039	0.734605
BIRC5	-0.0529268	0.891368	0.956543
STX7	-0.0287741	0.869008	0.945104
TNRC18	0.51968	0.094003	0.651956
SLC16A3	0.656931	0.174584	0.651956
ABCC4	0.247801	0.230317	0.656227
ABCC5	-0.464512	0.155333	0.651956
CD3EAP	0.948091	0.29098	0.674648
TLR3	0.859794	0.161879	0.651956
P4HA2	-0.245841	0.409269	0.722752
MAGEB2	-0.176452	0.370997	0.699278
POLR2D	-0.0460858	0.882971	0.952135
OGG1	0.82795	0.0258971	0.509586
PDPK1	-0.634443	0.0227088	0.487968
TAPBP	-0.013213	0.943638	0.98053
KCNN4	0.674509	0.0992736	0.651956
DHX15	-0.904929	0.295262	0.675151
RNMT	-0.457094	0.527428	0.786572
TTI1	0.0485104	0.87217	0.947471
CYB5B	0.00601495	0.972854	0.991106
PRPF4	-1.25856	0.195294	0.651956
PHGDH	-1.71253	0.162436	0.651956
NDUFS4	-0.28746	0.303606	0.677935
DYNC1LI2	-0.0605204	0.891147	0.956543
PSMD3	-0.559671	0.100708	0.651956
RBFOX2	-0.473139	0.340859	0.691815
PAPSS1	0.962841	0.494714	0.767882
ZW10	0.0771705	0.78373	0.911861
SART1	-0.239613	0.816134	0.922736
GPAA1	0.20937	0.290004	0.674648
AP5Z1	0.827147	0.105943	0.651956
PPIP5K2	-0.588633	0.348211	0.69292
EEF1E1	-0.361139	0.678538	0.865273
WDR62	-1.12693	0.0316722	0.552414
HNRNPR	0.219614	0.399972	0.718353
PRPF3	1.03981	0.231559	0.656227
TXNL1	-0.769049	0.248319	0.663726
TPD52L2	-1.37471	0.319341	0.686219
EMC8	0.175307	0.567365	0.808038
SYNJ1	0.200748	0.804588	0.92078
FIBP	-0.135838	0.547309	0.796468
EIF4G3	0.876169	0.0761118	0.651956
PPIH	-2.16488	0.00804022	0.365753
HTRA2	-0.220294	0.266892	0.666442
AKR7A2	-0.349987	0.384192	0.704931
EPB41L2	-0.572755	0.0801836	0.651956
TGOLN2	0.807333	0.31347	0.681373
LAMTOR5	-0.697999	0.370818	0.699278
B4GAT1	0.0669647	0.813035	0.922736
SGCE	0.256806	0.515541	0.779271
RNF13	0.745815	0.269135	0.667592
TIMM44	0.0113052	0.943266	0.980391
TRAPPC3	0.343257	0.593464	0.823608
PSCA	0.0421394	0.84901	0.937552
TSPAN6	1.12141	0.165927	0.651956
PLRG1	0.670112	0.495433	0.767986
ZNF207	-0.420106	0.205669	0.651956
NDUFB5	0.135826	0.369044	0.699278
NDUFB3	0.285488	0.374779	0.701732
NDUFA2	-0.233484	0.350961	0.69292
BUB3	-0.453938	0.160886	0.651956
ACTN4	-1.19941	0.0958188	0.651956
GSTZ1	-0.250078	0.221175	0.654397
BUD23	-0.559443	0.116505	0.651956
TRIAP1	0.123413	0.872995	0.948149
HTATSF1	-0.654542	0.509303	0.776624
AP1G1	0.0740139	0.755374	0.897682
STX6	-0.0431264	0.790689	0.915281
SYNGR2	0.293583	0.288806	0.674648
SGTA	-1.59744	0.0781617	0.651956
SLC25A20	0.270179	0.271143	0.668854
NARS	-1.93491	0.121434	0.651956
MYO1B	-1.09652	0.0792937	0.651956
SLC25A17	0.388471	0.263009	0.665757
NUDT21	-0.172306	0.515446	0.779271
LANCL1	-1.30561	0.117364	0.651956
STRN	0.138079	0.428778	0.7332
RRP9	0.027729	0.962729	0.9871
SCO2	0.394916	0.413555	0.725984
AKAP8	0.0160403	0.929811	0.973646
GTPBP6	0.118083	0.671409	0.862447
SLC37A4	-0.882807	0.167449	0.651956
IDH3B	0.132419	0.468491	0.751842
NRDC	-1.809	0.137934	0.651956
CALU	-0.798233	0.278247	0.669302
AHCYL1	-0.337461	0.234376	0.656647
EXTL3	1.3322	0.151834	0.651956
ORC5	-0.12493	0.656135	0.85485
NDUFS5	0.217487	0.22063	0.653466
PEX1	0.109702	0.63301	0.841847
TIMM8A	-0.746436	0.013629	0.432858
DHX16	-0.18694	0.563088	0.806634
SSSCA1	-1.38627	0.133549	0.651956
BNIP3L	0.508095	0.336802	0.689191
PCDH7	0.807947	0.0132716	0.430055
SMARCA5	-0.395888	0.546967	0.796216
ADCY3	0.377027	0.422995	0.73105
SPAG9	-0.874076	0.656673	0.85485
ZFC3H1	0.158832	0.633284	0.841847
AQR	-0.463161	0.145435	0.651956
OPA1	-0.0995406	0.511168	0.777172
PIP5K1C	0.141568	0.620651	0.835839
2020-03-06	0.941595	0.321589	0.686774
KDM1A	0.0848053	0.668074	0.860665
TBC1D4	-1.14742	0.0842665	0.651956
FADS1	-0.0366261	0.82318	0.925051
PPL	0.148845	0.708381	0.877827
NRP2	-0.968152	0.12911	0.651956
MAN1A2	0.143477	0.645044	0.848445
ACSL4	0.0101066	0.948844	0.982486
SNX3	0.0693456	0.843216	0.934908
STX10	0.159366	0.391519	0.710529
OGA	0.714076	0.430564	0.7332
ADCY9	0.0923495	0.674419	0.864264
SYNCRIP	0.167595	0.254904	0.664525
TPST1	0.453676	0.202071	0.651956
B4GALT3	0.639764	0.203295	0.651956
RANBP6	-0.248633	0.261973	0.665416
NEMF	0.355594	0.363283	0.697526
CCNT1	0.994381	0.135795	0.651956
PLOD3	0.223737	0.361179	0.695173
EIF4E2	0.0285198	0.94401	0.980661
CCNT2	-0.374816	0.324657	0.687574
DIAPH1	-1.45583	0.173334	0.651956
SELENOF	-0.218775	0.300354	0.676727
EXOC3	-0.200821	0.811462	0.922736
PLIN3	-0.929666	0.354721	0.69292
SLC16A7	-0.174462	0.583409	0.816841
PEX10	0.945688	0.101386	0.651956
KPNA6	-0.908461	0.170244	0.651956
UGDH	-1.61634	0.199053	0.651956
CTNND1	-0.0448047	0.801512	0.920301
ICMT	-0.814886	0.161598	0.651956
SNX2	0.0356532	0.963523	0.9871
DPM1	0.129941	0.449061	0.739633
USO1	0.0508289	0.910093	0.96496
SLC19A2	0.647936	0.349668	0.69292
MRPS14	0.618942	0.129338	0.651956
TOM1	0.493854	0.277247	0.668854
CCDC22	-0.371499	0.286948	0.674376
PQBP1	-1.24661	0.0996941	0.651956
TIMM17B	0.163816	0.557034	0.803209
PRAF2	0.150153	0.422707	0.73105
DKC1	-0.0994667	0.597562	0.824686
EIF5B	-0.510158	0.508876	0.77661
EDF1	-0.0595129	0.847398	0.937169
KIN	-0.0496469	0.879064	0.950378
DNAJA2	-0.223537	0.535584	0.790878
BRD4	-0.301533	0.353785	0.69292
CUTA	-0.787925	0.19457	0.651956
SMPD2	1.0954	0.10325	0.651956
TBL1X	-0.245459	0.364186	0.69784
PFDN1	-0.714698	0.129757	0.651956
RNASEH1	0.0819639	0.90802	0.963842
NBN	0.72211	0.255755	0.664525
RNGTT	-0.628968	0.19858	0.651956
ABCB7	0.160067	0.356085	0.69292
SRGAP2	-1.14773	0.172771	0.651956
PLXNA2	0.830698	0.219745	0.653285
FAM20B	0.129489	0.515457	0.779271
EFCAB14	0.117472	0.477548	0.757625
FKTN	0.188954	0.36079	0.695173
WDR1	-2.40653	0.0360869	0.567199
SLIT1	0.19057	0.535815	0.790878
LRP4	-0.366059	0.455921	0.744483
ATP9A	0.222098	0.348602	0.69292
ROCK2	-1.73968	0.120661	0.651956
CLASP2	-2.33934	0.0330684	0.554342
COBL	-0.607895	0.213308	0.653285
CPNE3	-1.36747	0.218088	0.653285
HIP1R	-0.0418043	0.814607	0.922736
RNF40	0.124122	0.692007	0.872106
ZC3H11A	0.0490487	0.880046	0.950788
CLUH	-0.692599	0.313427	0.681373
DNAJC13	0.293747	0.364516	0.697945
CNOT3	0.55437	0.0928161	0.651956
ANKRD17	-0.393447	0.358836	0.69292
COQ9	0.100827	0.664277	0.858895
NDUFS7	0.00117789	0.993524	0.999462
NDUFS2	0.329292	0.203838	0.651956
ZPR1	-1.66088	0.0436658	0.599816
NIPSNAP2	0.0653039	0.724213	0.886253
HMMR	0.86368	0.321591	0.686774
TBCA	-2.00466	0.170721	0.651956
ATP6V1G1	-0.342095	0.109714	0.651956
VPS4B	-1.26469	0.00286709	0.229902
MPDU1	0.319265	0.271931	0.668854
H2AFY	-1.85413	0.00433376	0.273373
FLNB	-1.22507	0.0819854	0.651956
NCOR1	-0.200083	0.347649	0.69292
VAMP4	0.0609675	0.896412	0.959235
NDUFS6	-0.205184	0.387432	0.707699
PEX14	0.0263731	0.86692	0.944532
CS	0.107653	0.496729	0.769239
MRPL33	-0.0604052	0.824263	0.925609
SEC22B	0.928843	0.293338	0.674974
PRPF40A	-0.275749	0.491274	0.765301
TACC1	-0.442754	0.0803765	0.651956
NME6	0.122792	0.601386	0.825161
LRCH4	-0.973932	0.147753	0.651956
MTX2	0.370795	0.136547	0.651956
VPS26A	-0.226262	0.461583	0.747949
PMPCB	0.359656	0.149914	0.651956
PSIP1	-0.0595673	0.89245	0.957194
ERLIN1	0.171831	0.398133	0.716458
NDUFS3	0.0701312	0.758331	0.898105
SRSF10	0.848242	0.330433	0.687574
CLN5	0.331903	0.0737839	0.651956
HSBP1	-0.596794	0.380221	0.703191
ECI2	0.145997	0.353468	0.69292
EED	1.15302	0.139866	0.651956
BANF1	-1.13923	0.147617	0.651956
SF3B1	0.185112	0.53858	0.790878
CSDE1	-0.246102	0.533148	0.79007
PRKRA	-0.221736	0.75848	0.898105
MYCBP2	-1.4279	0.0605824	0.651842
GCAT	0.231448	0.262314	0.665416
NPM3	-0.385242	0.0667905	0.651956
LYPLA1	-0.464909	0.0785885	0.651956
ERAL1	0.311846	0.228113	0.656227
CREG1	-0.421003	0.401576	0.719225
SNRNP200	-0.165774	0.410052	0.723215
TRMU	-0.073222	0.661042	0.856734
RPS6KA4	-0.99534	0.244642	0.661962
UTP20	0.642851	0.150552	0.651956
NUP155	-0.330624	0.324192	0.687574
RP2	0.131914	0.538899	0.790878
STK16	0.1463	0.570742	0.80868
WDHD1	-0.221551	0.656165	0.85485
CRTAP	-0.11649	0.639532	0.845383
SLC25A12	0.220157	0.245954	0.66266
B3GALNT1	0.0445572	0.8581	0.940894
CDC123	-1.3746	0.182666	0.651956
POP7	0.136398	0.905323	0.96332
RPP40	0.353042	0.351995	0.69292
EIF3G	-0.473703	0.208697	0.651956
EIF3J	-0.563086	0.276062	0.668854
AP1G2	-2.17942	0.00108421	0.170981
ZMPSTE24	0.340494	0.0997823	0.651956
IDH1	-1.93627	0.10621	0.651956
GATB	0.192961	0.600765	0.825149
SCO1	0.0853619	0.765579	0.901406
ATRN	-0.421149	0.302043	0.676727
STAM2	-0.138474	0.500269	0.77222
CCNK	0.468477	0.334296	0.688701
ARL6IP5	0.064887	0.699511	0.875199
PIAS2	1.21581	0.0401754	0.587181
BCAS2	-0.937695	0.0104416	0.371479
DCTN3	-0.0839421	0.779773	0.909722
DNAJC8	-0.158279	0.838166	0.931493
RAD17	0.020361	0.970392	0.990063
ATP5PD	-0.324918	0.0761729	0.651956
FLOT1	0.0226941	0.9278	0.973264
TRIO	-0.879119	0.166575	0.651956
ATP5MG	0.00334129	0.988725	0.997416
MPDZ	-0.00343951	0.983508	0.997024
CPD	-0.0215906	0.912248	0.96661
GLRX3	-1.88104	0.203353	0.651956
RSL1D1	0.478748	0.0825761	0.651956
WFS1	-0.383474	0.132969	0.651956
CLPX	0.0282697	0.860091	0.941169
SNCG	-1.26732	0.268986	0.667592
SLC22A5	0.19848	0.759836	0.898194
SRP72	0.111478	0.711672	0.879337
JTB	-0.347696	0.388692	0.708864
DDAH1	-1.48591	0.0153382	0.432858
URI1	0.471188	0.670629	0.862136
B3GAT3	0.117358	0.52934	0.787457
MTA2	-0.294526	0.0905206	0.651956
ALDH1A2	-1.09503	0.00429486	0.273373
TOMM70	-0.0302928	0.858883	0.941032
TOX4	1.26973	0.137534	0.651956
MICAL2	0.338424	0.286207	0.673655
KIAA0754	0.106396	0.758651	0.898105
SEC24D	-0.073974	0.848223	0.937169
UFL1	0.286007	0.122562	0.651956
TMCC1	0.5598	0.0754339	0.651956
TMEM63A	0.448847	0.211055	0.653043
FARP2	0.120634	0.848226	0.937169
UBXN7	-0.223434	0.777176	0.908684
SUN1	1.06739	0.127997	0.651956
PLPBP	-0.774394	0.190959	0.651956
ERLIN2	0.154502	0.439266	0.734776
PRPF6	-0.282255	0.431653	0.733754
PCF11	2.46623	0.0324768	0.554342
ENDOD1	0.11808	0.569369	0.808038
GLCE	0.157128	0.603779	0.826528
GLS	0.0142177	0.940108	0.978581
HAUS5	0.048909	0.97413	0.991106
USP19	-0.438779	0.0994109	0.651956
AP2A2	0.298576	0.278985	0.669302
SEC31A	-0.178417	0.591032	0.822404
CLSTN1	0.224547	0.345893	0.692719
SLITRK5	-0.235856	0.430993	0.7332
HEXIM1	-0.771811	0.178269	0.651956
RPP14	-0.221022	0.468881	0.751856
CCNB2	0.303606	0.543863	0.794141
YIF1A	0.197174	0.330847	0.687574
UBR5	-0.0789781	0.757088	0.898105
AGFG2	0.758807	0.135716	0.651956
PRSS23	1.28256	0.148178	0.651956
NDUFB6	0.194174	0.594888	0.824585
MFN2	-0.130501	0.492613	0.76663
UBE4B	-0.692685	0.296726	0.675151
ZFPL1	0.67383	0.102641	0.651956
ELP1	-1.4922	0.149013	0.651956
NDUFA3	0.377899	0.0720034	0.651956
NDUFB4	-0.143752	0.415707	0.727602
NDUFB8	-0.550391	0.00963609	0.368035
NDUFB2	-0.172165	0.736811	0.893003
NDUFA7	-0.63198	0.0582937	0.651842
RTN3	-0.949147	0.00982879	0.369048
LETM1	0.037794	0.820714	0.924176
EPN2	0.49236	0.0906013	0.651956
STBD1	0.180992	0.330001	0.687574
ZRANB2	-2.27464	0.000861261	0.150912
SNX4	-0.952807	0.244645	0.661962
LUC7L3	-0.00389645	0.983051	0.996986
KIF4A	-0.506529	0.168826	0.651956
SBF1	-1.38651	0.131913	0.651956
GOSR1	-0.19891	0.423842	0.731556
KAT7	1.00684	0.124175	0.651956
SLC25A14	-0.279018	0.628575	0.839816
VAPB	0.116838	0.53657	0.790878
SNAPIN	-1.0098	0.0245744	0.501127
MPZL1	0.171535	0.403328	0.720308
NDUFC2	0.802795	0.150902	0.651956
NDUFA10	0.011058	0.956169	0.985112
FKBP9	1.22513	0.309503	0.679785
SMC2	-0.538618	0.380631	0.703191
FARS2	-0.256756	0.656115	0.85485
IPO7	-1.00898	0.274705	0.668854
SLU7	-0.259129	0.503955	0.774192
CD2BP2	0.0779217	0.749085	0.89619
PIGN	-0.0577881	0.946517	0.981598
BAG4	-0.209006	0.611528	0.83039
AHSA1	-3.53053	0.0414585	0.590783
PARN	-0.0546184	0.869192	0.945104
FMNL1	-1.13822	0.199625	0.651956
SGPL1	0.687461	0.0246815	0.501152
CTDNEP1	0.313514	0.120939	0.651956
H6PD	0.236293	0.666708	0.859967
SEC24A	-0.195708	0.536046	0.790878
SEC24B	-0.21651	0.443829	0.735982
SFT2D2	0.0280278	0.931556	0.973796
MPC2	0.281651	0.289129	0.674648
ETHE1	0.279113	0.0968985	0.651956
ACSL3	0.0208176	0.892037	0.956967
POLR1A	0.239321	0.393895	0.711537
PCNT	0.58353	0.0262154	0.509586
STAMBP	-0.0834172	0.750569	0.896476
ECEL1	-0.0416018	0.827477	0.926014
CDS2	-0.79849	0.291857	0.674648
FGFR1OP	-0.398146	0.190238	0.651956
POP4	-0.27165	0.606906	0.82919
HERC2	0.48256	0.0915647	0.651956
RAB3D	0.091819	0.663691	0.858606
SNAP29	-0.643236	0.110759	0.651956
LDOC1	-0.534624	0.111802	0.651956
HSPA4L	-0.949585	0.177881	0.651956
PTBP3	0.658312	0.143214	0.651956
STARD3NL	0.469869	0.515523	0.779271
LSM8	-0.691615	0.345558	0.692719
AP2A1	0.432173	0.0445467	0.602228
STAU1	0.0216541	0.921206	0.969949
TMEM50A	1.09547	0.0276437	0.510177
BAG2	-0.0844495	0.677835	0.865273
BAG3	-1.22436	0.0710929	0.651956
MAP4K4	-0.399956	0.548832	0.798048
MLYCD	0.439117	0.680565	0.865579
AIFM1	-0.0535809	0.763452	0.900713
BPNT1	-0.36006	0.464395	0.749847
ABHD16A	0.260848	0.436044	0.734605
C6orf47	-0.160308	0.552912	0.801546
TXNDC12	-1.26154	0.112702	0.651956
TRUB2	0.301682	0.321597	0.686774
ECD	-0.706054	0.105468	0.651956
MBD3	-0.475865	0.399629	0.718158
TOP3B	-0.265985	0.598499	0.824686
NDUFB10	0.0183509	0.92104	0.969949
CLPTM1	0.0282967	0.867069	0.944532
TOMM40	0.0237824	0.874403	0.949025
PEX11B	0.434488	0.176764	0.651956
NSD2	0.563551	0.310702	0.680524
MT-CYB	0.506737	0.187232	0.651956
CYB5A	-0.180781	0.278661	0.669302
LDHA	-2.58916	0.0931234	0.651956
GLUD1	-0.029256	0.882488	0.951903
DHFR	-2.60269	0.00249645	0.229902
CYB5R3	0.076559	0.693673	0.873292
GSR	-0.458324	0.208634	0.651956
MT-CO1	1.69766	0.0434221	0.598929
MT-CO2	0.452853	0.0988858	0.651956
SOD1	-2.80022	0.0626528	0.651956
PNP	-1.53764	0.24966	0.664525
HPRT1	-0.224557	0.858286	0.940894
GOT2	0.0789192	0.659046	0.855169
EGFR	-0.0422806	0.848929	0.937552
PGK1	-1.84824	0.203527	0.651956
MT-ATP6	0.399488	0.0925248	0.651956
ASS1	-1.42417	0.287377	0.674376
C3	0.187898	0.325151	0.687574
TIMP1	0.00522419	0.984546	0.99703
MYC	0.300098	0.227634	0.656227
NRAS	0.186001	0.296095	0.675151
HRAS	-0.220436	0.465212	0.750272
KRAS	-0.819102	0.252833	0.664525
LDLR	0.125888	0.515373	0.779271
TGFB1	0.575937	0.0607614	0.651842
HLA-A	0.0301494	0.836491	0.930531
HLA-H	0.0450367	0.878157	0.950091
KRT14	-0.329845	0.289948	0.674648
LMNA	-0.337373	0.216537	0.653285
MBP	-0.0504403	0.807656	0.921391
TFRC	0.0617039	0.681177	0.866071
FTL	-0.892336	0.00970363	0.368035
FTH1	-0.480853	0.0619567	0.651956
MT-ND1	1.1322	0.169973	0.651956
MT-ND2	0.909403	0.0566101	0.647909
MT-ND3	-0.222894	0.443402	0.735858
MT-ND4	0.229103	0.400255	0.718353
MT-ND5	0.533052	0.0668242	0.651956
HMGCR	-0.991804	0.155564	0.651956
CAT	-0.829817	0.209999	0.652391
RAF1	-0.181166	0.82572	0.92581
GBA	-0.142511	0.442723	0.735858
FUCA1	-0.319083	0.616048	0.832008
ALDOA	-2.15291	0.150121	0.651956
ANXA1	-1.76353	0.165853	0.651956
PDGFA	-0.718826	0.206526	0.651956
PRNP	-0.137864	0.75093	0.896619
SOD2	0.488672	0.101998	0.651956
OAT	0.0441423	0.812278	0.922736
KRT1	1.49839	0.37497	0.701732
TUBB4A	0.295114	0.707592	0.877827
GAPDH	-1.52809	0.227585	0.656227
CAPNS1	-1.62915	0.318806	0.686219
HSPB1	-1.42962	0.130341	0.651956
TYMS	-0.0989021	0.931271	0.973796
RPN1	0.425726	0.0495972	0.623859
RPN2	0.116203	0.635027	0.842488
GNAI2	0.0697277	0.627152	0.839507
SLC4A2	0.0217959	0.905818	0.96332
ATP1A1	0.245483	0.153663	0.651956
ATP1B1	0.00610635	0.967825	0.988084
APP	-0.170919	0.563631	0.806634
ALDH2	-0.201864	0.272669	0.668854
SLC25A5	0.275556	0.0900557	0.651956
PCCA	0.1826	0.35851	0.69292
PCCB	0.145919	0.511215	0.777172
ALPL	-0.348783	0.0593764	0.651842
ALPP	0.135303	0.691515	0.872106
EIF2S1	-0.580109	0.271278	0.668854
ICAM1	0.468835	0.280993	0.669713
RPLP1	-0.90635	0.10371	0.651956
RPLP2	-0.436859	0.329151	0.687574
RPLP0	-0.129499	0.487681	0.763474
POLR3D	-0.435039	0.296678	0.675151
SSB	-0.624346	0.379303	0.703191
ITGB1	0.240423	0.228419	0.656227
KRT18	-0.25245	0.510126	0.776965
KRT8	-0.548454	0.232513	0.656647
INSR	-0.0184357	0.931229	0.973796
FYN	0.154701	0.408846	0.722618
GLA	-0.707404	0.218299	0.653285
CDK1	-0.570406	0.288014	0.674648
ATP5F1B	-0.0553045	0.704156	0.877827
S100A6	-0.940393	0.356978	0.69292
EIF4E	-0.89494	0.013891	0.432858
ENO1	-1.79911	0.183042	0.651956
PYGL	-0.673959	0.49854	0.771034
GPI	-2.18754	0.0926778	0.651956
POLB	0.165861	0.434405	0.733863
NPM1	0.0731674	0.669705	0.861909
TPM3	-2.30606	0.0747321	0.651956
ITGAV	0.0935408	0.722714	0.886059
LPL	0.118068	0.581516	0.8156
HEXA	-0.944222	0.131918	0.651956
SERPINE2	-0.803472	0.351595	0.69292
EPHX1	0.0969236	0.523849	0.785027
LDHB	-1.17182	0.300941	0.676727
GPX1	0.152864	0.594564	0.824585
P4HB	-0.785147	0.237138	0.656647
CTSD	-0.241631	0.735884	0.892226
ANXA2	-0.715211	0.203036	0.651956
CAPN1	-1.03707	0.178966	0.651956
TUBB	-1.94109	0.13506	0.651956
PSAP	1.17661	0.0387844	0.580652
HEXB	-0.748069	0.164282	0.651956
CTSL	0.307605	0.578985	0.815337
PFN1	-2.60396	0.125519	0.651956
APRT	-1.23328	0.318895	0.686219
EPRS	-0.646901	0.365664	0.697945
CTSB	-1.00525	0.058711	0.651842
HSP90AA1	-1.3406	0.222007	0.655627
HNRNPC	0.133622	0.553096	0.801546
UQCRH	-0.610499	0.143486	0.651956
LAMB1	-0.0535826	0.825643	0.92581
YES1	0.105866	0.750113	0.896476
LYN	-0.217399	0.276691	0.668854
FH	-0.280809	0.196745	0.651956
THBS1	-0.323215	0.532166	0.789736
SP1	0.827405	0.171512	0.651956
IGF1R	0.24986	0.291697	0.674648
ANXA6	-1.9456	0.0829427	0.651956
RHOC	-0.690967	0.00941807	0.368035
CD55	0.00910717	0.963211	0.9871
SLC3A2	-0.0722301	0.702429	0.876695
GUSB	-0.513066	0.162253	0.651956
PFKM	-0.278889	0.835827	0.93038
HSP90AB1	-1.42755	0.207803	0.651956
SRPRA	0.096558	0.554622	0.801546
PDHA1	-0.210398	0.285352	0.673128
COL4A2	0.433923	0.142419	0.651956
CYC1	-0.297458	0.0816454	0.651956
SNRPB2	1.05116	0.235839	0.656647
MET	-0.302524	0.177416	0.651956
CFH	0.253413	0.801688	0.920301
SNRNP70	0.127644	0.752441	0.896642
ITGA5	-0.157801	0.282433	0.670779
NFIC	-1.14472	0.00546969	0.311772
VIM	-0.169817	0.543141	0.793371
GNAI3	0.227653	0.683368	0.867458
ANXA5	-2.30561	0.129712	0.651956
STS	0.188718	0.260155	0.665416
RPSA	-0.113931	0.715023	0.882121
CD63	0.317609	0.625025	0.838387
MRPL3	0.156862	0.537156	0.790878
SNRPA	0.188236	0.251442	0.664525
FGF2	0.776649	0.269512	0.667921
ACAA1	-0.274918	0.609566	0.829887
SRP19	0.32583	0.206409	0.651956
GSTP1	-2.15487	0.134515	0.651956
SNRPC	0.0433677	0.851733	0.938575
LGALS1	-1.1387	0.250999	0.664525
QDPR	-0.439271	0.24573	0.66266
HMGB1	-1.51728	0.1842	0.651956
GNAO1	0.304067	0.329316	0.687574
TPM1	-2.17588	0.0662725	0.651956
CLTA	-2.79275	0.0934786	0.651956
CLTB	-0.25289	0.346497	0.692847
ANXA4	-3.46068	0.0269982	0.510177
CNP	-0.161879	0.449471	0.739633
HMOX1	-0.0538593	0.798929	0.918807
DLD	0.00603593	0.975849	0.991781
SNRPA1	0.100618	0.597663	0.824686
COX6C	0.103568	0.887705	0.954484
PARP1	-0.251456	0.236335	0.656647
POLA1	0.355298	0.64842	0.850264
IFIT2	0.963489	0.034387	0.555265
ALPI	-0.0731734	0.656177	0.85485
FURIN	-0.360348	0.252905	0.664525
LTA4H	-3.59116	0.00641718	0.332007
ALDOC	-1.17983	0.294741	0.675151
H2AFZ	-0.722513	0.245542	0.66266
FBXO45	0.272459	0.434191	0.733863
GSTT2	-0.678126	0.389922	0.710055
TRAPPC2	-0.0473985	0.915814	0.967772
HSPA1A	-0.666467	0.228723	0.656227
U2AF1L5	0.662844	0.273049	0.668854
CBSL	-1.01502	0.150839	0.651956
CALM1	-1.27629	0.182129	0.651956
POLR1D	0.526349	0.297843	0.675631
FDX1	-0.947718	0.000544315	0.107298
RAP2A	1.23552	0.058618	0.651842
SRGN	0.619241	0.0936191	0.651956
TROVE2	-0.0776946	0.841192	0.933293
GAA	-0.425162	0.353045	0.69292
RRAS	0.0198076	0.906103	0.96332
HIST1H1E	-0.057039	0.862984	0.942672
DLAT	-0.159424	0.435391	0.734343
PTPRF	0.0989824	0.56848	0.808038
NR2F6	-0.812489	0.100014	0.651956
TXN	-0.936224	0.488824	0.763748
COX5B	-0.432434	0.0283417	0.516026
CTSA	-0.452884	0.239877	0.656647
MGST1	-0.169808	0.286166	0.673655
PRKAR1A	-0.560545	0.334356	0.688701
TFPI	0.352506	0.168384	0.651956
HSPD1	-0.121916	0.428368	0.7332
CLU	-0.653701	0.0849745	0.651956
HSPA5	-0.841131	0.060028	0.651842
LAMC1	-0.0387183	0.863309	0.942672
ACP2	0.253166	0.293235	0.674974
HSPA8	-0.762397	0.200752	0.651956
SLC2A1	0.13533	0.451467	0.74055
SLC2A3	-0.27195	0.149471	0.651956
EPB41	-0.326452	0.1421	0.651956
UMPS	-0.313228	0.484181	0.761523
PDHB	0.0229449	0.915487	0.967772
DBT	0.0782876	0.668778	0.861184
RALA	0.41827	0.291574	0.674648
RALB	0.12949	0.632805	0.841847
LAMP1	0.0995792	0.786645	0.912645
ACADM	0.0382859	0.807015	0.921391
TOP1	0.563032	0.53764	0.790878
TOP2A	0.544796	0.037639	0.57815
G6PD	-2.28779	0.0729044	0.651956
UBL4A	-2.08502	0.128881	0.651956
PC	0.0470992	0.807209	0.921391
DMD	-0.298838	0.157813	0.651956
MTHFD1	-1.11338	0.245959	0.66266
IGF2R	0.0452883	0.835391	0.930157
PRPS2	-0.475369	0.699397	0.875199
PABPC1	-0.0672395	0.723576	0.886253
PCNA	-0.615952	0.339669	0.691767
HARS	-1.47663	0.172622	0.651956
COL6A1	1.80978	0.0399415	0.586842
SLC25A4	0.523252	0.183797	0.651956
SLC25A6	0.0389695	0.82568	0.92581
IMPDH2	-1.18228	0.179536	0.651956
TPR	-0.569859	0.0955136	0.651956
CKB	-1.78888	0.157962	0.651956
CKMT1A	0.391786	0.148253	0.651956
ACTN1	-0.774799	0.218904	0.653285
PEPD	-1.06302	0.150222	0.651956
XRCC6	-0.444169	0.414679	0.726609
XRCC5	-0.298985	0.502788	0.774192
UNG	-1.49554	0.12334	0.651956
COX4I1	0.125805	0.643	0.847835
ALAS1	-0.05082	0.885378	0.953283
IFI30	-1.13634	0.07598	0.651956
LAMP2	-0.0776359	0.849366	0.937552
RNH1	-1.47806	0.167019	0.651956
BMP1	-0.16182	0.807671	0.921391
CYBA	0.237512	0.402396	0.719923
EEF2	-0.68662	0.300795	0.676727
KRT10	1.37969	0.049265	0.622196
PDIA4	-0.840948	0.315275	0.682014
P4HA1	-0.263391	0.339574	0.691767
TPT1	-1.08539	0.206925	0.651956
PLS3	-0.860012	0.326252	0.687574
ETFA	0.118894	0.505575	0.77462
GYS1	-0.356511	0.576992	0.813636
PRKAR2A	-0.0160117	0.947391	0.981841
GTF2F2	-1.10774	0.0130855	0.426949
MTHFD2	-0.181345	0.22636	0.656227
MIF	-1.40548	0.240632	0.657411
CD99	-0.575305	0.123093	0.651956
PRKCSH	-1.68798	0.0970146	0.651956
FDPS	-1.11039	0.235242	0.656647
TRIM27	0.15947	0.828348	0.926239
CPM	-0.0331411	0.827535	0.926014
COX7A2	0.129189	0.516055	0.779271
AKR1A1	-2.70149	0.00503993	0.295616
PKM	-1.30103	0.341586	0.691922
HSP90B1	-1.11759	0.142654	0.651956
CCNB1	-0.188079	0.666358	0.859967
IDE	-0.512841	0.346023	0.692719
COX6B1	-0.961073	0.00891838	0.368035
HNRNPL	0.684766	0.195848	0.651956
DARS	-0.662574	0.157431	0.651956
JUP	0.0643483	0.779025	0.909259
UQCRB	0.0426615	0.849325	0.937552
AKR1B1	-0.2562	0.580305	0.8156
ANPEP	-0.270994	0.131445	0.651956
PVR	-0.0612487	0.80253	0.920301
IFNGR1	-0.101171	0.588282	0.82014
ARSA	-0.694649	0.387214	0.707699
B4GALT1	0.367259	0.0786062	0.651956
EZR	-0.772011	0.0103387	0.371479
CD46	0.136615	0.815985	0.922736
NME1	-1.44236	0.160815	0.651956
NQO1	-1.02184	0.233642	0.656647
GNS	-0.587948	0.0651524	0.651956
ARSB	-0.58398	0.307057	0.678301
RPS2	0.338222	0.223849	0.656227
DSP	2.59051	0.0392012	0.581383
RPA2	-0.910977	0.258237	0.665198
MUC1	0.581479	0.106632	0.651956
TIMP2	0.147891	0.809833	0.922052
NPR1	0.837386	0.322588	0.686774
CD44	-0.153702	0.347568	0.69292
CBR1	-0.511354	0.47334	0.75476
ACADS	-0.173613	0.422918	0.73105
GLB1	-0.355571	0.16828	0.651956
NCK1	-0.710817	0.364874	0.697945
HIST1H1B	-0.190562	0.706525	0.877827
HIST1H1C	-0.729728	0.171799	0.651956
POR	0.0999091	0.54962	0.798336
ATP2A2	0.0311829	0.875893	0.949988
CD36	0.495784	0.160535	0.651956
FAH	0.613543	0.47277	0.754297
STMN1	-2.31547	0.182087	0.651956
YBX3	-0.329525	0.101219	0.651956
NAGA	-0.456733	0.276741	0.668854
HSPA6	0.0282907	0.962892	0.9871
HMGA1	-0.39339	0.1346	0.651956
TMEM11	0.359637	0.421461	0.730913
ITGA2	0.209037	0.253284	0.664525
GJA1	0.244402	0.446143	0.73672
NPR3	0.351755	0.0613229	0.651956
SMPD1	-0.505577	0.472657	0.754297
UBTF	-0.0407438	0.834689	0.930013
NDUFB7	0.0355096	0.886932	0.954103
PRKACA	-0.0144408	0.954241	0.983959
CAPN2	-0.709706	0.437781	0.734776
PTPN2	0.259134	0.200883	0.651956
CTPS1	-0.187609	0.880777	0.951118
ENG	-0.0505489	0.855368	0.939577
DDX5	0.0889013	0.721641	0.885625
GM2A	-1.12844	0.0178731	0.447394
LGALS3	-1.9596	0.0475737	0.617649
PSMC3	-0.743242	0.124862	0.651956
TCP1	-0.898583	0.246825	0.662816
PTPN1	0.0451721	0.808985	0.921788
ERCC2	-0.426095	0.357137	0.69292
RPL35A	0.307518	0.336172	0.689094
ITGB5	0.529079	0.146031	0.651956
ARF4	-0.831733	0.383992	0.704931
RPL7	-0.246174	0.295028	0.675151
VCL	-1.6406	0.140676	0.651956
PTPRA	0.0594077	0.774581	0.907515
SON	-0.720848	0.615389	0.832008
NELFE	-0.0297775	0.954426	0.983959
PGAM1	-1.51886	0.0619707	0.651956
RCC1	0.531945	0.410486	0.723215
SDC1	0.201618	0.372284	0.699812
ATF6	0.113172	0.746682	0.89556
LIG1	0.632346	0.203084	0.651956
ATP5PF	0.0492434	0.822444	0.925051
XRCC1	-0.293996	0.316213	0.682794
PAM	0.387291	0.0652583	0.651956
CDH2	0.237221	0.561692	0.806165
PLCG1	-0.683566	0.567928	0.808038
NCL	-0.00604064	0.982309	0.996848
HK1	-0.664388	0.334076	0.688701
POLR2C	0.095853	0.757394	0.898105
POLR2E	0.22142	0.43942	0.734776
NDUFV2	-0.535252	0.0507394	0.624365
TNFRSF1A	0.426514	0.331846	0.687574
GGT1	-0.151013	0.735377	0.892226
EIF2AK2	0.00915738	0.973785	0.991106
SRM	-1.22356	0.341033	0.691815
SLC9A1	1.01378	0.404847	0.720863
CSNK2A2	0.0692402	0.645103	0.848445
TYMP	0.718643	0.370558	0.699278
ATP2B1	0.0278725	0.858715	0.941032
EIF2S2	-0.0877024	0.839365	0.932387
BTF3	-0.732808	0.212897	0.653285
RAB3A	-0.0166634	0.942735	0.980264
RAB4A	-0.342811	0.192009	0.651956
RAB5A	0.148442	0.410496	0.723215
RAB6A	-0.0245154	0.868427	0.944923
PSMB1	-0.723439	0.16565	0.651956
M6PR	0.192164	0.283425	0.671258
COX5A	-0.138892	0.416225	0.72824
LMNB1	-0.309928	0.0897529	0.651956
IL11	-0.0393514	0.972784	0.991106
CAST	0.0882888	0.91387	0.966961
IMPDH1	-1.20435	0.157481	0.651956
COL5A1	0.00865449	0.988507	0.997416
AGA	-0.37316	0.483628	0.761523
CDK11B	0.545248	0.71996	0.884939
GSTM3	-3.46668	0.0200449	0.469468
ATP6V1B2	-0.0732417	0.656804	0.85485
ATP6V1C1	-0.15601	0.59775	0.824686
CSRP1	-0.710669	0.3	0.676727
FLNA	-1.88996	0.0869289	0.651956
NF1	2.49926	0.0500001	0.624144
ACO1	-1.81372	0.1066	0.651956
NT5E	-0.459628	0.0876653	0.651956
TBXA2R	-0.000871563	0.997056	0.999595
VDAC1	0.124639	0.439758	0.734898
BGN	0.406767	0.12942	0.651956
SDHB	0.389379	0.0328654	0.554342
BCKDHB	-0.0839486	0.91362	0.966961
COMT	-0.845496	0.0242143	0.498078
TGM2	-1.07229	0.294187	0.674974
MMUT	0.276724	0.231105	0.656227
OSBP	0.0249472	0.878085	0.950091
PCMT1	-0.293621	0.509377	0.776624
FBL	0.191829	0.478019	0.757625
GART	-0.25511	0.784695	0.912349
PAICS	-1.71265	0.17214	0.651956
UBA1	-1.4844	0.217499	0.653285
NME2	-1.2559	0.229247	0.656227
ENPP1	0.0760119	0.776171	0.908253
GAL	-1.69945	0.184404	0.651956
FDXR	-0.0334549	0.867899	0.944567
HNRNPA2B1	0.178581	0.390208	0.710302
RFX1	0.782912	0.403852	0.72053
IGFBP4	1.98553	0.0410163	0.59036
PRKACB	-0.396625	0.291272	0.674648
UQCRC2	0.0546713	0.750202	0.896476
FECH	0.0807152	0.670976	0.862136
ITGA6	0.157064	0.527524	0.786572
SFPQ	0.538033	0.250385	0.664525
PPIB	-0.116562	0.490439	0.764739
ME2	-0.00059661	0.996642	0.999595
WARS	1.29346	0.176972	0.651956
RPS3	0.000645243	0.997132	0.999595
GCSH	-0.255324	0.297112	0.675151
JAK1	0.0165095	0.915763	0.967772
AHCY	-1.78867	0.222586	0.656227
CFL1	-1.91999	0.0990171	0.651956
EIF4B	-0.856142	0.290741	0.674648
F8A1	2.34092	1.28616e-05	0.0121696
ATP2B4	0.16038	0.360489	0.695059
CPT2	0.0693122	0.715658	0.882402
DTYMK	-0.185713	0.471264	0.753481
RRM1	-1.67737	0.0967921	0.651956
LAMA2	0.679541	0.0195071	0.465558
CHM	-1.74772	0.000710075	0.129206
KDELR1	-1.81706	0.154082	0.651956
NR2F2	0.546443	0.0564289	0.647909
EEF1B2	-1.03943	0.146224	0.651956
ATP5PB	0.254808	0.233207	0.656647
ACP1	-2.09755	0.0374081	0.576475
ACAT1	-0.0341103	0.84131	0.933293
POLR2A	-0.573131	0.368364	0.698911
CDK2	-0.387001	0.483784	0.761523
APC	-0.241729	0.468265	0.751734
MCM3	-0.545892	0.299208	0.67665
MPST	-0.0503206	0.827138	0.926014
RPS12	-0.158483	0.539406	0.791051
BRD2	0.86665	0.231642	0.656227
FAS	0.399868	0.3604	0.695059
DNAJB1	-0.239067	0.723119	0.886059
DNAJB2	-0.789586	0.568106	0.808038
ATP5F1A	0.108002	0.451726	0.74055
CTSS	-0.506552	0.424287	0.731682
PSMA1	-0.712595	0.195848	0.651956
PSMA2	-0.613776	0.220723	0.653466
PSMA3	-0.412164	0.434182	0.733863
PSMA4	-0.607019	0.175864	0.651956
ITGA3	0.219726	0.201314	0.651956
MSN	-0.682555	0.206636	0.651956
DDX6	0.0681086	0.745759	0.895112
CTNNA2	0.11286	0.59815	0.824686
DNMT1	0.174384	0.785582	0.9124
U2AF2	-0.0702451	0.815856	0.922736
RPL13	-0.0217606	0.912572	0.966625
IVD	0.00715318	0.964488	0.987126
S100A4	-1.8373	0.0456007	0.605414
MGAT1	0.866097	0.289886	0.674648
HMGB2	-0.629644	0.404729	0.720863
PTBP1	-0.149193	0.529799	0.787457
TARS	-1.65343	0.239641	0.656647
VARS	-0.711877	0.275135	0.668854
EEF1G	-0.588009	0.320716	0.686774
FKBP2	-0.269592	0.557577	0.803212
STOM	-0.189662	0.277381	0.668854
AK4	0.20709	0.259544	0.665416
YWHAQ	-1.28307	0.217419	0.653285
MARK3	-2.06526	0.0268115	0.509837
CALML3	-0.930692	0.320768	0.686774
CERS1	-0.53431	0.219783	0.653285
RPL10	-0.348953	0.428879	0.7332
COL8A1	0.809372	0.108421	0.651956
APEX1	-0.865711	0.228656	0.656227
CD82	0.688223	0.0101525	0.369474
CAD	-1.30518	0.162225	0.651956
CALR	-1.06302	0.223517	0.656227
MAP4	-1.44272	0.159131	0.651956
CANX	0.108297	0.510654	0.776965
PSMB8	1.11277	0.0595909	0.651842
PSMA5	-0.91378	0.129068	0.651956
PSMB4	-0.422885	0.293874	0.674974
PSMB6	-0.330956	0.54761	0.796661
PSMB5	-0.612975	0.206448	0.651956
ABCD3	0.456354	0.0358207	0.567199
ITPRID2	0.15484	0.433088	0.733863
LOX	1.06898	0.259601	0.665416
NDUFS1	0.106772	0.582005	0.8156
POLD1	-0.577576	0.555675	0.80174
MAPK1	-0.177116	0.629973	0.840497
ERCC5	-0.43313	0.227993	0.656227
GRN	-0.669385	0.116359	0.651956
PTPRM	0.000877714	0.995518	0.999595
LAP3	-0.0955658	0.612215	0.830626
TPP2	-1.42083	0.00351143	0.259571
IMPA1	-0.794842	0.43328	0.733863
EPHA2	0.795791	0.202074	0.651956
EPHB2	0.314884	0.284772	0.672955
SHC1	0.227381	0.553287	0.801546
MPG	0.353902	0.602173	0.825762
CRABP2	-0.894402	0.344029	0.692669
TKT	-1.80352	0.171291	0.651956
PML	-1.24506	0.259805	0.665416
EEF1D	-0.693582	0.211863	0.65316
MARCKS	-1.17522	0.135904	0.651956
GNA11	0.421021	0.193235	0.651956
ALDH4A1	0.173991	0.333282	0.688701
ERP29	-1.05753	0.179755	0.651956
PRDX6	-2.102	0.137712	0.651956
BLVRB	-0.876009	0.418472	0.729457
PRDX5	0.132194	0.581321	0.8156
PRDX3	-0.0760751	0.702505	0.876695
ATP5F1D	-0.581453	0.0084197	0.368035
RPL12	-0.0991492	0.620418	0.835763
ECHS1	0.515019	0.0736065	0.651956
CMPK1	-0.946733	0.274364	0.668854
PEBP1	-1.45386	0.381082	0.703191
PDIA3	-0.861476	0.200597	0.651956
PPP2R1A	-0.376405	0.599	0.824686
CDC27	-0.28053	0.137189	0.651956
PPIF	0.163115	0.581904	0.8156
NMT1	-0.317232	0.477374	0.757625
HLA-F	0.34749	0.189551	0.651956
HMOX2	-0.0364398	0.896412	0.959235
ADSS	-2.03354	0.0668842	0.651956
AXL	-0.229932	0.213088	0.653285
LRPAP1	-0.224221	0.332866	0.688335
PKLR	-1.19023	0.507743	0.776569
CLIP1	-0.445437	0.129123	0.651956
SERPINB1	0.301437	0.765016	0.901406
SLC7A1	0.500633	0.0312124	0.550004
ALDH1B1	0.0809029	0.641417	0.846963
POLR2B	-0.730463	0.130085	0.651956
SDHA	-0.455947	0.418051	0.729457
MAT2A	-2.4481	0.104684	0.651956
PRKAR1B	-0.235462	0.597516	0.824686
CPS1	0.0795999	0.632212	0.841847
SDC4	-0.181131	0.617321	0.832776
TIA1	0.59779	0.370261	0.699278
DNAJA1	-0.451966	0.283105	0.671026
UQCRC1	0.0108279	0.962363	0.9871
HIBADH	-0.0892282	0.588085	0.82014
ATIC	-0.91605	0.30949	0.679785
HNRNPH3	-0.016403	0.960067	0.986122
HNRNPH1	-0.349856	0.255429	0.664525
YWHAB	-1.28223	0.195065	0.651956
SFN	-1.0646	0.266904	0.666442
STIP1	-1.77659	0.158032	0.651956
S100A11	-0.297463	0.781978	0.910991
L1CAM	-0.140554	0.356422	0.69292
INPP5B	0.0951582	0.864816	0.943163
PRDX2	-1.47888	0.200707	0.651956
GK	0.391757	0.118931	0.651956
PYCR1	0.145628	0.558903	0.804678
GTF2H1	-0.03124	0.929691	0.973646
STX2	0.527231	0.477976	0.757625
RPL9	0.397099	0.303836	0.677935
ACSL1	-0.0630752	0.783715	0.911861
KIF5B	-0.894807	0.268393	0.666546
CSTF2	-1.25621	0.202274	0.651956
DUT	-1.28557	0.199346	0.651956
ABCC1	0.104333	0.529281	0.787457
ABCD1	-0.0217752	0.884164	0.952625
MAN1A1	0.376007	0.451605	0.74055
KDELR2	2.36697	0.0632708	0.651956
TTK	-0.365595	0.494301	0.767882
MCM4	-0.501335	0.386239	0.706966
MCM5	-0.0744786	0.780119	0.909722
MCM7	-0.726033	0.216906	0.653285
GALNS	-0.48705	0.412111	0.724525
SHMT2	0.0108874	0.955055	0.984393
HSPA1L	-0.156184	0.680592	0.865579
HSPA4	-1.09221	0.157001	0.651956
GPC1	0.243115	0.239821	0.656647
CTNNA1	-0.0327031	0.879561	0.950697
CTNNB1	0.09705	0.522994	0.783994
PHB	0.118832	0.494899	0.767895
SERPINB6	-1.91133	0.0320825	0.553951
RDX	-0.490545	0.120819	0.651956
RPA3	0.317333	0.816244	0.922736
RFC4	-0.47865	0.301358	0.676727
RFC2	-0.0943403	0.881791	0.951369
RFC1	0.181364	0.549942	0.798336
RPL22	0.104429	0.68191	0.866304
GTF2F1	-0.377043	0.497414	0.769605
SPR	-0.458272	0.256568	0.664525
PTGS2	-0.156268	0.579891	0.815337
KRT9	1.01765	0.0260684	0.509586
FBN1	-0.115985	0.636864	0.843978
MYH9	-1.28762	0.110283	0.651956
COPB2	-0.112305	0.740568	0.894467
SOAT1	0.501555	0.025301	0.507199
ADD1	0.0724917	0.936106	0.976925
BSG	0.0821073	0.632896	0.841847
FUS	-0.383716	0.0994286	0.651956
NUP214	-0.409144	0.299146	0.67665
DEK	-0.266239	0.207078	0.651956
ATP7B	-0.0973279	0.848053	0.937169
HMGCL	-0.162147	0.442807	0.735858
PSMC2	-0.544113	0.287511	0.674376
ARL2	-0.42682	0.207333	0.651956
ARL3	-1.43426	0.231312	0.656227
ATP5F1C	0.297174	0.0748843	0.651956
ATP6V1E1	-0.0485219	0.811761	0.922736
CPOX	-0.732085	0.23017	0.656227
RPL4	0.43531	0.216874	0.653285
LONP1	0.0575377	0.802133	0.920301
PGM1	-1.11914	0.245792	0.66266
PPP1CC	-0.380236	0.272233	0.668854
TGFBR1	0.423976	0.151354	0.651956
LTBR	-0.550136	0.516916	0.779575
POLR2I	-0.626841	0.0173914	0.44475
SREBF1	0.331877	0.382108	0.703191
DLST	0.163703	0.435996	0.734605
SRP14	1.19387	0.139188	0.651956
NUP62	-0.801107	0.0041492	0.272371
FDFT1	-0.276059	0.110218	0.651956
PIGA	0.006489	0.983077	0.996986
TAGLN2	-2.09319	0.181473	0.651956
TALDO1	-0.88565	0.618745	0.834459
SNCA	-2.29748	0.0437406	0.599816
ETFB	-0.149051	0.381187	0.703191
COIL	0.615344	0.329596	0.687574
GGCX	0.287689	0.166622	0.651956
LIPA	-0.432551	0.645206	0.848445
ATP6V1A	-0.134432	0.619587	0.835119
HSPA9	-0.266244	0.104893	0.651956
EIF4A3	-0.0560623	0.939252	0.978336
RPS19	0.0644655	0.766868	0.902051
RPL3	0.128475	0.521922	0.783379
MPV17	0.11058	0.786258	0.912645
DDOST	0.337517	0.095378	0.651956
FEN1	-1.62976	0.0139696	0.432858
CUX1	0.855217	0.192763	0.651956
CAPG	-1.2547	0.231417	0.656227
IL6ST	0.530881	0.333894	0.688701
TXLNA	-0.586642	0.247267	0.662816
CCT6A	-0.709858	0.328895	0.687574
RPL13A	-0.0425513	0.922309	0.970301
ARL1	-0.595803	0.0810442	0.651956
MLH1	-0.860791	0.105816	0.651956
USP8	0.257214	0.378449	0.703191
PEX19	-0.655767	0.231241	0.656227
MDH1	-1.93768	0.127863	0.651956
MDH2	0.0405269	0.80261	0.920301
RFC5	-0.171897	0.587794	0.82014
RFC3	-0.0482827	0.782218	0.911047
HADHA	0.320248	0.149282	0.651956
EIF2S3	-0.229556	0.587519	0.82014
CETN2	0.420017	0.171768	0.651956
EIF2D	1.19759	0.152228	0.651956
PRPH	0.1523	0.718843	0.88421
NAA10	-1.2452	0.126017	0.651956
CSK	-0.905657	0.193792	0.651956
PNPLA4	0.349626	0.19217	0.651956
GARS	-0.408335	0.452434	0.740902
IARS	-0.688483	0.40904	0.722618
SLC19A1	0.0999228	0.797892	0.91833
EIF1	-0.681982	0.0732834	0.651956
PRKCI	-0.298891	0.483833	0.761523
ACTR1B	-0.993818	0.467262	0.751316
ECI1	-0.0390746	0.855673	0.939577
TMPO	-0.240563	0.366408	0.698137
STAT1	-1.49042	0.222626	0.656227
MTREX	-0.110336	0.629419	0.840469
MTOR	0.149945	0.611755	0.83039
PI4KA	0.421991	0.122908	0.651956
EPS15	-0.452316	0.115204	0.651956
RPS27	0.000305496	0.998902	0.999595
HELZ	-0.0777902	0.926871	0.973153
NCAPD3	0.182784	0.828099	0.926178
RBM34	0.104022	0.759559	0.898194
LIFR	-0.0507851	0.820586	0.924176
LRPPRC	0.202434	0.305029	0.677935
ACAA2	0.266495	0.130582	0.651956
RPL35	0.959657	0.126519	0.651956
CDKN2A	-1.56925	0.133415	0.651956
PRCP	-0.667236	0.10655	0.651956
ECE1	0.0293037	0.885248	0.953283
SLC1A3	0.186644	0.280027	0.669346
SLC1A4	0.420954	0.091583	0.651956
PAFAH1B1	-0.416766	0.453803	0.74186
MCAM	0.179956	0.265059	0.665757
CRAT	0.393913	0.441098	0.735577
MATR3	-0.111321	0.609959	0.830183
MSH2	-0.580591	0.240767	0.657411
GPD2	0.157606	0.381489	0.703191
SSR1	0.29111	0.183702	0.651956
ALDH3B1	0.353228	0.348802	0.69292
MAGEA1	-0.130801	0.691733	0.872106
NAMPT	-0.157343	0.886947	0.954103
PSMC4	-0.583921	0.139258	0.651956
TSFM	-0.0653112	0.863094	0.942672
PPIC	0.0717144	0.823087	0.925051
VDAC2	0.0655285	0.6867	0.869076
ACADSB	0.265769	0.188015	0.651956
CBX5	0.148365	0.670238	0.862136
USP5	-0.761963	0.406871	0.722071
MKI67	0.922275	0.218307	0.653285
RANGAP1	0.069701	0.648203	0.850264
RECQL	0.186066	0.771584	0.905124
NOP2	-0.344082	0.724041	0.886253
ATRX	0.958343	0.0308565	0.54675
CRK	-0.42599	0.595708	0.824686
CRKL	-1.27292	0.425387	0.73182
MTIF2	0.215913	0.21533	0.653285
BAG6	-0.910791	0.103625	0.651956
NSF	0.101471	0.606951	0.82919
BRCC3	0.655431	0.677031	0.865273
RPL27A	-0.550603	0.0168857	0.438936
RPL5	-0.0619844	0.777692	0.908684
RPL21	-0.0660658	0.689988	0.870953
RPL28	0.400421	0.476525	0.757031
RPS9	0.245041	0.289609	0.674648
RPS5	0.432192	0.323994	0.687574
GNPDA1	-1.8022	0.193509	0.651956
YAP1	-0.110172	0.771556	0.905124
UTRN	-0.17159	0.392128	0.710915
IQGAP1	-1.72448	0.0762085	0.651956
GYG1	-1.39636	0.0951552	0.651956
STT3A	0.239364	0.213402	0.653285
PLA2G4A	-1.59963	0.148991	0.651956
CAPZA2	-0.515575	0.16483	0.651956
CAPZB	-0.373073	0.527616	0.786572
QARS	-0.405771	0.527882	0.786572
RPL29	-0.333822	0.267778	0.666442
UQCRFS1	0.044847	0.821034	0.924176
SLC6A8	-0.42411	0.486247	0.762555
ATP5PO	0.112878	0.561811	0.806165
LIMS1	0.110606	0.908607	0.964032
GLIPR1	0.543302	0.0260798	0.509586
SLC6A9	0.272265	0.734104	0.891807
ME1	-0.985679	0.270712	0.668854
PIP4K2A	-0.408528	0.386283	0.706966
ARCN1	-0.274765	0.616869	0.832404
LSS	-0.221234	0.536428	0.790878
GCLM	-1.14508	0.206504	0.651956
CD151	1.1055	0.01592	0.432858
PSMD8	-0.205135	0.477699	0.757625
PRRC2A	0.456872	0.138818	0.651956
CCT5	-1.08336	0.234044	0.656647
PTDSS1	0.294425	0.296983	0.675151
NES	0.37107	0.340083	0.691815
HSPA13	-0.316298	0.366047	0.698013
CSNK1A1	0.0249695	0.896607	0.959235
CSNK1D	0.0147087	0.974994	0.991338
IDH2	0.352638	0.0968978	0.651956
PITPNB	0.657662	0.610672	0.83039
CD97	-0.313114	0.10849	0.651956
POLD2	-0.15847	0.82131	0.924265
MARCKSL1	-1.49608	0.0158424	0.432858
PXN	-0.888954	0.419542	0.729457
DNASE1L1	-0.0428194	0.834098	0.929834
ALDH9A1	-0.190843	0.382783	0.703828
RPL34	0.388472	0.191304	0.651956
RPIA	-2.67387	0.00763809	0.356852
LMAN1	0.141423	0.385951	0.706904
SLC11A2	0.367551	0.262259	0.665416
NASP	-1.51157	0.170128	0.651956
FASN	-2.03077	0.108435	0.651956
CCT3	-0.956736	0.271156	0.668854
MRPL19	0.21261	0.350621	0.69292
TUFM	-0.0279984	0.88754	0.954484
ALDH7A1	0.0270785	0.851689	0.938575
CDC34	-1.24807	0.173195	0.651956
CYB561	0.693171	0.318971	0.686219
CENPF	2.02264	0.0120814	0.40537
SRP9	-0.0182405	0.956525	0.985265
AARS	-0.381469	0.728286	0.887305
CARS	-1.33718	0.0922258	0.651956
HARS2	0.0556505	0.764476	0.901255
SARS	-1.38245	0.218063	0.653285
PRIM2	-0.424178	0.481441	0.761517
CSNK1E	0.284735	0.159319	0.651956
PSMB3	-0.471603	0.255619	0.664525
PSMB2	0.0418681	0.94446	0.980738
MCM2	-0.441471	0.288203	0.674648
ACADVL	0.139812	0.458733	0.746052
YLPM1	0.435112	0.333432	0.688701
VPS41	-0.435781	0.088638	0.651956
TMED10	0.0258628	0.896235	0.959235
RBM25	-0.225198	0.37939	0.703191
NUMB	0.602354	0.305415	0.677935
CLK2	0.603905	0.353864	0.69292
CLK3	0.809886	0.194531	0.651956
PSEN1	0.156975	0.345931	0.692719
EIF2B2	-1.04576	0.0161918	0.437735
HINT1	0.264122	0.818915	0.924176
NUP153	0.658039	0.428136	0.7332
RANBP2	0.124098	0.551451	0.800035
RGS19	-2.31659	0.00271046	0.229902
PSEN2	-0.505229	0.0896906	0.651956
NDUFV1	-0.0468259	0.798415	0.918604
GMPS	-5.55073	0.205113	0.651956
LIG3	0.679772	0.373315	0.701094
LIG4	0.0073414	0.984176	0.99703
MRE11	0.589329	0.103452	0.651956
GNAQ	0.394093	0.0410544	0.59036
IDH3A	0.081183	0.72727	0.886669
PPOX	0.371356	0.343171	0.692669
GDI2	-1.25583	0.175413	0.651956
EMD	-0.312718	0.270071	0.668607
CPT1A	-0.0853662	0.709506	0.87848
SLC26A2	0.507558	0.1616	0.651956
SERPINH1	-0.148108	0.796945	0.917806
PEX5	-0.00582646	0.985757	0.99703
VASP	0.3449	0.704275	0.877827
DNM2	0.463274	0.393682	0.711435
METAP2	-0.155357	0.695927	0.874484
CDK7	-0.699956	0.180037	0.651956
CDK9	0.201797	0.418007	0.729457
LRBA	-4.03687	0.00919709	0.368035
BCAM	0.280778	0.114733	0.651956
PPT1	-0.938232	0.0236934	0.495989
RPL14	-0.0607003	0.765013	0.901406
CCT8	-0.860391	0.267451	0.666442
CCT4	-1.13558	0.204811	0.651956
ANXA11	-1.8473	0.0695415	0.651956
PAPOLA	-0.689197	0.641646	0.846994
FXR1	0.596016	0.198619	0.651956
FXR2	0.745004	0.0413622	0.590783
RAB5C	-0.165834	0.538893	0.790878
RAB7A	0.0577977	0.730951	0.888751
RAB9A	0.347441	0.216524	0.653285
RAB13	-0.0093495	0.954304	0.983959
RAB28	-0.175672	0.780325	0.909739
RAB27A	0.362151	0.33243	0.688284
DAP	-0.208123	0.433488	0.733863
DAP3	0.193174	0.338157	0.690472
DUSP3	-1.39782	0.109493	0.651956
IDH3G	-0.616543	0.322623	0.686774
SSR4	0.150064	0.45476	0.743167
BCAP31	0.447642	0.0390293	0.580652
MECP2	1.47717	0.0445917	0.602228
HCFC1	-0.502462	0.100983	0.651956
ALDH3A2	-0.0764168	0.62749	0.839507
ALDH5A1	0.291619	0.23684	0.656647
HSD17B4	-0.16546	0.365821	0.697945
PSMD7	-0.51488	0.102432	0.651956
SGSH	-0.160869	0.683994	0.867772
CLCN2	-0.462219	0.155537	0.651956
CLCN3	0.73938	0.384278	0.704931
CLCN5	0.622049	0.473692	0.754812
CLCN6	0.856824	0.135764	0.651956
CLCN7	0.8569	0.334379	0.688701
VAMP7	0.252007	0.188515	0.651956
RPS6KA3	-0.0410377	0.918188	0.968334
HDGF	-2.05567	0.187384	0.651956
LUM	0.298779	0.279314	0.669302
NDUFA8	-0.111526	0.589411	0.821114
HNRNPA3	0.331085	0.126766	0.651956
PGD	-2.37471	0.103164	0.651956
HNRNPM	0.024596	0.907195	0.963614
KPNA2	-1.05004	0.170105	0.651956
NCBP2	0.112103	0.588365	0.82014
DGKE	0.397757	0.424557	0.731723
POLR2H	1.75883	0.148235	0.651956
POLR2J	-0.0227496	0.952697	0.983554
ARHGDIA	-1.66263	0.152979	0.651956
SLC7A2	0.361421	0.0613285	0.651956
AGFG1	0.403365	0.303632	0.677935
HNRNPF	-0.346753	0.512318	0.777588
MSH6	-0.708672	0.227627	0.656227
KIF11	-1.49506	0.0274436	0.510177
ZNF143	-1.05363	0.0141303	0.432858
RBM5	0.0510111	0.904421	0.96332
RIDA	-0.156729	0.40825	0.722618
HK2	-1.10985	0.12865	0.651956
MRPL12	-0.825505	0.0687267	0.651956
NDST1	0.603686	0.138898	0.651956
NDST2	-0.251863	0.467677	0.751316
CAPZA1	-0.897802	0.208775	0.651956
CRIP2	-0.571912	0.276036	0.668854
NUP98	-0.457174	0.125404	0.651956
BLVRA	-2.17464	0.0352237	0.564892
SLC25A1	0.0733807	0.697772	0.875174
PPP5C	-1.22386	0.0907808	0.651956
PLK1	0.163253	0.686252	0.869076
ARFIP2	-0.458262	0.689347	0.870377
ARFIP1	0.0482132	0.9316	0.973796
ACLY	-2.13547	0.100575	0.651956
METAP1	0.145983	0.678797	0.86537
SUCLG1	-0.22351	0.320867	0.686774
COPB1	-0.365469	0.548901	0.798048
COPA	-0.352409	0.408529	0.722618
CTSC	-0.561827	0.240379	0.657361
CLTCL1	-0.161196	0.72581	0.886308
AP2S1	0.140737	0.430718	0.7332
HCCS	-0.519201	0.0174875	0.444804
SLC16A1	-0.28875	0.270622	0.668854
IST1	-0.592182	0.0780855	0.651956
SEC24C	-0.225548	0.427825	0.7332
SUB1	-2.24084	0.124882	0.651956
POLG	0.0478355	0.7924	0.915805
CLNS1A	-1.7338	0.200039	0.651956
RARS	-0.743205	0.381765	0.703191
ATN1	-0.285435	0.463857	0.749277
PMS1	2.28888	0.00020713	0.0653289
CACNA2D1	-0.0532299	0.72553	0.886308
YARS	-1.69444	0.139007	0.651956
USP14	-1.27448	0.202173	0.651956
PRKAG1	-1.04529	0.0552969	0.645354
HSPA2	-0.397011	0.453455	0.741677
ATP1B3	-0.457215	0.0566972	0.647909
RAD23A	-2.36758	0.00909334	0.368035
RAD23B	-1.32833	0.181794	0.651956
EPHA5	0.446476	0.441583	0.735858
EPHB4	0.155802	0.411466	0.723929
NAGLU	-0.0137671	0.950546	0.983173
AK2	-0.800428	0.0946422	0.651956
ALDH18A1	0.621882	0.0913826	0.651956
NAPA	-0.213671	0.172609	0.651956
EIF5	-0.616937	0.275118	0.668854
SLC12A2	0.110283	0.488216	0.763554
PSMD4	-0.611806	0.111007	0.651956
CSE1L	-1.05454	0.237507	0.656647
TMBIM6	0.136307	0.717587	0.88361
VCP	-0.412937	0.28144	0.669881
MFAP1	-0.332383	0.589371	0.821114
HADHB	0.153739	0.319401	0.686219
MANF	-1.29633	0.0936056	0.651956
ELL	-0.971305	0.333856	0.688701
NAP1L1	-3.62604	0.0458776	0.605414
ADK	-0.839063	0.254292	0.664525
ADAR	0.152368	0.638738	0.844806
LAMB2	-0.585699	0.304238	0.677935
SEC13	-0.331868	0.319489	0.686219
SNU13	-0.141981	0.484083	0.761523
NPEPPS	-0.77073	0.223853	0.656227
HNRNPH2	-0.543265	0.237234	0.656647
OXCT1	-0.0550382	0.752721	0.896642
EIF3B	-0.256264	0.451906	0.74055
ATP5MF	-0.463322	0.0719848	0.651956
NDUFV3	0.539567	0.237868	0.656647
RRP1	1.11704	0.126483	0.651956
MARS	-0.335868	0.587442	0.82014
ITGA1	0.200643	0.284368	0.672561
POLE2	0.710955	0.283511	0.671258
AP1S2	-0.0388309	0.936978	0.977258
MP68	0.105288	0.788865	0.914287
ATP5ME	-0.246798	0.306468	0.677935
EIF6	-1.18665	0.00655135	0.332279
CTBP2	-1.8612	0.132612	0.651956
NDUFA6	0.126213	0.541228	0.792004
PEX3	0.193497	0.338353	0.690574
CLDN12	0.0263561	0.903628	0.963287
HSD17B7	0.363442	0.0778889	0.651956
TMEM33	0.435877	0.0591259	0.651842
GEMIN4	-0.0726231	0.759159	0.89812
NUP107	0.470097	0.306654	0.677935
EEFSEC	-0.0983553	0.727014	0.886669
EPPK1	-0.870366	0.34247	0.692404
MTPN	-3.53573	0.0158838	0.432858
YBEY	0.532492	0.579922	0.815337
ZNF280A	0.181596	0.767857	0.902775
CD81	0.0246538	0.917999	0.968334
SEC61G	0.267461	0.16732	0.651956
TPI1	-1.87979	0.163067	0.651956
EIF3E	-0.0583102	0.852931	0.939296
SEC61B	0.42128	0.0843966	0.651956
PPP4C	-0.631748	0.134285	0.651956
ROMO1	-0.738479	0.0497136	0.623859
UBE2G2	-0.229427	0.256271	0.664525
MYL6	-1.76879	0.0967152	0.651956
ACTB	-0.959942	0.0748478	0.651956
EIF4A1	-0.748302	0.215892	0.653285
RPS20	-0.00475921	0.983906	0.99703
SNAP25	0.00175131	0.997916	0.999595
PRPS1	-0.696641	0.43953	0.734776
PSMA6	-0.783439	0.144248	0.651956
S100A10	-0.781315	0.229566	0.656227
CDC42	-0.00635768	0.973417	0.991106
DSTN	-1.34539	0.142518	0.651956
RAB8A	-0.0959817	0.532831	0.79007
SPCS3	0.185809	0.476702	0.757058
SRP54	-0.163597	0.494716	0.767882
RAB2A	0.0942167	0.559858	0.805298
RAB5B	0.247678	0.28529	0.673128
RAB10	0.0811601	0.743586	0.894873
CXCR4	2.29569	0.0177276	0.447394
UBE2N	-0.97136	0.247553	0.662816
RAB14	0.0723215	0.68515	0.868322
ACTR3	-1.23366	0.109489	0.651956
ACTR2	-0.618847	0.34614	0.692719
ACTR1A	0.485689	0.140596	0.651956
TMEM258	0.310256	0.292476	0.674648
COPS2	-1.07619	0.0731941	0.651956
ABCE1	-0.0859306	0.79446	0.916505
RAP1B	0.20133	0.70396	0.877827
RAP2B	0.0873094	0.687772	0.869316
MAX	0.0180741	0.944179	0.980661
RPS3A	-0.150022	0.361956	0.696103
PSME3	-0.299701	0.705713	0.877827
RPL15	0.0110045	0.957822	0.985366
RPL27	0.200803	0.280944	0.669713
ATP6V0D1	0.113001	0.460605	0.747485
RPL37A	-0.0925955	0.609109	0.829742
RHOA	-0.43417	0.107339	0.651956
NAA20	-0.59533	0.0397316	0.585577
HSPE1	0.0657966	0.941586	0.979689
SEC61A1	1.00586	0.133877	0.651956
VBP1	-2.49171	0.0171487	0.443336
STXBP1	-0.303801	0.253288	0.664525
B2M	-1.00011	0.00369517	0.260923
DAD1	0.112646	0.697197	0.874929
TGFB2	-0.716295	0.228793	0.656227
NPC2	-0.953971	0.276687	0.668854
COPZ1	-0.948724	0.152469	0.651956
UFM1	-0.0843889	0.868778	0.945088
DCAF7	-0.185992	0.483277	0.761523
WDR5	-0.126408	0.680125	0.865579
AP1S1	0.0813615	0.700802	0.875493
HNRNPK	-0.618765	0.21492	0.653285
YWHAG	-1.06473	0.224719	0.656227
RRAS2	0.387125	0.293114	0.674974
TIMM10	-0.600426	0.200724	0.651956
RPS7	0.112925	0.738673	0.894232
PPP1CA	-0.375435	0.350707	0.69292
PPP1CB	-0.869714	0.0263575	0.509586
NCS1	-0.0876376	0.792282	0.915805
PSMC1	-0.59864	0.211794	0.65316
PSMC5	-0.219257	0.553715	0.801546
RPS8	-0.193256	0.357706	0.69292
RPS15A	-0.0645358	0.744899	0.894901
RPS16	0.144996	0.429609	0.7332
YWHAE	-1.47609	0.167283	0.651956
RPS14	0.042731	0.815541	0.922736
RPS23	0.295647	0.088183	0.651956
RPS18	0.0740832	0.741968	0.894873
RPS29	-1.22767	0.0151688	0.432858
RPS13	-0.100099	0.765903	0.901406
RPS11	0.14046	0.393231	0.711153
SNRPE	0.157342	0.677489	0.865273
SNRPF	-0.25229	0.237014	0.656647
LSM3	-0.822464	0.196501	0.651956
LSM6	-0.359454	0.335688	0.689094
SNRPD1	-0.00893173	0.973906	0.991106
SNRPD2	0.0714179	0.745832	0.895112
SNRPD3	0.448289	0.110603	0.651956
TMSB4X	-2.09015	0.106299	0.651956
ARF6	-0.791729	0.121035	0.651956
PSMC6	-0.528875	0.119823	0.651956
SELENOT	0.267988	0.358821	0.69292
RPL7A	-0.0101853	0.955575	0.984715
POLR2G	-0.0694168	0.891374	0.956543
ETF1	-0.944167	0.226121	0.656227
YPEL5	0.310258	0.390553	0.710529
RPS4X	-0.0246687	0.877904	0.950091
RHOB	-0.342936	0.279679	0.669302
RPL23A	-0.137889	0.437739	0.734776
RPS6	0.0168137	0.931361	0.973796
HIST1H4A	-1.31931	0.0378886	0.580101
RAB1A	-0.028984	0.900543	0.961608
RAN	-1.05703	0.250902	0.664525
RPL23	-0.631989	0.0090903	0.368035
RAP1A	0.0179434	0.920648	0.969949
RPS15	-0.348552	0.141875	0.651956
RPS24	0.150989	0.521789	0.783379
RPS25	0.0227376	0.909985	0.96496
RPS26	0.551251	0.0207173	0.472789
RPS28	-0.112887	0.760357	0.898194
GNB1	0.0814519	0.75742	0.898105
POLR2L	0.972924	0.022458	0.48738
RBX1	-0.0626243	0.811504	0.922736
GNB2	-0.862766	0.00275838	0.229902
RPL30	-0.595575	0.00578195	0.318074
RPL39	-0.139583	0.440641	0.735554
RPL31	-0.177114	0.614902	0.832008
RPL10A	-0.210699	0.298394	0.67578
RPL32	-0.170018	0.331642	0.687574
RPL11	-0.025921	0.905839	0.96332
RPL8	-0.170842	0.343591	0.692669
PPIA	-1.64495	0.165885	0.651956
GRB2	1.73417	0.0988367	0.651956
TRA2B	0.928367	0.360531	0.695059
RAC1	-0.125296	0.680607	0.865579
AP2B1	0.0138064	0.933378	0.975439
GNAI1	0.549231	0.03176	0.552414
YWHAZ	-1.57838	0.168066	0.651956
PPP2R2A	-1.45403	0.0819733	0.651956
SUMO1	0.779488	0.0822827	0.651956
DYNLL1	0.0863186	0.718993	0.88421
DYNLT1	0.40159	0.166702	0.651956
RPL38	-0.002858	0.984945	0.99703
SKP1	-1.514	0.151334	0.651956
GNG5	-0.875932	0.0804302	0.651956
RPS21	-0.0873339	0.698694	0.875199
EIF5A	-0.190966	0.831204	0.927896
RACK1	-0.103181	0.597228	0.824686
ACTG1	0.201584	0.522293	0.783571
SUPT4H1	-0.0148314	0.974557	0.991162
UBE2I	-0.705186	0.270479	0.668854
TMSB10	-0.729209	0.696327	0.874522
YBX1	-0.454892	0.0432147	0.598929
SEC11A	0.0840673	0.651148	0.852215
CSNK2B	-1.14577	0.00453459	0.27513
TPM4	-2.70625	0.0624278	0.651956
EEF1A1	-0.590794	0.125701	0.651956
TUBA4A	-1.58791	0.254758	0.664525
TUBB4B	-2.03279	0.125548	0.651956
CSNK2A1	0.0603655	0.849908	0.937932
PAFAH1B2	-3.21688	0.0410144	0.59036
CXADR	0.190185	0.434656	0.733863
NOP14	1.30413	0.196011	0.651956
IGBP1	-1.48199	0.121399	0.651956
PSPH	-1.18364	0.342285	0.692404
RBM6	0.848888	0.560909	0.806093
PITX1	0.229614	0.607666	0.829259
EIF4G2	0.258273	0.153252	0.651956
RPP38	-0.733804	0.0276961	0.510177
RPP30	-0.286385	0.436623	0.734605
GTF2I	0.114478	0.624658	0.838387
PIP4K2B	-0.136841	0.483148	0.761523
CNTNAP1	0.548619	0.0202664	0.471402
SRPK2	-0.543384	0.423394	0.73105
PHC1	1.17306	0.127866	0.651956
CSNK1G2	-2.23281	1.96647e-06	0.00465168
CCT2	-1.10226	0.201504	0.651956
OLR1	0.730365	0.439484	0.734776
SLC35A2	0.330817	0.160607	0.651956
SLC35A1	-2.40889	0.0220267	0.48738
RAE1	-1.0853	0.0178099	0.447394
GSTO1	-1.13474	0.340825	0.691815
ST5	-1.6217	0.00303646	0.239425
PRKDC	-0.203295	0.380145	0.703191
ADAM17	0.0570918	0.794703	0.916563
ARG2	-1.0086	0.19022	0.651956
NUCB2	0.0822396	0.814025	0.922736
BASP1	-0.890674	0.207156	0.651956
TMF1	-0.0653243	0.720314	0.88503
MRPS22	0.260892	0.293801	0.674974
MRPS25	0.199987	0.465293	0.750272
MRPS10	0.244738	0.472891	0.754297
MRPS35	0.240078	0.264635	0.665757
MRPS5	0.712247	0.0489668	0.622196
MRPS36	-0.172079	0.496223	0.768827
MRPS11	0.578704	0.324772	0.687574
MRPS15	0.0537561	0.819993	0.924176
MRPS21	0.414009	0.181129	0.651956
MRPS34	0.135533	0.503092	0.774192
MRPS6	-0.294643	0.509907	0.776965
MRPS9	0.822362	0.131035	0.651956
HMGN5	-3.41636	0.000501875	0.104785
LACTB	0.545431	0.2979	0.675631
LSM11	0.642572	0.151505	0.651956
RPL24	0.0608408	0.785694	0.9124
CBX1	-0.948415	0.00138745	0.19306
ARF1	-1.22996	0.106554	0.651956
ARF5	-0.239997	0.633832	0.841847
ERH	0.648381	0.639777	0.84547
RHOG	-0.0166331	0.929798	0.973646
RPL19	0.318717	0.46768	0.751316
SRSF3	0.316096	0.319803	0.686473
MXRA7	-0.323096	0.258852	0.665198
FOXK1	-1.20451	0.100561	0.651956
HTD2	1.10946	0.0118156	0.401678
CCZ1B	-0.916233	0.26408	0.665757
DAB2	-1.4884	0.00875898	0.368035
DGCR2	-0.422648	0.311521	0.680726
HSPG2	0.0447087	0.906647	0.963492
RBM10	-0.00467552	0.986874	0.997415
RBM3	0.627368	0.233408	0.656647
ATP2C1	0.0533991	0.772766	0.906061
ATP11A	0.634122	0.239148	0.656647
CYCS	-0.51709	0.0238548	0.497167
TFAM	0.412382	0.048243	0.621901
SLC25A3	-0.0980691	0.636246	0.843395
HDLBP	-0.0967673	0.595636	0.824686
GTF2B	-0.54383	0.281796	0.669881
CDK6	-2.39235	0.0563573	0.647909
CDK5	-0.586784	0.242821	0.659846
CDK17	0.852078	0.159849	0.651956
PURA	0.244188	0.218162	0.653285
CDC42EP1	-1.19107	0.0236362	0.495989
CLTC	0.220003	0.308462	0.679785
FKBP3	0.00386154	0.985292	0.99703
REEP5	-0.173783	0.295276	0.675151
HNRNPU	-0.396414	0.216757	0.653285
SPTBN1	-0.146052	0.587879	0.82014
TIAL1	0.0603065	0.744394	0.894873
SET	-0.158835	0.794458	0.916505
SRSF2	-0.378058	0.0817505	0.651956
CD83	-0.390879	0.433138	0.733863
RELB	-1.25005	0.035895	0.567199
AMPD2	-1.14078	0.169243	0.651956
FABP5	-2.31513	0.00660204	0.332279
CAP1	-2.24416	0.118774	0.651956
HMGCS1	-1.97864	0.0747668	0.651956
IFITM3	0.00265742	0.988088	0.997416
IFITM2	0.468201	0.14243	0.651956
SLC7A5	0.0875469	0.687302	0.869187
EXOSC10	0.163188	0.46955	0.752111
OTUD4	-0.514477	0.058266	0.651842
PFKP	-3.19191	0.0163264	0.437846
EWSR1	-0.786695	0.00866443	0.368035
OCRL	0.0386316	0.816065	0.922736
PLCB3	-2.1098	0.0191848	0.463841
ROR2	0.324235	0.249224	0.663895
DHODH	0.102525	0.576594	0.81356
OGDH	0.189371	0.380901	0.703191
KIF23	-0.0470376	0.945356	0.981022
ALDH6A1	0.165822	0.379748	0.703191
BDH1	0.298882	0.164372	0.651956
COL7A1	0.30228	0.260647	0.665416
RPL18A	-0.371173	0.161595	0.651956
GCNT1	0.135054	0.430022	0.7332
FKBP4	-1.54	0.163254	0.651956
PLOD1	0.123516	0.427	0.7332
NUCB1	-0.477301	0.24472	0.661962
RPL6	0.0462219	0.833028	0.929392
TOP2B	0.295732	0.463884	0.749277
AKAP12	-0.20755	0.580936	0.8156
SLC25A11	0.293935	0.166774	0.651956
DST	0.698034	0.049318	0.622196
MLLT1	-0.0566167	0.885932	0.953662
MECOM	0.726461	0.565244	0.807662
CAV1	0.0864662	0.829036	0.926509
TNFAIP2	0.192209	0.844807	0.935796
LMNB2	-1.79588	0.107973	0.651956
PLAUR	-0.427029	0.103109	0.651956
TAP1	0.277494	0.142972	0.651956
UBXN1	0.279588	0.820215	0.924176
GBE1	-1.74305	0.131736	0.651956
EIF4G1	-0.432097	0.382718	0.703828
ATP7A	0.262333	0.257922	0.665198
KRT17	1.24298	0.00368021	0.260923
NOTCH2	-0.0428008	0.854129	0.939296
TLE3	-0.919247	0.209541	0.652333
GLO1	-2.67151	0.0901344	0.651956
ACVR1	0.801034	0.108453	0.651956
SSBP1	-0.0616282	0.743412	0.894873
YWHAH	-0.95087	0.211436	0.65316
PLP2	-0.357964	0.175245	0.651956
CSTF1	-0.918478	0.126593	0.651956
SRSF11	0.144329	0.611713	0.83039
EEF1A2	0.0399073	0.951511	0.983335
PRKCD	-0.381887	0.181849	0.651956
CALD1	-1.26686	0.0840188	0.651956
FPGS	0.00404349	0.985876	0.99703
PTPN11	-0.287969	0.505485	0.77462
KDSR	-0.0974591	0.938266	0.977954
GFPT1	-0.825085	0.407276	0.722071
EXOSC9	-0.466929	0.295337	0.675151
PSME1	-2.6054	0.0488723	0.622196
TYRO3	-0.406966	0.228485	0.656227
APLP2	0.424544	0.368405	0.698911
RING1	1.30322	0.124145	0.651956
FMR1	0.664886	0.0126603	0.415944
PRDX1	-1.74534	0.185761	0.651956
CHRND	0.309876	0.20227	0.651956
RPL18	-0.0289088	0.878814	0.950325
C1QBP	0.137337	0.35766	0.69292
CKAP4	0.363349	0.27007	0.668607
COL16A1	-1.21616	0.126456	0.651956
TJP1	0.278578	0.30437	0.677935
KHDRBS1	0.370377	0.415252	0.727148
BAX	-0.316763	0.215524	0.653285
POLE	-0.220457	0.401093	0.718777
LRP1	0.119992	0.579641	0.815337
SRSF1	0.0904929	0.65004	0.851422
ARHGAP1	-2.01289	0.044198	0.602228
ACTN3	-0.858442	0.0692531	0.651956
SRSF4	-0.395992	0.423146	0.73105
DHX9	0.0989173	0.624792	0.838387
CRYZ	-0.0298063	0.889178	0.955851
SLC20A2	0.130239	0.744395	0.894873
GOLGA3	-0.645816	0.50835	0.776569
GOLGA2	-0.27858	0.310389	0.680479
LGALS3BP	-0.22685	0.486317	0.762555
EHHADH	0.590729	0.0215219	0.480797
SPOCK1	0.472176	0.210575	0.652411
PPID	-0.92056	0.275214	0.668854
SSRP1	-0.536596	0.215421	0.653285
VAC14	0.480974	0.526215	0.78633
NSUN2	-0.677565	0.171731	0.651956
RBBP4	-0.11673	0.808574	0.921552
NCBP1	-0.31745	0.324282	0.687574
MGAT5	0.0198986	0.936555	0.977032
AHNAK	-1.15662	0.137015	0.651956
ABHD18	0.921222	0.140209	0.651956
HSPA14	-0.482472	0.426018	0.732373
LAMTOR4	-0.201855	0.466877	0.751316
MGAT2	0.287572	0.196935	0.651956
GALNT2	-0.00967375	0.965313	0.987224
GALNT1	-0.05465	0.737091	0.893003
AP1B1	-0.0180125	0.901968	0.962601
CPSF1	0.024593	0.952994	0.983554
BST2	-0.0683965	0.82756	0.926014
PMPCA	0.00419831	0.97835	0.99347
ST3GAL1	0.573172	0.372077	0.699812
ST3GAL4	-0.0407902	0.901808	0.962601
WASHC5	0.0801097	0.661456	0.856734
NUP160	-0.0020854	0.991326	0.998717
SCAP	1.31656	0.273588	0.668854
SREBF2	-0.571866	0.033776	0.554342
TBL3	0.963907	0.301772	0.676727
GTF3C1	0.251536	0.420084	0.730132
TWF1	-0.746616	0.25874	0.665198
HYAL1	-0.929879	0.301823	0.676727
ASPH	0.306831	0.158474	0.651956
TFCP2	-0.129656	0.749103	0.89619
AKAP13	-0.560225	0.490835	0.764869
EFEMP1	1.15276	0.158012	0.651956
KCNH2	-0.05336	0.914024	0.966961
SMARCB1	0.631608	0.133218	0.651956
CDC20	-0.298848	0.676242	0.865273
FSTL1	0.214612	0.267606	0.666442
STX4	0.223795	0.287913	0.674648
GRSF1	0.0405079	0.938817	0.978224
SFSWAP	0.308086	0.537476	0.790878
CHD3	-1.11015	0.18931	0.651956
SF3A3	0.302222	0.146431	0.651956
TP53BP1	-0.18863	0.457116	0.745472
HYAL2	0.119845	0.86479	0.943163
IFRD2	-0.446961	0.190263	0.651956
TRIM26	-0.431836	0.462133	0.748494
AIMP1	-0.417145	0.469667	0.752111
ILF2	-0.133764	0.695274	0.874127
ILF3	-0.047823	0.74544	0.895096
LMAN2	0.0881284	0.628413	0.839816
PTPRJ	-0.229885	0.318585	0.686219
TRAP1	-0.0695341	0.659371	0.855356
DLG1	0.146064	0.480877	0.760879
MYO1E	-0.396937	0.481636	0.761523
BNIP1	0.207256	0.348612	0.69292
BNIP3	-0.65283	0.186953	0.651956
CSTF3	0.44921	0.674733	0.864264
ECH1	0.0296277	0.903462	0.963287
MLLT11	-0.970996	0.0683728	0.651956
STRN3	0.0524415	0.740105	0.894467
CDC16	-0.209222	0.837751	0.931469
STK4	-0.0516262	0.829177	0.926509
FLII	-0.99989	0.115139	0.651956
TRIM32	-0.547371	0.467971	0.751517
COASY	-0.102499	0.85432	0.939296
MRPL28	0.00513347	0.979653	0.994366
ACACA	-0.735214	0.260993	0.665416
GPS1	-0.92901	0.0265607	0.509586
CHAF1A	-0.261122	0.600286	0.825088
CHAF1B	-1.27008	0.00950251	0.368035
IK	-0.127529	0.830124	0.927216
MTAP	-0.83509	0.351209	0.69292
PRKAA1	-0.329068	0.600242	0.825088
PPFIA1	-0.267328	0.169768	0.651956
CALCOCO2	-0.0671256	0.867782	0.944567
EIF2B5	-0.677237	0.233409	0.656647
TARDBP	-0.0930588	0.632578	0.841847
HNRNPA0	0.426215	0.130435	0.651956
AIMP2	-0.374976	0.683798	0.867771
PRDX4	-1.0063	0.206536	0.651956
CBX3	-1.1395	0.101979	0.651956
STK3	1.91416	0.166432	0.651956
STX5	0.000249005	0.999169	0.999595
PSMD2	-0.62675	0.167414	0.651956
DNAJC3	0.456355	0.0423747	0.596238
GPS2	0.804747	0.313222	0.681373
SELENBP1	-1.1029	0.319539	0.686219
NME3	-0.342419	0.134115	0.651956
SRSF9	-0.0633558	0.699029	0.875199
SRSF5	0.311631	0.311614	0.680726
SRSF6	0.102329	0.602847	0.825988
MAD2L1	-0.623874	0.353872	0.69292
TRIM28	-0.531847	0.258583	0.665198
G3BP1	0.506219	0.11924	0.651956
CLN3	-0.2169	0.628222	0.839816
KCNAB2	-0.177224	0.488696	0.763748
PABPC4	-7.78302e-05	0.999589	0.999777
ATM	0.708025	0.0164863	0.437846
MTA1	0.223584	0.655887	0.85485
PTPRS	0.136925	0.623475	0.837734
EIF3I	-0.0162648	0.961506	0.9871
PPP2R5C	-0.188076	0.409017	0.722618
CTBP1	-0.622622	0.34247	0.692404
PDE3B	-0.167311	0.45059	0.74055
PDCL	-0.419816	0.14044	0.651956
PLD1	-0.24493	0.329153	0.687574
MRPL49	0.260189	0.210017	0.652391
DYNC1I2	-0.151744	0.606512	0.829069
ORC2	0.517174	0.192899	0.651956
ILK	-1.7205	0.0517817	0.63253
NNT	0.022862	0.91628	0.967832
SNTA1	0.372208	0.141089	0.651956
SNTB2	-0.220261	0.149941	0.651956
XRCC4	0.274594	0.414338	0.726281
PPIG	0.48956	0.356836	0.69292
TCOF1	0.00546578	0.983983	0.99703
SLC39A6	-0.340161	0.110196	0.651956
SF3B2	-0.406194	0.084757	0.651956
OS9	0.154881	0.449725	0.739794
GOLGA4	-0.191133	0.475966	0.756398
PDAP1	-0.422051	0.568229	0.808038
ADAM9	-0.350252	0.0900755	0.651956
ADAM15	0.0116752	0.957717	0.985366
TMED1	-0.0982579	0.521222	0.783379
FKBP5	-0.385375	0.378001	0.703191
TUSC3	0.296634	0.218009	0.653285
TOP3A	-1.38817	0.28092	0.669713
SNAPC2	0.17187	0.699826	0.875199
TCIRG1	0.166352	0.468867	0.751856
PICALM	0.110033	0.777449	0.908684
[truncated: 2,732 more rows]

## Sheet: X20minEGFvsCFR5
	EGF_20min_FR5_vs_EGF_CTRL_FR5_logFC	EGF_20min_FR5_vs_EGF_CTRL_FR5_pval	BH_pvalue
ALG9	0.365857	0.32501	0.710347
ARHGEF18	-0.684554	0.431476	0.752563
TMED7-TICAM2	-1.28595	0.10408	0.618865
ZFP91-CNTF	0.0769702	0.840128	0.930439
GPR75-ASB3	-0.0362588	0.900468	0.96184
RPL17-C18orf32	-0.0979672	0.731805	0.884662
PPAN-P2RY11	0.286988	0.4936	0.775453
LOC102724159	0.0509045	0.837069	0.929478
HNRNPCL4	0.839939	0.00879554	0.277829
ZNF320	-0.0504582	0.883326	0.952148
ATP6AP2	0.360213	0.653119	0.850001
KDM4A	-0.0898834	0.801598	0.914671
TJP2	-0.315347	0.611543	0.833381
AGGF1	-0.650148	0.104022	0.618865
PPM1B	0.0392692	0.890598	0.956674
POLA2	-2.3725	0.000499671	0.0473384
RBM47	-0.231308	0.293955	0.699648
UBA6	0.928075	0.207144	0.670435
ESYT2	0.118725	0.462365	0.765956
MED19	0.117453	0.576361	0.818334
SHTN1	-1.19842	0.0703137	0.587801
ARHGAP10	0.0565227	0.888045	0.955344
ILVBL	0.404632	0.534665	0.800618
PLEKHG3	-0.652978	0.436496	0.754861
NBAS	0.533028	0.0638342	0.58631
VWA8	0.325595	0.0699278	0.587801
SBNO1	0.552377	0.27966	0.692084
GTPBP10	-0.221125	0.29682	0.700738
CNOT1	-0.45519	0.282711	0.694508
BDP1	0.0794748	0.896552	0.959523
MAP1LC3B2	0.555582	0.0263215	0.457009
SMCHD1	-0.0928488	0.577443	0.819172
METTL15	0.106506	0.649838	0.850001
SAC3D1	-0.003703	0.987757	0.997954
POM121C	0.568298	0.121277	0.641156
PHF20L1	0.329214	0.395759	0.736701
PALM2-AKAP2	0.601574	0.116016	0.632301
EIF3CL	0.0595409	0.748993	0.891606
GPR89A	-0.0764751	0.764859	0.896888
TAP2	-0.457448	0.146513	0.652618
GOSR2	0.232727	0.244556	0.676683
NACA	-0.891813	0.182789	0.655419
MTG1	0.00100164	0.996687	0.999711
C11orf98	0.127254	0.417458	0.745302
VKORC1	-0.115984	0.540044	0.801029
TUBB1	-1.14802	0.0349259	0.49904
BCKDHA	0.212965	0.342297	0.719312
RTEL1-TNFRSF6B	0.179801	0.389693	0.736701
SPECC1L-ADORA2A	-0.209882	0.396408	0.736701
PI4K2B	-0.635282	0.356096	0.728111
RPS17	-0.376484	0.321352	0.707656
PAGR1	0.456549	0.400795	0.736945
STX16-NPEPL1	0.323304	0.14388	0.650126
RBM7	0.521309	0.565251	0.813259
NDUFA11	1.40195	0.152127	0.653801
ASDURF	-0.626119	0.286263	0.696725
AGPS	-0.304548	0.0928636	0.6111
UBXN8	0.246132	0.687948	0.865495
KIF2A	0.101185	0.537749	0.800618
DDX39A	0.677034	0.116919	0.634613
PDLIM1	0.0946393	0.599616	0.829208
ACOT7	-0.86472	0.156665	0.653801
MYO1C	0.413231	0.353447	0.72691
HAX1	-2.14345	0.00200338	0.119599
GTPBP1	-0.533973	0.0785816	0.595122
STXBP3	0.145008	0.530176	0.79754
SMAP	-0.180461	0.485194	0.774945
AP3B1	0.246651	0.641696	0.847149
RHOD	0.757196	0.167776	0.655419
NDUFS8	0.00520415	0.974333	0.993701
PSMD11	-0.10323	0.705192	0.870355
PSMD12	-0.311519	0.140097	0.64925
MEN1	0.0970623	0.660683	0.854801
CBX4	0.231688	0.341864	0.719231
PGRMC1	-0.622948	0.245801	0.677975
SUPT5H	-0.0979569	0.620254	0.836729
TAF4	0.44032	0.044065	0.537165
RFXAP	2.61643	0.000207078	0.0288619
HIP1	-0.0882866	0.594282	0.826881
CLIC1	-0.600751	0.45982	0.765956
EIF3F	-0.414236	0.339601	0.71811
WWP2	-0.191778	0.820267	0.922538
CDC7	0.214862	0.503596	0.780326
PDHX	-0.126112	0.794554	0.910989
DCTN6	-0.289358	0.55343	0.806749
WASL	-1.4473	0.0695752	0.587801
IPO5	-0.616866	0.2073	0.670435
POLRMT	-0.0100458	0.94852	0.985193
EEF2K	1.10219	0.358031	0.728111
SAP18	0.0409765	0.854872	0.93664
IGF2BP3	-0.346687	0.200312	0.666579
RTCA	-0.655768	0.416453	0.744877
PIK3C2A	-0.0713487	0.678439	0.862541
IFRD1	-0.393181	0.142424	0.64925
PIK3R2	1.88667	0.172071	0.655419
GOLIM4	-0.242502	0.15954	0.653801
AGRN	-0.0536332	0.781635	0.904745
PLOD2	0.104833	0.534897	0.800618
MEIS1	-0.49053	0.669984	0.858762
EXOC5	-0.782367	0.226352	0.673614
ELL2	-0.399004	0.318097	0.707235
NDUFA4	-1.2482	0.00033961	0.0352386
PSMD14	-0.368833	0.291883	0.698532
ZNF593	-0.218241	0.333901	0.71672
BIN1	-0.112759	0.847704	0.933506
KPNA3	0.719379	0.167562	0.655419
VWA5A	0.743317	0.404539	0.738262
PES1	0.325481	0.240238	0.676499
SDCBP	-0.439739	0.11	0.627514
PITPNM1	0.977784	0.221798	0.672588
MPHOSPH10	0.326379	0.41062	0.741673
NOP56	0.305802	0.195354	0.665638
DDX3X	-0.0116636	0.959541	0.98811
KPNA4	-0.132813	0.545798	0.803849
NFIB	0.303356	0.201244	0.667702
E2F3	0.107015	0.818527	0.922538
SCD	0.267525	0.242272	0.676499
ARID1A	-0.205151	0.481123	0.773848
BHLHE40	-0.0258003	0.956928	0.98811
C2CD2L	0.287289	0.589893	0.824995
NDUFAB1	0.552872	0.266587	0.685316
UBFD1	-2.91957	7.41417e-05	0.01561
CIT	0.108711	0.512028	0.78583
COPE	-0.548352	0.216715	0.67227
RFXANK	-0.146459	0.596241	0.827749
EIF1AY	-0.453755	0.459629	0.765956
AP3D1	-1.02923	0.178457	0.655419
ABLIM1	0.146937	0.562909	0.812573
CHD1	0.175869	0.313176	0.705036
CHD2	0.348877	0.103933	0.618865
TOR1A	-0.0745796	0.930927	0.977503
ADAM10	-0.165977	0.472519	0.770643
EI24	0.318105	0.10392	0.618865
KMT2D	0.121417	0.492173	0.775449
RGPD8	0.69302	0.0514266	0.552013
ACOT8	0.220704	0.468997	0.769247
PRMT5	-0.433297	0.208411	0.670435
SLC9A3R1	-0.148445	0.799177	0.913405
CHEK1	-0.438202	0.356505	0.728111
TPP1	-0.640076	0.00181609	0.113065
TCERG1	-0.26284	0.24217	0.676499
NDC80	0.446393	0.338219	0.71811
POLR3A	-0.24362	0.195785	0.665984
PSMA7	-0.615694	0.067368	0.58631
SCAMP3	-1.72915	0.0431533	0.531139
BCKDK	0.271963	0.357265	0.728111
MGST3	0.596349	0.00976216	0.301727
GEMIN2	-0.0750566	0.808039	0.918654
GIPC1	-0.11813	0.565189	0.813259
CASK	-0.288528	0.229019	0.674348
UQCRQ	-0.070377	0.779531	0.903714
MYL12B	-0.824546	0.0567171	0.569584
UQCR11	-2.36768	2.46725e-06	0.00134404
AURKA	0.266895	0.120909	0.641156
PPP1R12A	-0.0238068	0.886468	0.954277
SLC27A2	0.177655	0.278804	0.691678
GAK	0.000223851	0.999523	0.999711
HNRNPDL	-0.275277	0.165096	0.655419
XPO1	-0.4167	0.360771	0.728111
BTAF1	0.0478028	0.76929	0.898571
ZNF609	1.34599	0.00743347	0.24958
SPTBN2	-0.1429	0.398774	0.736701
SEC16A	-0.587501	0.0488726	0.545409
PLXNB2	-0.626723	0.211121	0.671089
U2SURP	-0.0785452	0.73283	0.884864
SETD1A	0.341789	0.0609262	0.583566
KDM6B	0.665474	0.00761996	0.251574
SYNM	-0.308397	0.792808	0.910423
PFAS	-0.151231	0.877918	0.949378
NACAD	-1.0431	0.10731	0.620268
CEP290	0.106701	0.739888	0.888566
KIAA0391	0.16847	0.346239	0.721417
LSM1	0.0940566	0.728242	0.882558
NPC1	0.468953	0.411672	0.742377
AGPAT2	0.799119	0.231155	0.674348
ARPC1B	-0.670525	0.155845	0.653801
ARPC2	-0.319338	0.397592	0.736701
ARPC3	0.354606	0.467311	0.768505
ZBTB7B	-0.112284	0.678079	0.862541
POLR1C	0.1491	0.537544	0.800618
TRIM24	-0.0547901	0.798733	0.913405
PGRMC2	-0.680331	0.157677	0.653801
PFDN6	-0.705521	0.269976	0.688565
WDR46	0.373396	0.165528	0.655419
NKRF	0.0799204	0.74992	0.892009
GNPAT	0.126007	0.800991	0.914438
LAMA5	0.124407	0.567305	0.813524
CASC3	0.17755	0.406566	0.739923
NDUFA1	-0.0437172	0.947551	0.984838
RER1	0.556126	0.0613707	0.583566
SURF4	1.38746	0.0497612	0.548251
SPTLC1	0.143153	0.461611	0.765956
SPTLC2	-0.0539467	0.86917	0.945543
FANCG	0.218818	0.398798	0.736701
OGT	-0.0991211	0.605955	0.831964
PPM1D	0.0958489	0.693452	0.867879
POLR3G	-0.104518	0.616747	0.835494
MID1	-1.17527	0.0568539	0.569584
HMGB3	-0.195039	0.857459	0.937482
PPM1G	-1.28162	0.0374485	0.516102
FANCA	0.623159	0.013494	0.341901
EIF3D	-0.438064	0.381932	0.735953
EIF3H	-0.545522	0.24808	0.678882
HDAC3	0.247143	0.200333	0.666579
NVL	0.213798	0.41914	0.747081
BCAT2	-0.510205	0.341957	0.719231
BIRC5	0.0162843	0.956294	0.98811
STX7	-0.917482	0.0342031	0.49904
FOXP2	0.18826	0.608153	0.832914
TNRC18	0.448546	0.0355459	0.506239
SLC16A3	0.469728	0.226489	0.673614
ABCC5	0.889188	0.375613	0.734705
CD3EAP	-0.0243187	0.891915	0.957509
TLR3	-0.495129	0.0502016	0.548251
P4HA2	0.167772	0.550599	0.805205
MAGEB2	-0.337214	0.205537	0.670435
NUPL2	0.657173	0.234261	0.675426
POLR2D	-0.2535	0.582141	0.821292
CLOCK	-0.152522	0.456194	0.765954
OGG1	0.583106	0.0253149	0.451539
TAPBP	-0.336953	0.130502	0.644083
KDM6A	0.69838	0.420209	0.747458
KCNN4	0.786579	0.0259276	0.45197
DHX15	-0.045371	0.846675	0.932948
RNMT	-0.0130729	0.94895	0.985193
TTI1	-0.668159	0.249013	0.678882
RRP8	0.275728	0.290461	0.698282
SIPA1L1	0.405348	0.219526	0.67227
CYB5B	0.691661	0.369641	0.732226
PRPF4	0.221405	0.25265	0.679883
PHGDH	-1.27258	0.162089	0.655419
NDUFS4	0.675983	0.200129	0.666579
DYNC1LI2	-0.392909	0.324184	0.710347
PSMD3	-0.464118	0.13429	0.647281
RBFOX2	0.512002	0.0821847	0.599185
ZW10	1.25474	0.08973	0.610063
SART1	0.0254493	0.920973	0.973641
GPAA1	0.406362	0.0341029	0.49904
DAPK3	-1.35	0.0346706	0.49904
ZBTB43	-0.015586	0.958047	0.98811
PPIP5K2	0.416793	0.476251	0.771973
EEF1E1	-0.0991381	0.602763	0.829858
HNRNPR	0.469301	0.0876587	0.605561
PRPF3	-0.167545	0.435323	0.754541
TXNL1	0.0517739	0.816727	0.922098
EMC8	0.446581	0.0871861	0.605561
THAP12	4.98183	0.00130621	0.0862491
FIBP	-0.123987	0.63186	0.841443
EIF4G3	-0.233565	0.473659	0.770643
PPIH	0.308713	0.238512	0.676499
SUV39H1	0.0943405	0.785982	0.90857
HTRA2	-0.23701	0.811262	0.919058
OIP5	-0.309144	0.379976	0.735953
EPB41L2	0.17598	0.486094	0.775045
B4GAT1	-1.87336	7.73096e-05	0.01561
MED7	-1.0488	0.0382521	0.520092
DENR	-2.19976	0.114066	0.630838
TIMM44	-0.131155	0.50886	0.783886
PLRG1	-0.0809605	0.758138	0.895585
PRC1	0.306792	0.230022	0.674348
ZNF207	-0.104623	0.660743	0.854801
NDUFB5	0.553713	0.0213485	0.417205
NDUFB3	0.619944	0.189436	0.663885
BUB1	-2.08006	6.00979e-05	0.0146307
BUB3	-0.164251	0.336979	0.717769
ACTN4	-0.890015	0.0742285	0.590559
BUD23	0.0769392	0.696531	0.869019
HTATSF1	0.0946322	0.70722	0.871209
AP1G1	-0.115451	0.638159	0.844738
STX6	0.00632918	0.983441	0.996727
NARS	-0.82338	0.197941	0.665984
SPOP	1.56064	0.00108787	0.0817401
MYO1B	0.0286987	0.915338	0.970184
SLC25A17	0.571769	0.079563	0.595416
NUDT21	0.172168	0.393213	0.736701
STRN	-1.01948	0.19318	0.663885
RRP9	0.117656	0.604732	0.831101
SCO2	1.41407	0.00101082	0.0772837
AKAP8	0.201385	0.613447	0.834682
GTPBP6	0.441862	0.192441	0.663885
IDH3B	-1.28639	0.0676449	0.58631
NRDC	-0.56	0.584452	0.822954
CALU	-0.261599	0.611205	0.833381
AHCYL1	0.000767002	0.998925	0.999711
KIF1C	-0.317306	0.559486	0.809509
EXTL3	1.17163	0.0468778	0.541893
ORC5	0.290712	0.317407	0.707188
NDUFS5	1.25153	0.0871098	0.605561
ORC4	-0.0482932	0.799885	0.913565
PEX1	-1.54474	0.173899	0.655419
RAD21	0.638188	0.135299	0.647281
TIMM8A	0.138918	0.397936	0.736701
DHX16	0.159887	0.558152	0.808921
PPP1R12B	1.50708	0.101161	0.618865
MED14	0.349272	0.179979	0.655419
PCDH7	0.142321	0.739459	0.888566
PRPSAP2	0.476969	0.519934	0.792214
SMARCA5	-0.100059	0.610381	0.833381
URB1	0.296304	0.331595	0.715333
SIPA1L3	-0.854317	0.520097	0.792214
ZFC3H1	0.125768	0.54355	0.803525
AQR	-0.0757955	0.680053	0.862616
OPA1	-0.685557	0.105511	0.618865
MCM3AP	0.421352	0.08148	0.599185
2020-03-06	0.226378	0.350529	0.725359
KDM1A	-0.0393059	0.83026	0.924916
FADS1	0.26433	0.180775	0.655419
PPL	0.212057	0.41408	0.743438
MAN1A2	-0.14033	0.763849	0.896782
ACSL4	0.101727	0.581208	0.820241
STX10	0.083371	0.695264	0.868496
SYNCRIP	-0.111709	0.528007	0.796548
TPST1	-0.127961	0.592486	0.826447
CDC40	0.0850336	0.634514	0.841513
RANBP6	-4.35024	0.000487922	0.0472525
NEMF	0.0774571	0.832463	0.926187
CCNT1	-0.574036	0.105064	0.618865
PLOD3	0.239553	0.315416	0.706203
EIF4E2	-0.154584	0.596702	0.827749
CCNT2	0.43016	0.272513	0.688565
DIAPH1	0.0398968	0.97129	0.992935
EXOC3	-0.0857498	0.922045	0.973641
PLIN3	-1.27691	0.1852	0.659825
SLC16A7	-0.0454445	0.875077	0.94871
MAFK	0.302241	0.344761	0.721262
KPNA6	-0.246055	0.312871	0.705036
CTNND1	-0.282413	0.0823672	0.599185
DPM1	0.15381	0.366611	0.730306
HIST1H2BK	0.464525	0.100615	0.618865
PQBP1	-0.0284462	0.881623	0.951254
TIMM17B	0.487505	0.437999	0.755888
PRAF2	1.42773	0.099002	0.616358
DKC1	-0.114418	0.590066	0.824995
EIF5B	-0.75491	0.17006	0.655419
EDF1	-0.494098	0.26937	0.688565
KIN	0.0456344	0.836418	0.929401
DNAJA2	0.015468	0.957812	0.98811
BRD4	-0.157953	0.387322	0.736701
TBL1X	-0.361862	0.231105	0.674348
HUS1	-0.0231234	0.919516	0.973106
NBN	-0.0830373	0.673778	0.860588
RNGTT	-0.372312	0.223164	0.672942
ABCB7	0.177208	0.391539	0.736701
MITF	-1.73045	0.00023183	0.0288619
SRGAP2	1.12443	0.0829593	0.600559
FAM20B	0.647158	0.639599	0.845683
EFCAB14	1.90381	0.0658712	0.58631
WDR1	-0.618467	0.162003	0.655419
SLIT1	0.46488	0.225417	0.673614
ROCK2	0.0513532	0.748683	0.891606
CLASP2	-0.456352	0.0432169	0.531139
COBL	-0.000245261	0.999003	0.999711
HIP1R	-0.153786	0.453647	0.764498
RNF40	-0.1864	0.326188	0.711257
PHF2	0.121758	0.606639	0.831964
ZC3H11A	0.184438	0.385845	0.736701
CLUH	-0.808352	0.13256	0.647281
DNAJC13	-0.132219	0.607269	0.831964
CNOT3	0.155744	0.652972	0.850001
ANKRD17	-0.361143	0.219111	0.67227
SIN3B	0.213218	0.433732	0.753988
DNAJB6	-1.10098	0.43387	0.753988
NDUFS7	0.569905	0.13544	0.647281
ZNF780A	0.250473	0.261667	0.684454
NDUFS2	0.270554	0.329634	0.713989
ZPR1	0.0310733	0.855591	0.93664
DUSP11	1.30653	0.319153	0.707424
HMMR	0.028054	0.936098	0.979656
PDCD6	-0.641182	0.546165	0.804059
ZNF217	0.0853505	0.772832	0.900296
H2AFY	0.400373	0.288273	0.696884
FLNB	-0.526599	0.140316	0.64925
NCOR1	0.0288125	0.906326	0.964316
NDUFS6	-1.3843	0.269893	0.688565
PEX14	0.468908	0.203257	0.669918
TRIM3	-0.266322	0.600505	0.829425
CS	-0.600111	0.240725	0.676499
MRPL33	0.711563	0.0693122	0.587801
SEC22B	0.079793	0.811293	0.919058
PRPF40A	0.182025	0.289973	0.697794
TACC1	-1.24569	0.25972	0.684454
NME6	0.00404541	0.983245	0.996727
LRCH4	-0.145539	0.535258	0.800618
MTX2	0.00976425	0.966654	0.991218
VPS26A	-0.719622	0.513912	0.787493
PMPCB	0.257631	0.304933	0.703268
SAP30	0.820123	0.00622676	0.226135
MED24	0.147272	0.393497	0.736701
E2F6	-0.0202938	0.972321	0.99329
PSIP1	-0.194699	0.423829	0.750258
ERLIN1	0.176202	0.745658	0.890539
TADA2A	0.180771	0.456591	0.765954
SUPT3H	0.0182857	0.972798	0.993312
NDUFS3	0.63057	0.050645	0.548251
SRSF10	0.333967	0.276833	0.690577
GMNN	-0.205812	0.639047	0.845243
ECI2	-0.0277221	0.876436	0.94871
KHDRBS3	0.130232	0.58747	0.823479
TADA3	-0.452594	0.0465933	0.541703
TAF5L	0.0870089	0.777091	0.903324
EED	0.275889	0.233469	0.675285
BANF1	0.360807	0.111668	0.630065
SF3B1	-0.0415955	0.799946	0.913565
CSDE1	-0.71617	0.145702	0.650687
WBP4	0.413913	0.432014	0.752786
PRKRA	0.406859	0.555365	0.807747
MYCBP2	-0.224206	0.397664	0.736701
NPM3	-0.131418	0.536736	0.800618
ERAL1	-0.102056	0.629205	0.840277
CREG1	0.0135396	0.945512	0.982954
SNRNP200	-0.00696991	0.974321	0.993701
TRMU	0.438619	0.27413	0.688565
OFD1	-1.14411	0.365143	0.73011
RPS6KA4	-0.419181	0.221962	0.672588
SURF6	0.113062	0.863891	0.942163
UTP20	0.220913	0.212426	0.67227
NUP155	0.152085	0.426809	0.751503
WDHD1	-0.443448	0.221126	0.672588
CRTAP	-0.322378	0.393175	0.736701
SLC25A12	-0.340217	0.596604	0.827749
CDC123	-1.09277	0.0384765	0.520092
POP7	-0.0997385	0.827385	0.923286
RPP40	0.224208	0.28172	0.693637
EIF3G	-0.51801	0.288476	0.696884
EIF3J	-0.510634	0.291852	0.698532
AP1G2	-0.396982	0.22948	0.674348
ZMPSTE24	0.387317	0.426596	0.751503
IDH1	-1.10062	0.209664	0.670503
SCO1	-0.377854	0.549362	0.805205
CCNK	-0.245147	0.262791	0.684454
ARL6IP5	0.452955	0.110749	0.628591
PIAS1	-0.0159737	0.938645	0.980493
PIAS2	0.804709	0.158223	0.653801
BCAS2	0.131625	0.461025	0.765956
DCTN3	-0.144695	0.556797	0.808262
DNAJC8	0.247994	0.171642	0.655419
SMNDC1	-0.293922	0.802932	0.915536
RAD17	-0.256584	0.491943	0.775449
ATP5PD	0.342543	0.209705	0.670503
FLOT1	-0.770891	0.437654	0.755888
TRIO	-0.162627	0.664313	0.856378
ATP5MG	0.00902179	0.96855	0.992395
MPDZ	-0.619467	0.113026	0.630065
RSL1D1	0.635232	0.0431418	0.531139
WFS1	-0.41758	0.130446	0.644083
CLPX	-0.159541	0.400736	0.736945
CIAO1	0.546327	0.0332032	0.496812
SRP72	-0.396683	0.244001	0.676499
RECQL5	0.611631	0.194112	0.663885
URI1	-0.0878588	0.746356	0.890884
B3GAT3	0.124158	0.726062	0.880963
MTA2	0.117602	0.637261	0.843872
USP1	-0.42814	0.275768	0.689498
SLIT2	-0.032115	0.933358	0.978959
LTN1	-2.64298	0.000684922	0.0596978
TOMM70	0.148117	0.629541	0.840277
TOX4	-0.0969979	0.688432	0.865495
MICAL2	0.617409	0.123004	0.642637
KIAA0754	0.734289	0.00461791	0.201248
SEC24D	-0.586864	0.348088	0.722366
SUPT7L	0.473981	0.149014	0.653657
UFL1	-0.0443893	0.812979	0.919772
SORBS2	0.455686	0.0200427	0.410133
PHF14	0.350939	0.23641	0.676477
FARP2	0.870991	0.379906	0.735953
UBXN7	0.181563	0.735496	0.885929
SUN1	0.255325	0.474982	0.770939
ERLIN2	-0.297249	0.40984	0.741673
PRPF6	0.0143146	0.942378	0.981507
PCF11	0.212215	0.418751	0.746693
FRYL	0.679624	0.285059	0.696725
NFAT5	0.0603682	0.911439	0.967613
GLCE	0.279761	0.332329	0.715333
GLS	-1.22823	0.00199238	0.119599
KDM4B	0.204958	0.616407	0.835293
USP19	-0.446254	0.0986298	0.616358
AP2A2	-0.46049	0.139043	0.64925
SEC31A	0.184496	0.615819	0.835293
HEXIM1	-0.689289	0.102545	0.618865
RPP14	0.348851	0.061621	0.583566
CCNB2	-0.310571	0.277544	0.69093
UBR5	-0.449794	0.0973857	0.614227
AGFG2	-0.252366	0.361859	0.728111
PRSS23	0.462925	0.213365	0.67227
SCAF4	0.479699	0.38179	0.735953
NDUFB6	0.375669	0.322939	0.709359
MFN2	-0.340244	0.439631	0.756597
ZFPL1	-0.782085	0.415705	0.74475
ELP1	-0.353112	0.168578	0.655419
NDUFB4	0.561554	0.175147	0.655419
NDUFB8	0.464801	0.315547	0.706203
NDUFA7	0.182886	0.832311	0.926187
LETM1	0.118341	0.522662	0.79254
EPN2	0.119135	0.502539	0.780326
ZRANB2	-2.20745	0.0148341	0.353262
LUC7L3	-0.108629	0.499597	0.778187
KIF20A	0.25849	0.163887	0.655419
KIF4A	-0.233357	0.314968	0.706203
MBD4	0.451926	0.103345	0.618865
GOSR1	-0.199784	0.823784	0.922538
KAT7	-0.0587327	0.821603	0.922538
VAPB	-0.100369	0.675443	0.860948
NDUFC2	0.119477	0.766821	0.897129
NDUFA10	0.0685917	0.745377	0.890448
FKBP9	1.7598	0.0482899	0.544785
SMC2	-0.240293	0.417825	0.745652
FARS2	-0.571275	0.380217	0.735953
ZBTB7A	0.55312	0.170704	0.655419
IPO7	-0.417021	0.304752	0.703268
SLU7	0.0921412	0.660813	0.854801
CD2BP2	0.425336	0.127107	0.644083
MED26	0.436327	0.122354	0.642434
SVIL	0.605073	0.0431276	0.531139
PIGN	-0.221246	0.714099	0.873872
BAG4	0.270233	0.567101	0.813524
AHSA1	-0.427818	0.573549	0.816838
PARN	-0.126999	0.480682	0.773848
FMNL1	0.0195001	0.942544	0.981507
SGPL1	0.375114	0.163095	0.655419
CTDNEP1	0.0454344	0.949474	0.985193
NSA2	0.622177	0.0556813	0.565062
SEC24A	-0.337613	0.422728	0.749795
SEC24B	-0.149559	0.810304	0.918654
METTL18	0.26224	0.239699	0.676499
ACSL3	-0.0893497	0.690166	0.866243
POLR1A	-0.0473653	0.799061	0.913405
PCNT	0.190611	0.693039	0.867818
YEATS4	0.450026	0.241393	0.676499
ZBTB11	0.654896	0.0637092	0.58631
CNOT4	-2.11055	0.0944684	0.612639
CPSF4	0.264155	0.383833	0.736242
CDS2	-0.386864	0.254292	0.681173
EYA4	0.199892	0.590415	0.825218
FGFR1OP	0.251493	0.632983	0.841443
BRD1	0.578356	0.307327	0.705036
POP4	0.433634	0.0380103	0.520092
HERC2	0.150255	0.496067	0.777113
RAB3D	0.961205	0.179736	0.655419
SNAP29	1.28824	0.152427	0.653801
OXSR1	-1.28516	0.113729	0.630606
LDOC1	0.203642	0.276579	0.690339
HSPA4L	-0.429547	0.216098	0.67227
PTBP3	-0.0890195	0.709364	0.872185
LSM8	0.0787169	0.628213	0.840011
AP2A1	-0.077552	0.673373	0.860323
WIZ	0.581102	0.316471	0.706203
STAU1	1.07826	0.128047	0.644083
TMEM50A	0.608945	0.0723214	0.590559
BAG2	-0.0366953	0.871444	0.947071
BAG3	-0.0493469	0.879528	0.949949
MAP4K4	-0.362771	0.537849	0.800618
AIFM1	-0.593586	0.0778667	0.595016
ABHD16A	0.144899	0.614856	0.835293
TRUB2	0.298767	0.128441	0.644083
ECD	0.358787	0.311191	0.705036
SYF2	0.764976	0.165029	0.655419
MBD3	-0.0746849	0.726287	0.880963
TOP3B	0.139802	0.448687	0.762018
NDUFB10	0.0619384	0.752252	0.892871
CLPTM1	-0.889463	0.0965979	0.614227
ZBED1	-0.269657	0.617693	0.835995
TOMM40	-0.155028	0.509133	0.784029
PEX11B	0.206584	0.301498	0.702971
PAK4	-0.0767371	0.904008	0.963679
ACTL6A	0.0919799	0.659281	0.854801
NSD2	-0.0405606	0.841253	0.931329
LDHA	-0.927883	0.48945	0.775406
GLUD1	0.0136551	0.958374	0.98811
CYB5R3	-0.371434	0.261404	0.684454
GSR	0.768244	0.287044	0.696725
MT-CO2	0.236058	0.542254	0.802426
PNP	-1.83004	0.00119651	0.0839825
GOT2	-0.359909	0.493571	0.775453
EGFR	0.927247	0.113059	0.630065
PGK1	-2.67394	0.0191938	0.406582
ASS1	-0.182745	0.74353	0.889704
C3	0.246981	0.380238	0.735953
FOS	0.772401	0.0143339	0.347933
MYC	0.316773	0.232244	0.674433
NRAS	3.355	4.09115e-07	0.000445731
KRAS	-0.786143	0.00450751	0.198421
LDLR	-0.118999	0.76549	0.896888
TGFB1	0.45149	0.081953	0.599185
HLA-A	-0.892814	0.0592853	0.578379
HLA-H	-0.333781	0.230257	0.674348
COL1A1	0.330125	0.177825	0.655419
COL3A1	0.00715089	0.984372	0.996954
COL4A1	0.89	0.0971068	0.614227
KRT14	0.477445	0.277609	0.69093
KRT6A	0.482404	0.0883747	0.605561
LMNA	0.130031	0.540231	0.801029
FN1	0.151294	0.473001	0.770643
TFRC	-0.622034	0.438483	0.755888
FTL	0.732454	0.00469173	0.201797
MT-ND3	-0.118584	0.710703	0.872713
MT-ND4	2.02794	0.0715285	0.590559
MT-ND5	-0.235377	0.780231	0.90408
HMGCR	0.8295	0.0323567	0.493043
CAT	-0.0549455	0.920024	0.973172
GBA	-0.059806	0.787428	0.909453
ALDOA	-1.4683	0.216587	0.67227
ANXA1	-1.69076	0.0596001	0.578379
PDGFA	-0.129067	0.599013	0.829208
SOD2	-0.355123	0.512106	0.78583
KRT1	-1.91017	0.0704066	0.587801
TUBB4A	-0.423368	0.462683	0.765956
GAPDH	-1.08344	0.210114	0.670824
CAPNS1	-0.524023	0.600893	0.829487
HSPB1	-2.09613	0.0507218	0.548251
TYMS	0.231715	0.766238	0.897129
RPN1	0.0931705	0.643396	0.847618
RPN2	0.17468	0.400131	0.736701
GNAI2	0.323176	0.198423	0.665984
SLC4A2	-0.135555	0.80985	0.918654
ATP1A1	-0.249506	0.556307	0.808129
ATP1B1	-0.231501	0.453321	0.764245
APP	0.191747	0.383122	0.736118
SLC25A5	-0.00729562	0.97707	0.994515
PCCA	2.30587	0.10637	0.619769
ALPL	-0.505719	0.320662	0.707424
EIF2S1	-0.636191	0.208771	0.670435
ICAM1	1.33425	0.148128	0.653382
RPLP1	-0.368355	0.56094	0.810267
RPLP2	-0.323438	0.487903	0.775209
RPLP0	-0.603471	0.0447637	0.539881
JUN	1.23838	0.0843778	0.605327
POLR3D	0.918855	0.0637815	0.58631
SSB	-0.698359	0.158728	0.653801
TFAP2A	0.227406	0.622974	0.838456
ITGB1	-0.123696	0.780963	0.904313
KRT18	-0.0883768	0.650663	0.850001
KRT8	0.255917	0.310883	0.705036
COL5A2	-0.531489	0.487322	0.775209
RB1	0.279991	0.365543	0.730306
CDK1	-0.45013	0.100355	0.618865
ATP5F1B	-0.394538	0.260151	0.684454
S100A6	-1.01828	0.25015	0.679674
EIF4E	-1.25406	8.81563e-05	0.0167037
ENO1	-0.590874	0.55429	0.807352
PYGL	0.422072	0.226235	0.673614
GPI	-1.12051	0.320517	0.707424
POLB	-1.09357	0.209288	0.670503
NPM1	-0.282479	0.258163	0.684197
TPM3	-1.30638	0.147603	0.653382
ITGAV	0.775015	0.0669058	0.58631
LPL	0.129164	0.759398	0.895585
SERPINE2	1.02119	0.20585	0.670435
EPHX1	-0.545902	0.160889	0.655419
LDHB	0.124777	0.851145	0.934801
CENPB	0.0821571	0.676969	0.861382
P4HB	-0.511828	0.0362959	0.51025
H1F0	1.64186	0.120052	0.641009
ANXA2	-0.0135234	0.959042	0.98811
TUBB	-0.911294	0.280324	0.692807
HEXB	-0.410791	0.459962	0.765956
PFN1	-1.26769	0.415425	0.744722
EPRS	-0.283312	0.0981695	0.615583
CTSB	0.0896483	0.642732	0.847149
HSP90AA1	-0.596563	0.196324	0.665984
HNRNPC	0.278521	0.458246	0.765956
UQCRH	-0.0586048	0.934901	0.979399
LAMB1	-0.151601	0.38822	0.736701
FH	-0.0328314	0.94419	0.982751
ERCC1	-0.730599	0.486298	0.775045
THBS1	0.15795	0.62693	0.840011
SP1	0.0258469	0.951411	0.985794
ANXA6	-1.21859	0.133838	0.647281
SLC3A2	-0.645799	0.223217	0.672942
PFKM	-0.688977	0.335009	0.71672
HSP90AB1	-0.760583	0.279932	0.692362
SRPRA	-0.0683009	0.685853	0.865064
PDHA1	-1.07834	0.225383	0.673614
COL4A2	0.350447	0.0594536	0.578379
CYC1	-0.363933	0.126444	0.644083
SNRPB2	-0.223938	0.449258	0.762018
MET	0.129301	0.68283	0.863503
CFH	1.03262	0.239219	0.676499
SNRNP70	-0.128641	0.518385	0.79106
ITGA5	-0.266052	0.752582	0.892935
NFIC	-0.073214	0.720054	0.876535
VIM	0.793428	0.0658956	0.58631
KRT7	0.577901	0.0395149	0.520092
RPSA	-0.356854	0.260513	0.684454
MRPL3	-0.010719	0.965095	0.990569
SNRPA	-0.174142	0.474561	0.770643
FGF2	0.295246	0.255572	0.681676
ACAA1	-0.650557	0.178676	0.655419
SRP19	-3.37693	0.00342943	0.169835
SNRPC	0.0904963	0.780845	0.904313
QDPR	-1.48618	0.000245042	0.0288619
HMGB1	-1.75175	0.0964673	0.614227
TPM1	-1.85835	0.1299	0.644083
CLTB	-0.540754	0.0932529	0.6111
ANXA4	-1.80051	0.156757	0.653801
CNP	-0.0704545	0.687539	0.865495
HMOX1	-0.203663	0.289947	0.697794
DLD	0.198014	0.791856	0.910086
HNRNPA1	-0.452511	0.374334	0.734101
SNRPA1	-0.133197	0.467157	0.768505
COX6C	-0.394059	0.222413	0.672942
PARP1	-0.139205	0.586252	0.823285
POLA1	-0.0368241	0.87638	0.94871
IFIT2	0.0501237	0.888536	0.955637
ALPI	-0.262416	0.410071	0.741673
H2AFZ	0.524703	0.108941	0.625965
TFPT	0.47786	0.191309	0.663885
FBXO45	-0.281373	0.30943	0.705036
GSTT2	-0.270569	0.397383	0.736701
HSPA1A	-0.491066	0.118327	0.638203
U2AF1L5	0.74772	0.157634	0.653801
CBSL	1.37949	0.0771493	0.591931
CALM1	-0.121999	0.704997	0.870355
POLR1D	0.174993	0.478512	0.772926
SRGN	0.658748	0.0744283	0.590559
TROVE2	-0.779697	0.167493	0.655419
MYBL2	0.623633	0.0857523	0.605327
HIST1H1E	-0.411517	0.327432	0.711695
DLAT	-1.02496	0.283233	0.695396
PTPRF	-0.136651	0.407192	0.739923
NR2F6	-0.149972	0.503504	0.780326
NR2F1	-0.170434	0.551379	0.805265
TXN	-0.745877	0.215822	0.67227
CTSA	-0.342792	0.166183	0.655419
MGST1	-0.00769286	0.972707	0.993312
PRKAR1A	-0.419564	0.346992	0.722287
TFPI	0.624519	0.0115818	0.309654
HSPD1	-0.694028	0.0148012	0.353262
CLU	-0.357288	0.397355	0.736701
HSPA5	-0.568947	0.0460121	0.540487
LAMC1	-0.203427	0.27921	0.691723
HSPA8	-0.48962	0.0757432	0.591557
SLC2A1	-0.318773	0.483377	0.774393
EPB41	-0.4147	0.11243	0.630065
PDHB	-0.287403	0.476859	0.771973
DBT	0.118503	0.606937	0.831964
RALA	0.65332	0.29524	0.700738
RALB	-0.0828178	0.761521	0.896464
LAMP1	-0.143574	0.627214	0.840011
ACADM	-0.449789	0.334106	0.71672
TOP1	-0.163341	0.424221	0.750258
TOP2A	0.195086	0.468025	0.769077
G6PD	-0.146374	0.822288	0.922538
ESRRA	-0.117981	0.62226	0.838012
PC	-0.352803	0.406016	0.739724
DMD	-1.18304	0.00656882	0.234647
MTHFD1	-1.16198	0.155364	0.653801
IGF2R	-0.488947	0.11145	0.630065
ADH5	-0.2134	0.538922	0.800696
PRPS2	-1.02154	0.088243	0.605561
PABPC1	-0.333417	0.177479	0.655419
PCNA	-0.30125	0.337933	0.71811
HARS	-0.673233	0.348798	0.723345
SLC25A4	0.453987	0.0574996	0.574408
SLC25A6	0.0739714	0.76246	0.89652
IMPDH2	-0.777341	0.058254	0.575378
TPR	0.230157	0.335533	0.71672
CKB	-0.397654	0.692012	0.867353
ANXA3	-2.56729	0.00115247	0.0837077
CKMT1A	0.00414191	0.991259	0.998717
ACTN1	-0.129922	0.472994	0.770643
PEPD	-0.363262	0.583652	0.822359
XRCC6	-0.0779782	0.688742	0.865495
XRCC5	0.0621097	0.724687	0.880295
UNG	0.11582	0.554564	0.807481
NR2C1	0.21174	0.345392	0.721262
COX4I1	-2.1976	0.000796995	0.068104
ALAS1	0.713354	0.0676718	0.58631
IFI30	1.24003	0.384261	0.736369
LAMP2	-0.177447	0.692779	0.867818
RNH1	-0.979396	0.176716	0.655419
BMP1	0.530179	0.199058	0.66628
CYBA	0.250819	0.447924	0.761925
EEF2	-0.837472	0.250179	0.679674
KRT10	-2.49796	0.0491808	0.546761
PDIA4	-1.27378	0.151142	0.653657
P4HA1	-0.113821	0.502267	0.780326
PLS3	-0.305457	0.732682	0.884864
ETFA	-0.500052	0.274574	0.689156
PRKAR2A	-0.390022	0.387202	0.736701
GTF2F2	-0.689543	0.653042	0.850001
MTHFD2	-0.132505	0.537574	0.800618
CD99	0.124556	0.797083	0.912687
PRKCSH	-0.222988	0.702993	0.869769
FDPS	-0.459176	0.461228	0.765956
TRIM27	0.199078	0.300712	0.702971
CPM	0.172262	0.771281	0.899033
COX7A2	-0.173574	0.49993	0.778383
PKM	0.0555592	0.934118	0.979285
HSP90B1	-1.3742	0.0475108	0.543141
CCNB1	-0.117345	0.54069	0.801029
IDE	-0.928421	0.270249	0.688565
HNRNPL	0.712813	0.124927	0.644083
DARS	-0.0245573	0.89529	0.959113
JUP	0.409922	0.47221	0.770643
AKR1B1	-0.80212	0.657516	0.853831
ANPEP	-0.0423761	0.87836	0.949378
B4GALT1	0.0596877	0.750454	0.892009
EZR	-0.251481	0.508197	0.783886
FOSL2	0.585577	0.0294147	0.475129
NME1	-0.462993	0.680024	0.862616
NQO1	-0.426777	0.652399	0.850001
HIVEP1	0.394138	0.452671	0.76374
RPS2	-0.0706652	0.74021	0.888566
DSP	0.365786	0.660069	0.854801
RPA2	-0.415845	0.395523	0.736701
CD44	-0.617242	0.145828	0.650687
CBR1	-1.36802	0.125944	0.644083
CREB1	0.178335	0.364817	0.730022
GLB1	-0.739819	0.350107	0.724925
NCK1	-1.90443	0.000516971	0.0479353
GCFC2	-0.48429	0.365222	0.73011
HIST1H1B	0.0184483	0.952081	0.986174
HIST1H1C	-0.619632	0.232668	0.674433
POR	-0.638167	0.205159	0.670435
ATP2A2	-0.416292	0.373802	0.734101
STMN1	1.64219	0.0489341	0.545409
YBX3	-0.464397	0.330466	0.714597
ZFX	0.537849	0.032279	0.493043
ZNF24	0.19389	0.529391	0.797472
HSPA6	-0.00592907	0.985229	0.997127
HMGA1	0.0926038	0.667391	0.858721
TMEM11	0.379802	0.134204	0.647281
GOT1	-0.728987	0.455995	0.765954
JUNB	0.41845	0.0457488	0.54021
GJA1	-1.73783	0.0301601	0.477955
NPR3	-1.24083	0.0215258	0.418791
UBTF	-0.144226	0.572676	0.816494
JUND	0.329892	0.287131	0.696725
ATF7	0.317547	0.430714	0.752434
NDUFB7	0.270308	0.626336	0.840011
PRKACA	0.341952	0.301359	0.702971
CAPN2	-0.570596	0.300337	0.702971
DES	0.938688	0.0322775	0.493043
CEBPB	0.104899	0.549367	0.805205
PTPN2	0.15183	0.412437	0.743035
CTPS1	-1.33475	0.0344335	0.49904
DDX5	0.0442145	0.859953	0.939271
PFKL	-1.04646	0.00501954	0.205265
PSMC3	-0.511493	0.151381	0.653657
TCP1	-0.788636	0.115691	0.632301
PTPN1	-0.0186149	0.906124	0.964316
ERCC2	0.0484296	0.79025	0.909453
RPL35A	-0.0559061	0.811871	0.919234
ARF4	-0.262712	0.697933	0.86939
RPL7	-0.206174	0.390236	0.736701
VCL	-0.904057	0.330589	0.714597
SON	0.2998	0.217138	0.67227
NELFE	-0.126187	0.787052	0.909453
PGAM1	0.474646	0.379591	0.735953
RCC1	0.0630604	0.814714	0.920302
SDC1	0.557428	0.231643	0.674348
ATF1	1.02114	0.0453312	0.539881
ATF6	-1.80513	0.000176759	0.0281568
ATP5PF	-0.0417618	0.86344	0.942163
XRCC1	0.252142	0.190906	0.663885
PAM	-0.566911	0.453217	0.764245
CDH2	2.3175	0.17523	0.655419
PLCG1	-0.396798	0.367862	0.731027
NCL	-0.190037	0.449577	0.762018
POLR2C	0.0400705	0.810664	0.918823
POLR2E	-0.306174	0.13812	0.64925
NDUFV2	-0.26959	0.384223	0.736369
ERCC3	0.386687	0.0703937	0.587801
EIF2AK2	-0.43554	0.210485	0.671027
SRM	-0.0125997	0.987775	0.997954
CSNK2A2	-0.133644	0.492687	0.775453
RXRA	-0.165722	0.564119	0.812725
NFKB1	0.0346851	0.876946	0.949027
TYMP	0.261751	0.323675	0.71026
ATP2B1	-0.642828	0.180369	0.655419
EIF2S2	-0.139374	0.500667	0.779253
TBP	1.07098	0.119999	0.641009
CCNA2	-0.310159	0.479066	0.772962
BTF3	-0.779001	0.206611	0.670435
RAB5A	-0.641658	0.379754	0.735953
RAB6A	-0.493487	0.174618	0.655419
MSH3	0.130835	0.632097	0.841443
PSMB1	-0.521352	0.0941269	0.611671
COX5A	0.885509	0.359412	0.728111
LMNB1	-0.0566844	0.846505	0.932948
IMPDH1	-0.567914	0.0883212	0.605561
COL5A1	0.430617	0.102457	0.618865
CDK11B	0.643013	0.208915	0.670435
ATP6V1B2	-0.0118794	0.989814	0.998298
CSRP1	-0.951524	0.351894	0.726798
FLNA	-0.949433	0.182508	0.655419
NF1	-0.0140925	0.964021	0.990382
ACO1	-0.171932	0.898517	0.961153
TAF1	-0.81367	0.00566647	0.212883
VDAC1	-0.549557	0.103254	0.618865
BGN	0.848414	0.0392631	0.520092
SDHB	-0.630861	0.180792	0.655419
BCKDHB	-1.17765	0.179649	0.655419
TGM2	-0.608129	0.20818	0.670435
MMUT	-0.178665	0.608548	0.832932
OSBP	-0.0451776	0.882854	0.95211
PCMT1	0.803297	0.171384	0.655419
FBL	0.298052	0.272862	0.688565
GART	-1.25368	0.0196854	0.406582
PAICS	0.249813	0.808974	0.918654
UBA1	-0.475779	0.413874	0.743438
FDXR	-0.152736	0.46209	0.765956
HNRNPA2B1	0.114091	0.628562	0.840011
RFX1	-0.172849	0.375125	0.734361
PRKACB	0.59348	0.0678359	0.586461
UQCRC2	-0.413684	0.277986	0.691079
NR4A1	-0.425608	0.51196	0.78583
FECH	0.277803	0.296547	0.700738
TCEA1	-0.533587	0.138569	0.64925
SFPQ	-0.0163243	0.924236	0.974035
TUBG1	-0.47258	0.452493	0.76374
PPIB	-0.0600903	0.740181	0.888566
ME2	-0.119767	0.756849	0.895585
RPS3	-0.636435	0.0449557	0.539881
JAK1	-0.158364	0.666099	0.857596
SP100	-0.302573	0.447603	0.761925
AHCY	-0.518518	0.485442	0.774945
CFL1	-0.725751	0.258304	0.684197
EIF4B	-0.878155	0.241835	0.676499
F8A1	-0.214941	0.368378	0.731607
CPT2	0.0289176	0.895618	0.959113
RRM1	-1.28777	0.0992348	0.616926
NR2F2	-0.00337714	0.995507	0.999711
EEF1B2	-1.348	0.12167	0.641156
ATP5PB	0.0151333	0.944875	0.982954
ACAT1	-0.329949	0.244165	0.676499
CCNC	0.273216	0.302387	0.702971
POLR2A	-0.0548889	0.803888	0.915964
CDK2	-0.303913	0.313953	0.705261
APC	-0.391918	0.53005	0.79754
MCM3	0.0702265	0.667973	0.858762
NFYB	0.466111	0.255984	0.681894
RPS12	-0.289622	0.339987	0.718319
BRD2	0.0800706	0.726319	0.880963
YY1	-1.05417	0.0372752	0.515699
DNAJB1	-0.104301	0.711101	0.872713
ATP5F1A	-0.266453	0.429865	0.752137
PSMA1	-0.251378	0.471874	0.770643
PSMA2	-0.268439	0.407928	0.740113
PSMA3	0.0995257	0.735327	0.885929
PSMA4	-0.134119	0.64438	0.847988
ITGA3	-1.4951	0.00617486	0.226135
MSN	-0.180241	0.690243	0.866243
DDX6	-0.423868	0.0983124	0.615583
CTNNA2	-0.257453	0.29124	0.698532
DNMT1	0.00083238	0.997538	0.999711
U2AF2	0.162431	0.343763	0.721262
RPL13	-0.4067	0.274073	0.688565
S100A4	-0.572133	0.319944	0.707424
MGAT1	-0.1129	0.547297	0.804154
HMGB2	-0.73649	0.270071	0.688565
PTBP1	0.0697973	0.707267	0.871209
TARS	-1.24589	0.0477554	0.54339
VARS	-1.0671	0.254679	0.681173
EEF1G	-1.03335	0.183575	0.656293
FKBP2	0.255861	0.695209	0.868496
STOM	-0.438975	0.418277	0.746153
YWHAQ	-0.054547	0.94487	0.982954
MARK3	-0.620357	0.029232	0.475129
CALML3	0.602135	0.320546	0.707424
ARNT	0.149224	0.764723	0.896888
RPL10	-0.836955	0.00902734	0.28303
COL8A1	0.486749	0.09757	0.614466
RPA1	-0.308526	0.433677	0.753988
APEX1	-0.738838	0.199968	0.666579
CAD	-1.11819	0.0729389	0.590559
CALR	-0.955961	0.317638	0.707235
MAP4	-0.540213	0.566247	0.813524
CANX	-0.19724	0.757606	0.895585
PSMA5	-0.170285	0.611199	0.833381
PSMB4	-0.156577	0.598613	0.829154
PSMB6	-0.474217	0.230921	0.674348
PSMB5	-0.283523	0.419987	0.747368
ABCD3	0.199787	0.41514	0.744519
TMOD1	0.109216	0.747869	0.891574
ITPRID2	0.14014	0.451355	0.762997
NDUFS1	-0.0342151	0.842	0.931329
POLD1	-0.782587	0.383745	0.736242
TEAD1	0.596131	0.0398255	0.520092
SMARCA1	-0.0551293	0.770157	0.898652
RXRB	-0.0997655	0.543888	0.803589
ERCC5	-0.132028	0.476463	0.771973
GRN	-2.8344	0.0101901	0.303303
PTPRM	-0.769792	0.0865374	0.605561
LAP3	-0.0416664	0.937609	0.98035
GTF2E1	-0.26355	0.68158	0.863086
TPP2	0.421099	0.729713	0.883171
EPHA2	0.546424	0.15155	0.653657
EPHB2	0.505636	0.320797	0.707424
SHC1	0.522129	0.370381	0.732304
MPG	0.0652289	0.671801	0.859939
ARID4A	0.466712	0.079307	0.595122
KDM5A	0.045729	0.81383	0.920257
COL4A5	0.291387	0.586908	0.823479
TKT	-1.25967	0.0933047	0.6111
RBMS1	-0.195622	0.863311	0.942163
PML	-0.407011	0.60843	0.832932
EEF1D	-0.961782	0.228712	0.674348
MARCKS	-0.992351	0.00603838	0.223011
ERP29	-0.969087	0.15305	0.653801
PRDX6	-0.643535	0.579515	0.819426
BLVRB	-1.08576	0.00533971	0.21155
PRDX5	0.241275	0.734089	0.885443
PRDX3	0.165461	0.681874	0.863086
ATP5F1D	-0.773419	0.161565	0.655419
RPL12	-0.616577	0.11388	0.630606
ECHS1	-0.138262	0.838841	0.930144
PDIA3	-0.795609	0.158838	0.653801
PPP2R1A	-0.0873509	0.705925	0.87056
PPP2R1B	1.90318	0.0432364	0.531139
CDC27	0.0698093	0.754875	0.894439
PPIF	0.228087	0.364843	0.730022
NKTR	0.42601	0.070018	0.587801
NMT1	-0.506333	0.266144	0.685316
HMOX2	0.543614	0.0618853	0.583566
LRPAP1	0.0122366	0.9494	0.985193
CLIP1	-0.364358	0.341545	0.719058
ALDH1B1	-0.127236	0.747562	0.891574
POLR2B	-0.100974	0.639072	0.845243
SDHA	-0.0239164	0.959472	0.98811
MAT2A	-0.358919	0.552495	0.806085
CPS1	-0.69427	0.332366	0.715333
TIA1	-0.289345	0.355919	0.728111
DNAJA1	-0.342789	0.217586	0.67227
UQCRC1	-0.401637	0.130948	0.644396
HNRNPH3	0.354076	0.207614	0.670435
HNRNPH1	-0.504532	0.0230295	0.436532
YWHAB	-0.321635	0.642751	0.847149
STIP1	-0.643772	0.14541	0.650615
L1CAM	-2.54445	0.000551904	0.0501083
PRDX2	-0.153298	0.878339	0.949378
PYCR1	-0.00618333	0.974066	0.993701
ELF1	0.015235	0.960419	0.988673
GTF2H1	0.205462	0.203032	0.669918
RPL9	-0.375147	0.254683	0.681173
ACSL1	-0.232445	0.223239	0.672942
KIF5B	-0.41232	0.266426	0.685316
CSTF2	0.0955717	0.558981	0.809325
ABCC1	-0.883055	0.0167528	0.382246
ABCD1	-0.180826	0.361213	0.728111
TTK	-0.809548	0.238255	0.676499
MCM4	0.227253	0.221416	0.672588
MCM5	0.356867	0.141361	0.64925
MCM7	-0.127731	0.463432	0.766757
SHMT2	0.38129	0.484012	0.774393
HSPA1L	0.542864	0.0611173	0.583566
HSPA4	-0.659139	0.181106	0.655419
GPC1	0.333833	0.390775	0.736701
CTNNA1	-0.315295	0.412652	0.743115
CTNNB1	-0.376731	0.302561	0.702971
PHB	0.0485473	0.790916	0.909453
RDX	-0.343785	0.397156	0.736701
RPA3	-0.232174	0.257842	0.684173
RFC4	-0.18567	0.293505	0.699648
RFC2	-0.163073	0.384817	0.73651
RFC1	0.0584273	0.75695	0.895585
RPL22	-0.0804187	0.826876	0.923271
GTF2F1	-0.148855	0.689009	0.865581
KRT9	-0.680074	0.546687	0.804059
FBN1	3.2464	0.0277909	0.467618
MYH9	-0.724651	0.0754386	0.591557
COPB2	-0.593021	0.209974	0.670824
SOAT1	0.584561	0.0126005	0.328819
ADD1	-0.304111	0.17624	0.655419
BSG	-0.529274	0.182596	0.655419
FUS	-0.335538	0.255524	0.681676
NUP214	0.0823577	0.701558	0.869769
DEK	0.3012	0.39765	0.736701
HMGCL	1.32981	0.0299992	0.477955
FLT4	-1.50637	0.0375411	0.516102
PSMC2	-0.488204	0.178939	0.655419
ARL3	-0.823861	0.216243	0.67227
ATP5F1C	-0.153399	0.487631	0.775209
ATP6V1E1	-0.778733	0.14414	0.650126
RPL4	0.141019	0.685192	0.865017
LONP1	0.156359	0.498248	0.777867
PPP1CC	-0.0790153	0.68362	0.863791
TGFBR1	0.208648	0.255955	0.681894
POLR2I	0.298648	0.241218	0.676499
SREBF1	-0.0772993	0.767349	0.897141
DLST	-0.228093	0.697464	0.86939
SRP14	-0.308649	0.263454	0.684454
NUP62	0.181461	0.447878	0.761925
FDFT1	-0.506016	0.0292669	0.475129
ZEB1	0.359415	0.254013	0.681173
TAGLN2	-1.3753	0.219103	0.67227
ETFB	-0.973798	0.0395009	0.520092
RBMX	2.0568	7.88023e-05	0.01561
BRCA1	-0.194566	0.462773	0.765956
COIL	0.293703	0.192806	0.663885
GGCX	0.382772	0.136736	0.648359
ATP6V1A	0.211213	0.759125	0.895585
HSPA9	-0.403238	0.240064	0.676499
EIF4A3	-0.123045	0.457093	0.765954
IGHMBP2	0.0403028	0.821331	0.922538
RPS19	-0.308458	0.316479	0.706203
RPL3	-0.0939724	0.714754	0.873872
COL15A1	-0.271018	0.401954	0.73766
COL18A1	0.309405	0.349608	0.724484
DDOST	-0.166688	0.301031	0.702971
FEN1	-0.885201	0.115719	0.632301
CUX1	0.221231	0.362882	0.729181
TXLNA	-0.641248	0.354156	0.727682
CCT6A	-0.651834	0.262372	0.684454
PBX1	0.140925	0.628262	0.840011
PBX2	-0.296065	0.419798	0.747368
RPL13A	-0.548579	0.0196834	0.406582
MLH1	-0.367234	0.123742	0.644083
STAT3	-0.621342	0.345966	0.721398
USP8	-0.0327122	0.85227	0.935565
MDH1	-1.06787	0.284697	0.696725
MDH2	-0.238705	0.652532	0.850001
RFC5	-0.15483	0.338963	0.71811
RFC3	-0.141258	0.460613	0.765956
HADHA	0.199781	0.321036	0.707424
EIF2S3	-0.606078	0.0542745	0.559169
CETN2	0.703049	0.0675548	0.58631
ETV6	1.00187	0.312139	0.705036
EIF2D	-0.200738	0.551798	0.805606
PRPH	0.083044	0.707985	0.871581
BUD31	0.588164	0.0456962	0.54021
NAA10	-0.85945	0.311485	0.705036
PNPLA4	0.983705	0.0245193	0.4473
GARS	0.00027617	0.999711	0.999711
IARS	0.0517614	0.743045	0.889369
EIF1	-0.370594	0.260786	0.684454
PRKCI	-0.0814137	0.794443	0.910989
ACTR1B	-0.237545	0.404582	0.738262
ECI1	0.11576	0.856779	0.937415
TMPO	-0.267156	0.2252	0.673614
MTREX	0.0237714	0.903888	0.963679
MTOR	0.204587	0.396871	0.736701
PI4KA	1.03789	0.169012	0.655419
EPS15	-0.0554501	0.83338	0.926734
MLLT3	-0.165374	0.681797	0.863086
RPS27	-0.245289	0.424904	0.750258
HELZ	-0.297966	0.199967	0.666579
NCAPD3	0.353769	0.179468	0.655419
RBM34	0.280652	0.251817	0.679883
LRPPRC	-0.533604	0.154568	0.653801
ACAA2	0.0985144	0.55125	0.805265
RPL35	0.4578	0.17457	0.655419
SLC1A3	0.538129	0.0694624	0.587801
PAFAH1B1	-0.233692	0.565839	0.813524
MCAM	-0.513088	0.421971	0.749367
CRAT	0.343192	0.333408	0.716465
MATR3	0.612906	0.0726251	0.590559
MSH2	-0.473746	0.289624	0.697794
GPD2	-0.465927	0.191981	0.663885
SSR1	0.024431	0.919895	0.973172
SSR2	0.182723	0.564506	0.812725
MAGEA1	-0.204246	0.48337	0.774393
NAMPT	-0.33946	0.428925	0.752137
PSMC4	-0.355381	0.228808	0.674348
TSFM	-0.487834	0.388176	0.736701
PPIC	-0.03787	0.855614	0.93664
VDAC2	-0.441627	0.176454	0.655419
CBX5	0.349666	0.373697	0.734101
USP5	-0.604937	0.657325	0.853831
MAPK8	-0.143425	0.808431	0.918654
MKI67	-0.140347	0.550968	0.805265
RANGAP1	-0.505062	0.115482	0.632301
RECQL	-0.481462	0.144633	0.650126
NOP2	0.453747	0.0861105	0.605561
ATRX	0.301431	0.345795	0.721387
CRKL	-0.573761	0.220601	0.672456
MTIF2	0.000605699	0.998152	0.999711
BAG6	-0.572085	0.137768	0.64925
NSF	-0.318793	0.216673	0.67227
BRCC3	-0.989566	0.240155	0.676499
RPL27A	-0.6823	0.081862	0.599185
RPL5	-0.287404	0.147122	0.652912
RPL21	-0.358497	0.153929	0.653801
RPL28	-0.112682	0.691478	0.866933
RPS9	0.000609247	0.998207	0.999711
RPS5	0.352611	0.153234	0.653801
YAP1	0.224196	0.71179	0.873305
UTRN	1.45275	0.237633	0.676499
IQGAP1	-0.855752	0.0813455	0.599185
STT3A	0.268288	0.142793	0.649476
PLA2G4A	-0.5504	0.296134	0.700738
CAPZA2	-0.0472889	0.823203	0.922538
CAPZB	-0.12674	0.466128	0.7683
QARS	0.0639214	0.68761	0.865495
RPL29	-0.597134	0.229691	0.674348
UQCRFS1	0.577514	0.228538	0.674348
ATP5PO	-0.320279	0.104261	0.618865
LIMS1	-0.926591	0.110775	0.628591
ME1	-1.33729	0.113873	0.630606
IREB2	-0.230865	0.586096	0.823285
RFX3	0.840615	0.281597	0.693637
RFX5	-0.150174	0.481763	0.774263
ARCN1	-0.217279	0.659614	0.854801
LSS	-0.485645	0.226599	0.673614
GCLC	0.642069	0.158569	0.653801
PSMD8	-0.191401	0.544973	0.803589
PRRC2A	-0.155123	0.670525	0.85895
CCT5	-0.756528	0.125956	0.644083
PTDSS1	0.461491	0.0362172	0.51025
NES	0.633433	0.0939172	0.611671
CSNK1A1	0.426212	0.192265	0.663885
CSNK1D	-0.233205	0.301062	0.702971
IDH2	-0.454	0.273874	0.688565
CD97	0.251529	0.400022	0.736701
POLD2	-0.66695	0.130127	0.644083
PXN	-0.129987	0.736	0.886291
NR2C2	-0.129777	0.459666	0.765956
RPL34	-0.0475939	0.790553	0.909453
LMAN1	0.328156	0.631597	0.841443
NASP	0.384156	0.645743	0.848349
FASN	-1.55393	0.0452368	0.539881
CDK8	-1.09408	0.141451	0.64925
CCT3	-0.667156	0.244292	0.676499
MRPL19	0.0287758	0.892171	0.957509
TUFM	-0.151936	0.660182	0.854801
ALDH7A1	-0.321777	0.523867	0.793577
CENPF	0.278159	0.243048	0.676499
SRP9	0.0454037	0.78929	0.909453
CARS	-1.12623	0.0798331	0.595741
HARS2	-0.0336576	0.87994	0.949949
SARS	-2.0439	0.0184313	0.401619
PRIM2	-0.111639	0.595399	0.827749
CSNK1E	-0.317504	0.16884	0.655419
CTCF	-0.0364163	0.895583	0.959113
PSMB3	-0.141833	0.521442	0.79235
PSMB2	-0.00287083	0.993761	0.999711
MCM2	0.00754966	0.959483	0.98811
ACADVL	-0.374315	0.20147	0.667702
YLPM1	0.238617	0.460109	0.765956
TMED10	-0.142812	0.642675	0.847149
RBM25	0.0972501	0.633077	0.841443
NUMB	0.250832	0.50204	0.780326
CLK1	0.621278	0.120928	0.641156
CLK2	0.301517	0.0878433	0.605561
CLK3	0.127327	0.864439	0.942367
EIF2B2	-0.610282	0.289877	0.697794
NUP153	-0.0581919	0.759767	0.895585
RANBP2	-0.192438	0.327683	0.711886
NDUFV1	-0.00761391	0.967968	0.992332
GSK3B	0.612852	0.42456	0.750258
STK19	-0.0476941	0.945412	0.982954
TAF6	0.353844	0.108363	0.624698
LIG3	-0.0773491	0.647856	0.849797
LIG4	0.0554909	0.904196	0.963679
MRE11	-0.253123	0.369307	0.732226
IDH3A	-0.0383458	0.949293	0.985193
GDI2	-2.43599	0.0248934	0.448942
EMD	0.00190888	0.992411	0.999059
CPT1A	-0.153058	0.431713	0.752563
SLC26A2	-1.98012	0.000448532	0.0444251
SERPINH1	-0.325868	0.442709	0.757489
VASP	-2.07027	0.021218	0.417205
DNM2	-0.470041	0.379869	0.735953
METAP2	-1.08447	0.0902915	0.610063
CDK7	0.111623	0.526856	0.796129
KNTC1	-0.648537	0.0734067	0.590559
CDK9	-0.574552	0.076617	0.591931
LRBA	0.391963	0.638303	0.844738
BCAM	1.66714	0.0952373	0.613064
PPT1	-1.05002	0.011116	0.306665
RPL14	-0.304709	0.389884	0.736701
CCT8	-0.25474	0.587725	0.823571
CCT4	-0.992185	0.133218	0.647281
ANXA11	-2.25145	0.000302387	0.0329451
PAPOLA	-1.22103	0.223171	0.672942
FXR1	-0.0182815	0.912605	0.96822
FXR2	-0.133412	0.435529	0.754541
RAB5C	0.154092	0.684324	0.86443
RAB7A	-0.234418	0.494138	0.776019
RAB9A	0.160527	0.674681	0.860948
RAB13	0.00402363	0.981676	0.996171
RAB28	-0.112684	0.575318	0.818308
DAP3	-0.240981	0.360708	0.728111
SMARCA4	0.150264	0.429916	0.752137
IDH3G	-0.484064	0.724517	0.880295
SSR4	-0.000573187	0.997226	0.999711
BCAP31	0.0409879	0.832995	0.926542
BRCA2	0.23431	0.550462	0.805205
MECP2	0.678917	0.0654793	0.58631
HCFC1	-0.0672713	0.664009	0.856378
ALDH3A2	0.0433893	0.823526	0.922538
ALDH5A1	0.125723	0.812896	0.919772
HSD17B4	-0.235185	0.189698	0.663885
PSMD7	-0.0877488	0.703075	0.869769
DYNLT3	-1.01288	0.00429879	0.193135
VAMP7	-0.0135739	0.965339	0.990569
RPS6KA3	0.0183309	0.953977	0.987279
AFF1	0.285514	0.250934	0.679883
HDGF	-2.04444	0.0675269	0.58631
CCNH	0.481057	0.129825	0.644083
MNAT1	1.44148	0.030456	0.480143
NDUFA8	-0.0054686	0.986492	0.99771
HNRNPA3	0.228572	0.439794	0.756597
HNRNPM	-0.149615	0.416904	0.744924
KPNA2	-0.616866	0.0949886	0.613064
KPNA1	-0.415667	0.319936	0.707424
NCBP2	-1.4859	0.162127	0.655419
DGKE	0.388092	0.232668	0.674433
POLR2H	-0.251612	0.537038	0.800618
POLR2J	0.269067	0.458458	0.765956
SLC7A2	0.261749	0.754658	0.894439
AGFG1	-1.11804	0.137008	0.648359
HNRNPF	-0.0648697	0.78843	0.909453
GTF2A1	-0.158866	0.729761	0.883171
MSH6	-0.339646	0.32604	0.711257
KIF11	-0.403288	0.740887	0.888574
ZNF131	0.158236	0.377964	0.735953
ZNF143	-0.349849	0.295632	0.700738
RBM5	0.323852	0.165047	0.655419
RIDA	-0.476991	0.10082	0.618865
MRPL12	0.495642	0.22413	0.673614
CAPZA1	-0.474204	0.0619988	0.583566
CRIP2	-0.644091	0.0978987	0.615583
NUP98	0.017469	0.922014	0.973641
SLC25A1	-0.0583331	0.713501	0.873872
PPP5C	-0.761346	0.115065	0.632301
PLK1	0.123082	0.538959	0.800696
ARFIP2	-0.632599	0.397863	0.736701
ACLY	-0.876871	0.207927	0.670435
METAP1	-0.182471	0.477673	0.772717
SUCLG1	-0.0111892	0.980032	0.995567
COPB1	-0.410753	0.631385	0.841443
COPA	-0.60087	0.27902	0.691678
CTSC	-0.654497	0.258419	0.684197
CLTCL1	-0.898315	0.0523697	0.552608
AP2S1	-0.205232	0.243283	0.676499
HCCS	-0.126781	0.753065	0.893265
SMTN	1.85896	0.00337909	0.169265
SLC16A1	-0.211145	0.733931	0.885443
IST1	-0.819386	0.0172922	0.389488
SEC24C	-0.590459	0.214578	0.67227
SUB1	-0.103624	0.753665	0.893734
POLG	0.174093	0.4589	0.765956
CLNS1A	-1.21658	0.197707	0.665984
BLM	0.284213	0.204315	0.670435
RARS	-0.0524272	0.819465	0.922538
HIRA	0.445136	0.146757	0.652618
ATN1	-0.0779666	0.686478	0.865104
TERF1	0.261651	0.456624	0.765954
PMS1	-0.486657	0.121847	0.641317
PMS2	-0.0396427	0.825862	0.922939
YARS	-0.802066	0.264178	0.684454
USP14	-1.68502	0.0760626	0.591931
HSPA2	-0.241715	0.249415	0.67892
ATP1B3	0.665345	0.105409	0.618865
RAD23B	-0.0449601	0.928445	0.976391
AK2	0.399632	0.440757	0.756597
ALDH18A1	-0.14621	0.341158	0.718939
NAPA	-0.315731	0.223463	0.673013
EIF5	-0.66278	0.297453	0.701461
SLC12A2	0.190563	0.648867	0.849797
PSMD4	-0.60328	0.0659662	0.58631
CSE1L	-0.626448	0.232755	0.674433
VCP	-0.302066	0.411731	0.742377
MFAP1	0.174838	0.53286	0.799669
HADHB	-0.02147	0.893539	0.95818
MANF	0.493364	0.135129	0.647281
ELL	0.149919	0.586617	0.823342
BRPF1	0.339496	0.154462	0.653801
NAP1L1	-0.746323	0.359698	0.728111
ADK	-0.816984	0.02356	0.440663
ADAR	0.154721	0.442455	0.757489
LAMB2	1.28561	0.00123334	0.0839825
PKNOX1	0.360503	0.381807	0.735953
SEC13	-0.410671	0.0863356	0.605561
SNU13	-0.0740413	0.70314	0.869769
NPEPPS	-1.14594	0.0601251	0.580987
HNRNPH2	-0.231607	0.300407	0.702971
OXCT1	0.196677	0.651015	0.850001
EIF3B	-0.531542	0.182351	0.655419
ATP5MF	-0.14383	0.48793	0.775209
RRP1	0.38949	0.0551943	0.562002
MARS	0.0896832	0.556284	0.808129
MAZ	0.341829	0.585235	0.823285
POLE2	0.199455	0.628144	0.840011
AP1S2	2.76291	0.0688504	0.587182
MP68	1.14368	0.0230386	0.436532
ATP5ME	0.302983	0.271268	0.688565
EIF6	-0.742139	0.0128715	0.333483
CTBP2	-0.149555	0.482213	0.774393
NDUFA6	0.166141	0.539432	0.800696
PEX3	0.35135	0.18463	0.659174
HSD17B7	0.665842	0.118201	0.638203
TMEM33	0.603867	0.0219258	0.422799
GEMIN4	-0.253855	0.567861	0.813524
NUP107	0.00358121	0.984143	0.996954
EEFSEC	-0.325785	0.188054	0.663885
SESN2	0.89406	0.252467	0.679883
EPPK1	-0.117005	0.797649	0.913095
YBEY	1.25527	0.104931	0.618865
ARPC4	-0.735238	0.238502	0.676499
ANAPC15	0.646388	0.0907559	0.610908
SEC61G	0.955766	0.00351226	0.171476
TPI1	-0.342146	0.699999	0.869413
EIF3E	-0.65978	0.181341	0.655419
SEC61B	0.113505	0.559453	0.809509
PPP4C	-0.532087	0.133891	0.647281
ROMO1	-0.71727	0.0690631	0.587801
UBE2G2	0.497385	0.154653	0.653801
MYL6	-0.456356	0.264086	0.684454
ACTB	-0.339588	0.18532	0.659825
EIF4A1	-1.1584	0.0685505	0.587182
RPS20	-0.431992	0.299744	0.702971
PRPS1	-0.722106	0.192958	0.663885
PSMA6	-0.460175	0.261435	0.684454
S100A10	-0.3672	0.230419	0.674348
CDC42	-0.132634	0.79412	0.910989
DSTN	-0.511805	0.210427	0.671027
RAB8A	0.0544919	0.855586	0.93664
SPCS3	0.142544	0.701619	0.869769
SRP54	-0.0733582	0.796473	0.912229
RAB2A	-0.94235	0.079653	0.595416
RAB5B	-0.015486	0.956051	0.98811
RAB10	-0.134688	0.69914	0.869413
RAB14	0.179969	0.474284	0.770643
ACTR3	-0.173563	0.690331	0.866243
ACTR2	-0.649447	0.141799	0.64925
ACTR1A	0.158067	0.564263	0.812725
TMEM258	0.105332	0.695506	0.868496
COPS2	-0.124186	0.672481	0.859939
ABCE1	-0.40006	0.395508	0.736701
RAP1B	0.944424	0.0745313	0.590559
RAP2B	0.324213	0.25634	0.682425
MAX	0.315723	0.36716	0.730631
RPS3A	-0.397331	0.0657223	0.58631
PSME3	0.0393849	0.906342	0.964316
RPL15	-0.00394773	0.988703	0.997954
MAGOH	0.125359	0.650165	0.850001
RPL27	-0.408107	0.170956	0.655419
ATP6V0D1	0.159769	0.749036	0.891606
RPL37A	0.485331	0.575519	0.818308
RHOA	-0.127323	0.801892	0.914671
NAA20	-0.448121	0.170906	0.655419
HSPE1	0.912421	0.175216	0.655419
SEC61A1	0.871199	0.00556794	0.212852
STXBP1	-1.06161	0.0791039	0.595122
DAD1	0.0798756	0.653766	0.850481
TGFB2	-0.250882	0.310331	0.705036
COPZ1	-0.954923	0.194091	0.663885
UFM1	-0.717516	0.20319	0.669918
DCAF7	-0.113873	0.532868	0.799669
WDR5	-0.0371823	0.846065	0.932948
AP1S1	-0.300863	0.169045	0.655419
NUTF2	-0.848841	0.395765	0.736701
HNRNPK	-0.236239	0.414196	0.743438
YWHAG	-0.911584	0.224632	0.673614
TIMM10	-0.791462	0.312234	0.705036
RPS7	-0.229604	0.645981	0.848349
PPP1CA	-0.0218153	0.891503	0.95741
PPP1CB	-0.0584522	0.764538	0.896888
PSMC1	-0.479158	0.13409	0.647281
PSMC5	-0.180909	0.506133	0.781903
RPS8	-0.535081	0.194749	0.664617
RPS15A	-0.29967	0.197243	0.665984
RPS16	-0.19533	0.301835	0.702971
YWHAE	-0.964989	0.166414	0.655419
RPS14	-0.335566	0.292382	0.698937
RPS23	-0.19398	0.473434	0.770643
RPS18	-0.509443	0.203969	0.670435
RPS29	1.63796	0.117224	0.634613
RPS13	-0.00154578	0.996731	0.999711
RPS11	-0.0151916	0.933262	0.978959
SNRPE	0.354222	0.497775	0.777867
SNRPF	-0.0218491	0.939239	0.980878
LSM3	0.355957	0.155933	0.653801
LSM6	0.0735053	0.693634	0.867879
SNRPD1	0.178699	0.505825	0.781903
SNRPD2	0.119995	0.536081	0.800618
SNRPD3	-0.00542086	0.979075	0.994878
TMSB4X	-0.300187	0.489306	0.775406
ARF6	-1.26965	0.22844	0.674348
PSMC6	-0.166971	0.383388	0.736118
SELENOT	-0.202043	0.793145	0.91057
RPL7A	-0.238167	0.380825	0.735953
POLR2G	0.1623	0.592839	0.826485
ETF1	-0.966521	0.123123	0.642637
CNBP	0.114765	0.776915	0.903324
YPEL5	-0.0174733	0.963164	0.989969
RPS4X	-0.56957	0.0386239	0.520092
RPL23A	-0.247737	0.484144	0.774393
RPS6	-0.396355	0.231601	0.674348
HIST1H4A	0.156225	0.340322	0.718319
RAB1A	0.242819	0.369594	0.732226
RAN	-0.852086	0.065253	0.58631
RPL23	-0.898016	0.0349108	0.49904
RAP1A	0.206268	0.266263	0.685316
RPS15	-0.422542	0.334591	0.71672
RPS24	-0.237509	0.592273	0.826447
RPS25	-0.412123	0.286886	0.696725
RPS26	-0.160073	0.469446	0.769694
RPS28	-0.48997	0.294793	0.70069
GNB1	0.455964	0.461944	0.765956
POLR2L	0.384567	0.400404	0.736892
RBX1	0.765716	0.0148025	0.353262
GNB2	-0.0122282	0.961518	0.988977
RPL30	-0.393821	0.067649	0.58631
RPL39	-0.396472	0.337575	0.71811
RPL31	-0.264253	0.532142	0.799131
RPL10A	-0.0167955	0.963501	0.990082
RPL32	-0.518584	0.12571	0.644083
RPL11	-0.467752	0.128425	0.644083
RPL8	-1.02433	0.0269923	0.463069
PPIA	-0.491983	0.530846	0.797733
GRB2	-0.200535	0.632799	0.841443
TRA2B	0.0870024	0.801964	0.914671
RAC1	-0.406076	0.0926025	0.6111
AP2B1	-0.152233	0.389328	0.736701
GNAI1	1.09354	0.0530512	0.555763
YWHAZ	-1.05006	0.251376	0.679883
PPP2R2A	0.0812568	0.893209	0.958062
SUMO1	-1.16781	0.0813889	0.599185
DYNLL1	0.364159	0.285764	0.696725
DYNLT1	0.112135	0.63432	0.841513
RPL38	-0.297947	0.311035	0.705036
SKP1	-0.0028752	0.988478	0.997954
RPS21	-0.305477	0.248957	0.678882
EIF5A	-0.0928152	0.824526	0.922538
RACK1	-0.3902	0.135269	0.647281
ACTG1	-0.361757	0.0764564	0.591931
ACTG2	0.443881	0.246506	0.678061
SUPT4H1	0.383276	0.17158	0.655419
UBE2I	-0.736045	0.0740803	0.590559
YBX1	-0.467448	0.387032	0.736701
SEC11A	0.153411	0.601317	0.829809
CSNK2B	-0.939546	0.0075023	0.24958
TPM4	-1.65426	0.122086	0.6418
EEF1A1	-1.48338	0.029249	0.475129
TUBA4A	-0.78167	0.352813	0.726798
TUBB4B	-0.903094	0.0940819	0.611671
CSNK2A1	0.112372	0.681472	0.863086
HIST1H3A	0.218075	0.738208	0.888213
FAM193A	0.759711	0.192882	0.663885
NOP14	0.154935	0.593473	0.826576
IGBP1	-0.359334	0.523892	0.793577
RBM6	0.377275	0.105492	0.618865
EIF4G2	-0.285249	0.403501	0.737734
RPP38	0.246225	0.518381	0.79106
RPP30	-0.0820442	0.62002	0.836729
GTF2I	0.279133	0.167405	0.655419
PIP4K2B	0.568875	0.428218	0.752137
CNTNAP1	0.343586	0.508598	0.783886
SRPK2	-0.204324	0.262086	0.684454
PHC1	0.803982	0.0175554	0.392341
CCT2	-0.638025	0.225946	0.673614
SLC35A2	0.536042	0.205366	0.670435
RAE1	0.127975	0.503033	0.780326
GSTO1	0.927172	0.510336	0.785051
ST5	0.793045	0.134703	0.647281
PRKDC	0.0938974	0.62049	0.836729
ARG2	-0.349539	0.824069	0.922538
NTHL1	0.147463	0.53764	0.800618
ADARB1	0.0512504	0.804415	0.916268
BASP1	-0.358557	0.357308	0.728111
TMF1	1.12033	0.022805	0.435895
MRPS22	0.123753	0.676392	0.861361
MRPS25	-0.273946	0.273211	0.688565
MRPS10	-0.299429	0.723192	0.879127
MRPS35	0.0341129	0.910697	0.967532
MRPS5	1.03604	0.0545736	0.559604
MRPS11	-0.445763	0.0723145	0.590559
MRPS15	-0.516411	0.157835	0.653801
MRPS21	-0.725569	0.0868966	0.605561
MRPS34	-0.461408	0.237508	0.676499
MRPS9	0.284622	0.361815	0.728111
HMGN5	-0.744129	0.0736406	0.590559
LACTB	0.0949537	0.705957	0.87056
LSM11	0.0315006	0.884322	0.952751
RPL24	-0.499431	0.234338	0.675426
TXNL4A	-0.113815	0.66973	0.858762
CBX1	-0.131106	0.811564	0.919126
ERH	-0.0306951	0.942373	0.981507
RHOG	-0.27586	0.540978	0.801082
RPL19	-0.116765	0.620653	0.836729
SRSF3	0.417123	0.233669	0.675285
H3F3A	0.559212	0.394375	0.736701
FOXK1	-0.875986	0.0066998	0.235466
HTD2	0.608804	0.194121	0.663885
CCZ1B	-0.658598	0.0579448	0.575224
DAB2	-0.733853	0.399123	0.736701
HSPG2	-0.13562	0.467487	0.768505
RBM10	0.382274	0.153221	0.653801
RBM3	0.198276	0.450818	0.762997
CYCS	-0.264242	0.396427	0.736701
TFAM	0.129643	0.434878	0.754458
SLC25A3	-0.231122	0.455198	0.765916
HDLBP	-0.640629	0.0916787	0.6111
GTF2B	-0.313204	0.482934	0.774393
CDK5	-0.681247	0.194382	0.663885
CDK17	0.93993	0.00422163	0.193135
PURA	0.00836648	0.970547	0.992641
CLTC	-0.602375	0.240722	0.676499
HSF1	-0.522802	0.216865	0.67227
NFKB2	-0.0547778	0.827822	0.923286
FKBP3	-0.362502	0.345512	0.721262
REEP5	-0.72348	0.238245	0.676499
HNRNPU	0.345184	0.13673	0.648359
SPTBN1	0.22798	0.271349	0.688565
TIAL1	-0.257583	0.272569	0.688565
SRSF2	-0.437743	0.116072	0.632301
FOXK2	0.273529	0.702541	0.869769
CAP1	-1.12187	0.248696	0.678882
HMGCS1	-0.621886	0.283852	0.696483
IFITM3	-0.603912	0.207149	0.670435
SLC7A5	-0.540287	0.287562	0.696775
DR1	0.0705807	0.889847	0.956505
TFAP4	0.481047	0.0180474	0.395228
EXOSC10	0.266403	0.224468	0.673614
OTUD4	-0.834008	0.0176866	0.393256
PFKP	-1.14142	0.260354	0.684454
SATB1	0.482409	0.366792	0.730306
XPC	0.194646	0.364765	0.730022
EWSR1	-0.511114	0.225664	0.673614
OCRL	-0.159731	0.605344	0.83168
PLCB3	-0.859231	0.0306327	0.480205
AKAP17A	0.327305	0.204032	0.670435
DHODH	-0.106763	0.486893	0.775209
OGDH	0.339015	0.310233	0.705036
CENPE	0.0488341	0.933854	0.979244
KIF23	0.0459157	0.803938	0.915964
COL7A1	0.155137	0.358999	0.728111
SP3	0.681646	0.538971	0.800696
RPL18A	-0.218629	0.443581	0.757707
FKBP4	-1.1896	0.0951102	0.613064
PLOD1	0.0791432	0.657001	0.853671
NUCB1	-1.50987	0.0483248	0.544785
RPL6	-0.253161	0.464946	0.767514
TOP2B	0.101085	0.578299	0.819319
SLC25A11	-0.505512	0.0402634	0.520896
DST	0.0856699	0.689959	0.866243
CREM	0.739033	0.0721257	0.590559
MLLT1	-0.0815673	0.728737	0.882667
MECOM	-0.0159184	0.948579	0.985193
KMT2A	0.39043	0.0913569	0.6111
TNFAIP2	-1.09336	0.0368081	0.511701
CENPC	0.252661	0.250472	0.679674
LMNB2	0.129897	0.466956	0.768505
PLAUR	-0.287911	0.607189	0.831964
TAP1	0.0092374	0.964366	0.990504
CEBPZ	0.441818	0.045341	0.539881
EIF4G1	-1.07474	0.1678	0.655419
KRT17	0.698843	0.0163308	0.37656
NOTCH2	0.774634	0.0503721	0.548251
TLE3	0.101475	0.842864	0.931575
PRKCQ	1.08269	0.040791	0.520896
GLO1	-0.432128	0.539223	0.800696
SSBP1	0.194786	0.396559	0.736701
YWHAH	-0.503261	0.286457	0.696725
PLP2	-0.744016	0.274996	0.689156
CSTF1	0.140925	0.474623	0.770643
DNM1	-0.272664	0.825665	0.922939
PTPN12	-0.578715	0.26558	0.685316
SRSF11	-0.1131	0.55742	0.808398
EEF1A2	-0.484822	0.23813	0.676499
CALD1	-0.890397	0.333207	0.716387
FPGS	0.116467	0.710908	0.872713
CTDSPL2	0.110859	0.555724	0.807821
PTPN11	0.579162	0.521504	0.79235
GFPT1	1.02181	0.338992	0.71811
EXOSC9	-0.16226	0.413515	0.743438
RBPJ	0.0309752	0.872576	0.947592
APLP2	-0.534009	0.430625	0.752434
GABPA	-0.313761	0.364577	0.730022
RING1	-0.00513634	0.977397	0.994515
FMR1	0.205542	0.217632	0.67227
PRDX1	-1.36117	0.148618	0.653657
CHRND	0.447104	0.0877171	0.605561
RPL18	-0.253993	0.397093	0.736701
C1QBP	-0.35369	0.182601	0.655419
CKAP4	-0.128884	0.527709	0.796548
COL16A1	0.273781	0.549989	0.805205
TJP1	0.0279397	0.858209	0.938068
KHDRBS1	0.213256	0.463952	0.766974
BAX	-0.356005	0.460262	0.765956
POLE	0.00415195	0.979126	0.994878
SRSF1	0.11362	0.666123	0.857596
ACTN3	-0.3196	0.216634	0.67227
SRSF4	0.427131	0.139817	0.64925
DHX9	0.160008	0.573528	0.816838
CRYZ	-1.72671	0.316139	0.706203
GOLGA3	-1.04034	0.0390913	0.520092
GOLGA2	0.265877	0.403366	0.737734
LGALS3BP	-0.530045	0.0162074	0.37656
EHHADH	-0.27675	0.483374	0.774393
SPOCK1	0.733485	0.189646	0.663885
ADCY1	-0.576659	0.243332	0.676499
SSRP1	-0.686821	0.0162525	0.37656
CAMSAP2	0.749276	0.181214	0.655419
SLFN5	0.356787	0.197419	0.665984
NSUN2	-0.88615	0.0102307	0.303303
RBBP4	0.324214	0.345474	0.721262
NCBP1	0.0381294	0.845105	0.932948
MGAT5	-0.342328	0.414383	0.743466
EP300	-0.0519415	0.848232	0.933703
AHNAK	-0.819007	0.174111	0.655419
FCHO2	-0.60927	0.235092	0.675763
HSPA14	-0.84512	0.161411	0.655419
LAMTOR4	1.12725	0.000946674	0.0741434
NEXN	0.607753	0.118611	0.638945
MGAT2	0.0898592	0.624411	0.839287
GALNT2	0.338579	0.132219	0.647281
GALNT1	-0.154671	0.394515	0.736701
AP1B1	-0.501062	0.206267	0.670435
CPSF1	0.322382	0.165928	0.655419
PMPCA	-0.102984	0.596712	0.827749
ST3GAL4	0.646442	0.138915	0.64925
WASHC5	-1.13615	0.10638	0.619769
NUP160	0.0213277	0.908966	0.966636
TBL3	0.238047	0.26319	0.684454
GTF3C1	0.321621	0.0967975	0.614227
TWF1	-1.20211	0.257938	0.684173
HYAL1	0.172153	0.575093	0.818308
ASPH	0.000238535	0.9991	0.999711
TFCP2	-0.0957307	0.761892	0.89652
AKAP13	-0.0500639	0.936654	0.979656
KCNH2	0.39249	0.220833	0.672529
SMARCB1	0.0787391	0.747956	0.891574
BPTF	0.370207	0.150275	0.653657
CDC20	-0.276804	0.135939	0.647281
GRSF1	-0.100757	0.856002	0.93683
NFIA	-0.339132	0.400968	0.736945
SFSWAP	0.47697	0.0994476	0.617368
CHD3	0.318059	0.159544	0.653801
SF3A3	0.132546	0.481213	0.773848
TP53BP1	0.254706	0.384405	0.736369
IFRD2	-0.580324	0.221619	0.672588
TRIM26	-0.314848	0.24661	0.678061
AIMP1	-0.0130028	0.950661	0.985794
ILF2	0.232516	0.194342	0.663885
ILF3	0.0571969	0.782763	0.905811
LMAN2	-0.365215	0.239362	0.676499
EPS8	-0.158899	0.628527	0.840011
TRAP1	0.313211	0.166102	0.655419
DLG1	0.143481	0.629451	0.840277
MYO1E	-0.166708	0.440798	0.756597
PPP1R8	0.279008	0.326251	0.711257
BNIP1	-0.362317	0.120263	0.641009
CSTF3	-0.023844	0.885363	0.953401
ECH1	-0.0661271	0.656594	0.853396
PRDM2	0.275269	0.370713	0.732304
STRN3	-0.579877	0.414072	0.743438
CDC16	0.215717	0.273439	0.688565
FLII	-0.82585	0.10466	0.618865
TRIM32	-1.44215	0.000205504	0.0288619
MRPL28	0.411713	0.0901682	0.610063
ACACA	-1.0479	0.182901	0.655419
GPS1	0.239713	0.370984	0.732304
CHAF1A	0.233924	0.370633	0.732304
CHAF1B	0.133508	0.458058	0.765956
IK	0.108488	0.653202	0.850001
REST	0.171661	0.6827	0.863503
RLF	0.898357	0.0186238	0.40366
PRKAA1	-0.521718	0.193227	0.663885
PPFIA1	-0.127318	0.444677	0.758475
EIF2B5	-0.601377	0.378731	0.735953
TARDBP	0.0973051	0.529005	0.797442
HNRNPA0	0.212033	0.336608	0.71733
AIMP2	0.0207738	0.910551	0.967532
PRDX4	-1.11804	0.218008	0.67227
CBX3	-0.239967	0.401278	0.736945
STK3	0.375153	0.535699	0.800618
STX5	0.0497351	0.818813	0.922538
PSMD2	-0.659748	0.0635472	0.58631
DDX10	-0.0244724	0.911378	0.967613
DNAJC3	0.836432	0.340309	0.718319
GPS2	1.07654	0.176769	0.655419
SRSF9	0.0990431	0.68073	0.862892
SRSF5	0.0143796	0.94038	0.981507
SRSF6	0.0598486	0.808535	0.918654
MAD2L1	-0.399789	0.382554	0.736038
TRIM28	-0.217545	0.292697	0.698937
G3BP1	-0.620257	0.0657848	0.58631
KCNAB2	-0.282563	0.55486	0.807642
SKP2	-0.309362	0.436102	0.754541
PABPC4	-0.406751	0.0941788	0.611671
ATM	0.0221244	0.921138	0.973641
GRB10	0.557913	0.609144	0.833051
IFIT5	-1.5475	0.218403	0.67227
MTA1	0.106079	0.635008	0.841912
PTPRS	0.0270246	0.957899	0.98811
EIF3I	-0.369676	0.307704	0.705036
PPIL2	0.370429	0.0906329	0.610908
PPP2R5C	0.232681	0.405102	0.738675
CTBP1	-0.149346	0.519095	0.791815
PDE3B	-0.698163	0.366699	0.730306
TARBP1	-0.300077	0.576476	0.818334
MRPL49	0.00387798	0.983016	0.996727
DYNC1I2	-0.674982	0.121335	0.641156
ORC1	0.108318	0.619756	0.836729
ORC2	0.120443	0.490718	0.775406
ILK	-0.8032	0.10902	0.625965
NNT	0.649668	0.26194	0.684454
SNTB2	-0.449047	0.0305185	0.480143
XRCC4	-0.145449	0.64882	0.849797
PPIG	0.175237	0.480948	0.773848
TCOF1	-0.138959	0.651459	0.850001
SF3B2	-0.0848249	0.632016	0.841443
OS9	-0.273255	0.784719	0.907384
GOLGA4	-0.376468	0.360377	0.728111
PDAP1	-0.553319	0.34557	0.721262
ADAM9	-0.575175	0.0100255	0.303303
ADAM15	-1.57468	1.79025e-05	0.00600146
TMED1	-0.273778	0.391107	0.736701
FKBP5	0.40064	0.14042	0.64925
TUSC3	0.150811	0.487672	0.775209
TOP3A	0.15719	0.553522	0.806749
SMAD4	-0.680288	0.24755	0.678882
PICALM	-0.218044	0.571318	0.815527
SQSTM1	-0.621211	0.163829	0.655419
MED21	-0.515181	0.227894	0.674348
MTX1	0.119907	0.588075	0.823796
NAB1	0.0631332	0.849312	0.933964
PRPF4B	0.53143	0.0101491	0.303303
ATR	0.131006	0.472635	0.770643
EIF4EBP1	1.86156	0.0316801	0.491324
RIPK1	-1.16864	0.363362	0.729739
HDAC1	0.300539	0.203432	0.669918
CAMK2D	-0.64034	0.233567	0.675285
DCTN2	-0.280524	0.38911	0.736701
NAE1	-0.663851	0.176611	0.655419
SNW1	-0.0361326	0.821879	0.922538
STIM1	0.257079	0.694174	0.867921
TRA2A	0.00621616	0.978522	0.994728
KRR1	0.00329403	0.991258	0.998717
PEX6	-0.472715	0.186475	0.662662
PWP1	-0.201801	0.377414	0.735953
CUL1	0.0270499	0.873946	0.948371
CUL2	-0.412158	0.200139	0.666579
CUL3	-0.236212	0.209415	0.670503
CUL4A	0.0454562	0.826434	0.92325
CUL4B	-0.127394	0.486404	0.775045
TP53BP2	-0.236155	0.248523	0.678882
RAB32	0.626406	0.316788	0.706531
TPBG	-0.0763942	0.748317	0.891606
ALKBH1	-0.640363	0.101798	0.618865
MOGS	-0.294434	0.579948	0.819426
ALCAM	1.00773	0.162801	0.655419
LAMB3	1.18869	0.241603	0.676499
RUNX3	0.656259	0.0257585	0.451539
THOC5	-0.0059402	0.983998	0.996954
SPTAN1	-0.115788	0.586075	0.823285
GNL2	0.23734	0.145152	0.650126
AUH	0.217663	0.427139	0.751503
DDX39B	0.0588689	0.774925	0.902009
EXOSC2	0.0184509	0.90596	0.964316
KLF5	0.0544038	0.757997	0.895585
GTF2H2	0.0454924	0.910002	0.967265
GTF2H3	0.212722	0.514749	0.788498
BYSL	-0.25433	0.207962	0.670435
IDI1	-0.637484	0.410099	0.741673
CBFB	0.190629	0.435629	0.754541
NFYC	0.106398	0.621668	0.837734
CDK13	0.147112	0.46226	0.765956
CKAP5	-0.451395	0.218335	0.67227
CIRBP	0.147846	0.522039	0.79235
HNRNPD	-0.143248	0.433915	0.753988
NID2	0.476084	0.173857	0.655419
DAG1	-0.136201	0.569324	0.814838
VEZF1	0.466123	0.230101	0.674348
DSG2	-0.235567	0.33064	0.714597
BOP1	0.111262	0.5397	0.800821
UBE4A	0.78623	0.0165929	0.380588
2020-09-06	-0.916101	0.0300546	0.477955
URB2	0.243674	0.312607	0.705036
DHX34	0.0716517	0.693135	0.867818
MORC3	0.0556645	0.819353	0.922538
SAFB2	0.194807	0.493349	0.775453
EIF3A	-0.308862	0.526261	0.795782
ARHGEF7	-1.16034	0.422636	0.749795
UBAP2L	-0.601975	0.0717317	0.590559
SCRIB	-0.251753	0.286194	0.696725
GIT2	-0.589479	0.272979	0.688565
MLEC	-0.169829	0.286847	0.696725
TFDP1	1.16066	0.0618351	0.583566
WRN	-0.02244	0.941695	0.981507
MRPL58	0.122885	0.715751	0.873982
BTG3	0.265205	0.461676	0.765956
ZMYM3	0.0230323	0.921556	0.973641
DCTN1	-0.367093	0.261143	0.684454
DYNC1H1	-0.414816	0.31075	0.705036
NPAT	-0.140682	0.766614	0.897129
EIF4A2	-0.87178	0.0822136	0.599185
ELOA	0.0874102	0.72101	0.877209
CTTN	-0.529811	0.304997	0.703268
ENDOG	0.159436	0.464091	0.766974
FLOT2	-1.41352	0.128526	0.644083
TRIM25	-0.643928	0.204529	0.670435
FLNC	-0.842927	0.13449	0.647281
FKBP8	0.130038	0.59395	0.826881
FAM50A	-0.568802	0.492016	0.775449
FRG1	-0.232435	0.330899	0.714597
PDE3A	-0.264807	0.302218	0.702971
CAPRIN1	-0.585419	0.0534966	0.557201
NFE2L1	0.648003	0.00835721	0.269783
RBM39	0.0253614	0.86765	0.944596
HLTF	-0.314523	0.278498	0.691678
SQLE	-0.0869949	0.728708	0.882667
PDIA5	-0.478347	0.105969	0.619769
PRPSAP1	-2.42963	0.000922596	0.0741434
DHX8	0.321351	0.240374	0.676499
SEMA3A	0.582013	0.147509	0.653382
MCM6	-0.114369	0.484532	0.774611
ITPR2	0.340207	0.161106	0.655419
ITPR3	0.124469	0.615851	0.835293
INPP5A	0.263588	0.462258	0.765956
ITPR1	0.15566	0.503364	0.780326
RASA3	-0.499025	0.461274	0.765956
PLS1	-1.22619	0.134893	0.647281
TRIP12	0.26978	0.117014	0.634613
PUM1	-0.336809	0.213998	0.67227
ESPL1	-1.13948	0.0660013	0.58631
MDC1	0.549188	0.273481	0.688565
CLINT1	-0.635403	0.176857	0.655419
MELK	-0.332692	0.28649	0.696725
SMC1A	0.316993	0.147905	0.653382
RRP1B	0.182666	0.353198	0.72685
GSE1	0.433319	0.0548596	0.561216
PDCD11	0.584625	0.0249512	0.448942
GINS1	0.235619	0.267322	0.685692
BMS1	0.71475	0.0928935	0.6111
USP10	-0.344454	0.192817	0.663885
MESD	-0.104661	0.762551	0.89652
GANAB	0.279458	0.573066	0.816685
MBTPS1	0.261144	0.430427	0.752434
MFSD10	1.43079	0.222968	0.672942
LBR	0.45338	0.0634772	0.58631
MVP	-0.671222	0.175346	0.655419
LTBP1	0.7243	0.504332	0.780774
CBX2	0.424765	0.154571	0.653801
GOLGB1	-0.254222	0.137021	0.648359
KIF22	-0.000304253	0.998619	0.999711
MEF2D	1.3558	0.011278	0.306665
CHD4	0.116912	0.619274	0.836729
ARID5B	0.468435	0.484217	0.774393
DRAP1	0.404355	0.567549	0.813524
NFIX	0.0311219	0.866255	0.943452
ZNF638	0.0844389	0.705446	0.870423
KPNB1	-0.00821527	0.96894	0.992395
NOLC1	-0.0395726	0.863902	0.942163
NUMA1	0.247688	0.310441	0.705036
PSME4	0.15074	0.524991	0.794413
SHPRH	0.847521	0.00486066	0.201797
SLMAP	-0.425568	0.387014	0.736701
ATXN7L3	0.200565	0.662495	0.855706
NAA25	-0.4308	0.397833	0.736701
FASTKD3	-0.153033	0.480325	0.773848
NCAPH	-0.40703	0.15068	0.653657
SPCS2	0.504332	0.127952	0.644083
EMC2	0.134262	0.549461	0.805205
WTAP	-0.0566988	0.79252	0.910333
PSMD6	0.0152846	0.961343	0.988977
MORF4L2	-0.283254	0.615502	0.835293
ABRAXAS2	-0.363374	0.409336	0.741673
2020-09-02	-0.907036	0.179314	0.655419
SART3	-0.304632	0.290817	0.698282
NCAPD2	-0.259552	0.647127	0.849452
SUZ12	0.385121	0.0623429	0.58554
EXOSC7	0.0323757	0.860511	0.939641
ACAP1	-1.2482	0.0802535	0.596834
EFTUD2	0.1444	0.546863	0.804059
LARS2	1.20135	0.098989	0.616358
SNX17	-1.82747	0.00337271	0.169265
KARS	-0.222817	0.174836	0.655419
SETDB1	-0.759779	0.119323	0.640404
RRS1	0.257383	0.156212	0.653801
POLD3	-0.973132	0.177843	0.655419
EIF4H	-1.36863	0.16889	0.655419
KIF14	0.177043	0.326596	0.711297
BRD3	0.0818365	0.697933	0.86939
WDR43	0.472895	0.161952	0.655419
ACOX1	0.812471	0.0136904	0.342196
OXA1L	0.336623	0.372247	0.733386
EEA1	-0.0830645	0.820432	0.922538
PDIA6	-0.728942	0.239837	0.676499
PCOLCE	-0.427754	0.18726	0.662939
PDK1	0.239091	0.340579	0.718319
PDK3	0.375598	0.310379	0.705036
PEA15	0.539622	0.0669434	0.58631
PGM5	0.108743	0.642846	0.847149
EBP	0.708645	0.113291	0.630549
CDK10	-0.10539	0.710225	0.872613
PLCB4	0.335798	0.275315	0.689156
PLEC	-0.0614334	0.701293	0.869769
PCM1	-0.239739	0.386519	0.736701
PON2	0.29918	0.248498	0.678882
PTGES3	-1.31646	0.0329049	0.496812
NONO	0.378671	0.177701	0.655419
RAB35	0.0812406	0.715714	0.873982
RNPS1	0.179319	0.536466	0.800618
RBBP5	0.088395	0.730531	0.883613
RCN1	-0.0663911	0.823781	0.922538
ZMYND11	0.182112	0.60682	0.831964
LRRC41	1.51778	0.189873	0.663885
TTF1	0.322265	0.143444	0.650126
TMED2	0.177642	0.645772	0.848349
PCBP1	-0.644316	0.173259	0.655419
PCBP2	0.114348	0.769746	0.898622
ELOC	-0.721454	0.0702551	0.587801
ELOB	-0.433016	0.332389	0.715333
UBE3C	0.333724	0.404706	0.738262
[truncated: 2,359 more rows]

## Sheet: X20minEGFvsCFR6
	EGF_20min_FR6_vs_EGF_CTRL_FR6_logFC	EGF_20min_FR6_vs_EGF_CTRL_FR6_pval	BH_pvalue
ALG9	0.414231	0.390573	0.793722
ARHGEF18	0.508666	0.353091	0.78081
TMED7-TICAM2	0.189889	0.835546	0.946465
GPR75-ASB3	0.145072	0.572122	0.852082
RPL17-C18orf32	0.323354	0.251101	0.738458
PPAN-P2RY11	0.146202	0.631573	0.878386
LOC102724159	0.0597119	0.803046	0.937568
HNRNPCL4	1.13527	0.0096076	0.368915
ZNF320	-0.329079	0.715421	0.905214
ATP6AP2	0.750575	0.208687	0.732081
TJP2	-0.685194	0.0781856	0.617507
LRRC57	0.511193	0.41618	0.802501
WRB-SH3BGR	0.0377361	0.906834	0.968217
RBM47	-0.307392	0.371967	0.78701
UBA6	0.0873522	0.812732	0.941566
ESYT2	0.267672	0.357563	0.781607
MED19	0.410933	0.2182	0.732081
SHTN1	-1.16561	0.246235	0.738378
ILVBL	-0.0628308	0.806993	0.939457
PLEKHG3	-0.160815	0.719573	0.908082
NBAS	1.0187	0.180458	0.729928
VWA8	0.352701	0.155654	0.717354
SBNO1	-0.869774	0.0601397	0.597573
GTPBP10	0.0967703	0.735561	0.913347
WDR91	0.0471909	0.873629	0.960219
CNOT1	-0.125363	0.613943	0.872907
BDP1	-0.332253	0.491719	0.819391
GOLGA8O	0.270245	0.321101	0.771169
MAP1LC3B2	0.787875	0.038348	0.567825
C5orf51	-0.578672	0.388878	0.793722
SMCHD1	0.272504	0.407301	0.802501
METTL15	-0.196438	0.411009	0.802501
CCDC85C	0.0417602	0.914784	0.970472
SAC3D1	-1.32206	0.0487382	0.586113
POM121C	0.380452	0.330716	0.777874
CYSRT1	0.83443	0.0273358	0.516078
PHF20L1	-0.0210797	0.948783	0.980539
EIF3CL	-0.0662044	0.815219	0.941804
GPR89A	-0.303551	0.337589	0.777874
TAP2	0.16101	0.51301	0.82603
GOSR2	0.247122	0.332102	0.777874
NACA	-1.08868	0.0582617	0.588637
MTG1	0.0378325	0.881303	0.960682
C11orf98	-0.194992	0.356406	0.781327
CD59	0.355709	0.479887	0.819391
TUBB1	0.111888	0.749964	0.919009
BCKDHA	0.525795	0.137235	0.696775
RTEL1-TNFRSF6B	0.229239	0.518741	0.82962
SPECC1L-ADORA2A	-0.292896	0.477597	0.819384
PI4K2B	-0.0214075	0.931077	0.976815
RPS17	-0.190676	0.461888	0.815506
STX16-NPEPL1	0.415462	0.115369	0.670253
RBM7	-0.590277	0.392655	0.793722
NDUFA11	0.713162	0.391796	0.793722
AGPS	0.252138	0.35681	0.781327
UBXN8	1.20251	0.016434	0.415992
KIF2A	-0.402037	0.362128	0.784295
DDX39A	-0.0659123	0.899728	0.96645
PDLIM1	-0.288344	0.597496	0.865643
ACOT7	0.571989	0.173044	0.729928
MYO1C	0.0478355	0.862359	0.956806
SNAP23	1.57307	0.0365661	0.558267
HAX1	0.194334	0.63009	0.878386
AIP	0.635878	0.0631505	0.603431
GTPBP1	-0.335211	0.283522	0.75245
STXBP3	0.518222	0.212851	0.732081
SMAP	-0.520287	0.632232	0.878485
AP3B1	-0.711039	0.0123569	0.392279
LGALS8	1.49907	0.0552314	0.588637
NDUFS8	0.523435	0.0305279	0.542438
TNFRSF10A	1.14572	0.0218566	0.468439
PSMD11	-0.332765	0.176881	0.729928
PSMD12	0.0398758	0.885324	0.962852
MEN1	-1.16801	0.0319346	0.548094
CBX4	0.243538	0.526668	0.833216
PGRMC1	0.356879	0.202234	0.729928
SUPT5H	-0.111945	0.673894	0.891248
TAF4	-0.656248	0.284157	0.75245
HIP1	0.150936	0.651701	0.88291
CLIC1	0.0693405	0.738705	0.914498
EIF3F	-0.504264	0.22603	0.732081
WWP2	0.536258	0.0882432	0.630647
CDC7	-1.88051	0.129371	0.684554
IPO5	-0.0833641	0.661093	0.884947
POLRMT	-1.01336	0.0665066	0.612066
EEF2K	0.378497	0.222009	0.732081
SAP18	-0.0452865	0.831488	0.945014
IGF2BP3	-0.0676406	0.781536	0.929116
DNM1L	-0.286743	0.487581	0.819391
RTCA	0.24089	0.679321	0.893211
PIK3C2A	-0.167367	0.50558	0.823787
IFRD1	-0.170083	0.751155	0.919009
PIK3R2	1.02381	0.161888	0.719838
GOLIM4	0.273408	0.658845	0.88358
AGRN	0.287018	0.462018	0.815506
PLOD2	0.0550704	0.82684	0.944156
EXOC5	-0.0869024	0.69763	0.897236
PSMD14	0.432119	0.506289	0.82394
ZNF593	-0.261738	0.399143	0.796345
BIN1	0.534619	0.42909	0.805396
KPNA3	0.0466698	0.927497	0.97632
PES1	-0.00599588	0.982193	0.994484
SDCBP	0.10803	0.674475	0.891412
PITPNM1	-1.5286	0.240833	0.737887
MPHOSPH10	0.253078	0.506565	0.82394
NOP56	0.375583	0.300756	0.763742
DDX3X	-0.478071	0.209911	0.732081
PODXL	0.943144	0.358932	0.782667
PIR	-0.287601	0.664652	0.886529
KPNA4	0.129094	0.708566	0.901341
PPP6C	-0.202069	0.562076	0.847692
PDXK	-0.424537	0.355263	0.781327
SCD	0.163767	0.599216	0.86632
ARID1A	-0.0654172	0.937674	0.978039
BHLHE40	-0.287819	0.500335	0.82143
C2CD2L	0.330658	0.250773	0.738458
NEMP1	0.358356	0.533228	0.83824
NDUFAB1	0.930149	0.1289	0.684554
CIT	0.123927	0.609941	0.872407
COPE	-0.390518	0.11054	0.664354
EIF1AY	-0.37974	0.236817	0.736577
AP3D1	-0.661319	0.0699149	0.61683
ABLIM1	-0.00575555	0.986518	0.997008
CHD1	-0.196616	0.451312	0.812756
CHD2	0.254886	0.64893	0.882708
TOR1A	0.302952	0.282511	0.75183
ADAM10	0.162563	0.620411	0.874586
EI24	0.151204	0.726813	0.910798
KMT2D	0.477307	0.585234	0.859266
RGPD8	0.985423	0.0690923	0.613838
IMPA2	-0.209416	0.818124	0.942907
MAP2K7	0.613132	0.22349	0.732081
PDCD5	-0.408517	0.428859	0.805396
PRMT5	-0.33879	0.614422	0.872907
SLC9A3R1	-1.23802	0.0155589	0.402841
CHEK1	-0.436943	0.0767656	0.617507
TNFRSF10B	0.539991	0.269504	0.74704
TPP1	2.58629	0.0191201	0.442007
TCERG1	-0.480342	0.164104	0.723277
NDC80	-0.230779	0.367583	0.786294
POLR3A	0.0363617	0.92823	0.97632
PSMA7	-0.57859	0.0367419	0.558267
SCAMP3	1.59923	0.0300155	0.541834
BCKDK	0.47696	0.541675	0.842252
MGST3	0.480877	0.0689651	0.613838
GEMIN2	0.430064	0.435006	0.807696
TAX1BP3	-0.10745	0.771765	0.925106
GIPC1	-0.492033	0.0730153	0.617507
HAT1	-0.283484	0.433433	0.806854
CASK	0.273843	0.347369	0.779485
UQCRQ	0.184582	0.542883	0.842879
MYL12B	-0.435684	0.249956	0.738458
AURKA	-0.0363502	0.892836	0.965498
DSCR3	-1.02905	0.209972	0.732081
PPP1R12A	-0.265585	0.438947	0.808742
SLC27A2	0.274496	0.388815	0.793722
GAK	-0.187387	0.44138	0.810002
HNRNPDL	-0.0992949	0.672598	0.890313
XPO1	-0.505799	0.1061	0.659451
BTAF1	-0.0168208	0.962937	0.985924
ARHGEF10	0.145621	0.612009	0.872907
SPTBN2	0.282956	0.172432	0.729928
SEC16A	-0.47261	0.0893881	0.631826
PLXNB2	0.936574	0.143696	0.704642
U2SURP	-0.00046235	0.998188	0.999993
SETD1A	-0.555751	0.19169	0.729928
N4BP3	0.478115	0.0807248	0.620992
SYNM	0.116931	0.632253	0.878485
PFAS	0.298368	0.446985	0.810577
MCF2L	0.40451	0.513002	0.82603
NACAD	-0.66895	0.174626	0.729928
CEP290	-0.00243954	0.994033	0.999595
KIAA0391	0.136202	0.651252	0.88291
CHUK	-4.48121	1.14553e-08	5.19039e-05
LSM1	0.379681	0.469358	0.817476
NPC1	1.1221	0.0517971	0.588637
AGPAT2	0.34036	0.670029	0.888087
ARPC1B	-0.482822	0.163773	0.722548
ARPC2	-0.315422	0.329891	0.777874
ARPC3	0.237686	0.524455	0.832779
BET1	-1.54136	8.27904e-05	0.0187562
ZBTB7B	-0.825441	0.180469	0.729928
POLR1C	-0.135545	0.545881	0.84482
TRIM24	-1.3403	0.144555	0.705667
PGRMC2	0.0316311	0.880161	0.960682
PFDN6	-0.516713	0.495605	0.819391
WDR46	0.326612	0.338185	0.777874
NKRF	0.24468	0.317473	0.769805
LAMA5	0.0511424	0.803512	0.937844
CASC3	0.407874	0.397744	0.796345
RER1	0.382163	0.412909	0.802501
SURF4	1.16847	0.107581	0.661662
SPTLC1	0.250125	0.463404	0.815977
SPTLC2	0.321067	0.507907	0.823962
FANCG	0.207909	0.456346	0.815434
OGT	-0.456724	0.127213	0.684307
PPM1D	-1.9807	0.0609295	0.598293
MID1	-0.129786	0.807808	0.939485
HMGB3	-1.16428	0.0261082	0.510677
PPM1G	-0.80605	0.0198647	0.450291
INPPL1	-0.399352	0.416767	0.802501
FANCA	-0.329261	0.640831	0.878981
EIF3D	-0.364661	0.299146	0.763194
EIF3H	-0.969724	0.195026	0.729928
HDAC3	0.805899	0.315802	0.769805
NVL	0.137044	0.491645	0.819391
BCAT2	0.905775	0.210448	0.732081
BIRC5	0.061991	0.879157	0.960682
IPO8	-1.19766	0.0519116	0.588637
STX7	0.958481	0.147948	0.707124
TNRC18	0.115956	0.646254	0.88039
SLC16A3	1.01365	0.204558	0.732081
ABCC4	0.44624	0.17751	0.729928
ABCC5	0.195987	0.627398	0.877371
CD3EAP	-0.0516561	0.842619	0.948549
TLR3	-0.538373	0.267126	0.746206
P4HA2	0.349059	0.404659	0.802411
MAGEB2	-0.37055	0.265187	0.745387
YKT6	-0.766835	0.335899	0.777874
NUPL2	0.457909	0.225143	0.732081
ARPC5	-0.227539	0.622331	0.875533
POLR2D	0.888226	0.115306	0.670253
PDPK1	-0.381409	0.470456	0.817476
TAPBP	0.0940047	0.693857	0.897236
KCNN4	0.136004	0.743121	0.916721
DHX15	0.152018	0.520709	0.83
RNMT	-0.556188	0.19807	0.729928
TTI1	-0.544485	0.188986	0.729928
RRP8	-0.0957321	0.65981	0.884496
SIPA1L1	0.231054	0.352587	0.78081
CYB5B	0.00388912	0.988372	0.997619
PRPF4	0.3151	0.159969	0.717354
PHGDH	-0.333181	0.209022	0.732081
NDUFS4	1.13302	0.00795073	0.333563
DYNC1LI2	-0.545849	0.266348	0.746156
PSMD3	-0.139569	0.488873	0.819391
RBFOX2	0.716278	0.011261	0.384706
ZW10	0.403949	0.457491	0.815506
SART1	0.270868	0.332285	0.777874
GPAA1	0.144476	0.499328	0.820921
DAPK3	-0.732262	0.233381	0.73625
AP5Z1	-0.702282	0.518629	0.82962
PPIP5K2	-0.648794	0.055451	0.588637
MAP3K7	-1.26645	0.0550297	0.588637
EEF1E1	0.886249	0.176018	0.729928
WDR62	-0.928467	0.00139929	0.121035
HNRNPR	-0.0248321	0.947426	0.980539
PRPF3	0.238723	0.287856	0.755664
TXNL1	0.291492	0.508938	0.824317
TPD52L2	0.927193	0.256742	0.741112
EMC8	0.449918	0.16107	0.718963
THAP12	1.56361	0.201746	0.729928
FIBP	-0.74179	0.0461723	0.586113
EIF4G3	-1.23079	0.0225357	0.468439
PPIH	0.577234	0.016645	0.417416
SUV39H1	-2.67979e-05	0.999944	0.999993
HTRA2	-0.722038	0.290279	0.758004
OIP5	-0.147409	0.608014	0.871655
EPB41L2	0.215714	0.44706	0.810577
LAMTOR5	2.31174	0.0153623	0.402818
B4GAT1	0.0745647	0.764499	0.923793
DENR	-2.23644	0.00900076	0.357279
XPOT	-0.183741	0.630735	0.878386
TIMM44	0.270555	0.4525	0.813316
TRAPPC3	-0.0717644	0.928093	0.97632
CHMP2A	-1.30394	0.0545527	0.588637
PLRG1	-0.16314	0.406544	0.802501
PRC1	-0.0616066	0.830665	0.945014
ZNF207	0.0116889	0.978141	0.992155
NDUFB5	-0.0601854	0.807073	0.939457
NDUFA2	0.0596944	0.823807	0.943254
ASNA1	-2.23744	0.000618062	0.0756875
BUB1	0.115964	0.874815	0.960219
BUB3	-0.305306	0.481843	0.819391
ACTN4	-1.11112	0.15565	0.717354
BUD23	-0.552503	0.0370724	0.558267
HTATSF1	0.156205	0.835138	0.946465
AP1G1	-2.18097	0.0491936	0.586569
STX6	0.785412	0.0546429	0.588637
SGTA	-0.958403	0.201744	0.729928
NARS	-0.420073	0.198376	0.729928
SPOP	0.359804	0.437532	0.807847
MYO1B	-0.331786	0.155151	0.717354
SLC25A17	0.369917	0.438157	0.808342
NUDT21	-0.196866	0.44423	0.810577
STRN	-0.171714	0.839714	0.948432
RRP9	0.156234	0.565496	0.848193
AKAP8	0.229958	0.346735	0.779485
GTPBP6	0.413587	0.207842	0.732081
IDH3B	0.836287	0.524962	0.832779
NRDC	0.133417	0.85171	0.952944
CALU	-0.243118	0.61709	0.87366
AHCYL1	-0.18418	0.608723	0.87172
KIF1C	-0.267085	0.575021	0.852838
ORC5	-0.207678	0.49292	0.819391
NDUFS5	0.357759	0.154891	0.717354
ORC4	-0.863916	0.0802587	0.620567
PEX1	0.292445	0.729611	0.910798
RAD21	0.0315778	0.909513	0.968737
TIMM8A	-0.228324	0.343485	0.779485
DHX16	-0.278224	0.422836	0.802501
MED14	-0.397022	0.25799	0.741112
PCDH7	0.955791	0.0468925	0.586113
PRPSAP2	0.0350091	0.967919	0.98802
SMARCA5	-0.491918	0.302887	0.76557
SPAG9	-2.26051	1.31691e-05	0.0119289
URB1	0.0948329	0.645525	0.88039
SIPA1L3	0.201853	0.633791	0.878803
ZFC3H1	-1.12593	0.0730944	0.617507
AQR	0.0926458	0.643468	0.879769
OPA1	0.48069	0.536768	0.841265
MCM3AP	0.3334	0.291017	0.758169
KDM1A	0.0400795	0.848627	0.950823
TBC1D4	-0.191882	0.661246	0.884947
FADS1	0.348809	0.435133	0.807696
PPL	0.337741	0.324691	0.775455
MAN1A2	-0.324088	0.634172	0.878981
ACSL4	0.0316293	0.954059	0.98224
STX10	0.41083	0.380564	0.787172
OGA	0.199395	0.623504	0.876286
ADCY9	0.480404	0.225498	0.732081
SYNCRIP	-0.643751	0.18539	0.729928
TPST1	0.164995	0.724179	0.910345
CDC40	0.0789263	0.682314	0.89431
NEMF	-0.0556405	0.901605	0.966977
CCNT1	-0.817368	0.12372	0.677842
BUB1B	-1.1609	0.0751316	0.617507
PLOD3	-0.39376	0.10244	0.650733
EIF4E2	0.0414038	0.943188	0.980539
DIAPH1	-0.155678	0.616659	0.87366
EXOC3	0.823571	0.115858	0.670253
PDE8A	0.174179	0.810655	0.940609
PLIN3	-0.149235	0.707955	0.901341
SLC16A7	0.456077	0.347587	0.779485
RAD1	0.682752	0.493885	0.819391
MAFK	-0.149265	0.615002	0.872987
PRMT3	-0.881598	0.0144877	0.402818
PEX10	-0.513721	0.34784	0.779485
KPNA6	-0.223453	0.308926	0.768108
UGDH	0.310477	0.409578	0.802501
CTNND1	0.14615	0.495425	0.819391
SNX2	-1.77265	0.0221662	0.468439
DPM1	0.154448	0.662605	0.886082
USO1	0.684111	0.159599	0.717354
TOM1	-0.624029	0.304592	0.766215
HIST1H2BK	-0.0379397	0.90736	0.968264
CCDC22	0.166659	0.640146	0.878981
PQBP1	0.46764	0.0758748	0.617507
TIMM17B	0.0688677	0.909075	0.968497
PRAF2	0.216531	0.788614	0.931567
DKC1	0.191441	0.622593	0.875533
EIF5B	-0.537762	0.250605	0.738458
EDF1	-0.837926	0.271184	0.74704
KIN	-0.873604	0.0774372	0.617507
DNAJA2	0.191804	0.564678	0.848193
BRD4	0.536993	0.598174	0.865643
CUTA	-0.061108	0.846211	0.949761
TBL1X	-0.318689	0.241159	0.737887
NBN	-0.227332	0.492481	0.819391
RNGTT	-0.0441428	0.832179	0.945014
ABCB7	0.233544	0.416744	0.802501
SRGAP2	-0.28299	0.618647	0.87366
FAM20B	0.473986	0.27147	0.74704
EFCAB14	-0.468564	0.705985	0.901075
WDR1	-0.45394	0.439266	0.808742
SLIT1	0.461052	0.129322	0.684554
ROCK2	-0.0671412	0.766897	0.923793
CLASP2	-0.248031	0.510076	0.825187
COBL	0.511284	0.354165	0.781327
HIP1R	-0.389151	0.397989	0.796345
RNF40	0.139337	0.59132	0.862333
PHF2	-0.223362	0.609403	0.872144
ZC3H11A	-0.24332	0.297219	0.76053
CLUH	-0.414298	0.304146	0.766215
NPHP4	0.428089	0.238282	0.736577
DNAJC13	0.372837	0.263325	0.743796
CNOT3	-0.843729	0.0600048	0.597573
ANKRD17	0.604223	0.536443	0.841046
SIN3B	-0.475795	0.35211	0.78081
DNAJB6	-0.589422	0.585182	0.859266
COQ9	0.464871	0.108491	0.662354
NDUFS7	0.183006	0.540558	0.841962
NDUFS2	0.0319675	0.89719	0.966276
ZPR1	-0.57823	0.154682	0.717354
DUSP11	0.223016	0.388874	0.793722
HMMR	-0.153197	0.589055	0.860971
PDCD6	-0.811037	0.0675624	0.612066
VPS4B	-0.690054	0.144996	0.705667
H2AFY	-0.136283	0.769522	0.924365
FLNB	-0.433602	0.333981	0.777874
NCOR1	-0.249311	0.367431	0.786294
NDUFS6	0.925312	0.382391	0.787172
CS	0.0452895	0.886623	0.963609
SEC22B	-0.0131547	0.961473	0.985396
PRPF40A	-0.150815	0.526007	0.832779
TACC1	0.394418	0.468722	0.81718
NME6	-0.33544	0.56603	0.84867
LRCH4	-0.680129	0.238373	0.736577
MTX2	0.265995	0.420625	0.802501
VPS26A	-2.15695	0.0462426	0.586113
PMPCB	0.380457	0.255069	0.741112
SAP30	0.21588	0.431827	0.806435
MED24	0.387523	0.227071	0.732934
PSIP1	-0.250785	0.559534	0.847625
ERLIN1	0.837403	0.0423925	0.586113
TADA2A	-0.0800925	0.798706	0.936241
NDUFS3	0.828102	0.0787727	0.617507
SRSF10	0.144648	0.445608	0.810577
HSBP1	-0.197672	0.459048	0.815506
ECI2	0.225039	0.614108	0.872907
KHDRBS3	0.635196	0.0186091	0.440148
TAF5L	-0.721494	0.317523	0.769805
EED	-0.215343	0.378455	0.78701
BANF1	0.331972	0.317082	0.769805
SF3B1	0.237328	0.254973	0.741112
CSDE1	-0.506454	0.20847	0.732081
WBP4	0.431757	0.141313	0.700409
PRKRA	0.120038	0.613022	0.872907
RPS6KA5	-0.460896	0.574663	0.852586
MYCBP2	-0.10433	0.640898	0.878981
NPM3	-0.416164	0.101649	0.649606
ERAL1	0.0215666	0.93482	0.977086
SNRNP200	-0.0182193	0.939538	0.978856
TIPRL	-0.220527	0.653697	0.88291
OFD1	-0.36176	0.195675	0.729928
RPS6KA4	-0.454836	0.317138	0.769805
SURF6	0.466843	0.307868	0.766877
UTP20	-0.0357478	0.871829	0.960219
NUP155	0.240118	0.321224	0.771169
RP2	-0.300669	0.613174	0.872907
WDHD1	-1.12552	0.00539314	0.285312
CRTAP	0.18153	0.587874	0.860929
SLC25A12	0.916398	0.267827	0.746568
CDC123	-0.339698	0.153074	0.717354
POP7	0.2419	0.316205	0.769805
RPP40	-0.484659	0.280214	0.75183
EIF3G	-0.884758	0.149182	0.711517
EIF3J	-0.202353	0.728921	0.910798
PSMD10	0.2859	0.84802	0.950613
AP1G2	0.270936	0.341601	0.779353
ZMPSTE24	-0.0854001	0.894665	0.966028
IDH1	-0.287054	0.61798	0.87366
SCO1	-0.452152	0.398143	0.796345
CCNK	-0.130378	0.541656	0.842252
ARL6IP5	0.255078	0.468567	0.81718
PIAS1	0.5185	0.427574	0.805396
BCAS2	-0.155313	0.612357	0.872907
DCTN3	-0.548283	0.489588	0.819391
DNAJC8	0.0937499	0.736821	0.914174
SMNDC1	0.0695449	0.795582	0.935729
RAD17	0.524147	0.294008	0.759278
ATP5PD	0.413282	0.110387	0.664354
FLOT1	0.513745	0.26571	0.746006
TRIO	-0.128646	0.533079	0.83824
ATP5MG	0.344003	0.164451	0.723277
MPDZ	-0.293543	0.550457	0.844996
CPD	2.2297	0.0435209	0.586113
GLRX3	-0.456877	0.199962	0.729928
RSL1D1	0.176561	0.51504	0.827827
WFS1	-0.0201558	0.946967	0.980539
CLPX	-0.218157	0.337399	0.777874
CIAO1	0.788167	0.0175925	0.424276
SRP72	-0.123548	0.603028	0.869336
URI1	0.547637	0.305547	0.766215
B3GAT3	0.516592	0.0746421	0.617507
MTA2	-0.535586	0.297263	0.76053
USP1	-0.839653	0.119235	0.67653
LTN1	0.437684	0.4817	0.819391
TOMM70	-0.0182256	0.923159	0.973884
TOX4	0.00184108	0.99634	0.999871
MICAL2	1.07887	0.018613	0.440148
KIAA0754	-0.000399272	0.999531	0.999993
SEC24D	-0.0731738	0.846943	0.950194
SUPT7L	-0.64794	0.16535	0.725525
UFL1	0.328437	0.202598	0.729928
SORBS2	0.363642	0.68632	0.895661
TMCC1	0.216544	0.792004	0.933159
PHF14	0.0543217	0.821396	0.942989
FARP2	-0.0310232	0.932962	0.976815
SUN1	-0.0930666	0.65146	0.88291
ERLIN2	0.0779982	0.69514	0.897236
PRPF6	0.226378	0.252215	0.739667
PCF11	-0.287269	0.378861	0.78701
FRYL	0.431457	0.190701	0.729928
GLCE	0.703232	0.0759759	0.617507
GLS	0.4098	0.562708	0.847692
HAUS5	-1.28503	0.0875931	0.630647
RHOBTB3	-3.5688	6.21506e-05	0.0180282
USP19	-0.400511	0.259518	0.741112
AP2A2	-0.855832	0.0938457	0.632342
SEC31A	-0.364996	0.129729	0.684554
CEP152	0.466845	0.340935	0.77915
HEXIM1	-1.63878	0.00624181	0.297702
RPP14	0.0671385	0.844125	0.948842
CCNB2	-1.01301	0.428213	0.805396
UBR5	-0.0839164	0.702752	0.899195
AGFG2	-1.1299	0.0560989	0.588637
PRSS23	0.381587	0.233534	0.73625
NDUFB6	0.0577181	0.891386	0.965083
MFN2	0.792263	0.0536419	0.588637
UBE4B	-1.23345	0.0732071	0.617507
ZFPL1	0.298316	0.341466	0.779353
ELP1	-0.318347	0.199694	0.729928
NDUFB4	0.622409	0.0747756	0.617507
NDUFB8	0.206554	0.5137	0.826553
NDUFA7	0.918333	0.197406	0.729928
LETM1	-0.0477701	0.822216	0.943254
EPN2	0.294658	0.180245	0.729928
STBD1	-2.20611	0.0275847	0.516604
ZRANB2	-2.27749	0.00309876	0.203485
SNX4	-0.443756	0.0934132	0.632342
ZWINT	0.0973657	0.735272	0.913347
LUC7L3	-0.352313	0.161215	0.718963
KIF20A	-0.276297	0.557282	0.846951
KIF4A	-0.187414	0.566835	0.84956
MBD4	-0.388691	0.342226	0.779485
GOSR1	0.116877	0.626465	0.877371
KAT7	0.280286	0.399868	0.796345
VAPB	0.631425	0.0524854	0.588637
MPZL1	0.977931	0.0137184	0.402818
NDUFA10	0.467558	0.138739	0.697697
SMC2	-0.181178	0.436231	0.807847
FARS2	1.09297	0.107322	0.661662
ZBTB7A	1.41171	0.0461666	0.586113
IPO7	-0.140436	0.481638	0.819391
SLU7	-0.169016	0.515764	0.828697
PGM3	-0.0359941	0.979452	0.993041
MOCS3	0.120831	0.749034	0.919001
CD2BP2	0.0158178	0.959964	0.98522
MED26	-0.332463	0.222746	0.732081
SVIL	0.0135943	0.960432	0.98522
PIGN	-0.28575	0.434851	0.807696
BAG4	0.143787	0.57745	0.85532
AHSA1	-0.24732	0.390247	0.793722
PARN	-0.0801422	0.708071	0.901341
PSMG1	-0.340431	0.373189	0.78701
FMNL1	-0.606252	0.106937	0.661662
SGPL1	0.481404	0.26885	0.74704
CTDNEP1	0.335963	0.318638	0.769805
NSA2	0.0293287	0.91362	0.969918
SEC24A	0.000263403	0.999406	0.999993
SEC24B	-1.58799	0.00098378	0.0993921
METTL18	0.133184	0.674986	0.891412
ACSL3	0.223319	0.485219	0.819391
POLR1A	-0.400965	0.170052	0.728347
PCNT	0.3507	0.168907	0.727489
YEATS4	-0.979884	0.142428	0.702117
ZBTB11	0.00999065	0.965708	0.987318
STAMBP	-0.849343	0.156919	0.717354
CPSF4	-0.464151	0.241943	0.737887
ECEL1	0.344542	0.531104	0.837047
EYA4	0.0262854	0.930432	0.976782
FGFR1OP	0.221687	0.42353	0.802599
BRD1	-1.19138	0.0767645	0.617507
POP4	-0.0679886	0.785971	0.931295
HERC2	0.0519184	0.874807	0.960219
RAB3D	-0.250534	0.71604	0.905492
SNAP29	-0.27877	0.665839	0.886841
OXSR1	-0.464543	0.0948365	0.632586
LDOC1	0.314389	0.360186	0.783487
HSPA4L	0.0165484	0.977581	0.991809
PTBP3	-0.0987234	0.757406	0.922281
LSM8	0.517072	0.0459216	0.586113
AP2A1	0.0397381	0.862321	0.956806
WIZ	-0.0157111	0.970724	0.988616
STAU1	-0.142719	0.702311	0.899173
TMEM50A	0.58617	0.0820046	0.622536
BAG2	0.232683	0.292692	0.759278
BAG3	-0.402133	0.226362	0.732081
MAP4K4	0.0857848	0.803068	0.937568
AIFM1	-0.428311	0.0905338	0.631826
CLIC3	0.45716	0.41986	0.802501
ABHD16A	0.284521	0.697629	0.897236
GPANK1	0.21211	0.429272	0.805396
TRUB2	-0.193928	0.737953	0.914498
SYF2	0.248593	0.273271	0.74704
MBD3	-0.028191	0.920356	0.972739
TOP3B	-0.41101	0.400049	0.796345
NDUFB10	0.37273	0.093016	0.632342
CLPTM1	0.251329	0.310239	0.768108
ZBED1	-1.39889	0.0805035	0.620992
MOCS2	0.574036	0.087029	0.630647
TOMM40	-0.12607	0.790388	0.932617
PEX11B	0.453778	0.345364	0.779485
PAK4	-2.66528	0.00197105	0.151946
ACTL6A	-0.110818	0.754269	0.920565
NSD2	0.181263	0.4209	0.802501
LDHA	-0.493799	0.464308	0.81667
GLUD1	-0.182272	0.481942	0.819391
DHFR	-0.520973	0.497072	0.820486
CYB5R3	0.5185	0.0761931	0.617507
GSR	-0.709495	0.205205	0.732081
MT-CO2	-0.409901	0.431732	0.806435
HPRT1	-0.971161	0.0600396	0.597573
GOT2	0.339602	0.593709	0.864154
EGFR	0.909028	0.334222	0.777874
PGK1	-0.274052	0.544049	0.843918
AK1	-0.148431	0.798608	0.936241
ASS1	0.146911	0.613428	0.872907
FOS	-1.05973	0.0823791	0.623138
MYC	0.0148128	0.94812	0.980539
NRAS	-0.162457	0.598378	0.865661
KRAS	-0.858475	0.437345	0.807847
LDLR	1.02669	0.0416556	0.586113
TGFB1	-0.340554	0.519264	0.82962
HLA-A	0.641156	0.118879	0.67653
HLA-H	0.708416	0.288163	0.756032
COL3A1	-0.52916	0.362365	0.784295
COL4A1	-0.00995902	0.991877	0.998761
KRT14	0.342169	0.224848	0.732081
KRT6A	0.168885	0.553728	0.846017
LMNA	0.142493	0.507748	0.823962
FN1	1.34677	0.00100906	0.0993921
TFRC	0.892563	0.0898727	0.631826
FTL	0.553381	0.0570181	0.588637
FTH1	0.640091	0.0401502	0.575698
MT-ND4	-1.41777	0.207666	0.732081
MT-ND5	0.607882	0.301348	0.763742
HMGCR	0.516363	0.127602	0.684307
RAF1	0.320877	0.591691	0.862597
GBA	1.17397	0.17457	0.729928
ALDOA	-1.12214	0.112578	0.665466
ANXA1	0.0381088	0.908273	0.968337
NR3C1	-0.561717	0.375302	0.78701
OAT	0.113862	0.850938	0.95247
TK1	-0.158958	0.727531	0.910798
KRT1	0.68083	0.25306	0.740587
TUBB4A	0.366829	0.35461	0.781327
GAPDH	-0.337427	0.442894	0.810577
CAPNS1	-0.473892	0.63763	0.878981
HSPB1	-0.31559	0.2229	0.732081
TYMS	0.486731	0.154446	0.717354
RPN1	0.195269	0.52239	0.831607
RPN2	0.236289	0.449374	0.812685
GNAI2	1.20424	0.0496405	0.587261
SLC4A2	0.66851	0.451717	0.812839
ATP1A1	0.732178	0.268605	0.74704
ATP1B1	0.559526	0.34745	0.779485
APP	1.78646	0.0212975	0.466179
SLC25A5	0.198177	0.481226	0.819391
ISG15	1.16667	0.0240876	0.48708
ALPL	0.659263	0.208708	0.732081
ALPP	1.09659	0.0569071	0.588637
EIF2S1	-0.879177	0.188193	0.729928
ICAM1	0.579698	0.0357036	0.555379
RPLP1	-0.862631	0.0439163	0.586113
RPLP2	-0.703593	0.179776	0.729928
RPLP0	-0.709625	0.140316	0.69953
JUN	1.48245	0.0236137	0.481953
POLR3D	1.49535	0.0011002	0.103222
SSB	-0.624573	0.0169343	0.42159
ITGB1	0.550298	0.12107	0.67653
KRT18	-0.45093	0.0742652	0.617507
KRT8	-0.13019	0.490732	0.819391
COL5A2	-0.463018	0.465791	0.816771
FYN	0.322262	0.180235	0.729928
GLA	-0.711757	0.413878	0.802501
RB1	0.726694	0.0409199	0.584883
CDK1	-0.16519	0.560333	0.847692
ATP5F1B	-0.203182	0.476361	0.818732
S100A9	1.07034	0.396023	0.795028
S100A6	-1.25141	0.00346409	0.217731
EIF4E	-1.53469	0.0136901	0.402818
ENO1	-0.154208	0.77362	0.926098
PYGL	-0.604052	0.387569	0.793722
GPI	0.170049	0.821545	0.942989
POLB	-0.40982	0.811761	0.941169
NPM1	-0.379883	0.484335	0.819391
TPM3	-1.12933	0.168183	0.727488
ITGAV	0.884135	0.0346355	0.555379
LPL	0.715814	0.0906673	0.631826
SERPINE2	1.33706	0.184229	0.729928
EPHX1	-0.358692	0.491266	0.819391
LDHB	0.187963	0.690969	0.896558
CENPB	0.0176636	0.953622	0.982237
P4HB	-0.223424	0.494232	0.819391
H1F0	0.348352	0.390595	0.793722
ANXA2	-0.264959	0.311802	0.768432
TUBB	-0.00989949	0.968821	0.988455
HEXB	0.349904	0.475455	0.818732
PFN1	-0.282569	0.623638	0.876286
APRT	0.818537	0.413893	0.802501
EPRS	-0.0696011	0.716576	0.905917
HSP90AA1	-0.699084	0.0335959	0.555379
HNRNPC	0.134404	0.569893	0.851083
LAMB1	0.0580616	0.776749	0.927401
YES1	0.119095	0.862373	0.956806
LYN	0.323961	0.628029	0.877371
FH	-0.23394	0.597891	0.865643
ERCC1	0.766755	0.212874	0.732081
SP1	-0.156571	0.548327	0.844996
IGF1R	0.447641	0.0834872	0.625807
ANXA6	-0.283684	0.291038	0.758169
RHOC	-0.248753	0.428281	0.805396
CD55	0.863061	0.259577	0.741112
SLC3A2	0.586266	0.284173	0.75245
PFKM	0.0419733	0.900042	0.96645
HSP90AB1	-0.431128	0.0566222	0.588637
SRPRA	0.102792	0.718784	0.907443
ASNS	0.420736	0.168867	0.727489
PDHA1	-1.59457	0.0105345	0.376771
COL4A2	0.102023	0.614753	0.872907
CYC1	0.258712	0.418643	0.802501
SNRPB2	-0.0438198	0.919317	0.971868
MET	0.685677	0.31473	0.769805
SNRNP70	-0.131073	0.685527	0.895659
ITGA5	1.65916	0.112777	0.665466
NFIC	0.293697	0.706859	0.901203
VIM	0.0878681	0.638775	0.878981
KRT7	-0.0958284	0.655247	0.88291
GNAI3	-1.98018	0.0576222	0.588637
ANXA5	-0.757649	0.49382	0.819391
KRT16	0.683331	0.392747	0.793722
RPSA	-0.843598	0.263191	0.743796
MRPL3	-1.19619	0.0070073	0.308253
SNRPA	0.292127	0.15897	0.717354
FGF2	-0.416254	0.581114	0.857105
ACAA1	-0.715912	0.218575	0.732081
GSTP1	0.0573782	0.798562	0.936241
SNRPC	0.378649	0.155049	0.717354
LGALS1	-0.282582	0.459113	0.815506
HMGB1	-1.0584	0.00668238	0.300159
CLTB	0.263791	0.41444	0.802501
ANXA4	-1.81544	0.122614	0.677842
CNP	0.294327	0.300121	0.763742
HMOX1	0.310711	0.338198	0.777874
DLD	0.166803	0.639486	0.878981
SNRPA1	0.0392572	0.856957	0.954961
COX6C	0.183663	0.703489	0.899661
PARP1	-0.668208	0.202823	0.729928
POLA1	-0.890334	0.0299285	0.541834
ALPI	0.98994	0.109402	0.662701
H2AFZ	0.140014	0.779092	0.927401
FBXO45	-0.401193	0.206988	0.732081
GSTT2	-1.93639	0.0455572	0.586113
SULT1A3	-0.229705	0.801651	0.937279
HSPA1A	-0.202476	0.424964	0.804503
U2AF1L5	0.394917	0.44662	0.810577
CALM1	0.123363	0.73573	0.913347
POLR1D	-0.250598	0.51898	0.82962
TROVE2	0.196224	0.676758	0.892248
RRAS	1.49969	0.00895881	0.357279
ARAF	-0.543738	0.208318	0.732081
HIST1H1E	-0.369731	0.27422	0.74704
DLAT	0.443349	0.525601	0.832779
PTPRF	0.652129	0.132692	0.685142
NR2F1	0.0608225	0.947783	0.980539
TXN	0.80516	0.208537	0.732081
COX5B	0.00374856	0.992919	0.999315
MGST1	0.0713185	0.817378	0.942747
MAPT	0.704045	0.0386046	0.569763
PRKAR1A	0.198825	0.519635	0.829621
TFPI	0.459781	0.334805	0.777874
HSPD1	-0.217224	0.338863	0.778022
CLU	0.468265	0.0609697	0.598293
HSPA5	-0.252281	0.280905	0.75183
LAMC1	0.0632852	0.766594	0.923793
HSPA8	-0.202623	0.398269	0.796345
SLC2A1	0.999663	0.0628981	0.603431
EPB41	0.689617	0.256895	0.741112
UMPS	0.335261	0.547891	0.844996
PDHB	0.200349	0.523924	0.832779
DBT	0.0502924	0.855893	0.954961
PYGB	-2.39086	2.8398e-06	0.00428904
RALA	1.29214	0.0441206	0.586113
RALB	0.233315	0.482986	0.819391
LAMP1	1.91545	0.0846662	0.627117
ACADM	0.119238	0.692167	0.896732
TOP1	-0.407307	0.269192	0.74704
TOP2A	-0.31688	0.443578	0.810577
G6PD	0.39592	0.70858	0.901341
UBL4A	0.220164	0.359363	0.782667
ESRRA	-1.70261	0.051896	0.588637
PC	0.188468	0.568039	0.849981
DMD	0.526206	0.472724	0.817774
MTHFD1	-0.781395	0.146698	0.706678
IGF2R	0.623182	0.111785	0.665141
ADH5	-0.104552	0.868591	0.959217
PRPS2	-0.687117	0.364133	0.784811
PABPC1	-0.0994559	0.769458	0.924365
PCNA	-0.208917	0.698407	0.897244
HARS	-1.4505	0.171529	0.729928
SLC25A4	0.0426268	0.887492	0.964123
SLC25A6	-0.0692233	0.796479	0.936241
IMPDH2	-0.220932	0.522531	0.831607
TPR	-0.137348	0.653785	0.88291
CKB	0.197024	0.456398	0.815434
ANXA3	0.165405	0.687562	0.895836
ACTN1	-0.483021	0.242974	0.737887
PEPD	-1.12794	0.0226414	0.468439
XRCC6	-0.33322	0.374766	0.78701
XRCC5	-0.312797	0.433565	0.806854
COX4I1	-0.209139	0.490057	0.819391
LAMP2	1.26867	0.0920158	0.632342
RNH1	-0.252273	0.457161	0.815506
BMP1	-0.0485659	0.937496	0.978039
CYBA	0.305994	0.419718	0.802501
EEF2	-0.707151	0.245481	0.738073
KRT10	0.933313	0.115725	0.670253
PDIA4	-0.127434	0.688257	0.895836
P4HA1	0.182799	0.503275	0.822843
TPT1	-1.76173	0.0517874	0.588637
PLS3	-0.277802	0.713953	0.904508
ETFA	0.0746514	0.778088	0.927401
GYS1	0.369858	0.110281	0.664354
PRKAR2A	-0.161676	0.603228	0.869346
GTF2F2	0.101369	0.960696	0.985268
MTHFD2	-0.0437044	0.858737	0.956005
CD99	0.656337	0.270955	0.74704
FDPS	-0.410708	0.441061	0.80989
TRIM27	0.249052	0.287542	0.755277
CPM	0.719456	0.254291	0.741112
COX7A2	-0.48459	0.175106	0.729928
AKR1A1	0.138038	0.776296	0.927401
PKM	-0.0797018	0.833797	0.945902
HSP90B1	0.123588	0.534359	0.839231
CCNB1	-0.912925	0.049026	0.586113
MYL6B	0.210099	0.539809	0.841664
IDE	-0.714428	0.352912	0.78081
COX6B1	-0.224847	0.676881	0.892248
HNRNPL	0.247029	0.280088	0.75183
DARS	-0.0592704	0.787157	0.931567
JUP	0.428039	0.246207	0.738378
UQCRB	1.4919	0.00228508	0.169733
AKR1B1	0.907769	0.347187	0.779485
ANPEP	0.473191	0.335275	0.777874
PVR	0.612117	0.180487	0.729928
GSPT1	-0.608933	0.210418	0.732081
B4GALT1	0.357832	0.139815	0.69953
EZR	-0.378518	0.382089	0.787172
UCHL3	-0.92078	0.17044	0.72855
FOSL2	-0.776817	0.43214	0.806435
NME1	-0.642405	0.225351	0.732081
NQO1	-0.159178	0.664111	0.886441
PHKG2	-1.77362	0.000181187	0.0356938
HIVEP1	-0.168424	0.844616	0.948842
RPS2	0.14016	0.563696	0.848193
DSP	-0.391535	0.144784	0.705667
RPA2	-0.109697	0.778943	0.927401
MUC1	0.759536	0.0121427	0.390794
NPR1	-0.562132	0.479721	0.819391
CD44	0.87812	0.191567	0.729928
CBR1	0.0366403	0.921617	0.972937
CREB1	-0.0012101	0.99745	0.999993
GLB1	-1.23559	0.0753161	0.617507
GCFC2	-0.776229	0.197999	0.729928
HIST1H1B	-0.0696878	0.792043	0.933159
HIST1H1C	-0.373344	0.268079	0.746568
POR	0.160365	0.449037	0.812535
ATP2A2	0.0714339	0.795107	0.935729
CD36	-0.376338	0.562777	0.847692
FAH	0.540288	0.0892769	0.631826
YBX3	-0.456789	0.244482	0.737887
HSPA6	0.0838855	0.731853	0.9111
HMGA1	-0.476356	0.18391	0.729928
TMEM11	0.751161	0.0674382	0.612066
JUNB	0.507901	0.263206	0.743796
ITGA2	0.896859	0.165715	0.725525
GJA1	-0.110059	0.867954	0.959217
NPR3	0.837454	0.123642	0.677842
UBTF	-0.479061	0.201585	0.729928
JUND	0.275837	0.66947	0.887989
ATF7	0.49273	0.055448	0.588637
NDUFB7	-0.0990409	0.809589	0.940609
PRKACA	-0.102453	0.626644	0.877371
DES	0.0515964	0.90457	0.967636
CEBPB	0.0320807	0.923845	0.974154
PTPN2	-0.429788	0.191066	0.729928
CTPS1	0.0480468	0.844671	0.948842
ENG	-0.549082	0.556115	0.846125
DDX5	-0.0201314	0.922729	0.973867
PFKL	-0.697543	0.336747	0.777874
PSMC3	-0.100863	0.683841	0.895253
TCP1	-0.272355	0.202384	0.729928
PTPN1	-0.0416183	0.870725	0.959878
ERCC2	-0.258308	0.47227	0.817476
RPL35A	0.163446	0.465231	0.816723
ARF4	0.284755	0.419032	0.802501
RPL7	-0.0201262	0.92932	0.97632
VCL	0.150833	0.837838	0.948349
PTPRA	0.0285016	0.935639	0.977514
SON	-0.00820649	0.969911	0.988616
NELFE	-0.496776	0.167102	0.725525
PGAM1	-2.02298	0.0117003	0.389002
RCC1	-0.0193184	0.943777	0.980539
SDC1	0.743363	0.34647	0.779485
ATF1	-0.0128837	0.986738	0.997008
LIG1	-0.319239	0.375651	0.78701
ATP5PF	0.190304	0.408608	0.802501
XRCC1	-0.870568	0.0663698	0.612066
PAM	0.673195	0.320999	0.771169
CDH2	-0.231516	0.693585	0.897236
PLCG1	-2.47035	7.73962e-05	0.018457
NCL	-0.508796	0.274679	0.74704
HK1	-0.0978086	0.854243	0.954754
POLR2C	0.104009	0.624289	0.876286
POLR2E	-0.212281	0.344598	0.779485
NDUFV2	0.151611	0.614736	0.872907
TNFRSF1A	-1.28058	0.131105	0.685089
ERCC3	-0.000403628	0.999024	0.999993
EIF2AK2	-0.271167	0.472336	0.817476
SRM	0.512225	0.388532	0.793722
CSNK2A2	-0.480205	0.714064	0.904508
NFKB1	-0.0194629	0.955981	0.983773
TYMP	0.240231	0.581554	0.857289
ATP2B1	0.668164	0.293697	0.759278
EIF2S2	-0.265533	0.413669	0.802501
BTF3	-1.06234	0.0526463	0.588637
RAB5A	0.672416	0.257452	0.741112
RAB6A	0.362813	0.30977	0.768108
MSH3	1.65704	0.161	0.718963
PSMB1	-1.48135	0.141442	0.700409
LMNB1	0.291623	0.378569	0.78701
IMPDH1	-0.148592	0.58294	0.858122
COL5A1	-0.0986951	0.813824	0.941566
CDK11B	0.095455	0.64799	0.882224
GSTM3	0.087695	0.815168	0.941804
ATP6V1C1	-0.146412	0.773636	0.926098
CSRP1	-0.629495	0.550497	0.844996
FLNA	-0.996133	0.260104	0.741811
NF1	-0.156919	0.606153	0.87024
ACO1	-0.187224	0.588572	0.860929
NT5E	0.386819	0.188996	0.729928
VDAC1	-0.245245	0.446092	0.810577
BGN	0.353028	0.636374	0.878981
SDHB	-1.83034	0.0107591	0.380854
BCKDHB	-0.638437	0.53774	0.841472
TGM2	0.204644	0.472321	0.817476
MMUT	0.706064	0.0394639	0.573597
OSBP	-0.891024	0.467853	0.81718
PCMT1	0.466757	0.296021	0.759664
FBL	0.136548	0.58828	0.860929
GART	0.083558	0.801027	0.937279
PAICS	0.180834	0.667375	0.887809
UBA1	0.0893883	0.755172	0.920565
ENPP1	0.128999	0.894181	0.966028
GAL	-1.67932	0.1292	0.684554
HNRNPA2B1	-0.0146509	0.957404	0.98479
RFX1	-0.311884	0.770844	0.924778
PRKACB	0.355867	0.295734	0.759664
UQCRC2	-0.0312872	0.897113	0.966276
NR4A1	-0.555452	0.435529	0.807797
FECH	-0.429704	0.596831	0.865643
XPA	-0.665051	0.314513	0.769805
TCEA1	-0.787624	0.156089	0.717354
ITGA6	1.16325	0.00653999	0.29932
SFPQ	-0.35417	0.513417	0.826391
PPIB	-0.422165	0.231855	0.736243
ME2	-0.498099	0.565048	0.848193
WARS	-0.765264	0.145266	0.706137
RPS3	-0.305905	0.428841	0.805396
JAK1	0.194248	0.427772	0.805396
SP100	-0.472835	0.0656799	0.61108
AHCY	-0.366396	0.342898	0.779485
CFL1	-0.857858	0.0869649	0.630647
EIF4B	-0.641516	0.197147	0.729928
F8A1	0.0684007	0.792083	0.933159
ATP2B4	-0.131688	0.590006	0.86125
CPT2	-0.500345	0.453512	0.813485
DTYMK	-0.115482	0.77109	0.924778
RRM1	-0.383697	0.192941	0.729928
NR2F2	-0.195482	0.708809	0.901379
EEF1B2	-1.04317	0.239763	0.737887
ATP5PB	0.370568	0.200411	0.729928
ACP1	0.345216	0.452409	0.813316
ACAT1	0.134995	0.903489	0.967551
MYL9	-0.156479	0.548093	0.844996
POLR2A	0.158816	0.442147	0.810096
CDK2	-0.244492	0.354242	0.781327
APC	-0.178323	0.724499	0.910345
MCM3	-0.486479	0.343718	0.779485
RPS12	-0.477131	0.46779	0.81718
BRD2	-1.24892	0.0767737	0.617507
FAS	-0.778987	0.184577	0.729928
YY1	-0.662143	0.163492	0.722548
DNAJB1	0.124	0.682021	0.89431
DNAJB2	-1.04104	0.0722335	0.617507
ATP5F1A	-0.177034	0.60184	0.868174
PSMA1	0.929772	0.351739	0.78081
PSMA2	0.200005	0.572861	0.852424
PSMA3	-1.18372	0.0105606	0.376771
PSMA4	-0.873349	0.191969	0.729928
ITGA3	0.959005	0.272434	0.74704
MSN	-0.422335	0.391538	0.793722
DDX6	-0.344391	0.392679	0.793722
CTNNA2	0.419035	0.309822	0.768108
DNMT1	-0.337107	0.307056	0.766215
U2AF2	-0.142895	0.610095	0.872407
RPL13	-0.240781	0.235799	0.73625
IVD	0.0691197	0.942717	0.980539
S100A4	0.286642	0.33026	0.777874
MGAT1	0.274028	0.26984	0.74704
HMGB2	-0.345978	0.251277	0.738458
PTBP1	0.253445	0.567388	0.849582
TARS	-0.0920625	0.738905	0.914498
VARS	-0.480966	0.472869	0.817774
EEF1G	-0.911492	0.293392	0.759278
FKBP2	-0.256805	0.841456	0.948549
STOM	0.755256	0.296176	0.759664
AK4	0.568603	0.584342	0.859232
YWHAQ	0.396117	0.555337	0.846125
MARK3	-0.0869209	0.873969	0.960219
CALML3	0.792707	0.382162	0.787172
RPL10	-0.763187	0.0555206	0.588637
COL8A1	0.33509	0.251314	0.738458
RPA1	-0.528558	0.217767	0.732081
APEX1	-1.3839	0.0356372	0.555379
CAD	-0.509953	0.0699343	0.61683
CALR	-0.498368	0.219027	0.732081
MAP4	-1.35522	0.0685692	0.613265
CANX	0.338336	0.224405	0.732081
PSMA5	-0.267416	0.364063	0.784811
PSMB4	-0.145075	0.788429	0.931567
PSMB6	-0.239398	0.630314	0.878386
PSMB5	-0.342259	0.278012	0.751598
ABCD3	0.232101	0.294397	0.759278
TMOD1	0.288632	0.260893	0.742996
ITPRID2	0.159996	0.487677	0.819391
NDUFS1	-2.41295e-06	0.999993	0.999993
POLD1	-0.237968	0.740565	0.915552
TEAD1	0.060063	0.869618	0.959863
SMARCA1	0.0225315	0.933231	0.976815
RXRB	-0.751717	0.129908	0.684554
ERCC5	0.234708	0.709691	0.902247
PTPRM	0.375104	0.153118	0.717354
LAP3	-1.2421	0.126319	0.683813
GTF2E1	0.722936	0.0798323	0.620093
EPHA2	1.36218	0.0939233	0.632342
EPHB2	0.997992	0.185741	0.729928
SHC1	1.82331	0.017604	0.424276
MPG	-0.483188	0.173814	0.729928
CRABP2	0.242777	0.571274	0.851478
TKT	-0.237034	0.548892	0.844996
RBMS1	-0.330797	0.421563	0.802501
PML	-0.657704	0.523198	0.832378
EEF1D	-0.903918	0.223971	0.732081
MARCKS	-0.230917	0.630817	0.878386
GNA11	0.372321	0.28	0.75183
ERP29	-0.0955622	0.880558	0.960682
PRDX6	-0.117973	0.608211	0.871655
BLVRB	0.253013	0.395147	0.795028
PRDX5	0.565187	0.0392143	0.573161
PRDX3	0.109824	0.767159	0.923793
ATP5F1D	0.366716	0.585614	0.859346
RPL12	-0.264063	0.335643	0.777874
ECHS1	0.150195	0.539145	0.841497
CMPK1	0.26791	0.571285	0.851478
PDIA3	0.0348678	0.878298	0.960682
PPP2R1A	-0.334043	0.386647	0.793433
PPP2R1B	-0.23966	0.810282	0.940609
CDC27	0.0563447	0.901673	0.966977
PPIF	-0.223733	0.732741	0.9111
NKTR	0.442998	0.090013	0.631826
NMT1	-0.776924	0.184742	0.729928
HMOX2	-0.403289	0.467885	0.81718
ADSS	-0.101938	0.910783	0.969154
AXL	0.460741	0.176452	0.729928
LRPAP1	-0.355533	0.282463	0.75183
PKLR	0.807886	0.0323922	0.548094
CLIP1	0.0586224	0.959099	0.985109
SLC7A1	0.154594	0.797473	0.936241
ALDH1B1	0.825203	0.149757	0.713209
POLR2B	0.04961	0.798911	0.936241
SDHA	0.204573	0.434587	0.807696
MAT2A	-0.0628489	0.825009	0.943254
PRKAR1B	1.30069	0.357597	0.781607
CPS1	0.288583	0.217301	0.732081
TIA1	0.410942	0.596579	0.865643
DNAJA1	-0.0812988	0.681334	0.89431
AKT1	-0.0153428	0.971119	0.988784
AKT2	-0.0289092	0.951783	0.981459
UQCRC1	-0.342737	0.495733	0.819391
ATIC	0.0579703	0.883553	0.961657
HNRNPH3	0.465193	0.0723834	0.617507
HNRNPH1	-0.274914	0.353918	0.781327
YWHAB	-0.561776	0.182439	0.729928
SFN	-0.27161	0.416135	0.802501
STIP1	-0.417912	0.346104	0.779485
S100A11	0.227356	0.546079	0.84482
L1CAM	0.729262	0.166463	0.725525
PRDX2	-0.748	0.0576165	0.588637
PYCR1	0.118192	0.652602	0.88291
GTF2H1	-0.804413	0.152871	0.717354
RPL9	-0.941977	0.124326	0.680237
ACSL1	0.137319	0.726638	0.910798
KIF5B	-0.061686	0.800655	0.937279
CSTF2	0.313182	0.375559	0.78701
DUT	-0.761101	0.292045	0.759184
ABCC1	0.178101	0.549042	0.844996
ABCD1	0.20299	0.425699	0.805026
TTK	-0.404299	0.236364	0.73625
MCM4	-0.423502	0.340994	0.77915
MCM5	-0.316847	0.218853	0.732081
MCM7	-0.799735	0.0608028	0.598293
GALNS	0.0504924	0.949289	0.980672
SHMT2	0.38886	0.12222	0.677822
HSPA1L	0.0719633	0.705434	0.90076
HSPA4	-0.69905	0.0906154	0.631826
GPC1	0.481425	0.253915	0.741112
CTNNA1	0.326212	0.337093	0.777874
CTNNB1	0.301342	0.42861	0.805396
PHB	0.411666	0.0961313	0.632586
SERPINB6	-0.0837726	0.88266	0.961355
RDX	-0.394482	0.344521	0.779485
RFC4	-0.21429	0.311673	0.768432
RFC2	-0.298236	0.318801	0.769805
RFC1	-0.125261	0.555443	0.846125
RPL22	-0.597444	0.225966	0.732081
GTF2F1	-0.881068	0.0205077	0.460003
SPR	0.454452	0.114988	0.670253
PTGS2	0.60625	0.40851	0.802501
KRT9	1.03551	0.0961606	0.632586
MYH9	-0.685283	0.216447	0.732081
MYH10	-0.121132	0.722815	0.910291
COPB2	-0.37309	0.175297	0.729928
SOAT1	0.473199	0.214529	0.732081
ADD1	-0.3358	0.238794	0.736577
BSG	0.773632	0.211428	0.732081
FUS	-0.442208	0.34955	0.780288
NUP214	-0.00112009	0.996285	0.999871
DEK	-0.131942	0.746086	0.917372
CHKA	0.0791409	0.858332	0.955957
KRT2	0.0678006	0.918897	0.971868
FLT4	-0.601543	0.121457	0.67653
PSMC2	-0.350039	0.0856484	0.627628
ARL2	0.196263	0.783412	0.929911
ARL3	-0.468766	0.119494	0.67653
MAP2K2	0.0510269	0.941107	0.98004
ATP5F1C	0.192331	0.476122	0.818732
ATP6V1E1	0.749588	0.322472	0.773079
RPL4	-0.289711	0.334686	0.777874
LONP1	-0.0236548	0.921253	0.972937
PGM1	-1.97798	3.04825e-05	0.0161161
PPP1CC	-0.374173	0.16728	0.725525
TGFBR1	0.440504	0.551082	0.844996
GNL1	-0.320997	0.561091	0.847692
POLR2I	0.272807	0.356359	0.781327
SREBF1	0.433962	0.370653	0.786681
DLST	0.615461	0.123369	0.677842
SRP14	0.164908	0.452584	0.813316
NUP62	0.351787	0.0874939	0.630647
FDFT1	0.135462	0.566998	0.84956
PIGA	-0.020865	0.97845	0.992246
TAGLN2	-0.635261	0.295802	0.759664
TALDO1	-0.37452	0.575859	0.853802
ETFB	-0.281001	0.303051	0.76557
RBMX	1.63285	0.128572	0.684554
COIL	-0.280837	0.355487	0.781327
GGCX	0.0909054	0.853848	0.954754
ATP6V1A	0.389457	0.283657	0.75245
HSPA9	-0.222088	0.45325	0.813338
EIF4A3	0.364142	0.167058	0.725525
IGHMBP2	-0.303424	0.366996	0.786221
RPS19	-0.45096	0.461909	0.815506
RPL3	-0.142615	0.489154	0.819391
DDOST	-0.0600975	0.802574	0.937568
FEN1	-1.00548	0.0515948	0.588637
CUX1	0.10999	0.706839	0.901203
TXLNA	-0.470225	0.383106	0.787937
CCT6A	-0.476347	0.0968234	0.633055
NNMT	0.289628	0.471768	0.817476
PBX1	0.120131	0.841658	0.948549
RPL13A	-0.545196	0.0266979	0.511904
ARL1	0.250294	0.399639	0.796345
MLH1	-0.537324	0.0933277	0.632342
STAT3	-0.189346	0.403673	0.800806
USP8	0.865807	0.338335	0.777874
MDH1	0.00115585	0.99839	0.999993
MDH2	-0.800533	0.175079	0.729928
RFC5	-0.442575	0.133708	0.687664
RFC3	-0.180486	0.362758	0.784333
HADHA	0.338181	0.288776	0.756326
EIF2S3	-1.03935	0.0352457	0.555379
CETN2	0.700407	0.0327281	0.549226
EIF2D	-2.08998	0.0149046	0.402818
PRPH	0.219355	0.257641	0.741112
BUD31	0.240536	0.362998	0.784333
NAA10	-1.81711	0.0440396	0.586113
CSK	-1.15665	0.177074	0.729928
PNPLA4	0.492388	0.653679	0.88291
GARS	0.0980212	0.766315	0.923793
IARS	-0.0709936	0.775538	0.927401
EIF1	-1.20329	0.126158	0.683813
PRKCI	0.163132	0.47169	0.817476
ECI1	0.668069	0.325282	0.776121
TMPO	0.145755	0.542827	0.842879
STAT1	-0.29669	0.278518	0.751722
STAT6	-0.192083	0.731915	0.9111
MTREX	-0.06909	0.745012	0.917046
AKR1C3	0.66889	0.0902395	0.631826
MTOR	0.258035	0.741795	0.916265
PI4KA	1.21201	0.00646897	0.29932
EPS15	-0.743447	0.27297	0.74704
RPS27	-0.32062	0.348024	0.779485
HELZ	0.146744	0.504155	0.823478
NCAPD3	-0.146188	0.562623	0.847692
RBM34	-0.0932494	0.70167	0.898859
LRPPRC	-0.349132	0.184309	0.729928
ACAA2	0.168293	0.844151	0.948842
RPL35	0.737894	0.322185	0.772801
CDKN2A	-0.413503	0.181987	0.729928
ECE1	1.27293	0.0427758	0.586113
SLC1A3	0.740907	0.0553928	0.588637
PAFAH1B1	-0.923627	0.190569	0.729928
MCAM	1.0048	0.132726	0.685142
CRAT	0.0362855	0.949863	0.981041
MATR3	0.224107	0.443412	0.810577
MSH2	-0.359414	0.310955	0.768108
GPD2	-0.0346958	0.873489	0.960219
SSR1	0.144052	0.60595	0.870224
MAGEA1	0.252304	0.724244	0.910345
MAGEA3	0.389642	0.580066	0.856449
RANBP1	0.383059	0.385096	0.790928
NAMPT	-0.283712	0.248245	0.738458
PSMC4	-0.166059	0.38886	0.793722
TSFM	-0.292976	0.352575	0.78081
VDAC2	-0.0583226	0.830177	0.945014
CBX5	-0.120881	0.70688	0.901203
USP5	-0.112511	0.697216	0.897236
MAPK8	0.38217	0.389084	0.793722
MKI67	-0.33171	0.306772	0.766215
RANGAP1	-0.618839	0.226317	0.732081
RECQL	-0.625239	0.0896318	0.631826
NOP2	-0.0180923	0.932508	0.976815
ATRX	-0.436656	0.332014	0.777874
CRK	1.11326	0.0378179	0.56366
CRKL	-0.921489	0.131002	0.685089
MTIF2	0.748702	0.217147	0.732081
BAG6	-0.204081	0.416633	0.802501
NSF	-0.322884	0.336483	0.777874
MAP2K3	-1.19603	0.0358839	0.555379
BRCC3	-0.811895	0.520131	0.83
RPL27A	-0.252769	0.260313	0.741811
RPL5	-0.283186	0.203026	0.729928
RPL21	-0.206245	0.459192	0.815506
RPL28	-0.033665	0.92867	0.97632
RPS9	-0.124173	0.537936	0.841472
RPS5	-0.0211446	0.933821	0.976943
GNPDA1	-0.171454	0.689592	0.895836
YAP1	-0.173954	0.874368	0.960219
UTRN	-0.528586	0.364316	0.784811
IQGAP1	-0.413794	0.223004	0.732081
GYG1	-0.127921	0.572443	0.852082
STT3A	0.205348	0.444341	0.810577
PLA2G4A	-0.113907	0.697265	0.897236
CAPZA2	-0.510177	0.0319798	0.548094
CAPZB	-0.363919	0.209377	0.732081
QARS	-0.191771	0.462014	0.815506
RPL29	-0.378182	0.305593	0.766215
UQCRFS1	0.445724	0.281727	0.75183
ATP5PO	-0.147378	0.655843	0.88291
LIMS1	-0.693058	0.109354	0.662701
PREP	-0.509354	0.18896	0.729928
RFX5	-0.248119	0.813275	0.941566
ARCN1	0.436115	0.414552	0.802501
GCLM	0.000223304	0.999576	0.999993
CD151	-0.378814	0.662753	0.886082
PSMD8	-0.0507865	0.801786	0.937279
PRRC2A	-0.557922	0.17839	0.729928
CCT5	-0.113516	0.627922	0.877371
PTDSS1	0.269264	0.284652	0.75245
NES	0.597989	0.155041	0.717354
CSNK1A1	0.168995	0.528083	0.834408
CSNK1D	0.00288098	0.988039	0.997619
IDH2	0.659071	0.0874903	0.630647
CD97	0.406998	0.225209	0.732081
POLD2	-0.31968	0.697357	0.897236
MARCKSL1	-0.304904	0.223651	0.732081
NR2C2	1.61938	0.0253893	0.504556
ALDH9A1	0.33256	0.380019	0.787172
RPL34	0.245722	0.371802	0.78701
LMAN1	0.121913	0.680543	0.894244
NASP	0.108316	0.870902	0.959878
FASN	-0.218306	0.317568	0.769805
FNTA	-1.43427	0.167166	0.725525
CCT3	-0.413318	0.0712364	0.617507
MRPL19	-0.0321109	0.874591	0.960219
TUFM	0.00352577	0.98987	0.998461
ALDH7A1	0.218555	0.466479	0.817168
CDC34	0.498289	0.400014	0.796345
CENPF	0.215183	0.32666	0.776546
SRP9	-0.134966	0.654727	0.88291
AARS	-0.388998	0.794166	0.935127
CARS	-2.15735	0.009068	0.357279
HARS2	0.470016	0.214814	0.732081
SARS	-0.699637	0.308103	0.76704
PRIM2	-0.502834	0.16584	0.725525
CSNK1E	-0.518	0.0938069	0.632342
CTCF	-0.201274	0.730756	0.9111
PSMB3	0.510537	0.200075	0.729928
PSMB2	-0.0194268	0.946502	0.980539
MCM2	-0.554945	0.16733	0.725525
ACADVL	0.755512	0.24329	0.737887
YLPM1	-0.13729	0.668033	0.887989
TMED10	-0.331273	0.235543	0.73625
RBM25	-0.093177	0.641859	0.878981
CLK1	-0.0204813	0.952444	0.981693
CLK2	-0.0616523	0.831803	0.945014
CLK3	-0.362053	0.286131	0.754121
EIF2B2	-0.400675	0.0734601	0.617507
NUP153	0.333831	0.253124	0.740587
RANBP2	-0.484832	0.216576	0.732081
RGS19	1.38009	0.121092	0.67653
TSC2	-0.821321	0.0763212	0.617507
NDUFV1	0.135135	0.579022	0.856449
TAF6	-0.548019	0.198292	0.729928
GMPS	-0.209639	0.767103	0.923793
LIG3	-0.578588	0.107502	0.661662
LIG4	0.647428	0.550029	0.844996
MRE11	-0.285961	0.421204	0.802501
GNAQ	0.0950768	0.882542	0.961355
IDH3A	0.434379	0.373743	0.78701
GDI2	-0.364509	0.618551	0.87366
EMD	0.304601	0.255779	0.741112
CPT1A	0.100828	0.708377	0.901341
SLC26A2	0.195759	0.555497	0.846125
SERPINH1	-0.187637	0.495123	0.819391
PEX5	-1.83863	0.0317188	0.548094
DNM2	0.269633	0.472297	0.817476
METAP2	-1.43024	0.00598364	0.288424
NUDT2	0.0744733	0.847357	0.950289
CDK7	-0.232499	0.494486	0.819391
KNTC1	1.79507	0.00386825	0.230619
CDK9	-0.145262	0.551343	0.844996
LRBA	-0.158881	0.580802	0.856923
BCAM	-0.0089283	0.969196	0.988615
RPL14	-0.239959	0.355145	0.781327
CCT8	0.280094	0.410555	0.802501
CCT4	-0.335552	0.219531	0.732081
ANXA11	-1.92891	0.0483161	0.586113
PAPOLA	-2.53752	0.00560423	0.285312
FXR1	-0.326507	0.2261	0.732081
FXR2	-0.263741	0.284303	0.75245
RAB5C	0.354876	0.37889	0.78701
RAB7A	0.332029	0.372007	0.78701
RAB9A	0.583772	0.210075	0.732081
RAB13	0.273878	0.447369	0.810811
RAB28	-0.102783	0.692734	0.896793
DAP3	-0.215966	0.336759	0.777874
SMARCA4	-0.269653	0.562282	0.847692
IDH3G	1.49731	0.42118	0.802501
GALK1	-0.104449	0.675311	0.891412
SSR4	0.116046	0.619889	0.874173
BCAP31	0.353955	0.229494	0.735024
BRCA2	0.212739	0.47457	0.818732
HCFC1	-0.19343	0.57988	0.856449
IRAK1	-0.912293	0.17517	0.729928
ALDH3A2	0.0919589	0.742168	0.916265
HSD17B4	-0.320593	0.409773	0.802501
PSMD7	-0.0580074	0.791157	0.932867
STAT5B	-1.77776	0.0752421	0.617507
VAMP7	0.746359	0.0261783	0.510677
RPS6KA3	-0.553869	0.317558	0.769805
AFF1	0.237025	0.621227	0.874777
HDGF	-1.10279	0.0335494	0.555379
NDUFA8	0.591465	0.238806	0.736577
HNRNPA3	-0.0299946	0.929907	0.976456
PGD	-0.0931294	0.880257	0.960682
HNRNPM	-0.0112597	0.967503	0.98802
KPNA2	-0.412565	0.0802412	0.620567
KPNA1	-0.374966	0.437341	0.807847
NCBP2	0.238897	0.400193	0.796345
RAP1GDS1	-0.392092	0.339107	0.778022
DGKE	0.500118	0.218628	0.732081
POLR2H	-0.22853	0.697031	0.897236
POLR2J	0.061384	0.784899	0.931071
MAP2K6	-0.192255	0.639086	0.878981
ARHGDIA	-0.605383	0.347981	0.779485
SLC7A2	0.726846	0.246857	0.738458
AGFG1	-0.363387	0.488726	0.819391
HNRNPF	-0.130166	0.56179	0.847692
GTF2A1	-0.0444492	0.882851	0.961355
MSH6	-0.326886	0.181106	0.729928
KIF11	0.65673	0.202327	0.729928
ZNF131	0.0259161	0.950239	0.981206
ZNF143	-2.29174	0.00744031	0.318038
RBM5	0.245658	0.260257	0.741811
HK2	-0.217736	0.539748	0.841664
CAPZA1	-0.665204	0.0820248	0.622536
NUP98	0.152093	0.500803	0.82143
BLVRA	0.507631	0.0628908	0.603431
SLC25A1	0.218336	0.481683	0.819391
PPP5C	0.617544	0.17628	0.729928
PLK1	-0.285791	0.189484	0.729928
ARFIP2	0.85615	0.417086	0.802501
ARFIP1	0.329667	0.555385	0.846125
ACLY	-0.339451	0.228355	0.734334
METAP1	-1.18374	0.16369	0.722548
SUCLG1	-0.939178	0.374787	0.78701
COPB1	-0.914334	0.0226214	0.468439
COPA	-0.203295	0.372098	0.78701
CTSC	-0.14025	0.820946	0.942989
CLTCL1	-0.15184	0.71163	0.903698
AP2S1	-0.215701	0.392772	0.793722
HCCS	0.272047	0.33564	0.777874
SMTN	-0.15143	0.80782	0.939485
SLC16A1	0.70247	0.214423	0.732081
IST1	-0.457465	0.161766	0.719838
SEC24C	-0.71961	0.0724595	0.617507
SUB1	-0.628932	0.0934141	0.632342
POLG	0.173076	0.841436	0.948549
CLNS1A	-0.677236	0.0303349	0.542438
BLM	-0.104806	0.695098	0.897236
RARS	-0.0602748	0.831209	0.945014
HIRA	-1.06172	0.261072	0.743037
PMS1	-1.76434	0.00737198	0.318038
PMS2	-0.475066	0.0746119	0.617507
CACNA2D1	1.27658	0.170368	0.72855
YARS	-0.243193	0.405389	0.802501
USP14	-0.347718	0.24815	0.738458
PRKAG1	-1.1496	0.196462	0.729928
HSPA2	-0.0166845	0.929562	0.97632
ATP1B3	0.882302	0.0637728	0.603431
RAD23B	-0.151008	0.833086	0.945508
EPHB4	1.03736	0.180149	0.729928
AK2	0.357863	0.4775	0.819384
ALDH18A1	-0.616805	0.352488	0.78081
NAPA	-0.182176	0.592003	0.862775
EIF5	-0.987886	0.104459	0.655102
SLC12A2	0.901464	0.151508	0.715282
PSMD4	-0.318633	0.15155	0.715282
CSE1L	-0.0823836	0.799038	0.936241
VCP	0.14596	0.618934	0.87366
MFAP1	0.0817289	0.673876	0.891248
HADHB	0.179569	0.584793	0.859266
MANF	-0.433649	0.196624	0.729928
ELL	-0.624391	0.0799237	0.620093
BRPF1	0.0388485	0.958171	0.985109
NAP1L1	-0.31359	0.356918	0.781327
ADK	0.735194	0.0710424	0.617507
ADAR	-0.400543	0.254384	0.741112
SEC13	-0.0726308	0.821632	0.942989
SNU13	0.0440685	0.831726	0.945014
NPEPPS	-0.825017	0.27495	0.74733
HNRNPH2	-0.308104	0.198593	0.729928
OXCT1	0.166054	0.578594	0.856449
EIF3B	-0.717261	0.153117	0.717354
ATP5MF	-1.61218	5.78033e-05	0.0180282
RRP1	0.2316	0.317981	0.769805
MARS	0.0224175	0.909797	0.96881
ITGA1	0.498488	0.0256159	0.506836
MP68	-0.559275	0.431624	0.806435
ATP5ME	0.387898	0.220298	0.732081
EIF6	-0.374292	0.230244	0.735222
CTBP2	-1.8951	0.120833	0.67653
NDUFA6	0.32693	0.313775	0.769805
PEX3	0.708498	0.128811	0.684554
HSD17B7	0.0760761	0.889633	0.96431
BCAR1	-1.52418	0.000987208	0.0993921
STX17	-0.711987	0.337789	0.777874
TMEM33	0.5533	0.100823	0.645242
GEMIN4	0.156625	0.62669	0.877371
NUP107	0.284478	0.347327	0.779485
EEFSEC	-1.19329	0.0786435	0.617507
EPPK1	-0.328547	0.326477	0.776546
MTPN	0.417383	0.476598	0.818732
YBEY	0.0219604	0.976947	0.991605
ARPC4	-0.76323	0.0843496	0.627117
ANAPC15	-0.093363	0.760111	0.923295
SEC61G	1.13967	0.030461	0.542438
TPI1	-0.229006	0.539059	0.841497
EIF3E	-0.804859	0.19373	0.729928
SEC61B	0.634711	0.0152978	0.402818
PPP4C	-0.642794	0.0878521	0.630647
ROMO1	0.528864	0.483904	0.819391
UBE2G2	0.471715	0.251121	0.738458
MYL6	-0.219521	0.50063	0.82143
ACTB	-0.730333	0.056772	0.588637
EIF4A1	-0.347953	0.289433	0.757173
RPS20	-0.219469	0.651413	0.88291
PRPS1	0.229621	0.717732	0.90662
PSMA6	-0.661083	0.126647	0.683928
S100A10	-0.516102	0.143585	0.704642
CDC42	0.201715	0.475806	0.818732
DSTN	0.464399	0.242572	0.737887
RAB8A	0.174042	0.688269	0.895836
SPCS3	0.488592	0.415346	0.802501
SRP54	0.230938	0.537203	0.841472
RAB2A	0.203867	0.418784	0.802501
RAB5B	0.223643	0.573268	0.852567
RAB10	0.148605	0.552266	0.844996
UBE2M	-1.01512	0.106339	0.660027
RAB14	1.00676	0.0414427	0.586113
ACTR3	0.177409	0.495781	0.819391
ACTR2	-0.405441	0.273289	0.74704
ACTR1A	-0.405553	0.270625	0.74704
TMEM258	0.250074	0.42866	0.805396
COPS2	-0.489652	0.192793	0.729928
ABCE1	-0.344703	0.473138	0.817927
RAP1B	1.03848	0.0635365	0.603431
RAP2B	0.703617	0.0190933	0.442007
MAX	0.449885	0.0722449	0.617507
RPS3A	-0.482822	0.117984	0.67653
PSME3	-0.309339	0.238536	0.736577
RPL15	-0.246921	0.346097	0.779485
MAGOH	-0.0501388	0.84355	0.948842
RPL27	-0.135364	0.569238	0.850665
ATP6V0D1	0.145811	0.811474	0.941078
RPL37A	-0.754071	0.416369	0.802501
RHOA	0.0274201	0.921369	0.972937
HSPE1	-0.648933	0.234552	0.73625
SEC61A1	0.655556	0.23751	0.736577
STXBP1	-0.360801	0.418863	0.802501
DAD1	-0.179554	0.68702	0.895836
COPZ1	-0.416897	0.271878	0.74704
UFM1	-0.127933	0.711002	0.903263
DCAF7	-0.258084	0.214623	0.732081
WDR5	-0.133124	0.664411	0.886468
AP1S1	-0.284763	0.562945	0.847692
HNRNPK	-0.176086	0.698305	0.897244
YWHAG	-0.747475	0.156476	0.717354
RRAS2	1.04958	0.222089	0.732081
TIMM10	0.235486	0.674807	0.891412
RPS7	-1.23912	0.130082	0.684554
PPP1CA	-0.192612	0.476856	0.818732
PPP1CB	-0.632352	0.0518637	0.588637
NCS1	0.212461	0.755185	0.920565
PSMC1	-0.0930882	0.619849	0.874173
PSMC5	0.0660923	0.762746	0.923793
RPS8	-0.256569	0.221703	0.732081
RPS15A	-0.319048	0.341083	0.77915
RPS16	-0.215611	0.336153	0.777874
UBE2H	-0.660054	0.0347464	0.555379
YWHAE	-0.569853	0.242763	0.737887
RPS14	-0.336915	0.271862	0.74704
RPS23	-0.667401	0.0489402	0.586113
RPS18	-0.315625	0.417203	0.802501
RPS29	0.600373	0.398877	0.796345
RPS13	0.239554	0.502411	0.822408
RPS11	-0.101412	0.72338	0.910291
SNRPE	0.100472	0.668888	0.887989
SNRPF	0.11276	0.665217	0.88676
LSM3	0.255723	0.503434	0.822843
LSM6	0.594027	0.0264862	0.510677
SNRPD1	-0.136222	0.540233	0.841746
SNRPD2	0.158542	0.437495	0.807847
SNRPD3	0.296046	0.166711	0.725525
TMSB4X	-0.237311	0.766631	0.923793
ARF6	-0.180396	0.590779	0.8621
PSMC6	-0.307488	0.232379	0.73625
SELENOT	-0.557094	0.45507	0.81464
RPL7A	-0.301404	0.231642	0.736243
POLR2G	0.29842	0.334735	0.777874
ETF1	-0.765176	0.251219	0.738458
RPS4X	-0.370482	0.159491	0.717354
RHOB	0.402592	0.159351	0.717354
RPL23A	-0.481869	0.138401	0.696775
RPS6	-0.370104	0.125209	0.682696
HIST1H4A	-0.218663	0.61662	0.87366
RAB1A	1.08058	0.184206	0.729928
RAN	-0.470052	0.123378	0.677842
RPL23	-0.442064	0.0473607	0.586113
RAP1A	0.898526	0.0787661	0.617507
RPS15	-0.0452357	0.839099	0.948432
RPS24	-0.128327	0.674304	0.891412
RPS25	-0.601318	0.257633	0.741112
RPS26	-0.46062	0.200764	0.729928
RPS28	-0.318334	0.497402	0.820566
GNB1	-0.16476	0.761218	0.923696
POLR2L	0.348396	0.264454	0.744458
RBX1	0.100243	0.722849	0.910291
GNB2	0.497021	0.156723	0.717354
RPL30	-0.5184	0.0316288	0.548094
RPL39	-0.249298	0.311563	0.768432
RPL31	-0.351565	0.451089	0.812756
RPL10A	-0.271375	0.240442	0.737887
RPL32	-0.268006	0.234243	0.73625
RPL11	-0.254954	0.272687	0.74704
RPL8	-0.510658	0.137965	0.696775
PPIA	0.0444297	0.948338	0.980539
GRB2	1.0549	0.136168	0.694794
TRA2B	0.23861	0.531121	0.837047
RAC1	0.519529	0.220196	0.732081
AP2B1	-0.258437	0.250278	0.738458
GNAI1	1.91954	0.157594	0.717354
YWHAZ	-0.665362	0.22544	0.732081
PPP2R2A	-0.716603	0.169542	0.728347
SUMO1	-0.790118	0.267321	0.746293
DYNLL1	0.114189	0.817817	0.942883
RPL38	-0.536448	0.184936	0.729928
SKP1	-0.0315793	0.868609	0.959217
RPS21	-0.454665	0.387834	0.793722
EIF5A	-0.15773	0.830322	0.945014
RACK1	-0.879348	0.216218	0.732081
ACTG1	-0.731842	0.0518275	0.588637
ACTG2	0.0308845	0.898292	0.966276
SUPT4H1	-0.148485	0.640298	0.878981
UBE2I	-0.389704	0.410393	0.802501
YBX1	-0.332875	0.416859	0.802501
SEC11A	0.429034	0.266066	0.746006
CSNK2B	-1.73376	0.0101535	0.373443
TPM4	-2.04457	0.066568	0.612066
EEF1A1	-0.917666	0.0119336	0.389002
TUBA4A	-0.0513433	0.87191	0.960219
TUBB4B	0.134374	0.631502	0.878386
PAFAH1B2	0.0982291	0.822556	0.943254
HIST1H3A	0.818745	0.188634	0.729928
CXADR	0.723498	0.318848	0.769805
FAM193A	0.0506158	0.829364	0.945014
NOP14	-0.0435741	0.865347	0.957845
IGBP1	-1.88661	6.07296e-05	0.0180282
PSPH	-1.08023	0.00574238	0.28592
RBM6	-0.276181	0.397145	0.796222
PITX1	-0.141384	0.635178	0.878981
EIF4G2	-0.201661	0.461939	0.815506
RPP38	-0.190291	0.594483	0.864282
RPP30	-0.438637	0.157727	0.717354
GTF2I	0.107088	0.597868	0.865643
PIP4K2B	-0.599969	0.488186	0.819391
SRPK2	-0.955972	0.0529976	0.588637
PHC1	0.254859	0.327945	0.777154
CCT2	-0.181895	0.408246	0.802501
RAE1	0.138778	0.517042	0.82962
GSTO1	0.810147	0.0631217	0.603431
ST5	-0.358907	0.21716	0.732081
PRKDC	0.130734	0.500908	0.82143
ARG2	1.7658	0.0966524	0.633055
NTHL1	-0.00897395	0.98009	0.993465
ADARB1	-0.0163298	0.96203	0.985744
BASP1	-0.117555	0.750982	0.919009
MRPS22	-0.0853398	0.754892	0.920565
MRPS25	-0.19692	0.525468	0.832779
MRPS35	-0.12362	0.768244	0.924055
MRPS5	0.203061	0.613173	0.872907
MRPS15	0.00256123	0.990869	0.998539
MRPS21	-0.313598	0.552285	0.844996
MRPS34	-0.286905	0.261962	0.743796
MRPS9	0.217761	0.348468	0.779624
HMGN5	-0.735627	0.205231	0.732081
LACTB	0.0760405	0.904885	0.967636
LSM11	0.366067	0.159967	0.717354
RPL24	-0.36984	0.132015	0.685089
TXNL4A	0.454054	0.078162	0.617507
CBX1	-0.732309	0.245229	0.737887
ARF5	-0.21089	0.532955	0.83824
ERH	0.0942894	0.82972	0.945014
RHOG	0.883588	0.0676406	0.612066
RPL19	0.142422	0.701286	0.898859
SRSF3	0.148538	0.502105	0.822204
H3F3A	0.0774414	0.929033	0.97632
FOXK1	-2.04613	0.0188092	0.441578
CCZ1B	0.707541	0.200601	0.729928
DAB2	-0.142142	0.657201	0.88309
HSPG2	0.542092	0.034225	0.555379
RBM10	0.246415	0.395861	0.795028
RBM3	-0.159155	0.660166	0.884712
ZNF200	0.208405	0.611185	0.872907
ATP2C1	0.043161	0.908711	0.968337
CYCS	-2.35758	0.00307201	0.203485
TFAM	-0.142971	0.584452	0.859232
SLC25A3	-0.023117	0.947757	0.980539
HDLBP	-0.60308	0.163497	0.722548
GTF2B	-0.121865	0.898496	0.966276
CDK6	0.902996	0.0816851	0.622043
CDK5	0.104014	0.767911	0.924029
CDK17	-0.627337	0.284582	0.75245
PURA	-0.165711	0.644567	0.879944
CLTC	-0.195638	0.688172	0.895836
HSF1	-0.289651	0.508423	0.823999
NFKB2	0.274181	0.504423	0.823618
FKBP3	0.122696	0.696028	0.897236
REEP5	-0.0986867	0.686324	0.895661
HNRNPU	-0.286671	0.334453	0.777874
SPTBN1	-0.243983	0.4853	0.819391
TIAL1	-0.235787	0.559519	0.847625
SRSF2	-0.834826	0.0396988	0.573597
FOXK2	-1.6509	0.147821	0.707124
CAP1	-1.41423	0.0130001	0.395324
HMGCS1	0.498381	0.0655947	0.61108
IFITM3	1.12928	0.0511151	0.588637
SLC7A5	1.19615	0.184448	0.729928
TFAP4	1.28084	0.211	0.732081
EXOSC10	0.15603	0.481421	0.819391
PFKP	-0.0461643	0.864473	0.957845
XPC	-0.308572	0.553804	0.846017
EWSR1	-0.383014	0.49342	0.819391
OCRL	0.197138	0.563305	0.847951
PLCB3	-0.882997	0.333408	0.777874
ROR2	-1.08475	0.224498	0.732081
AKAP17A	0.0766722	0.785587	0.931295
DHODH	0.29951	0.40783	0.802501
OGDH	0.554874	0.0541815	0.588637
CENPE	-0.594214	0.209604	0.732081
KIF23	-0.34663	0.123342	0.677842
COL7A1	-0.411416	0.121838	0.67653
RPL18A	-0.310537	0.330061	0.777874
GCNT1	-1.4542	0.103735	0.655063
MAP2K1	-0.904532	0.213441	0.732081
FKBP4	0.349019	0.282543	0.75183
PLOD1	-0.329673	0.202637	0.729928
RPL6	-0.4123	0.212829	0.732081
TOP2B	-0.387486	0.305383	0.766215
SLC25A11	-0.0919183	0.802998	0.937568
DST	0.23007	0.380979	0.787172
CREM	0.538335	0.085328	0.627628
MLLT1	-0.274249	0.274135	0.74704
MECOM	-0.318201	0.381129	0.787172
CAV1	1.30923	0.152255	0.717354
KMT2A	-0.671005	0.1187	0.67653
TNFAIP2	-0.2839	0.222287	0.732081
CENPC	-0.080373	0.731968	0.9111
LMNB2	0.351718	0.235555	0.73625
PLAUR	0.228429	0.505617	0.823787
TAP1	0.000152844	0.999363	0.999993
CEBPZ	0.137767	0.552293	0.844996
UBXN1	-1.64011	0.0480197	0.586113
EIF4G1	-0.74142	0.191019	0.729928
ATP7A	0.803934	0.154702	0.717354
KRT17	0.316115	0.182327	0.729928
NOTCH2	0.765072	0.151028	0.715282
TLE3	0.102224	0.860902	0.956806
GLO1	0.769491	0.430707	0.806435
SSBP1	-0.375926	0.372803	0.78701
YWHAH	-0.416647	0.190667	0.729928
PLP2	0.965183	0.0422274	0.586113
CSTF1	-0.226386	0.483338	0.819391
[truncated: 2,815 more rows]

## Sheet: X2minEGFvsCFR1
	EGF_2min_FR1_vs_EGF_CTRL_FR1_logFC	EGF_2min_FR1_vs_EGF_CTRL_FR1_pval	BH_pvalue
[truncated: 3,883 more rows]

[truncated: 17 more sheets: X2minEGFvsCFR2, X2minEGFvsCFR3, X2minEGFvsCFR4, X2minEGFvsCFR5, X2minEGFvsCFR6, X8minEGFvsCFR1, X8minEGFvsCFR2, X8minEGFvsCFR3, X8minEGFvsCFR4, X8minEGFvsCFR5, X8minEGFvsCFR6, X90minEGFvsCFR1, X90minEGFvsCFR2, X90minEGFvsCFR3, X90minEGFvsCFR4, X90minEGFvsCFR5, X90minEGFvsCFR6]
