# Supplementary material for: Spatial-proteomics reveals phospho-signaling dynamics at subcellular resolution
Source: Nat Commun. 2021 Dec 7;12:7113. doi: 10.1038/s41467-021-27398-y (PMC8651693; doi:10.1038/s41467-021-27398-y)
Supplement: Supplementary file 10 — Supplementary Dataset 7 [file 41467_2021_27398_MOESM10_ESM.xlsx]

## Sheet: Legend
Sheet	Description
Overview	This data-sheet contains the differential expression result at phosphosite level for the comparisons of each time point of EGF treatment VS Control condition, for each subcellular fractions. Statistical analysis was performed using moderated t-test (limma, two-sided). Multiple comparisons was adjusted using Benjaminin-Hochberg.
X20minEGFvsCFR1_BH	20 minutes EGF stimuation vs Control - limma results for phospho-sites detected in Fraction 1
X20minEGFvsCFR2_BH	20 minutes EGF stimuation vs Control - limma results for phospho-sites detected in Fraction 2
X20minEGFvsCFR3_BH	20 minutes EGF stimuation vs Control - limma results for phospho-sites detected in Fraction 3
X20minEGFvsCFR4_BH	20 minutes EGF stimuation vs Control - limma results for phospho-sites detected in Fraction 4
X20minEGFvsCFR5_BH	20 minutes EGF stimuation vs Control - limma results for phospho-sites detected in Fraction 5
X20minEGFvsCFR6_BH	20 minutes EGF stimuation vs Control - limma results for phospho-sites detected in Fraction 6
X2minEGFvsCFR1_BH	2 minutes EGF stimuation vs Control - limma results for phospho-sites detected in Fraction 1
X2minEGFvsCFR2_BH	2 minutes EGF stimuation vs Control - limma results for phospho-sites detected in Fraction 2
X2minEGFvsCFR3_BH	2 minutes EGF stimuation vs Control - limma results for phospho-sites detected in Fraction 3
X2minEGFvsCFR4_BH	2 minutes EGF stimuation vs Control - limma results for phospho-sites detected in Fraction 4
X2minEGFvsCFR5_BH	2 minutes EGF stimuation vs Control - limma results for phospho-sites detected in Fraction 5
X2minEGFvsCFR6_BH	2 minutes EGF stimuation vs Control - limma results for phospho-sites detected in Fraction 6
X8minEGFvsCFR1_BH	8 minutes EGF stimuation vs Control - limma results for phospho-sites detected in Fraction 1
X8minEGFvsCFR2_BH	8 minutes EGF stimuation vs Control - limma results for phospho-sites detected in Fraction 2
X8minEGFvsCFR3_BH	8 minutes EGF stimuation vs Control - limma results for phospho-sites detected in Fraction 3
X8minEGFvsCFR4_BH	8 minutes EGF stimuation vs Control - limma results for phospho-sites detected in Fraction 4
X8minEGFvsCFR5_BH	8 minutes EGF stimuation vs Control - limma results for phospho-sites detected in Fraction 5
X8minEGFvsCFR6_BH	8 minutes EGF stimuation vs Control - limma results for phospho-sites detected in Fraction 6
X90minEGFvsCFR1_BH	90 minutes EGF stimuation vs Control - limma results for phospho-sites detected in Fraction 1
X90minEGFvsCFR2_BH	90 minutes EGF stimuation vs Control - limma results for phospho-sites detected in Fraction 2
X90minEGFvsCFR3_BH	90 minutes EGF stimuation vs Control - limma results for phospho-sites detected in Fraction 3
X90minEGFvsCFR4_BH	90 minutes EGF stimuation vs Control - limma results for phospho-sites detected in Fraction 4
X90minEGFvsCFR5_BH	90 minutes EGF stimuation vs Control - limma results for phospho-sites detected in Fraction 5
X90minEGFvsCFR6_BH	90 minutes EGF stimuation vs Control - limma results for phospho-sites detected in Fraction 6

## Sheet: X20minEGFvsCFR1_BH
	EGF_20min_FR1_vs_EGF_CTRL_FR1_logFC	EGF_20min_FR1_vs_EGF_CTRL_FR1_pval	BH_pvalue
AAK1_S623_M2	-8.0705	3.68548e-11	8.11727e-08
AAK1_S624_M2	8.04943	7.65805e-09	1.32598e-06
AAK1_S637_M1	-0.0206824	0.950393	0.975415
AAK1_T606_M1	-0.320839	0.325206	0.540889
AAK1_T620_M1	-0.297601	0.221089	0.439683
AAK1_T620_M2	-7.75628	6.49445e-11	9.53602e-08
ABCF1_S105_M2	0.681996	0.0449525	0.183654
ABCF1_S109_M1	-0.432329	0.0718948	0.23459
ABCF1_S109_M2	1.20208	0.0330611	0.156443
ABCF1_S22_M1	0.217779	0.537158	0.714188
ABCF1_T108_M1	-1.24043	0.000168969	0.00413504
ABI1_S183_M1	-0.100773	0.752003	0.8622
ABI1_Y213_M1	-0.111389	0.626097	0.777547
ABI2_S183_M1	-0.278431	0.508315	0.692371
ABI2_S227_M1	-0.0177985	0.950231	0.975415
ABI2_S368_M1	0.106839	0.768408	0.872331
ABI2_T364_M1	-0.463439	0.0408033	0.175698
ABI2_Y213_M1	-0.141205	0.576811	0.742505
ABL1_S569_M1	0.744558	0.155121	0.356574
ABL1_S919_M1	-0.295986	0.532221	0.710219
ABL2_S602_M1	0.0661969	0.83467	0.908619
ABL2_S631_M1	-0.534595	0.0320486	0.15345
ABL2_S936_M1	0.579489	0.0291911	0.145132
ABLIM1_S431_M1	-0.00312558	0.989546	0.99474
ABLIM1_S452_M1	0.286151	0.239191	0.461513
ABLIM1_S655_M1	-0.283912	0.247594	0.468293
ABLIM1_S706_M1	0.00207351	0.993088	0.996708
ABLIM1_T429_M1	-0.592363	0.0706326	0.232712
ACACA_S23_M1	0.452104	0.080415	0.246334
ACACA_S29_M1	0.252976	0.286191	0.503865
ACACA_S5_M1	0.365214	0.207387	0.424903
ACACA_S80_M1	-0.343438	0.203387	0.420226
ACACB_S222_M1	-0.423031	0.212206	0.42958
ACAP2_S521_M1	-0.698907	0.0374006	0.166102
ACBD3_S43_M1	0.73097	0.321614	0.538523
ACBD6_S106_M1	-0.104737	0.666802	0.800419
ACIN1_S1004_M1	-0.262947	0.583772	0.747963
ACIN1_S216_M1	-0.578692	0.103909	0.284813
ACIN1_S243_M1	-0.4211	0.26545	0.488229
ACIN1_S386_M2	1.0326	0.158345	0.360284
ACIN1_S388_M2	0.946613	0.188058	0.400384
ACIN1_S410_M1	-2.90055	6.05621e-07	4.23454e-05
ACIN1_S478_M1	0.105599	0.608496	0.763437
ACIN1_S490_M1	-0.738093	0.0429062	0.180418
ACIN1_S710_M1	0.7494	0.185154	0.396671
ACIN1_S710_M2	0.488615	0.171655	0.380657
ACIN1_S714_M2	0.488615	0.171655	0.380657
ACLY_S455_M1	-0.642962	0.140162	0.336068
ACLY_S481_M1	-0.37898	0.277085	0.496579
ACOT9_S158_M2	0.264422	0.324762	0.54086
ACOT9_S160_M2	0.264422	0.324762	0.54086
ACSS2_S267_M1	-0.553664	0.11183	0.295519
ACSS2_S28_M2	0.505962	0.137032	0.332394
ACSS2_S30_M1	-0.458057	0.0756232	0.239652
ACSS2_S30_M2	0.505962	0.137032	0.332394
ACTA2_T231_M2	0.792015	0.0758596	0.239877
ACTA2_Y220_M2	0.792015	0.0758596	0.239877
ACTB_S239_M1	-0.351557	0.199543	0.414222
ACTL6A_S233_M1	-0.134327	0.632348	0.780216
ACTN4_S159_M1	-0.142503	0.471047	0.662454
ACTR8_S412_M1	-0.341047	0.255563	0.477067
ADAM9_S758_M2	0.486808	0.0519039	0.196931
ADAM9_T761_M2	0.58033	0.0382277	0.167555
ADAR_S823_M1	-2.52996	4.12638e-06	0.000230085
ADD1_S12_M1	-0.194382	0.546533	0.720587
ADD1_S358_M1	-0.133943	0.622689	0.774794
ADD1_S465_M1	-0.487852	0.0206106	0.116846
ADD3_S600_M1	0.443999	0.0450693	0.183654
ADD3_S673_M1	-0.155802	0.583938	0.747963
ADD3_S673_M2	0.454649	0.0471296	0.188905
ADD3_S677_M2	0.835707	0.0121865	0.0839762
ADD3_S681_M1	-0.0400016	0.901556	0.950068
ADD3_S681_M2	0.228491	0.26689	0.489511
ADD3_T12_M1	0.537494	0.038287	0.167649
ADSL_S9_M1	-0.500843	0.0804833	0.246339
ADSS_S448_M1	0.99469	0.0132269	0.0889199
ADSS_S451_M1	0.309987	0.227308	0.446764
AEBP2_S141_M1	-0.89728	0.00191343	0.0252355
AEBP2_S206_M1	-0.514047	0.0668329	0.225593
AFAP1_S668_M1	0.562926	0.0233344	0.127213
AGGF1_S11_M2	0.49655	0.0280875	0.141239
AGGF1_S7_M2	0.49655	0.0280875	0.141239
AHI1_S1123_M2	1.13834	0.000198042	0.00447006
AHI1_S1127_M2	1.13834	0.000198042	0.00447006
AHNAK_S1068_M1	-4.40649	1.28073e-08	1.94538e-06
AHNAK_S135_M1	-0.121939	0.682775	0.811118
AHNAK_S177_M1	0.0658523	0.745094	0.856508
AHNAK_S210_M1	0.0854686	0.766402	0.871525
AHNAK_S210_M2	1.17726	0.0212763	0.119696
AHNAK_S212_M2	-1.32057	0.0978113	0.276015
AHNAK_S216_M2	1.28703	0.00130837	0.0185915
AHNAK_S2397_M1	0.45164	0.24061	0.462833
AHNAK_S3054_M1	-0.910686	0.0317696	0.15228
AHNAK_S3412_M1	0.491291	0.238837	0.461033
AHNAK_S3426_M1	0.303883	0.425004	0.632664
AHNAK_S41_M1	-0.321117	0.120268	0.307655
AHNAK_S4220_M1	-0.334057	0.315854	0.534103
AHNAK_S5110_M1	0.858936	0.0170778	0.103079
AHNAK_S511_M1	0.594283	0.039309	0.170765
AHNAK_S5731_M1	-0.214557	0.713027	0.833568
AHNAK_S5763_M1	-0.314816	0.52266	0.703116
AHNAK_S5841_M1	1.06855	0.00246797	0.029303
AHNAK_S93_M1	0.027603	0.943562	0.9718
AHNAK_T490_M1	0.504941	0.199649	0.414222
AHNAK_T5824_M1	-0.321387	0.232004	0.453809
AHNAK2_S4477_M1	-2.64047	0.0131866	0.0889199
AKAP11_S1171_M1	0.335579	0.141041	0.337175
AKAP11_S1242_M1	-0.279353	0.336044	0.550901
AKAP11_S18_M1	0.4638	0.129497	0.321356
AKAP11_S448_M1	0.149856	0.616321	0.770482
AKAP12_S1331_M1	0.885333	0.205056	0.422751
AKAP12_S283_M2	2.53914	0.00100041	0.0149384
AKAP12_S286_M1	-0.17581	0.516081	0.697702
AKAP12_S286_M2	1.88652	0.0182635	0.108717
AKAP12_S290_M2	0.538318	0.107597	0.290775
AKAP12_S371_M1	-0.714844	0.0314016	0.15126
AKAP12_S598_M1	0.159736	0.682264	0.810984
AKAP12_S612_M1	0.408613	0.0783	0.244099
AKAP12_S627_M1	0.785227	0.100486	0.28122
AKAP12_S627_M2	0.77205	0.0488136	0.190793
AKAP12_S629_M2	0.77205	0.0488136	0.190793
AKAP13_S1602_M1	-0.0663603	0.875934	0.933694
AKAP13_S2563_M1	0.117783	0.613749	0.768276
AKAP13_S2709_M1	1.05817	0.00790285	0.0631798
AKAP13_S2728_M1	-0.329284	0.113433	0.298325
AKAP13_S983_M1	-0.110852	0.587729	0.749985
AKAP13_T2467_M1	1.28237	0.015059	0.0971294
AKAP13_T953_M1	0.487108	0.105448	0.287467
AKAP2_S118_M1	-0.616093	0.03255	0.155083
AKAP2_S152_M1	-0.187259	0.356393	0.572252
AKAP2_S393_M1	-0.0411285	0.909982	0.95508
AKAP2_S720_M1	2.94475	3.51591e-08	4.42502e-06
AKT1_S124_M1	-0.641248	0.0799028	0.246086
AKT1_S124_M2	1.95904	0.000678633	0.0112383
AKT1_S126_M2	2.15739	1.24597e-05	0.000538086
AKT1_S129_M1	-0.965254	0.000338162	0.00689888
AKT1S1_S183_M1	0.523723	0.281752	0.500451
AKT1S1_S202_M2	0.294294	0.484341	0.671552
AKT1S1_S203_M1	-0.597177	0.125291	0.315376
AKT1S1_S203_M2	0.66812	0.0749478	0.239062
AKT1S1_S212_M1	0.271312	0.38919	0.600063
AKT1S1_S88_M1	-0.778305	0.0345901	0.159884
AKT1S1_S88_M2	-1.02805	0.516347	0.697702
AKT1S1_S92_M2	0.595333	0.212015	0.42958
AKT1S1_T246_M1	0.399732	0.28481	0.502404
AKT1S1_T90_M2	11.1951	4.23269e-05	0.00134137
AKT2_S34_M1	-0.437542	0.071533	0.234169
ALDOA_S276_M1	0.337381	0.0993852	0.279026
ALDOA_S36_M1	-0.520526	0.0153954	0.0980009
ALDOA_S39_M1	-0.568247	0.0366207	0.164943
ALDOA_S46_M1	0.0822334	0.783709	0.881599
ALPL_S110_M1	-1.34986	0.000816474	0.012984
ALS2_S483_M2	1.13188	0.00910888	0.0691804
ALS2_S492_M1	-0.157569	0.776491	0.877201
ALS2_S492_M2	1.19242	0.00565918	0.050361
AMER1_S246_M1	-0.377525	0.249369	0.470034
AMER1_S246_M2	1.01864	0.0243059	0.130398
AMER1_T242_M2	1.01864	0.0243059	0.130398
AMOTL2_S183_M1	-0.0777881	0.770004	0.87281
AMOTL2_S540_M1	-0.0387423	0.852562	0.918673
AMPD2_S168_M1	-0.495783	0.228372	0.448098
AMPD2_S190_M1	-0.385496	0.245078	0.466937
ANAPC1_S355_M1	-0.930078	0.0042033	0.0418903
ANAPC1_S355_M2	-0.423053	0.440285	0.641779
ANAPC1_S362_M2	-0.423053	0.440285	0.641779
ANAPC1_S688_M1	0.410699	0.173679	0.382911
ANAPC2_S534_M1	-0.312904	0.201668	0.41785
ANAPC4_S777_M1	-0.596539	0.111822	0.295519
ANAPC5_S221_M1	0.277059	0.562886	0.732284
ANK1_S856_M1	-1.13053	0.000586342	0.0102088
ANKLE2_S662_M1	-0.298849	0.413895	0.623105
ANKRD11_S1792_M2	0.58195	0.0372873	0.166102
ANKRD11_T1798_M2	0.58195	0.0372873	0.166102
ANKRD13D_S465_M2	-0.824734	0.374562	0.58717
ANKRD13D_T469_M2	-0.824734	0.374562	0.58717
ANKRD17_S19_M1	-0.283064	0.488891	0.676584
ANKRD17_S2045_M2	2.51735	0.00207541	0.0264991
ANKRD17_S2047_M1	0.734624	0.0863923	0.256096
ANKRD17_S2047_M2	2.51735	0.00207541	0.0264991
ANKRD17_S2401_M1	0.0232591	0.922979	0.961391
ANKRD17_S803_M1	0.299762	0.339269	0.553921
ANKRD17_Y798_M1	-0.142048	0.530833	0.709226
ANKS1A_T318_M1	-0.356215	0.292802	0.510346
ANXA2_S26_M2	0.629042	0.103623	0.284605
ANXA2_Y24_M1	-0.231041	0.469198	0.662051
ANXA2_Y24_M2	0.629042	0.103623	0.284605
AP1M1_T152_M1	0.966324	0.00452659	0.0443102
AP2M1_T156_M1	-0.360377	0.555874	0.726609
AP3B1_S276_M1	0.157445	0.80409	0.891298
AP3B1_S609_M1	-0.960327	0.0432092	0.180588
AP3D1_S658_M1	-0.703913	0.0105747	0.076867
AP3D1_S829_M1	0.0375937	0.902762	0.950068
APBB2_S123_M1	0.246778	0.508184	0.692371
APC_S2262_M1	0.308263	0.169089	0.376562
APC_S2466_M2	0.0166188	0.925776	0.963287
APC_S2469_M2	0.0767564	0.684021	0.811903
APC_S2533_M2	0.586618	0.0643622	0.221216
APC_S2535_M2	0.586618	0.0643622	0.221216
APC_S2674_M1	0.405366	0.206591	0.424717
APC_S744_M1	0.903512	0.00335257	0.0355002
APC_S780_M1	0.395406	0.136081	0.331731
APC_T1438_M1	1.68315	0.00144288	0.0200038
APC_Y1376_M1	0.21762	0.347638	0.562374
APC_Y2838_M1	0.167529	0.665364	0.800145
APEH_S187_M1	-0.478912	0.0295843	0.146261
APIP_S87_M1	1.37534	0.0643788	0.221216
APPL1_S401_M1	-0.531984	0.0475069	0.189347
ARAF_S157_M1	0.189983	0.469805	0.662051
ARAF_S186_M1	-0.237964	0.307497	0.526847
ARAF_S186_M2	-0.340694	0.121095	0.309002
ARAF_S582_M1	0.184213	0.792341	0.887403
ARAF_T181_M2	-0.340694	0.121095	0.309002
ARAP1_Y737_M1	-0.129876	0.682449	0.810984
ARFGAP1_S361_M1	-0.649686	0.196474	0.40998
ARFGAP1_T135_M1	-0.198732	0.455677	0.652854
ARFGAP2_S146_M1	-0.153968	0.544555	0.718839
ARFGEF2_S1528_M1	-0.203963	0.40196	0.610984
ARFGEF2_S214_M3	0.0828533	0.897332	0.946766
ARFGEF2_S218_M2	-0.149711	0.814147	0.897477
ARFGEF2_S218_M3	0.0828533	0.897332	0.946766
ARFGEF2_S227_M1	-0.383043	0.0972435	0.274941
ARFGEF2_S227_M2	-0.186232	0.766787	0.871601
ARFGEF2_S227_M3	0.0828533	0.897332	0.946766
ARFGEF2_S277_M1	-0.567948	0.0350522	0.161014
ARFGEF2_S349_M1	-1.61984	0.000428786	0.00814139
ARFIP1_S39_M1	0.00693801	0.969918	0.985075
ARFIP1_S5_M1	-0.41126	0.104187	0.285235
ARFIP1_S5_M2	-0.201323	0.431937	0.635498
ARFIP1_S9_M1	0.0623778	0.884836	0.939205
ARFIP1_S9_M2	-0.201323	0.431937	0.635498
ARGLU1_S77_M1	-0.290564	0.387243	0.599742
ARHGAP1_S47_M2	0.186018	0.42949	0.63418
ARHGAP1_S51_M1	0.0173935	0.945059	0.972888
ARHGAP1_S51_M2	0.186018	0.42949	0.63418
ARHGAP12_S240_M2	0.0848625	0.799287	0.890065
ARHGAP12_T231_M2	0.504844	0.109561	0.292671
ARHGAP17_S162_M1	0.234773	0.419124	0.628009
ARHGAP17_S171_M1	-0.190321	0.623091	0.774905
ARHGAP17_S570_M2	1.1249	0.00485587	0.0463994
ARHGAP17_S575_M1	-0.269826	0.23148	0.452986
ARHGAP17_S575_M2	1.57678	0.000767552	0.0123849
ARHGAP17_S625_M1	1.01328	0.0280821	0.141239
ARHGAP17_S674_M1	-0.000341138	0.998581	0.999748
ARHGAP17_S676_M1	-0.441748	0.0574304	0.207587
ARHGAP17_T763_M2	0.523287	0.519589	0.701007
ARHGAP21_S1503_M1	0.0938408	0.779201	0.877622
ARHGAP27_S466_M1	-0.120063	0.682998	0.811164
ARHGAP29_S1029_M1	-0.441682	0.069748	0.230674
ARHGAP29_S913_M1	0.48503	0.123313	0.313081
ARHGAP35_S1070_M1	0.410954	0.0790966	0.245367
ARHGAP35_S1150_M1	-0.612321	0.0630013	0.219808
ARHGAP35_S1179_M1	-0.678043	0.0115785	0.0813403
ARHGAP35_S589_M1	-0.471452	0.103396	0.284605
ARHGAP35_Y1105_M1	-0.357967	0.217675	0.435449
ARHGAP45_S951_M1	0.486583	0.106241	0.288704
ARHGAP5_S1173_M1	-0.818477	0.017067	0.103079
ARHGAP5_S1173_M2	0.174513	0.528454	0.707041
ARHGAP5_S1176_M2	0.174513	0.528454	0.707041
ARHGAP5_S1195_M1	-0.501526	0.0530345	0.19798
ARHGAP5_S1195_M2	1.72988	9.93293e-05	0.00263582
ARHGAP5_S1202_M2	1.72988	9.93293e-05	0.00263582
ARHGAP5_S1218_M1	0.246137	0.273801	0.49407
ARHGAP5_S765_M1	-0.262865	0.304463	0.522796
ARHGAP5_S968_M1	0.275313	0.197406	0.411536
ARHGAP5_T591_M1	-0.610272	0.0640297	0.221216
ARHGEF1_S863_M1	0.0852045	0.662714	0.799328
ARHGEF10_S379_M1	-0.308613	0.421979	0.630321
ARHGEF11_S1295_M1	0.373082	0.145363	0.344817
ARHGEF11_S1480_M1	-0.265163	0.256627	0.478757
ARHGEF11_S255_M2	0.448653	0.100308	0.2809
ARHGEF11_S556_M1	-0.233756	0.32883	0.544548
ARHGEF11_S635_M1	0.475795	0.0593762	0.211612
ARHGEF11_T1461_M2	-2.73319	0.0100169	0.0740889
ARHGEF11_T1462_M2	-2.73319	0.0100169	0.0740889
ARHGEF11_T254_M2	0.515033	0.0511924	0.195071
ARHGEF12_S1288_M1	-0.186291	0.424432	0.632664
ARHGEF12_S341_M1	0.291733	0.259544	0.481791
ARHGEF12_S637_M1	0.27919	0.377918	0.589702
ARHGEF16_S107_M1	0.839186	0.0928041	0.269658
ARHGEF16_S174_M1	0.921235	0.00212898	0.0268715
ARHGEF16_S208_M1	0.436072	0.134216	0.328823
ARHGEF16_S576_M1	3.96612	6.89016e-08	7.40272e-06
ARHGEF16_S577_M1	-0.329939	0.212129	0.42958
ARHGEF17_S735_M1	0.101682	0.824891	0.904567
ARHGEF17_S764_M1	0.570457	0.425429	0.632686
ARHGEF18_S1037_M1	1.04274	0.00083503	0.0131368
ARHGEF18_S1058_M1	-0.264408	0.63146	0.780216
ARHGEF2_S151_M1	0.348746	0.425252	0.632664
ARHGEF2_S172_M1	-0.420566	0.1286	0.319866
ARHGEF2_S174_M1	-0.175451	0.448777	0.649153
ARHGEF2_S696_M1	0.424371	0.0502743	0.194424
ARHGEF2_S932_M1	0.261862	0.41929	0.628009
ARHGEF2_S956_M1	0.40904	0.463565	0.658889
ARHGEF2_S956_M2	0.614526	0.0438127	0.18124
ARHGEF2_S960_M2	0.614526	0.0438127	0.18124
ARHGEF40_S961_M1	-0.399429	0.0941896	0.272784
ARHGEF40_T1466_M1	0.307291	0.319203	0.536883
ARHGEF7_S518_M1	0.249339	0.356472	0.572252
ARHGEF7_S694_M1	0.864435	0.0127482	0.0867943
ARL3_S5_M1	-0.297924	0.285936	0.503819
ARL6IP4_S332_M1	0.132079	0.755037	0.863431
ARMC5_S118_M1	0.196522	0.345085	0.560591
ARMC5_S118_M2	4.02463	4.66499e-08	5.40771e-06
ARMCX3_S110_M1	-0.552693	0.0378772	0.166184
ARPP19_S23_M1	-0.248821	0.43432	0.636932
ARPP19_S62_M1	-0.814289	0.0645884	0.221583
ARRB1_S412_M1	-0.18273	0.674289	0.806255
ASAP1_S1027_M1	-0.596397	0.0889007	0.26142
ASAP1_S839_M2	0.950192	0.23278	0.454922
ASAP1_S843_M2	0.306543	0.611741	0.766416
ASCC3_S2195_M1	-0.325512	0.330112	0.546465
ASMTL_S239_M1	0.0278442	0.913892	0.956916
ASPM_S367_M1	0.320849	0.314778	0.533307
ASPM_S392_M1	0.0910437	0.664607	0.799766
ASPM_S425_M1	-0.370283	0.0892506	0.262099
ASPSCR1_S500_M1	0.1254	0.528084	0.707041
ASS1_T219_M1	-0.0522995	0.845361	0.913595
ATE1_S169_M1	-1.84973	0.000113689	0.00295015
ATF1_S198_M1	-2.72416	1.08477e-07	1.03878e-05
ATF2_S112_M1	-0.154477	0.645276	0.789129
ATF7IP_S567_M1	0.21975	0.663358	0.799328
ATG16L1_S287_M1	-0.161385	0.544884	0.719058
ATG2A_S1630_M1	0.350686	0.077019	0.241817
ATG2A_S1653_M1	-0.603871	0.118043	0.304647
ATG2B_S1579_M2	0.317849	0.233662	0.455562
ATG2B_S255_M1	-0.101191	0.590978	0.751965
ATG2B_S497_M1	0.325925	0.120067	0.307498
ATG9A_S656_M1	-3.74197	3.71944e-09	9.63773e-07
ATN1_S101_M1	-0.308685	0.267511	0.489511
ATN1_S34_M1	-0.0569195	0.915679	0.957409
ATN1_S661_M1	-0.563966	0.0707971	0.23308
ATN1_S661_M2	-0.477483	0.0968867	0.274637
ATN1_S77_M1	0.0655899	0.796182	0.889381
ATN1_T653_M2	-0.477483	0.0968867	0.274637
ATP7A_S357_M1	-1.26423	0.00189843	0.0251128
ATRX_S598_M1	-0.753731	0.0122822	0.0842864
ATRX_T1346_M2	-0.723654	0.00702642	0.059015
ATRX_T1529_M1	-0.39571	0.138215	0.333617
ATXN1_S238_M1	-0.201417	0.410184	0.618914
ATXN2_S728_M1	-1.56588	0.0150391	0.0971294
ATXN2_S772_M1	0.173123	0.59058	0.75188
ATXN2L_S111_M1	0.775233	0.0145049	0.0947982
ATXN2L_S449_M1	0.611541	0.316489	0.534765
ATXN2L_S558_M1	0.494855	0.195722	0.409304
ATXN2L_S594_M1	0.0801421	0.802237	0.890624
ATXN3_S265_M1	0.137603	0.769373	0.872802
AXIN1_S486_M2	2.06342	0.0882514	0.260032
AXIN1_S493_M2	2.06342	0.0882514	0.260032
BABAM1_S29_M1	1.76267	0.0359959	0.163635
BABAM1_S66_M1	-0.406073	0.198696	0.412928
BAD_S118_M1	-0.346716	0.21139	0.428717
BAD_S71_M1	-0.266415	0.387689	0.599807
BAD_S99_M1	-0.153746	0.539156	0.714281
BAD_Y76_M1	0.195916	0.578885	0.744305
BAG3_S275_M2	0.0438742	0.88968	0.94262
BAG3_S279_M2	0.0438742	0.88968	0.94262
BAG3_S289_M2	-0.183312	0.638876	0.785007
BAG3_S291_M2	-0.158029	0.694807	0.820323
BAG3_S377_M1	-1.30122	0.202901	0.419418
BAG3_S377_M2	0.704817	0.307963	0.527031
BAG3_S386_M2	-0.979151	0.0772824	0.242471
BAG3_T406_M1	-0.973741	0.0237675	0.128935
BAG4_S289_M1	-0.362091	0.280396	0.499882
BAG6_S1081_M1	-0.108969	0.670034	0.803347
BAG6_S1117_M1	-0.250425	0.375559	0.58727
BAG6_S113_M1	-0.233719	0.473147	0.663551
BAG6_S964_M1	-0.202981	0.344873	0.560578
BAG6_S964_M2	0.18383	0.774012	0.875809
BAG6_S973_M1	0.0114095	0.971039	0.985355
BAG6_S973_M2	0.18383	0.774012	0.875809
BAIAP2_S325_M1	0.962778	0.0488805	0.190885
BAIAP2_S366_M1	0.902163	0.00289197	0.0321847
BAIAP2_T340_M1	0.368284	0.258957	0.480905
BAIAP2L1_S261_M1	0.178856	0.595098	0.754643
BAIAP2L1_S261_M2	0.996566	0.101892	0.283054
BAIAP2L1_S331_M1	0.91805	0.00163759	0.0217933
BAIAP2L1_S414_M1	0.00732136	0.980964	0.99078
BAIAP2L1_T257_M2	1.49331	0.0347814	0.160263
BASP1_S164_M1	-1.0889	0.07679	0.241442
BASP1_S172_M2	0.45256	0.0589707	0.210678
BASP1_S176_M1	0.683143	0.215997	0.433273
BASP1_S176_M2	-0.619677	0.146603	0.345524
BASP1_S205_M1	-0.183887	0.471736	0.662968
BASP1_S219_M1	-0.385662	0.0767155	0.241442
BASP1_T196_M1	-0.0920566	0.800016	0.890065
BASP1_T222_M1	-0.123293	0.656454	0.795866
BASP1_T36_M1	0.427621	0.22312	0.442324
BATF3_S31_M1	0.268628	0.511097	0.694229
BAZ1A_S1413_M1	-0.313579	0.461013	0.657381
BAZ1A_S1413_M2	0.630935	0.0962205	0.273806
BAZ1A_S1417_M2	0.76044	0.0691057	0.229602
BCAR1_S134_M2	0.203066	0.509702	0.693425
BCAR1_S139_M1	-0.579427	0.00786146	0.0629632
BCAR1_S139_M2	0.203066	0.509702	0.693425
BCAR1_S639_M1	-0.536592	0.0528835	0.19792
BCAR1_Y128_M1	-0.268033	0.387934	0.599807
BCAR1_Y362_M1	0.621431	0.0641784	0.221216
BCAR3_S83_M1	0.05887	0.772206	0.874846
BCL10_S138_M1	-0.0668522	0.901429	0.950068
BCL2L12_S113_M2	0.249233	0.689838	0.815987
BCL2L12_S113_M3	1.48896	0.0488024	0.190793
BCL2L12_S121_M2	0.189641	0.682479	0.810984
BCL2L12_S121_M3	1.48896	0.0488024	0.190793
BCL2L12_S242_M1	-1.34593	0.0046512	0.0450298
BCL2L12_T117_M2	0.333742	0.36531	0.578571
BCL2L12_T117_M3	1.48896	0.0488024	0.190793
BCL3_S41_M1	0.566209	0.157127	0.359344
BCL7C_S122_M1	-0.0159699	0.952328	0.976719
BCL7C_S122_M2	-0.508278	0.349703	0.565092
BCL7C_S126_M2	-0.3712	0.4553	0.652854
BCL9_S104_M1	-1.26065	9.25984e-05	0.00251788
BCL9_S288_M1	-0.650452	0.0418663	0.178185
BCL9_S687_M1	-0.23313	0.731792	0.847661
BCL9_T315_M1	-0.564044	0.11645	0.302167
BCL9L_S1004_M2	0.712722	0.175759	0.385566
BCL9L_S1010_M2	0.193374	0.525297	0.705253
BCL9L_S21_M1	-0.552269	0.0378209	0.166184
BCL9L_S21_M2	1.594	0.186471	0.398354
BCL9L_S25_M2	1.5925	0.18701	0.399215
BCL9L_S750_M1	-0.718759	0.0670532	0.226163
BCL9L_S813_M1	0.743851	0.154591	0.355962
BCL9L_S997_M1	0.0331245	0.915111	0.957409
BCL9L_S997_M2	0.135874	0.779601	0.877848
BCL9L_S999_M1	0.8246	0.0223379	0.123756
BCL9L_S999_M2	0.504134	0.330786	0.546553
BCLAF1_S177_M1	-0.323041	0.443163	0.643843
BCLAF1_S259_M2	-0.544185	0.215943	0.433273
BCLAF1_S264_M2	0.0273346	0.93921	0.969661
BCLAF1_S268_M1	0.52163	0.410593	0.619192
BCLAF1_S268_M2	-0.471915	0.182996	0.393601
BCLAF1_S285_M1	0.62735	0.0698206	0.230674
BCLAF1_S512_M1	-0.0893977	0.85308	0.919007
BCLAF1_S658_M1	-0.572679	0.101824	0.283054
BCR_S122_M1	-0.405844	0.177362	0.38643
BCR_S459_M1	-0.403954	0.0676419	0.227334
BEGAIN_S246_M1	0.152548	0.393617	0.604141
BEGAIN_S563_M1	0.123898	0.687757	0.814401
BICC1_S803_M1	0.0854103	0.76693	0.871601
BICD2_S568_M2	-1.17666	0.166544	0.373346
BIN1_S296_M1	-0.424915	0.220304	0.438914
BIN1_S296_M2	0.516727	0.364263	0.578571
BIN1_S298_M1	-0.36055	0.209918	0.427109
BIN1_S298_M2	0.341251	0.728316	0.845189
BIN1_S303_M1	-0.890262	0.00532743	0.0487172
BIN1_S303_M2	-0.136141	0.881397	0.937362
BIN1_S331_M1	-0.00558478	0.980671	0.99078
BIN1_T307_M1	0.27265	0.494312	0.681304
BIRC6_S3742_M1	0.00471713	0.985051	0.992941
BIRC7_S220_M1	-0.410582	0.108491	0.291561
BNIP2_S114_M1	-0.366121	0.171033	0.380121
BOD1L1_T2901_M1	-0.659605	0.00556445	0.0502283
BOLA1_S81_M1	-0.573567	0.05743	0.207587
BRAF_S151_M1	-0.403202	0.271941	0.492575
BRAF_S365_M1	-0.493778	0.17617	0.38562
BRAF_S446_M1	0.390475	0.182517	0.39285
BRAF_S729_M1	-0.210622	0.560444	0.730834
BRAF_T401_M1	-0.526107	0.0463132	0.186568
BRAT1_S582_M1	0.282249	0.316432	0.534765
BRAT1_S742_M1	-0.795894	0.023153	0.126852
BRSK2_S489_M1	0.346218	0.11411	0.299199
BSG_S362_M1	0.17826	0.789739	0.885641
BUB1_S596_M1	0.524373	0.124393	0.314553
BUB1_S602_M2	-0.552091	0.269874	0.490023
BUB1_S655_M1	-0.0825742	0.693141	0.819234
BUB1_S655_M2	0.961137	0.0943218	0.272809
BUB1_S661_M2	0.961137	0.0943218	0.272809
BUB1_T601_M2	-0.552091	0.269874	0.490023
BUB1B_S543_M1	0.290674	0.596151	0.755045
BUB1B_S670_M1	-0.37681	0.113855	0.298885
BUD13_S163_M2	1.04503	0.00304308	0.0334284
BUD13_S197_M2	0.786577	0.0327176	0.15547
BUD13_S201_M2	0.786577	0.0327176	0.15547
BUD13_S222_M2	0.0421896	0.843851	0.913043
BUD13_S226_M2	0.0421896	0.843851	0.913043
BUD13_T159_M2	1.04503	0.00304308	0.0334284
C16orf72_S167_M1	-0.024167	0.926822	0.963799
C18orf25_S66_M1	0.12742	0.715867	0.836444
C18orf25_S66_M2	0.463637	0.36295	0.578018
C18orf25_S69_M2	0.462892	0.364176	0.578571
C1orf147_S10_M1	-0.208553	0.874436	0.932887
C1orf174_S145_M2	1.39474	2.94473e-05	0.00104609
C1orf174_S148_M1	0.012108	0.982876	0.991837
C1orf174_S148_M2	1.4529	2.08347e-05	0.000819437
C1orf198_S289_M1	0.185938	0.42362	0.631915
C1orf226_S223_M1	0.0247924	0.922729	0.961357
C2CD5_S297_M1	-0.322162	0.177646	0.38643
C2orf49_S189_M2	0.575276	0.209771	0.427109
C2orf49_S193_M1	0.240848	0.327902	0.543623
C2orf49_S193_M2	0.553518	0.23575	0.456998
C2orf74_S153_M1	0.533726	0.0426676	0.179857
C5orf30_S167_M1	0.285656	0.373273	0.585774
C5orf30_S25_M1	-0.424264	0.116662	0.302167
C6orf106_S215_M1	-0.415011	0.0817114	0.247934
C6orf106_S272_M1	-0.585538	0.0222031	0.123335
C7orf50_S175_M1	-0.636199	0.330627	0.546553
C9orf16_S82_M1	-0.252799	0.190553	0.403164
C9orf40_S69_M1	0.0689617	0.843216	0.913043
C9orf40_S71_M1	-0.0163997	0.931991	0.966357
C9orf78_S261_M1	-0.227608	0.407742	0.617767
CA13_S5_M1	-0.244368	0.217042	0.434577
CAAP1_S312_M1	0.227167	0.474415	0.664694
CAD_S1859_M1	-0.192619	0.465911	0.660304
CAD_S1900_M1	0.362702	0.650158	0.79202
CALD1_S202_M1	-0.462543	0.0833631	0.250789
CALD1_S789_M1	0.865652	0.00827998	0.0648991
CALM1_S102_M1	-0.317741	0.28615	0.503865
CAMK4_S356_M2	0.893304	0.00260576	0.030223
CAMK4_S360_M2	0.893304	0.00260576	0.030223
CAMKK1_S475_M1	-0.190128	0.420396	0.629451
CAMKK1_S492_M1	-0.520569	0.24586	0.467322
CAMKK2_S511_M1	0.370072	0.189878	0.402295
CAMSAP1_S1080_M1	-0.132623	0.515965	0.697702
CAMSAP1_S563_M1	-0.371036	0.0688761	0.229602
CAMSAP1_S862_M1	0.21644	0.552124	0.724272
CAMSAP2_S1019_M1	-0.458714	0.0374843	0.166102
CAMSAP2_S464_M1	0.670852	0.0373282	0.166102
CAMSAP2_S599_M1	-0.108177	0.620072	0.773072
CAMSAP2_S862_M1	-0.255464	0.200823	0.416293
CAMSAP2_S931_M1	-0.302187	0.31876	0.536749
CANX_S583_M1	0.786703	0.322011	0.538723
CAP1_S308_M1	-1.06404	0.0100776	0.0740889
CAP1_S308_M2	0.037218	0.960713	0.982027
CAP1_S310_M1	1.42738	0.00373581	0.0381334
CAP1_S310_M2	0.217035	0.811937	0.896823
CAP1_T307_M1	-2.07151	0.075466	0.239501
CAP1_T307_M2	1.16444	0.0686657	0.229493
CAPG_S337_M1	-0.156218	0.529976	0.708511
CAPN2_T464_M1	-0.120044	0.609921	0.764708
CAPRIN1_S26_M1	-0.00627651	0.983563	0.991894
CAPRIN1_S335_M1	0.125886	0.630014	0.779291
CAPZA1_S9_M1	0.154578	0.554693	0.726561
CARHSP1_S26_M1	-0.58596	0.00948865	0.0714487
CARHSP1_S30_M2	1.85264	0.0566127	0.206611
CARHSP1_S30_M3	1.36441	0.0338397	0.158074
CARHSP1_S32_M2	1.84439	0.0573453	0.207587
CARHSP1_S32_M3	1.36399	0.0339491	0.158349
CARHSP1_S41_M1	0.0357695	0.897266	0.946766
CARHSP1_S41_M3	1.36507	0.0336691	0.157947
CARHSP1_S52_M1	0.0846654	0.641759	0.786537
CARMIL1_S1094_M1	0.0308892	0.883533	0.938727
CARMIL1_S122_M1	0.0966366	0.665924	0.800419
CARMIL1_S1254_M1	-0.279253	0.278682	0.498819
CARMIL1_S1254_M2	0.35673	0.469413	0.662051
CARMIL1_S1261_M2	0.950269	0.0302366	0.147991
CARMIL1_S1331_M1	-0.11732	0.575842	0.741691
CARMIL1_S968_M1	-0.328879	0.158051	0.35997
CARS_S307_M1	-0.561189	0.0409828	0.176298
CASC3_S148_M1	0.01615	0.951728	0.97633
CASKIN2_S695_M1	-0.219714	0.663403	0.799328
CASKIN2_S725_M1	0.0659741	0.852417	0.918673
CASKIN2_S800_M1	0.347911	0.222139	0.441174
CASKIN2_Y253_M1	0.523085	0.153214	0.35496
CAST_S133_M1	0.148669	0.555848	0.726609
CAST_S243_M1	-0.292014	0.646167	0.789463
CAST_S440_M1	0.166284	0.580048	0.744985
CAST_S575_M1	-0.778295	0.00564217	0.0503113
CBL_S22_M1	1.69249	0.000136999	0.00348832
CBL_S486_M1	-1.1542	0.00505026	0.0472323
CBL_S619_M1	1.18443	0.000394991	0.00766492
CBX3_S93_M2	-0.150122	0.814967	0.897932
CBX3_S95_M1	0.588711	0.555527	0.726609
CBX3_S95_M2	-0.150122	0.814967	0.897932
CC2D1A_S239_M1	-0.601318	0.0131032	0.0886628
CC2D1A_S455_M1	-0.110928	0.755636	0.863892
CC2D1A_T120_M1	-0.40859	0.0717078	0.234327
CCAR2_S678_M1	0.138632	0.597996	0.756077
CCAR2_S681_M1	-0.288654	0.5046	0.68988
CCDC124_S141_M1	-1.65984	0.00089062	0.0137655
CCDC186_T744_M1	0.0595849	0.769767	0.87281
CCDC6_S240_M2	0.084559	0.940973	0.970723
CCDC6_S244_M1	-0.363592	0.226942	0.446485
CCDC6_S244_M2	0.084559	0.940973	0.970723
CCDC6_S254_M1	-0.0848114	0.736803	0.850329
CCDC6_S367_M1	-0.36391	0.122269	0.310919
CCDC6_S431_M2	-0.442296	0.211578	0.4289
CCDC6_S52_M1	-0.262389	0.434677	0.636985
CCDC6_T427_M1	-0.913059	0.0148656	0.0964406
CCDC6_T427_M2	-0.445135	0.206826	0.424751
CCDC82_S131_M1	-0.127022	0.653657	0.793649
CCDC86_S102_M2	0.603869	0.282849	0.501186
CCDC86_S18_M1	-0.547669	0.0620238	0.218101
CCDC86_S47_M1	-0.596826	0.0308337	0.149584
CCDC86_S58_M1	-0.907698	0.0166408	0.102522
CCDC86_S58_M2	-0.244221	0.485878	0.67326
CCDC86_S80_M2	0.353285	0.224186	0.443638
CCDC86_S91_M1	-0.332522	0.480883	0.669193
CCDC86_S91_M2	0.336409	0.250811	0.471743
CCDC86_T65_M2	-0.244223	0.485869	0.67326
CCDC86_Y109_M2	1.22238	0.0245354	0.131163
CCDC88A_S1387_M1	0.168608	0.361466	0.576906
CCDC88A_S1675_M1	0.162193	0.760447	0.86706
CCDC88C_S239_M1	-0.0878052	0.7348	0.850126
CCDC9_S386_M1	-0.292278	0.356249	0.572252
CCDC9_S521_M1	0.398815	0.148262	0.347946
CCDC9_S80_M1	0.0249277	0.943047	0.971724
CCM2_S384_M1	0.438935	0.0803831	0.246334
CCNE1_S103_M1	0.535735	0.188827	0.401209
CCNE1_S387_M2	0.182045	0.390923	0.601678
CCNE1_T395_M2	0.182045	0.390923	0.601678
CCNK_S340_M1	0.0118301	0.976029	0.987915
CCNL2_S369_M1	0.154133	0.678859	0.80917
CCNO_S81_M1	0.290791	0.497244	0.683919
CCNY_S326_M1	-0.0250583	0.915291	0.957409
CCNYL1_S342_M1	-0.632771	0.0217486	0.121309
CCNYL1_S344_M1	-0.363791	0.370896	0.583083
CCT3_S252_M1	-0.199085	0.497297	0.683919
CCZ1B_S266_M1	-0.914361	0.238618	0.461014
CD2AP_S510_M2	0.632768	0.282398	0.500588
CD2AP_S514_M2	0.632768	0.282398	0.500588
CD2BP2_S194_M1	-0.103931	0.773206	0.875571
CD3EAP_S128_M2	1.49297	0.179674	0.388544
CD3EAP_S136_M2	1.49297	0.179674	0.388544
CD3EAP_S285_M1	-0.331123	0.207143	0.424798
CD3EAP_S488_M1	0.327656	0.460255	0.656975
CD3EAP_T171_M1	-0.353688	0.153265	0.35496
CD44_S706_M1	-1.50145	0.0100717	0.0740889
CD97_S833_M1	-0.703917	0.00859552	0.0661946
CD99_S168_M1	0.016213	0.962778	0.982027
CDC16_S560_M1	0.158278	0.743476	0.855095
CDC23_S578_M1	0.214768	0.3654	0.578571
CDC23_S588_M1	-0.457603	0.312368	0.53112
CDC23_S588_M2	0.867425	0.0560785	0.205411
CDC23_T596_M1	0.112135	0.58593	0.749261
CDC23_T596_M2	0.867425	0.0560785	0.205411
CDC27_S364_M1	0.116122	0.670572	0.803774
CDC27_S369_M1	-0.747527	0.1104	0.293455
CDC40_S49_M1	-0.896231	0.00226027	0.0277345
CDC42BPA_S1719_M1	-0.131444	0.555844	0.726609
CDC42BPB_S1690_M1	-0.0889268	0.830277	0.907311
CDC42BPB_S1690_M2	1.00097	0.429446	0.63418
CDC42BPB_S1693_M2	1.00097	0.429446	0.63418
CDC42EP1_S101_M1	-0.172516	0.406841	0.616914
CDC42EP1_S101_M2	0.346026	0.512553	0.695349
CDC42EP1_S106_M1	-0.137917	0.668548	0.802002
CDC42EP1_S113_M2	0.346026	0.512553	0.695349
CDC42EP1_S121_M1	0.230014	0.561376	0.731184
CDC42EP1_S192_M1	0.352097	0.323721	0.540096
CDC42EP4_S174_M1	0.114117	0.600289	0.757282
CDC42EP4_S292_M1	0.339943	0.226633	0.446276
CDCA5_S209_M1	0.0505022	0.90211	0.950068
CDK1_T14_M1	-0.588167	0.17358	0.382884
CDK1_T14_M2	1.3807	0.0773587	0.242537
CDK1_T161_M1	0.557972	0.0754188	0.239501
CDK1_Y15_M1	-0.400161	0.151025	0.352366
CDK1_Y15_M2	1.3792	0.0778931	0.24352
CDK11A_T583_M1	0.305389	0.365378	0.578571
CDK11B_S65_M1	0.625004	0.0997018	0.279737
CDK11B_S752_M1	-0.407717	0.25079	0.471743
CDK11B_T595_M1	0.404322	0.20229	0.418941
CDK12_S274_M2	1.87171	1.67885e-05	0.000678473
CDK12_S276_M2	1.87171	1.67885e-05	0.000678473
CDK12_S382_M3	2.82451	3.48832e-05	0.00116989
CDK12_S383_M2	1.4435	0.00239856	0.028711
CDK12_S383_M3	2.82451	3.48832e-05	0.00116989
CDK12_S385_M2	1.4435	0.00239856	0.028711
CDK12_S385_M3	2.82451	3.48832e-05	0.00116989
CDK12_S423_M1	0.15241	0.450835	0.649561
CDK13_T1246_M1	0.67264	0.0653657	0.223901
CDK16_S119_M1	-0.0519492	0.793281	0.887512
CDK16_S78_M1	-0.678718	0.0525959	0.197515
CDK16_Y176_M1	-0.156053	0.490948	0.678593
CDK2_T160_M1	-0.603421	0.153151	0.35496
CDK5RAP2_S1238_M1	0.15849	0.35763	0.573484
CDK7_S164_M2	0.0485939	0.857745	0.921894
CDK7_T170_M1	0.169653	0.632955	0.780344
CDK7_T170_M2	-0.150502	0.661401	0.798868
CDK7_Y169_M2	-0.0979694	0.791879	0.887364
CDKN1A_S130_M1	0.934074	0.0493561	0.191723
CDKN2AIP_S131_M1	0.635924	0.0374865	0.166102
CDR2_S311_M1	-0.137636	0.796708	0.889381
CDR2L_S179_M1	-0.294246	0.219801	0.438706
CDV3_S107_M1	-0.791039	0.0107484	0.0776735
CDV3_Y190_M1	-0.0555386	0.899105	0.948409
CDV3_Y244_M1	-0.553583	0.0242601	0.130398
CDYL_S201_M1	-0.912168	0.0163415	0.10153
CENPA_S17_M2	1.12398	0.000189733	0.00437577
CENPA_S19_M2	1.12398	0.000189733	0.00437577
CENPE_S2083_M1	1.01936	0.000623141	0.0106807
CENPF_S3023_M1	0.402383	0.308926	0.528063
CENPF_S3079_M1	-0.688027	0.0036245	0.037391
CEP131_S381_M1	-0.38383	0.296542	0.513416
CEP131_T96_M1	0.735132	0.12126	0.309116
CEP135_S1130_M2	0.645492	0.00499433	0.0471093
CEP135_S1134_M2	0.645492	0.00499433	0.0471093
CEP135_S439_M1	-0.0571647	0.810088	0.895468
CEP170_S1160_M2	-0.053265	0.924767	0.963026
CEP170_S122_M1	-0.124125	0.767682	0.871792
CEP170_S1522_M2	0.197773	0.430025	0.63418
CEP170_S1529_M1	0.315661	0.493176	0.680589
CEP170_S1529_M2	0.602349	0.0198045	0.113588
CEP170_S356_M1	0.308384	0.217802	0.435505
CEP170_S356_M2	0.800862	0.0776259	0.243029
CEP170_S359_M1	-0.586109	0.019323	0.112144
CEP170_S359_M2	0.800862	0.0776259	0.243029
CEP170_S466_M1	1.17528	0.00422942	0.0419608
CEP170_S630_M2	1.03605	0.00318938	0.0342663
CEP170_S636_M2	1.03605	0.00318938	0.0342663
CEP170_S838_M1	0.234521	0.375434	0.58727
CEP170_T1533_M1	-0.506361	0.332157	0.548096
CEP170B_S655_M1	0.383815	0.43016	0.63418
CEP170B_S772_M1	0.186802	0.67638	0.808097
CEP170B_S829_M1	0.339631	0.209391	0.426627
CEP170B_S853_M1	0.374972	0.160043	0.362649
CEP350_S2115_M1	-0.680521	0.109334	0.292642
CEP350_S2460_M1	1.05503	0.00583224	0.0516922
CEP41_S119_M2	-0.279399	0.127971	0.319383
CEP41_S121_M1	-0.821372	0.0291356	0.14502
CEP41_S121_M2	-0.279399	0.127971	0.319383
CEP85_S17_M1	0.171236	0.51178	0.694942
CETN2_S20_M1	-0.521779	0.281693	0.500451
CFAP97_S218_M1	-0.212872	0.439858	0.641581
CFL1_S156_M1	-0.246917	0.408811	0.617986
CFL1_S3_M1	-0.391324	0.308923	0.528063
CFL1_S3_M2	-0.501149	0.136031	0.331731
CFL1_S8_M2	-0.501149	0.136031	0.331731
CFL2_S3_M1	-0.338349	0.433152	0.636436
CFL2_S3_M2	-0.36535	0.375284	0.58727
CFL2_T6_M2	-0.36535	0.375284	0.58727
CHAF1B_S410_M1	-0.288379	0.36981	0.582144
CHAF1B_S538_M1	-0.0556304	0.836401	0.909042
CHAMP1_S204_M2	-0.500592	0.108133	0.291154
CHAMP1_S214_M2	-0.500592	0.108133	0.291154
CHAMP1_S217_M1	-0.459116	0.138105	0.333617
CHAMP1_S286_M2	-0.0926751	0.888849	0.942556
CHAMP1_S297_M2	0.011468	0.985836	0.993277
CHAMP1_S416_M1	0.26999	0.632428	0.780216
CHAMP1_S445_M2	0.618144	0.123939	0.313765
CHAMP1_S452_M2	0.588884	0.147393	0.346644
CHAMP1_S542_M1	0.234845	0.674598	0.806405
CHD4_S1537_M1	-2.22492	6.67554e-05	0.00190946
CHD4_S515_M1	-0.930184	0.000641218	0.0107808
CHD8_S2046_M1	-1.22113	0.0103429	0.0755564
CHEK1_S296_M1	-0.783656	0.0158829	0.100034
CHMP2B_S199_M1	-0.312136	0.103766	0.284732
CHMP4B_S184_M1	0.227491	0.651678	0.792958
CHMP4B_T188_M1	0.829691	0.00326667	0.0348419
CHMP7_S417_M1	-0.730539	0.225493	0.444826
CHMP7_S441_M1	0.270473	0.665085	0.800027
CHTF18_S225_M1	-0.818771	0.0692166	0.229602
CHTF18_S871_M1	0.54453	0.0521831	0.197362
CIAPIN1_S183_M1	-0.833183	0.0242518	0.130398
CIC_S1246_M1	-0.195188	0.620212	0.773072
CIC_S1294_M1	-0.460455	0.351804	0.56724
CIC_S1294_M2	1.45668	0.0112898	0.0800831
CIC_S1373_M2	1.7633	0.000114969	0.00296163
CIC_S1382_M2	4.88586	7.20583e-10	4.53453e-07
CIC_S1409_M1	-0.51989	0.0515329	0.195692
CIC_S173_M1	-0.139236	0.720643	0.839797
CIC_S175_M1	-0.219865	0.360528	0.576661
CIC_S496_M1	-0.183889	0.616924	0.770666
CIC_S904_M1	-0.175992	0.616583	0.77051
CIC_T1291_M2	1.45668	0.0112898	0.0800831
CKB_S4_M1	-0.0758019	0.79272	0.887403
CKB_T35_M1	0.51687	0.0814354	0.247908
CLASP1_S1091_M1	0.731286	0.0454238	0.184379
CLASP1_S1196_M1	-0.108525	0.646266	0.789463
CLASP1_S598_M1	5.06955	1.04339e-09	5.74517e-07
CLASP1_S600_M1	0.447489	0.16867	0.375817
CLASP1_S646_M1	0.970677	0.007163	0.0594219
CLASP2_S370_M1	0.384616	0.0835065	0.250789
CLASRP_S285_M1	-0.133739	0.777763	0.877201
CLINT1_S299_M1	-0.53186	0.0664684	0.225517
CLIP1_S195_M1	-0.319546	0.24672	0.467507
CLIP1_S195_M2	0.989106	0.0229645	0.12629
CLIP1_S200_M2	1.74122	0.00422121	0.0419608
CLIP1_S204_M1	-0.411521	0.0826932	0.249325
CLIP1_S204_M2	0.758017	0.195287	0.409247
CLIP1_S310_M1	-0.0357056	0.927059	0.963818
CLIP1_S348_M1	-0.901446	0.0135463	0.0902745
CLIP2_S294_M1	-0.153502	0.565703	0.734961
CLIP2_S923_M1	0.127788	0.600485	0.757282
CLK3_Y155_M1	-0.265773	0.220753	0.439213
CLUH_S664_M1	-0.506874	0.155176	0.356574
CMIP_S377_M1	-0.500171	0.0289685	0.144651
CNOT3_S299_M1	-0.12662	0.821068	0.902171
CNOT3_S506_M1	-0.049077	0.838356	0.910269
CNOT4_S301_M1	-0.571022	0.0754558	0.239501
CNOT4_S432_M1	-0.312439	0.25286	0.474786
CNTLN_S12_M2	1.12286	0.0456903	0.184987
CNTLN_S5_M2	1.80687	0.00490174	0.0467363
CNTLN_S8_M2	2.16121	0.000502368	0.00925913
COBLL1_S1023_M1	0.700154	0.209057	0.426539
COBLL1_S294_M1	-0.0505234	0.833214	0.908492
COG4_S11_M2	-0.224318	0.339714	0.554179
COG4_S6_M1	0.0776834	0.760596	0.86706
COG4_S6_M2	-0.224318	0.339714	0.554179
COIL_S566_M1	-3.89395	4.565e-09	1.11716e-06
COL4A3BP_S132_M1	-1.51543	0.000979656	0.0146782
COL7A1_S1463_M1	0.617599	0.207946	0.425628
COMMD10_S155_M1	0.231571	0.340554	0.555049
COPA_S173_M1	-0.503528	0.089756	0.263232
COPB2_S859_M1	-0.612174	0.0637838	0.221216
COPB2_S859_M3	-0.68068	0.047584	0.189347
COPB2_S867_M3	-0.68068	0.047584	0.189347
COPB2_T861_M3	-0.68068	0.047584	0.189347
COPRS_S61_M1	-0.270669	0.414541	0.623866
COPRS_S66_M1	-0.541976	0.24473	0.466885
COPS3_S410_M1	-0.275357	0.478284	0.668202
COPS3_S423_M1	-0.341488	0.482108	0.669932
COPS8_S175_M1	-0.554035	0.0316281	0.151767
CPEB2_S89_M2	-0.367661	0.614717	0.769051
CPEB2_S92_M2	-0.367661	0.614717	0.769051
CPEB4_S97_M1	0.33349	0.127675	0.319008
CREM_S271_M2	0.943289	0.0262354	0.136121
CREM_S274_M2	0.943289	0.0262354	0.136121
CREM_T259_M1	-0.492804	0.0512424	0.195093
CRK_S41_M1	-0.0922471	0.653393	0.793607
CRK_S83_M1	-0.771093	0.00693907	0.058668
CRK_Y221_M1	-0.539416	0.0803388	0.246334
CRKL_Y207_M1	-0.763282	0.0143898	0.0944663
CRTC1_S151_M1	-0.0720522	0.802446	0.890624
CRTC1_S64_M1	0.557409	0.300167	0.517983
CRTC2_S613_M1	-0.931666	0.000599925	0.0103634
CRTC2_S70_M1	-0.183271	0.53933	0.714296
CRTC3_S370_M1	0.222447	0.284256	0.502266
CRTC3_S391_M2	0.725147	0.21095	0.428417
CRTC3_S443_M1	-0.388873	0.288565	0.507032
CRTC3_S62_M1	-0.343988	0.0814147	0.247908
CRTC3_T394_M2	0.652595	0.0403182	0.173949
CRYBG3_S457_M1	-0.633315	0.319508	0.536883
CSNK1D_S382_M1	0.239949	0.548466	0.722271
CSNK1E_S363_M1	0.275518	0.656844	0.795982
CSNK2B_S209_M1	-0.840494	0.0442636	0.181716
CSRP1_S192_M1	-0.197712	0.549787	0.723189
CTBP2_S428_M1	-0.449846	0.0714409	0.234168
CTIF_S299_M1	-0.560693	0.0520593	0.197351
CTNNAL1_S538_M1	-0.187815	0.660118	0.797756
CTNNB1_S552_M1	-0.580376	0.140171	0.336068
CTNNB1_S675_M1	-0.530797	0.100683	0.281415
CTNNB1_T551_M1	-0.753119	0.0764752	0.24109
CTNNB1_T556_M1	-0.486077	0.121922	0.310442
CTNNBL1_S545_M1	0.451007	0.0826728	0.249325
CTNND1_S230_M1	-0.253786	0.566823	0.735234
CTNND1_S47_M1	0.524163	0.579252	0.74456
CTNND1_Y865_M1	0.488678	0.0244462	0.130845
CTPS1_S575_M1	-1.07526	0.00315288	0.0341239
CTTN_S405_M1	0.235556	0.455602	0.652854
CTTN_S405_M2	0.273535	0.649345	0.791332
CTTN_S405_M3	1.32928	0.015124	0.0971294
CTTN_S417_M1	-0.317886	0.253936	0.475995
CTTN_S418_M1	0.173235	0.552477	0.72452
CTTN_S418_M2	0.705056	0.0272599	0.13882
CTTN_S418_M3	2.02798	1.63522e-05	0.000673192
CTTN_T401_M1	0.0783849	0.796363	0.889381
CTTN_T401_M2	0.156455	0.791807	0.887364
CTTN_T401_M3	1.32928	0.015124	0.0971294
CTTN_T411_M3	0.739016	0.0945712	0.272872
CTTN_Y334_M1	-0.188249	0.505504	0.690249
CTTN_Y421_M1	-0.679894	0.0480534	0.190698
CTTN_Y446_M1	0.0138671	0.975448	0.987781
CTTNBP2NL_S284_M1	1.13229	0.00114706	0.0167311
CTTNBP2NL_S481_M1	0.495452	0.114342	0.299628
CTTNBP2NL_S488_M1	0.487695	0.0376715	0.166109
CTTNBP2NL_S557_M2	1.60596	0.00150056	0.0204643
CTTNBP2NL_S560_M1	1.53231	1.58464e-05	0.000658522
CTTNBP2NL_S560_M2	1.34714	0.000550228	0.00994122
CTTNBP2NL_S563_M2	4.54609	1.57042e-09	6.28881e-07
CTTNBP2NL_S568_M1	0.146981	0.662332	0.799117
CTTNBP2NL_S568_M2	0.944149	0.0509433	0.194796
CTU2_S419_M1	-0.293054	0.262335	0.485337
CUEDC2_S110_M1	-0.30951	0.315833	0.534103
CUL4A_S10_M1	-1.16538	0.000909401	0.0138613
CUL4B_S146_M1	0.0144545	0.969364	0.984792
CUSTOS_T182_M1	0.152941	0.644467	0.788358
CXCR4_S339_M1	-1.20763	6.60038e-05	0.00190031
CXorf38_T314_M1	-0.404127	0.0987627	0.278165
CYLD_S839_M1	-3.0107	3.36512e-08	4.3598e-06
DAB2_S227_M1	1.09242	0.00266911	0.0302247
DAB2_S394_M2	0.0810508	0.822315	0.902804
DAB2_S401_M1	-0.371653	0.223713	0.443101
DAB2_S401_M2	0.0810508	0.822315	0.902804
DAB2_S723_M1	0.100555	0.663415	0.799328
DAB2IP_S995_M1	0.32665	0.125736	0.315696
DAP_S2_M2	-0.125812	0.590503	0.75188
DAP_S3_M1	-0.103178	0.657367	0.796108
DAP_S3_M2	-0.125812	0.590503	0.75188
DAP_S51_M1	0.412914	0.479423	0.66831
DAXX_S178_M1	-0.260729	0.206622	0.424717
DAXX_S495_M1	-0.364385	0.379254	0.59085
DBN1_S142_M1	-0.106143	0.74496	0.856508
DBN1_S337_M1	-0.147263	0.706195	0.828716
DBN1_S339_M1	-0.0908625	0.820788	0.902088
DBNL_S232_M1	-0.472895	0.176974	0.38643
DBNL_S283_M1	-0.204536	0.599754	0.757213
DBR1_S514_M1	-0.24032	0.531184	0.709265
DCAF1_S1000_M1	0.210179	0.639174	0.785154
DCAF15_S310_M1	-0.379151	0.263569	0.486396
DCAF6_S336_M1	-0.06419	0.751258	0.861794
DCP1A_S353_M1	-0.788193	0.113799	0.298885
DCTN2_Y6_M1	-0.316409	0.248876	0.469507
DCTPP1_S85_M1	-0.523732	0.0375997	0.166102
DCUN1D5_S9_M1	-0.505366	0.0811815	0.24782
DDB2_S24_M2	3.42269	0.000174831	0.0041466
DDB2_S26_M1	-0.551896	0.161539	0.365474
DDB2_S26_M2	3.42269	0.000174831	0.0041466
DDHD1_S727_M1	-1.19992	0.0269524	0.138265
DDI2_S121_M1	-1.02101	0.00154332	0.0207899
DDI2_S128_M1	-0.418461	0.131148	0.324191
DDI2_S194_M1	0.000787766	0.998066	0.999655
DDX1_S481_M1	-0.197232	0.391064	0.601678
DDX20_S678_M1	-0.196102	0.274805	0.49429
DDX21_S121_M1	-0.491765	0.210687	0.428078
DDX21_S65_M1	0.712408	0.233736	0.455562
DDX21_S71_M1	-0.848882	0.0118156	0.0824956
DDX21_S89_M1	-0.156845	0.708309	0.829814
DDX24_S287_M1	0.345076	0.199729	0.414222
DDX51_S83_M1	-0.169446	0.47201	0.662968
DDX60_S1026_M2	0.54439	0.118725	0.305659
DDX60_T1024_M2	-0.0470636	0.818327	0.900507
DDX60_Y1017_M2	0.429238	0.101509	0.283054
DENND1A_S520_M2	0.633547	0.202752	0.419418
DENND1A_S523_M1	-0.150997	0.515253	0.697508
DENND1A_S523_M2	0.633547	0.202752	0.419418
DENND1A_S592_M1	-0.492448	0.0227383	0.125203
DENND1A_T707_M1	-0.3065	0.235387	0.456776
DENND1B_S653_M1	-0.188352	0.595148	0.754643
DENND4A_S1015_M1	0.141754	0.627689	0.778426
DENND4A_S1589_M1	-0.380972	0.0666694	0.225517
DENND4C_S1225_M1	0.676408	0.0257179	0.134546
DENND4C_S1278_M1	0.771805	0.0132536	0.0889199
DENND4C_S1325_M1	0.475971	0.0586726	0.210453
DENND4C_S1623_M1	-0.0853056	0.633792	0.781157
DENND4C_S741_M1	-0.276572	0.271673	0.492477
DENND4C_S968_M2	0.437235	0.0915269	0.266651
DENND4C_S973_M1	-0.43396	0.0697947	0.230674
DENND4C_S973_M2	0.847367	0.055071	0.203002
DENND4C_S989_M1	-0.510097	0.0675222	0.227233
DENND4C_T975_M1	-0.520796	0.0130787	0.0886628
DENND5A_S193_M1	-0.243678	0.274489	0.49413
DENND5B_S833_M1	-0.302073	0.293086	0.510496
DENR_S73_M1	-0.469266	0.115556	0.301083
DENR_T69_M1	-0.632678	0.0548316	0.202629
DFFA_S315_M1	-0.39736	0.283282	0.501349
DGCR8_S377_M1	-0.207413	0.413651	0.623105
DGKI_S820_M1	-0.0109846	0.987018	0.993786
DHX16_S160_M1	-0.627454	0.00663884	0.0568334
DHX29_S192_M2	1.38673	0.00618067	0.0539126
DHX29_S200_M1	-0.00308214	0.988446	0.994459
DHX29_S200_M2	1.38673	0.00618067	0.0539126
DHX36_S161_M1	-0.225713	0.336939	0.551549
DIAPH1_S22_M1	-0.166369	0.479014	0.66831
DIAPH3_S1093_M1	0.473096	0.178129	0.386452
DIDO1_S1456_M1	-0.562514	0.125777	0.315696
DIDO1_S1456_M2	-0.165622	0.582081	0.746553
DIDO1_T1469_M2	-0.165622	0.582081	0.746553
DIP2B_S100_M1	-1.59185	0.000876545	0.0135957
DIP2B_Y52_M1	0.320619	0.468346	0.661893
DKC1_S21_M1	0.284254	0.185917	0.397362
DKC1_S451_M2	0.79391	0.00496203	0.0471072
DKC1_S453_M2	0.381887	0.44133	0.642566
DKC1_S485_M1	-3.22734	2.906e-08	3.93573e-06
DKC1_S494_M1	-0.0494622	0.919557	0.959415
DKC1_S513_M1	0.151506	0.684358	0.811903
DLG1_S158_M1	-0.587958	0.0248674	0.132456
DLGAP4_S973_M1	-0.334664	0.430136	0.63418
DLGAP4_T915_M1	-0.352423	0.132722	0.326981
DLGAP5_S332_M1	-0.022132	0.916435	0.95776
DLGAP5_S662_M1	-0.504577	0.079494	0.246086
DLGAP5_S777_M1	-0.921404	0.00832466	0.0650154
DMD_S3549_M1	0.861464	0.00328166	0.0349172
DMD_S3623_M1	0.405547	0.154749	0.355962
DMD_T3548_M1	1.06319	0.00448077	0.0440147
DMXL1_S1258_M1	-0.232343	0.444584	0.645269
DMXL1_S1896_M1	-0.127046	0.626659	0.777586
DMXL1_S924_M1	0.556747	0.0523929	0.197466
DNAAF2_S240_M1	-0.313472	0.330709	0.546553
DNAJA1_S335_M1	-1.13625	0.0675251	0.227233
DNAJC1_S381_M1	-1.21135	0.00348118	0.0365109
DNAJC17_S112_M1	1.48267	0.00715031	0.0594219
DNAJC2_S47_M1	0.332182	0.194359	0.408274
DNAJC2_S47_M2	1.30019	0.0139151	0.0921748
DNAJC2_S49_M2	1.30019	0.0139151	0.0921748
DNAJC21_S423_M1	-0.83037	0.0197239	0.113278
DNAJC5_S10_M1	0.0237469	0.908335	0.954317
DNAJC9_S109_M1	0.0546686	0.869602	0.930886
DNM1_S774_M2	0.892138	0.281324	0.500121
DNM1_T776_M2	0.861899	0.309335	0.528352
DNM1L_S616_M1	0.162324	0.556256	0.726609
DNM2_S764_M1	0.0569772	0.885101	0.93926
DNMT1_S1105_M1	-0.493235	0.138445	0.333617
DNMT1_S127_M1	-0.41386	0.39771	0.607782
DNMT1_S143_M1	-0.310618	0.248415	0.469039
DNMT3A_S105_M1	0.219797	0.710851	0.831687
DNPH1_S12_M1	0.127279	0.588283	0.750159
DNPH1_S169_M1	0.244669	0.480348	0.668753
DOCK5_S1756_M1	0.120258	0.800591	0.890065
DOCK5_S1766_M1	-0.446161	0.146437	0.345487
DOCK5_S1789_M1	-0.177873	0.433774	0.636932
DOCK5_S1789_M2	0.807842	0.0387692	0.169591
DOCK5_T1794_M2	0.851781	0.0126648	0.0864939
DOCK5_T1814_M1	-0.667316	0.00536839	0.0489046
DOCK7_S1432_M1	0.258316	0.274429	0.49413
DOCK7_S864_M1	-0.780775	0.0483841	0.190793
DOCK7_S900_M1	0.0196975	0.954944	0.978718
DONSON_S34_M1	-0.846075	0.00389902	0.0392127
DPF2_S142_M1	-0.660892	0.189543	0.401991
DPYSL2_S518_M3	1.54258	0.00275324	0.0309388
DPYSL2_S522_M2	-0.0717377	0.825954	0.905396
DPYSL2_S522_M3	1.88982	2.75918e-05	0.000996246
DPYSL2_T514_M2	-0.0691407	0.833793	0.908619
DPYSL2_T514_M3	1.88982	2.75918e-05	0.000996246
DPYSL3_S518_M2	0.593013	0.112455	0.296449
DPYSL3_S522_M2	0.593013	0.112455	0.296449
DPYSL3_T509_M1	0.0863992	0.834774	0.908619
DR1_S105_M1	0.631071	0.087478	0.258123
DROSHA_S355_M1	-0.111784	0.688452	0.815004
DSG2_S680_M1	-0.0923789	0.843039	0.913043
DSN1_S30_M1	0.0220067	0.911605	0.956328
DSN1_S81_M1	-0.0670321	0.815722	0.898538
DSP_S2815_M1	-0.304201	0.219377	0.438257
DSP_S2821_M1	0.273621	0.213882	0.43091
DSP_S2821_M2	2.86402	5.51769e-05	0.00167624
DSP_S2825_M2	2.86402	5.51769e-05	0.00167624
DST_S1382_M1	0.010715	0.982764	0.991837
DST_S3968_M1	-0.0159113	0.950197	0.975415
DSTN_S3_M1	-0.84281	0.0817012	0.247934
DTD1_S197_M1	-0.104783	0.621311	0.773755
DTL_S512_M1	-0.250576	0.449376	0.649153
DTL_S512_M2	0.700501	0.398167	0.607782
DTL_T516_M2	0.700501	0.398167	0.607782
DTX3L_S202_M1	0.424982	0.269402	0.489942
DTX3L_S9_M1	-0.00783747	0.975842	0.987915
DUS3L_S236_M1	2.87455	1.20338e-07	1.12785e-05
DUS3L_S277_M2	0.400554	0.361258	0.576906
DUS3L_T273_M2	0.400554	0.361258	0.576906
DUSP6_S331_M1	0.189202	0.573173	0.740202
DUT_S88_M2	-0.871202	0.133027	0.327183
DUT_S99_M2	-0.871202	0.133027	0.327183
DUT_T239_M1	-1.35414	2.73937e-05	0.000996246
DVL3_S125_M1	-0.321111	0.24437	0.466804
DYNC1H1_S4368_M1	0.160035	0.53293	0.710613
DYNC1H1_T4366_M1	0.399976	0.281936	0.500576
DYNC1I2_S92_M1	0.134965	0.566366	0.735074
DYNC1LI1_S207_M1	-1.28171	0.211194	0.428714
DYNC1LI1_S421_M1	-0.116927	0.813688	0.897472
DYNC1LI1_S510_M1	-0.328524	0.202851	0.419418
DYNC1LI1_S510_M2	0.545658	0.193768	0.407419
DYNC1LI1_S516_M1	0.245096	0.243592	0.466126
DYNC1LI1_S516_M2	0.698133	0.0420148	0.178579
DYNC1LI2_S194_M1	-0.425323	0.0925169	0.269001
DYRK1A_Y321_M1	-0.386743	0.203994	0.421281
EAF1_S158_M2	0.845776	0.00375637	0.0381334
EAF1_S165_M1	-0.337055	0.191982	0.404437
EAF1_S165_M2	0.845776	0.00375637	0.0381334
ECPAS_S830_M1	-3.26823	1.20555e-06	7.92607e-05
ECPAS_T836_M1	1.51219	0.0505554	0.194692
EDC3_S131_M1	0.15245	0.733297	0.848705
EDC4_S708_M2	-0.497792	0.591872	0.752221
EDC4_S723_M1	0.491965	0.46707	0.661132
EDC4_S723_M2	-0.497792	0.591872	0.752221
EDC4_S729_M1	0.0816822	0.838064	0.910229
EDC4_S774_M2	0.422852	0.445492	0.645949
EDC4_S780_M1	-0.135209	0.631896	0.780216
EDC4_S780_M2	0.422852	0.445492	0.645949
EDC4_T693_M1	0.0322166	0.897059	0.946766
EEF1A1_S107_M1	-0.533362	0.154424	0.355962
EEF1A1_Y86_M1	0.90686	0.0232979	0.127213
EEF1AKMT2_S21_M1	-0.140238	0.456586	0.653431
EEF1D_S133_M1	-0.10626	0.77649	0.877201
EEF1G_T43_M1	-0.335944	0.588447	0.750159
EEF1G_T46_M1	-0.267849	0.342148	0.556971
EEF2_S502_M1	-0.588702	0.0364044	0.164573
EEF2_T54_M2	-0.257443	0.439178	0.640801
EEF2_T57_M1	0.328462	0.561696	0.731383
EEF2_T57_M2	-0.49838	0.679298	0.80917
EEF2_T59_M2	-0.499777	0.679002	0.80917
EEF2K_S18_M1	-0.177506	0.453822	0.651805
EEF2K_S445_M1	-0.302734	0.469233	0.662051
EEF2K_S474_M1	-0.913159	0.0158659	0.100034
EEF2K_T348_M1	0.101198	0.652286	0.793297
EEF2K_T348_M2	0.977992	0.0956078	0.272999
EEF2K_T353_M2	0.977992	0.0956078	0.272999
EFHD2_S11_M1	-0.578691	0.0332709	0.156747
EGFR_T693_M1	-3.18999	2.2114e-08	3.14233e-06
EGFR_Y1172_M1	-1.78018	2.87479e-05	0.00102955
EHBP1_S1058_M1	-0.555745	0.0634741	0.220662
EHBP1_S335_M1	-0.0146865	0.96021	0.982027
EHBP1_S408_M1	-0.0833859	0.762122	0.868153
EHBP1_S428_M2	1.16451	0.094891	0.272999
EHBP1_S436_M1	-0.591877	0.0313143	0.151127
EHBP1_S436_M2	1.22215	0.0626363	0.218805
EHBP1L1_S1168_M1	-0.510346	0.0306674	0.149106
EHBP1L1_S285_M1	-0.383807	0.128117	0.319568
EHBP1L1_S310_M1	-0.173986	0.533	0.710613
EHBP1L1_S964_M1	-0.513755	0.0633002	0.220599
EHBP1L1_T284_M1	-0.708142	0.0620386	0.218101
EHD1_S456_M1	-0.178489	0.613556	0.768276
EHD2_S468_M1	-0.218081	0.408658	0.617986
EHMT2_S140_M1	-3.91195	6.20769e-09	1.25301e-06
EHMT2_T171_M1	-0.526518	0.0294233	0.145957
EIF2A_S506_M1	0.112218	0.650998	0.792824
EIF2A_S526_M1	0.74211	0.0406024	0.175003
EIF2AK1_S6_M1	-0.0747855	0.803515	0.891108
EIF2AK4_T667_M1	-0.0667313	0.829136	0.906514
EIF2B4_S130_M1	0.146765	0.787529	0.884777
EIF2B5_S544_M1	0.252147	0.376143	0.587766
EIF2S2_S2_M1	0.269232	0.423164	0.631449
EIF2S2_S2_M2	0.634312	0.0716064	0.234169
EIF2S2_T11_M2	0.634312	0.0716064	0.234169
EIF2S2_T31_M1	-2.34292	1.22812e-06	7.95414e-05
EIF3A_S584_M1	0.404051	0.168544	0.375728
EIF3B_S119_M1	-0.718022	0.0285697	0.143174
EIF3B_S125_M1	-0.0689708	0.833186	0.908492
EIF3B_S83_M1	-1.11187	0.0475782	0.189347
EIF3CL_S39_M1	-0.189826	0.515023	0.697411
EIF3E_S399_M1	-0.492561	0.0167543	0.102596
EIF3G_S42_M1	0.0213215	0.945518	0.972905
EIF3G_T38_M1	-0.165267	0.454335	0.652116
EIF3H_S183_M1	-0.203146	0.421164	0.629745
EIF3J_S11_M1	-0.144657	0.641822	0.786537
EIF3J_S11_M2	-0.42895	0.174839	0.384315
EIF3J_S127_M1	-1.32029	0.0355856	0.16244
EIF3J_S13_M2	-0.42895	0.174839	0.384315
EIF3J_T109_M1	-0.62052	0.00640673	0.0553365
EIF3K_S217_M1	-0.0651428	0.756423	0.864567
EIF4A3_S12_M1	-0.593772	0.129642	0.321369
EIF4A3_T163_M1	-0.44786	0.163542	0.367824
EIF4B_S406_M1	0.0113076	0.983193	0.991837
EIF4B_S406_M2	0.43721	0.440899	0.642461
EIF4B_S409_M2	0.568646	0.298315	0.515931
EIF4B_S418_M2	0.340258	0.360879	0.576804
EIF4B_S418_M3	-1.02458	0.0796903	0.246086
EIF4B_S422_M1	0.414868	0.534282	0.711892
EIF4B_S422_M2	1.46388	0.00252186	0.0298624
EIF4B_S422_M3	-1.02458	0.0796903	0.246086
EIF4B_S424_M2	-0.183652	0.74262	0.854333
EIF4B_S425_M2	1.0685	0.0410885	0.17658
EIF4B_S445_M1	-0.292059	0.176968	0.38643
EIF4B_S459_M1	0.155606	0.90305	0.950068
EIF4B_S495_M2	1.13083	0.0106534	0.0773115
EIF4B_S498_M1	0.329449	0.569174	0.737415
EIF4B_S498_M2	0.390009	0.451183	0.649561
EIF4B_S504_M1	0.663705	0.373736	0.586291
EIF4B_S504_M2	0.796906	0.123138	0.312815
EIF4B_S93_M1	-0.0675916	0.858345	0.922197
EIF4B_T420_M2	0.0420899	0.912702	0.956628
EIF4B_T420_M3	-1.02458	0.0796903	0.246086
EIF4B_T500_M2	-0.284103	0.615842	0.77024
EIF4EBP1_S101_M1	-1.05523	0.0908357	0.265048
EIF4EBP1_S101_M2	0.0437216	0.83743	0.909936
EIF4EBP1_S65_M2	0.307024	0.286577	0.504343
EIF4EBP1_S83_M1	0.387252	0.125071	0.315001
EIF4EBP1_S83_M2	0.349027	0.130731	0.323341
EIF4EBP1_T37_M2	0.078643	0.892206	0.944519
EIF4EBP1_T45_M2	-10.9966	2.33541e-09	6.42969e-07
EIF4EBP1_T46_M1	-0.894956	0.163171	0.367657
EIF4EBP1_T46_M2	-0.301031	0.527708	0.707041
EIF4EBP1_T68_M2	-0.672781	0.242288	0.464204
EIF4EBP1_T70_M1	-0.735104	0.00482548	0.0463099
EIF4EBP1_T70_M2	-0.597143	0.215249	0.432756
EIF4EBP1_T77_M1	-0.727794	0.239782	0.461845
EIF4EBP1_T77_M2	-0.181782	0.66632	0.800419
EIF4EBP1_T82_M2	0.92046	0.0053734	0.0489046
EIF4EBP1_Y34_M2	-0.465563	0.321644	0.538523
EIF4ENIF1_S564_M1	1.02229	0.0173817	0.104456
EIF4ENIF1_S746_M1	-0.00132821	0.995043	0.998216
EIF4G1_S1092_M1	0.388534	0.298582	0.515987
EIF4G1_S1209_M1	0.956182	0.311394	0.530224
EIF4G1_S1231_M1	0.74097	0.0812941	0.24782
EIF4G2_T508_M1	0.99367	0.0100343	0.0740889
EIF4G3_S495_M1	0.0234709	0.911171	0.9561
EIF5B_S113_M1	0.265942	0.632582	0.780216
EIF5B_S1168_M1	-0.232869	0.315538	0.533978
EIF5B_S164_M1	-0.184673	0.793623	0.887512
EIF5B_S214_M1	-0.19896	0.538327	0.714244
ELAC2_S199_M1	-0.584435	0.0799873	0.246086
ELAC2_S199_M2	-0.696371	0.128571	0.319866
ELAC2_S208_M1	-1.20542	0.000627589	0.0106883
ELAC2_S208_M2	0.330846	0.22353	0.442937
ELAC2_S212_M2	0.693502	0.0509043	0.194796
ELAVL1_S202_M1	-0.977862	0.0635187	0.220662
ELF1_S195_M1	-0.498408	0.102994	0.284605
ELF2_S191_M1	0.286674	0.230287	0.451453
ELMO2_S517_M1	-3.14522	4.40217e-08	5.32563e-06
ELP1_S471_M1	-0.253875	0.267744	0.489511
EME1_S111_M1	-0.739228	0.0046099	0.0449261
EML3_S176_M1	0.22147	0.280465	0.499882
EML4_S144_M1	0.0281672	0.932134	0.966357
EML4_S144_M2	2.63992	1.264e-06	7.95414e-05
EML4_S146_M1	-0.426841	0.0388362	0.169621
EML4_S146_M2	2.63992	1.264e-06	7.95414e-05
ENAH_S125_M1	0.873005	0.0031233	0.0338966
ENO1_S263_M1	-0.3962	0.0724045	0.235381
ENO1_S272_M1	-0.605173	0.215346	0.432756
ENO1_S27_M1	-0.188403	0.673955	0.806163
ENO1_S419_M1	-0.444758	0.216681	0.434111
ENO1_S79_M1	-0.342973	0.0795023	0.246086
ENO1_Y44_M1	-0.155573	0.468251	0.661893
EPB41_S188_M1	0.676612	0.024594	0.131317
EPB41_S555_M1	-1.55726	1.05561e-05	0.000469695
EPB41_S560_M1	-0.382633	0.0967494	0.274637
EPB41L2_S39_M1	0.334372	0.540666	0.715635
EPB41L2_S550_M1	0.148423	0.449293	0.649153
EPB41L2_S715_M1	-0.396607	0.122321	0.310919
EPB41L2_S87_M1	-0.592805	0.0256598	0.134401
EPN1_S435_M1	0.867412	0.00380275	0.0383942
EPN1_S447_M2	0.423706	0.0817951	0.247934
EPN1_S454_M1	0.391848	0.210565	0.428029
EPN1_S454_M2	0.0973556	0.748104	0.859295
EPN1_T460_M2	5.36655	1.15345e-08	1.81462e-06
EPN2_S173_M1	-0.0132379	0.964894	0.983196
EPPK1_S2718_M1	-0.534553	0.0962147	0.273806
EPPK1_T34_M1	-0.444955	0.0956744	0.272999
EPRS_S434_M1	-0.0909835	0.763414	0.869176
EPRS_S886_M1	-0.470359	0.0954055	0.272999
EPS15_S790_M1	-0.195314	0.464648	0.658974
EPS15_S796_M1	-0.43702	0.147553	0.346836
EPS15_S814_M1	-0.349574	0.290883	0.50942
EPS15L1_S229_M1	0.157219	0.56798	0.736518
EPS15L1_S255_M1	-0.201436	0.52279	0.703116
EPS15L1_S49_M1	-0.356118	0.158744	0.360632
EPS8L2_S463_M1	-0.32348	0.395906	0.606808
EPS8L2_S463_M2	0.387026	0.10091	0.281868
EPS8L2_S466_M2	5.82907	5.95575e-07	4.23454e-05
EPS8L2_S480_M2	0.331211	0.191858	0.404371
ERC2_S187_M1	0.376476	0.0938992	0.272122
ERCC5_S341_M1	-0.0337312	0.931075	0.966079
ERCC5_S382_M2	0.742982	0.193859	0.407419
ERCC5_S384_M1	-0.0838043	0.789459	0.885641
ERCC5_S384_M2	0.742982	0.193859	0.407419
ERCC6_S158_M1	-0.381805	0.0798296	0.246086
ERCC6L_S1188_M1	-0.892071	0.250507	0.471573
ERCC6L_S14_M1	-0.367482	0.149534	0.350106
ERF_S131_M1	0.155181	0.75459	0.863145
ERF_S20_M1	0.34248	0.156086	0.357358
ERF_S327_M1	-0.166521	0.424848	0.632664
ERF_S531_M1	-0.181105	0.46971	0.662051
ERF_S531_M2	0.145925	0.73901	0.851959
ERF_S532_M1	0.00861791	0.967592	0.984352
ERF_S532_M2	0.319105	0.301283	0.518641
ERF_S542_M2	-0.447391	0.36139	0.576906
ERF_S548_M2	-0.240954	0.389071	0.600063
ERF_T526_M1	-0.100334	0.728376	0.845189
ESF1_S198_M1	0.0754469	0.873724	0.932579
ESPL1_S1126_M1	-0.423996	0.0970381	0.274767
ESPL1_S1508_M1	0.0948501	0.697347	0.821835
ESPNL_S786_M1	0.0990865	0.745615	0.856883
ETV3_S139_M1	0.0771632	0.803291	0.891084
ETV3_S245_M2	0.9081	0.007837	0.0628816
ETV3_S250_M2	0.9081	0.007837	0.0628816
EVL_S331_M1	0.399405	0.119023	0.30603
EXOC2_S426_M1	0.271382	0.178612	0.386934
EXOC2_S432_M1	0.569201	0.073208	0.236622
EXOC7_Y249_M1	0.675793	0.0254989	0.134197
EXOC8_S19_M1	-0.256228	0.451227	0.649561
EYA1_S314_M1	-0.191314	0.661779	0.799061
EYA4_S361_M1	-0.276083	0.389718	0.600667
FADD_S194_M1	-0.450516	0.233477	0.455477
FAF1_S320_M1	-0.586142	0.314678	0.533307
FAM110B_S301_M1	-0.193505	0.61956	0.772695
FAM114A1_S196_M1	0.0857524	0.810775	0.895777
FAM114A1_S196_M2	1.57359	0.00239456	0.028711
FAM114A1_S200_M2	1.57359	0.00239456	0.028711
FAM114A2_S146_M1	0.814764	0.113499	0.298325
FAM117B_S10_M1	-0.202015	0.436132	0.63852
FAM117B_S136_M1	-0.124493	0.760248	0.86706
FAM117B_S136_M2	0.546528	0.265871	0.488668
FAM117B_S152_M2	0.239432	0.60009	0.757282
FAM117B_S273_M1	0.803286	0.00816296	0.0642104
FAM117B_S345_M1	-0.210594	0.759761	0.867033
FAM117B_T223_M1	0.159001	0.639968	0.785253
FAM120A_S383_M1	-0.419642	0.269117	0.489942
FAM122A_S143_M2	1.73048	0.00149695	0.0204643
FAM122A_S147_M1	-0.248578	0.407979	0.617788
FAM122A_S147_M2	1.73048	0.00149695	0.0204643
FAM122A_S270_M1	-0.0421557	0.906346	0.952853
FAM122A_S37_M1	0.90571	0.000865679	0.0135224
FAM122A_S76_M1	0.103256	0.656567	0.795866
FAM122B_S115_M1	-0.358993	0.0902643	0.264307
FAM122B_S115_M2	1.33355	0.0701894	0.231425
FAM122B_S119_M1	-0.416319	0.157443	0.359344
FAM122B_S119_M2	1.49996	0.0297742	0.146871
FAM122B_S25_M1	0.874671	0.0490029	0.19119
FAM122B_S58_M1	-0.0704503	0.798081	0.890065
FAM129A_S602_M1	0.0859659	0.832483	0.908492
FAM129A_S646_M1	0.250144	0.566678	0.735234
FAM129B_S646_M1	-1.44439	0.000104501	0.00275644
FAM129B_S665_M1	-0.0455211	0.892844	0.944519
FAM129B_S665_M2	0.802093	0.321364	0.538523
FAM129B_S681_M1	0.724602	0.0467566	0.18758
FAM129B_S681_M2	0.799863	0.323223	0.539923
FAM129B_S692_M1	0.164443	0.569877	0.738053
FAM129B_S692_M2	0.798273	0.518436	0.699726
FAM129B_S696_M1	0.393245	0.0948954	0.272999
FAM129B_S696_M2	1.04067	0.341826	0.556653
FAM193A_S1144_M1	-0.21521	0.317052	0.535431
FAM207A_T34_M1	-0.000544381	0.997788	0.999603
FAM53B_S167_M1	-0.0824497	0.701778	0.824135
FAM53C_S122_M1	0.244196	0.367695	0.580536
FAM53C_S162_M1	-0.242117	0.436475	0.63852
FAM53C_S232_M2	1.20247	0.0344569	0.159435
FAM53C_S234_M1	-0.326826	0.142368	0.338806
FAM53C_S234_M2	1.20247	0.0344569	0.159435
FAM53C_S299_M1	0.0449707	0.873036	0.93245
FAM83D_S298_M2	-0.308042	0.152897	0.354853
FAM83D_Y291_M2	-0.308042	0.152897	0.354853
FAM83G_S634_M1	0.259811	0.492722	0.680176
FAM83G_S650_M1	-0.303669	0.194597	0.40858
FAM83H_S1003_M1	1.09242	0.00120742	0.0173873
FAM83H_S647_M1	-2.26307	5.82906e-06	0.000295138
FAM83H_S881_M1	0.849717	0.00306108	0.0334651
FAM91A1_S355_M1	-0.160289	0.437067	0.63852
FANCD2_S592_M1	0.380567	0.104603	0.285792
FANCE_S249_M1	-0.255089	0.396719	0.606998
FANCI_S407_M1	-0.480316	0.161305	0.36532
FARP1_S427_M1	-0.514386	0.0195053	0.112812
FARP1_S427_M2	0.478511	0.0506327	0.194692
FARP1_S433_M2	0.478511	0.0506327	0.194692
FARP1_T24_M1	-0.48115	0.103543	0.284605
FARP2_Y436_M1	-0.400154	0.0799989	0.246086
FASN_S1411_M1	-0.299334	0.490959	0.678593
FASN_S831_M1	-1.04651	0.000109383	0.00286805
FASN_S974_M1	0.0687036	0.891479	0.943982
FASN_T2204_M1	-0.0067787	0.995977	0.998926
FBH1_S126_M1	-0.79304	0.0241448	0.130341
FBXL20_S421_M2	0.0811402	0.777362	0.877201
FBXL20_T417_M2	0.0811402	0.777362	0.877201
FBXO4_S12_M1	-0.124221	0.644193	0.788242
FBXO4_S48_M1	0.114029	0.555199	0.726609
FBXO42_S552_M2	0.244512	0.317248	0.535431
FBXO42_T539_M2	0.244512	0.317248	0.535431
FCHO2_S403_M1	0.377118	0.129329	0.321135
FCHO2_S488_M2	1.08413	0.000331596	0.00682562
FCHO2_S496_M2	1.08413	0.000331596	0.00682562
FCHSD2_S646_M1	0.148352	0.422138	0.630345
FER_Y402_M1	-0.496096	0.140965	0.337175
FER_Y714_M1	-0.367783	0.0950411	0.272999
FGFR1OP_S156_M2	0.419087	0.350102	0.565322
FGFR1OP_S160_M1	-0.776095	0.352294	0.567613
FGFR1OP_S160_M2	0.419087	0.350102	0.565322
FHOD1_S486_M1	0.105183	0.617408	0.770666
FHOD1_S523_M1	-0.0955185	0.666037	0.800419
FIP1L1_S492_M1	0.0365072	0.893718	0.94499
FIP1L1_S492_M2	1.49896	4.38809e-05	0.00138068
FIP1L1_T494_M2	1.42595	0.000145321	0.00365794
FKBP15_S1114_M1	-0.508475	0.0306252	0.149105
FKBP3_S36_M1	0.162641	0.479856	0.668397
FKBP4_S451_M1	-1.66496	0.00211344	0.026752
FKBP5_S13_M1	-0.122841	0.678371	0.809159
FLCN_S62_M1	-0.207399	0.568709	0.737029
FLCN_S62_M2	0.763183	0.0233203	0.127213
FLCN_S73_M1	1.04674	0.0854384	0.254295
FLCN_S73_M2	0.763183	0.0233203	0.127213
FLII_S856_M1	-0.465497	0.0786912	0.244453
FLNA_S1084_M1	-0.65786	0.0310957	0.150431
FLNA_S1459_M1	-0.572663	0.0818054	0.247934
FLNA_S2152_M1	-0.32046	0.354128	0.569735
FLNA_S2180_M1	-0.356048	0.330472	0.546553
FLNA_S2327_M1	-0.193536	0.534969	0.712376
FLNA_S2510_M1	0.0699043	0.820342	0.901969
FLNA_S2526_M1	-1.23022	0.00072987	0.011952
FLNA_T2062_M1	-0.739278	0.0111978	0.0796869
FLNA_T2336_M1	-0.654179	0.00545884	0.0494777
FLNB_S1505_M1	-0.976272	0.0081006	0.0639483
FLNB_S2478_M1	-0.431201	0.433799	0.636932
FLNB_S983_M1	0.131286	0.727427	0.84502
FLYWCH2_S21_M1	0.0613577	0.84042	0.91161
FMNL1_S1031_M1	0.052403	0.867283	0.929081
FMNL1_S1031_M2	0.231197	0.364469	0.578571
FMNL1_S624_M1	0.690977	0.146415	0.345487
FMNL1_T1020_M2	0.231197	0.364469	0.578571
FMNL2_S171_M1	-0.0119639	0.95884	0.981568
FNBP1_S296_M1	-0.519926	0.0873682	0.25812
FNBP1_S359_M1	-0.578525	0.0540255	0.200322
FNBP1L_S295_M1	-0.174458	0.364858	0.578571
FNBP1L_S488_M1	-0.657284	0.153074	0.35496
FNBP1L_S501_M1	0.0782554	0.868688	0.930134
FNBP4_S18_M1	-0.0519492	0.820075	0.901969
FNIP1_S593_M2	1.39393	0.076514	0.24109
FNIP1_S594_M2	1.39393	0.076514	0.24109
FNTA_S373_M1	-0.0379092	0.922118	0.960948
FOSL2_S200_M1	0.452837	0.328355	0.544001
FOXC2_S232_M1	-0.417369	0.0486246	0.190793
FOXC2_S232_M2	0.179087	0.636344	0.782848
FOXC2_S235_M2	0.753093	0.07924	0.245638
FOXC2_S240_M2	0.870951	0.0180749	0.10774
FOXK1_S101_M1	0.638127	0.109992	0.292958
FOXK1_S213_M2	0.55862	0.0219381	0.122171
FOXK1_S223_M2	0.388754	0.473865	0.664346
FOXK1_S416_M1	0.45254	0.285874	0.503819
FOXK1_S416_M2	0.969685	0.215021	0.432496
FOXK1_S420_M1	0.0959468	0.801845	0.890624
FOXK1_S420_M2	0.723262	0.284106	0.502203
FOXK1_S428_M2	0.461024	0.451097	0.649561
FOXK1_S445_M1	0.28755	0.295073	0.511932
FOXK1_S468_M1	0.242531	0.388913	0.600063
FOXK1_T422_M1	-3.84656	7.22005e-08	7.57245e-06
FOXK1_T422_M2	-0.0907452	0.858719	0.922374
FOXK1_Y219_M2	0.305243	0.71901	0.838789
FOXK1_Y310_M1	0.30627	0.220718	0.439213
FOXK2_S30_M1	0.118483	0.587159	0.749563
FOXK2_S30_M2	0.623818	0.254589	0.476298
FOXK2_S381_M1	0.669585	0.0186013	0.109691
FOXK2_S394_M2	0.238752	0.397386	0.607597
FOXK2_S398_M1	0.428218	0.156062	0.357358
FOXK2_S398_M2	0.238752	0.397386	0.607597
FOXK2_T13_M2	0.790251	0.0692139	0.229602
FOXO3_S12_M1	0.242491	0.468474	0.661893
FOXP2_S414_M1	-0.379432	0.427429	0.633947
FOXP2_T593_M1	0.64343	0.0189985	0.110846
FOXP4_S554_M1	-0.291113	0.245242	0.466937
FOXP4_S82_M1	0.0581492	0.792274	0.887403
FOXP4_S86_M1	0.167826	0.602892	0.758605
FRMD8_S446_M1	1.17236	0.00115441	0.0167827
FRYL_S2272_M1	-0.111853	0.658284	0.796549
FRYL_S2332_M1	0.360313	0.267731	0.489511
FRYL_T1486_M1	-1.27657	3.78704e-05	0.00124387
FRYL_T1959_M1	0.27175	0.303683	0.521937
FTSJ3_S584_M1	-2.62338	5.96967e-07	4.23454e-05
FTSJ3_S644_M1	-1.79024	3.93619e-05	0.00127492
FUBP1_S630_M1	-0.165728	0.601912	0.757849
FUNDC2_S151_M1	0.756121	0.192228	0.404763
FXR2_S601_M1	-0.531622	0.0596779	0.211838
FYN_Y420_M1	-0.745066	0.153506	0.355331
FZR1_S138_M1	-1.24471	0.000387966	0.00759552
G3BP1_S232_M1	0.306014	0.267814	0.489511
GAA_T469_M2	1.40541	0.0151861	0.0971294
GAA_T472_M2	1.40541	0.0151861	0.0971294
GAB1_Y659_M1	-0.0992391	0.694059	0.819968
GAPDH_S210_M1	-0.703768	0.0132921	0.0889199
GAPDH_S83_M1	-0.751125	0.095611	0.272999
GAPDH_T184_M1	-0.03061	0.941299	0.970832
GAPDH_T211_M1	-5.39475	2.10333e-09	6.42969e-07
GAPDH_Y94_M1	0.735642	0.391822	0.602361
GAPVD1_S466_M1	-0.31583	0.363467	0.578422
GAPVD1_S950_M1	-0.510872	0.213015	0.430428
GART_S796_M1	0.263202	0.428834	0.63418
GART_S802_M1	-0.30872	0.384991	0.596932
GAS2L1_S436_M2	0.588777	0.177914	0.38643
GAS2L1_S438_M2	0.588777	0.177914	0.38643
GATAD2A_S100_M1	1.02337	0.105545	0.287467
GATAD2A_S100_M2	0.165676	0.60418	0.759319
GATAD2A_S107_M2	0.834189	0.129912	0.321858
GBF1_S1298_M1	0.303177	0.42416	0.632507
GBF1_S1318_M1	-0.124363	0.626509	0.777586
GBF1_S1780_M2	1.37835	0.0188754	0.110395
GBF1_S1784_M1	-0.38411	0.138662	0.333956
GBF1_S1784_M2	1.37835	0.0188754	0.110395
GCLC_S5_M1	0.177316	0.407824	0.617767
GCOM1_S576_M1	0.59729	0.470917	0.662454
GCOM1_S667_M1	-0.0130158	0.983281	0.991837
GDI2_S61_M1	-0.514378	0.0389159	0.169727
GFPT1_S261_M1	-0.380418	0.0999087	0.279961
GIGYF1_S406_M1	-0.00859702	0.986155	0.993371
GIGYF1_S638_M1	0.731692	0.0170031	0.103079
GIGYF1_S756_M1	0.354429	0.227219	0.446764
GIGYF2_S236_M2	0.594755	0.0735835	0.236946
GIGYF2_S242_M2	0.594755	0.0735835	0.236946
GIGYF2_S26_M1	-0.000714526	0.997048	0.999316
GIGYF2_S26_M2	0.937061	0.0289069	0.144568
GIGYF2_S30_M2	1.19981	0.00762379	0.0613945
GIGYF2_T382_M1	-0.296462	0.387348	0.599742
GINS2_S182_M1	-0.097235	0.656187	0.795844
GIT1_S362_M1	0.482406	0.0567383	0.206867
GIT1_S592_M1	0.668391	0.213771	0.43091
GLCCI1_S107_M1	-0.743362	0.00679999	0.0577147
GLCCI1_S223_M1	0.193303	0.430043	0.63418
GLCCI1_S258_M1	-0.366952	0.244609	0.466885
GLCCI1_S345_M1	-0.00274729	0.990362	0.995251
GLCCI1_S406_M1	-1.1166	0.000558061	0.00995247
GLCCI1_S79_M1	-0.465324	0.0236872	0.128658
GLCCI1_T110_M1	-0.46542	0.21241	0.429797
GMIP_S234_M1	0.20283	0.499735	0.685988
GMIP_S437_M1	0.505912	0.103159	0.284605
GMIP_S437_M2	1.80788	0.0482023	0.190774
GMIP_T439_M2	1.80788	0.0482023	0.190774
GMPS_S332_M1	-0.761663	0.0592627	0.211378
GNL1_S51_M1	-0.224114	0.484072	0.671435
GNL1_T50_M1	-0.989598	0.0217148	0.121309
GOLGA3_S385_M1	0.276442	0.303088	0.521116
GOLGA3_S465_M1	0.369021	0.0679229	0.227708
GOLGA4_S41_M1	0.9893	0.0013247	0.018763
GOLGA4_S71_M1	1.02292	0.0172485	0.103939
GOLGA4_S71_M2	0.884858	0.0279501	0.141161
GOLGA4_S78_M2	0.884858	0.0279501	0.141161
GON4L_S1009_M2	2.09575	0.108646	0.291561
GON4L_S1011_M2	2.09575	0.108646	0.291561
GORASP2_S451_M1	-0.749054	0.0968824	0.274637
GORASP2_T225_M1	1.22424	0.000776375	0.0124447
GORASP2_T415_M1	-0.293885	0.246733	0.467507
GPALPP1_S105_M1	0.0541915	0.845179	0.913595
GPATCH8_S1009_M2	-0.406922	0.059863	0.211975
GPATCH8_S1014_M2	-0.406922	0.059863	0.211975
GPHN_S188_M2	0.307248	0.698302	0.821835
GPHN_S194_M1	-1.02843	0.24174	0.463992
GPHN_S194_M2	0.172406	0.827585	0.906168
GPHN_T198_M2	-1.63466	0.00124372	0.0178456
GPI_T109_M1	-0.240316	0.291663	0.510087
GPKOW_S42_M1	0.300544	0.189333	0.40174
GPN1_S314_M1	0.505271	0.0415507	0.1777
GPS1_S468_M1	-0.382711	0.379655	0.59085
GPS1_S468_M2	-0.173282	0.538869	0.714244
GPS1_S474_M1	0.0741546	0.826264	0.905396
GPS1_S474_M2	-0.222839	0.309843	0.529016
GPS1_T479_M1	0.238931	0.422857	0.631205
GPS1_T479_M2	-0.268443	0.254128	0.476152
GRK2_S670_M1	-0.139881	0.514502	0.697201
GRWD1_S344_M1	0.0311337	0.904471	0.951336
GSK3A_S77_M1	0.220079	0.536275	0.713683
GSK3A_Y279_M1	-0.976651	0.00509934	0.0474896
GTF2F1_S442_M2	0.592488	0.0435108	0.181007
GTF2F1_T445_M2	0.895052	0.00876309	0.0672498
GTF3C1_S1653_M1	-1.17371	0.00220751	0.0273918
GTF3C2_S893_M1	-0.826093	0.00522386	0.0481404
GTF3C3_S43_M1	-0.328084	0.351044	0.566428
GTPBP1_S25_M1	0.244841	0.426951	0.633665
GTPBP1_S580_M1	-0.45416	0.064005	0.221216
GTSE1_S575_M2	0.845416	0.149951	0.350236
GTSE1_S580_M2	0.845416	0.149951	0.350236
GTSE1_S592_M1	-0.278159	0.134638	0.329672
GYS1_S641_M2	0.541648	0.243869	0.466252
GYS1_S645_M2	0.541648	0.243869	0.466252
GYS1_S710_M1	-0.832929	0.00812052	0.0639909
GYS1_S710_M2	0.347831	0.279215	0.499164
GYS1_S727_M1	-0.493848	0.0938918	0.272122
GYS1_S727_M2	0.180005	0.65591	0.795726
GYS1_S731_M2	1.11111	0.00380892	0.0383942
HABP4_S108_M1	0.103861	0.638839	0.785007
HACD3_T143_M1	-0.971044	0.0114267	0.0806644
HAUS6_S552_M1	-0.579263	0.0107562	0.0776735
HAUS6_T584_M1	0.225938	0.508174	0.692371
HCFC1_S1497_M2	0.833624	0.0044864	0.0440147
HCFC1_S1507_M1	-0.100925	0.657739	0.796191
HCFC1_S1507_M2	0.833624	0.0044864	0.0440147
HCFC1_S666_M1	-0.134029	0.850222	0.91693
HDAC4_S265_M2	-0.0152762	0.987699	0.994018
HDAC4_S266_M2	-0.0152762	0.987699	0.994018
HDAC4_S467_M1	-0.175241	0.466035	0.660304
HDAC4_S565_M1	0.140219	0.793592	0.887512
HDAC4_S632_M1	-0.319209	0.272526	0.493031
HDAC5_S498_M1	0.0907727	0.714337	0.834877
HDAC6_S22_M1	-2.11505	3.62539e-07	2.84764e-05
HDAC7_S155_M1	-0.123085	0.677069	0.808482
HDAC7_S181_M1	-0.0811483	0.834353	0.908619
HDAC7_S358_M1	-0.397784	0.125559	0.315511
HDAC7_S486_M1	-0.059677	0.850058	0.91693
HDAC7_T465_M1	0.0179646	0.941852	0.971175
HDGF_S132_M2	1.23488	0.290965	0.50942
HDGF_S133_M1	-0.613013	0.00833464	0.0650154
HDGF_S133_M2	1.23488	0.290965	0.50942
HDGF_S165_M1	-0.503094	0.13013	0.322143
HDGF_S202_M1	1.06824	0.245863	0.467322
HDGF_T184_M1	-0.897224	0.011787	0.0824956
HDGFL2_S652_M1	-0.0923926	0.708194	0.829814
HDGFL2_S664_M1	-0.0843944	0.859253	0.922723
HDLBP_S31_M1	0.173414	0.603625	0.758838
HECTD1_S1772_M1	-0.248156	0.432229	0.635716
HECTD1_T1760_M1	-0.509583	0.0660698	0.225232
HELZ_S1614_M1	0.108458	0.722979	0.841184
HELZ_S1614_M2	0.281845	0.136632	0.332082
HELZ_S1620_M2	0.281845	0.136632	0.332082
HELZ_Y1326_M1	-0.469978	0.12556	0.315511
HEXIM2_S29_M1	0.240292	0.487973	0.675738
HEXIM2_S29_M2	0.033573	0.969171	0.984792
HEXIM2_T32_M2	0.033573	0.969171	0.984792
HIRIP3_S125_M1	-0.231766	0.481995	0.669932
HIRIP3_S196_M1	-0.527246	0.196652	0.410158
HIRIP3_S196_M2	1.70101	0.000192874	0.00440212
HIRIP3_S199_M2	1.70101	0.000192874	0.00440212
HIRIP3_S223_M2	1.98583	0.0131023	0.0886628
HIRIP3_S227_M1	-0.0142761	0.961918	0.982027
HIRIP3_S227_M2	2.00117	0.0131428	0.0887946
HIRIP3_S530_M1	-0.609923	0.037469	0.166102
HIRIP3_T527_M1	0.322818	0.21637	0.433824
HIST1H1B_S18_M1	-0.887373	0.176146	0.38562
HIST1H1B_S18_M2	0.322801	0.588547	0.750159
HIST1H1B_T11_M2	-0.248782	0.725774	0.843322
HIST1H1B_T4_M1	-0.436521	0.058345	0.209633
HIST1H1B_T4_M2	1.40335	0.0824399	0.248998
HIST1H1C_S2_M2	-1.83399	0.0951618	0.272999
HIST1H1C_T4_M1	-0.489423	0.187783	0.40011
HIST1H1C_T4_M2	-1.83399	0.0951618	0.272999
HIST1H1E_S2_M2	-1.608	0.124956	0.314906
HIST1H1E_T18_M1	-0.902726	0.0974853	0.275448
HIST1H1E_T18_M2	-0.386188	0.496587	0.68337
HIST1H1E_T4_M1	-1.02988	0.279612	0.49947
HIST1H1E_T4_M2	-1.41899	0.145925	0.345407
HIST1H4A_S48_M1	-0.562834	0.073648	0.236976
HMBS_S15_M1	1.02613	0.00316457	0.0341665
HMGA1_S36_M1	-3.70821	1.60748e-07	1.44509e-05
HMGA1_S44_M1	-3.8657	0.0107035	0.0775476
HMGA1_S9_M1	-1.20486	0.226266	0.445848
HMGB1_S35_M1	-0.659646	0.099067	0.278488
HMGCS1_S495_M1	-1.24654	0.000391726	0.00763518
HMGCS1_S495_M2	0.0556446	0.873115	0.93245
HMGCS1_T476_M2	0.0556446	0.873115	0.93245
HNRNPA1_S4_M1	-0.612308	0.0217558	0.121309
HNRNPA1_S4_M2	1.73402	8.82354e-05	0.00241414
HNRNPA1_S6_M1	0.0336196	0.947971	0.973837
HNRNPA1_S6_M2	1.73402	8.82354e-05	0.00241414
HNRNPA1L2_S4_M2	0.288501	0.599126	0.756854
HNRNPA1L2_S6_M2	0.288501	0.599126	0.756854
HNRNPA3_S14_M1	-0.732937	0.0279321	0.141161
HNRNPD_S83_M1	-0.795342	0.143303	0.340848
HNRNPF_S104_M1	1.29009	0.000410192	0.00788137
HNRNPH1_S104_M1	0.529468	0.128262	0.319568
HNRNPK_S216_M1	-0.50376	0.570685	0.738131
HNRNPK_S36_M1	0.835899	0.057493	0.207587
HNRNPK_S420_M1	-0.722069	0.0196778	0.113278
HNRNPK_Y380_M1	0.921459	0.158689	0.360632
HNRNPU_S2_M2	-0.0564671	0.908388	0.954317
HNRNPU_S4_M1	0.0332339	0.955617	0.97918
HNRNPU_S4_M2	-0.0564671	0.908388	0.954317
HNRNPU_S59_M1	-0.598313	0.021743	0.121309
HNRNPUL1_S716_M1	-0.864825	0.0155649	0.0987592
HNRNPUL1_S718_M1	-1.73571	0.00198873	0.0258177
HNRNPUL1_T507_M1	-4.52894	0.0004744	0.00881743
HNRNPUL1_Y717_M1	-1.47705	2.69846e-05	0.000996246
HOMER3_S159_M1	0.124174	0.613679	0.768276
HOXC10_S189_M1	-0.287103	0.390371	0.601254
HOXC10_S210_M1	-0.869319	0.00570305	0.0506491
HOXC10_S226_M1	-0.996314	0.00359092	0.0372167
HOXC10_S226_M2	-0.00742981	0.968722	0.984792
HOXC10_S230_M2	-1.70619	0.237601	0.459637
HPS5_S440_M1	-0.439386	0.258595	0.480434
HPS5_S563_M1	-0.376931	0.0797224	0.246086
HSF1_S303_M1	-0.10707	0.737906	0.850909
HSF1_S303_M2	0.412878	0.427665	0.634084
HSF1_S307_M1	0.464945	0.0784148	0.244245
HSF1_S307_M2	0.411219	0.430465	0.63418
HSF1_S363_M1	-0.188016	0.571284	0.738253
HSF1_S363_M2	-0.283796	0.296292	0.513239
HSF1_T369_M2	-0.283796	0.296292	0.513239
HSP90AA1_S231_M1	0.451387	0.541959	0.716915
HSP90AA1_S263_M1	-0.570162	0.240533	0.462833
HSP90AA1_S476_M1	-0.527232	0.0496099	0.192539
HSP90AB1_S226_M1	-0.274372	0.58453	0.748203
HSP90AB1_S255_M1	0.18415	0.737671	0.850909
HSP90AB1_S261_M1	0.726379	0.16798	0.375229
HSPA1A_S631_M1	-0.665662	0.323295	0.539923
HSPA4_S546_M1	0.639941	0.306036	0.524956
HSPA4_S76_M1	-0.345991	0.304997	0.523379
HSPB1_S15_M1	0.472614	0.135043	0.330296
HSPB1_S176_M1	0.481005	0.0582317	0.209633
HSPB1_S199_M1	-0.765646	0.00992519	0.0739771
HSPB1_S65_M1	4.00622	6.01109e-09	1.25301e-06
HSPB1_S78_M2	-0.797869	0.428999	0.63418
HSPB1_S78_M3	-0.0494377	0.980011	0.990718
HSPB1_S82_M1	-0.503594	0.19916	0.413626
HSPB1_S82_M2	-0.821056	0.438076	0.639405
HSPB1_S82_M3	-0.0491008	0.980147	0.990718
HSPB1_S83_M3	-0.0500653	0.979759	0.990718
HSPB1_S98_M1	0.3247	0.275333	0.494389
HSPD1_S284_M2	-0.85758	0.451731	0.649649
HSPD1_T285_M2	-0.85758	0.451731	0.649649
HSPH1_S190_M1	-0.801005	0.0026396	0.030223
HSPH1_S554_M1	-0.442863	0.362831	0.578018
HSPH1_S557_M1	-0.885753	0.0175269	0.105042
HSPH1_S809_M1	-0.0982544	0.74611	0.857229
HTATSF1_S494_M2	0.510942	0.0503225	0.194424
HTATSF1_S498_M1	-0.421706	0.273792	0.49407
HTATSF1_S498_M2	0.510942	0.0503225	0.194424
HTT_S1199_M1	-0.674401	0.0723477	0.235381
HTT_S1870_M1	-0.573805	0.102073	0.283054
HTT_S1874_M1	-0.863661	0.377913	0.589702
HUWE1_S1084_M1	-0.465164	0.15418	0.355962
HUWE1_S1368_M1	0.268596	0.430389	0.63418
HUWE1_S1907_M1	-0.699934	0.110401	0.293455
HUWE1_S2362_M1	-0.732607	0.00194769	0.0255345
HUWE1_S2887_M1	-0.409733	0.126223	0.316456
HUWE1_S2918_M1	-0.33444	0.235234	0.456679
HUWE1_S3752_M1	0.41568	0.0477915	0.190001
HUWE1_S3757_M1	-0.156808	0.497508	0.683996
HUWE1_S3816_M1	-0.378752	0.168103	0.375314
HUWE1_S3919_M1	-0.352861	0.387885	0.599807
HUWE1_S3919_M2	0.878884	0.0109146	0.0785983
HUWE1_T3924_M2	0.867389	0.0110694	0.0792858
IARS_S1047_M1	-0.212515	0.494858	0.681745
IBTK_S1045_M1	-0.718381	0.263681	0.486396
IBTK_Y996_M1	-0.131772	0.662871	0.799328
IFI16_S153_M1	0.218315	0.549996	0.723189
IFT22_S137_M1	-0.857232	0.0026326	0.030223
IGF2BP1_S181_M1	0.0935747	0.829884	0.907107
IGF2BP2_S153_M1	-1.25203	0.0413479	0.177349
IGF2BP2_S164_M1	0.28518	0.287244	0.504912
IGHMBP2_S716_M1	-0.450143	0.0709271	0.233325
IKBKB_S672_M1	-0.377704	0.154736	0.355962
IKBKG_Y374_M1	0.553354	0.254638	0.476298
ILF3_S382_M1	0.443983	0.606915	0.76167
ILF3_S384_M1	2.86642	0.00197507	0.0258166
ILKAP_S13_M1	0.939551	0.0423749	0.179579
IMPDH2_S122_M1	-0.351202	0.266928	0.489511
IMPDH2_S416_M1	-0.190462	0.388945	0.600063
IMUP_S29_M1	-0.128885	0.627281	0.77814
IMUP_S29_M2	-0.446537	0.262958	0.485876
IMUP_T12_M2	-0.446537	0.262958	0.485876
INCENP_S197_M2	-0.0280704	0.893716	0.94499
INF2_S1192_M1	-0.371444	0.0822221	0.248585
INF2_S359_M1	-0.310121	0.17482	0.384315
INPP5F_S942_M1	-0.39774	0.12148	0.309495
INPPL1_S1003_M1	1.00047	0.029122	0.14502
INPPL1_Y1135_M1	0.113656	0.60491	0.759651
INTS10_S231_M1	-0.0634439	0.802471	0.890624
INTS13_S623_M1	0.101617	0.737906	0.850909
IQGAP1_S1443_M1	-0.696538	0.0525382	0.197466
IQGAP2_S16_M1	-0.161344	0.36536	0.578571
IQSEC1_S512_M1	0.385716	0.13832	0.333617
IQSEC3_S628_M1	0.640241	0.0416637	0.17801
IRF2BP1_S384_M1	0.690684	0.246541	0.467507
IRF2BP1_S436_M1	-0.551543	0.295994	0.513126
IRF2BP1_S453_M1	-0.0006235	0.998742	0.999748
IRF2BP2_S175_M1	0.301924	0.420981	0.629684
IRF2BP2_S240_M1	-0.633698	0.0091605	0.0694527
IRF2BP2_S360_M1	-0.156919	0.699777	0.822663
IRF2BP2_S457_M1	-2.30767	6.30823e-06	0.000312548
IRF2BP2_S457_M2	1.5892	0.000798592	0.0127456
IRF2BP2_S460_M1	0.269793	0.552661	0.724546
IRF2BP2_S460_M2	0.776184	0.0817516	0.247934
IRF2BP2_T404_M1	-0.195422	0.364564	0.578571
IRF2BPL_S547_M1	0.238839	0.537234	0.714188
IRF2BPL_S657_M2	0.535026	0.0853816	0.254295
IRF2BPL_S659_M2	0.535026	0.0853816	0.254295
IRS2_S1149_M2	0.156055	0.732685	0.848443
IRS2_S1162_M1	-0.408123	0.0507674	0.194796
IRS2_S1162_M2	0.275111	0.478229	0.668202
IRS2_S1174_M1	1.11418	0.0463641	0.186568
IRS2_S1203_M1	-0.413994	0.106886	0.289699
IRS2_S306_M1	0.343227	0.247364	0.468293
IRS2_S365_M1	0.927819	0.00516569	0.0479303
IRS2_S365_M2	1.25725	0.00262174	0.030223
IRS2_S391_M1	0.532402	0.0204819	0.116718
IRS2_S391_M2	1.25725	0.00262174	0.030223
IRS2_S560_M1	0.0997775	0.678197	0.809159
IRS2_S577_M1	0.0135705	0.957137	0.980281
IRS2_S594_M1	-0.366349	0.119328	0.306138
IRS2_S736_M1	-0.141947	0.543517	0.717825
IRS2_T520_M1	-0.133799	0.688807	0.815205
IRS2_T520_M2	0.200222	0.358302	0.573953
ITGB1_Y783_M1	-0.654209	0.0455562	0.184614
ITPKB_S120_M1	3.20531	5.45596e-07	4.07347e-05
ITPKB_S43_M1	0.0219418	0.933407	0.966422
ITPRID2_S739_M1	0.399638	0.358314	0.573953
ITPRID2_S739_M2	0.621799	0.293853	0.511176
ITPRID2_S746_M2	0.621799	0.293853	0.511176
ITPRID2_S759_M1	-1.01376	0.00271893	0.0306314
ITSN1_S315_M1	-0.667846	0.0689714	0.229602
ITSN1_S904_M1	-0.406681	0.0615251	0.217148
IVNS1ABP_S338_M1	0.00565366	0.980534	0.99078
JADE2_S617_M1	0.438096	0.347158	0.562216
JADE3_S566_M1	-1.10107	0.0523249	0.197466
JPH1_S452_M2	0.739899	0.0335516	0.157564
JPH1_T448_M2	0.739899	0.0335516	0.157564
JPT1_S131_M1	-0.861335	0.0135123	0.0901846
JPT1_S71_M1	-0.458127	0.11514	0.300825
JPT1_S79_M1	0.370812	0.293763	0.511176
JPT1_S80_M1	-0.0388288	0.844045	0.913043
JPT1_S87_M1	-1.10608	0.000591155	0.0102521
JPT1_S88_M1	-1.31625	4.95534e-05	0.00152645
JPT1_T54_M1	0.628644	0.10542	0.287467
JPT2_S30_M1	-0.284721	0.429824	0.63418
JUNB_S259_M2	1.88193	0.00340779	0.0358265
JUNB_T255_M2	1.88193	0.00340779	0.0358265
JUND_S100_M1	0.556711	0.0151492	0.0971294
KANK1_S325_M1	-0.0787867	0.735869	0.850329
KANK2_S19_M1	0.314187	0.284905	0.502404
KANK2_S323_M1	0.102421	0.736394	0.850329
KANK2_S375_M1	-0.133889	0.566112	0.734961
KANK2_S540_M1	-0.203298	0.409459	0.618542
KANK4_S109_M1	-0.0799867	0.78448	0.882214
KANK4_S164_M1	0.593963	0.0332318	0.15673
KANK4_S554_M1	0.643493	0.0574845	0.207587
KANK4_S630_M1	-0.301669	0.291454	0.510073
KANK4_S630_M2	-0.171546	0.518481	0.699726
KANK4_S636_M2	-0.171546	0.518481	0.699726
KANK4_S74_M1	0.379499	0.372842	0.585307
KANK4_T556_M1	0.331266	0.14958	0.350106
KAT8_S37_M2	0.42888	0.470274	0.662051
KAT8_S42_M1	-0.17561	0.449719	0.6493
KAT8_S42_M2	0.42905	0.470028	0.662051
KATNA1_S170_M1	-0.580995	0.110454	0.293455
KBTBD7_S29_M1	0.964729	0.000580124	0.0101407
KCMF1_S189_M1	-0.26179	0.33411	0.54899
KCTD2_S33_M1	0.861828	0.128256	0.319568
KCTD3_S793_M1	-0.82088	0.14503	0.344397
KDM1A_S166_M1	-0.560856	0.269376	0.489942
KDM1A_S69_M1	-0.462814	0.065168	0.223397
KDM3B_T751_M1	-0.187565	0.585972	0.749261
KDM5C_S1359_M1	-0.962301	0.00365596	0.0376274
KHNYN_S10_M1	-0.368832	0.115068	0.300815
KHSRP_S181_M1	0.0376957	0.86162	0.924325
KIAA0355_S723_M1	-0.0838205	0.662281	0.799117
KIAA1143_S50_M1	-0.556877	0.399219	0.608709
KIAA1217_S1044_M1	0.535781	0.0739164	0.237214
KIAA1522_S504_M1	-2.3931	7.3971e-05	0.00210221
KIAA1522_S545_M1	0.44364	0.171958	0.380657
KIAA1522_S612_M1	0.293449	0.289639	0.508492
KIAA1522_S669_M2	1.06996	0.084523	0.252423
KIAA1522_S673_M2	1.06996	0.084523	0.252423
KIAA1522_S858_M2	1.05132	0.0430347	0.180418
KIAA1522_S862_M2	1.05132	0.0430347	0.180418
KIAA1522_S929_M1	0.208434	0.528259	0.707041
KIAA1522_S971_M2	1.1971	0.0080075	0.0635183
KIAA1522_S979_M2	1.1971	0.0080075	0.0635183
KIF15_S1141_M2	1.16348	0.0159192	0.100034
KIF15_S568_M1	0.47166	0.522035	0.703116
KIF15_T1144_M2	1.16348	0.0159192	0.100034
KIF18B_S413_M2	-0.364148	0.207095	0.424798
KIF18B_Y399_M2	-0.364148	0.207095	0.424798
KIF1B_S1054_M1	0.201446	0.538754	0.714244
KIF1B_S1454_M1	-0.308025	0.338905	0.553738
KIF1B_S1487_M1	-0.0416068	0.877252	0.934759
KIF1C_S494_M1	0.0314947	0.933291	0.966422
KIF1C_S915_M1	-0.681182	0.00895021	0.0682105
KIF21A_S1212_M1	-0.528825	0.0351978	0.161171
KIF21A_S1239_M1	0.536526	0.137344	0.332967
KIF21A_S1271_M2	-0.451464	0.533269	0.710757
KIF21A_S1274_M2	0.166733	0.632386	0.780216
KIF21A_S1275_M2	-0.444738	0.539637	0.714488
KIF21A_S853_M1	-0.162059	0.634099	0.781316
KIF2A_S140_M1	-0.676997	0.0273025	0.138877
KIF4A_S394_M1	-0.308578	0.495561	0.682384
KIF4A_S815_M1	-1.32858	0.000386242	0.00759552
KIF5B_S933_M1	-1.02845	0.00282566	0.0316669
KIF7_S895_M1	-0.366625	0.109068	0.292419
KIFAP3_S60_M1	-0.274193	0.395521	0.606429
KIZ_S276_M2	0.195072	0.32527	0.540889
KIZ_S283_M2	0.195072	0.32527	0.540889
KIZ_S317_M2	0.038729	0.87604	0.933694
KIZ_S321_M2	0.038729	0.87604	0.933694
KLC1_S632_M1	-0.634565	0.0324838	0.155028
KLC1_S693_M1	-0.250377	0.425047	0.632664
KLC2_S445_M1	-0.597692	0.0827869	0.249437
KLC2_S582_M1	0.348898	0.261228	0.484304
KLC2_S589_M1	-0.470376	0.0514795	0.195657
KLC2_S608_M1	0.21566	0.509786	0.693425
KLC2_S610_M1	-0.199828	0.514552	0.697201
KLC4_S460_M1	-0.319649	0.273098	0.493578
KLC4_S590_M1	0.493873	0.0987047	0.278165
KMT2A_S3036_M2	-0.0316216	0.931153	0.966079
KMT2A_T3038_M2	-0.0591455	0.879886	0.93638
KMT2D_S2274_M1	0.174649	0.450519	0.649561
KMT2D_S3620_M1	1.22891	0.0185065	0.109691
KMT2D_S4738_M1	-0.150434	0.709169	0.83038
KNL1_S32_M1	-0.221213	0.47228	0.662968
KPNA2_S62_M1	-0.561623	0.0302156	0.147991
KPNA6_S6_M1	-0.432752	0.152511	0.354331
KRI1_S628_M2	0.189626	0.429769	0.63418
KRI1_S639_M2	0.452586	0.133488	0.327767
KRT18_S15_M1	0.283235	0.368305	0.581083
KRT18_S34_M1	0.111887	0.807995	0.894099
KRT18_S53_M1	-0.141071	0.698785	0.821936
KRT18_S60_M1	0.73819	0.23258	0.454733
KRT18_S7_M1	0.933735	0.00962366	0.0723417
KRT7_Y40_M1	3.6486	7.3389e-06	0.00035139
KRT8_S21_M2	1.0337	0.000481173	0.00890574
KRT8_S22_M2	1.21164	0.00151923	0.020655
KRT8_S24_M1	1.99783	0.0784754	0.244245
KRT8_S330_M1	-0.101192	0.848259	0.91538
KRT8_S34_M1	-1.7501	0.000172474	0.0041466
KRT8_Y427_M1	0.719364	0.0790961	0.245367
KSR1_S406_M1	0.223976	0.466932	0.661132
LARP1_S143_M1	-0.289916	0.570168	0.738053
LARP1_S521_M1	0.841564	0.307683	0.526961
LARP1_S521_M2	0.252033	0.598169	0.756079
LARP1_S548_M1	0.279765	0.287056	0.504782
LARP1_S766_M1	-0.053452	0.792718	0.887403
LARP1_S766_M2	0.512246	0.188164	0.400417
LARP1_S774_M1	-0.386055	0.154546	0.355962
LARP1_S774_M2	0.22391	0.531149	0.709265
LARP1_S824_M1	0.360756	0.244697	0.466885
LARP1_S90_M1	-0.0123485	0.963394	0.982133
LARP1_T1071_M1	0.66236	0.0945916	0.272872
LARP1_T526_M1	-0.141053	0.584371	0.748203
LARP1_T649_M1	-0.225494	0.337687	0.552387
LARP1_T770_M2	-0.288872	0.602923	0.758605
LARP1_T785_M2	0.518328	0.0485775	0.190793
LARP1_T788_M2	0.630524	0.0211943	0.119387
LARP1B_S340_M2	1.40839	0.000303386	0.00645611
LARP1B_S343_M2	1.40839	0.000303386	0.00645611
LARP1B_S60_M1	0.758283	0.0185514	0.109691
LARP4_S583_M1	0.0911747	0.76002	0.86706
LARP4_T607_M1	-0.370931	0.596443	0.755197
LARP4B_S568_M1	-0.265403	0.320332	0.537343
LARP7_S258_M2	0.970551	0.00429337	0.0424996
LARP7_S261_M1	-1.00409	0.00201532	0.0259576
LARP7_S261_M2	0.534787	0.0438429	0.18124
LARP7_S298_M1	0.341944	0.321084	0.5384
LARP7_S298_M2	1.75023	6.39558e-05	0.00185346
LARP7_S299_M2	1.75023	6.39558e-05	0.00185346
LASP1_S146_M1	0.185382	0.509876	0.693425
LASP1_Y171_M1	-0.902789	0.0105506	0.0768189
LATS1_S464_M1	0.0207145	0.914809	0.957409
LATS1_S613_M1	-0.525791	0.0243331	0.130398
LEO1_S630_M1	0.283439	0.172373	0.380985
LGALS1_S30_M1	-0.124726	0.594192	0.754081
LIG1_S141_M1	0.375963	0.542161	0.716967
LIG1_S201_M2	0.639464	0.0450597	0.183654
LIG1_S51_M1	0.294327	0.377491	0.589453
LIG1_S66_M1	1.18476	0.0138195	0.0918176
LIG1_S76_M1	-0.512539	0.0277744	0.140952
LIG1_T183_M1	-0.574296	0.0440133	0.181279
LIG1_T195_M1	-0.576403	0.0304532	0.148721
LIG1_T195_M2	0.639464	0.0450597	0.183654
LIMA1_S15_M1	0.421006	0.0971444	0.274837
LIMA1_S225_M1	0.0769114	0.82619	0.905396
LIMA1_S362_M1	-0.40258	0.261179	0.484304
LIMA1_S374_M1	-0.315041	0.436609	0.63852
LIMA1_S490_M1	0.14365	0.636393	0.782848
LIMA1_S604_M1	-0.488146	0.225249	0.444618
LIMA1_S609_M1	-0.190505	0.617767	0.770896
LIMA1_S741_M1	-0.408572	0.237812	0.459658
LIMCH1_S217_M1	0.0564055	0.778363	0.877201
LIMCH1_S217_M2	2.096	0.00544704	0.0494726
LIMCH1_S231_M1	-0.194845	0.479413	0.66831
LIMCH1_S297_M1	-0.875998	0.0250777	0.133254
LIMCH1_S377_M1	0.274145	0.283103	0.501234
LIMCH1_S471_M1	0.423275	0.114843	0.300583
LIMCH1_S493_M1	0.613949	0.360269	0.576456
LIMCH1_S523_M1	-0.457726	0.146732	0.345639
LIMCH1_S718_M1	-0.237328	0.36957	0.582144
LIMCH1_S875_M1	-0.889733	0.216711	0.434111
LIMCH1_S973_M1	0.417966	0.149102	0.349731
LIMCH1_T215_M2	2.04564	0.00601405	0.05309
LIMD1_S316_M1	-0.223197	0.403242	0.612723
LIN54_S310_M2	0.303528	0.284674	0.502399
LIN54_S314_M2	0.303528	0.284674	0.502399
LMNA_S22_M1	-1.73337	0.0615391	0.217148
LMNA_S390_M2	-0.951972	0.31766	0.535511
LMNA_S392_M2	-0.951972	0.31766	0.535511
LMNA_S632_M1	-0.517907	0.118484	0.305397
LMNA_S636_M1	-2.58929	0.0167245	0.102596
LMNB1_S23_M1	-0.902287	0.0148214	0.0962954
LMNB1_S23_M2	1.02234	0.0331354	0.156443
LMNB1_T20_M2	1.02234	0.0331354	0.156443
LMNB2_S37_M1	-0.917103	0.0141166	0.0932286
LMNB2_S405_M2	0.441567	0.39649	0.606908
LMNB2_S407_M2	0.441567	0.39649	0.606908
LMO7_S1026_M1	0.590551	0.195697	0.409304
LMO7_S1421_M1	-0.0568531	0.813835	0.897472
LMO7_S1423_M1	-0.319725	0.133276	0.327463
LMO7_S1491_M1	4.07533	6.51198e-07	4.48207e-05
LMO7_S1493_M1	0.329397	0.148237	0.347946
LMO7_S1510_M1	-0.256428	0.278925	0.499052
LMO7_S1593_M1	-0.0822367	0.832827	0.908492
LMO7_S704_M1	-0.41761	0.0908563	0.265048
LMO7_S867_M1	-0.202954	0.482072	0.669932
LMO7_S960_M1	-0.484799	0.158492	0.360431
LMO7_S988_M1	-0.487959	0.0869174	0.257479
LNPK_S182_M2	1.19207	0.00638431	0.0552513
LNPK_S194_M2	1.19207	0.00638431	0.0552513
LRBA_S10_M1	-0.187643	0.507255	0.692211
LRBA_S1261_M1	0.0914598	0.749971	0.860767
LRBA_S1488_M1	0.539716	0.0739374	0.237214
LRBA_S1767_M1	0.146297	0.67563	0.807421
LRP2_S2230_M3	0.556758	0.056144	0.205411
LRP2_T2226_M3	0.556758	0.056144	0.205411
LRP2_T2235_M3	0.556758	0.056144	0.205411
LRRC47_S520_M1	-0.757607	0.0330471	0.156443
LRRFIP1_S120_M1	-0.826724	0.187146	0.399215
LRRFIP1_S714_M1	-0.202162	0.449155	0.649153
LRRFIP1_S766_M1	0.751325	0.0369221	0.165438
LRRFIP1_S766_M2	0.674317	0.0583298	0.209633
LRRFIP1_S768_M1	0.576966	0.0820015	0.248259
LRRFIP1_S768_M2	0.674317	0.0583298	0.209633
LRRFIP2_S320_M1	0.372696	0.204953	0.422751
LRRFIP2_S328_M1	0.413413	0.323878	0.540096
LSM11_S15_M2	0.0184984	0.953907	0.97811
LSM11_S21_M1	-0.507701	0.181884	0.391975
LSM11_S21_M2	0.216379	0.556897	0.727052
LSM14A_S182_M2	0.386043	0.430093	0.63418
LSM14A_S183_M1	-0.505784	0.0347621	0.160263
LSM14A_S183_M2	0.510136	0.325158	0.540889
LSM14A_S192_M1	-0.547843	0.0350881	0.161014
LSM14A_S216_M1	-0.126234	0.648602	0.790781
LTV1_S68_M1	0.31914	0.124962	0.314906
LUZP1_S611_M1	0.216969	0.379461	0.59085
LUZP1_S690_M2	-0.425519	0.043942	0.18124
LUZP1_T679_M2	-0.425519	0.043942	0.18124
LYN_S13_M1	-0.315809	0.314206	0.532953
LYSMD2_S35_M1	1.27349	0.0147477	0.0960548
LYST_S2105_M1	-0.161141	0.379631	0.59085
MACF1_S1376_M1	-0.0129034	0.95625	0.9796
MACF1_S3927_M1	-0.0391712	0.89999	0.949115
MACF1_S4521_M1	-0.186726	0.526757	0.706725
MAD1L1_S428_M1	-0.457714	0.215901	0.433273
MADD_S1059_M1	-0.54174	0.0818378	0.247934
MADD_S1239_M1	-0.326563	0.370252	0.582278
MADD_S709_M1	-0.374963	0.18778	0.40011
MADD_S818_M1	0.314079	0.172292	0.380985
MAF1_S75_M1	-1.18139	0.000820168	0.0129958
MAGED2_S162_M1	-0.50697	0.0358186	0.162997
MAGED2_S247_M1	-0.429081	0.138777	0.334051
MANEAL_S83_M1	-1.05618	0.000448175	0.00847301
MAP1A_S1654_M1	0.22422	0.404743	0.614791
MAP1A_S2022_M1	-0.546149	0.0428411	0.180416
MAP1S_S321_M1	-0.0884659	0.616385	0.770482
MAP1S_S472_M1	-0.859469	0.0241816	0.130379
MAP1S_S582_M1	-0.867358	0.00226031	0.0277345
MAP1S_S640_M2	1.23012	0.000170924	0.00413692
MAP1S_S759_M1	-0.107562	0.712233	0.832861
MAP1S_T638_M2	1.23012	0.000170924	0.00413692
MAP2_S1653_M2	0.745031	0.0271928	0.138639
MAP2_S1782_M1	1.75103	0.000263813	0.00578158
MAP2_S285_M1	1.59455	1.41329e-05	0.000601333
MAP2_S285_M2	1.05555	0.01879	0.110213
MAP2_T1605_M1	1.20117	0.000923801	0.0139361
MAP2_T1649_M2	0.774464	0.0289959	0.144651
MAP2_T290_M2	1.05555	0.01879	0.110213
MAP2K2_S23_M1	-0.147706	0.794471	0.888234
[truncated: 2,406 more rows]

## Sheet: X20minEGFvsCFR2_BH
	EGF_20min_FR2_vs_EGF_CTRL_FR2_logFC	EGF_20min_FR2_vs_EGF_CTRL_FR2_pval	BH_pvalue
AAK1_S624_M2	0.894485	0.0794876	0.2499
AAK1_S637_M1	0.0594865	0.763479	0.873147
AAK1_T606_M1	-0.288152	0.161477	0.371317
AAK1_T620_M1	-0.23879	0.244884	0.467586
ABCF1_S105_M2	0.0296162	0.928017	0.961161
ABCF1_S109_M1	-0.640437	0.00582374	0.0536314
ABCF1_S109_M2	0.688689	0.00109965	0.018593
ABCF1_S140_M1	0.575275	0.0634477	0.22224
ABCF1_S22_M1	-0.280092	0.314995	0.537152
ABI1_S183_M1	-0.309351	0.115535	0.307387
ABI1_Y213_M1	-0.65487	0.0355331	0.159992
ABI2_S183_M1	-0.313056	0.162181	0.372203
ABI2_S227_M1	-0.382857	0.109347	0.298304
ABI2_S368_M1	-0.318534	0.24139	0.462205
ABI2_Y213_M1	-0.583724	0.0755345	0.243435
ABL1_S569_M1	0.0408202	0.898734	0.945568
ABL1_S919_M1	-1.65049	0.0171663	0.102474
ABL1_T852_M1	-0.246464	0.191311	0.409403
ABL2_S631_M1	-0.13263	0.39474	0.609003
ABL2_S936_M1	0.0775751	0.753247	0.865375
ABLIM1_S431_M1	-0.475583	0.127684	0.326477
ABLIM1_S452_M1	0.27409	0.281539	0.506165
ABLIM1_S655_M1	-0.248231	0.137893	0.341875
ABLIM1_S706_M1	-0.237784	0.227903	0.447666
ABRAXAS1_S406_M1	0.234688	0.363718	0.58089
ACACA_S5_M1	0.27582	0.35083	0.569444
ACACA_S80_M1	-0.93717	0.00943788	0.0729568
ACACB_S222_M1	-0.854292	0.0741018	0.241867
ACAP2_S521_M1	-0.126137	0.649096	0.800496
ACBD3_S43_M1	-0.71917	0.104153	0.289247
ACIN1_S1004_M1	-0.489991	0.1561	0.364203
ACIN1_S216_M1	0.217728	0.655692	0.805723
ACIN1_S386_M2	1.56342	0.0551074	0.203594
ACIN1_S388_M2	1.53182	0.058676	0.210455
ACIN1_S410_M1	-0.0300842	0.872052	0.932462
ACIN1_S478_M1	-0.130213	0.491183	0.685705
ACIN1_S490_M1	-0.255204	0.146926	0.353676
ACIN1_S710_M1	0.768121	0.332208	0.555421
ACIN1_S710_M2	0.857889	0.186686	0.403293
ACIN1_S714_M2	0.857889	0.186686	0.403293
ACIN1_S987_M1	0.242365	0.160152	0.368604
ACLY_S455_M1	-0.992063	0.0949566	0.275708
ACLY_S481_M1	-0.849133	0.0308741	0.148326
ACSS2_S30_M1	-1.03404	0.195405	0.413557
ACTA2_T231_M2	0.0536014	0.883829	0.938874
ACTA2_Y220_M2	0.0536014	0.883829	0.938874
ACTB_S239_M1	-0.102545	0.644655	0.797818
ACTL6A_S233_M1	-0.0209325	0.93913	0.966237
ACTN4_S159_M1	-0.214327	0.421003	0.632694
ADAM9_S758_M2	0.771266	0.164667	0.374849
ADAM9_T761_M2	0.668962	0.204011	0.424125
ADAR_S825_M1	-0.450254	0.0344834	0.158352
ADD1_S12_M1	-0.0454954	0.881916	0.938596
ADD1_S358_M1	-0.151101	0.459536	0.663112
ADD1_S465_M1	-0.492275	0.0766008	0.245502
ADD3_S673_M2	5.16901	1.25601e-07	1.07694e-05
ADD3_S681_M1	-0.445606	0.117756	0.31079
AEBP2_S141_M1	0.0282328	0.893692	0.943583
AEBP2_S206_M1	-0.105996	0.607671	0.773109
AEBP2_S390_M1	0.764905	0.0450302	0.181219
AFAP1_S668_M1	0.430259	0.0703637	0.234791
AFF1_S212_M1	1.41488	3.45654e-05	0.00124112
AFF4_S1043_M1	0.700975	0.14999	0.357277
AFF4_S1058_M1	0.970585	0.0848386	0.258569
AFF4_S180_M1	0.612705	0.0965242	0.278522
AFF4_S212_M1	0.632378	0.107586	0.29448
AFF4_S487_M1	0.42124	0.282313	0.507082
AFF4_S694_M1	0.85622	0.144165	0.351878
AFF4_S703_M1	-0.136644	0.730117	0.852854
AFF4_S814_M1	0.765423	0.0380635	0.164544
AFF4_S836_M1	0.411361	0.289823	0.514011
AGFG1_S362_M1	-0.433954	0.06383	0.223102
AGGF1_S11_M2	1.12301	0.00213923	0.0290591
AGGF1_S17_M2	-0.618813	0.358243	0.575687
AGGF1_S7_M2	1.12301	0.00213923	0.0290591
AGGF1_T16_M2	-0.618813	0.358243	0.575687
AGO2_S387_M1	0.310656	0.156813	0.364767
AHCTF1_S1283_M1	-0.196112	0.577836	0.750325
AHCTF1_S1541_M1	-0.178131	0.390126	0.604677
AHI1_S1123_M2	0.955325	0.0329582	0.153944
AHI1_S1127_M2	0.955325	0.0329582	0.153944
AHNAK_S1068_M1	-0.171416	0.766345	0.875359
AHNAK_S135_M1	0.143837	0.673341	0.814738
AHNAK_S177_M1	0.699248	0.0395894	0.168837
AHNAK_S18_M1	0.627437	0.0705917	0.235031
AHNAK_S210_M1	0.420547	0.194725	0.412613
AHNAK_S210_M2	2.09988	0.00228444	0.0304485
AHNAK_S212_M2	1.06524	0.267909	0.495151
AHNAK_S216_M1	0.203062	0.478368	0.677016
AHNAK_S216_M2	1.95914	0.0052628	0.0499813
AHNAK_S2397_M1	0.924898	0.0125652	0.0849881
AHNAK_S3054_M1	0.766428	0.167189	0.37843
AHNAK_S332_M1	0.184172	0.696009	0.830317
AHNAK_S3412_M1	0.692593	0.118876	0.312322
AHNAK_S3426_M1	0.0772887	0.838299	0.914352
AHNAK_S41_M1	-0.041727	0.857157	0.924033
AHNAK_S4220_M1	-1.39018	0.123641	0.319455
AHNAK_S4516_M1	-0.174113	0.463517	0.667448
AHNAK_S5099_M1	-0.525784	0.292346	0.517075
AHNAK_S5110_M1	0.334842	0.245608	0.468035
AHNAK_S511_M1	0.238323	0.362444	0.580068
AHNAK_S5332_M1	0.0994718	0.716804	0.844181
AHNAK_S5386_M1	-0.0866209	0.741685	0.857863
AHNAK_S5400_M1	0.104007	0.781295	0.883805
AHNAK_S5448_M1	-0.207472	0.514353	0.703596
AHNAK_S5552_M1	0.833045	0.0316738	0.150655
AHNAK_S5589_M1	0.168238	0.649717	0.800848
AHNAK_S5620_M1	0.358172	0.355988	0.573855
AHNAK_S570_M1	0.133889	0.685253	0.821995
AHNAK_S5731_M1	0.122884	0.646514	0.798959
AHNAK_S5752_M1	-0.226705	0.529134	0.715026
AHNAK_S5763_M1	0.815244	0.0077285	0.0651072
AHNAK_S5780_M1	-4.61837	3.45198e-10	1.63925e-07
AHNAK_S5830_M1	0.998917	0.018814	0.10952
AHNAK_S5841_M1	1.16313	0.0125219	0.0849881
AHNAK_S93_M1	0.697351	0.0802971	0.250961
AHNAK_T2845_M1	0.234517	0.608999	0.773166
AHNAK_T490_M1	0.330275	0.274482	0.501868
AHNAK2_S1418_M1	0.701814	0.141945	0.349207
AHNAK2_S2657_M1	0.778721	0.125859	0.323783
AHNAK2_S280_M1	0.365684	0.188804	0.406217
AHNAK2_S294_M1	0.0599008	0.86287	0.926136
AHNAK2_S3408_M1	1.23736	0.0293396	0.143255
AHNAK2_S4187_M1	-0.352891	0.217703	0.438848
AHNAK2_S4419_M1	-0.038397	0.935289	0.964928
AHNAK2_S4477_M1	-0.0790352	0.789461	0.887884
AHNAK2_S4897_M1	-0.153724	0.604564	0.770949
AHNAK2_S4962_M2	0.446063	0.171176	0.383464
AHNAK2_S4966_M2	0.446063	0.171176	0.383464
AHNAK2_S593_M1	0.278644	0.404514	0.617613
AHNAK2_T4418_M1	4.83734	8.03359e-07	5.05799e-05
AKAP1_S429_M1	0.591047	0.0255905	0.131999
AKAP10_S187_M1	-0.372922	0.0340298	0.156972
AKAP10_S189_M1	-1.31271	0.0143579	0.0916311
AKAP11_S1242_M1	-1.01657	0.0170036	0.101958
AKAP11_S18_M1	-0.762484	0.0738016	0.241381
AKAP12_S286_M1	-0.903606	0.112837	0.303669
AKAP13_S1602_M1	-0.394617	0.228164	0.447982
AKAP13_S2563_M1	-0.389916	0.0359702	0.160698
AKAP13_S2566_M2	0.57368	0.164851	0.375088
AKAP13_S2567_M2	0.591773	0.149357	0.356445
AKAP13_S2709_M1	0.159284	0.54176	0.722699
AKAP13_S2728_M1	-0.620441	0.00587248	0.0538533
AKAP13_S790_M1	-0.590769	0.21759	0.438848
AKAP13_S983_M1	-0.598074	0.0494917	0.190023
AKAP13_T2467_M1	0.123359	0.563145	0.740085
AKAP13_T953_M1	-0.208352	0.305952	0.530439
AKAP2_S121_M1	0.0842462	0.772505	0.879267
AKAP2_S152_M1	0.095093	0.65718	0.806565
AKAP2_S375_M1	0.0327441	0.891089	0.94229
AKAP2_S393_M1	0.562896	0.0108609	0.0785468
AKAP2_S631_M1	0.0531859	0.865884	0.92825
AKAP2_S720_M1	0.23316	0.472678	0.672892
AKAP2_S748_M1	0.538992	0.117532	0.310542
AKAP2_S778_M1	0.290871	0.248518	0.470955
AKIRIN1_S22_M1	-0.528022	0.152598	0.360379
AKT1_S124_M1	-0.594845	0.230875	0.450522
AKT1S1_S183_M1	0.0674408	0.797573	0.890639
AKT1S1_S212_M1	0.0674295	0.836062	0.912744
AKT1S1_S88_M1	-0.350882	0.254804	0.479826
AKT1S1_S88_M2	0.831168	0.192356	0.410309
AKT1S1_S92_M2	0.995323	0.128567	0.32742
AKT1S1_T246_M1	-0.241237	0.480451	0.678358
AKTIP_S30_M1	0.330264	0.0728441	0.239214
ALS2_S492_M1	0.0516983	0.80516	0.894356
ALX4_S200_M1	-0.301115	0.231252	0.450913
AMER1_S246_M2	1.73023	0.044175	0.178679
AMER1_T242_M2	1.73023	0.044175	0.178679
AMMECR1L_S74_M1	-0.212659	0.398652	0.611521
AMOTL2_S183_M1	-0.225908	0.449465	0.655298
AMOTL2_S540_M1	-0.277778	0.115789	0.307806
AMPD2_S168_M1	-0.932319	0.11385	0.304853
ANAPC1_S355_M1	-2.01049	6.32492e-06	0.00029606
ANAPC1_S355_M2	0.847117	0.0901524	0.267108
ANAPC1_S362_M2	0.847117	0.0901524	0.267108
ANAPC1_S688_M1	0.131548	0.539669	0.722077
ANAPC2_S534_M1	-0.190596	0.371169	0.587221
ANAPC4_S777_M1	-0.900073	0.0380524	0.164544
ANAPC5_S221_M1	-0.285143	0.180296	0.395923
ANK1_S856_M1	-0.145674	0.477013	0.675498
ANKHD1_S1670_M1	-0.259126	0.333523	0.555679
ANKLE2_S264_M3	0.357314	0.175195	0.389158
ANKLE2_S268_M3	0.357314	0.175195	0.389158
ANKLE2_S662_M1	0.12679	0.4445	0.652234
ANKLE2_T263_M3	0.357314	0.175195	0.389158
ANKRD11_S276_M1	0.177292	0.494959	0.689484
ANKRD13D_S465_M2	0.642596	0.17763	0.392047
ANKRD13D_T469_M2	0.642596	0.17763	0.392047
ANKRD17_S19_M1	-0.260531	0.147559	0.354275
ANKRD17_S2045_M1	-0.73308	0.00383089	0.0416737
ANKRD17_S2401_M1	-0.700944	0.0100963	0.0759604
ANKRD17_S803_M1	-0.203298	0.226347	0.445708
ANKRD17_Y798_M1	-0.0935876	0.551146	0.729122
ANKRD26_S631_M1	0.282667	0.14501	0.352498
ANKRD27_S634_M1	-0.0313196	0.901962	0.947922
ANKS1A_T318_M1	0.450959	0.361169	0.579153
ANKZF1_S675_M1	-0.396454	0.202377	0.422503
ANLN_S485_M1	0.481398	0.0335981	0.155481
ANLN_S54_M1	-0.0586192	0.803212	0.892977
ANLN_S792_M1	0.636808	0.0608112	0.216392
ANXA2_S26_M1	0.223186	0.499564	0.692202
ANXA2_Y24_M1	0.15042	0.626783	0.784914
AP1M1_T152_M2	1.16333	0.0901001	0.267108
AP1M1_T154_M1	0.230716	0.321378	0.54416
AP1M1_T154_M2	1.16333	0.0901001	0.267108
AP1M1_T223_M1	0.0863682	0.633193	0.789941
AP2A1_S655_M1	-0.261337	0.427902	0.638649
AP2M1_T156_M1	0.384739	0.301018	0.525457
AP3B1_S276_M1	-0.242963	0.565518	0.740552
AP3B1_S609_M1	-0.051179	0.834071	0.911523
AP3D1_S658_M1	-0.211811	0.349692	0.568175
AP3D1_S829_M1	-0.000350945	0.999034	0.999717
APBB2_S123_M1	0.579018	0.00823183	0.0675632
APBB2_S334_M1	-1.1853	0.0338162	0.156282
APC_S1042_M1	0.0185723	0.954559	0.974934
APC_S1362_M1	0.113016	0.604385	0.770949
APC_S1371_M1	-0.0553576	0.816167	0.902139
APC_S1774_M1	0.214467	0.33029	0.553071
APC_S2129_M1	-0.229667	0.607231	0.772766
APC_S2260_M1	-0.143742	0.398702	0.611521
APC_S2304_M1	0.687512	0.269614	0.496257
APC_S2468_M2	2.43941	6.37288e-06	0.00029606
APC_S2469_M2	0.956933	0.00380013	0.0416737
APC_S2473_M1	-0.277854	0.32121	0.544068
APC_S2473_M2	1.59701	0.00383936	0.0416737
APC_S2485_M1	-0.190456	0.433691	0.644083
APC_S2533_M2	1.14037	0.0715174	0.236824
APC_S2535_M2	1.14037	0.0715174	0.236824
APC_S2674_M1	0.143098	0.472661	0.672892
APC_S2835_M1	-0.135333	0.364376	0.58089
APC_S744_M1	0.153419	0.576508	0.74921
APC_S780_M1	-0.477515	0.499539	0.692202
APC_T1438_M1	0.145624	0.542562	0.723567
APC_Y1376_M1	-0.0358941	0.895173	0.944244
API5_S464_M1	1.32481	0.215405	0.436891
APLF_S131_M1	-0.388243	0.154499	0.362213
ARAF_S186_M2	-0.386036	0.137332	0.340839
ARAF_T181_M2	-0.386036	0.137332	0.340839
ARAP1_Y737_M1	0.156206	0.470454	0.671977
ARFGAP1_S361_M1	-0.20317	0.43761	0.648085
ARFGAP2_S146_M1	-0.0143895	0.948656	0.972632
ARFGAP2_S368_M1	1.23941	0.0456334	0.182635
ARFGAP3_S451_M1	-0.612802	0.011505	0.0811391
ARFGEF2_S1528_M1	-0.295487	0.115109	0.306852
ARFGEF2_S214_M3	0.381051	0.66512	0.810027
ARFGEF2_S218_M2	0.759674	0.0357001	0.160181
ARFGEF2_S218_M3	0.381051	0.66512	0.810027
ARFGEF2_S227_M1	-0.268547	0.129296	0.328407
ARFGEF2_S227_M2	0.766971	0.0324655	0.153319
ARFGEF2_S227_M3	0.381051	0.66512	0.810027
ARFGEF2_S277_M1	-0.34015	0.056881	0.206862
ARFIP1_S39_M1	0.417934	0.0456232	0.182635
ARFIP1_S5_M1	3.02163	3.50158e-05	0.00124112
ARGLU1_S77_M1	-0.356559	0.631961	0.789505
ARHGAP12_S240_M2	1.34471	0.0025264	0.0326725
ARHGAP12_T231_M1	0.018397	0.900743	0.947265
ARHGAP12_T231_M2	1.3372	0.00263648	0.0333745
ARHGAP17_S162_M1	0.34718	0.0742097	0.242054
ARHGAP17_S171_M1	0.766328	0.0366535	0.162095
ARHGAP17_S575_M1	-0.3099	0.144137	0.351878
ARHGAP17_S625_M1	-0.1326	0.701865	0.833563
ARHGAP17_S676_M1	-0.309806	0.226016	0.445423
ARHGAP17_T759_M2	-0.438393	0.269137	0.496141
ARHGAP17_T763_M2	-0.524183	0.21272	0.433277
ARHGAP21_S1503_M1	-0.0665593	0.658728	0.806901
ARHGAP21_S318_M1	0.131379	0.448428	0.655185
ARHGAP21_S861_M1	-0.063508	0.810586	0.898252
ARHGAP27_S466_M1	0.336499	0.363756	0.58089
ARHGAP29_S1029_M1	-0.0796154	0.751081	0.864827
ARHGAP29_S913_M1	0.178542	0.589858	0.760978
ARHGAP35_S1150_M1	-0.315396	0.0941793	0.274284
ARHGAP35_S1179_M1	-0.0734486	0.683368	0.820768
ARHGAP35_S589_M1	-0.0467851	0.818339	0.903079
ARHGAP35_Y1105_M1	-0.618502	0.311207	0.535342
ARHGAP45_S23_M1	0.0458559	0.80073	0.891361
ARHGAP45_S949_M1	-0.462031	0.0188136	0.10952
ARHGAP5_S1124_M1	-0.503859	0.0716322	0.23704
ARHGAP5_S1173_M1	-0.800953	0.00803205	0.0667051
ARHGAP5_S1195_M1	0.116391	0.749936	0.86406
ARHGAP5_S1218_M1	0.270631	0.113298	0.303861
ARHGAP5_S765_M1	0.209629	0.261618	0.488135
ARHGAP5_S968_M1	0.638179	0.00844749	0.0683947
ARHGAP5_T591_M1	-0.508912	0.0452016	0.181603
ARHGEF1_S863_M1	-0.0527776	0.852993	0.921838
ARHGEF11_S1480_M1	-0.236113	0.284276	0.50908
ARHGEF11_S556_M1	-0.258873	0.156096	0.364203
ARHGEF12_S1288_M1	-0.412398	0.0419873	0.175077
ARHGEF12_S341_M1	0.015512	0.921081	0.959063
ARHGEF12_S634_M1	0.104742	0.546938	0.725858
ARHGEF16_S174_M1	-0.369652	0.109979	0.299497
ARHGEF16_S577_M1	-0.0201437	0.935487	0.964928
ARHGEF18_S1037_M1	-0.282278	0.3233	0.546833
ARHGEF18_S1058_M1	-0.460151	0.0374449	0.163343
ARHGEF2_S696_M1	0.0542788	0.733271	0.854738
ARHGEF2_S932_M1	0.471751	0.209979	0.430484
ARHGEF2_S956_M2	0.667535	0.175618	0.389584
ARHGEF2_S960_M2	0.667535	0.175618	0.389584
ARHGEF2_Y894_M1	0.783624	0.00370371	0.0410276
ARHGEF26_S222_M1	0.187904	0.59058	0.761705
ARHGEF26_S222_M2	0.0713818	0.8205	0.903799
ARHGEF26_S232_M2	0.0713818	0.8205	0.903799
ARHGEF40_S262_M1	0.219187	0.204041	0.424125
ARHGEF40_S961_M1	-0.668089	0.220263	0.440803
ARHGEF7_S518_M1	-0.320612	0.0571691	0.207253
ARHGEF7_S694_M1	0.825895	0.0035195	0.0397189
ARID1A_S1184_M1	-0.343106	0.0484949	0.188504
ARID1A_S363_M1	-0.611573	0.0807961	0.251844
ARID1A_S696_M1	0.0457557	0.883185	0.938874
ARID1A_S772_M1	-0.531447	0.0674808	0.228842
ARID1B_S745_M1	-0.0020127	0.996385	0.9991
ARID4B_S666_M2	0.574054	0.0417182	0.174537
ARID4B_S675_M1	0.292731	0.508971	0.699031
ARID4B_S675_M2	0.574054	0.0417182	0.174537
ARID5B_T539_M1	0.406517	0.188055	0.405457
ARL6IP4_S332_M1	-0.309095	0.566595	0.740552
ARMC5_S118_M1	0.0988365	0.635947	0.791214
ARMC5_S118_M2	0.650821	0.0950935	0.275938
ARMCX3_S110_M1	-0.621214	0.0536851	0.20069
ARRB1_S412_M1	-0.331884	0.308278	0.532893
ASAP1_S1027_M1	0.0398723	0.898531	0.945562
ASAP1_S839_M1	-0.340546	0.0661016	0.226898
ASAP1_S839_M2	0.748659	0.104791	0.289673
ASAP1_S843_M2	0.683951	0.118766	0.312251
ASCC3_S2195_M1	0.128195	0.523427	0.711736
ASH1L_S1746_M1	0.143623	0.6852	0.821995
ASPM_S367_M1	0.189238	0.361676	0.579578
ASPM_S392_M1	1.25709	9.40263e-05	0.00288408
ASPM_S425_M1	0.0884264	0.734415	0.855655
ATF1_S198_M1	-0.224382	0.275719	0.503091
ATF1_T193_M1	0.0607244	0.854853	0.922524
ATF2_S112_M1	0.591848	0.0473808	0.185075
ATF2_S328_M1	-0.387555	0.226248	0.445697
ATF7IP_S477_M1	-0.417413	0.384188	0.597792
ATF7IP_S559_M1	-0.0580855	0.850447	0.921231
ATF7IP_S673_M1	0.173745	0.666304	0.810439
ATG16L1_S287_M1	-0.567311	0.142261	0.349625
ATG2B_S497_M1	-0.530522	0.0840595	0.258321
ATG9A_S656_M1	-0.581501	0.204854	0.425248
ATG9A_S828_M1	0.270313	0.466732	0.669773
ATM_S1981_M1	0.0507824	0.791071	0.88824
ATN1_S101_M1	0.114467	0.595602	0.763858
ATN1_S34_M1	0.079333	0.744719	0.860167
ATN1_S632_M1	-0.248125	0.168354	0.380111
ATN1_S661_M1	-0.179187	0.336026	0.5581
ATN1_S661_M2	0.0471654	0.891911	0.942724
ATN1_S77_M1	0.0338591	0.912819	0.954513
ATN1_T653_M2	0.0471654	0.891911	0.942724
ATN1_Y657_M1	0.247561	0.354762	0.57328
ATP7A_S357_M1	-0.0299941	0.911665	0.953736
ATR_S435_M1	0.217854	0.341561	0.562694
ATR_S436_M2	0.452249	0.219409	0.44046
ATR_S437_M2	0.220698	0.156109	0.364203
ATRIP_S224_M1	-0.161758	0.620412	0.779793
ATRIP_S518_M1	0.568855	0.0374691	0.163343
ATRX_S1348_M2	1.32342	0.000822966	0.014961
ATRX_S1352_M2	1.32342	0.000822966	0.014961
ATRX_S1527_M1	0.36868	0.207621	0.428219
ATRX_S316_M1	0.74791	0.0311935	0.14941
ATRX_S598_M1	-0.0117541	0.977408	0.98901
ATRX_T1529_M1	0.215969	0.582844	0.754983
ATXN1_S238_M1	-0.488286	0.0461276	0.182867
ATXN2_S624_M1	0.160726	0.507197	0.697797
ATXN2_S667_M1	-0.387718	0.136097	0.339709
ATXN2_S684_M1	-0.462341	0.135946	0.339709
ATXN2_S728_M1	-0.580386	0.0643153	0.223817
ATXN2_S733_M1	-0.11564	0.746092	0.86119
ATXN2_S772_M1	-0.18675	0.304184	0.529087
ATXN2_S784_M1	-0.335217	0.106323	0.292349
ATXN2L_S111_M1	0.898577	0.000659878	0.0127319
ATXN2L_S306_M1	-0.29578	0.0786778	0.248314
ATXN2L_S339_M1	0.206961	0.562704	0.739911
ATXN2L_S424_M1	-0.647628	0.00834006	0.0678873
ATXN2L_S449_M1	0.285066	0.429167	0.639739
ATXN2L_S559_M1	0.141036	0.66272	0.808958
ATXN2L_S594_M1	-0.292345	0.301544	0.525817
ATXN2L_S634_M1	-0.541281	0.32845	0.551449
ATXN2L_S684_M1	0.0161043	0.963216	0.979864
AXIN1_S486_M2	0.00204674	0.995707	0.998629
AXIN1_S493_M2	0.00204674	0.995707	0.998629
B4GALT1_S74_M1	-0.138277	0.663575	0.80897
BABAM1_S66_M1	0.250844	0.248423	0.470955
BAG3_T406_M1	-0.988032	0.0273832	0.138378
BAG4_S289_M1	-0.680847	0.0101948	0.0764609
BAG6_S1081_M1	-0.304128	0.165256	0.375832
BAG6_S1117_M1	-0.579004	0.0247656	0.13032
BAG6_S113_M1	-0.735703	0.00410739	0.0431953
BAG6_S964_M1	-0.452109	0.0386129	0.166004
BAG6_S964_M2	0.928943	0.0335022	0.155337
BAG6_S973_M1	-0.237483	0.271578	0.498055
BAG6_S973_M2	0.928943	0.0335022	0.155337
BAHD1_S101_M1	0.943937	0.0608249	0.216392
BAHD1_S184_M1	0.69963	0.00344625	0.0390766
BAIAP2_S325_M1	-0.2549	0.304827	0.529821
BAIAP2_T340_M1	0.258878	0.170263	0.382133
BAIAP2L1_S255_M2	0.666009	0.0228118	0.124322
BAIAP2L1_S261_M1	0.571676	0.0321715	0.152266
BAIAP2L1_S261_M2	0.113106	0.834182	0.911523
BAIAP2L1_S329_M1	0.829536	0.00319558	0.0371137
BAIAP2L1_S331_M1	0.72262	0.011969	0.0828826
BAIAP2L1_S414_M1	-0.0655876	0.812351	0.899792
BAIAP2L1_T257_M2	-0.269587	0.733508	0.854807
BAP1_S292_M1	0.700048	0.0114555	0.0811391
BAP1_S521_M1	0.0726422	0.778404	0.882831
BAP1_S597_M1	0.250736	0.339998	0.561191
BARGIN_T556_M1	0.0729119	0.708454	0.837853
BASP1_S142_M1	0.443313	0.0427604	0.176114
BASP1_S164_M1	-3.36892	8.64658e-09	1.33464e-06
BASP1_S205_M1	0.312302	0.14826	0.355405
BASP1_S219_M1	0.25756	0.192421	0.410309
BASP1_T196_M1	0.151797	0.431638	0.642523
BASP1_T36_M1	0.223713	0.420586	0.632694
BATF3_S31_M1	-0.180894	0.563596	0.740271
BAZ1A_S1353_M1	0.0837056	0.76658	0.875359
BAZ1A_S1363_M1	-0.536453	0.119641	0.313002
BAZ1A_S1413_M1	0.45895	0.301602	0.525817
BAZ1A_S1413_M2	0.424181	0.317348	0.539524
BAZ1A_S1417_M2	0.550816	0.206415	0.426457
BAZ1A_T1547_M1	-0.600719	0.0153911	0.0956445
BAZ2A_T1399_M1	-0.371193	0.280272	0.505765
BBX_S243_M1	0.579953	0.0820482	0.254605
BBX_S844_M1	-0.0423163	0.84071	0.915521
BCAR1_Y128_M1	-0.118171	0.710868	0.839877
BCAR1_Y362_M1	-0.13291	0.453345	0.658548
BCAR3_S83_M1	-0.206439	0.443582	0.651679
BCL3_S41_M1	-0.0946825	0.671313	0.814048
BCL7C_S114_M2	0.828964	0.0776803	0.24702
BCL7C_S122_M1	-0.567305	0.0661877	0.2269
BCL7C_S126_M2	1.36708	0.00564497	0.0525509
BCL7C_S97_M1	-0.037706	0.906199	0.950778
BCL9_S102_M1	-0.973648	0.000610527	0.0119728
BCL9_S288_M1	-1.14195	0.00281518	0.0345935
BCL9_T315_M1	0.528337	0.125368	0.323039
BCL9L_S1017_M1	-0.679374	0.00633985	0.056492
BCL9L_S21_M1	-0.254211	0.275946	0.503091
BCL9L_S750_M1	-1.00036	0.00266434	0.0336382
BCL9L_S813_M1	-1.00046	0.000206315	0.00527151
BCL9L_S88_M1	-0.508768	0.0598871	0.21401
BCL9L_S975_M1	0.892557	0.0117027	0.0819875
BCL9L_S997_M1	-0.206037	0.394929	0.609003
BCLAF1_S177_M1	0.18641	0.741688	0.857863
BCLAF1_S264_M2	1.5401	0.0598501	0.21401
BCLAF1_S268_M1	0.469556	0.538751	0.722077
BCLAF1_S268_M2	0.49766	0.463077	0.667015
BCLAF1_S285_M1	1.23124	0.00041441	0.00930964
BCLAF1_S285_M2	1.00544	0.205026	0.425248
BCLAF1_S290_M1	1.0681	0.0104454	0.0774905
BCLAF1_S290_M2	0.820158	0.296806	0.521562
BCLAF1_S512_M1	-0.105635	0.79257	0.888526
BCLAF1_S531_M1	0.621698	0.0933347	0.272756
BCLAF1_S658_M1	-0.493077	0.376766	0.591322
BCR_S122_M1	-0.0391904	0.828078	0.907756
BCR_S459_M1	0.053831	0.821613	0.904398
BEGAIN_S246_M1	-0.511705	0.0889105	0.26507
BET1L_S9_M1	-0.03031	0.886683	0.940123
BICC1_S612_M1	-0.0758599	0.66228	0.808627
BICC1_S803_M1	0.297979	0.349112	0.567812
BICD2_T573_M2	-4.44892	8.64117e-05	0.00266761
BIN1_S296_M1	0.302064	0.417828	0.630851
BIN1_S296_M2	0.374475	0.423256	0.634287
BIN1_S298_M1	-0.167395	0.460894	0.664872
BIN1_S298_M2	5.54215	6.27818e-06	0.00029606
BIN1_S303_M1	-0.426743	0.182634	0.398961
BIN1_S303_M2	0.561417	0.142628	0.350151
BIN1_S331_M1	0.288764	0.448832	0.655267
BIN1_T307_M1	1.7847	7.74774e-05	0.00243901
BMP2K_S1107_M1	0.233904	0.158423	0.366924
BMP2K_S689_M1	-0.0591372	0.794492	0.888829
BNIP2_S114_M1	-0.475747	0.303473	0.528043
BOD1L1_S1531_M1	0.710509	0.2036	0.423762
BOD1L1_S2203_M1	-1.51996	6.82698e-05	0.00222225
BOD1L1_S2905_M1	0.317127	0.0587162	0.210455
BOD1L1_S3019_M1	0.10484	0.798272	0.890703
BOD1L1_S538_M1	3.12123	2.84406e-05	0.00104683
BOD1L1_S635_M1	0.238315	0.58491	0.756658
BPTF_S1300_M1	-0.0988239	0.770695	0.87867
BPTF_S2098_M1	-0.16226	0.358501	0.57584
BPTF_S2465_M2	0.072391	0.816889	0.902321
BPTF_S2471_M2	0.0918117	0.772247	0.879267
BPTF_S763_M1	-0.558341	0.0782096	0.248001
BPTF_T1235_M1	-0.282387	0.290968	0.515279
BRAT1_S742_M1	-0.870274	0.00248147	0.0322659
BRAT1_T745_M1	-1.15232	0.00733155	0.0634385
BRCA1_S123_M1	0.985667	0.0551427	0.203594
BRD2_S298_M1	0.336076	0.314305	0.536902
BRD2_S301_M1	0.934017	0.00475764	0.0474572
BRD3_S263_M1	0.114223	0.6307	0.788479
BRD4_S1083_M1	0.0475862	0.887368	0.940225
BRD4_S470_M1	-0.378902	0.0494476	0.190023
BRD8_S387_M1	0.362272	0.466951	0.669773
BRD9_S566_M1	-0.0645285	0.969298	0.984106
BRF1_S553_M1	-0.66183	0.168887	0.380395
BRSK2_S489_M1	0.535418	0.0349585	0.159228
BRWD1_S696_M1	1.0521	0.0458779	0.182786
BSG_S362_M1	-0.47776	0.374534	0.589839
BTBD1_S30_M1	1.46507	0.00179651	0.0260493
BTBD7_S998_M1	-0.195767	0.248499	0.470955
BUB1_S596_M1	0.315724	0.177873	0.392387
BUB1_S655_M1	0.0282867	0.923142	0.959774
BUB1_S655_M2	0.787264	0.0581431	0.209207
BUB1_S661_M2	0.787264	0.0581431	0.209207
BUB1B_S543_M1	0.608682	0.00527493	0.0499813
BUB1B_S670_M1	-0.325078	0.192007	0.410309
BUB3_S211_M1	-0.532056	0.0472924	0.185075
BUD13_S151_M2	1.02844	0.000813815	0.0149199
BUD13_S163_M2	0.795019	0.23273	0.452137
BUD13_S197_M2	1.32287	0.0854827	0.259324
BUD13_S201_M2	1.32287	0.0854827	0.259324
BUD13_S222_M2	0.584669	0.0753863	0.243435
BUD13_S226_M2	0.584669	0.0753863	0.243435
BUD13_S271_M1	-0.149019	0.812042	0.899658
BUD13_S325_M1	-2.06267	0.0458465	0.182786
BUD13_T147_M2	1.02844	0.000813815	0.0149199
BUD13_T159_M2	0.795019	0.23273	0.452137
C12orf45_S178_M1	-0.629289	0.00606898	0.0551045
C16orf72_S167_M1	-0.310341	0.151381	0.358855
C16orf72_T164_M1	-0.480134	0.0243299	0.128781
C18orf25_S66_M1	-0.350869	0.586989	0.75789
C1orf147_S10_M1	1.23099	0.0748845	0.242931
C1orf174_S148_M1	0.889263	0.0165079	0.100367
C2CD5_T285_M1	-0.3029	0.120905	0.315103
C2orf49_S143_M1	-1.13497	0.00409129	0.0431208
C2orf49_S182_M2	0.965219	0.000207115	0.00527151
C2orf49_S189_M1	0.42073	0.59515	0.763483
C2orf49_S189_M2	0.467824	0.219833	0.440666
C2orf49_S193_M1	0.643771	0.293201	0.517891
C2orf49_S193_M2	0.549759	0.144208	0.351878
C6orf106_S215_M1	-0.754143	0.132194	0.333271
C7orf50_S175_M1	0.136696	0.739888	0.857456
C7orf50_S59_M1	-0.230328	0.245142	0.467705
C9orf40_T94_M1	-0.0138271	0.972533	0.986344
C9orf78_S261_M1	-0.35227	0.119843	0.31336
CAAP1_S312_M1	0.243274	0.235133	0.455142
CAAP1_T90_M1	4.78061	2.64468e-09	6.5848e-07
CAD_S1859_M1	-1.21741	0.049335	0.189918
CAD_S1900_M1	-1.11576	0.00130974	0.0204807
CALD1_S202_M1	0.222622	0.305595	0.530384
CALD1_S73_M1	0.731764	0.00404922	0.0429613
CAMK2D_T337_M1	0.0673635	0.840973	0.915599
CAMSAP1_S1080_M1	-0.344348	0.0458318	0.182786
CAMSAP1_S563_M1	-0.298603	0.0827991	0.255939
CAMSAP1_T570_M1	-0.401046	0.200533	0.420486
CAMSAP2_S1019_M1	-0.391639	0.0857369	0.259324
CAMSAP2_S464_M1	-0.10028	0.731397	0.853803
CAMSAP2_S599_M1	-0.171645	0.324764	0.547953
CAMSAP2_S862_M1	-0.22228	0.344707	0.564677
CAMSAP2_S931_M1	0.257865	0.336233	0.55825
CAMSAP3_T338_M1	-0.104467	0.553298	0.730452
CANX_S583_M1	1.05616	0.0149386	0.0939993
CAP1_S308_M1	-1.24978	0.0751302	0.243233
CAP1_S308_M2	0.514678	0.380478	0.59468
CAP1_S310_M2	0.398665	0.572646	0.746015
CAP1_T307_M1	1.76502	0.000974219	0.0171366
CAPRIN1_S115_M1	-0.584821	0.0201079	0.114271
CAPRIN1_S26_M1	-0.391196	0.152857	0.360379
CAPRIN1_S307_M1	-0.0678395	0.799665	0.890964
CAPRIN1_S335_M1	-0.224726	0.500952	0.693192
CAPRIN1_Y442_M1	-0.910276	0.0380814	0.164544
CARHSP1_S30_M2	1.6671	0.00321779	0.0371912
CARHSP1_S32_M2	1.60974	0.0035712	0.0401243
CARMIL1_S1094_M1	-0.592591	0.0619558	0.219112
CARMIL1_S122_M1	-0.597375	0.11626	0.308374
CARMIL1_S1331_M1	-0.107751	0.700499	0.832412
CARMIL1_S968_M1	-1.21782	0.00275236	0.0341193
CASC3_S148_M1	0.351208	0.217856	0.438923
CASC3_S265_M1	0.218163	0.379389	0.594067
CASC3_S363_M1	0.000774812	0.998378	0.999717
CASKIN2_S695_M1	-0.00433082	0.996902	0.999201
CASKIN2_S725_M1	0.316436	0.128152	0.326994
CASKIN2_Y253_M1	0.263285	0.281152	0.505962
CAST_S133_M1	0.214544	0.61283	0.776381
CBFA2T2_S33_M1	-0.382121	0.326479	0.549684
CBX3_S93_M1	0.909553	0.0117666	0.0821945
CBX3_S93_M2	1.88358	0.00165824	0.0244898
CBX3_S95_M1	1.63383	0.0005095	0.0106536
CBX3_S95_M2	1.88358	0.00165824	0.0244898
CC2D1A_S239_M1	-0.358738	0.151743	0.359451
CC2D1A_S455_M1	-0.18045	0.476836	0.675447
CC2D1A_T120_M1	-0.170209	0.368966	0.584603
CCAR2_S124_M1	-0.271894	0.302221	0.526439
CCAR2_S678_M1	-0.00639735	0.978581	0.98901
CCAR2_S681_M1	-0.398609	0.0888645	0.26507
CCDC18_S1355_M1	0.30045	0.10304	0.287994
CCDC181_S77_M1	0.297661	0.355373	0.573317
CCDC186_S740_M1	-0.413019	0.0277854	0.139218
CCDC6_S240_M2	1.19224	0.0786168	0.248314
CCDC6_S244_M1	-0.620578	0.0897258	0.266504
CCDC6_S244_M2	1.19224	0.0786168	0.248314
CCDC6_S367_M1	-4.28835	1.70267e-08	2.12453e-06
CCDC6_S431_M2	-0.351062	0.352271	0.571203
CCDC6_S52_M1	-0.643636	0.0572274	0.207253
CCDC6_T427_M1	-1.44979	0.00212227	0.0290591
CCDC6_T427_M2	-0.356644	0.340705	0.56215
CCDC82_S131_M1	-0.0998303	0.735983	0.856242
CCDC86_S102_M1	0.328582	0.624916	0.783602
CCDC86_S102_M2	1.14471	0.076461	0.245383
CCDC86_S110_M2	0.711375	0.0276393	0.138776
CCDC86_S18_M1	-0.249469	0.168567	0.380111
CCDC86_S18_M2	-0.157273	0.455087	0.659877
CCDC86_S21_M2	-0.157273	0.455087	0.659877
CCDC86_S47_M1	-0.239828	0.200694	0.420588
CCDC86_S58_M1	-0.321472	0.220771	0.44145
CCDC86_S58_M2	-5.17966	1.16436e-09	3.7143e-07
CCDC86_S58_M3	-0.127933	0.482921	0.67984
CCDC86_S66_M3	-0.127933	0.482921	0.67984
CCDC86_S80_M2	0.143875	0.783858	0.885031
CCDC86_S91_M1	-0.124265	0.544541	0.724555
CCDC86_S91_M2	0.173662	0.732365	0.854207
CCDC86_T65_M2	0.197132	0.531001	0.715775
CCDC86_T65_M3	-0.127933	0.482921	0.67984
CCDC86_Y164_M1	-0.140072	0.544533	0.724555
CCDC88A_S1387_M1	0.00721972	0.978759	0.98901
CCDC88A_S1675_M1	-0.492954	0.023665	0.127519
CCDC88C_S227_M1	-0.0993773	0.697389	0.830927
CCDC88C_S239_M1	-0.106304	0.512242	0.702113
CCDC9_S386_M1	0.0362736	0.824766	0.905993
CCDC9_S521_M1	0.8364	0.000830953	0.0150042
CCDC9_S80_M1	-0.0435683	0.823467	0.905397
CCDC93_S305_M1	0.0584423	0.81525	0.90175
CCDC97_S212_M1	-1.58418	0.0982195	0.280251
CCDC9B_S201_M1	0.448976	0.327163	0.550255
CCM2_S384_M1	0.395624	0.108207	0.295531
CCNE1_S103_M1	0.245399	0.704753	0.834965
CCNE1_S387_M1	-0.818519	0.0640462	0.223531
CCNE1_S387_M2	0.70336	0.0355761	0.159992
CCNE1_T395_M2	0.70336	0.0355761	0.159992
CCNE2_S21_M1	0.334674	0.333104	0.555679
CCNK_S340_M1	0.163879	0.594107	0.763483
CCNL2_S25_M1	0.0649259	0.862749	0.926136
CCNL2_S330_M1	-0.130068	0.699572	0.832412
CCNL2_S369_M1	-0.223075	0.774448	0.880849
CCNL2_T320_M1	-1.39092	0.0132197	0.0871301
CCNO_S81_M1	-0.103777	0.759579	0.87093
CCNT2_S480_M1	0.24586	0.349564	0.56816
CCNY_S326_M1	-0.167509	0.48549	0.68072
CCNYL1_S342_M1	-0.0941045	0.613103	0.776521
CCNYL1_S344_M1	0.140559	0.638059	0.792604
CCT3_S252_M1	-0.541515	0.180666	0.396554
CCZ1B_S266_M1	-0.680856	0.236892	0.456766
CD2AP_S458_M1	-0.944786	0.00541768	0.0510307
CD2AP_S510_M1	-0.205149	0.723511	0.848738
CD2AP_S510_M2	0.0831683	0.793082	0.888526
CD2AP_S514_M2	0.0831683	0.793082	0.888526
CD2BP2_S194_M1	-0.968447	0.00550943	0.0515902
CD2BP2_S195_M1	-0.00409052	0.99016	0.996408
CD3EAP_S128_M1	-0.0522236	0.873096	0.933162
CD3EAP_S128_M2	0.372113	0.540087	0.722077
CD3EAP_S136_M1	0.209165	0.528965	0.715
CD3EAP_S136_M2	0.372113	0.540087	0.722077
CD3EAP_S285_M1	-0.168253	0.548527	0.727468
CD3EAP_S488_M1	0.721787	0.262166	0.488498
CD3EAP_S490_M1	0.173614	0.754666	0.866381
CD3EAP_T171_M1	0.0428536	0.833147	0.910808
CD44_S706_M1	-0.160183	0.635293	0.790897
CD97_S833_M1	-0.021366	0.885112	0.938874
CDC23_S578_M1	-0.332195	0.183897	0.400704
CDC23_S588_M1	-0.391574	0.144388	0.352138
CDC23_T562_M1	-0.184674	0.415359	0.628953
CDC26_S42_M1	0.358573	0.10034	0.283029
CDC27_S364_M1	-0.552332	0.056006	0.205355
CDC27_S364_M2	-0.928537	0.000512085	0.0106536
CDC27_S369_M1	-0.88202	0.00192069	0.0269516
CDC27_S369_M2	-0.904107	0.000844816	0.0151972
CDC40_S43_M1	-0.104859	0.608359	0.773109
CDC42BPA_S1719_M1	0.455142	0.126229	0.324108
CDC42BPB_S1690_M1	-0.558068	0.0211135	0.118669
CDC42BPB_S1690_M2	1.39156	0.0320026	0.151703
CDC42BPB_S1693_M2	1.39156	0.0320026	0.151703
CDC42EP1_S101_M1	0.468759	0.09942	0.281661
CDC42EP4_S174_M1	-0.577012	0.335885	0.558059
CDC42EP4_S292_M1	0.639068	0.0850973	0.259192
CDCA5_S209_M1	-0.496776	0.0860153	0.259498
CDCA8_S219_M1	0.168902	0.487679	0.682523
CDK1_T14_M1	-0.340396	0.11896	0.312322
CDK1_T14_M2	1.61509	0.0219511	0.121196
CDK1_T161_M1	0.226561	0.35502	0.57328
CDK1_Y15_M1	-0.301251	0.157346	0.365007
CDK1_Y15_M2	1.61509	0.0219511	0.121196
CDK11A_T583_M1	-0.0409959	0.882122	0.938596
CDK11B_S65_M1	-0.429051	0.461076	0.664934
CDK11B_S752_M1	-0.347206	0.213752	0.434681
CDK11B_T595_M1	0.554983	0.153754	0.361472
CDK12_S1083_M1	-0.148047	0.676832	0.816807
CDK12_S274_M2	2.23249	0.0219225	0.121196
CDK12_S276_M2	2.23249	0.0219225	0.121196
CDK12_S383_M2	4.47179	1.28288e-07	1.07694e-05
CDK12_S385_M1	0.614382	0.239722	0.460856
CDK12_S385_M2	4.47179	1.28288e-07	1.07694e-05
CDK12_S423_M1	-0.261956	0.593414	0.763483
CDK12_T692_M1	0.0657328	0.854752	0.922524
CDK12_T893_M1	0.286283	0.508499	0.698585
CDK13_S383_M1	0.342466	0.200858	0.420588
CDK13_T1246_M1	-0.179984	0.61847	0.778722
CDK13_T871_M1	0.358131	0.419337	0.63158
CDK16_S78_M1	0.18589	0.451133	0.65673
CDK16_Y176_M1	-0.264864	0.173287	0.386382
CDK2_T160_M1	-1.28172	0.0286025	0.141827
CDK5RAP2_S1238_M1	-0.0346652	0.849467	0.921231
CDK5RAP2_S1244_M1	0.22666	0.186134	0.402645
CDK7_S164_M2	0.723579	0.141577	0.348482
CDK7_T170_M1	0.138323	0.565482	0.740552
CDK7_T170_M2	0.742046	0.129244	0.328407
CDK7_Y169_M2	1.02629	0.0561247	0.205476
CDK9_S347_M1	2.50474	4.40961e-07	3.14925e-05
CDKN1A_S130_M1	0.348574	0.323833	0.547478
CDKN2AIP_S131_M1	0.923241	0.00036082	0.00836825
CDR2_S311_M1	-0.139129	0.571367	0.744551
CDT1_S318_M1	0.062384	0.836505	0.913019
CDV3_Y244_M1	-0.016528	0.949197	0.972779
CDYL_S201_M1	0.561639	0.0834822	0.257239
CENPA_S17_M2	0.18705	0.549587	0.728065
CENPA_S19_M2	0.18705	0.549587	0.728065
CENPE_S2083_M1	0.383382	0.159651	0.367981
CENPF_S1651_M1	-0.101727	0.6588	0.806901
CENPF_S2900_M1	-0.295704	0.267039	0.494497
CENPF_S2900_M2	0.578766	0.184362	0.401169
CENPF_S2911_M2	0.578766	0.184362	0.401169
CENPF_S3023_M1	-0.46521	0.0362289	0.160812
CENPF_S3054_M1	-0.576435	0.00544687	0.0512048
CENPF_S3079_M1	-0.270907	0.147088	0.353676
CEP131_S381_M1	-0.409178	0.0417284	0.174537
CEP131_S78_M1	0.210572	0.358286	0.575687
CEP135_S1130_M2	0.609215	0.0328482	0.153795
CEP135_S1134_M2	0.609215	0.0328482	0.153795
CEP135_S439_M1	0.169308	0.471237	0.672292
CEP170_S122_M1	0.133009	0.578409	0.750865
CEP170_S1529_M1	-0.407449	0.080444	0.251092
CEP170_S1529_M2	-0.319939	0.205013	0.425248
CEP170_S359_M1	-0.417759	0.100626	0.2834
CEP170_S466_M1	0.239509	0.53019	0.715711
CEP170_S630_M1	-0.0753681	0.816974	0.902321
CEP170_S838_M1	0.0674293	0.791527	0.88824
CEP170_S845_M1	0.21113	0.571294	0.744551
CEP170_S881_M1	-0.67239	0.0128385	0.0857873
CEP170_T1533_M2	0.0252754	0.923005	0.959774
CEP170_T1535_M2	-0.360609	0.07286	0.239214
CEP170B_S1551_M1	0.1404	0.704982	0.834985
CEP170B_S655_M1	-0.720783	0.0227888	0.124322
CEP170B_S772_M1	-0.0179598	0.962701	0.979864
CEP170B_S853_M1	-0.192648	0.339461	0.561082
CEP350_S2115_M1	-0.0641615	0.749672	0.863964
CEP350_S2460_M1	0.713421	0.0642656	0.223817
CEP350_T878_M1	0.23467	0.225686	0.445097
CEP41_S119_M2	-0.485525	0.0473456	0.185075
CEP41_S121_M1	-0.510492	0.0297181	0.144299
CEP41_S121_M2	-0.485525	0.0473456	0.185075
CEP72_S318_M1	-0.0602418	0.879342	0.937533
CEP72_S382_M1	0.795367	0.00305399	0.0361201
CEP72_S404_M1	0.666463	0.00861489	0.0691648
CEP76_S83_M1	-0.284692	0.247168	0.469697
CEP85_S17_M1	-2.21876	0.000118878	0.003422
CETN2_S20_M1	-0.577625	0.0885937	0.26462
CFAP97_S218_M1	-4.14199	0.147847	0.35461
CFL1_S156_M1	0.154138	0.669266	0.812595
CFL1_S3_M1	-1.02331	0.359033	0.5765
CHAF1A_S951_M1	0.0249643	0.909207	0.95219
CHAF1A_Y780_M1	3.5201	5.14202e-05	0.00169687
CHAF1B_S410_M1	0.160415	0.552047	0.729757
CHAF1B_S429_M1	0.742998	0.0154554	0.095785
CHAF1B_S538_M1	0.13834	0.439455	0.649173
CHAMP1_S204_M1	-0.183813	0.763858	0.873371
CHAMP1_S204_M2	0.484652	0.216478	0.437621
CHAMP1_S214_M1	0.650318	0.0140558	0.0906431
CHAMP1_S214_M2	0.484652	0.216478	0.437621
CHAMP1_S284_M1	-0.0217053	0.930452	0.962378
CHAMP1_S284_M2	1.71901	0.00639228	0.0568532
CHAMP1_S286_M1	0.875251	0.0094258	0.0729568
CHAMP1_S286_M2	0.365655	0.242384	0.463923
CHAMP1_S297_M1	0.852679	0.00491771	0.048518
CHAMP1_S297_M2	0.458894	0.273813	0.501075
CHAMP1_S355_M1	-2.4818	6.79687e-08	6.77563e-06
CHAMP1_S405_M1	0.248173	0.495894	0.690586
CHAMP1_S416_M1	0.506097	0.166572	0.377568
CHAMP1_S427_M1	0.465764	0.182763	0.398961
CHAMP1_S427_M2	1.11317	0.0297644	0.144299
CHAMP1_S432_M2	1.11317	0.0297644	0.144299
CHAMP1_S445_M2	1.25046	0.0515008	0.195116
CHAMP1_S452_M1	0.0709152	0.832307	0.910306
CHAMP1_S452_M2	1.0724	0.0743983	0.242361
CHAMP1_S459_M1	-0.123865	0.699539	0.832412
CHAMP1_S507_M1	-0.454131	0.313956	0.536902
CHAMP1_S542_M1	0.335129	0.397422	0.610682
CHD1_S1385_M1	0.415044	0.275126	0.502473
CHD1_S1677_M1	-0.773103	0.05411	0.201226
CHD3_S1601_M1	0.179923	0.51897	0.707485
CHD4_S1531_M2	1.11081	0.0261195	0.133385
CHD4_S1535_M1	0.760928	0.172818	0.385878
CHD4_S1535_M2	1.26729	0.0194216	0.111564
CHD4_S515_M1	-0.0122237	0.971274	0.985485
CHD4_T1545_M1	-0.019183	0.932579	0.963175
CHD4_T1553_M1	-0.252203	0.294874	0.520079
CHD7_S2559_M1	-0.0597914	0.916613	0.956866
CHD8_S1976_M1	0.250037	0.378358	0.593005
CHD8_S1995_M1	-0.20674	0.506105	0.696871
CHD8_S2008_M1	-0.423534	0.2065	0.426457
CHD8_S2046_M1	0.0468805	0.857895	0.92414
CHD8_S2519_M1	-0.257702	0.285375	0.509963
CHD9_S2075_M2	2.32953	0.0137084	0.0892445
CHD9_S2079_M2	2.32953	0.0137084	0.0892445
CHD9_S550_M1	-0.0996934	0.760086	0.87114
CHEK1_S280_M1	-0.588349	0.0031379	0.0367243
CHEK1_S296_M1	-1.58791	0.0487549	0.188794
CHEK1_S301_M1	-0.533658	0.0496005	0.190023
CHEK1_Y334_M1	0.263165	0.296704	0.521562
CHMP7_S417_M1	-2.98951	0.00197824	0.0274419
CHMP7_S441_M1	-2.34664	0.019628	0.112344
CHTF18_S225_M1	0.0209542	0.91495	0.956321
CHTF18_S871_M1	-0.863206	0.179342	0.394008
CIC_S105_M1	0.398973	0.284915	0.509461
CIC_S1294_M1	-0.288134	0.200802	0.420588
CIC_S1294_M2	0.947774	0.292631	0.517075
CIC_S173_M1	0.151163	0.646263	0.798911
CIC_S175_M1	0.0971379	0.728464	0.852041
CIC_S496_M1	-0.0127896	0.955783	0.975648
CIC_S739_M1	-0.902681	0.0108146	0.0785251
CIC_S904_M1	-0.233555	0.329633	0.552979
CIC_T1291_M2	0.947774	0.292631	0.517075
CIC_T1408_M1	0.183097	0.455539	0.660292
CIC_Y1162_M1	0.0370986	0.851189	0.921231
CIT_S440_M1	-0.781981	0.00302931	0.0361201
CIZ1_S350_M1	0.0694282	0.764184	0.873536
CLASP1_S1091_M1	0.810612	0.00142392	0.021838
CLASP1_S1196_M1	0.109501	0.621171	0.780542
CLASP1_S600_M1	0.485285	0.0221854	0.12202
CLASP1_S646_M1	0.235181	0.51497	0.704037
CLASP2_S1012_M2	1.10711	0.0084246	0.068325
CLASP2_T1010_M2	0.934374	0.0126954	0.0853194
CLASRP_S285_M1	-0.40594	0.399862	0.612661
CLASRP_S335_M1	-0.548674	0.110035	0.299497
CLASRP_S547_M1	-0.246192	0.627807	0.785991
CLEC16A_S980_M1	-1.39828	0.00153119	0.0232595
CLINT1_S245_M1	0.419932	0.368218	0.584192
CLINT1_S299_M1	-0.211965	0.343239	0.563646
CLINT1_Y293_M1	-0.184122	0.504716	0.695951
CLIP1_S147_M1	1.34269	0.0728355	0.239214
CLIP1_S195_M1	0.437481	0.0299857	0.144785
CLIP1_S195_M2	1.63568	0.0122227	0.0837175
CLIP1_S200_M2	2.21689	0.00969317	0.0743298
CLIP1_S204_M1	0.251201	0.210733	0.430955
CLIP1_S204_M2	1.83807	0.00891448	0.0706109
CLIP1_S310_M1	0.235856	0.193385	0.411631
CLIP1_S348_M1	0.0131263	0.958209	0.976993
CLIP2_S294_M1	-0.183551	0.337358	0.559535
CLIP2_S923_M1	0.0874129	0.636851	0.791515
CLK3_S157_M1	-0.0971075	0.744285	0.860167
CLN3_T19_M1	-0.865093	0.0801588	0.250693
CLSPN_S1289_M1	0.211173	0.485038	0.68072
CLSPN_S720_M1	0.00114916	0.996904	0.999201
CLSPN_S950_M1	-0.866489	0.000177467	0.00466583
CLUH_S664_M1	-0.528038	0.0242284	0.128671
CNOT2_S165_M1	-0.0628279	0.787809	0.886981
CNOT3_S299_M1	0.272684	0.436845	0.64754
CNOT3_S507_M1	0.214505	0.538623	0.722077
CNOT4_S301_M1	-0.535002	0.210829	0.430955
CNOT4_S432_M1	-0.411144	0.0315143	0.150263
COBL_S347_M1	1.40749	0.0980805	0.280188
COBL_S815_M1	-0.0819743	0.713243	0.841162
COBLL1_S1023_M1	-0.453261	0.208602	0.429132
COBLL1_T1033_M1	-0.176596	0.363997	0.58089
COG3_S663_M1	0.647519	0.418615	0.630889
COG4_S11_M2	0.357243	0.0347675	0.159198
COG4_S6_M1	0.478413	0.193369	0.411631
COG4_S6_M2	0.357243	0.0347675	0.159198
COIL_S566_M1	0.223926	0.719987	0.845408
COMMD10_S155_M1	0.817499	0.219919	0.440666
COPA_S173_M1	-0.343809	0.067326	0.228479
COPA_S402_M1	-0.1697	0.543554	0.724487
COPA_T591_M1	0.12763	0.608783	0.773166
COPB1_S933_M1	-0.0528083	0.8295	0.908482
COPB2_S859_M1	-0.519815	0.0080924	0.0669933
COPB2_S859_M2	0.424146	0.192166	0.410309
COPB2_S859_M3	-1.21675	0.159632	0.367981
COPB2_S867_M3	-1.21675	0.159632	0.367981
COPB2_T861_M2	0.424146	0.192166	0.410309
COPB2_T861_M3	-1.21675	0.159632	0.367981
COPE_S10_M1	0.511001	0.0304824	0.146739
COPE_S13_M1	0.58897	0.0108101	0.0785251
COPS3_S423_M1	0.0422802	0.877747	0.936877
COPS8_S175_M1	0.0286445	0.89325	0.943532
CPEB2_S89_M1	-0.360197	0.262935	0.489255
CPEB4_S97_M1	0.467372	0.159136	0.367503
CPSF7_S60_M1	-0.0334836	0.897548	0.94536
CPSF7_T203_M1	0.378881	0.364108	0.58089
CREBBP_S1076_M1	0.0873241	0.705193	0.835028
CREBBP_S1763_M1	0.225672	0.434139	0.644341
CREBBP_S1912_M1	0.368698	0.329979	0.553071
CREBBP_S2063_M1	0.122688	0.71508	0.842773
CREM_S271_M1	-0.0235284	0.908877	0.952053
CREM_T259_M1	0.29773	0.130431	0.33014
CRK_Y221_M1	-0.837518	0.104018	0.289247
CRK_Y47_M1	-0.993019	0.0121875	0.083669
CRKL_Y207_M1	-1.37266	0.0338365	0.156282
CROCC_S1460_M1	7.88324	2.55321e-11	3.05428e-08
CRTC1_S151_M1	-0.419688	0.145726	0.352883
CRTC2_S433_M1	-0.275941	0.276199	0.503091
CRTC3_S443_M1	-1.11964	0.000515591	0.0106801
CRTC3_T412_M1	-3.11385	7.61008e-08	7.43148e-06
CRYBG3_S457_M1	-3.58678	0.000760117	0.0141524
CSNK1D_S382_M1	2.4121	4.60641e-07	3.24142e-05
CSNK1E_T362_M1	-0.0443117	0.946075	0.970827
CSNK2B_S209_M1	-0.405397	0.20119	0.420588
CSRP1_S192_M1	0.452561	0.182844	0.398961
CSTF2_S518_M1	-1.66556	0.000160935	0.00432625
CSTF2_S524_M1	-1.25865	0.00032084	0.00756265
CSTF2T_S563_M1	-4.48913	7.26841e-09	1.28812e-06
CTBP2_S428_M1	-0.798798	0.0241891	0.128671
CTDSPL2_Y27_M1	4.22406	2.98902e-07	2.20038e-05
CTIF_S299_M1	0.108778	0.540437	0.722344
CTNNAL1_S538_M1	0.627452	0.0156122	0.0963929
CTNNB1_S552_M1	0.00399343	0.987286	0.994351
CTNNB1_S675_M1	-0.0611693	0.841829	0.915697
CTNNBL1_S389_M1	0.186814	0.60157	0.768888
CTNNBL1_S545_M1	0.209742	0.26494	0.492325
CTNND1_S47_M1	-0.498886	0.349455	0.56816
CTNND1_S920_M1	-0.0272456	0.873372	0.933248
CTNND1_Y865_M1	0.504272	0.105529	0.291086
CTPS1_S575_M1	-1.22692	0.0524353	0.197096
CTR9_S970_M1	0.0923862	0.829413	0.908482
CTTN_S405_M1	-0.383943	0.218415	0.439454
CTTN_S405_M2	1.04913	0.0243201	0.128781
CTTN_S405_M3	1.17011	0.0669909	0.227996
CTTN_S417_M1	-1.19222	0.000777233	0.014415
CTTN_S418_M1	-0.26063	0.413119	0.627349
CTTN_T401_M1	0.000450995	0.998749	0.999717
CTTN_T401_M2	1.0351	0.0272237	0.137847
CTTN_T401_M3	1.17011	0.0669909	0.227996
CTTN_T411_M2	0.887969	0.0142892	0.0915421
CTTN_T411_M3	0.91526	0.15064	0.358084
CTTN_Y421_M1	-1.48089	0.0121507	0.083669
CTTN_Y446_M1	-0.671072	0.0533477	0.199585
CTTNBP2NL_S285_M1	-0.465221	0.110909	0.300858
CTTNBP2NL_S481_M1	-0.645669	0.00755726	0.064459
CTTNBP2NL_S488_M1	-0.764303	0.00556079	0.0519695
CTTNBP2NL_S557_M2	1.55597	0.000181054	0.0047341
CTTNBP2NL_S560_M1	-0.167555	0.364696	0.581046
CTTNBP2NL_S560_M2	0.564195	0.167025	0.378237
CTTNBP2NL_S563_M1	-0.41084	0.0722756	0.238381
CTTNBP2NL_S563_M2	0.911728	0.0522051	0.196694
CTTNBP2NL_S568_M1	-0.795341	0.00271395	0.0338578
CTTNBP2NL_S568_M2	0.625233	0.111889	0.301931
CTTNBP2NL_Y447_M1	-1.27381	0.00025042	0.00624093
CUEDC2_S110_M1	0.389176	0.100852	0.283752
CUL4A_S10_M1	-0.55948	0.015347	0.0954948
CUL4B_S146_M1	0.247124	0.292233	0.517075
CUL4B_T49_M1	-0.179678	0.277272	0.50369
CUSTOS_S179_M1	-0.306056	0.229644	0.449794
CWC25_S337_M1	-2.38938	0.00133381	0.0207892
CWF19L2_S479_M1	0.0437643	0.813351	0.900691
CYLD_S399_M1	-0.400487	0.28864	0.512819
DAB2_S401_M1	-0.983625	0.00255234	0.032919
DAB2IP_S995_M1	0.275709	0.122191	0.317764
DAP_S2_M2	-0.320573	0.145104	0.352498
DAP_S3_M1	-0.351536	0.0659417	0.226624
DAP_S3_M2	-0.320573	0.145104	0.352498
DAP_S51_M1	-1.33306	0.029042	0.142529
DAPK3_S312_M1	0.0558681	0.865997	0.92825
DAXX_S178_M1	-0.0277828	0.906216	0.950778
DAXX_S495_M1	0.18186	0.511929	0.702004
DBF4_S359_M1	-0.0258453	0.860514	0.925614
DBF4_S420_M1	-0.125996	0.618534	0.778722
DBN1_S142_M1	-0.303843	0.111107	0.301034
DBN1_S337_M1	-0.442834	0.10165	0.285277
DBN1_S339_M1	0.373804	0.193292	0.411631
DBN1_T343_M1	0.161911	0.593798	0.763483
DBR1_S514_M1	0.121573	0.666745	0.810563
DCAF1_S1000_M1	-0.0841317	0.770909	0.878703
DCAF1_S979_M1	-0.382321	0.20961	0.430281
DCAF12_S15_M1	-0.536157	0.70403	0.834924
DCAF15_S310_M1	-0.369052	0.126375	0.324108
DCAF6_S336_M1	0.469456	0.131523	0.332279
DCP1A_S180_M1	0.114323	0.753192	0.865375
DCP1A_S353_M1	-0.150805	0.681743	0.820768
DCP1A_S522_M1	0.00580232	0.975603	0.98841
DCP1A_S523_M1	-0.388816	0.242994	0.464905
DCTN1_S105_M1	-0.0361948	0.88505	0.938874
DCTN2_Y6_M1	-0.303766	0.280437	0.505765
DCTN4_S196_M1	0.458772	0.025583	0.131999
DCUN1D5_S9_M1	-0.392272	0.12252	0.317927
DDB2_S24_M2	1.97283	0.102182	0.286086
DDB2_S26_M1	-0.0605095	0.773421	0.880028
DDB2_S26_M2	1.97283	0.102182	0.286086
DDI2_S121_M1	-0.491503	0.0171754	0.102474
DDI2_S128_M1	-0.127083	0.683574	0.820803
DDI2_S194_M1	-0.00900561	0.984301	0.992643
DDX1_S481_M1	-0.00207454	0.99103	0.996654
DDX17_S64_M1	0.103116	0.601613	0.768888
DDX20_S268_M1	0.0309424	0.857217	0.924033
DDX20_S500_M1	1.07589	0.0274165	0.138384
DDX20_S672_M1	0.438901	0.0606475	0.216082
DDX20_S678_M1	0.524483	0.124766	0.32201
DDX20_S703_M1	-0.201302	0.305294	0.530248
DDX20_S714_M1	-0.0471267	0.841462	0.915697
DDX20_T552_M1	0.337105	0.335264	0.557802
DDX21_S121_M1	-0.157927	0.668154	0.811529
DDX21_S71_M1	-0.431819	0.042573	0.176114
DDX21_S89_M1	-0.236851	0.409877	0.623414
DDX24_S287_M1	-0.300486	0.403253	0.616475
DDX39A_S37_M1	0.604785	0.00595496	0.0543788
DDX42_S751_M1	-0.411072	0.0464273	0.183182
DDX42_S754_M1	0.0435207	0.877568	0.936877
DDX5_S480_M1	0.170596	0.541297	0.722686
DDX51_S83_M1	0.0663906	0.889862	0.941408
DDX60_S1026_M2	1.57112	7.61981e-05	0.00242058
DDX60_Y1017_M2	1.15114	0.000215982	0.00543934
DEAF1_S176_M1	0.266379	0.152853	0.360379
DEK_S51_M1	-0.0363542	0.909465	0.952252
DEK_T13_M1	0.132567	0.67707	0.816885
DENND1A_S520_M2	1.1273	0.0855466	0.259324
DENND1A_S523_M1	0.173615	0.320754	0.543488
DENND1A_S523_M2	1.1273	0.0855466	0.259324
DENND1A_S592_M1	0.387932	0.0818029	0.254173
DENND1A_T707_M1	0.494536	0.0204996	0.115991
DENND4A_S1015_M1	-0.0218133	0.896319	0.944483
DENND4C_S1225_M1	-0.167793	0.367731	0.583869
DENND4C_S1278_M1	-0.513079	0.0324577	0.153319
DENND4C_S1325_M1	0.610421	0.0106832	0.0782753
DENND4C_S968_M2	0.669967	0.150109	0.357277
DENND4C_S973_M1	-0.536005	0.0188393	0.109533
DENND4C_S973_M2	0.242307	0.333506	0.555679
DENND4C_S989_M1	-0.434574	0.183997	0.400739
DENND4C_T975_M2	0.111981	0.572912	0.746158
DENND5A_S193_M1	-0.196436	0.324374	0.547875
DENND5B_S833_M1	-0.174911	0.42239	0.634115
DENR_S73_M1	-0.322377	0.123495	0.319419
DENR_T69_M1	-0.388552	0.0889739	0.265094
DEPDC5_S551_M1	-0.270364	0.54894	0.727612
DFFA_S315_M1	-1.33802	0.0655363	0.226559
DGCR8_S377_M1	0.0729323	0.79861	0.890703
DHX16_S103_M1	-0.359195	0.124966	0.322225
DHX16_S160_M1	-0.201043	0.362062	0.580002
DHX29_S200_M1	-0.178231	0.525037	0.712104
DHX29_S71_M1	-0.335246	0.12129	0.315764
DHX36_S161_M1	-0.173042	0.526296	0.712599
DHX36_S167_M1	-0.217951	0.377682	0.592528
DHX37_S242_M1	1.46329	0.00760744	0.0646389
DHX8_S460_M1	-0.134934	0.58096	0.753562
DHX9_S87_M1	-0.334045	0.219887	0.440666
DIAPH3_S1093_M1	-0.151475	0.512646	0.702264
DIDO1_S1040_M1	0.252545	0.39802	0.611208
DIDO1_S1456_M1	0.224559	0.635362	0.790897
DIDO1_S1456_M2	1.61822	0.0137711	0.0893283
DIDO1_S1522_M1	-0.601309	0.010984	0.0789166
DIDO1_S523_M1	-0.600953	0.0128535	0.0857873
DIDO1_T1469_M2	1.61822	0.0137711	0.0893283
DIP2B_S100_M1	1.3289	0.00187173	0.0265879
DIP2B_S203_M1	0.248219	0.142781	0.350184
DIP2B_S53_M1	-0.356135	0.132623	0.333826
DIP2B_T283_M1	0.162021	0.414251	0.628469
DIP2B_Y52_M1	-0.531979	0.00604635	0.0550034
DKC1_S21_M1	0.238382	0.284784	0.509418
DKC1_S453_M2	-0.458998	0.559182	0.735685
DKC1_S455_M2	-1.28679	0.00776046	0.0651236
DKC1_S485_M1	0.199636	0.409159	0.62252
DKC1_S494_M1	-0.137902	0.69472	0.828986
DKC1_S513_M1	0.347533	0.465892	0.66953
DLG1_S158_M1	0.26753	0.335691	0.558059
DLG5_S1795_M1	0.134571	0.430313	0.641048
DLGAP5_S618_M1	-1.06863	0.000402526	0.00912838
DLGAP5_S662_M1	-0.448647	0.0612916	0.217245
DLGAP5_S725_M1	-1.60473	0.000685086	0.0131125
DLGAP5_S777_M1	-0.564063	0.0456432	0.182635
DMAP1_T445_M1	-0.490102	0.0435009	0.177452
DMD_S3549_M1	0.630328	0.0167536	0.101092
DMD_S3623_M1	0.573654	0.255558	0.480867
DMXL1_S1258_M1	0.17184	0.507995	0.698092
DMXL1_S1896_M1	0.0906246	0.659292	0.806964
DMXL1_S574_M1	0.0357781	0.869166	0.930416
DMXL1_S924_M1	0.863689	0.00285006	0.0348126
DMXL1_Y915_M1	-0.199316	0.530339	0.715711
DMXL2_S1857_M1	-0.716054	0.206852	0.426999
DMXL2_S2399_M1	-0.0827682	0.610006	0.774033
DMXL2_S945_M1	-2.28322	1.34619e-07	1.11061e-05
DNAAF2_S240_M1	0.979848	0.163286	0.372931
DNAJA1_S335_M1	-0.522977	0.131253	0.331772
DNAJC1_S381_M1	-0.358003	0.236256	0.456392
DNAJC17_S112_M1	-0.930014	0.012444	0.0848761
DNAJC2_S47_M1	-0.288915	0.105816	0.291496
DNAJC2_S47_M2	0.0183274	0.960814	0.978606
DNAJC2_S49_M1	-1.65807	1.37413e-06	8.01855e-05
DNAJC2_S49_M2	0.0183274	0.960814	0.978606
DNAJC5_S10_M1	0.0513464	0.798228	0.890703
DNM1_S774_M1	-0.539608	0.261885	0.488298
DNM1_S774_M2	1.56141	0.0758559	0.244096
DNM1_S822_M1	0.144279	0.592506	0.762955
DNM1_T776_M2	1.78389	0.0508514	0.193268
DNM1L_S616_M1	-0.794379	0.129708	0.32891
DNM2_S764_M1	0.128199	0.615465	0.778307
DNMT1_S1105_M1	-0.418428	0.0626921	0.220899
DNMT1_S127_M1	-0.28012	0.151091	0.358616
DNMT1_S143_M1	0.28059	0.203985	0.424125
DNMT1_S143_M2	1.38461	0.00184772	0.0264711
DNMT1_S152_M2	1.23754	0.00425466	0.0441617
DNMT1_S154_M1	0.554085	0.0996637	0.282019
DNMT1_S394_M1	0.261701	0.147238	0.353859
DNMT1_S732_M1	-0.337257	0.178904	0.39377
DOCK11_S440_M1	0.033659	0.884833	0.938874
DOCK11_T1352_M1	0.15839	0.440952	0.650418
DOCK5_S1756_M1	-0.181173	0.444888	0.652402
DOCK5_S1766_M1	-0.800857	0.0128632	0.0857873
DOCK5_S1781_M2	0.993175	0.00481837	0.0477348
DOCK5_S1789_M1	-0.328468	0.147356	0.353964
DOCK5_S1789_M2	1.01418	0.00527007	0.0499813
DOCK5_S1803_M1	-5.61845	3.01454e-10	1.60273e-07
DOCK5_T1794_M2	0.295081	0.342912	0.563646
DOCK7_S1432_M1	0.977851	0.000578965	0.0114955
DOCK7_S180_M1	0.547787	0.00711194	0.0619853
DOCK7_S864_M1	0.333765	0.0540652	0.201226
DOCK7_S898_M1	2.47643	2.95379e-07	2.20038e-05
DOCK7_S900_M1	-0.188488	0.25466	0.479744
DOCK7_S929_M1	0.41418	0.0428003	0.176114
DOCK7_S964_M1	-0.114963	0.609635	0.773767
DOCK7_T907_M1	6.38916	1.71525e-11	2.86977e-08
DOCK9_S443_M1	-0.0208754	0.951011	0.97308
DOCK9_S927_M1	0.269387	0.266225	0.493946
DONSON_S34_M1	-0.113043	0.603132	0.770213
DOT1L_S1104_M1	0.326308	0.268154	0.495221
DOT1L_S1213_M1	0.646778	0.210568	0.430952
DPF2_S142_M1	-0.852764	0.0261175	0.133385
DPM1_S7_M1	0.752113	0.00200071	0.0276688
DROSHA_S355_M1	-0.297497	0.132451	0.333568
DSG2_S680_M1	0.464237	0.0965824	0.278522
DSN1_S30_M1	0.485266	0.0224562	0.123367
DSN1_S81_M1	-0.129856	0.636415	0.791384
DSP_S2209_M1	-0.748936	0.00754825	0.064459
DSP_S2815_M1	0.193445	0.381614	0.595245
DSP_S2821_M1	-0.768794	0.00729451	0.0632323
DSP_S2825_M1	-0.962455	0.0205566	0.116131
DST_S3968_M1	0.373904	0.0531606	0.199352
DTD1_S197_M1	-0.108892	0.598619	0.766495
DTL_S490_M1	-0.813404	0.00734932	0.0634774
DTL_S512_M1	0.10871	0.659738	0.806964
DTL_S512_M2	0.629128	0.228438	0.447982
DTL_T516_M2	0.629128	0.228438	0.447982
DTX3L_S202_M1	0.700564	0.00822421	0.0675632
DTX3L_S9_M1	0.15574	0.404647	0.617613
DUSP6_S331_M1	0.488524	0.217668	0.438848
DYNC1H1_S4368_M1	0.247784	0.145066	0.352498
DYNC1I2_S92_M1	0.601716	0.00815579	0.0672853
DYNC1I2_S97_M1	0.430445	0.0281694	0.140261
DYNC1LI1_S207_M1	-0.197015	0.534266	0.718309
DYNC1LI1_S421_M1	-0.853798	0.00374256	0.0411682
DYNC1LI1_S510_M1	-0.445139	0.0210694	0.118608
DYNC1LI1_S510_M2	3.18198	7.63863e-05	0.00242058
DYNC1LI1_S516_M1	0.408459	0.0237326	0.127658
DYNC1LI1_S516_M2	3.34591	3.47616e-05	0.00124112
DYNC1LI2_S194_M1	-0.6533	0.0115138	0.0811391
DYRK1A_Y321_M1	-0.0129957	0.947383	0.971544
E2F7_T61_M2	-0.314297	0.438398	0.648273
E2F7_T68_M2	-0.314297	0.438398	0.648273
E2F8_S71_M1	0.0434763	0.850989	0.921231
EAF1_S158_M2	1.76776	0.00296102	0.035779
EAF1_S165_M1	0.537986	0.116956	0.309794
EAF1_S165_M2	1.76776	0.00296102	0.035779
EBAG9_S36_M1	0.358613	0.19026	0.407667
EDC3_S131_M1	-0.478398	0.225758	0.445097
EDC4_S708_M2	0.0122853	0.97786	0.98901
EDC4_S723_M1	0.0350324	0.930911	0.962378
EDC4_S723_M2	0.0122853	0.97786	0.98901
EDC4_S729_M1	0.0966438	0.77505	0.881116
EDC4_S774_M2	0.327402	0.540997	0.722487
EDC4_S780_M1	0.361921	0.244664	0.467352
EDC4_S780_M2	0.327402	0.540997	0.722487
EDC4_S879_M1	0.678787	0.0360596	0.160698
EDC4_T693_M1	-0.972735	0.000164582	0.00439958
EEF1A1_S107_M1	-0.0123204	0.984553	0.992643
EEF1A1_Y86_M1	-0.368476	0.0794766	0.2499
EEF1B2_S8_M1	-0.433	0.230774	0.450522
EEF1D_S133_M1	-0.680398	0.00627924	0.056161
EEF1D_S60_M1	-3.07341	3.05102e-06	0.000169609
EEF1D_S86_M1	-0.370679	0.193565	0.411832
EEF1G_S33_M1	-0.299521	0.236886	0.456766
EEF1G_T43_M1	-0.595613	0.00245102	0.0321792
EEF1G_T46_M1	-0.382275	0.0567709	0.206862
EEF2_T54_M1	4.47092	3.0275e-09	6.5848e-07
EEF2_T57_M1	-0.46957	0.489874	0.684794
EEF2_T57_M2	0.674908	0.276356	0.503091
EEF2_T59_M2	0.675885	0.274948	0.502339
EEF2K_S18_M1	-0.203249	0.795164	0.889194
EGFR_T693_M1	-1.58049	2.15026e-05	0.000829757
EHBP1_S1058_M1	0.652664	0.00715313	0.0621193
EHBP1_S335_M1	-0.396702	0.498397	0.691455
EHBP1_S436_M1	0.0164264	0.944359	0.970523
EHBP1L1_S310_M1	-0.511603	0.0161408	0.0986381
EHBP1L1_T284_M1	-0.455076	0.0959661	0.277965
EHD1_S456_M1	-0.66265	0.0918172	0.270366
EHD2_S468_M1	0.172925	0.392812	0.607729
EHD4_S459_M1	-0.258457	0.289009	0.512819
EIF2A_S506_M1	-0.413762	0.0495931	0.190023
EIF2A_S526_M1	0.382463	0.0546278	0.202631
EIF2AK2_S83_M1	-0.283936	0.544173	0.724505
EIF2AK4_S230_M1	-0.464395	0.0353006	0.159503
EIF2AK4_T667_M1	-0.0262043	0.87299	0.933162
EIF2B4_S130_M1	-0.360967	0.361335	0.579226
EIF2B5_S544_M1	-0.995561	0.00654221	0.0579713
EIF2D_S361_M1	0.031456	0.884331	0.938874
EIF2S2_S2_M1	-0.0185784	0.94961	0.97293
EIF2S2_S2_M2	-0.421298	0.400535	0.613299
EIF2S2_S67_M1	-0.565254	0.0311823	0.14941
EIF2S2_T11_M2	-0.421298	0.400535	0.613299
EIF3A_S584_M1	0.074662	0.732415	0.854207
EIF3B_S119_M1	-0.390373	0.0503375	0.192231
EIF3B_S125_M1	0.138141	0.565557	0.740552
EIF3B_S239_M1	0.210165	0.349076	0.567812
EIF3B_S83_M1	-0.581955	0.0441682	0.178679
EIF3CL_S166_M1	-0.5677	0.507829	0.698065
EIF3CL_S39_M1	-0.303598	0.346773	0.566704
EIF3E_S399_M1	-0.393414	0.0792818	0.249581
EIF3G_S42_M1	-0.300449	0.268407	0.495496
EIF3H_S183_M1	0.0190363	0.923138	0.959774
EIF3J_S11_M1	0.944684	0.0683344	0.230755
EIF3J_S11_M2	1.86424	0.000984862	0.0171366
EIF3J_S127_M1	0.00437686	0.988323	0.994977
EIF3J_S13_M2	1.86424	0.000984862	0.0171366
EIF3J_T109_M1	-0.342374	0.0425205	0.176114
EIF3K_S217_M1	-0.542278	0.483353	0.680048
EIF4A3_S12_M1	-0.110668	0.573414	0.746608
EIF4A3_T163_M1	-0.581353	0.145449	0.352571
EIF4B_S406_M1	0.388423	0.469382	0.670789
EIF4B_S406_M2	0.197026	0.484004	0.680564
EIF4B_S409_M2	-0.00876501	0.984471	0.992643
EIF4B_S418_M2	0.750843	0.158579	0.366924
EIF4B_S418_M3	0.413164	0.249016	0.471167
EIF4B_S422_M1	-0.0441681	0.951604	0.973151
EIF4B_S422_M2	-0.0849819	0.871473	0.932051
EIF4B_S422_M3	0.413164	0.249016	0.471167
EIF4B_S425_M2	-0.355449	0.564744	0.740552
EIF4B_S445_M1	0.120529	0.613392	0.776625
EIF4B_S459_M1	0.984898	0.24071	0.46217
EIF4B_S495_M2	-1.42201	2.03797e-05	0.000792821
EIF4B_S498_M1	-0.112325	0.804457	0.893945
EIF4B_S498_M2	0.0323363	0.944983	0.970819
EIF4B_S504_M1	-0.964249	0.0440652	0.178679
EIF4B_S504_M2	5.22336	1.03638e-10	7.08439e-08
EIF4B_S93_M1	-0.166473	0.356066	0.573855
EIF4B_T412_M1	3.64455	9.60277e-08	9.00966e-06
EIF4B_T420_M2	-0.360871	0.60847	0.773109
EIF4B_T420_M3	0.413164	0.249016	0.471167
EIF4B_T500_M2	0.0293461	0.950025	0.973003
EIF4EBP1_T46_M2	1.60972	0.0796792	0.25001
EIF4EBP1_T68_M2	-1.26999	0.137207	0.340839
EIF4EBP1_T70_M2	-1.78919	0.0629834	0.221274
EIF4EBP1_Y34_M2	1.77819	0.0436603	0.177951
EIF4ENIF1_S342_M1	0.149819	0.498224	0.691416
EIF4ENIF1_S353_M1	-0.0850817	0.688514	0.824047
EIF4ENIF1_S564_M1	-0.0468485	0.817086	0.902321
EIF4ENIF1_S587_M1	0.692141	0.0129316	0.0857873
EIF4G1_S1092_M1	-0.608339	0.00507548	0.0493637
EIF4G1_S1209_M1	0.405017	0.566979	0.740851
EIF4G1_S1231_M1	0.547559	0.018717	0.109442
EIF4G2_T508_M1	-0.132448	0.552364	0.729757
EIF4G3_S495_M1	0.0959868	0.697248	0.830927
EIF5B_S113_M1	-0.60634	0.257786	0.482317
EIF5B_S1168_M1	-0.430431	0.0635494	0.222283
EIF5B_S164_M1	-0.904832	0.134483	0.337762
EIF5B_S214_M1	-0.944945	0.00321424	0.0371912
ELAC2_S199_M1	-1.33546	0.00627189	0.056161
ELAC2_S205_M2	-0.328435	0.512409	0.702141
ELAC2_S208_M2	-0.62423	0.086276	0.259924
ELAVL1_S202_M1	0.9286	0.0657412	0.226624
ELF1_S168_M1	0.280969	0.137333	0.340839
ELF1_S187_M1	0.110108	0.595123	0.763483
ELF1_S432_M1	0.577854	0.0854688	0.259324
ELF2_S185_M1	0.0842544	0.606192	0.772677
ELF2_S191_M1	0.0165379	0.916527	0.956866
ELF2_S424_M1	0.405777	0.113925	0.304882
ELF4_S188_M1	-0.024466	0.923832	0.959774
ELF4_S641_M1	0.585581	0.0118737	0.082581
ELK1_S304_M1	-0.0347677	0.822284	0.90472
ELK1_S308_M1	-0.0523886	0.870718	0.931452
ELK1_S422_M1	-1.69477	0.00257781	0.0329689
ELK3_S396_M1	-0.211896	0.326713	0.549885
ELMO2_S503_M1	-0.0901236	0.801285	0.891663
ELMO2_S517_M1	-0.141578	0.648612	0.800105
ELMSAN1_S461_M1	0.0343558	0.906688	0.950778
ELMSAN1_S636_M1	-0.083122	0.727556	0.851395
ELMSAN1_S923_M1	0.555077	0.105545	0.291086
ELOA_S542_M1	0.29688	0.237022	0.456766
ELP1_S471_M1	-1.07913	0.0047419	0.0474572
EMD_S49_M1	0.40549	0.027507	0.138694
EME1_S111_M1	1.09018	0.0238897	0.128009
EML3_S176_M1	-0.398802	0.0927304	0.272372
EML3_T885_M1	0.0408666	0.819379	0.903799
EML4_S144_M1	-0.955349	0.000507914	0.0106536
EML4_S146_M1	-1.5382	0.000510228	0.0106536
EML4_T899_M1	-1.21665	0.000318765	0.00755095
EMSY_S209_M1	0.298298	0.269171	0.496141
ENAH_S125_M1	-0.0255581	0.91168	0.953736
EP300_S1038_M1	0.111556	0.715304	0.842829
EP300_S12_M1	-2.81039	1.00094e-07	9.03677e-06
EP300_S1726_M1	-2.00333	5.7742e-07	3.78487e-05
EP300_T887_M1	-0.809968	0.00360217	0.040178
EP400_S321_M1	-0.0173604	0.957854	0.976993
EPB41_S560_M1	-0.578061	0.00506397	0.0493637
EPB41L2_S58_M1	0.555556	0.0578417	0.208728
EPB41L2_S715_M1	0.216699	0.216328	0.437621
EPB41L2_S87_M1	-0.183591	0.343589	0.563646
EPHA7_Y791_M1	0.470766	0.0553692	0.203822
EPN1_S435_M1	0.155009	0.785118	0.885408
EPN1_S454_M1	4.2532	7.69049e-09	1.30188e-06
EPN1_S454_M2	1.43919	0.00104048	0.0178448
EPN1_T460_M2	1.44554	9.84103e-05	0.00298034
EPPK1_S2718_M1	-1.44326	0.0114996	0.0811391
EPRS_S886_M1	-0.884883	0.00389065	0.042081
EPS15_S796_M1	-0.143481	0.472771	0.672892
EPS15_S814_M1	-0.287514	0.447308	0.654148
EPS15L1_S229_M1	0.514174	0.0216086	0.120319
EPS15L1_S241_M2	5.39514	1.25252e-08	1.71238e-06
EPS15L1_S244_M2	4.91244	6.97033e-09	1.28281e-06
EPS15L1_S255_M1	-0.00956223	0.94589	0.970827
EPS15L1_S255_M2	0.369828	0.173689	0.386865
EPS15L1_S49_M1	0.224476	0.146565	0.353676
EPS15L1_S593_M1	0.198567	0.408026	0.621467
ERC2_S187_M1	-0.172567	0.349054	0.567812
ERCC5_S341_M1	0.0318163	0.85686	0.924033
ERCC5_S384_M1	0.0100925	0.945506	0.970827
ERCC6_S1348_M1	-0.219672	0.497289	0.691321
ERCC6_S158_M1	-0.0597776	0.862787	0.926136
ERCC6L_S1188_M1	-0.161258	0.54701	0.725858
ERF_S20_M1	-0.810707	0.00401793	0.0427363
ERF_S327_M1	-0.684124	0.0145131	0.0921301
ERF_S531_M1	-1.12369	0.000121599	0.0034429
ERF_S531_M2	-0.700459	0.106193	0.292198
ERF_S532_M1	-0.627491	0.0200865	0.114271
ERF_T526_M1	-1.09184	0.000446974	0.00981088
ERF_Y116_M1	0.0556038	0.854202	0.922237
ESCO1_S412_M1	-0.204449	0.353136	0.571829
ESF1_S153_M1	0.184787	0.739906	0.857456
ESF1_S198_M1	-0.0386936	0.805622	0.894616
ESPL1_S1126_M1	-0.260021	0.257031	0.482312
ESPL1_S1508_M1	-0.158322	0.416549	0.630356
ESPNL_S786_M1	-0.300036	0.246548	0.468718
ESS2_S292_M1	0.306225	0.206021	0.426158
ESYT2_S693_M1	0.378484	0.271667	0.498055
ESYT2_S743_M1	-0.375766	0.192307	0.410309
EVL_S331_M1	-0.166667	0.299773	0.524506
EXO1_S598_M1	0.435029	0.0392421	0.167805
EXOC2_S426_M1	-0.0734338	0.724992	0.849226
EXOC2_S432_M1	0.128345	0.484347	0.68072
EXOC4_S17_M1	0.437073	0.0379055	0.164292
EXOC4_S468_M1	0.108381	0.617405	0.778722
EXOC8_S19_M1	0.318175	0.246037	0.468666
EXOSC9_S306_M1	-0.533433	0.18144	0.397286
EYA1_S314_M1	0.120246	0.503345	0.695096
EYA4_S361_M1	-0.200174	0.278646	0.504282
EZH2_T487_M1	-0.387911	0.119088	0.312322
FAF1_S320_M1	-0.0118683	0.973724	0.987135
FAM104A_S21_M1	-0.403652	0.0801195	0.250693
FAM110B_S301_M1	0.155539	0.570965	0.744551
FAM114A2_S146_M1	2.12161	0.000106118	0.00309618
FAM117B_S10_M1	-0.744623	0.00949886	0.073074
FAM117B_S136_M1	-0.684489	0.00418346	0.0438028
FAM117B_S136_M2	0.405838	0.09284	0.272372
FAM117B_S151_M2	0.184548	0.301108	0.525457
FAM117B_S273_M1	-0.163977	0.426992	0.637967
FAM117B_S345_M1	0.0703428	0.795808	0.889574
FAM117B_T105_M1	-0.530671	0.0270609	0.137168
FAM120A_S1023_M1	0.352146	0.156395	0.364566
FAM120A_S383_M1	0.300588	0.310093	0.534396
FAM120A_Y452_M1	0.272252	0.656483	0.806281
FAM122A_S147_M1	-0.95324	0.0355262	0.159992
FAM122B_S119_M1	-0.476864	0.146392	0.353676
FAM129B_S646_M1	-2.62327	2.44929e-08	2.79585e-06
FAM129B_S665_M1	-0.731656	0.100286	0.283029
FAM129B_S665_M2	0.263752	0.476325	0.675447
FAM129B_S681_M2	0.263752	0.476325	0.675447
FAM129B_S692_M1	-0.707582	0.121078	0.315383
FAM129B_S692_M2	-0.309878	0.843645	0.917048
FAM129B_S696_M1	-0.309928	0.342211	0.563095
FAM129B_S696_M2	-0.129996	0.928794	0.961757
FAM193A_S1129_M1	0.143872	0.599614	0.767153
FAM193A_S1144_M1	0.19667	0.449023	0.655267
FAM193A_S642_M1	0.214904	0.489458	0.684611
FAM193A_S985_M1	-0.125886	0.710072	0.839144
FAM208A_T921_M1	-0.423959	0.0591228	0.211753
FAM208A_Y974_M1	-0.331804	0.280823	0.505908
FAM53B_S167_M1	-0.869031	0.0471198	0.185075
FAM53C_S122_M1	-0.600586	0.218767	0.439462
FAM53C_S162_M1	-1.31264	0.00371263	0.0410276
FAM53C_S234_M1	-0.478251	0.18967	0.407096
FAM76B_S193_M1	0.305585	0.243489	0.465497
FAM83H_S1003_M1	-0.546334	0.00581684	0.0536314
FAM83H_S1025_M1	0.306281	0.139955	0.345759
FAM83H_S1068_M1	-0.488307	0.162912	0.372448
FAM83H_S647_M1	-0.317867	0.196847	0.415489
FAM83H_S881_M1	-0.459903	0.127898	0.326745
FAM83H_S892_M1	0.225796	0.423049	0.634175
FAM83H_S914_M1	-0.450011	0.0727097	0.239214
FAM83H_S936_M1	-0.583438	0.0473039	0.185075
FAM91A1_S355_M1	-0.759203	0.104334	0.289247
FANCD2_S1412_M1	0.199801	0.414672	0.628708
FANCD2_S592_M1	0.306837	0.231648	0.451501
FANCE_S249_M1	-0.413726	0.177948	0.392387
FANCI_S407_M1	-0.190763	0.346425	0.566336
FANCI_S730_M1	-2.37102	7.7719e-07	4.95847e-05
FARP1_S427_M2	1.97697	4.80305e-06	0.000243181
FARP1_S433_M2	1.97697	4.80305e-06	0.000243181
FARP1_T24_M1	0.271587	0.250688	0.473566
FARSA_S193_M1	-0.185291	0.44819	0.655036
FARSA_S301_M1	-0.351575	0.142695	0.350151
FBH1_S126_M1	-0.769329	0.0129071	0.0857873
FBL_S124_M1	0.50068	0.0247066	0.13032
FBXL19_S408_M1	0.0916319	0.687007	0.823479
FBXO4_S12_M1	-0.45233	0.51067	0.700963
FCHO2_S387_M1	0.0761383	0.713855	0.841536
FCHO2_S387_M2	1.11279	0.00411785	0.0432103
FCHO2_S391_M2	1.07545	0.00683212	0.0602057
FCHO2_S403_M1	0.186039	0.213893	0.434735
FCHO2_S488_M2	0.410693	0.230301	0.450343
FCHO2_S496_M1	-0.460442	0.0292092	0.14291
FCHO2_S496_M2	0.410693	0.230301	0.450343
FCHSD2_S646_M1	0.153453	0.511102	0.701154
FER_Y402_M1	0.0293737	0.910964	0.953404
FER_Y714_M1	0.459028	0.0376456	0.163907
FGFR1OP_S156_M2	0.724067	0.0610961	0.216712
FGFR1OP_S160_M1	-0.444021	0.639679	0.793731
FGFR1OP_S160_M2	0.724067	0.0610961	0.216712
FHOD1_S523_M1	-0.561949	0.051116	0.193965
FIP1L1_S259_M1	-0.145358	0.455899	0.660292
FIP1L1_S492_M1	-0.126582	0.501466	0.693702
FKBP15_S1012_M1	0.732946	0.0400498	0.169307
FKBP15_S1114_M1	0.791737	0.0489037	0.188794
FKBP15_S1155_M1	-0.33259	0.185263	0.402034
FKBP15_S1164_M1	-0.238642	0.318093	0.539934
FKBP15_S311_M1	0.650307	0.0693238	0.232782
FKBP15_S320_M1	-0.135557	0.538348	0.722077
FKBP15_S326_M1	0.355351	0.17928	0.394008
FKBP15_S344_M1	0.792813	0.0356988	0.160181
FKBP15_S346_M1	0.198471	0.379863	0.59427
FKBP15_S356_M1	0.117967	0.489419	0.684611
FKBP15_S956_M1	0.513797	0.0772747	0.246671
FKBP15_S965_M1	-0.845288	0.0108019	0.0785251
FKBP15_S979_M1	-0.0693999	0.830879	0.90916
FKBP3_S36_M1	-0.27553	0.15378	0.361472
FKBP4_S453_M1	-0.449683	0.128269	0.326994
FKBP5_S13_M1	0.398734	0.129166	0.328407
FLII_S856_M1	-0.449939	0.0559378	0.205355
FLNA_S1084_M1	-0.528081	0.0457006	0.182688
FLNA_S1459_M1	-0.510754	0.286425	0.511016
FLNA_S2152_M1	1.33625	0.0352863	0.159503
FLNA_S2180_M1	-0.062928	0.816628	0.902321
FLNA_S2327_M1	-0.663506	0.181498	0.397286
FLNA_S2526_M1	-0.00233119	0.991302	0.996718
FLNA_T2062_M1	-0.42787	0.0777014	0.24702
FLNA_T2336_M1	-0.249522	0.129516	0.328621
FLNB_S2478_M1	-0.128294	0.53359	0.717803
FMNL1_S1031_M1	-0.160108	0.457705	0.661203
FMNL1_S1031_M2	-1.86222	0.00197857	0.0274419
FMNL1_T1020_M2	-1.86222	0.00197857	0.0274419
FMNL2_S171_M1	0.267562	0.394531	0.609003
FNBP1_S296_M1	-0.357805	0.175264	0.389158
FNBP1L_S295_M1	-0.0441983	0.840218	0.915321
FNBP1L_S488_M1	-0.231351	0.465512	0.669514
FNBP1L_S501_M1	-0.0503059	0.845561	0.918296
FNBP4_S18_M1	0.137945	0.740848	0.857567
FOSL2_S120_M1	0.19739	0.441363	0.650823
FOSL2_S200_M1	0.485727	0.0631184	0.221586
FOXA1_S331_M1	-1.0257	0.00236234	0.0312259
FOXC2_S219_M1	-0.00167282	0.993073	0.997242
FOXC2_S232_M1	-0.540856	0.0282396	0.140464
FOXC2_S240_M1	-0.824811	0.00436984	0.045064
FOXC2_S240_M2	1.00843	0.0102156	0.0764973
FOXC2_S281_M1	0.264818	0.140374	0.346533
FOXC2_S288_M1	0.298744	0.47596	0.675447
FOXC2_S288_M2	0.3897	0.42248	0.634115
FOXC2_T280_M2	0.422269	0.374476	0.589839
FOXK1_S101_M1	-0.238981	0.268099	0.495221
FOXK1_S213_M1	-0.607777	0.0582954	0.20926
FOXK1_S213_M2	0.352461	0.315197	0.537175
FOXK1_S223_M2	0.409245	0.194008	0.412225
FOXK1_S416_M2	1.45159	0.0650415	0.225198
FOXK1_S420_M1	-0.417746	0.0663908	0.227402
FOXK1_S420_M2	1.27602	0.112446	0.302787
FOXK1_S428_M2	0.245325	0.550872	0.728961
FOXK1_S445_M1	-0.454894	0.0755734	0.243435
FOXK1_T422_M2	0.83062	0.0422046	0.175608
FOXK1_Y219_M2	0.0736383	0.857697	0.924135
FOXK2_S30_M1	-0.184958	0.374691	0.589839
FOXK2_S30_M2	0.072684	0.88507	0.938874
FOXK2_S373_M1	-0.291835	0.136988	0.340839
FOXK2_S381_M1	-0.64966	0.00975926	0.0747169
FOXK2_S381_M2	0.629215	0.0378396	0.164292
FOXK2_S398_M1	-0.626164	0.0100188	0.0759604
FOXK2_S9_M2	-0.172406	0.505708	0.69655
FOXK2_T13_M2	0.889409	0.199026	0.418979
FOXK2_T389_M2	0.54419	0.0564137	0.205903
FOXP1_S83_M1	-0.018703	0.926946	0.960407
FOXP2_S315_M1	-0.819021	0.0046686	0.04703
FOXP2_S75_M1	-0.284981	0.114884	0.306421
FOXP2_T593_M1	1.02512	0.0114238	0.0811022
FOXP4_S554_M1	0.261905	0.215068	0.436429
FOXP4_S86_M1	-1.2794	0.00112386	0.018869
FRYL_S2272_M1	-0.0863485	0.666163	0.810439
FRYL_S844_M1	-0.0706585	0.752047	0.864827
FRYL_T1959_M1	-0.089408	0.703648	0.834924
FTSJ3_S584_M1	-0.643881	0.0121393	0.083669
FUBP1_S630_M1	-0.304562	0.171951	0.384478
FUBP3_S296_M1	-0.211227	0.333239	0.555679
FUBP3_S569_M1	-0.193607	0.346949	0.566713
FUNDC2_S151_M1	1.26009	4.99961e-05	0.00167295
FXR1_S409_M1	0.114202	0.725347	0.849434
FXR2_S601_M1	-0.0790135	0.724949	0.849226
FXR2_S603_M1	0.0246433	0.893453	0.943539
FZR1_S138_M1	-0.592134	0.0108106	0.0785251
G3BP1_S232_M1	0.149217	0.502398	0.694389
G3BP1_S250_M1	0.597152	0.0856909	0.259324
G3BP1_S373_M1	0.0333233	0.927034	0.960407
G3BP2_T227_M1	0.182417	0.372723	0.588801
GAB1_S454_M1	-0.140968	0.467896	0.670789
GAB1_Y259_M1	-0.935288	0.00029589	0.00718697
GAB1_Y659_M1	-0.0802538	0.698698	0.831866
GAL_S116_M1	0.117187	0.682858	0.820768
GAPDH_S83_M1	-0.361232	0.496267	0.690704
GAPDH_T184_M1	1.49295	0.00370108	0.0410276
GAPDH_Y94_M1	1.03287	0.21288	0.433277
GAS2L1_S352_M1	-0.154713	0.551342	0.72918
GAS2L3_S570_M1	-0.427381	0.09038	0.267437
GATAD2A_S100_M1	-0.845729	0.00493418	0.0485804
GATAD2A_S100_M2	0.261052	0.739737	0.857456
GATAD2A_S107_M1	-0.536325	0.0149495	0.0939993
GATAD2A_S107_M2	0.29345	0.703235	0.834776
GATAD2A_S340_M1	-1.37597	3.8043e-05	0.0013191
GATAD2A_T189_M1	-0.722832	0.00804364	0.0667051
GATAD2B_S129_M1	-0.995332	0.0235868	0.127385
GATAD2B_S486_M1	-1.28715	0.000759909	0.0141524
GBF1_S1298_M1	-0.325254	0.247528	0.470195
GBF1_S1318_M1	-0.390389	0.209214	0.429719
GBF1_S1784_M1	-0.650811	0.0712674	0.236323
GEMIN2_S81_M1	-0.165265	0.442092	0.651168
GEMIN2_Y96_M1	1.20716	0.00330069	0.0378748
GEMIN5_S1311_M1	-0.275111	0.417393	0.630655
GEMIN5_S757_M1	1.00593	0.0657878	0.226624
GEMIN5_S778_M1	0.0346294	0.881468	0.938596
GIGYF1_S406_M1	0.206746	0.313016	0.536647
GIGYF1_S756_M1	-0.893651	0.000585388	0.0115747
GIGYF2_S160_M1	0.450883	0.420404	0.632694
GIGYF2_S236_M1	0.252323	0.284721	0.509418
GIGYF2_S236_M2	1.86776	0.0368458	0.162456
GIGYF2_S242_M2	1.86776	0.0368458	0.162456
GIGYF2_S26_M1	0.108655	0.628727	0.786936
GIGYF2_S26_M2	0.979123	0.0396756	0.169027
GIGYF2_S30_M2	0.458444	0.497612	0.691321
GIGYF2_S593_M1	1.13256	0.0134124	0.0877954
GIGYF2_T382_M1	-0.14527	0.596788	0.765174
GINS2_S182_M1	-0.6363	0.238088	0.458315
GIT1_S362_M1	-0.243712	0.362941	0.580439
GIT1_S410_M1	-0.292259	0.150665	0.358084
GIT1_S592_M1	-0.215957	0.333016	0.555679
GIT2_Y592_M1	0.380736	0.479513	0.677603
GLCCI1_S258_M1	-2.15519	2.83939e-06	0.000160275
GLCCI1_S345_M1	-1.8236	1.00459e-05	0.000445088
GLCCI1_T81_M1	-1.15051	0.000806258	0.0148955
GLCCI1_Y180_M1	0.242087	0.211073	0.431249
GMIP_S234_M1	-0.234317	0.343089	0.563646
GMIP_S437_M1	-0.138593	0.42817	0.638651
GMPS_S332_M1	-1.10724	0.101075	0.283995
GNL1_S51_M1	-1.10782	0.0505713	0.192816
GOLGA2_S953_M1	0.105452	0.619841	0.779485
GOLGA3_S385_M1	0.221257	0.39541	0.609062
GOLGA3_S465_M1	-0.071922	0.736131	0.856242
GOLGA4_S41_M1	0.242887	0.255895	0.481311
GOLGA4_S71_M1	0.340099	0.280389	0.505765
GOLGA5_S116_M1	1.10055	0.0136941	0.0892445
GON4L_S1255_M1	0.0734379	0.855635	0.92316
GORASP1_S220_M1	2.37866	5.31799e-07	3.6033e-05
GORASP1_T216_M1	0.434544	0.195459	0.413557
GORASP2_S451_M1	0.0686567	0.757176	0.868846
GORASP2_T225_M1	-0.0994364	0.674186	0.815053
GORASP2_T418_M1	-0.345465	0.0702527	0.234711
GPALPP1_S105_M1	-0.412476	0.0429152	0.176114
GPATCH8_S1009_M2	-0.0950493	0.79298	0.888526
GPATCH8_S1014_M2	-0.0950493	0.79298	0.888526
GPATCH8_S1035_M1	-0.0770934	0.824117	0.905772
GPATCH8_S1107_M1	-0.0908032	0.854075	0.922237
GPATCH8_S740_M1	-0.103608	0.853446	0.921838
GPKOW_S42_M1	0.2626	0.162572	0.372295
GPN1_S314_M1	0.406177	0.0929234	0.27245
GPS1_S468_M1	-0.526163	0.0100828	0.0759604
GPS1_S468_M2	0.534916	0.0847446	0.258447
GPS1_S474_M1	0.166609	0.501934	0.693948
GPS1_S474_M2	0.474823	0.110144	0.299624
GPS1_T479_M1	-0.556776	0.0248043	0.13032
GPS1_T479_M2	0.0683733	0.709885	0.839131
GRB10_S104_M1	0.0414311	0.792793	0.888526
GRK2_S670_M1	0.0945555	0.692499	0.827368
GRWD1_S344_M1	-0.00312905	0.986735	0.994005
GSE1_S826_M2	0.624455	0.339508	0.561082
GSE1_S828_M2	0.624455	0.339508	0.561082
GSE1_S857_M1	0.0885419	0.779625	0.883763
GSE1_S909_M1	-0.144827	0.648457	0.800105
GSK3A_S72_M1	-5.35927	1.21641e-08	1.71192e-06
GSK3A_S77_M1	0.83546	0.0406908	0.171245
GSK3A_Y279_M1	-0.546368	0.0237441	0.127658
GTF2F1_S385_M1	-0.577335	0.0755826	0.243435
GTF2F1_S385_M2	0.112302	0.594527	0.763483
GTF2F1_T389_M2	0.112302	0.594527	0.763483
GTF2F1_T445_M2	1.56097	0.0398456	0.169207
GTF2F1_T446_M1	-0.194344	0.516213	0.704729
GTF2F1_T446_M2	1.17756	0.0439349	0.178462
GTF2I_S103_M1	0.501383	0.156569	0.364566
GTF2I_S412_M1	2.101	1.12306e-05	0.000484999
GTF2I_S674_M1	0.147389	0.623027	0.782052
GTF2I_S722_M1	0.547755	0.150717	0.358084
GTF2I_S831_M1	-0.122222	0.713325	0.841162
GTF2I_T558_M1	0.0446946	0.852541	0.921838
GTF2IRD1_S448_M1	-0.322453	0.363631	0.58089
GTF3C1_S1856_M1	-0.024912	0.926427	0.960407
GTF3C1_S1865_M1	0.188145	0.593267	0.763483
GTF3C1_S739_M1	-0.201064	0.700548	0.832412
GTF3C2_S132_M1	-0.490709	0.14385	0.351878
GTF3C2_S893_M1	0.364502	0.240589	0.46215
GTF3C3_S43_M1	0.0973224	0.746184	0.86119
GTF3C4_S611_M1	-0.4978	0.0834885	0.257239
GTPBP1_S25_M1	-0.0633653	0.724529	0.849226
GTPBP1_S580_M1	-0.299935	0.339746	0.561082
GTSE1_S575_M2	1.18126	0.0656419	0.226559
GTSE1_S580_M2	1.18126	0.0656419	0.226559
GTSE1_S592_M1	-0.423808	0.173272	0.386382
GULP1_S211_M1	0.443706	0.0641212	0.22363
GYS1_S641_M2	0.673612	0.0690818	0.232132
GYS1_S645_M2	0.673612	0.0690818	0.232132
GYS1_S710_M1	-2.03417	5.54529e-07	3.68531e-05
GYS1_S727_M1	-0.782408	0.0255999	0.131999
HABP4_S108_M1	-0.0249056	0.916448	0.956866
HAUS6_S507_M1	-0.583731	0.0165286	0.100367
HAUS6_S530_M1	-0.307473	0.0992017	0.281537
HAUS6_S552_M1	-0.281375	0.122427	0.317927
HAUS6_T584_M1	-0.162288	0.396738	0.610161
HBS1L_S127_M1	-1.05406	0.0038959	0.042081
HCFC1_S1507_M1	-0.0501156	0.783855	0.885031
HCFC1_S598_M1	-0.675492	0.0117937	0.0822635
HCFC1_S666_M1	-0.456427	0.140424	0.346533
HCFC1_T413_M1	-0.022647	0.919091	0.958138
HDAC4_S467_M1	-0.514295	0.213283	0.433911
HDAC4_S632_M1	-0.688072	0.0696678	0.232956
HDAC5_S1108_M1	0.747439	0.116042	0.308136
HDAC7_S358_M1	-2.00638	0.000121042	0.0034429
HDAC7_S486_M1	-0.50672	0.0973775	0.278846
HDGF_S132_M2	0.870805	0.454116	0.659267
HDGF_S133_M1	-0.377631	0.184596	0.401314
HDGF_S133_M2	0.870805	0.454116	0.659267
HDGF_S165_M1	-0.557623	0.0893579	0.265741
HDGF_T184_M1	0.173037	0.62183	0.78096
HDGFL2_S652_M1	-0.253873	0.33975	0.561082
HDGFL2_S664_M1	0.702579	0.0569485	0.206862
HDLBP_S31_M1	-0.194206	0.468898	0.670789
HDLBP_T28_M1	0.181552	0.441963	0.651168
HEATR1_S1492_M1	0.283447	0.308946	0.533108
HEATR5B_S1564_M1	0.180525	0.393026	0.607831
HEATR5B_S1737_M1	0.0591654	0.818055	0.902975
HECTD1_S1772_M1	-0.833404	0.163516	0.373115
HELZ_S1317_M1	-0.48711	0.0765251	0.245424
HELZ_S1614_M1	-0.0565989	0.858809	0.924708
HELZ_S1614_M2	1.28465	0.0261073	0.133385
HELZ_S1620_M2	1.28465	0.0261073	0.133385
HELZ_Y1326_M1	-0.237761	0.507447	0.69794
HEXIM2_S29_M1	-0.0270482	0.906663	0.950778
HEXIM2_S29_M2	1.37494	0.0349083	0.159228
HEXIM2_T32_M2	1.37494	0.0349083	0.159228
HIRIP3_S125_M1	-0.959589	0.0168518	0.101486
HIRIP3_S196_M1	0.0969575	0.724749	0.849226
HIRIP3_S223_M2	0.341649	0.502783	0.694519
HIRIP3_S227_M2	0.406841	0.477838	0.676466
HIRIP3_S530_M1	-0.390248	0.155533	0.363569
HIST1H1B_S18_M1	-0.290775	0.722418	0.847663
HIST1H1B_S18_M2	-0.192202	0.646893	0.79922
HIST1H1B_S2_M2	-0.863403	0.130362	0.33014
HIST1H1B_T11_M1	-0.717362	0.182847	0.398961
HIST1H1B_T11_M2	0.233877	0.686432	0.823125
HIST1H1B_T4_M1	-0.881141	0.0573678	0.207487
HIST1H1B_T4_M2	-0.829983	0.136224	0.339849
HIST1H1B_T9_M2	-0.219037	0.734837	0.855938
HIST1H1C_S2_M2	-0.495641	0.40395	0.617145
HIST1H1C_T4_M1	-0.151465	0.775467	0.881171
HIST1H1C_T4_M2	-0.495641	0.40395	0.617145
HIST1H1E_S2_M2	-0.34447	0.535745	0.719552
HIST1H1E_T18_M1	-0.365335	0.538561	0.722077
HIST1H1E_T18_M2	0.0194568	0.979559	0.989485
HIST1H1E_T4_M1	-0.0407295	0.940383	0.966889
HIST1H1E_T4_M2	-0.304576	0.594052	0.763483
HIVEP1_S1051_M1	0.794714	0.0943763	0.274627
HIVEP1_S1735_M1	0.149235	0.616714	0.778722
HIVEP1_S2599_M1	-0.0899144	0.805201	0.894356
HIVEP1_S571_M2	-0.289675	0.287816	0.51197
HIVEP1_T569_M2	-0.289675	0.287816	0.51197
HJURP_S473_M1	-0.0968878	0.533482	0.717803
HMG20A_S105_M1	-0.247379	0.589078	0.760177
HMGA1_S36_M1	-0.88896	0.00868579	0.0693848
HMGA1_S36_M2	7.7718	1.45684e-10	8.71373e-08
HMGA1_S44_M1	-0.91796	0.3824	0.596021
HMGA1_S9_M1	-1.10666	0.158	0.366293
HMGA1_T53_M2	8.84912	1.56147e-11	2.86977e-08
HMGA2_S44_M1	-0.788542	0.118321	0.311593
HMGCS1_S495_M1	-1.74104	0.00549362	0.0515431
HMGN1_S89_M1	0.525998	0.0829634	0.256281
HNRNPA1_S6_M1	0.0915612	0.668218	0.811529
HNRNPA1L2_S4_M2	0.1891	0.379533	0.594067
HNRNPA1L2_S6_M2	0.1891	0.379533	0.594067
HNRNPA2B1_S259_M1	0.601106	0.111337	0.301207
HNRNPA2B1_S341_M1	0.030141	0.916961	0.95696
HNRNPA2B1_S344_M1	1.21495	0.000155433	0.00420195
HNRNPA3_S14_M1	-0.368055	0.16579	0.376457
HNRNPA3_S358_M1	0.502682	0.0604663	0.215597
HNRNPC_S241_M1	-1.02342	0.00252472	0.0326725
HNRNPD_S190_M1	-0.267601	0.456962	0.660793
HNRNPD_S83_M1	0.00274162	0.995281	0.998621
HNRNPD_T193_M1	0.328873	0.100376	0.283029
HNRNPF_S104_M1	0.778223	0.00220274	0.0295241
HNRNPH1_S104_M1	0.275946	0.159776	0.368092
HNRNPH1_S161_M1	-0.835118	0.00348971	0.0394758
HNRNPH1_S63_M1	0.266019	0.406944	0.620333
HNRNPK_S116_M1	0.0547956	0.829821	0.908626
HNRNPK_S216_M1	0.046743	0.798933	0.890703
HNRNPK_S284_M1	0.136347	0.530389	0.715711
HNRNPK_S36_M1	0.0984959	0.564101	0.740551
HNRNPK_S379_M1	-0.52739	0.17166	0.384188
HNRNPK_S420_M1	0.0643671	0.825483	0.906529
HNRNPK_Y380_M1	0.948652	0.00470883	0.0472364
HNRNPL_S298_M1	0.456023	0.394068	0.608802
HNRNPLL_S7_M1	-0.160021	0.5247	0.711848
HNRNPM_S575_M1	-0.509424	0.0668082	0.227996
HNRNPU_S2_M2	0.0358334	0.924096	0.959774
HNRNPU_S4_M1	0.0130178	0.976058	0.988661
HNRNPU_S4_M2	0.0358334	0.924096	0.959774
HNRNPU_S59_M1	-0.523475	0.203105	0.423135
HNRNPUL1_S512_M1	0.0990478	0.575475	0.748681
HNRNPUL1_S718_M1	-0.466208	0.0823922	0.255071
HOMER3_S159_M1	0.116765	0.634438	0.790775
HOMEZ_T451_M1	0.281241	0.365065	0.581116
HOXC10_S189_M1	0.0994025	0.584928	0.756658
HOXC10_S210_M1	0.163827	0.394163	0.608802
HOXC10_S226_M1	0.0099877	0.951658	0.973151
HOXC10_S226_M2	1.90962	0.0090406	0.0711807
HOXC10_S230_M2	4.22892	0.00640843	0.0568912
HPS5_S440_M1	0.039492	0.845369	0.918295
HPS5_S563_M1	0.135386	0.553373	0.730452
HSF1_S303_M1	-0.73329	0.114704	0.306113
HSF1_S303_M2	0.407242	0.617528	0.778722
HSF1_S307_M2	0.407242	0.617528	0.778722
HSF1_S363_M1	-0.82845	0.0331284	0.154398
HSP90AA1_S231_M1	-0.284093	0.563061	0.740085
HSP90AA1_S263_M1	-0.953652	0.106897	0.293445
HSP90AB1_S255_M1	-0.0155775	0.978882	0.98901
HSPA1A_S631_M1	0.716762	0.00854204	0.0688109
HSPA4_S76_M1	-0.139338	0.639835	0.793731
HSPA8_T477_M1	0.383007	0.520191	0.708777
HSPB1_S15_M1	0.228511	0.513041	0.702568
HSPB1_S78_M2	-0.169157	0.743765	0.85985
HSPB1_S78_M3	-3.11362	0.0549353	0.203456
HSPB1_S82_M1	-1.18771	0.0471531	0.185075
HSPB1_S82_M2	-0.186495	0.727852	0.851533
HSPB1_S82_M3	-3.11375	0.0549226	0.203456
HSPB1_S83_M3	-3.11169	0.0551249	0.203594
HSPD1_S284_M2	-0.261908	0.793561	0.888647
HSPD1_S70_M1	0.698943	0.2875	0.51197
HSPD1_T285_M2	-0.261908	0.793561	0.888647
HSPD1_T54_M1	-0.170944	0.586932	0.75789
HSPH1_S190_M1	-0.826138	0.22205	0.442607
HSPH1_S557_M1	-0.769634	0.0361745	0.16072
HSPH1_S809_M1	-0.586467	0.144043	0.351878
HTATSF1_S494_M2	0.540461	0.479459	0.677603
HTATSF1_S498_M1	-0.136722	0.649972	0.800957
HTATSF1_S498_M2	0.540461	0.479459	0.677603
HTT_S1199_M1	-0.924715	0.108413	0.295924
HTT_S1874_M1	-0.227126	0.393647	0.608398
HUWE1_S1907_M1	-0.0715282	0.781073	0.883763
HUWE1_S2887_M1	-0.363311	0.118095	0.311376
HUWE1_S3757_M1	0.26402	0.314623	0.536902
HUWE1_S3816_M1	-0.272205	0.34137	0.562678
HUWE1_S3919_M1	-0.529455	0.078059	0.247687
HUWE1_S3919_M2	-0.653658	0.0187321	0.109442
HUWE1_T1722_M1	-0.262379	0.18469	0.401336
HUWE1_T1905_M1	-0.0438975	0.870357	0.931274
HUWE1_T3924_M2	-0.606687	0.0328372	0.153795
IBTK_S1004_M1	-0.588913	0.0702906	0.234711
IBTK_S1045_M1	0.224976	0.273118	0.500332
IBTK_S1116_M1	-0.326958	0.380502	0.59468
IBTK_S990_M1	-0.0591099	0.792968	0.888526
IBTK_Y996_M1	-0.0104373	0.978805	0.98901
ICE1_S923_M1	0.913956	0.013412	0.0877954
ICE2_S416_M1	0.587591	0.0500048	0.191113
IFI16_S106_M1	-0.063912	0.712953	0.841162
IFI16_S153_M1	-0.154277	0.505207	0.69626
IFITM3_S10_M1	-0.816015	0.0023513	0.0311979
IFNGR1_S391_M1	0.26485	0.757741	0.869286
IFT22_S137_M1	-0.333078	0.0983436	0.280437
IFT43_S78_M1	0.148961	0.55515	0.732152
IGF2BP1_S181_M1	0.184701	0.588447	0.759568
IGF2BP2_S162_M1	0.371703	0.0361733	0.16072
IGF2BP2_S164_M1	0.11538	0.712928	0.841162
ILF3_S382_M1	-0.0237294	0.950605	0.973049
ILF3_S384_M1	-0.51685	0.0839581	0.258321
ILF3_S482_M1	-0.416301	0.115332	0.307273
ILF3_Y867_M1	-0.377136	0.145895	0.353001
ILKAP_S13_M1	-0.612617	0.0810903	0.252287
IMPDH2_S122_M1	-1.23491	4.35044e-05	0.00146873
IMUP_S29_M1	-0.688774	0.308757	0.532973
IMUP_S29_M2	-0.676033	0.356487	0.573953
IMUP_T12_M2	-0.676033	0.356487	0.573953
INCENP_S197_M2	0.178225	0.485476	0.68072
INCENP_S214_M2	0.442035	0.0680212	0.230057
INCENP_S263_M1	-0.0845943	0.719573	0.845408
INCENP_S899_M1	-0.46076	0.0374616	0.163343
INPP5F_S942_M1	0.450309	0.215569	0.436891
INPPL1_S1003_M1	-0.178652	0.528475	0.71474
INPPL1_Y1135_M1	-0.242036	0.644923	0.797818
INTS1_S1326_M1	0.239	0.418376	0.630889
INTS1_T83_M1	-2.16102	3.73609e-07	2.70867e-05
INTS10_S231_M1	-0.0237654	0.931891	0.962672
INTS12_S127_M1	-0.104007	0.672896	0.814728
INTS13_S623_M1	0.12031	0.462398	0.666238
INTS13_S626_M1	-0.144338	0.534103	0.718292
IQGAP1_S1443_M1	-0.290014	0.313421	0.536764
IQGAP2_S16_M1	0.76282	0.0292662	0.143043
IQSEC3_S628_M1	0.586209	0.29676	0.521562
IRF2BP1_S384_M1	-0.00947643	0.978079	0.98901
IRF2BP1_S421_M1	-1.07226	0.00343783	0.0390737
IRF2BP1_S436_M1	-0.620263	0.00613628	0.0552958
IRF2BP1_S453_M1	-0.579767	0.0205075	0.115991
IRF2BP1_S66_M1	-1.10751	0.000329198	0.00772163
IRF2BP2_S175_M1	-1.86223	0.000558319	0.0112724
IRF2BP2_S240_M1	-0.76474	0.0225105	0.123382
IRF2BP2_S360_M1	-1.03697	0.00754173	0.064459
IRF2BP2_S457_M1	-3.768	1.79117e-07	1.42846e-05
IRF2BP2_S460_M1	-1.73735	0.00497845	0.0489156
IRF2BP2_T404_M1	-2.22992	1.08567e-06	6.57584e-05
IRF2BPL_S547_M1	-0.601514	0.0191934	0.110919
IRS2_S577_M1	-0.603282	0.166842	0.378003
ISL2_S154_M2	1.40425	0.0216248	0.120319
ISL2_S157_M2	1.40425	0.0216248	0.120319
ITPRID2_S739_M1	0.527673	0.111775	0.30183
ITSN1_S315_M1	-0.162809	0.39513	0.609062
ITSN1_S904_M1	-0.116761	0.546106	0.725463
ITSN2_S884_M1	0.269093	0.275889	0.503091
ITSN2_S884_M2	1.17809	0.00382426	0.0416737
ITSN2_S889_M1	0.00063172	0.997823	0.999704
ITSN2_S889_M2	1.17809	0.00382426	0.0416737
ITSN2_Y553_M1	0.599817	0.0358694	0.160557
ITSN2_Y968_M1	0.10633	0.649562	0.800848
IVNS1ABP_S336_M1	0.556465	0.301644	0.525817
IVNS1ABP_S338_M1	-0.313074	0.349093	0.567812
JADE2_S617_M1	-0.841528	0.0226983	0.124128
JADE3_S566_M1	-0.0998454	0.693599	0.82822
JMJD1C_T2052_M1	0.272966	0.29968	0.524506
JPH1_S452_M2	1.9137	0.0173714	0.103001
JPH1_T448_M2	1.9137	0.0173714	0.103001
JPT1_S131_M1	-1.03782	0.27084	0.497303
JPT1_S87_M1	-0.715071	0.30032	0.524907
JUNB_S259_M2	0.628308	0.147065	0.353676
JUNB_T255_M2	0.628308	0.147065	0.353676
JUND_S100_M1	0.448946	0.0990898	0.281392
KANK1_S325_M1	-0.64426	0.115567	0.307387
KANK2_S19_M1	-0.447791	0.191949	0.410309
KANK2_S323_M1	0.0359153	0.881848	0.938596
KANK2_S375_M1	-0.0347296	0.840336	0.915321
KANK2_S540_M1	-0.0169939	0.930894	0.962378
KANK4_S109_M1	-0.0525735	0.82088	0.903799
KANK4_S554_M1	6.53467	1.79923e-11	2.86977e-08
KANK4_S630_M1	-0.319811	0.431435	0.64252
KANSL1_S1082_M1	-0.110127	0.684488	0.821488
KANSL1_S249_M1	0.125143	0.564578	0.740551
KANSL1_S827_M1	-0.132896	0.604132	0.770872
KAT8_S37_M2	1.52085	0.0129137	0.0857873
KAT8_S42_M1	-0.587564	0.00763537	0.0646642
KAT8_S42_M2	1.52085	0.0129137	0.0857873
KATNA1_S170_M1	-0.356282	0.086466	0.26005
KBTBD7_S29_M1	0.829863	0.00342467	0.0390168
KCTD15_S35_M1	0.122485	0.691857	0.827014
KCTD2_S33_M1	0.157056	0.529494	0.715298
KCTD3_S793_M1	-0.145561	0.432109	0.642723
KDM1A_S166_M1	-0.941376	0.0965693	0.278522
KDM1A_S69_M1	-0.334813	0.197127	0.415882
KDM1A_S849_M1	0.0558581	0.780318	0.883763
KDM1B_S247_M1	0.0756091	0.700519	0.832412
KDM2A_S558_M2	-0.0898426	0.802482	0.892554
KDM2A_T550_M2	-0.0898426	0.802482	0.892554
KDM2B_S1024_M1	0.072167	0.730137	0.852854
KDM3A_S325_M1	-0.387509	0.145125	0.352498
KDM3A_S445_M1	-0.476875	0.0591813	0.211804
KDM3B_T751_M1	-0.512258	0.0521041	0.19666
KDM5C_S1359_M1	-0.486194	0.0777456	0.24702
KHDRBS1_S20_M1	1.51409	0.00270275	0.0338551
KHDRBS1_S58_M1	-0.0394577	0.883191	0.938874
KHNYN_S10_M1	0.0283457	0.907419	0.951072
KHSRP_S181_M1	-0.584526	0.017984	0.106108
KHSRP_S193_M1	-0.0495083	0.850856	0.921231
KHSRP_S480_M1	-0.887147	0.00519313	0.0496983
KIAA0355_S723_M1	0.00368365	0.987692	0.994551
KIAA1109_S4119_M1	0.163532	0.515518	0.704183
KIAA1143_S50_M1	-0.792104	0.0486711	0.188794
KIAA1217_S1044_M1	0.341111	0.0666457	0.227797
KIAA1217_S1650_M1	0.22588	0.270545	0.496963
KIAA1217_S1794_M1	-0.0204175	0.924971	0.959875
KIAA1217_S361_M1	-0.149243	0.496852	0.691317
KIAA1522_S404_M1	-0.0683563	0.762796	0.872575
KIAA1522_S504_M1	-1.65796	0.0350299	0.159228
KIAA1522_S545_M1	0.13986	0.384556	0.598017
KIAA1522_S612_M1	0.117085	0.593641	0.763483
KIAA1522_S620_M1	0.228619	0.545769	0.725417
KIAA1522_S669_M2	0.980766	0.0400144	0.169307
KIAA1522_S673_M2	0.980766	0.0400144	0.169307
KIAA1522_S929_M1	-0.096506	0.584145	0.756464
KIAA1522_S971_M2	0.353323	0.618097	0.778722
KIAA1522_S979_M1	0.0586192	0.791463	0.88824
KIAA1522_S979_M2	0.353323	0.618097	0.778722
KIAA1671_S1488_M1	0.480576	0.0219597	0.121196
KIAA1671_S465_M1	0.0575767	0.861344	0.925978
KIF14_S12_M1	-0.229582	0.584456	0.756658
KIF14_S346_M1	-0.245803	0.345101	0.564715
KIF18B_S413_M1	-0.37757	0.061032	0.216712
KIF18B_S413_M2	0.0947784	0.794652	0.888829
KIF18B_S674_M1	0.668171	0.00358058	0.0401243
KIF18B_Y399_M2	0.0947784	0.794652	0.888829
KIF1C_S494_M1	0.195253	0.677409	0.816885
KIF1C_S915_M1	-0.0831882	0.651912	0.802935
KIF20A_S532_M1	-0.320321	0.094412	0.274627
KIF20A_S534_M1	-0.0696164	0.651641	0.802806
KIF21A_S1212_M1	-1.01764	0.0197855	0.112707
KIF21A_S1239_M1	-0.652749	0.185185	0.402034
KIF21A_S853_M1	-1.12065	0.0281408	0.140261
KIF22_S427_M1	-0.0463015	0.924672	0.959774
KIF23_S902_M1	-0.322559	0.128217	0.326994
KIF26B_S977_M1	-0.752782	0.00744701	0.063931
KIF2A_S137_M1	4.4113	1.7316e-08	2.12453e-06
KIF2A_S140_M1	-0.218361	0.343724	0.563646
KIF2C_S519_M1	-0.0210174	0.939239	0.966237
KIF4A_S394_M1	-0.00893572	0.957096	0.976483
KIF4A_S801_M1	0.779622	0.0218102	0.121177
KIF4A_S801_M2	2.15991	0.00911664	0.071461
KIF4A_S815_M1	-0.195042	0.396955	0.610161
KIF4A_T1181_M1	-0.905224	0.00118434	0.0194078
KIF4A_T799_M2	2.15991	0.00911664	0.071461
KIF5B_S933_M1	-0.801875	0.062148	0.219467
KIFC1_S6_M1	-0.323067	0.237448	0.457404
KIZ_S276_M2	0.469566	0.132091	0.333187
KIZ_S283_M2	0.469566	0.132091	0.333187
KLC1_S632_M1	-0.98692	0.0288193	0.142338
KLC2_S582_M1	-0.64536	0.185869	0.402342
KLC4_S460_M1	-0.746884	0.0962194	0.278522
KLC4_S590_M1	-0.573393	0.2321	0.45183
KLF3_S101_M2	0.181135	0.494442	0.689071
KLF3_S92_M2	0.199253	0.447823	0.6547
KMT2A_S3036_M1	0.232931	0.372244	0.588627
KMT2A_S3036_M2	-0.282819	0.658411	0.806901
KMT2A_T3038_M2	-0.688722	0.156804	0.364767
KMT2C_S111_M1	-0.24938	0.269503	0.496257
KMT2D_S2274_M1	-0.202319	0.341614	0.562694
KMT2D_S2640_M1	-0.0909014	0.713362	0.841162
KMT2D_S3620_M1	-0.319695	0.479386	0.677603
KMT2D_S4359_M1	-0.690683	0.100531	0.283298
KMT2D_S4738_M1	0.459594	0.213992	0.434735
KMT2D_S4822_M1	-0.447858	0.0710882	0.236056
KMT2D_S4849_M1	0.135207	0.633609	0.789948
KNL1_S1076_M1	-0.146167	0.425281	0.636525
KNL1_S32_M1	-0.343923	0.33581	0.558059
KPNA2_S62_M1	-0.771159	0.00327745	0.0376985
KPNA4_S72_M1	-0.753417	0.1531	0.360695
KPNA6_S6_M1	-0.847209	0.00305719	0.0361201
KRI1_S628_M1	-0.124866	0.632465	0.789756
KRR1_S3_M1	-0.0465005	0.777025	0.882141
KRT17_S13_M1	1.3729	7.15137e-05	0.00231212
KRT18_S18_M1	-5.06495	0.000555663	0.0112663
KRT18_S34_M1	0.767775	0.146664	0.353676
KRT18_S53_M1	-1.86833	3.0838e-06	0.000169609
KRT18_S60_M1	1.11218	0.0108693	0.0785468
KRT18_T65_M1	1.28468	0.00158609	0.0238122
KRT18_Y24_M1	0.164588	0.523258	0.711708
KRT8_S330_M1	-1.98343	0.00506018	0.0493637
KRT8_S475_M1	-0.111083	0.607059	0.772766
KRT8_Y427_M1	0.399594	0.513307	0.702568
L3MBTL2_S689_M1	-0.159892	0.615422	0.778307
LAMTOR1_T30_M1	-0.831945	0.00421416	0.0440279
LARP1_S143_M1	-0.426538	0.0325036	0.153319
LARP1_S517_M1	0.178434	0.723781	0.848846
LARP1_S521_M1	-0.800994	0.357674	0.575477
LARP1_S521_M2	0.636839	0.332811	0.555679
LARP1_S548_M1	-1.10867	0.136067	0.339709
LARP1_S584_M1	0.377104	0.310956	0.535342
LARP1_S75_M1	-4.90012	2.62769e-08	2.87096e-06
LARP1_S766_M1	-0.0724634	0.886531	0.940123
LARP1_S766_M2	0.924273	0.0957776	0.277755
LARP1_S774_M1	-0.0606377	0.751994	0.864827
LARP1_S774_M2	1.32287	0.0492861	0.189883
LARP1_S824_M1	0.280267	0.265908	0.49355
LARP1_S847_M1	-0.442464	0.0332382	0.154713
LARP1_S90_M1	-0.201289	0.380545	0.59468
LARP1_T1071_M1	-0.122527	0.666128	0.810439
LARP1_T137_M2	-0.145185	0.68849	0.824047
LARP1_T138_M2	-0.145185	0.68849	0.824047
LARP1_T526_M1	0.215109	0.443583	0.651679
LARP1_T649_M1	0.0104808	0.962606	0.979864
LARP1_T68_M1	4.37637	4.0456e-10	1.63925e-07
LARP1_T770_M2	0.753422	0.0930983	0.272756
LARP1_T785_M2	1.0769	0.0093815	0.0727806
LARP1_T788_M2	1.01673	0.0178322	0.105342
LARP1B_S340_M2	0.753769	0.314606	0.536902
LARP1B_S343_M2	0.753769	0.314606	0.536902
LARP1B_S60_M1	0.129088	0.546044	0.725463
LARP4_S583_M1	-0.0401132	0.8823	0.938596
LARP4_S722_M1	0.161208	0.742583	0.85869
LARP4_T607_M1	-0.602736	0.311349	0.535342
[truncated: 2,786 more rows]

## Sheet: X20minEGFvsCFR3_BH
	EGF_20min_FR3_vs_EGF_CTRL_FR3_logFC	EGF_20min_FR3_vs_EGF_CTRL_FR3_pval	BH_pvalue
AAK1_S637_M1	0.0201243	0.945932	0.969822
ABCC4_T646_M1	0.440356	0.30888	0.581506
ABI1_S183_M1	-0.899552	0.0205771	0.197878
ABI1_T178_M1	-1.07646	0.014143	0.169767
ABI1_Y213_M1	-0.899461	0.208544	0.512058
ABI2_S183_M1	0.241127	0.684405	0.839463
ABI2_S227_M1	-0.321109	0.311965	0.584611
ABI2_S368_M1	-0.343684	0.436668	0.682272
ABI2_Y213_M1	-0.695541	0.301373	0.577516
ABL2_S936_M1	-3.10378	0.000190815	0.00913309
ABLIM1_S431_M1	0.155375	0.562679	0.76255
ABLIM1_S452_M1	0.100808	0.690858	0.842962
ABLIM1_S655_M1	-0.745622	0.0733306	0.344719
ABLIM1_S706_M1	-0.796439	0.0924932	0.388677
ACACA_S80_M1	-0.730747	0.0464275	0.272941
ACACB_S222_M1	-0.429981	0.194159	0.499958
ACBD3_S43_M1	-0.685587	0.231063	0.524704
ACIN1_S1004_M1	0.595518	0.10417	0.3985
ACIN1_S216_M1	0.788456	0.146712	0.447791
ACIN1_S240_M1	-0.826708	0.00684153	0.111503
ACIN1_S386_M2	-0.250443	0.628922	0.806645
ACIN1_S388_M2	-0.0681621	0.894231	0.951617
ACIN1_S478_M1	0.304906	0.443863	0.686325
ACIN1_S490_M1	0.434066	0.372822	0.635759
ACIN1_S710_M1	1.10178	0.088123	0.377209
ACLY_S455_M1	-1.4959	0.197756	0.502735
ACLY_S481_M1	-0.876394	0.181342	0.485886
ACOX1_S26_M1	-1.64901	0.00411678	0.0781075
ACOX3_T4_M1	-0.325302	0.554008	0.755661
ACSS2_S30_M1	-1.53483	0.147973	0.449037
ACTA2_T231_M2	0.228468	0.457585	0.699327
ACTA2_Y220_M2	0.228468	0.457585	0.699327
ACTB_S239_M1	-1.10164	0.00528383	0.094303
ACTN4_S159_M1	1.13234	0.115787	0.411345
ADAM9_S758_M1	0.691036	0.117287	0.41299
ADAM9_S758_M2	0.591563	0.195653	0.500382
ADAM9_T761_M1	0.515769	0.32559	0.595132
ADAM9_T761_M2	0.631171	0.234003	0.5282
ADD1_S12_M1	-0.0585303	0.936789	0.964898
ADD1_S358_M1	-0.281907	0.548746	0.752604
ADD1_T11_M1	-0.341585	0.264067	0.550618
AEBP2_S206_M1	-0.385037	0.291253	0.570946
AFAP1_S668_M1	1.18599	0.0614168	0.319019
AFF4_S180_M1	0.356071	0.44078	0.682561
AFF4_S212_M1	0.303539	0.427936	0.676094
AGPS_S65_M1	0.0443203	0.878485	0.942607
AHCTF1_S1283_M1	-0.0427529	0.918649	0.956813
AHNAK_S135_M1	0.716222	0.257121	0.54789
AHNAK_S177_M1	1.10244	0.0453127	0.272941
AHNAK_S210_M1	1.04068	0.153804	0.454096
AHNAK_S212_M2	1.56835	0.00109098	0.0332987
AHNAK_S216_M1	0.757518	0.253643	0.54789
AHNAK_S216_M2	0.916069	0.0442547	0.272941
AHNAK_S2397_M1	1.60491	0.0510232	0.284783
AHNAK_S3054_M1	0.757314	0.087333	0.375944
AHNAK_S3426_M1	1.34128	0.0991251	0.3985
AHNAK_S41_M1	0.21459	0.56157	0.761537
AHNAK_S4220_M1	0.458397	0.31413	0.584695
AHNAK_S5110_M1	1.1766	0.0854513	0.371819
AHNAK_S511_M1	1.18276	0.0433086	0.272941
AHNAK_S5448_M1	-0.287376	0.461363	0.702055
AHNAK_S5552_M1	1.50545	0.000418535	0.0151972
AHNAK_S5589_M1	-0.213178	0.533781	0.744843
AHNAK_S570_M1	0.760191	0.219254	0.517941
AHNAK_S5731_M1	0.258745	0.581265	0.778718
AHNAK_S5752_M1	0.474479	0.474106	0.709643
AHNAK_S5763_M1	1.07524	0.104233	0.3985
AHNAK_S5830_M1	1.47625	0.00255039	0.0575114
AHNAK_S5841_M1	0.850295	0.100147	0.3985
AHNAK_S93_M1	1.14735	0.0864695	0.374701
AHNAK_T5824_M1	0.547794	0.152898	0.453914
AHNAK2_S1418_M1	-0.104161	0.8766	0.942607
AHNAK2_S2207_M1	-0.55323	0.0964336	0.394506
AHNAK2_S2657_M1	0.383976	0.422183	0.675481
AHNAK2_S280_M1	0.152508	0.827433	0.912753
AHNAK2_S294_M1	0.290267	0.2695	0.554984
AHNAK2_S3408_M1	0.955604	0.0126909	0.159089
AHNAK2_S4187_M1	0.260908	0.511296	0.731093
AHNAK2_S4419_M1	0.796917	0.14207	0.443025
AHNAK2_S4477_M1	0.718115	0.051309	0.284904
AHNAK2_S5175_M1	0.98328	0.0531783	0.288643
AHNAK2_S593_M1	0.74655	0.139874	0.441123
AK2_S4_M1	0.42177	0.453589	0.695401
AKAP1_S429_M1	0.639804	0.210503	0.512507
AKAP11_S1242_M1	-0.320988	0.422416	0.675481
AKAP12_S286_M1	-0.685463	0.25651	0.54789
AKAP13_S1602_M1	1.17687	0.0122283	0.156077
AKAP13_S790_M1	0.365171	0.154291	0.454458
AKAP13_S983_M1	0.0283032	0.940812	0.966816
AKAP2_S152_M1	0.15435	0.52995	0.744049
AKAP2_S393_M1	0.173241	0.543389	0.752384
AKAP2_S720_M1	0.644949	0.0428487	0.272325
AKT1S1_S183_M1	-0.359211	0.656116	0.822978
AKT1S1_S88_M1	-1.27775	0.0661637	0.327803
AKT1S1_S88_M2	-1.09843	0.226923	0.522867
AKT1S1_S92_M2	-1.64852	0.0421812	0.272325
AKT1S1_T246_M1	-0.657631	0.40866	0.664962
ALPI_S111_M1	-0.464584	0.213202	0.515423
AMPD2_S168_M1	-0.634933	0.369522	0.631667
ANAPC1_S688_M1	0.70474	0.0447876	0.272941
ANAPC4_S777_M1	-0.252565	0.411652	0.665851
ANKLE2_S662_M1	-0.0274007	0.931089	0.962978
ANKRD13D_S465_M2	0.558458	0.266694	0.552334
ANKRD13D_T469_M2	0.558458	0.266694	0.552334
ANKRD17_S19_M1	-0.495358	0.109457	0.406553
ANKRD17_S2401_M1	0.30638	0.494475	0.721666
ANXA2_Y24_M1	-0.588102	0.274347	0.558635
AP1M1_T154_M1	-0.190175	0.522683	0.738277
AP2M1_T156_M1	0.506595	0.277434	0.560726
AP3B1_S609_M1	-0.610481	0.153894	0.454096
APBB2_S123_M1	0.908743	0.00776469	0.119363
APBB2_S334_M1	-1.07471	0.0171933	0.181008
APC_S2674_M1	0.401784	0.320483	0.589607
APC_S780_M1	-0.823284	0.393038	0.650563
ARAF_S582_M1	-0.598028	0.53458	0.745086
ARFGAP1_S246_M1	1.92957	0.0011514	0.0346407
ARFGAP1_S361_M1	0.141141	0.736545	0.861758
ARFGAP1_T135_M1	-0.121758	0.770009	0.878975
ARFGAP1_T189_M1	-0.0174302	0.967927	0.980969
ARFGAP2_S146_M1	-0.41828	0.156904	0.456409
ARFGEF2_S214_M3	-0.672328	0.046284	0.272941
ARFGEF2_S218_M2	0.599671	0.43703	0.682272
ARFGEF2_S218_M3	-0.672328	0.046284	0.272941
ARFGEF2_S227_M1	-0.606355	0.173802	0.474679
ARFGEF2_S227_M2	0.604172	0.437748	0.682561
ARFGEF2_S227_M3	-0.672328	0.046284	0.272941
ARFGEF2_S277_M1	-0.488968	0.28499	0.565682
ARFIP1_S36_M1	-1.56923	0.0316983	0.240999
ARFIP1_S39_M1	1.08641	0.0283783	0.227242
ARFIP1_S9_M1	0.00146553	0.996717	0.997889
ARFIP2_S72_M1	1.02498	0.137777	0.438969
ARHGAP1_S51_M1	-0.635353	0.46289	0.703861
ARHGAP17_S171_M1	-0.363624	0.322031	0.590549
ARHGAP17_S575_M1	0.061713	0.911399	0.955743
ARHGAP17_S625_M1	0.120426	0.782654	0.88712
ARHGAP29_S1029_M1	-0.76788	0.0223935	0.205942
ARHGAP35_S1150_M1	-0.794974	0.0964723	0.394506
ARHGAP35_S1179_M1	-2.01919	0.000482179	0.0172113
ARHGAP35_Y1105_M1	-0.59037	0.492627	0.720466
ARHGAP5_S1195_M1	-0.813218	0.143076	0.443025
ARHGEF11_S556_M1	-0.758847	0.0230245	0.209506
ARHGEF2_S696_M1	-0.211362	0.417675	0.670955
ARHGEF40_S262_M1	0.34662	0.424685	0.675897
ARHGEF7_S518_M1	-0.133102	0.710976	0.8493
ARID1A_S363_M1	0.337408	0.508662	0.730906
ARID1A_S696_M1	-0.269763	0.659075	0.824725
ARID4B_S675_M1	1.00675	0.0648269	0.327399
ARMCX3_S110_M1	-0.904726	0.0718968	0.340258
ASPH_S29_M1	0.251838	0.724501	0.852878
ATF7IP_S477_M1	-0.339388	0.258766	0.54789
ATF7IP_S559_M1	0.250026	0.698842	0.846334
ATF7IP_S673_M1	0.56248	0.436855	0.682272
ATF7IP_S852_M1	-0.164221	0.639233	0.813434
ATG16L1_S287_M1	-0.381767	0.513438	0.731965
ATG2B_S497_M1	0.16622	0.806157	0.898765
ATG9A_S656_M1	-0.109799	0.84293	0.921231
ATG9A_S828_M1	-0.500468	0.525365	0.740575
ATL2_S24_M1	-0.109166	0.811414	0.901285
ATN1_S101_M1	-0.521805	0.186993	0.489809
ATN1_S34_M1	-0.0642186	0.886717	0.946582
ATN1_S632_M1	-0.667082	0.102404	0.3985
ATN1_S661_M1	-0.636966	0.0707594	0.338884
ATN1_S661_M2	0.329824	0.450675	0.693295
ATN1_T653_M2	0.329824	0.450675	0.693295
ATN1_Y657_M1	0.266484	0.414286	0.668646
ATP7A_S357_M1	0.258358	0.491521	0.719976
ATRX_S598_M1	0.549954	0.202208	0.506922
ATRX_T1529_M1	1.28861	0.00698706	0.111503
ATXN1_S238_M1	-0.611922	0.164277	0.463142
ATXN1L_T330_M1	-1.16908	0.000871541	0.0282379
ATXN2L_S111_M1	1.48968	0.00489994	0.0889593
ATXN2L_S449_M1	-0.77659	0.0519483	0.284904
ATXN2L_S594_M1	0.596755	0.182226	0.486397
AUP1_S288_M1	0.247461	0.532423	0.744441
B4GALT1_S74_M1	0.266301	0.632223	0.809399
BAD_S99_M1	-1.39271	0.11548	0.411345
BAG2_S73_M1	0.79267	0.0304926	0.236965
BAG3_S377_M1	-1.20449	0.0176129	0.181008
BAG3_T406_M1	-1.05189	0.0186422	0.184745
BAG4_S289_M1	-1.59325	0.0285427	0.227693
BAG6_S1081_M1	-0.269619	0.486869	0.716525
BAG6_S1117_M1	-0.370681	0.218754	0.517941
BAG6_S113_M1	-0.404392	0.129575	0.42705
BAG6_S964_M1	-0.32948	0.231237	0.524704
BAG6_S964_M2	-0.0663887	0.898399	0.952062
BAG6_S973_M1	-0.0473927	0.902386	0.953539
BAG6_S973_M2	-0.0663887	0.898399	0.952062
BAIAP2_S325_M1	0.256465	0.552772	0.754464
BAIAP2L1_S261_M1	0.37579	0.458294	0.699563
BAIAP2L1_S261_M2	0.269325	0.704647	0.8493
BAIAP2L1_S331_M1	0.77718	0.0346023	0.251284
BAIAP2L1_S414_M1	0.175597	0.540112	0.748862
BAIAP2L1_T257_M2	0.756046	0.189975	0.494546
BASP1_S164_M1	0.377666	0.277003	0.560726
BASP1_S205_M1	-1.03744	0.0756067	0.350722
BASP1_S219_M1	-0.307004	0.433864	0.680863
BASP1_T196_M1	0.128812	0.716648	0.851728
BASP1_T36_M1	-0.181901	0.697646	0.846334
BAZ1A_S1413_M1	0.460666	0.300499	0.577384
BBX_S243_M1	0.937376	0.0195536	0.19243
BBX_S844_M1	-0.265869	0.528522	0.743935
BCAR1_Y128_M1	0.233364	0.566971	0.766394
BCL2L12_S121_M2	-1.27247	0.0385653	0.263697
BCL2L12_S242_M1	-0.382208	0.377178	0.639563
BCL2L12_T117_M2	-1.22395	0.0380607	0.262806
BCL3_S41_M1	-0.055361	0.841739	0.920406
BCL7C_S122_M2	0.611805	0.11229	0.411345
BCL7C_S126_M2	0.790791	0.152206	0.453914
BCL9_S687_M1	-0.348354	0.306975	0.579852
BCL9L_S1017_M1	-1.28393	0.0163823	0.17913
BCL9L_S21_M1	-0.202804	0.752742	0.869596
BCL9L_S750_M1	-1.26247	0.00792726	0.120107
BCL9L_S88_M1	-0.113738	0.831938	0.916829
BCL9L_S997_M1	0.751364	0.250311	0.547738
BCLAF1_S177_M1	0.953699	0.108343	0.403129
BCLAF1_S268_M1	1.8438	0.0221139	0.205162
BCLAF1_S512_M1	0.769684	0.0358303	0.254883
BCLAF1_S531_M1	1.5906	0.00215217	0.0526208
BCLAF1_S658_M1	0.144148	0.601373	0.792053
BCR_S122_M1	-0.531152	0.159881	0.460616
BCR_S459_M1	-0.236694	0.400498	0.657404
BET1_S50_M1	0.532993	0.0709514	0.338884
BET1L_S9_M1	0.447659	0.440429	0.682561
BIN1_S296_M1	-0.705759	0.260513	0.54789
BIN1_S298_M1	-6.15559	1.36784e-06	0.000274667
BIN1_S303_M1	-0.86013	0.0850992	0.371819
BIN1_S331_M1	-0.72992	0.306105	0.579852
BNIP2_S114_M1	-0.787239	0.264845	0.551149
BRAF_S365_M1	-2.69318	0.000103995	0.00608368
BRD8_S387_M1	0.930803	0.27129	0.556317
BRD9_S566_M1	3.82133	0.0323955	0.2429
BSG_S362_M1	-0.306311	0.60437	0.793075
BUB1B_S543_M1	-0.0582663	0.812523	0.902042
C16orf72_S167_M1	-0.851462	0.0110332	0.148805
C18orf25_S66_M1	-0.73555	0.300079	0.577384
C1orf147_S10_M1	-1.03753	0.329024	0.59607
C1orf226_S223_M1	0.37715	0.252285	0.547745
C9orf40_S69_M1	-0.183356	0.697307	0.846334
C9orf78_S261_M1	-1.0559	0.142353	0.443025
CAAP1_S312_M1	0.422739	0.2129	0.515365
CAD_S1859_M1	-0.9609	0.153953	0.454096
CALD1_S202_M1	0.00658496	0.984097	0.992106
CALU_S69_M1	0.702695	0.152985	0.453914
CAMSAP1_S563_M1	0.220716	0.449352	0.692935
CANX_S564_M1	0.941146	0.11371	0.411345
CANX_S583_M1	0.774698	0.0848111	0.371335
CAP1_S308_M1	-0.92703	0.270606	0.555546
CAP1_T307_M1	0.0833674	0.859929	0.930795
CAPRIN1_S335_M1	0.630619	0.36215	0.62618
CASC3_S148_M1	0.128431	0.698848	0.846334
CAT_S515_M1	-1.02159	0.00494806	0.0890652
CAVIN1_S167_M1	1.0327	0.00844391	0.124719
CBX3_S95_M1	1.09655	0.174979	0.474859
CCAR2_S678_M1	0.365088	0.521083	0.737005
CCDC6_S240_M2	0.222663	0.810415	0.901127
CCDC6_S244_M1	-0.932165	0.172646	0.474679
CCDC6_S244_M2	0.222663	0.810415	0.901127
CCDC6_S431_M2	-0.993713	0.271786	0.556791
CCDC6_S52_M1	-0.43621	0.327572	0.59574
CCDC6_T427_M1	-0.99681	0.0546035	0.292113
CCDC6_T427_M2	-0.999472	0.272852	0.557413
CCDC6_Y372_M1	-1.33773	0.142149	0.443025
CCDC82_S131_M1	-0.265951	0.611825	0.796355
CCDC86_S18_M1	-0.0489385	0.878603	0.942607
CCDC86_S47_M1	-0.23314	0.415847	0.669552
CCDC86_S58_M1	0.442987	0.337376	0.599765
CCDC86_S80_M2	-0.18207	0.733222	0.859302
CCDC86_S91_M1	0.0411498	0.89917	0.952062
CCDC86_S91_M2	-0.17739	0.73531	0.860791
CCDC86_Y164_M1	0.654094	0.14404	0.443491
CCM2_S384_M1	-0.475482	0.17468	0.474679
CCNK_S340_M1	0.0374106	0.936971	0.964898
CCNL1_S352_M1	0.438981	0.30307	0.579715
CCNL2_S25_M1	2.7567	2.78474e-06	0.000451127
CCNL2_S330_M1	-0.380416	0.13887	0.440452
CCNL2_S338_M1	0.229204	0.755808	0.870274
CCNL2_S369_M1	0.603592	0.390671	0.648848
CCNO_S81_M1	0.119686	0.763504	0.876205
CCNT2_S480_M1	2.51416	2.30331e-05	0.00186568
CCNY_S326_M1	0.401117	0.408438	0.664962
CCNYL1_S105_M1	-0.266822	0.53698	0.746098
CCNYL1_S112_M1	-0.711971	0.041805	0.272325
CCNYL1_S344_M1	0.593561	0.228858	0.524456
CCZ1B_S266_M1	-0.799285	0.176521	0.477831
CD3EAP_S128_M2	1.61042	0.10044	0.3985
CD3EAP_S136_M2	1.61042	0.10044	0.3985
CD44_S686_M1	-0.625024	0.104168	0.3985
CD44_S706_M1	0.261965	0.643878	0.816914
CD97_S831_M1	0.344563	0.306479	0.579852
CD99_S168_M1	0.390631	0.407208	0.663762
CDC23_S588_M1	-0.109086	0.739032	0.862465
CDC23_T562_M1	0.318368	0.335827	0.599765
CDC40_S49_M1	0.177169	0.619589	0.800172
CDC42BPA_S1719_M1	0.804243	0.0567279	0.300929
CDC42BPB_S1690_M1	0.0671948	0.877553	0.942607
CDC42EP1_S101_M1	0.372052	0.167084	0.467925
CDC42EP1_S121_M1	1.13176	0.0482152	0.276539
CDC42EP1_S192_M1	0.0222145	0.964995	0.980749
CDC42EP4_S174_M1	-1.13791	0.00451896	0.0827559
CDC42EP4_S292_M1	0.409241	0.274172	0.558635
CDCA3_S87_M1	-0.551731	0.340215	0.602602
CDK1_T14_M1	-0.609664	0.185278	0.487663
CDK1_T14_M2	1.02076	0.313347	0.584611
CDK1_T161_M1	0.340281	0.214334	0.515872
CDK1_Y15_M1	-0.736707	0.242067	0.539463
CDK1_Y15_M2	1.02076	0.313347	0.584611
CDK11A_T583_M1	0.405882	0.514008	0.731965
CDK11B_S65_M1	-0.804823	0.061539	0.319019
CDK11B_S752_M1	0.0761074	0.86674	0.934477
CDK11B_T595_M1	0.839504	0.165451	0.464586
CDK12_T692_M1	0.826003	0.0874977	0.375944
CDK12_T893_M1	1.84944	0.00362295	0.0703481
CDK16_Y176_M1	-0.576636	0.31641	0.585038
CDK7_T170_M1	-0.273232	0.33784	0.599765
CDK9_S347_M1	-0.104207	0.867031	0.934477
CDKN1A_S130_M1	0.160507	0.621256	0.800223
CDKN2AIP_S131_M1	0.859361	0.0177535	0.181008
CDYL_S201_M1	0.495855	0.158537	0.459256
CENPT_S397_M1	0.454548	0.386227	0.64849
CEP170_S1529_M1	-0.191053	0.671799	0.831867
CEP170_S630_M1	0.342327	0.218516	0.517941
CFAP97_S218_M1	-0.319448	0.334052	0.599036
CFL1_S3_M1	-0.909192	0.411379	0.665851
CFL2_S3_M1	-0.668857	0.272884	0.557413
CHAF1B_S410_M1	0.723535	0.126706	0.422888
CHAF1B_S429_M1	0.534614	0.28886	0.570021
CHAF1B_S538_M1	1.51362	0.012899	0.160741
CHAMP1_S204_M2	0.697263	0.0952707	0.393903
CHAMP1_S214_M2	0.697263	0.0952707	0.393903
CHAMP1_S416_M1	0.404678	0.696879	0.846334
CHAMP1_S542_M1	0.636266	0.315506	0.584695
CHCHD3_S50_M1	0.915829	0.00862903	0.125045
CHD4_S515_M1	-0.325337	0.517592	0.73404
CHD7_S2559_M1	0.726832	0.0918828	0.388519
CHD8_S2046_M1	0.0506432	0.928366	0.962649
CHEK1_S280_M1	-0.688075	0.0956018	0.394007
CHTF18_S871_M1	0.554307	0.145774	0.446871
CIC_S1294_M1	-0.2721	0.664223	0.829414
CIC_S1294_M2	-0.277861	0.739606	0.862465
CIC_S1409_M1	-0.141027	0.604983	0.793334
CIC_S173_M1	0.313021	0.374227	0.636095
CIC_S175_M1	0.191456	0.560275	0.76149
CIC_S496_M1	0.440011	0.597277	0.78863
CIC_S721_M1	1.41573	0.00066231	0.022866
CIC_S739_M1	-0.985001	0.0068363	0.111503
CIC_S904_M1	-0.0607226	0.884194	0.945715
CIC_T1291_M2	-0.277861	0.739606	0.862465
CIC_Y1162_M1	-0.237557	0.428797	0.676439
CLCC1_S438_M1	1.09355	0.100346	0.3985
CLCC1_S509_M1	0.39594	0.605742	0.793675
CLINT1_S299_M1	-0.362585	0.382103	0.642306
CLINT1_Y293_M1	-0.708745	0.026543	0.222707
CLIP1_S195_M1	0.368098	0.38898	0.648848
CLIP1_S204_M1	0.362092	0.435984	0.682272
CLIP1_S310_M1	0.0542821	0.904194	0.953539
CLN3_S12_M1	1.11134	0.0736638	0.344746
CLN3_T19_M1	0.365059	0.291709	0.570946
CLSPN_S1289_M1	-0.166001	0.51204	0.731585
CNOT4_S301_M1	-0.258556	0.328989	0.59607
CNOT4_S432_M1	-0.358222	0.264513	0.551004
CNPY2_S115_M1	-0.0669723	0.882618	0.945715
COG4_S11_M2	-0.0802032	0.776088	0.882052
COG4_S6_M1	0.237218	0.523173	0.738473
COG4_S6_M2	-0.0802032	0.776088	0.882052
COIL_S566_M1	0.0261806	0.925001	0.960132
COL4A3BP_S132_M1	-0.303478	0.396742	0.652604
COPA_S173_M1	-0.0328194	0.924586	0.960132
COPB2_S859_M1	0.227721	0.628166	0.806633
COPB2_S859_M2	-0.214531	0.500779	0.727203
COPB2_S859_M3	-0.0528723	0.937866	0.964898
COPB2_S867_M3	-0.0528723	0.937866	0.964898
COPB2_T861_M2	-0.214531	0.500779	0.727203
COPB2_T861_M3	-0.0528723	0.937866	0.964898
COPE_S10_M1	0.385071	0.36649	0.629037
COPS3_S423_M1	0.273046	0.5474	0.752604
COPS8_S175_M1	0.961535	0.00567892	0.099665
COX17_S14_M1	-0.118052	0.725874	0.853054
COX17_S7_M1	0.100398	0.763871	0.876205
CPEB4_S99_M1	-3.8239	1.14619e-05	0.00104951
CPS1_S1431_M1	0.290901	0.342868	0.605045
CRK_Y221_M1	-1.94257	0.010081	0.139675
CRTC3_Y448_M1	-0.56791	0.209454	0.512058
CSNK2B_S209_M1	-0.274673	0.360619	0.625588
CSRP1_S192_M1	0.420788	0.231458	0.524704
CSTF2_S524_M1	-0.209498	0.72239	0.85178
CTBP2_S428_M1	-0.542819	0.369036	0.631348
CTNNAL1_S538_M1	0.387086	0.305459	0.579852
CTNNB1_S552_M1	0.569104	0.311139	0.584009
CTNNB1_S675_M1	-0.61956	0.106014	0.399718
CTPS1_S575_M1	-1.66838	0.152844	0.453914
CTTN_S405_M2	-0.804161	0.395508	0.651752
CTTN_S418_M1	-1.11104	0.260398	0.54789
CTTN_T401_M1	-0.883989	0.156863	0.456409
CTTN_T401_M2	-0.621998	0.467089	0.706673
CTTN_T411_M2	0.767904	0.115032	0.411345
CTTN_Y421_M1	-0.44338	0.535933	0.746098
CTTNBP2NL_S481_M1	-1.65076	0.0010846	0.0332987
CUEDC2_S110_M1	-0.682875	0.273817	0.558635
CUL4A_S10_M1	-0.666976	0.0943499	0.391915
CUL4B_S146_M1	-0.0269216	0.947642	0.970596
CUSTOS_S179_M1	-0.304768	0.260547	0.54789
DAB2_S401_M1	-1.17185	0.0116395	0.153205
DAP_S2_M2	-0.123353	0.672011	0.831867
DAP_S3_M2	-0.123353	0.672011	0.831867
DAP_S51_M1	-0.215308	0.628112	0.806633
DAXX_S178_M1	-0.253375	0.378165	0.639852
DAXX_S495_M1	-0.634103	0.024873	0.212075
DBN1_S142_M1	-0.0615348	0.847373	0.924379
DBN1_S337_M1	-0.137047	0.698634	0.846334
DBN1_S339_M1	-0.187421	0.783773	0.887911
DBN1_T343_M1	-0.518307	0.337068	0.599765
DBR1_S514_M1	-0.269507	0.655916	0.822978
DCAF1_S1000_M1	0.0682607	0.822818	0.910591
DCAF1_S979_M1	0.0285125	0.953811	0.97322
DCAF12_S15_M1	-2.0895	0.000341662	0.012974
DCAF6_S336_M1	0.667859	0.259805	0.54789
DCBLD1_S513_M1	0.612273	0.121434	0.418163
DCP1A_S353_M1	-0.185848	0.632155	0.809399
DCUN1D5_S9_M1	0.00980294	0.986927	0.992676
DDB2_S26_M1	0.346521	0.473274	0.708909
DDI2_S121_M1	-1.30719	0.0230795	0.209506
DDX20_S678_M1	0.901383	0.104119	0.3985
DDX21_S121_M1	1.20046	0.0451089	0.272941
DDX21_S89_M1	0.493307	0.245876	0.543353
DDX42_S754_M1	0.573849	0.425682	0.675994
DDX51_S83_M1	1.00735	0.0268069	0.223144
DEAF1_S176_M1	1.10964	0.039519	0.266753
DENND1A_S592_M1	0.0639427	0.881159	0.944868
DENND4C_S1225_M1	0.310829	0.426517	0.675994
DENND4C_S1278_M1	0.761105	0.142086	0.443025
DENND4C_S1325_M1	1.24185	0.00154688	0.0428649
DENND4C_S741_M1	0.414918	0.394041	0.650563
DENND4C_S973_M1	-0.0656675	0.863547	0.932153
DENND4C_S973_M2	0.433982	0.315355	0.584695
DENND4C_S989_M1	0.467913	0.293408	0.571616
DENND4C_T975_M2	0.579485	0.126614	0.422888
DENR_S73_M1	-1.23312	0.160272	0.460616
DFFA_S315_M1	-1.15348	0.389246	0.648848
DHX29_S200_M1	-0.00120541	0.996463	0.997889
DIDO1_S1456_M1	1.03841	0.162033	0.461438
DIDO1_S1456_M2	1.23042	0.114184	0.411345
DIDO1_T1469_M2	1.23042	0.114184	0.411345
DIP2B_T283_M1	-0.206174	0.520216	0.736769
DKC1_S485_M1	-0.337001	0.298438	0.576949
DKC1_S513_M1	0.457582	0.259061	0.54789
DMD_S3549_M1	0.784272	0.0404114	0.269219
DMD_S3613_M1	-0.695641	0.130217	0.428352
DNAAF2_S240_M1	-2.0923	0.00021936	0.0102661
DNAJA1_S335_M1	-0.447043	0.342785	0.605045
DNAJC1_S492_M1	-0.0173259	0.95951	0.97697
DNAJC5_S10_M1	0.751733	0.0587131	0.309899
DNM1_S774_M1	-0.419934	0.239721	0.535937
DNM1L_S616_M1	-1.38423	0.126212	0.422888
DNM2_S764_M1	0.387	0.482613	0.715258
DNMT1_S1105_M1	-0.529367	0.21976	0.517941
DOCK5_S1789_M1	-0.0660883	0.823404	0.910761
DPM1_S9_M1	0.132367	0.605997	0.793675
DROSHA_S355_M1	-0.578371	0.0388003	0.263883
DSG2_S680_M1	0.951854	0.0294936	0.232529
DSG2_Y968_M1	0.492702	0.118828	0.415013
DSN1_S81_M1	0.00547249	0.986535	0.992676
DSP_S2551_M1	0.578117	0.225814	0.522258
DTL_S512_M1	-0.157826	0.634169	0.810805
DTNA_S662_M1	2.68834	1.00875e-05	0.00101945
DUT_S88_M2	-1.54551	0.2623	0.549109
DUT_S99_M2	-1.54551	0.2623	0.549109
DYNC1H1_S4368_M1	0.36762	0.472422	0.708909
DYNC1LI1_S207_M1	-0.129272	0.718598	0.85178
DYNC1LI1_S516_M1	0.147378	0.722888	0.85178
DYRK1A_Y321_M1	-0.0408118	0.926064	0.960735
EAF1_S165_M1	-0.0170554	0.969541	0.982132
EBAG9_S36_M1	0.700952	0.166191	0.466042
ECI2_S119_M1	-0.179612	0.534052	0.744843
EDC4_S708_M2	0.704937	0.209621	0.512058
EDC4_S723_M1	0.719871	0.170918	0.473622
EDC4_S723_M2	0.704937	0.209621	0.512058
EDC4_S729_M1	0.558169	0.336971	0.599765
EDC4_S774_M2	-0.555267	0.634861	0.810805
EDC4_S780_M2	-0.555267	0.634861	0.810805
EEF1A1_S107_M1	-3.10428	4.6946e-05	0.00329561
EEF1D_S133_M1	-1.20773	0.0619929	0.31921
EEF2_T57_M1	-0.882229	0.506616	0.730759
EEF2_T57_M2	0.0934208	0.899851	0.952304
EEF2_T59_M2	0.0302656	0.96755	0.980969
EGFR_S995_M1	3.27111	4.77734e-06	0.000628817
EGFR_T693_M1	0.211593	0.693074	0.844684
EGFR_Y1172_M1	1.58368	0.00137235	0.0401361
EGFR_Y1197_M1	1.02763	0.00382148	0.0731639
EHBP1_S1058_M1	0.0608028	0.886802	0.946582
EHBP1_S335_M1	-0.33376	0.451126	0.693482
EHBP1_S432_M2	-0.150423	0.846195	0.923839
EHBP1_S436_M1	-0.228051	0.573529	0.771298
EHBP1_S436_M2	-0.238531	0.758924	0.872432
EHBP1L1_S310_M1	-0.212681	0.491182	0.719976
EHBP1L1_S964_M1	-0.45969	0.252891	0.54789
EHBP1L1_T284_M1	-0.567944	0.113093	0.411345
EHD2_S468_M1	0.0408215	0.896202	0.952062
EHMT2_T171_M1	0.0579106	0.903258	0.953539
EIF2A_S506_M1	-0.57767	0.229503	0.524704
EIF2AK2_S83_M1	0.42716	0.172185	0.474679
EIF2B5_S544_M1	-0.271294	0.555252	0.756379
EIF2S2_S2_M1	0.234383	0.405141	0.661929
EIF2S2_S2_M2	0.180925	0.560851	0.76149
EIF2S2_T11_M2	0.180925	0.560851	0.76149
EIF3A_S584_M1	-0.35305	0.412303	0.666393
EIF3B_S78_M1	-5.04933	1.2353e-07	3.7165e-05
EIF3B_S83_M1	-1.17223	0.07829	0.353817
EIF3CL_S39_M1	-0.367777	0.254378	0.54789
EIF3G_S42_M1	-0.361364	0.423264	0.675897
EIF3G_T38_M1	-0.257582	0.498372	0.725844
EIF3H_S183_M1	0.0970996	0.719914	0.85178
EIF3J_S11_M1	-1.06335	0.160538	0.460616
EIF3J_S11_M2	0.193727	0.755175	0.870274
EIF3J_S13_M2	0.193727	0.755175	0.870274
EIF3J_T109_M1	-0.95134	0.00804401	0.121005
EIF4A3_S12_M1	-0.186623	0.578023	0.775855
EIF4B_S422_M1	-0.58215	0.341145	0.603356
EIF4B_S504_M1	-1.44542	0.181813	0.486156
EIF4EBP1_S101_M1	-1.30231	0.333036	0.597931
EIF4EBP1_T46_M2	0.509623	0.518614	0.734994
EIF4EBP1_T70_M1	-1.20793	0.0912517	0.386672
EIF4EBP1_T70_M2	-1.27833	0.258529	0.54789
EIF4EBP1_T77_M1	0.242488	0.598523	0.789017
EIF4EBP1_T77_M2	-0.709599	0.0853056	0.371819
EIF4EBP1_Y34_M2	0.48656	0.549148	0.752604
EIF4ENIF1_S564_M1	0.73264	0.101989	0.3985
EIF4G1_S1231_M1	0.283748	0.449544	0.692935
EIF4G2_T508_M1	0.425494	0.365943	0.629037
EIF4G3_S495_M1	0.214121	0.490701	0.719976
EIF5B_S214_M1	-0.605206	0.231868	0.524955
ELAVL1_S202_M1	-0.173298	0.725877	0.853054
ELMSAN1_S461_M1	0.997248	0.026804	0.223144
EMD_S49_M1	0.49938	0.287812	0.569138
EMSY_S1130_M1	1.18199	0.0153877	0.177302
ENAH_S125_M1	-0.102023	0.851627	0.926309
EPB41_S555_M1	-0.683051	0.0365468	0.257416
EPB41L2_S499_M1	0.0574779	0.913011	0.955743
EPB41L2_S715_M1	0.235397	0.424002	0.675897
EPB41L2_S87_M1	0.504966	0.0715431	0.340258
EPHA7_Y791_M1	0.625211	0.230473	0.524704
EPN1_S447_M2	0.672098	0.0655921	0.327803
EPN1_S454_M1	0.615381	0.0772339	0.352066
EPN1_S454_M2	0.497273	0.197937	0.502735
EPPK1_S2718_M1	-1.28878	0.115718	0.411345
EPRS_S886_M1	-1.19585	0.193324	0.499823
EPS15_S790_M1	0.111113	0.70544	0.8493
EPS15_S796_M1	0.126698	0.734696	0.860551
EPS15_S814_M1	0.25127	0.557965	0.759582
EPS15L1_S229_M1	0.139393	0.610409	0.795852
EPS15L1_S255_M1	-0.579496	0.097736	0.397359
ERCC5_S341_M1	0.493622	0.476638	0.71141
ERCC5_S384_M1	0.18088	0.666207	0.830196
ERCC6L_S1188_M1	-0.16417	0.79442	0.89385
ERF_S327_M1	-1.69089	0.0202118	0.195707
ERF_S531_M1	-4.34802	8.57548e-05	0.00564374
ERF_T526_M1	-1.5787	0.0353027	0.254615
ESF1_S153_M1	-0.704605	0.0423909	0.272325
ESS2_S292_M1	0.258695	0.587049	0.78298
ESYT1_S1034_M1	0.240253	0.363181	0.626423
ESYT1_Y822_M1	-0.0900582	0.715317	0.851354
ESYT1_Y927_M1	-0.547049	0.414967	0.668646
ESYT2_S743_M1	-0.400675	0.18597	0.487737
ETV3_S139_M1	-1.14246	0.207698	0.511592
EVL_S331_M1	0.628691	0.0515645	0.284904
EYA1_S314_M1	0.0322617	0.93168	0.962978
EYA4_S361_M1	-0.230779	0.430945	0.678811
FAF1_S320_M1	0.609221	0.113384	0.411345
FAM114A1_S196_M1	0.0497369	0.943739	0.968574
FAM114A2_S145_M1	-2.15799	5.2091e-05	0.00353883
FAM120A_S383_M1	0.29845	0.453656	0.695401
FAM129B_S641_M1	-2.95369	0.000344988	0.012974
FAM129B_S665_M1	-1.21135	0.133734	0.432454
FAM129B_S665_M2	-0.404344	0.620791	0.800172
FAM129B_S681_M2	-0.404344	0.620791	0.800172
FAM129B_S692_M1	-1.07229	0.182553	0.486655
FAM129B_S692_M2	0.277122	0.709327	0.8493
FAM129B_S696_M1	-0.160663	0.708134	0.8493
FAM129B_S696_M2	0.238717	0.752003	0.869596
FAM208A_T921_M1	0.898626	0.04599	0.272941
FAM53C_S122_M1	-0.980952	0.242735	0.54038
FAM53C_S234_M1	-0.54605	0.438532	0.682561
FAM83D_S298_M2	-0.98377	0.185231	0.487663
FAM83D_Y291_M2	-0.98377	0.185231	0.487663
FANCE_S249_M1	0.122563	0.742534	0.864372
FARP1_S427_M1	0.800345	0.0330889	0.244509
FARP1_S427_M2	1.79573	0.00297262	0.0625398
FARP1_S433_M2	1.79573	0.00297262	0.0625398
FARP1_T24_M1	0.606598	0.243698	0.54138
FASN_T2204_M1	0.229163	0.808807	0.901127
FBXO4_S12_M1	-1.18101	0.173629	0.474679
FCHO2_S387_M1	0.836257	0.15512	0.455274
FCHO2_S387_M2	0.792726	0.0299275	0.233435
FCHO2_S391_M2	0.643292	0.0625462	0.321274
FCHO2_S403_M1	0.144617	0.678395	0.835986
FGFR1OP_S156_M2	0.578354	0.579247	0.776508
FGFR1OP_S160_M1	-0.424045	0.120735	0.417518
FGFR1OP_S160_M2	0.578354	0.579247	0.776508
FGFR4_S573_M1	0.511436	0.299697	0.577384
FHOD1_S523_M1	-0.721287	0.221451	0.51935
FIP1L1_S492_M1	0.619913	0.291285	0.570946
FKBP15_S326_M1	0.313953	0.395112	0.651611
FKBP15_S346_M1	0.673894	0.133884	0.432454
FKBP15_S956_M1	0.572122	0.0565843	0.300926
FKBP5_S13_M1	-0.191097	0.652731	0.822438
FLII_S856_M1	-0.887227	0.103327	0.3985
FLNA_S1084_M1	-1.07181	0.0901336	0.382704
FLNA_S2152_M1	-1.3192	0.0277516	0.225324
FLNA_S2327_M1	-0.64397	0.168471	0.46992
FLVCR1_S536_M1	0.877286	0.0336239	0.247334
FMNL1_S1031_M1	-0.478243	0.235314	0.530022
FMNL1_S1031_M2	-0.135865	0.804215	0.898193
FMNL1_S624_M1	0.285387	0.610019	0.795852
FMNL1_T1020_M2	-0.135865	0.804215	0.898193
FMNL2_S1016_M1	-0.0746507	0.838472	0.919699
FMNL2_S171_M1	0.519022	0.252154	0.547745
FNBP4_S18_M1	0.760922	0.0428979	0.272325
FNDC3A_S203_M1	1.01832	0.0256743	0.21655
FOSL2_S200_M1	0.469462	0.0819388	0.362527
FOXC2_S219_M1	-0.356438	0.180433	0.484911
FOXK1_S101_M1	0.300553	0.620543	0.800172
FOXK1_S213_M1	-0.707966	0.230143	0.524704
FOXK1_S213_M2	-0.123407	0.788358	0.89071
FOXK1_S223_M2	-0.548187	0.370731	0.633219
FOXK1_S445_M1	-0.588579	0.13217	0.430217
FOXK1_T422_M1	-1.11546	0.0106286	0.14535
FOXK1_Y219_M2	0.189074	0.810908	0.901199
FOXK2_S30_M1	-0.240513	0.388213	0.648848
FOXK2_S30_M2	0.999219	0.0661742	0.327803
FOXK2_S398_M1	-0.109149	0.849631	0.925193
FOXK2_T13_M2	0.668458	0.23724	0.533072
FUBP1_S630_M1	-0.0648645	0.849445	0.925193
FUBP1_Y626_M1	-0.0745649	0.857061	0.929439
FUNDC2_S151_M1	1.27849	0.032674	0.24315
FXR2_S601_M1	0.670721	0.251242	0.547738
FYN_S21_M1	0.566793	0.259799	0.54789
FYN_Y420_M1	1.06303	0.0172181	0.181008
G3BP1_S232_M1	0.181686	0.618945	0.800172
G3BP2_T227_M1	1.13109	0.0666191	0.327803
GAA_T469_M2	2.01508	0.0723519	0.340879
GAA_T472_M2	2.01508	0.0723519	0.340879
GAB1_S454_M1	-0.181042	0.642199	0.815724
GAB1_Y659_M1	-0.322969	0.42146	0.674977
GAL_S116_M1	1.11617	0.0834085	0.367486
GAPDH_S83_M1	-0.430891	0.654593	0.822438
GAPDH_Y94_M1	0.818513	0.324714	0.594134
GATAD2A_S100_M1	-0.0188171	0.946336	0.969822
GBF1_S1298_M1	-1.02363	0.0525401	0.287401
GBF1_S1318_M1	-0.619367	0.0415141	0.272325
GBF1_S1784_M1	-0.910728	0.0536659	0.289796
GEMIN5_T1270_M1	-0.00087119	0.997389	0.997889
GIGYF2_S26_M1	0.532776	0.155791	0.455688
GIGYF2_T382_M1	0.104192	0.805861	0.898765
GIT1_S362_M1	0.214054	0.471834	0.708909
GOLGA1_S194_M1	0.601534	0.0459763	0.272941
GOLGA4_S41_M1	1.15676	0.173811	0.474679
GOLGA4_S71_M1	1.14745	0.0967839	0.395013
GOLGA5_S116_M1	0.373655	0.554495	0.755836
GORASP2_S451_M1	-0.53892	0.210046	0.512058
GORASP2_T222_M1	-0.468577	0.0895378	0.381158
GORASP2_T225_M1	-0.000807129	0.99789	0.99789
GORASP2_T415_M1	-0.521267	0.0777845	0.352543
GPALPP1_S105_M1	-0.738434	0.105198	0.3985
GPAT3_S68_M1	-0.302186	0.250838	0.547738
GPAT3_S77_M1	0.67078	0.300413	0.577384
GPATCH8_S1107_M1	0.449995	0.169875	0.471354
GPN1_S314_M1	0.196201	0.710013	0.8493
GPRIN1_S452_M1	-0.239744	0.409785	0.664962
GPS1_S468_M1	-1.09462	0.0118394	0.153912
GPS1_S468_M2	0.443951	0.48574	0.716278
GPS1_S474_M1	-0.365934	0.317439	0.585912
GPS1_S474_M2	0.204333	0.729255	0.855128
GPS1_T479_M1	-0.758899	0.066034	0.327803
GPS1_T479_M2	-1.32454	0.0165743	0.17913
GTF2I_S103_M1	1.03388	0.124697	0.422888
GTF2I_S831_M1	-0.0969872	0.755262	0.870274
GTF2IRD1_S448_M1	0.104975	0.7075	0.8493
GTF3C3_S43_M1	0.254296	0.418018	0.670995
GYS1_S727_M1	-0.987584	0.0759195	0.351115
HABP4_S108_M1	-0.305935	0.402057	0.659448
HACL1_S4_M1	0.188312	0.653318	0.822438
HARS2_S67_M1	0.721674	0.0135433	0.166528
HCFC1_S1507_M1	0.462405	0.195302	0.500382
HDAC4_S632_M1	-0.719475	0.343112	0.605045
HDAC5_S1108_M1	-1.70277	0.0476917	0.276539
HDAC7_S181_M1	-0.934127	0.099872	0.3985
HDAC7_S486_M1	-1.00375	0.277233	0.560726
HDAC7_S487_M1	-0.829203	0.127613	0.424584
HDGF_S133_M1	-1.34001	0.187956	0.49111
HDGF_S165_M1	-1.59992	0.201315	0.506533
HDGFL2_S652_M1	-0.599425	0.158791	0.459359
HDGFL2_S664_M1	0.678696	0.357166	0.622674
HECTD1_S1772_M1	-0.00792782	0.987491	0.992676
HELZ_S1614_M1	0.761981	0.0925278	0.388677
HIRIP3_S125_M1	-2.17117	0.003641	0.0703481
HIRIP3_S530_M1	0.491528	0.276678	0.560726
HIST1H1B_S18_M1	-0.617838	0.0664758	0.327803
HIST1H1B_S18_M2	-0.758892	0.125213	0.422888
HIST1H1B_T11_M2	0.341579	0.501546	0.727203
HIST1H1B_T4_M1	-1.51112	0.00699157	0.111503
HIST1H1C_S2_M2	-0.288656	0.584358	0.780379
HIST1H1C_T4_M2	-0.288656	0.584358	0.780379
HIST1H1E_S2_M2	-0.574175	0.337479	0.599765
HIST1H1E_T18_M1	1.48098	0.103549	0.3985
HIST1H1E_T4_M2	-0.569286	0.331683	0.59703
HIVEP1_S2599_M1	0.326607	0.471197	0.708909
HMGA1_S44_M1	-2.6745	0.0060101	0.102075
HMGA2_S44_M1	0.0605863	0.85298	0.926444
HMGCS1_S495_M1	-1.82835	0.113917	0.411345
HNRNPA1_S6_M1	-0.0479646	0.91118	0.955743
HNRNPA1L2_S4_M2	0.699567	0.156679	0.456409
HNRNPA1L2_S6_M2	0.699567	0.156679	0.456409
HNRNPA2B1_S259_M1	0.0512686	0.860876	0.930795
HNRNPA3_S358_M1	0.157047	0.66575	0.830196
HNRNPD_S83_M1	-0.561353	0.433464	0.680863
HNRNPH1_S104_M1	0.445749	0.378895	0.640411
HNRNPK_S216_M1	0.164434	0.617581	0.800172
HNRNPK_S284_M1	0.791995	0.180789	0.48502
HNRNPU_S2_M2	0.261089	0.514044	0.731965
HNRNPU_S4_M1	0.394708	0.41047	0.664962
HNRNPU_S4_M2	0.261089	0.514044	0.731965
HNRNPU_S59_M1	-1.07361	0.0935976	0.39033
HNRNPUL1_S512_M1	-0.12923	0.654547	0.822438
HNRNPUL1_S716_M1	-0.708875	0.143626	0.443025
HPS5_S440_M1	0.188977	0.590325	0.784864
HSD17B4_S318_M1	0.356852	0.263495	0.549971
HSD17B4_S3_M1	0.431157	0.607364	0.794957
HSF1_S303_M1	-1.35115	0.132867	0.431818
HSF1_S363_M1	-0.986595	0.139919	0.441123
HSP90AA1_S263_M1	-1.55116	0.257691	0.54789
HSP90AB1_S255_M1	-0.462778	0.720635	0.85178
HSPA8_T477_M1	-0.852642	0.228307	0.523764
HSPB1_S15_M1	-0.262875	0.770338	0.878975
HSPB1_S78_M2	-0.382642	0.635916	0.811168
HSPB1_S78_M3	-2.87809	0.115219	0.411345
HSPB1_S82_M1	-1.20211	0.198928	0.502931
HSPB1_S82_M2	-1.0415	0.219207	0.517941
HSPB1_S82_M3	-2.87809	0.115219	0.411345
HSPB1_S83_M3	-2.87809	0.115219	0.411345
HSPD1_S284_M2	-1.08811	0.25577	0.54789
HSPD1_S70_M1	1.00541	0.130377	0.428352
HSPD1_T285_M2	-1.08811	0.25577	0.54789
HSPH1_S190_M1	-1.21485	0.269101	0.554984
HSPH1_S557_M1	-1.21257	0.0223878	0.205942
HSPH1_S809_M1	-0.703235	0.289612	0.570021
HTATSF1_S498_M1	0.251428	0.51028	0.731093
HTT_S1199_M1	-1.41849	0.19837	0.502735
HUWE1_S1907_M1	-0.261416	0.611767	0.796355
HUWE1_S2887_M1	-0.443714	0.193672	0.499846
HUWE1_S3752_M1	0.862885	0.0117675	0.153912
HUWE1_S3757_M1	0.195443	0.709315	0.8493
HUWE1_S3816_M1	-0.398947	0.287649	0.569138
HUWE1_S3919_M1	-0.63957	0.0364025	0.257261
HUWE1_S3919_M2	-0.640976	0.0389685	0.263883
HUWE1_T3924_M2	-0.645057	0.0375588	0.261917
IBTK_Y996_M1	0.208858	0.695593	0.846334
IFI16_S153_M1	-0.338976	0.423812	0.675897
IFNGR1_S391_M1	5.69126	1.43463e-06	0.000274667
IGF2BP1_S181_M1	0.783574	0.199924	0.50424
ILF3_S382_M1	0.932081	0.163169	0.461717
ILKAP_S13_M1	-0.121815	0.64123	0.814985
IMUP_S29_M1	-1.60403	0.157925	0.458114
IMUP_S29_M2	-1.67634	0.150831	0.453174
IMUP_T12_M2	-1.67634	0.150831	0.453174
INF2_S1229_M1	0.212872	0.517294	0.73404
INF2_S359_M1	0.388959	0.247555	0.544208
INF2_T420_M1	0.207994	0.602713	0.792596
INPPL1_Y1135_M1	-1.26328	0.0324534	0.2429
IQGAP1_S1443_M1	-0.318273	0.511057	0.731093
IQSEC3_S628_M1	-0.152105	0.897971	0.952062
IRF2BP1_S384_M1	0.580591	0.507279	0.730759
IRF2BP1_S421_M1	-0.260594	0.322379	0.590549
IRF2BP1_S436_M1	-0.793699	0.0465269	0.272941
IRF2BP1_S453_M1	0.283823	0.690346	0.842962
IRF2BP1_S66_M1	-1.20146	0.014756	0.173609
IRF2BP2_S175_M1	-0.397923	0.664398	0.829414
IRF2BP2_S240_M1	-0.612543	0.155402	0.455274
IRF2BP2_S360_M1	-0.32971	0.480298	0.713621
IRF2BP2_S457_M1	-2.22223	0.00025916	0.0107018
IRF2BP2_S460_M1	-0.481263	0.358395	0.623824
IRF2BPL_S334_M1	0.439738	0.458403	0.699563
IRF2BPL_S547_M1	0.215344	0.709084	0.8493
IRF2BPL_S662_M1	-0.868986	0.0239765	0.209506
IRS2_S577_M1	-0.850756	0.163333	0.461717
ITGB1_Y783_M1	0.617314	0.174229	0.474679
ITPRID2_S739_M1	1.03762	0.0517347	0.284904
ITPRID2_S759_M1	0.679381	0.175197	0.474859
ITSN1_S315_M1	-0.0698674	0.883629	0.945715
ITSN1_S904_M1	-0.046289	0.923352	0.960098
JPH1_S452_M2	0.547617	0.438661	0.682561
JPH1_T448_M2	0.547617	0.438661	0.682561
JPT1_S131_M1	-1.1595	0.283335	0.565595
JPT1_S87_M1	-1.56067	0.223657	0.521375
JUND_S100_M1	0.56795	0.0709629	0.338884
KANK1_S325_M1	-0.140849	0.757471	0.871337
KANK2_S19_M1	0.509764	0.322475	0.590549
KANK2_S375_M1	0.319313	0.499372	0.726799
KANK2_S540_M1	0.31747	0.502283	0.727515
KANK2_T329_M1	0.600221	0.194191	0.499958
KANK4_S164_M1	0.17098	0.773549	0.880116
KCTD2_S33_M1	-0.514866	0.309874	0.582154
KDM1A_S69_M1	0.79058	0.157433	0.457315
KDM1A_S849_M1	0.0270948	0.945101	0.9695
KDM5C_S1359_M1	0.247569	0.460188	0.701778
KHDRBS1_S58_M1	0.389786	0.516774	0.73404
KHSRP_S181_M1	0.319536	0.465066	0.705133
KIAA0100_S2094_M1	-0.00219446	0.994765	0.997889
KIAA0319L_S1043_M1	0.157722	0.649518	0.821099
KIAA1522_S404_M1	2.25217	0.000252115	0.0106191
KIAA1522_S545_M1	0.822074	0.0406908	0.269219
KIAA1522_S669_M2	1.30364	0.0428414	0.272325
KIAA1522_S673_M2	1.30364	0.0428414	0.272325
KIAA1522_S929_M1	0.517824	0.301168	0.577516
KIAA1522_S971_M2	-0.72767	0.0492454	0.277183
KIAA1522_S979_M1	0.888738	0.218687	0.517941
KIAA1522_S979_M2	-0.72767	0.0492454	0.277183
KIF18B_S413_M2	0.00635253	0.986394	0.992676
KIF18B_Y399_M2	0.00635253	0.986394	0.992676
KIF1C_S494_M1	-0.5892	0.142893	0.443025
KIF21A_S1212_M1	-1.22504	0.117157	0.41299
KIF5B_S933_M1	-1.02861	0.116512	0.412182
KLC4_S460_M1	-0.788876	0.250586	0.547738
KLC4_S590_M1	-0.848639	0.358747	0.623824
KMT2A_S3036_M1	0.586996	0.289469	0.570021
KMT2A_S3036_M2	4.75208	5.83126e-08	2.23219e-05
KMT2A_T3038_M2	1.86424	0.000340497	0.012974
KMT2D_S2274_M1	0.459819	0.327526	0.59574
KPNA2_S62_M1	-0.454466	0.440685	0.682561
KRT18_S18_M1	0.119601	0.654429	0.822438
KRT18_S34_M1	-0.0635016	0.895043	0.952001
KRT18_S53_M1	0.265854	0.468111	0.707484
KRT18_S60_M1	0.364478	0.344025	0.605412
KRT18_S7_M1	-0.959625	0.0111993	0.148805
KRT8_S24_M1	0.0388796	0.929366	0.962938
KRT8_Y427_M1	0.230138	0.65067	0.821099
L1CAM_S1248_M1	0.780232	0.027878	0.225324
LAMTOR1_T30_M1	-0.299091	0.329467	0.59607
LARP1_S143_M1	-0.361642	0.227272	0.523097
LARP1_S548_M1	0.483592	0.0895885	0.381158
LARP1_S766_M1	0.0112106	0.977497	0.986615
LARP1_S774_M1	-0.124186	0.691153	0.842962
LARP1_S824_M1	0.244213	0.484488	0.716084
LARP1_S90_M1	-0.0990505	0.752523	0.869596
LARP1_T526_M1	0.283587	0.665855	0.830196
LARP1_T649_M1	0.133202	0.766503	0.877313
LARP4_S583_M1	0.157967	0.637084	0.812166
LARP4_T649_M1	-0.129289	0.722775	0.85178
LARP4B_S568_M1	-0.0980355	0.715525	0.851354
LARP7_S261_M1	0.0633578	0.90801	0.955743
LARP7_S298_M1	0.62417	0.226055	0.522258
LASP1_Y171_M1	-1.08263	0.283973	0.565682
LENG1_S59_M1	-1.18579	0.00925132	0.131539
LEO1_S630_M1	0.227275	0.587693	0.783343
LIG1_S51_M1	-0.161572	0.677266	0.835855
LIG1_T183_M1	-1.59741	0.0181132	0.183397
LIG1_T195_M1	0.265875	0.700754	0.848154
LIG3_S210_M1	0.414898	0.306582	0.579852
LIMA1_S362_M1	-0.0211092	0.948078	0.970596
LIMA1_S374_M1	0.093072	0.748756	0.867371
LIMA1_S490_M1	0.554176	0.0701941	0.338424
LIMA1_S604_M1	0.12647	0.789147	0.891122
LIMA1_S609_M1	0.261659	0.37799	0.639852
LIMCH1_S493_M1	0.902341	0.305663	0.579852
LIMCH1_S718_M1	-0.151766	0.669132	0.831867
LMNA_S22_M1	-0.547491	0.062985	0.322741
LMNA_S390_M1	0.0914698	0.740577	0.863118
LMNA_S390_M2	0.438162	0.468632	0.707484
LMNA_S392_M1	0.757722	0.184455	0.487663
LMNA_S392_M2	0.438162	0.468632	0.707484
LMNA_S632_M1	-1.2204	0.0111123	0.148805
LMNA_S636_M1	-0.525521	0.131849	0.430217
LMNB1_S23_M1	-0.140751	0.750396	0.868793
LMNB2_S37_M1	-0.144488	0.744375	0.864979
LMNB2_S405_M1	-0.528862	0.0686262	0.333011
LMNB2_S405_M2	-1.04442	0.204638	0.507703
LMNB2_S407_M2	-1.04442	0.204638	0.507703
LMNTD2_S332_M1	0.816845	0.125027	0.422888
LMO7_S1026_M1	0.237743	0.549265	0.752604
LMO7_S1493_M1	-0.655729	0.219892	0.517941
LMO7_S1510_M1	-0.527472	0.406272	0.662749
LMO7_S1593_M1	0.0645681	0.856293	0.929439
LMO7_S867_M1	0.718058	0.100757	0.3985
LMO7_S960_M1	-1.49794	0.000170763	0.00836339
LMO7_S988_M1	-0.063516	0.852415	0.926309
LMO7_T1048_M1	-0.215308	0.494075	0.721583
LNPK_S182_M2	-1.01942	0.115825	0.411345
LNPK_S194_M1	-1.19574	0.00573477	0.0998135
LNPK_S194_M2	-1.01942	0.115825	0.411345
LRBA_S10_M1	-0.778392	0.197969	0.502735
LRBA_S1767_M1	0.87829	0.0120861	0.156077
LRCH4_S25_M1	0.141022	0.695709	0.846334
LRFN4_S626_M1	0.282949	0.396206	0.652392
LRP2_S2230_M3	0.120429	0.912454	0.955743
LRP2_T2226_M3	0.120429	0.912454	0.955743
LRP2_T2235_M3	0.120429	0.912454	0.955743
LRRC47_S520_M1	-1.1033	0.00337906	0.0671348
LRRC47_T522_M1	0.235419	0.426543	0.675994
LRRFIP1_S120_M1	-1.4174	0.0142376	0.169767
LRRFIP2_S328_M1	-0.359321	0.307753	0.580241
LRWD1_S212_M1	0.666862	0.0874867	0.375944
LRWD1_S243_M1	0.0941582	0.841408	0.920406
LSM11_S10_M2	-0.603025	0.255948	0.54789
LSM11_S15_M2	-0.452136	0.291613	0.570946
LSM14A_S182_M2	0.242791	0.615467	0.798201
LSM14A_S183_M1	0.155807	0.683159	0.8394
LSM14A_S183_M2	-0.0926455	0.852171	0.926309
LSM14A_S192_M1	-0.126335	0.755678	0.870274
LSM14A_S192_M2	0.275992	0.552091	0.75437
LSM14A_S216_M1	0.149951	0.622672	0.801172
LSM14A_T194_M2	0.275992	0.552091	0.75437
LYN_S13_M1	0.630595	0.153016	0.453914
LYSMD2_S33_M1	-0.59504	0.26593	0.552334
MACF1_S4521_M1	0.0838232	0.791974	0.892401
MAD1L1_S428_M1	0.392021	0.38749	0.648848
MAF1_S75_M1	0.262857	0.667629	0.831477
MAGED2_S247_M1	-0.252613	0.656937	0.823364
MAP1S_S631_M2	1.11716	0.027656	0.225324
MAP1S_S632_M2	1.11716	0.027656	0.225324
MAP2K2_T394_M1	-1.01909	0.315203	0.584695
MAP3K20_S593_M1	0.429358	0.121438	0.418163
MAP3K7_S439_M1	-1.00501	0.0806042	0.35965
MAP4_S1151_M1	-0.267562	0.410058	0.664962
MAP4_S280_M1	-0.339059	0.513228	0.731965
MAP4_T521_M1	-0.515577	0.279386	0.563293
MAP4_T571_M1	-1.05735	0.00183041	0.0481857
MAP4K4_S805_M1	0.425845	0.25627	0.54789
MAP7_S365_M1	-1.57117	0.0162941	0.17913
MAP7D1_S548_M1	-2.45534	0.000125051	0.00693045
MAP7D1_S86_M1	-0.634287	0.212103	0.514027
MAPK1IP1L_S15_M1	-1.18091	0.115649	0.411345
MAPT_S552_M2	-1.72234	0.123363	0.421758
MAPT_T548_M2	-1.71605	0.124656	0.422888
MARCKS_S101_M1	0.623595	0.218984	0.517941
MARCKS_S118_M1	-0.363483	0.52497	0.740513
MARCKS_S118_M2	-0.571096	0.380964	0.642306
MARCKS_S134_M1	-7.39219	6.26709e-10	6.59925e-07
MARCKS_S135_M1	-0.460829	0.331353	0.59703
MARCKS_S145_M1	0.321001	0.367019	0.629432
MARCKS_S167_M1	0.691815	0.0370885	0.259496
MARCKS_S170_M1	1.29847	0.129418	0.42705
MARCKS_S27_M1	-0.556847	0.174494	0.474679
MARCKS_S46_M1	-0.473463	0.305547	0.579852
MARCKS_S52_M1	0.52329	0.0798925	0.357987
MARCKS_S77_M1	-0.319625	0.647303	0.819243
MARCKS_S81_M1	-0.440743	0.541707	0.75055
MARCKS_T120_M2	-0.249687	0.706252	0.8493
MARCKS_T150_M1	0.939236	0.173614	0.474679
MARCKSL1_S104_M1	0.701006	0.224676	0.522258
MARCKSL1_S22_M1	-0.527178	0.16469	0.463685
MARCKSL1_T148_M1	0.256602	0.547296	0.752604
MAST2_S74_M1	-0.858669	0.251098	0.547738
MATR3_S188_M1	1.0052	0.0165217	0.17913
MATR3_S195_M1	-0.299884	0.762184	0.8757
MAVS_S222_M1	1.15358	0.00558108	0.098771
MCF2L_S620_M1	0.418952	0.492558	0.720466
MCM2_S139_M1	1.08409	0.0199604	0.195519
MCM2_S13_M1	-0.417665	0.299159	0.576949
MCM2_S27_M1	0.154129	0.680443	0.83704
MCM4_S131_M1	-0.221391	0.80436	0.898193
MCM6_S13_M1	-0.0979635	0.856898	0.929439
MCM6_S271_M1	0.0537128	0.934267	0.964898
MCMBP_S154_M1	-0.828232	0.22061	0.518532
MDC1_S793_M1	1.19013	0.161593	0.461438
MDC1_S995_M1	0.0569444	0.92956	0.962938
MDC1_T966_M1	1.52801	0.0399502	0.267946
MECOM_S624_M1	-0.0160242	0.963725	0.980012
MED1_S1536_M1	0.494683	0.20329	0.507703
MED1_T1051_M1	0.72467	0.107956	0.4024
MEF2A_S235_M1	-0.800454	0.0135053	0.166528
MEF2C_S222_M1	-0.340528	0.211373	0.51344
MEF2C_S228_M1	-0.099966	0.769304	0.878975
MEF2D_S180_M1	-0.390692	0.288629	0.570021
MEF2D_S231_M1	-1.13676	0.0029993	0.0625398
MEF2D_S251_M1	-0.470896	0.144821	0.445245
MEIKIN_S223_M3	0.801586	0.104824	0.3985
MEIKIN_T213_M3	0.801586	0.104824	0.3985
MEIKIN_T216_M3	0.801586	0.104824	0.3985
MEPCE_S216_M2	1.12297	0.0103998	0.14315
MEPCE_S217_M2	1.3466	0.021128	0.199531
MEPCE_T213_M2	0.711537	0.126134	0.422888
MEPCE_T291_M1	-0.500735	0.635295	0.810867
MET_S990_M1	0.414763	0.390837	0.648848
MEX3C_S545_M2	0.262446	0.482517	0.715258
MEX3C_T547_M2	0.262446	0.482517	0.715258
MIA2_T1200_M1	-0.44946	0.146623	0.447791
MIA3_S1906_M1	-1.06154	0.0183835	0.184745
MICALL1_S295_M1	-1.54814	0.000919893	0.0293529
MICALL1_S578_M1	-0.0652342	0.827353	0.912753
MIEF1_S59_M1	0.168759	0.568172	0.76683
MIER1_S377_M1	0.315558	0.309073	0.581506
MIGA2_S276_M1	1.11337	0.0202584	0.195707
MINK1_S763_M1	0.609959	0.217114	0.517941
MISP_S394_M1	0.526514	0.0876489	0.375944
MKI67_S308_M1	1.27727	0.0661399	0.327803
MLF2_S238_M1	-0.531086	0.245052	0.542671
MLLT3_S483_M1	0.700767	0.313819	0.584695
MOCOS_S530_M1	-0.661495	0.352119	0.615916
MON1B_S59_M2	-0.042826	0.904639	0.953539
MON1B_S61_M1	-0.209073	0.531047	0.744102
MON1B_S61_M2	-0.042826	0.904639	0.953539
MORC2_S615_M1	0.372468	0.31478	0.584695
MORC2_S725_M2	0.406006	0.362119	0.62618
MORC2_S730_M2	0.517829	0.174637	0.474679
MPDZ_S1595_M1	-0.0248498	0.950543	0.972037
MPDZ_S230_M1	0.492201	0.124953	0.422888
MPDZ_S354_M1	0.236889	0.397475	0.65295
MPDZ_S483_M1	0.210511	0.588585	0.78354
MPP5_Y243_M1	0.686853	0.0839931	0.36852
MPZL1_Y241_M1	-0.185513	0.572156	0.770435
MPZL1_Y263_M1	0.266303	0.414701	0.668646
MRTFA_S385_M1	0.527871	0.145607	0.446871
MRTFB_S66_M1	-0.563824	0.282311	0.565159
MRTFB_S921_M1	-0.553661	0.169865	0.471354
MSH6_S137_M1	-0.0342798	0.931383	0.962978
MSH6_S830_M1	-0.512859	0.292055	0.571019
MTA2_S435_M1	0.191031	0.71146	0.849396
MTCL1_S306_M1	-0.270564	0.485369	0.716278
MTDH_S298_M1	1.01762	0.0158893	0.17913
MTDH_S426_M1	0.546846	0.315734	0.584695
MTFR1_S119_M1	1.23125	0.0159006	0.17913
MTMR2_S58_M1	-0.259445	0.439952	0.682561
MTMR3_S647_M1	0.352704	0.508718	0.730906
MTMR3_T731_M1	-0.588556	0.0546498	0.292113
MTMR3_Y614_M1	-0.564527	0.284222	0.565682
MTMR4_S8_M1	-0.341363	0.434862	0.681414
MTMR6_S561_M1	0.542566	0.329373	0.59607
MTMR6_S611_M1	0.714133	0.148237	0.449189
MTOR_S2448_M1	0.0865944	0.832549	0.917024
MTSS1L_Y337_M1	0.340984	0.353321	0.616993
MYBBP1A_S1267_M1	0.951473	0.0785919	0.354421
MYCBP2_S2681_M2	0.356394	0.345563	0.607476
MYCBP2_S2789_M1	-1.25847	0.000691476	0.0234879
MYCBP2_S3505_M1	0.415113	0.334505	0.599036
MYCBP2_T2683_M2	0.293913	0.430888	0.678811
MYCBP2_Y2874_M1	0.204443	0.645381	0.817646
MYCBP2_Y3431_M1	0.362457	0.225254	0.522258
MYH9_S1943_M1	-0.390523	0.669409	0.831867
MYL12B_S20_M1	-2.39726	0.025685	0.21655
MYL12B_T19_M1	-0.0051331	0.989222	0.993942
MYO18A_S2007_M1	-0.632645	0.16875	0.46992
MYO18A_S2020_M1	-0.383316	0.346001	0.607738
MYO1C_S408_M1	0.698824	0.18475	0.487663
MYO9B_S1290_M1	-1.47217	0.0126524	0.159089
MYPN_S561_M1	-0.406274	0.371166	0.633449
MYPN_S644_M1	-0.810064	0.0241728	0.209506
NAB1_S183_M1	-0.228436	0.367505	0.629752
NAV1_S1000_M1	1.62304	0.00174132	0.0464204
NAV1_S1014_M1	0.887342	0.0884071	0.377658
NAV1_S90_M1	-1.69838	0.000246641	0.0106191
NCK1_S85_M1	-0.753052	0.138199	0.439169
NCKAP5L_S436_M1	1.50716	0.0210876	0.199531
NCKAP5L_S473_M1	1.47403	0.0778406	0.352543
NCL_S563_M1	-0.019123	0.953423	0.97322
NCOA2_S565_M1	-0.477608	0.104986	0.3985
NCOA2_S736_M1	0.318976	0.549143	0.752604
NCOA3_S857_M1	-0.0516034	0.930678	0.962978
NCOA6_S1481_M1	0.590147	0.214957	0.516522
NCOR1_S1472_M1	-0.202571	0.591839	0.786245
NCOR1_S1977_M1	-0.440238	0.348742	0.611532
NCOR1_S2120_M1	0.298011	0.436864	0.682272
NCOR1_S2151_M1	0.137398	0.794534	0.89385
NCOR1_S2184_M1	0.544905	0.297359	0.576117
NCOR1_S224_M1	0.0763993	0.909592	0.955743
NCOR2_S1018_M1	0.8754	0.0185012	0.184745
NCOR2_S2054_M1	0.400549	0.489012	0.718673
NCOR2_S2223_M1	0.352725	0.59662	0.78833
NCOR2_S2258_M1	0.756198	0.209804	0.512058
NCOR2_S956_M1	0.0535822	0.910088	0.955743
NEDD4L_S448_M1	0.126546	0.632833	0.809687
NEDD4L_S475_M1	-0.523593	0.190887	0.496307
NEK9_T333_M1	-0.958099	0.259815	0.54789
NELFA_S363_M1	-0.123895	0.715027	0.851354
NELFB_S557_M1	0.148106	0.747733	0.86714
NELFE_S115_M1	0.0585401	0.894095	0.951617
NELFE_S51_M1	-0.00150691	0.997415	0.997889
NES_S680_M1	1.30419	0.000761978	0.0250739
NF1_S2597_M1	0.374973	0.501722	0.727203
NFATC2IP_S369_M1	-0.591011	0.173201	0.474679
NFATC4_S295_M1	-0.875724	0.0112346	0.148805
NFIC_S323_M1	0.0416555	0.914302	0.955743
NFIC_S339_M1	0.156384	0.766956	0.877355
NHS_S1329_M1	0.694405	0.147384	0.448146
NHS_T997_M1	1.15183	0.00170406	0.0460097
NIPBL_S2658_M1	0.781997	0.045049	0.272941
NIPBL_S318_M1	2.38116	0.000248904	0.0106191
NKAP_S149_M1	-0.0915667	0.827312	0.912753
NMT1_S47_M1	-0.365791	0.40505	0.661929
NOC2L_S49_M1	-0.717283	0.123295	0.421758
NOC2L_S49_M2	-0.408794	0.592604	0.786245
NOC2L_S56_M2	-0.408794	0.592604	0.786245
NOL4L_S130_M1	0.224725	0.568386	0.76683
NOLC1_S643_M1	-0.27913	0.414886	0.668646
NOLC1_S698_M1	0.310022	0.446901	0.690516
NONO_T440_M2	0.239738	0.686312	0.839845
NONO_T450_M1	0.0614132	0.903205	0.953539
NONO_T450_M2	0.239738	0.686312	0.839845
NOP2_S732_M1	0.480759	0.115664	0.411345
NOP2_S786_M1	0.57556	0.163309	0.461717
NOP58_S351_M1	0.0291375	0.941108	0.966816
NPM1_S260_M1	-0.168719	0.671142	0.831867
NPM1_S70_M1	0.210661	0.570614	0.769342
NPM1_Y67_M1	1.19152	0.0668795	0.328318
NR3C1_S134_M1	-1.0831	0.0595887	0.312174
NR4A1_S351_M1	1.32518	0.00357112	0.0702877
NRBF2_S113_M1	-0.703141	0.058988	0.310572
NRDC_S94_M1	-0.711906	0.509136	0.730906
NSF_S207_M1	0.827138	0.0469713	0.274021
NSFL1C_S114_M1	-0.767059	0.226105	0.522258
NSFL1C_S140_M1	-1.0411	0.121556	0.418163
NSUN2_S456_M1	-3.22223	0.000128974	0.00696459
NUCB1_S369_M1	0.274974	0.544573	0.752604
NUCKS1_S181_M1	-2.74493	0.153029	0.453914
NUCKS1_S204_M2	-3.61383	0.0241784	0.209506
NUCKS1_S214_M1	-3.2003	0.113117	0.411345
NUCKS1_S214_M2	-2.91391	0.0515102	0.284904
NUFIP1_S403_M1	0.0566853	0.898705	0.952062
NUFIP2_S572_M1	0.378004	0.325825	0.595132
NUFIP2_S629_M1	1.07295	0.0480394	0.276539
NUFIP2_S652_M1	0.994494	0.0177188	0.181008
NUMA1_S1757_M1	0.603047	0.275119	0.558727
NUP153_S516_M1	0.67655	0.0639602	0.325363
NUP160_S1157_M1	0.133206	0.601874	0.792217
NUP210_T1844_M1	0.151238	0.610683	0.795852
NUP214_S433_M1	0.822613	0.0322854	0.2429
NUP214_S678_M1	-0.00967519	0.978182	0.986615
NUP50_S221_M1	-1.46393	0.0277383	0.225324
NUP88_S50_M1	3.79793	1.1033e-05	0.00104951
NUP88_S517_M1	-0.807591	0.137703	0.438969
NUP98_S612_M1	0.262767	0.374056	0.636095
NUP98_S623_M1	0.167617	0.58321	0.78033
NUP98_S934_M1	0.209062	0.506882	0.730759
OGFR_S378_M1	-1.01828	0.327385	0.59574
OPTN_Y533_M1	-0.747697	0.0816824	0.362154
OSBP_S379_M1	-0.0725427	0.86871	0.935807
OSBP_S382_M1	0.870358	0.126321	0.422888
OSBPL10_S209_M1	0.778031	0.0702238	0.338424
OSBPL10_S209_M2	1.68486	0.0043536	0.0804269
OSBPL10_S223_M1	-0.520698	0.348343	0.611342
OSBPL10_S223_M2	1.72347	0.00336745	0.0671348
OSBPL11_S15_M1	0.719857	0.312336	0.584611
OSBPL11_S172_M1	1.25381	0.0672633	0.329263
OSBPL11_S174_M1	0.587686	0.196019	0.500382
OSBPL11_S177_M1	0.892796	0.0482738	0.276539
OSBPL11_S181_M1	-0.725156	0.0380488	0.262806
OSBPL11_S189_M1	1.04998	0.195763	0.500382
OSBPL11_T27_M1	0.257032	0.362514	0.626296
OSBPL3_S251_M1	0.218948	0.495463	0.722607
OSBPL3_S372_M1	0.822401	0.192314	0.498784
OSBPL9_S326_M1	0.133079	0.779458	0.884457
OSBPL9_S329_M1	4.4131	5.03627e-07	0.000117849
OTUD5_S64_M1	-1.30129	0.102465	0.3985
OTUD7B_S449_M1	-0.488365	0.219397	0.517941
OXCT1_S170_M1	1.22291	0.0616642	0.319019
PA2G4_S2_M2	-0.0248631	0.951729	0.972037
PA2G4_T11_M2	-0.0248631	0.951729	0.972037
PABPN1_S150_M1	0.269607	0.548303	0.752604
PACS1_T46_M1	-2.49507	0.0123252	0.156367
PACSIN3_S319_M1	0.207148	0.507645	0.730759
PAFAH1B2_S6_M1	-0.255445	0.710926	0.8493
PAGR1_S67_M1	0.0803458	0.889948	0.948654
PAICS_S27_M1	0.205378	0.771397	0.879092
PAK2_S141_M1	-1.3663	0.20522	0.508462
PAK4_S181_M1	-0.776492	0.209887	0.512058
PAK4_S474_M1	0.442811	0.297228	0.576117
PAK4_Y480_M1	0.356919	0.322056	0.590549
PALLD_S641_M1	-0.201591	0.710156	0.8493
PALLD_S893_M1	-0.388444	0.337246	0.599765
PALM_S116_M2	-0.0130881	0.977932	0.986615
PALM_S124_M2	-0.0130881	0.977932	0.986615
PAPOLA_S537_M1	-0.176965	0.596675	0.78833
PARD3_S144_M1	0.0862231	0.765992	0.877205
PARD3_S695_M1	0.0384106	0.898438	0.952062
PARD3_S873_M1	-1.15416	0.00253153	0.0575114
PARN_S557_M1	0.081181	0.826087	0.912753
PARN_S619_M1	0.20789	0.54902	0.752604
PARVA_S14_M2	0.591449	0.405729	0.662375
PARVA_S19_M1	-0.250315	0.485681	0.716278
PARVA_S19_M2	0.637779	0.382151	0.642306
PATJ_S522_M1	0.0539648	0.847567	0.924379
PAXX_S152_M1	-0.733105	0.427552	0.675994
PCBP2_S173_M1	-1.17141	0.188784	0.492055
PCBP2_S189_M1	-0.907311	0.281035	0.564751
PCDH7_S1000_M2	1.28826	0.0150647	0.176257
PCDH7_S1011_M1	0.43426	0.37826	0.639852
PCDH7_S1011_M2	1.09768	0.0452032	0.272941
PCDH7_S974_M1	1.48362	0.00145078	0.0412884
PCDH7_S989_M1	0.938602	0.0858871	0.372945
PCDH7_T1004_M2	2.11183	0.000278327	0.0112723
PCIF1_S144_M1	-0.13632	0.572526	0.770441
PCM1_S65_M1	0.629484	0.11542	0.411345
PCM1_S93_M1	0.672268	0.0604401	0.315848
PCSK9_S688_M1	1.24249	0.131596	0.430217
PDCD4_S457_M1	-0.801012	0.382045	0.642306
PDCD4_S94_M1	-0.900029	0.0867024	0.374939
PDE3A_S492_M1	0.443434	0.257222	0.54789
PDE4D_T350_M1	-1.0614	0.137558	0.438969
PDHA1_S232_M1	3.4978	5.36828e-06	0.000665035
PDHA1_S293_M1	0.572256	0.28494	0.565682
PDHA1_S293_M2	0.71474	0.312236	0.584611
PDLIM5_S360_M1	-0.373523	0.426642	0.675994
PDLIM7_S217_M1	1.10831	0.116435	0.412182
PDPK1_S241_M1	-0.686494	0.263255	0.549971
PDS5A_S1305_M1	-0.0116807	0.971606	0.983587
PDS5B_S1283_M1	0.503535	0.0930168	0.388677
PDS5B_S1358_M1	0.424753	0.217975	0.517941
PDZD8_S521_M1	-1.36097	0.0529699	0.288255
PDZD8_S538_M1	0.876644	0.300755	0.577384
PEA15_S116_M1	-1.42999	0.29585	0.574452
PELP1_T745_M1	2.49764	0.0163504	0.17913
PER1_S704_M1	0.592467	0.143319	0.443025
PEX19_S147_M1	-0.134974	0.791123	0.892401
PFKFB2_S466_M1	-0.702829	0.478946	0.713338
PFKFB2_S483_M1	-0.752411	0.393971	0.650563
PFKFB2_S483_M2	0.341249	0.719859	0.85178
PFKFB2_S493_M2	0.341249	0.719859	0.85178
PGAM1_S118_M1	-0.614545	0.530743	0.744102
PGK1_S203_M1	-1.14186	0.173375	0.474679
PGM1_S117_M1	-1.29907	0.204047	0.507703
PGM2_S165_M1	-1.27695	0.258923	0.54789
PGM3_S64_M1	-1.2917	0.202673	0.506922
PGRMC1_S181_M1	-0.750828	0.139279	0.440855
PGRMC2_S90_M1	0.334285	0.241376	0.538493
PHACTR4_S118_M1	-0.697053	0.183057	0.486764
PHACTR4_S176_M1	-0.960878	0.0109071	0.148196
PHACTR4_S344_M2	-0.753181	0.183615	0.487634
PHACTR4_S590_M1	-0.670825	0.134387	0.432499
PHACTR4_S628_M1	-0.739767	0.112869	0.411345
PHACTR4_T349_M2	-0.92925	0.129073	0.42705
PHACTR4_T358_M2	-1.29222	0.0466646	0.272988
PHC3_T609_M2	2.9242	1.01655e-05	0.00101945
PHC3_T614_M2	1.94378	0.000158279	0.00833339
PHF3_S1133_M1	0.911298	0.044734	0.272941
PHLDA2_S144_M1	-1.43921	0.000232898	0.0105125
PHRF1_S1202_M1	0.302648	0.540134	0.748862
PI4K2A_S462_M1	0.665956	0.0963639	0.394506
PI4K2A_S47_M2	2.20306	0.00201126	0.0510328
PI4K2A_S51_M2	2.09609	0.00256699	0.0575114
PI4K2A_Y465_M1	-0.200039	0.561174	0.76149
PI4KB_S277_M1	-1.98326	0.000617739	0.0216826
PIAS1_S503_M1	0.268265	0.643911	0.816914
PIK3C2A_S259_M1	2.25725	0.000124725	0.00693045
PIK3R2_S262_M2	3.12163	3.21812e-06	0.000451824
PIK3R2_S263_M2	3.12163	3.21812e-06	0.000451824
PIKFYVE_S1714_M1	0.0811396	0.78457	0.888336
PIKFYVE_S1754_M1	-0.570326	0.419447	0.672776
PIKFYVE_S307_M1	1.43719	0.0093064	0.131539
PITPNM1_S300_M1	-0.37524	0.185195	0.487663
PKM_S37_M1	0.744258	0.361317	0.62618
PKMYT1_S143_M1	-1.02056	0.198588	0.502735
PKN2_S583_M1	-0.536081	0.147467	0.448146
PKN2_T958_M1	-0.190743	0.624084	0.802394
PLA2G4A_S437_M1	-0.330912	0.645653	0.817646
PLA2G4A_T268_M1	-0.381256	0.531755	0.744441
PLCB3_S537_M1	0.864117	0.217076	0.517941
PLCD3_S105_M1	0.732556	0.263368	0.549971
PLEC_S125_M1	0.30646	0.511348	0.731093
PLEC_S1435_M1	0.649686	0.318797	0.587905
PLEC_S4382_M1	1.0204	0.0202437	0.195707
PLEC_S4386_M1	-0.271475	0.361565	0.62618
PLEC_S4396_M2	0.814383	0.219735	0.517941
PLEC_S4622_M1	-0.0231058	0.931885	0.962978
PLEC_S4642_M1	-0.168398	0.722977	0.85178
PLEC_Y4393_M1	0.493217	0.35901	0.623824
PLEC_Y4393_M2	0.875417	0.255015	0.54789
PLEKHA5_S855_M1	-0.0915049	0.813564	0.902722
PLEKHF1_S227_M1	-0.529732	0.136362	0.43644
PLEKHG2_S1261_M2	0.563876	0.394168	0.650563
PLEKHG2_T1257_M2	0.563876	0.394168	0.650563
PLEKHG3_S76_M1	0.559536	0.1612	0.461259
PLIN5_S277_M1	-0.996009	0.0212877	0.199817
PML_S403_M1	-0.080937	0.79569	0.894674
PML_S518_M2	0.413772	0.453695	0.695401
PML_S527_M1	-0.38789	0.226411	0.522258
PML_S527_M2	0.38095	0.480491	0.713621
PNISR_S211_M1	0.465095	0.548019	0.752604
PNKP_S388_M2	0.215826	0.529162	0.743935
PNKP_Y391_M2	0.215826	0.529162	0.743935
PNPLA2_S428_M1	0.17108	0.799871	0.89698
PNPLA2_S476_M1	-0.173043	0.683756	0.839463
POGZ_S425_M1	-0.0483107	0.917923	0.956813
POLA1_S186_M1	-0.00732189	0.987404	0.992676
POLA2_S141_M1	-0.14461	0.763433	0.876205
POLA2_S152_M1	-0.889976	0.00841451	0.124719
POLD3_S307_M1	-0.129663	0.718784	0.85178
POLDIP2_S290_M1	-0.88271	0.018685	0.184745
POLDIP2_T292_M1	0.852587	0.0814556	0.36191
POLE_S1297_M1	0.562203	0.102436	0.3985
POLR2A_Y1916_M1	0.550777	0.083793	0.368409
POP1_S730_M1	0.0646251	0.903854	0.953539
POU2F1_S448_M1	-0.855897	0.0328761	0.243793
PPA2_S317_M1	-2.02147	0.065639	0.327803
PPAN-P2RY11_S359_M1	0.76779	0.0656339	0.327803
PPHLN1_S133_M1	0.522164	0.307272	0.579852
PPP1CA_Y306_M1	-0.375022	0.392873	0.650563
PPP1R10_S313_M1	1.23648	0.0312237	0.239117
PPP1R12A_S409_M1	0.460564	0.243666	0.54138
PPP1R18_S224_M1	0.164171	0.50153	0.727203
PPP1R18_S432_M1	0.547677	0.151058	0.453174
PPP1R3F_S14_M2	0.765521	0.143267	0.443025
PPP1R3F_S18_M2	0.765521	0.143267	0.443025
PPP4R2_S159_M1	0.398756	0.424923	0.675897
PPP4R2_S226_M1	-0.159778	0.650719	0.821099
PPP4R3A_S741_M1	0.294717	0.654271	0.822438
PPP4R3A_S768_M1	-1.58003	0.00023461	0.0105125
PPP4R3A_S777_M1	-0.601094	0.366462	0.629037
PPP6R1_S759_M1	-0.390469	0.520922	0.737005
PRCC_S241_M1	0.449106	0.566681	0.766394
PRKAB1_S108_M1	-0.0912711	0.793731	0.89385
PRKAB2_S108_M1	0.730239	0.202538	0.506922
PRKAR1A_S77_M2	-0.426884	0.258948	0.54789
PRKAR1A_S83_M1	-0.815052	0.211233	0.51344
PRKAR1A_S83_M2	-0.426884	0.258948	0.54789
PRKAR1B_S83_M1	-0.734217	0.0813513	0.36191
PRKAR2A_S58_M1	0.119034	0.80219	0.898193
PRKAR2A_S58_M2	1.23045	0.007006	0.111503
PRKAR2A_T54_M2	1.28835	0.00642759	0.107433
PRKCA_S226_M1	-0.878275	0.315946	0.584695
PRKCD_S299_M1	0.818303	0.00776483	0.119363
PRKCD_S304_M1	-0.189852	0.571492	0.770034
PRKCD_S664_M1	-0.118107	0.710605	0.8493
PRKCD_Y313_M1	-0.388411	0.332749	0.597926
PRKD2_S200_M1	-1.03292	0.0618042	0.319019
PRKD2_S710_M1	0.892086	0.0511149	0.284783
PRKD3_S213_M1	0.838054	0.0242354	0.209506
PRKD3_S391_M1	0.139265	0.757559	0.871337
PRKD3_S735_M1	0.991522	0.111974	0.411345
PRKRA_S18_M1	0.178771	0.536753	0.746098
PROSER2_S179_M1	-0.471194	0.230308	0.524704
PROSER2_S311_M1	-0.562226	0.0485377	0.276539
PRPF4B_S366_M2	0.141065	0.705308	0.8493
PRPF4B_S368_M2	0.141065	0.705308	0.8493
PRRC1_S254_M1	1.18542	0.161833	0.461438
PRRC2A_S1219_M1	0.63125	0.076445	0.352066
PRRC2A_S380_M1	1.71374	0.00126599	0.0375518
PRRC2B_S226_M1	0.108478	0.748542	0.867371
PRRC2B_S480_M1	0.55254	0.141578	0.443025
PRRC2B_S556_M1	0.320997	0.293031	0.57141
PRRC2C_S2013_M1	-0.256968	0.505949	0.730759
PRRC2C_S2105_M1	0.630644	0.125416	0.422888
PSEN1_S43_M1	0.370045	0.237427	0.533072
PSIP1_S177_M1	0.443068	0.386446	0.64849
PSMA2_S7_M1	0.270805	0.312717	0.584611
PSMC1_T434_M1	-0.156344	0.680103	0.83704
PSMC3_S9_M1	0.19643	0.537073	0.746098
PSMD1_S277_M2	-0.788934	0.0795018	0.356995
PSMD1_T273_M1	-0.179159	0.559267	0.760863
PSMD1_T273_M2	-0.788934	0.0795018	0.356995
PSMD1_T311_M1	-0.754442	0.0699838	0.338424
PSMD11_S14_M1	0.274988	0.471678	0.708909
PSMD2_S16_M1	-0.45072	0.116648	0.412182
PSME4_S1121_M1	0.200361	0.737576	0.862006
PSMF1_S153_M1	-1.12756	0.208749	0.512058
PTK2B_S375_M1	-0.426729	0.440491	0.682561
PTMA_S9_M1	-1.34615	0.204279	0.507703
PTMS_S5_M1	-1.07552	0.274543	0.558635
PTPN1_S352_M1	0.0167281	0.959806	0.97697
PTPN11_Y584_M1	-0.886093	0.247538	0.544208
PTPN2_S304_M1	-0.106797	0.849365	0.925193
PTPN23_S1123_M1	-0.625154	0.0493454	0.277183
PTPRQ_S991_M1	-0.913894	0.111218	0.411345
PTTG1_S165_M1	-0.853419	0.0767407	0.352066
PUM1_S209_M1	0.5416	0.428568	0.676439
PUM2_S136_M1	1.222	0.0170413	0.181008
PUM2_S182_M1	0.134677	0.678095	0.835986
PUM2_S82_M1	-0.03817	0.910417	0.955743
PWP1_S485_M1	-1.09146	0.168912	0.46992
PWWP2A_S81_M1	1.25854	0.00108471	0.0332987
PXN_S85_M1	-1.19842	0.049356	0.277183
PYGO2_T302_M1	-0.419635	0.50527	0.730759
QRICH1_S345_M1	-0.0131787	0.97491	0.985201
QSER1_S615_M1	0.616742	0.349564	0.612464
QSER1_Y493_M1	0.153591	0.770877	0.878975
RAB11FIP1_S545_M1	0.971074	0.162183	0.461438
RAB31_S35_M1	0.712006	0.211946	0.514027
RAB3GAP1_S537_M1	0.28868	0.497882	0.725633
RAB3GAP2_S450_M1	0.901117	0.119998	0.416335
RAB6A_T3_M1	2.83515	3.07388e-05	0.00237918
RAB7A_S72_M1	1.58208	0.0429307	0.272325
RAB8A_S185_M1	0.380037	0.341214	0.603356
RAB9A_T175_M1	0.766015	0.0442424	0.272941
RAD23B_S160_M1	-0.198017	0.707116	0.8493
RAF1_S259_M1	-0.893891	0.206673	0.509665
RAF1_S301_M1	-0.786051	0.0438339	0.272941
RALY_S135_M1	-0.468807	0.36348	0.626423
RAMACL_S36_M1	-0.563989	0.483524	0.716084
RANBP10_S29_M1	-0.125621	0.72312	0.85178
RANBP10_S369_M1	-0.0659153	0.79905	0.896537
RANBP2_S1509_M1	0.846743	0.313403	0.584611
RANBP2_S2276_M2	2.29429	0.0174795	0.181008
RANBP2_S2280_M1	1.50862	0.0153538	0.177302
RANBP2_S2280_M2	1.8277	0.029701	0.232529
RANBP2_S2454_M1	1.65829	0.0357283	0.254883
RANBP2_S2454_M2	-0.920528	0.117661	0.41299
RANBP2_S2510_M1	1.42178	0.124994	0.422888
RANBP2_S2804_M1	0.98519	0.254013	0.54789
RANBP2_S2805_M1	1.53991	0.0749677	0.349296
RANBP2_S3207_M1	2.15259	0.000720766	0.0240942
RANBP2_T2450_M2	-0.920528	0.117661	0.41299
RANBP2_T2613_M1	0.572597	0.203987	0.507703
RANBP3_S126_M1	-0.977465	0.182797	0.486687
RANBP3_S333_M1	-0.857331	0.139416	0.440855
RANGAP1_S442_M1	1.32417	0.0308731	0.238326
RAP1GAP_S484_M1	-0.488817	0.0990581	0.3985
RAPH1_S1154_M1	0.129431	0.684174	0.839463
RAPH1_S610_M1	0.140026	0.718251	0.85178
RAPH1_S880_M2	-0.792922	0.150945	0.453174
RAPH1_S894_M1	-1.20056	0.0680668	0.331059
RAPH1_S894_M2	-0.99438	0.0926755	0.388677
RAPH1_T1153_M1	-0.18592	0.590074	0.784864
RAVER1_S14_M1	0.330438	0.53036	0.744102
RAVER1_S14_M2	0.227675	0.622753	0.801172
RAVER1_S6_M2	0.389842	0.480221	0.713621
RAVER1_T463_M1	0.395397	0.286695	0.567997
RAVER1_T8_M2	-1.80986	0.000101921	0.00608368
RB1_S249_M1	-0.302199	0.32039	0.589607
RB1_S811_M2	-0.697646	0.104301	0.3985
RB1_Y805_M2	-0.439076	0.192871	0.499615
RB1CC1_S237_M1	0.77101	0.0217819	0.202976
RBBP8_S327_M1	0.339732	0.282831	0.565595
RBM10_S723_M1	-0.191934	0.603156	0.792596
RBM12B_S250_M2	0.78426	0.262135	0.549109
RBM12B_S254_M2	0.78426	0.262135	0.549109
RBM14_T206_M1	0.604463	0.232067	0.524955
RBM14_Y226_M1	0.0727984	0.809582	0.901127
RBM14_Y558_M1	-0.684762	0.0638941	0.325363
RBM15_S294_M1	0.379834	0.246194	0.543485
RBM15_S700_M1	0.661435	0.304282	0.579852
RBM15_S741_M1	0.37096	0.575693	0.77322
RBM17_Y214_M1	-0.307417	0.515468	0.733497
RBM23_S128_M1	0.314562	0.426652	0.675994
RBM23_S149_M1	-0.10911	0.742884	0.864372
RBM25_S675_M1	-0.480684	0.136059	0.436136
RBM25_S677_M1	-0.0523545	0.850531	0.925694
RBM26_S127_M1	0.568191	0.358903	0.623824
RBM33_S765_M1	1.1955	0.115635	0.411345
RBM39_S136_M1	0.149119	0.598694	0.789017
RBM39_S97_M1	-0.00535909	0.992218	0.996476
RBM7_S136_M1	0.499593	0.257031	0.54789
RBM7_S204_M1	0.72345	0.199262	0.503172
RBMX_S208_M1	0.623431	0.152606	0.453914
RBMX_S352_M1	0.312351	0.463647	0.704059
RCC1_S11_M1	0.76311	0.379837	0.64149
RCN1_S80_M1	0.179654	0.691261	0.842962
RCOR1_S127_M1	0.434522	0.368647	0.631196
REEP1_S152_M1	0.045679	0.893313	0.951602
REEP3_S152_M1	0.0401795	0.876946	0.942607
REEP4_S152_M1	0.427267	0.215742	0.517487
RELCH_S180_M1	0.582429	0.32056	0.589607
RELCH_T143_M1	-2.70529	9.28883e-05	0.00592796
REPS1_S482_M1	-0.53889	0.0718032	0.340258
RETREG1_S151_M1	0.968372	0.230862	0.524704
RETREG3_S26_M1	1.40103	0.0244033	0.209769
RETREG3_T10_M1	-0.154123	0.594238	0.78758
RFC1_S156_M1	1.15659	0.101364	0.3985
RFLNB_S6_M1	-4.0122	0.0615885	0.319019
RFX1_S159_M1	-0.12937	0.672288	0.831867
RFX1_S204_M1	-0.422957	0.246672	0.543959
RFX7_S1081_M1	3.41647	6.46277e-06	0.000756144
RFX7_Y1086_M1	0.200227	0.654682	0.822438
RGCC_S97_M1	0.399398	0.202536	0.506922
RIC1_S1017_M1	-0.498643	0.0961254	0.394506
RIC1_S1037_M1	-0.224418	0.488308	0.71814
RICTOR_S21_M1	-0.276175	0.410316	0.664962
RIF1_S2144_M1	0.0353658	0.940153	0.966779
RIN1_Y36_M1	-1.4387	0.102022	0.3985
RIPOR1_S351_M1	-0.418015	0.270558	0.555546
RMDN3_S46_M1	1.35412	0.0154066	0.177302
RMI1_S284_M1	0.438206	0.238521	0.533822
RNASEK-C17orf49_S137_M1	-0.314269	0.285781	0.566719
RNF113A_S6_M1	-0.604116	0.507309	0.730759
RNF20_S138_M1	-0.0786376	0.798427	0.896315
RNF34_S254_M1	-0.488891	0.202327	0.506922
RNPEP_S7_M1	-1.3134	0.215095	0.516522
ROBO1_S1055_M1	1.33622	0.0486114	0.276539
ROBO1_S1492_M1	0.45637	0.260206	0.54789
ROBO1_S940_M1	0.556143	0.281307	0.56476
ROBO1_T942_M1	1.34084	0.00148454	0.0416858
ROBO1_Y1038_M1	0.946849	0.160814	0.460782
RPL30_S10_M1	0.00373277	0.992859	0.996644
RPLP2_S74_M2	0.0284718	0.936494	0.964898
RPLP2_S79_M1	-0.191843	0.574207	0.771717
RPLP2_S79_M2	0.0284718	0.936494	0.964898
RPLP2_S86_M1	-0.858971	0.0121861	0.156077
RPP25_S162_M1	-6.61195	3.01987e-10	6.35984e-07
RPRD1B_S134_M1	-0.525638	0.171727	0.474679
RPRD2_S1099_M1	1.35006	0.029678	0.232529
RPRD2_S485_M1	0.213283	0.630438	0.808096
RPRD2_S593_M1	0.316559	0.471159	0.708909
RPRD2_S614_M1	0.175058	0.685881	0.839845
RPRD2_S665_M1	0.718334	0.0442114	0.272941
RPRD2_T732_M1	1.01679	0.149547	0.451861
RPS27_S11_M1	0.0328098	0.912329	0.955743
RPS3_T220_M2	0.784078	0.0239853	0.209506
RPS3_T221_M1	-0.36729	0.198611	0.502735
RPS3_T221_M2	0.784078	0.0239853	0.209506
RPS3A_S263_M1	-0.424527	0.292626	0.57115
RPS6_S235_M2	-0.428468	0.276718	0.560726
RPS6_S236_M2	-0.8477	0.0534275	0.28925
RPS6KA1_S380_M1	0.0633911	0.82506	0.912114
RPS6KA3_S369_M1	-2.58938	3.38305e-05	0.0024568
RPS6KA3_S369_M2	-1.64487	0.195977	0.500382
RPS6KA3_S375_M2	0.798489	0.532703	0.744441
RPS6KA3_S386_M1	0.128141	0.840867	0.920406
RPS6KA3_S715_M1	0.266595	0.586932	0.78298
RPTOR_S863_M1	-0.690805	0.0411024	0.270505
RPTOR_S877_M1	-0.838474	0.0355107	0.254883
RRAGC_S15_M1	0.171404	0.50018	0.727203
RRAS2_S186_M1	1.62389	0.143678	0.443025
RRBP1_S1277_M1	0.81953	0.0442249	0.272941
RREB1_S1167_M1	0.54237	0.213715	0.515423
RRM2_S20_M1	-0.677916	0.322242	0.590549
RSF1_S604_M1	0.32426	0.474993	0.710465
RSF1_Y1363_M1	0.888838	0.0140999	0.169767
RSL1D1_S361_M1	0.567083	0.106323	0.399852
RSL1D1_S427_M1	-0.186948	0.835341	0.91828
RSRC2_S32_M1	0.125942	0.725384	0.853054
RTN3_S229_M1	0.345751	0.373227	0.635936
RTN3_S23_M2	-0.120296	0.859634	0.930795
RTN3_S30_M1	0.0902347	0.890095	0.948654
RTN3_S30_M2	-0.120296	0.859634	0.930795
RTN4_S107_M1	0.630284	0.389508	0.648848
RTN4_S114_M1	-0.101907	0.770405	0.878975
RTN4_S15_M1	0.129272	0.791394	0.892401
RTN4_S15_M2	0.480602	0.152719	0.453914
RTN4_S181_M1	0.566684	0.390972	0.648848
RTN4_S7_M2	0.455774	0.184933	0.487663
RUBCN_S388_M1	-0.0428297	0.925028	0.960132
RUSC2_S536_M1	0.508864	0.234525	0.528811
SAAL1_S6_M1	-0.244205	0.539415	0.748852
SAMD11_S640_M1	-1.28409	0.0239895	0.209506
SAMD4B_S271_M1	-0.465704	0.134514	0.432499
SAMHD1_T592_M1	-0.91526	0.118425	0.414981
SART3_S10_M1	0.662025	0.21844	0.517941
SART3_S650_M1	-0.18655	0.649646	0.821099
SCAF8_S617_M1	0.55527	0.295583	0.574452
SCAMP2_S319_M1	-0.0404506	0.885655	0.946316
SCAP_S851_M1	0.9147	0.0164312	0.17913
SCFD1_S303_M1	0.381584	0.50707	0.730759
SCML2_S511_M1	-0.677413	0.12374	0.42236
SCNM1_S183_M1	-0.585806	0.0538603	0.290102
SCRIB_S1220_M1	0.604131	0.220112	0.517941
SCRIB_S1309_M1	-0.795085	0.0738319	0.344767
SCRIB_S1348_M1	0.335614	0.298948	0.576949
SCRIB_S1448_M1	0.0438781	0.908759	0.955743
SCRIB_S1475_M1	0.360671	0.266842	0.552334
SCRIB_S1561_M1	-0.0593539	0.835149	0.91828
SCRIB_S1566_M1	0.21291	0.479434	0.713561
SCRIB_S835_M1	1.01266	0.0241382	0.209506
SCRIB_S853_M1	1.13407	0.0455748	0.272941
SCRIB_S875_M1	-0.461098	0.162358	0.461438
SCRIB_T826_M1	0.591038	0.0970718	0.395422
SCYL3_S707_M1	-0.724673	0.0166805	0.17923
SDCBP_Y91_M1	2.29965	0.00016678	0.00836339
SDE2_S278_M1	-0.70673	0.0778243	0.352543
SDHA_S98_M2	2.11153	0.016119	0.17913
SDHA_T100_M2	2.11153	0.016119	0.17913
SEC16A_S1069_M1	-0.657245	0.0397069	0.267165
SEC16A_S1964_M1	-0.0168308	0.967285	0.980969
SEC16A_S2083_M1	-0.468746	0.128596	0.426694
SEC22B_S137_M1	0.288083	0.687593	0.840477
SEC23IP_S926_M1	-0.0651797	0.889207	0.948654
SEC24B_S1224_M1	2.13499	2.17547e-05	0.00183262
SEC31A_S1163_M1	-0.452694	0.201256	0.506533
SEC31A_S1163_M2	-0.187238	0.547286	0.752604
SEC31A_S799_M1	-0.185237	0.612447	0.796673
SEC31A_T1161_M2	-0.187238	0.547286	0.752604
SEC61B_S17_M1	0.0305157	0.914899	0.955743
SELENON_S13_M1	0.277062	0.639975	0.813881
SET_S7_M1	-0.58597	0.392235	0.65043
SETD1A_S450_M1	-0.735434	0.251635	0.547745
SETD1A_S470_M1	2.52469	0.000168341	0.00836339
SETX_S947_M1	0.0238373	0.967477	0.980969
SF3B2_S307_M1	0.146732	0.747265	0.867074
SF3B2_S309_M1	0.158546	0.714823	0.851354
SGK1_S74_M1	0.0236932	0.965381	0.980749
SGO1_S256_M1	-0.165976	0.669624	0.831867
SGPP1_S112_M1	0.653335	0.360593	0.625588
SGTA_S305_M1	-0.405761	0.615517	0.798201
SGTA_S77_M1	-0.464695	0.223765	0.521375
SGTA_S77_M2	-0.100804	0.922576	0.959953
SGTA_T81_M1	-1.35093	0.00938793	0.131806
SGTA_T81_M2	-0.100804	0.922576	0.959953
SGTB_S297_M1	-1.62455	0.00162662	0.044489
SH2D4A_S315_M1	-0.403052	0.344102	0.605412
SH3BP4_S246_M1	0.0470288	0.882856	0.945715
SH3KBP1_S230_M1	0.16174	0.618766	0.800172
SHC1_Y427_M1	1.16639	0.065337	0.327803
SHTN1_S506_M1	-0.739516	0.432523	0.680278
SIPA1_S55_M1	-0.492067	0.416565	0.670167
SIPA1L1_S1585_M1	0.434479	0.153789	0.454096
SIRT1_S14_M1	-0.411921	0.424548	0.675897
SIRT1_S14_M2	-0.556989	0.455509	0.697674
SIRT1_S16_M2	-0.604921	0.29915	0.576949
SIRT1_S26_M2	0.222331	0.716593	0.851728
SIRT1_S27_M2	0.223926	0.710139	0.8493
SIRT1_S47_M1	-0.714486	0.174657	0.474679
SIRT2_S368_M1	-1.14114	0.0296925	0.232529
SIX4_S44_M1	0.339796	0.375936	0.63797
SKIV2L_S256_M1	-0.0548522	0.864958	0.933198
SKP2_S64_M1	-0.751692	0.129254	0.42705
SLC16A1_S467_M1	0.264414	0.461369	0.702055
SLC16A3_S464_M1	0.63521	0.0996544	0.3985
SLC29A2_S252_M1	0.349727	0.420288	0.673612
SLC30A1_S506_M1	0.9442	0.0664687	0.327803
SLC35B2_S427_M1	0.595108	0.471718	0.708909
SLC38A1_S52_M1	0.97522	0.148537	0.449453
SLC38A1_S52_M2	0.828141	0.24949	0.546748
SLC38A1_S56_M2	1.91875	0.00290824	0.0624975
SLC38A1_T54_M2	5.82233	6.35952e-08	2.23219e-05
SLC38A2_Y41_M1	1.35293	0.0136006	0.166528
SLC39A6_S478_M1	0.783923	0.178908	0.481816
SLC4A1AP_S82_M1	0.472171	0.40379	0.661776
SLC6A15_S687_M1	0.376172	0.486362	0.716278
SLC7A11_S26_M1	0.888884	0.134909	0.433106
SLC7A5_S31_M1	0.153622	0.661583	0.827296
SLC7A5_S35_M1	0.669684	0.225074	0.522258
SLC7A6_Y13_M1	1.41715	0.0246081	0.210669
SLC9A3R1_S280_M1	-0.648211	0.210075	0.512058
SLC9A3R1_S290_M1	-0.764305	0.110587	0.41003
SLCO4A1_S40_M1	0.995853	0.171949	0.474679
SLITRK5_S846_M1	-0.597827	0.25857	0.54789
SLTM_S289_M1	1.42996	0.0175141	0.181008
SMARCA4_S1452_M1	0.133094	0.74364	0.864774
SMARCAD1_S79_M1	0.342941	0.335965	0.599765
SMARCC1_S310_M1	0.497616	0.326752	0.59574
SMARCC1_S328_M2	-0.716529	0.13388	0.432454
SMARCC1_S330_M2	-0.716529	0.13388	0.432454
SMARCC1_S573_M1	0.970133	0.00738797	0.115252
SMC4_S27_M2	-1.17688	0.0310072	0.238326
SMC4_S28_M2	-1.13744	0.0426147	0.272325
SMC4_S41_M1	-0.752907	0.163679	0.462074
SMCR8_S498_M1	0.0813591	0.839074	0.919765
SNAPC4_S599_M1	-0.430859	0.14129	0.443025
SNAPIN_S133_M1	-0.0778829	0.819914	0.908454
SNAPIN_T14_M1	-0.0936212	0.786334	0.889376
SND1_Y421_M1	-0.210855	0.471545	0.708909
SNIP1_S35_M1	-0.329524	0.352527	0.616118
SNRNP70_S226_M1	0.482273	0.268337	0.554036
SNTA1_S189_M1	-0.76753	0.106098	0.399718
SNTB2_S110_M1	0.602991	0.350867	0.614236
SNTB2_S110_M2	0.791171	0.132055	0.430217
SNTB2_S222_M1	0.934626	0.0337059	0.247334
SNTB2_S393_M1	1.33033	0.0207715	0.19884
SNTB2_S95_M1	0.293021	0.532374	0.744441
SNTB2_S95_M2	0.791171	0.132055	0.430217
SNW1_S224_M1	-0.70698	0.165318	0.464586
SNW1_S224_M2	0.456741	0.306636	0.579852
SNW1_S232_M2	0.4799	0.280539	0.564649
SNX2_S119_M1	0.459374	0.222599	0.520881
SNX4_S22_M1	0.862468	0.0271935	0.225324
SON_S1697_M1	0.862661	0.0341888	0.249141
SORBS2_T277_M1	-0.0319744	0.91486	0.955743
SPAG9_S183_M1	-0.82025	0.216368	0.517941
SPECC1_S218_M1	0.49047	0.332584	0.597926
SPECC1_S241_M1	0.572733	0.223289	0.521375
SPECC1_S425_M1	-0.203546	0.674314	0.833395
SPHK2_S387_M1	0.527407	0.0929587	0.388677
SPHK2_S414_M2	3.93211	1.61864e-06	0.000284072
SPHK2_S487_M1	0.83866	0.0242732	0.209506
SPICE1_S510_M1	0.636236	0.314682	0.584695
SPINDOC_S308_M1	0.0721205	0.845039	0.923056
SPINDOC_S82_M1	0.11902	0.803183	0.898193
SPTBN1_S2138_M1	-0.0283597	0.923627	0.960098
SQSTM1_S272_M1	-0.492977	0.363337	0.626423
SRC_S17_M1	-0.229524	0.639237	0.813434
SRFBP1_S203_M1	-0.0935588	0.827806	0.912753
SRP72_S621_M2	1.46281	0.00430258	0.080188
SRPK2_S494_M1	-0.757101	0.0717418	0.340258
SRRM1_S260_M1	0.408288	0.424878	0.675897
SRRM1_S389_M2	0.333117	0.396954	0.652604
SRRM1_S391_M2	0.249285	0.473279	0.708909
SRRM1_S402_M2	1.31778	0.04622	0.272941
SRRM1_S616_M2	-1.58555	0.0385305	0.263697
SRRM1_S769_M3	1.06982	0.00961658	0.134123
SRRM1_S773_M3	1.11674	0.0078243	0.119406
SRRM1_S775_M2	6.01693	2.75774e-08	1.64179e-05
SRRM1_S775_M3	1.08438	0.00893449	0.128
SRRM1_T220_M1	0.331601	0.596508	0.78833
SRRM1_T406_M2	1.31778	0.04622	0.272941
SRRM1_T614_M2	-1.58555	0.0385305	0.263697
SRRM2_S1103_M2	-4.9185	3.11832e-08	1.64179e-05
SRRM2_S1124_M1	-0.321598	0.426938	0.675994
SRRM2_S1179_M1	-1.03606	0.0464839	0.272941
SRRM2_S1320_M1	0.447527	0.260677	0.54789
SRRM2_S1404_M2	1.16954	0.00314612	0.0643274
SRRM2_S2272_M2	-1.20869	0.00284734	0.0618817
SRRM2_S2382_M1	0.663292	0.326432	0.595725
SRRM2_S2398_M1	1.06288	0.0323741	0.2429
SRRM2_S2407_M2	2.38533	0.00595028	0.10188
SRRM2_S2449_M1	0.899962	0.141401	0.443025
SRRM2_S2581_M1	1.3531	0.0275645	0.225324
SRRM2_S2664_M1	1.39018	0.0235096	0.209506
SRRM2_S2690_M1	0.915939	0.0544363	0.292113
SRRM2_S2702_M1	1.52657	0.000379975	0.0140391
SRRM2_S988_M2	0.430932	0.206168	0.509016
SRRM2_T1003_M1	-0.387992	0.219118	0.517941
SRRM2_T1106_M2	-3.78815	2.5149e-07	6.62048e-05
SRRM2_T1177_M1	-1.50696	0.00856604	0.125045
SRRM2_T1413_M2	1.21532	0.00223933	0.0526208
SRRM2_T2261_M2	-1.20869	0.00284734	0.0618817
SRRM2_T2409_M1	0.949294	0.0833393	0.367486
SRRM2_T2409_M2	2.38533	0.00595028	0.10188
SRRM2_T983_M2	1.57118	0.00319905	0.0647807
SRRT_S540_M2	0.832482	0.177679	0.479732
SRRT_S67_M1	0.51993	0.240822	0.537828
SRRT_S67_M2	0.528884	0.244331	0.541644
SRRT_S74_M2	0.528884	0.244331	0.541644
SRRT_T544_M1	0.0135736	0.971911	0.983587
SRRT_T544_M2	0.832482	0.177679	0.479732
SRSF1_S199_M1	1.67953	0.00222493	0.0526208
SRSF11_S207_M1	0.060485	0.862906	0.932111
SRSF11_S209_M1	-0.338142	0.251916	0.547745
SRSF2_S26_M1	-0.690799	0.130771	0.428977
SRSF6_S303_M1	0.0922605	0.838149	0.919699
SRSF6_S314_M2	0.033901	0.956239	0.974281
SRSF6_S316_M2	0.033901	0.956239	0.974281
SRSF9_S211_M1	0.285338	0.390525	0.648848
SSB_S92_M1	-0.462467	0.298622	0.576949
SSB_T379_M1	-0.703045	0.205558	0.508701
SSBP3_S347_M1	-0.1769	0.787499	0.890216
STARD3NL_S193_M1	0.606626	0.193426	0.499823
STK10_S438_M1	-0.660846	0.134494	0.432499
STK11IP_S387_M1	1.55632	0.0257064	0.21655
STK11IP_S761_M1	0.388012	0.364668	0.627957
STK25_T168_M1	-0.199411	0.645441	0.817646
STK26_S4_M1	-0.605045	0.305209	0.579852
STMN1_S16_M1	-0.235963	0.62853	0.806633
STMN1_S16_M2	0.331341	0.70961	0.8493
STMN1_S25_M1	-0.366311	0.77067	0.878975
STMN1_S25_M2	0.331341	0.70961	0.8493
STMN1_S38_M1	-1.33083	0.329333	0.59607
STRIP1_S335_M1	-0.733449	0.0806053	0.35965
STRN3_S229_M1	-0.0195344	0.956114	0.974281
STUB1_S19_M1	-0.145589	0.838332	0.919699
STX4_S117_M1	0.347519	0.477246	0.711814
STXBP5_S759_M1	-0.183392	0.491608	0.719976
SUDS3_S248_M2	-0.96943	0.121915	0.418163
SUDS3_T244_M2	-0.96943	0.121915	0.418163
SUMO1_S2_M1	0.358591	0.567508	0.766627
SUMO1_S9_M2	0.451831	0.476267	0.71136
SUMO1_T10_M2	0.443522	0.477956	0.712368
SUPT16H_S658_M1	-0.789476	0.0177914	0.181008
SUPT5H_T1034_M1	-0.146415	0.713591	0.850975
SVIL_S221_M1	0.0414312	0.917784	0.956813
SYAP1_T248_M1	-0.383715	0.409544	0.664962
SYMPK_S1243_M1	-0.119762	0.751186	0.86923
SYMPK_S195_M2	-0.128339	0.914321	0.955743
SYMPK_T193_M2	-0.128339	0.914321	0.955743
SYNC_S325_M1	-1.19459	0.0280374	0.225369
SYNJ1_S1565_M1	1.38455	0.0142301	0.169767
SYNJ2_S1124_M1	-0.323165	0.455973	0.697877
SYNPO_S525_M1	0.802329	0.0142682	0.169767
SYNPO_S833_M1	0.378562	0.336164	0.599765
SYNRG_S580_M1	0.222633	0.506155	0.730759
SYNRG_S752_M1	0.0935247	0.753749	0.870274
SZRD1_S39_M1	-1.67368	0.125977	0.422888
TACC1_S147_M1	0.516784	0.163174	0.461717
TACC1_S153_M1	0.31836	0.448495	0.69247
TACC1_S276_M1	0.680742	0.266988	0.552334
TACC1_S287_M1	0.914489	0.0995848	0.3985
TACC2_S2317_M2	0.041664	0.948474	0.970596
TACC2_S2321_M1	-0.974086	0.0239862	0.209506
TACC2_S2321_M2	0.280486	0.620836	0.800172
TAF12_S51_M1	-0.463583	0.113467	0.411345
TALDO1_S144_M3	-0.204356	0.722423	0.85178
TALDO1_S145_M3	-0.204356	0.722423	0.85178
TALDO1_T146_M3	-0.204356	0.722423	0.85178
TANC2_S1445_M2	0.806279	0.0378569	0.262806
TANC2_S1446_M2	0.678272	0.0645968	0.327399
TANC2_S398_M3	-1.82402	0.00227374	0.0526208
TANC2_S400_M3	-1.82402	0.00227374	0.0526208
TANC2_S404_M3	-1.82402	0.00227374	0.0526208
TAOK1_S421_M1	0.253243	0.59587	0.78833
TBC1D10B_S141_M1	-0.214859	0.510039	0.731093
TBC1D10B_S678_M1	0.237123	0.527075	0.742488
TBC1D10B_S687_M1	0.420293	0.461357	0.702055
TBC1D10B_S687_M2	0.68679	0.0357276	0.254883
TBC1D10B_T697_M2	0.472824	0.107425	0.401129
TBC1D25_S506_M1	-0.218434	0.607877	0.794957
TBC1D5_S43_M1	-0.520751	0.105207	0.3985
TBC1D5_S554_M1	-0.276174	0.687627	0.840477
TBC1D9B_S411_M1	-1.25698	0.00866885	0.125045
TBC1D9B_S435_M1	-0.202949	0.619936	0.800172
TBXA2R_S329_M1	0.652345	0.147297	0.448146
TBXA2R_S331_M1	0.0574916	0.883847	0.945715
TCEA1_S100_M1	-0.748679	0.269586	0.554984
TCF12_S386_M1	0.154424	0.764875	0.876879
TCF12_S559_M1	0.059343	0.860963	0.930795
TCF20_S574_M2	0.833108	0.0760249	0.351115
TCF20_S583_M2	1.06875	0.0565722	0.300926
TCF3_S379_M1	-0.780779	0.0241894	0.209506
TCOF1_S1111_M1	0.71403	0.289444	0.570021
TCOF1_S1228_M1	0.270928	0.565501	0.765389
TCOF1_S1257_M1	7.54089	1.28137e-05	0.0011244
TCOF1_S1378_M1	0.439138	0.305586	0.579852
TCOF1_S156_M1	0.953125	0.146702	0.447791
TCOF1_S375_M2	0.69539	0.329735	0.59607
TCOF1_S381_M1	0.95857	0.180518	0.484911
TCOF1_S381_M2	0.69539	0.329735	0.59607
TCOF1_S503_M1	-0.685736	0.213903	0.515423
TCOF1_S583_M1	0.861966	0.290007	0.570265
TCOF1_S906_M1	0.853713	0.059467	0.312174
TCOF1_T173_M1	1.38327	0.118727	0.415013
TERF2_S365_M1	0.108998	0.779926	0.884504
TERF2IP_S203_M1	-0.817636	0.188766	0.492055
TEX2_S170_M1	-0.683755	0.0705744	0.338884
TEX2_S266_M1	0.192471	0.509006	0.730906
TEX2_S270_M1	-0.818135	0.0213479	0.199817
TEX2_S732_M1	-0.618998	0.0325251	0.2429
TFDP1_S23_M1	-0.731975	0.0338674	0.247655
TFG_S197_M1	-1.0267	0.0359451	0.254883
TFPT_S180_M1	-0.0627765	0.809807	0.901127
TGFB1I1_S137_M1	-0.30583	0.2238	0.521375
TGFB1I1_S194_M1	-0.818706	0.0165469	0.17913
TGIF2LY_S13_M2	0.532186	0.18571	0.487663
TGIF2LY_T11_M2	0.532186	0.18571	0.487663
TGOLN2_T302_M1	-0.739874	0.0676638	0.329861
THRAP3_S243_M1	0.48406	0.227881	0.523764
THRAP3_S248_M2	1.39752	0.0084686	0.124719
THRAP3_S253_M2	1.16787	0.0347317	0.251357
THRAP3_S682_M1	-0.6345	0.472898	0.708909
TIMELESS_S1087_M1	0.205543	0.465621	0.705466
TIMELESS_S1149_M1	-0.604423	0.302292	0.578752
TJAP1_S300_M1	-0.249555	0.609506	0.795852
TJAP1_S545_M1	-0.281884	0.390301	0.648848
TLE3_S203_M1	-0.185776	0.71039	0.8493
TLE3_S217_M1	-0.342703	0.545145	0.752604
TLE3_S286_M1	-0.194472	0.661915	0.827296
TLN2_T1843_M1	0.211101	0.673565	0.832958
TMCC1_S382_M1	0.744045	0.160289	0.460616
TMEM214_T97_M1	-1.10875	0.0165861	0.17913
TMEM51_T234_M1	0.635834	0.15998	0.460616
TMF1_S344_M1	0.432599	0.338044	0.599765
TMF1_S72_M1	0.229242	0.595157	0.788303
TMPO_S310_M1	-0.334048	0.343318	0.605045
TMPO_T160_M1	-0.0171396	0.966315	0.980969
TMPO_T74_M1	-0.548949	0.268136	0.554036
TMX1_S226_M1	-0.105947	0.676773	0.835855
TMX1_S270_M1	0.210999	0.440459	0.682561
TMX2_S288_M1	0.133484	0.597772	0.78879
TNK2_Y827_M1	-2.93189	3.1632e-05	0.00237918
TNKS1BP1_S1024_M1	-0.288243	0.292288	0.571019
TNKS1BP1_S1029_M1	0.351815	0.27065	0.555546
TNKS1BP1_S1666_M1	0.158701	0.680073	0.83704
TNKS1BP1_S221_M1	0.0713395	0.802577	0.898193
TNKS1BP1_S368_M2	-0.721131	0.0279247	0.225324
TNKS1BP1_S369_M2	-0.656909	0.0440929	0.272941
TNKS1BP1_S429_M1	-0.272673	0.387509	0.648848
TNKS1BP1_S494_M1	-0.0542432	0.907731	0.955743
TNKS1BP1_S601_M1	-0.10081	0.802634	0.898193
TNKS1BP1_S672_M1	-0.0805765	0.900772	0.9528
TNKS1BP1_S691_M1	0.424849	0.274863	0.558727
TNKS1BP1_S836_M1	-0.0489973	0.885385	0.946316
TNKS1BP1_T131_M1	-0.155944	0.778758	0.884457
TNS3_S776_M1	-1.0004	0.0736014	0.344746
TOE1_S5_M1	0.415263	0.27904	0.563293
TOM1_S462_M1	-0.351907	0.404747	0.661929
TOM1_S464_M1	0.217016	0.44072	0.682561
TOM1L1_S323_M1	-0.0912965	0.836867	0.919375
TOMM22_S15_M1	1.82324	0.00220469	0.0526208
TOMM70_S91_M1	0.625426	0.138257	0.439169
TONSL_S719_M1	-0.452035	0.331066	0.59703
TOP2A_S1247_M1	0.537961	0.160325	0.460616
TOP2A_S1247_M2	0.0764315	0.871855	0.938235
TOP2A_T1244_M2	0.0764315	0.871855	0.938235
TOR1AIP1_S143_M1	0.266837	0.547999	0.752604
TP53BP1_S1028_M1	0.601436	0.283287	0.565595
TP53BP1_S1068_M1	0.130938	0.804364	0.898193
TP53BP1_S1094_M1	0.13288	0.860242	0.930795
TP53BP1_S1094_M2	0.800304	0.0480069	0.276539
TP53BP1_S1101_M2	0.800304	0.0480069	0.276539
TP53BP1_S1114_M1	0.145192	0.650233	0.821099
TP53BP1_S1317_M1	-0.106558	0.833889	0.918019
TP53BP1_S1430_M1	0.0351701	0.942016	0.967277
TP53BP1_S1462_M1	0.222384	0.563895	0.763706
TP53BP1_S265_M1	0.458145	0.257209	0.54789
TP53BP1_S380_M1	0.113698	0.681629	0.83801
TP53BP1_S552_M1	-0.0929412	0.79657	0.895185
TP53BP1_T1056_M1	0.201743	0.705791	0.8493
TP53BP2_S576_M1	-0.511713	0.0988525	0.3985
TP53BP2_Y664_M1	0.320136	0.373884	0.636095
TPD52L2_S12_M1	0.208447	0.72627	0.853054
TPD52L2_S12_M2	0.338387	0.464024	0.704059
TPD52L2_S21_M1	0.660243	0.331539	0.59703
TPD52L2_S3_M2	0.338387	0.464024	0.704059
TPD52L2_S96_M1	0.852778	0.2554	0.54789
TPD52L2_T23_M1	0.155698	0.727328	0.85382
TPI1_S58_M1	-1.34877	0.206148	0.509016
TPR_S1185_M1	-0.486013	0.120713	0.417518
TPR_S2034_M1	0.77767	0.0443918	0.272941
TPR_S2037_M1	-0.371909	0.194938	0.500382
TPR_S2048_M1	0.514918	0.339839	0.602442
TPR_S2155_M1	-0.398353	0.548059	0.752604
TPRN_S274_M1	0.187012	0.613722	0.797839
TPX2_S738_M1	0.50342	0.388096	0.648848
TRA2B_T201_M1	-1.45687	0.0953896	0.393903
TRAFD1_S327_M1	-0.965404	0.0755294	0.350722
TRAFD1_S415_M1	-1.17879	0.0648193	0.327399
TRAPPC12_S182_M1	0.911193	0.119355	0.416162
TRAPPC12_S184_M1	0.00107878	0.996813	0.997889
TRIM24_S1042_M1	0.954856	0.204672	0.507703
TRIM24_S660_M1	-0.0240747	0.935048	0.964898
TRIM24_S811_M1	0.283361	0.657205	0.823364
TRIM28_S14_M2	-0.395372	0.233667	0.528008
TRIM28_S19_M1	-0.429568	0.119911	0.416335
TRIM28_S19_M2	-0.363963	0.17877	0.481816
TRIM28_S473_M1	0.814133	0.0518313	0.284904
TRIM28_S489_M1	0.785762	0.12577	0.422888
TRIM28_S4_M2	-0.301559	0.290878	0.570946
TRIM28_T541_M1	-0.468052	0.493119	0.720685
TRIM28_Y755_M1	-0.222714	0.702685	0.8493
TRIM33_S644_M1	-0.72585	0.0982105	0.3985
TRIM33_S862_M1	-0.707774	0.0420917	0.272325
TRIM47_S588_M1	-0.109596	0.804881	0.898293
TRIP10_S296_M1	-0.920319	0.119865	0.416335
TRIP11_S1842_M1	0.381127	0.280716	0.564649
TRIP11_S1891_M1	0.569739	0.221971	0.51999
TRIP11_S486_M1	1.96167	0.0168476	0.180106
TRIP12_S312_M1	-0.435659	0.306986	0.579852
TRMT1L_S66_M1	0.238994	0.639156	0.813434
TROVE2_S19_M1	1.05986	0.105091	0.3985
TRRAP_S2077_M1	0.464536	0.303912	0.579852
TSSC4_S132_M1	-0.452494	0.187328	0.490078
TTC33_S197_M1	-0.250301	0.336735	0.599765
TTC7A_S51_M1	0.167984	0.671937	0.831867
TTK_S436_M1	0.570187	0.249477	0.546748
TUBA1B_S48_M1	-0.564246	0.484227	0.716084
TUBA1B_T292_M1	0.125188	0.772348	0.879608
TWIST2_S55_M1	0.182434	0.745049	0.864979
TWISTNB_S316_M1	1.18651	0.0186429	0.184745
TXNDC9_Y187_M1	0.131199	0.738835	0.862465
U2AF2_S79_M1	0.232911	0.603291	0.792596
UBAC1_S98_M1	-1.14027	0.128657	0.426694
UBAP1_S146_M1	0.0649251	0.898524	0.952062
UBAP2L_S454_M1	0.168271	0.670523	0.831867
UBAP2L_S467_M1	0.184278	0.657811	0.823633
UBAP2L_S609_M1	0.134412	0.772685	0.879608
UBE2J1_S266_M1	-0.55149	0.0421379	0.272325
UBE2O_S839_M1	-1.98359	0.00139123	0.0401361
UBE4B_S238_M1	0.95411	0.00709468	0.111503
UBE4B_S79_M1	2.2732	0.000289462	0.011502
UBE4B_S803_M1	-0.399237	0.248726	0.546213
UBE4B_S88_M1	-1.36245	0.00308709	0.0637393
UBQLN4_S100_M2	-0.0908038	0.820456	0.908454
UBQLN4_S114_M1	-0.306676	0.433623	0.680863
UBQLN4_T101_M2	-0.0908038	0.820456	0.908454
UBR1_T21_M1	-0.305538	0.307043	0.579852
UBR4_S2719_M1	-0.26096	0.694224	0.845596
UBR5_S1549_M1	0.69656	0.475835	0.71122
UBR5_Y1746_M1	0.183876	0.744967	0.864979
UBXN1_S199_M1	-0.216186	0.58201	0.77922
UBXN1_S200_M1	-0.316049	0.728315	0.854503
UBXN7_S280_M1	0.464828	0.127617	0.424584
UBXN7_S288_M1	-0.280576	0.388645	0.648848
UFD1_S247_M1	-0.67683	0.0407056	0.269219
UFD1_S299_M1	-1.06184	0.0673848	0.329263
UHRF1BP1L_S414_M2	0.481118	0.28226	0.565159
UHRF1BP1L_S418_M2	0.481118	0.28226	0.565159
ULK1_S450_M1	-0.35357	0.228191	0.523764
ULK1_S758_M1	-0.467956	0.246925	0.543959
UNG_S23_M1	-0.99244	0.0144821	0.171344
UPF1_S1107_M1	0.678224	0.309253	0.581506
UPF1_S1127_M1	-0.0293539	0.951632	0.972037
USO1_Y718_M1	-0.372226	0.15075	0.453174
USP14_S143_M1	-0.433656	0.295955	0.574452
USP15_S229_M1	-0.560383	0.23018	0.524704
USP15_S242_M1	-0.382639	0.442766	0.685133
USP20_S333_M1	-0.0913303	0.785688	0.889124
USP24_S1610_M1	-1.57373	0.00675507	0.111503
USP24_S2047_M1	-0.499577	0.354705	0.618897
USP24_S2561_M1	-0.129954	0.797089	0.89529
USP32_S1361_M1	-0.215965	0.615491	0.798201
USP32_S1372_M1	0.138266	0.654904	0.822438
USP34_S3406_M1	0.288734	0.466215	0.705859
USP8_S718_M1	-0.845021	0.226168	0.522258
USP9X_S2563_M1	-2.34003	0.0292835	0.232529
UVRAG_S498_M1	-0.398701	0.235888	0.530748
VAT1_S44_M1	0.192683	0.610134	0.795852
VCP_S702_M1	0.119742	0.835435	0.91828
VDAC1_S104_M1	0.413701	0.330158	0.596323
VIM_S39_M1	0.292306	0.452301	0.694783
VIM_S56_M1	0.325275	0.295929	0.574452
VIM_Y53_M1	0.713967	0.213856	0.515423
VIPAS39_S121_M1	-0.947944	0.0389526	0.263883
VIRMA_S138_M1	0.865981	0.224503	0.522258
VIRMA_S1579_M1	1.2451	0.0208865	0.199037
VIRMA_S173_M1	0.724681	0.255292	0.54789
VPS13D_S1042_M1	0.157087	0.713429	0.850975
VPS13D_S1138_M1	0.945951	0.0528978	0.288255
VPS13D_S2079_M1	1.10179	0.103727	0.3985
VPS13D_S2692_M1	0.217988	0.588272	0.78354
VPS26A_S315_M1	-0.1947	0.686074	0.839845
VPS37D_S228_M2	-0.0363163	0.974294	0.985052
VPS37D_S240_M1	1.05356	0.365825	0.629037
VPS37D_S240_M2	-0.0363163	0.974294	0.985052
VPS8_S26_M1	-0.131178	0.765683	0.877205
WAPL_S221_M1	0.863102	0.191538	0.497384
WAPL_S221_M2	0.393238	0.486175	0.716278
WAPL_S226_M2	0.234196	0.677495	0.835855
WASF2_S308_M1	-0.255456	0.604409	0.793075
[truncated: 107 more rows]

## Sheet: X20minEGFvsCFR4_BH
	EGF_20min_FR4_vs_EGF_CTRL_FR4_logFC	EGF_20min_FR4_vs_EGF_CTRL_FR4_pval	BH_pvalue
AAK1_S637_M1	-0.291029	0.453011	0.667008
ABCC1_S915_M1	-0.331799	0.454102	0.667381
ABCC4_S655_M1	0.888833	0.0616827	0.239784
ABCC4_S668_M1	-0.511559	0.471496	0.680717
ABCC4_T646_M1	0.463756	0.241262	0.480593
ABCC5_S509_M1	-0.0714047	0.827468	0.909841
ABCC5_S509_M2	3.50297	6.71101e-06	0.000381745
ABCC5_T513_M2	3.50297	6.71101e-06	0.000381745
ABCF1_S105_M2	0.745115	0.454241	0.667381
ABCF1_S109_M1	-1.29059	0.049487	0.213256
ABCF1_S109_M2	0.82648	0.38781	0.619001
ABCF1_S22_M1	-0.428914	0.423573	0.644231
ABI1_S183_M1	-1.12667	0.0305061	0.165004
ABI1_T178_M1	-1.97459	0.00249519	0.0407468
ABI2_S187_M1	-0.510029	0.170781	0.405621
ABI2_S227_M1	-1.54999	0.00100378	0.0212789
ABI2_S368_M1	-1.78821	0.00721663	0.0802291
ABI2_Y213_M1	-1.69205	0.0842498	0.281884
ABLIM1_S431_M1	-0.602489	0.0774928	0.270746
ABLIM1_S655_M1	-2.92566	0.00134682	0.0264179
ABLIM1_S706_M1	-0.626796	0.178172	0.413458
ABRAXAS1_S406_M1	1.04682	0.103594	0.311239
ACACA_S80_M1	-0.937082	0.0429286	0.19853
ACACB_S222_M1	-1.01045	0.0324313	0.172034
ACBD3_S43_M1	-0.892062	0.305672	0.545967
ACIN1_S1004_M1	-0.441508	0.231395	0.469532
ACIN1_S216_M1	-0.247606	0.657253	0.817205
ACIN1_S386_M2	0.737572	0.0400492	0.192608
ACIN1_S388_M2	0.683135	0.0641109	0.24361
ACIN1_S410_M1	-0.0109409	0.958449	0.977057
ACIN1_S478_M1	0.106209	0.849477	0.920401
ACIN1_S490_M1	-0.365686	0.29746	0.537729
ACIN1_S710_M1	-0.394049	0.440618	0.656122
ACIN1_T682_M1	-0.162738	0.773228	0.882771
ACLY_S455_M1	-0.829066	0.518199	0.719533
ACLY_S481_M1	-0.827918	0.268772	0.511327
ACSL3_S683_M1	0.581113	0.23055	0.469491
ACTA2_T231_M2	0.1211	0.742845	0.865572
ACTA2_Y220_M2	0.1211	0.742845	0.865572
ADAM22_S834_M1	0.090034	0.792956	0.891195
ADAM22_S857_M1	0.109489	0.60898	0.782673
ADAM9_S758_M1	0.0889001	0.799171	0.894431
ADAM9_S758_M2	1.23799	0.0333678	0.175649
ADAM9_T761_M1	-0.0871797	0.778885	0.886112
ADAM9_T761_M2	1.06575	0.0575368	0.231718
ADAM9_Y769_M2	0.882775	0.0750544	0.266279
ADAR_T601_M1	2.70893	4.96816e-06	0.000332477
ADCY3_S525_M1	-0.564826	0.155942	0.385115
ADCY6_S576_M1	0.242432	0.362138	0.598207
ADCY9_S1259_M1	0.716291	0.162057	0.394964
ADD1_S358_M1	-0.166941	0.765211	0.879349
ADGRG1_S678_M1	0.429272	0.363634	0.598207
AEBP2_S206_M1	-0.646759	0.151407	0.380657
AFAP1_S668_M1	0.216665	0.715866	0.849743
AFF1_S588_M1	0.150677	0.572569	0.759567
AFF4_S1043_M1	-0.133855	0.781462	0.88672
AFF4_S1058_M1	0.374802	0.478521	0.685125
AFF4_S1062_M1	-0.0958094	0.763603	0.878685
AFF4_S180_M1	-0.128138	0.76651	0.880249
AFF4_S212_M1	0.0470368	0.872007	0.934308
AFF4_S487_M1	-0.106541	0.771837	0.882574
AFF4_S694_M1	1.75846	0.0411892	0.194169
AFF4_S703_M1	0.468975	0.120976	0.337054
AFF4_S814_M1	0.469852	0.107051	0.317709
AGGF1_S11_M2	0.114771	0.758708	0.876005
AGGF1_S7_M2	0.114771	0.758708	0.876005
AGPS_S65_M1	0.494166	0.293026	0.533954
AGPS_T68_M1	0.432513	0.220754	0.458013
AGTRAP_S131_M1	0.604064	0.0216059	0.137576
AHCTF1_S1283_M1	0.824736	0.160815	0.394015
AHCTF1_S1541_M1	0.344608	0.37283	0.603925
AHNAK_S1068_M1	0.281522	0.569991	0.757403
AHNAK_S135_M1	-1.19008	0.0950616	0.301249
AHNAK_S177_M1	-0.512327	0.251909	0.493268
AHNAK_S210_M1	-1.16701	0.0447733	0.202937
AHNAK_S210_M2	0.121092	0.828411	0.910034
AHNAK_S212_M2	0.474448	0.238949	0.478598
AHNAK_S216_M1	-1.26862	0.0351755	0.181625
AHNAK_S216_M2	0.246399	0.691463	0.83883
AHNAK_S2397_M1	-0.0784468	0.822538	0.908519
AHNAK_S3054_M1	-0.833766	0.0703602	0.256325
AHNAK_S3412_M1	0.842619	0.26973	0.512127
AHNAK_S3426_M1	-0.457291	0.420074	0.640054
AHNAK_S41_M1	-0.72446	0.0887681	0.28799
AHNAK_S4220_M1	-0.696374	0.114982	0.329777
AHNAK_S5110_M1	-1.01486	0.0432615	0.199799
AHNAK_S511_M1	0.0289795	0.953139	0.973679
AHNAK_S5332_M1	0.0765622	0.782278	0.88672
AHNAK_S5400_M1	0.190199	0.363463	0.598207
AHNAK_S5448_M1	-0.73395	0.179272	0.414431
AHNAK_S5552_M1	0.161921	0.501419	0.704256
AHNAK_S5589_M1	-0.507906	0.239973	0.479805
AHNAK_S570_M1	0.0224103	0.961319	0.978745
AHNAK_S5731_M1	-1.61281	0.015386	0.117741
AHNAK_S5752_M1	-1.32802	0.0132273	0.110407
AHNAK_S5763_M1	0.162318	0.74747	0.869205
AHNAK_S5830_M1	0.0304899	0.925991	0.960271
AHNAK_S5841_M1	-0.21035	0.604244	0.778262
AHNAK_S93_M1	-0.914504	0.103217	0.311201
AHNAK_T490_M1	-0.617059	0.0707108	0.256325
AHNAK_T5845_M1	-0.530284	0.441687	0.657363
AHNAK2_S294_M1	-0.240977	0.658629	0.817418
AHNAK2_S3408_M1	0.339134	0.56274	0.751475
AHNAK2_S4419_M1	-1.24846	0.0232269	0.144924
AHNAK2_S4477_M1	-0.635357	0.0982584	0.305146
AHNAK2_S593_M1	-0.671702	0.0289541	0.160684
AKAP1_S107_M1	0.288591	0.294447	0.535146
AKAP1_S429_M1	-0.54978	0.280912	0.523608
AKAP1_T533_M1	0.762203	0.216413	0.454253
AKAP11_S1242_M1	-0.541976	0.0939042	0.299528
AKAP11_S18_M1	0.600241	0.0138291	0.111712
AKAP11_S448_M1	-0.116003	0.577021	0.762196
AKAP12_S286_M1	-1.2066	0.204991	0.441688
AKAP13_S2728_M1	-0.726916	0.128654	0.347111
AKAP17A_S537_M1	-0.270375	0.420248	0.640054
AKAP2_S152_M1	-0.31218	0.505701	0.709103
AKT1S1_S88_M2	-1.60246	0.289986	0.531509
AKT1S1_S92_M2	-1.14769	0.430215	0.64884
AKT1S1_T246_M1	-1.45847	0.102495	0.309846
ALG3_S13_M1	-0.423344	0.485458	0.69267
ALPI_S111_M1	-0.902843	0.0213312	0.136752
ALPI_S399_M1	0.143376	0.6227	0.79096
ALPL_S110_M1	-1.73109	0.0536517	0.223037
ALPP_S114_M1	-0.750531	0.0155713	0.118558
AMER1_S246_M1	-2.94421	1.44705e-06	0.00012347
AMFR_S523_M1	0.0918983	0.715853	0.849743
AMFR_S542_M1	1.17074	0.0201956	0.133328
AMPD2_S168_M1	-1.18448	0.0334332	0.175649
ANAPC1_S688_M1	-0.0460625	0.9108	0.953594
ANAPC4_S777_M1	-0.380961	0.401181	0.628797
ANK1_S856_M1	0.307634	0.357084	0.594602
ANKLE2_S268_M1	0.320193	0.621137	0.789843
ANKLE2_S512_M1	-0.853978	0.0405836	0.19309
ANKLE2_S528_M1	0.195613	0.76111	0.877906
ANKLE2_S662_M1	-0.572879	0.0779618	0.271791
ANKRD13D_S465_M2	0.407922	0.330774	0.569304
ANKRD13D_T469_M2	0.407922	0.330774	0.569304
ANKRD17_S19_M1	-0.68377	0.330164	0.569304
ANKRD17_S2401_M1	-1.16116	0.0342592	0.178514
ANKRD27_S634_M1	0.133432	0.74506	0.866992
ANKRD27_T1023_M1	0.26193	0.410973	0.635831
ANO6_S909_M1	0.479225	0.0766472	0.269133
ANO8_S641_M1	0.345957	0.146183	0.373725
ANTXR1_S563_M1	0.833634	0.0821813	0.279679
ANXA2_Y24_M1	-1.66154	0.0549794	0.226087
AP1AR_S175_M1	-0.802858	0.163777	0.397027
AP1M1_T152_M2	2.38289	2.12044e-05	0.000933983
AP1M1_T154_M1	0.640302	0.0698142	0.255387
AP1M1_T154_M2	2.38289	2.12044e-05	0.000933983
AP2A1_S655_M1	-0.0643609	0.888736	0.942082
AP2M1_T156_M1	0.625685	0.0415352	0.194399
AP3B1_S609_M1	0.0599289	0.794689	0.891902
AP3D1_S658_M1	-0.847325	0.0502445	0.215433
APBB2_S123_M1	0.391851	0.253974	0.495888
APC_S1042_M1	0.571402	0.17317	0.408451
APC_S2674_M1	-0.184747	0.540172	0.733045
APC_S744_M1	0.379879	0.267925	0.510785
APC_Y1376_M1	-0.412996	0.100215	0.30814
APC_Y2838_M1	0.17274	0.521729	0.721144
ARAF_S582_M1	-3.955	0.000758954	0.0175021
ARFGAP1_S343_M1	-0.83789	0.114834	0.329629
ARFGAP1_S361_M1	-0.123994	0.740067	0.865017
ARFGAP2_S146_M1	-0.034351	0.964949	0.979004
ARFGEF2_S214_M3	-0.840669	0.153179	0.38105
ARFGEF2_S218_M2	0.435509	0.635072	0.799816
ARFGEF2_S218_M3	-0.840669	0.153179	0.38105
ARFGEF2_S227_M1	-0.538381	0.330489	0.569304
ARFGEF2_S227_M2	0.460996	0.608223	0.782165
ARFGEF2_S227_M3	-0.840669	0.153179	0.38105
ARFGEF2_S277_M1	-0.231886	0.795802	0.8923
ARGLU1_S77_M1	-0.778026	0.121374	0.337887
ARHGAP10_S591_M1	-0.273434	0.480848	0.688106
ARHGAP17_S575_M1	-1.07503	0.102381	0.309846
ARHGAP17_S625_M1	0.302688	0.419316	0.640054
ARHGAP17_T763_M2	-1.73688	0.0175902	0.124813
ARHGAP32_S856_M1	0.620212	0.0256582	0.151507
ARHGAP39_S366_M1	-1.13106	0.00109506	0.021985
ARHGEF11_S556_M1	-0.232263	0.474507	0.682652
ARHGEF17_S764_M1	1.2349	0.0115873	0.1049
ARHGEF2_S696_M1	-0.313474	0.272165	0.512836
ARHGEF26_S222_M1	-0.278665	0.316535	0.555442
ARHGEF40_S961_M1	1.28535	0.0450735	0.203595
ARHGEF7_S518_M1	-0.963666	0.0771211	0.270241
ARID1A_S363_M1	-0.964361	0.00191022	0.0341339
ARID1A_S696_M1	-0.36319	0.338682	0.57652
ARID4B_S1029_M1	0.463994	0.172949	0.408213
ARID4B_S675_M1	-0.053978	0.90238	0.949344
ARL6IP4_S332_M1	-0.545549	0.493954	0.69837
ARMC10_S45_M1	-0.167409	0.632422	0.798393
ARMCX3_S110_M1	-0.369115	0.131081	0.350341
ASPH_S29_M1	-0.841393	0.0483972	0.211233
ASPM_S367_M1	0.674429	0.0460292	0.205625
ASPM_S425_M1	0.207559	0.561942	0.751475
ATAD3A_S369_M1	0.700697	0.236484	0.476459
ATF2_S112_M1	0.729932	0.0492033	0.21282
ATF6_S94_M1	-0.451537	0.268257	0.510916
ATF7IP_S113_M1	-0.570127	0.178279	0.413458
ATF7IP_S477_M1	-0.60004	0.129835	0.348372
ATF7IP_S559_M1	0.245096	0.508725	0.711848
ATF7IP_S673_M1	-0.226739	0.729251	0.858252
ATG16L1_S287_M1	-0.944438	0.12552	0.343268
ATG9A_S14_M1	1.39329	0.000188019	0.00594173
ATG9A_S656_M1	-0.0644965	0.846518	0.918946
ATG9A_S735_M1	0.700783	0.0589564	0.235068
ATG9A_S828_M1	1.13521	0.0267058	0.154406
ATN1_S101_M1	-0.800325	0.211982	0.450494
ATN1_S34_M1	-0.676255	0.216974	0.454528
ATN1_S632_M1	-0.795898	0.135156	0.356165
ATN1_S661_M1	-1.24091	0.0351106	0.181565
ATN1_S77_M1	-0.246842	0.684685	0.836494
ATP11B_S1154_M1	1.10687	0.0854374	0.283767
ATP11C_S445_M1	0.283527	0.312198	0.550947
ATP13A1_S899_M1	0.735317	0.0719862	0.259594
ATP13A3_S817_M1	0.187065	0.558116	0.748174
ATP1A1_S16_M1	0.454912	0.246017	0.486839
ATP2A2_S663_M1	0.354563	0.270624	0.512127
ATP2B1_S17_M1	0.763864	0.175886	0.411729
ATP5F1A_S76_M1	0.60233	0.362797	0.598207
ATP7A_S1430_M1	-0.240529	0.45669	0.668388
ATP7A_S1432_M2	0.275382	0.566021	0.754326
ATP7A_S1435_M2	0.90737	0.192328	0.427294
ATP7A_S1447_M1	0.419036	0.118762	0.334988
ATP7A_S1460_M2	2.61026	3.11391e-05	0.00126521
ATP7A_S1463_M1	0.314637	0.549467	0.740652
ATP7A_S1463_M2	2.61026	3.11391e-05	0.00126521
ATP7A_S1466_M1	-0.282028	0.359738	0.597173
ATP7A_S1473_M1	0.537934	0.104855	0.313922
ATP7A_S270_M1	0.273527	0.414907	0.637012
ATP7A_S357_M1	-0.00732002	0.97663	0.986956
ATP7A_Y273_M1	0.00164397	0.996307	0.998468
ATRIP_S224_M1	-0.0607236	0.888688	0.942082
ATRIP_S518_M1	0.969207	0.0516768	0.219097
ATRX_S1527_M1	-0.167157	0.491351	0.696562
ATRX_S594_M2	3.74447	1.48869e-05	0.000705681
ATRX_S598_M1	0.187294	0.691566	0.83883
ATRX_S677_M1	-0.155721	0.684783	0.836494
ATRX_T1529_M1	0.351837	0.278797	0.520818
ATXN2_S728_M1	-0.412442	0.17659	0.412329
ATXN2L_S111_M1	0.76171	0.00878042	0.0913646
ATXN2L_S424_M1	-0.933704	0.00925742	0.0937263
ATXN2L_S449_M1	-0.0514563	0.932266	0.962731
ATXN2L_S496_M1	-0.791952	0.00427462	0.0585915
ATXN2L_S594_M1	-0.105508	0.793018	0.891195
ATXN2L_S634_M1	-0.574228	0.30424	0.54422
AUP1_S288_M1	1.86907	0.0384234	0.189334
AXL_Y866_M1	-0.743309	0.0281049	0.157508
B4GALT1_S11_M1	1.74268	0.00102369	0.0213039
B4GALT1_S74_M1	0.566184	0.240241	0.480059
BABAM1_S49_M1	-0.724287	0.0622921	0.240305
BAG2_S73_M1	0.0398378	0.926475	0.960271
BAG3_S173_M1	-1.55865	0.0118215	0.105717
BAG3_S377_M1	-4.63583	3.39439e-08	1.05319e-05
BAG3_T406_M1	-1.52116	0.0257746	0.15167
BAG4_S289_M1	-0.769827	0.331991	0.571111
BAG6_S1117_M1	-1.21652	0.030717	0.165881
BAG6_S113_M1	-1.57262	0.0563413	0.229162
BAG6_S964_M1	-0.647158	0.451526	0.665972
BAG6_S964_M2	0.0162389	0.977753	0.987007
BAG6_S973_M1	-1.19364	0.0401326	0.192648
BAG6_S973_M2	0.0162389	0.977753	0.987007
BAHD1_S101_M1	-0.190625	0.532285	0.727019
BAIAP2L1_S261_M1	-0.343996	0.312716	0.551576
BAIAP2L1_S261_M2	-1.04525	0.0304135	0.165004
BAIAP2L1_S414_M1	-0.055495	0.921549	0.957749
BAIAP2L1_T257_M2	-1.10187	0.0303045	0.165004
BASP1_S142_M1	-0.511508	0.198391	0.434045
BASP1_S164_M1	-0.826644	0.206491	0.444078
BASP1_S205_M1	-0.479504	0.293213	0.534011
BASP1_S219_M1	-0.319081	0.581987	0.764558
BASP1_S40_M1	-1.53634	0.0351018	0.181565
BASP1_T196_M1	-0.592347	0.127416	0.345468
BASP1_T36_M1	-0.474594	0.405128	0.632504
BAZ1A_S1413_M1	-0.18972	0.613929	0.78536
BBX_S243_M1	3.05479	0.000165812	0.0054415
BBX_S844_M1	-0.0102938	0.979937	0.988043
BCKDHA_S371_M1	-0.545646	0.201684	0.438718
BCKDK_S31_M1	0.224209	0.430705	0.649004
BCKDK_T32_M1	0.132446	0.683046	0.836212
BCL2L11_S77_M1	0.0140769	0.948556	0.971755
BCL2L12_S113_M2	0.771989	0.0980531	0.305064
BCL2L12_S121_M2	0.265431	0.420264	0.640054
BCL2L12_S242_M1	-0.141294	0.676411	0.832524
BCL2L12_S273_M1	-0.970768	0.00729033	0.080524
BCL2L12_T117_M2	0.3777	0.270861	0.512127
BCL2L13_S420_M1	0.132058	0.721816	0.85392
BCL7C_S122_M2	-0.0084567	0.98779	0.99215
BCL7C_S126_M1	-0.0384832	0.938768	0.967197
BCL7C_S126_M2	-0.122642	0.844408	0.917545
BCL9_S288_M1	-0.351838	0.487417	0.693725
BCL9L_S1004_M2	-4.11958	1.36729e-05	0.000661567
BCL9L_S1017_M1	-0.817184	0.0479366	0.210023
BCL9L_S21_M1	-1.44794	0.0618956	0.239784
BCL9L_S750_M1	-1.63029	0.0446466	0.202937
BCL9L_S88_M1	-1.32076	0.0608995	0.238087
BCL9L_S975_M1	0.379245	0.381058	0.610587
BCL9L_S997_M1	-0.600139	0.349752	0.588308
BCL9L_S997_M2	-3.8457	2.18255e-05	0.000942917
BCL9L_S999_M1	-0.952746	0.0176403	0.12491
BCLAF1_S177_M1	0.168265	0.550366	0.741447
BCLAF1_S183_M1	0.649183	0.0152653	0.117131
BCLAF1_S222_M1	0.733419	0.0459072	0.205625
BCLAF1_S264_M2	2.42309	0.00108102	0.0219615
BCLAF1_S268_M1	-0.0402057	0.948693	0.971755
BCLAF1_S268_M2	0.203134	0.758129	0.875964
BCLAF1_S285_M1	0.742578	0.054658	0.225845
BCLAF1_S285_M2	0.987276	0.0126575	0.108851
BCLAF1_S290_M1	0.269237	0.764872	0.879272
BCLAF1_S290_M2	0.707226	0.0841191	0.281884
BCLAF1_S297_M2	0.340642	0.466587	0.675894
BCLAF1_S512_M1	1.0172	0.0415797	0.194399
BCLAF1_S531_M1	0.0568343	0.919988	0.956417
BCLAF1_S658_M1	0.0959083	0.801738	0.894431
BCLAF1_Y284_M1	0.0390988	0.924416	0.959852
BCR_S122_M1	-0.917777	0.16619	0.400572
BCR_S459_M1	-0.804968	0.0269584	0.154406
BEGAIN_S246_M1	0.00609374	0.980519	0.988227
BET1_S50_M1	0.680892	0.250884	0.49198
BET1L_S37_M1	0.874438	0.0303783	0.165004
BET1L_S9_M1	0.467845	0.208786	0.44721
BIN1_S296_M1	-0.824913	0.233018	0.471651
BMP2K_S1107_M1	0.291979	0.589733	0.770287
BMP2K_S1107_M2	1.58716	0.00393382	0.0557101
BMP2K_S1111_M2	1.58716	0.00393382	0.0557101
BMP2K_S689_M1	0.773295	0.0439174	0.201465
BMPR2_S863_M1	0.352408	0.413069	0.636385
BNIP3L_S62_M2	1.57455	0.00240851	0.0396561
BNIP3L_S63_M2	1.23777	0.0203959	0.134126
BNIP3L_S65_M2	1.58765	0.00195687	0.0347853
BOD1L1_S635_M1	-0.762382	0.0322607	0.171809
BORCS6_T196_M1	-0.252256	0.581745	0.764558
BRD2_S298_M1	-0.200549	0.526172	0.723831
BRD2_S301_M1	0.917631	0.0268223	0.154406
BRD3_S263_M1	-0.0201103	0.976207	0.986906
BRD4_S1083_M1	0.2634	0.354336	0.592238
BRD8_S383_M2	3.53393	2.22268e-07	3.03441e-05
BRD8_S387_M1	-0.578306	0.373845	0.605281
BRD8_S387_M2	3.53393	2.22268e-07	3.03441e-05
BRD9_S566_M1	-1.30924	0.197308	0.432506
BRI3BP_S248_M1	0.403994	0.199187	0.43495
BRWD1_S696_M1	1.49624	0.0789209	0.272905
BSG_S362_M1	0.755253	0.0933232	0.298444
BUD13_S151_M2	0.46017	0.396892	0.62552
BUD13_S163_M2	0.933968	0.0199344	0.132624
BUD13_S197_M2	1.20564	0.095017	0.301249
BUD13_S201_M2	1.20564	0.095017	0.301249
BUD13_S222_M2	0.737433	0.0870668	0.284908
BUD13_S226_M2	0.737433	0.0870668	0.284908
BUD13_S271_M1	0.802811	0.156885	0.386884
BUD13_S325_M1	0.660724	0.0189838	0.129544
BUD13_T147_M2	0.46017	0.396892	0.62552
BUD13_T159_M2	0.933968	0.0199344	0.132624
C16orf74_T44_M1	-0.314871	0.395589	0.62552
C1orf147_S10_M1	-0.599853	0.647826	0.808919
C1orf174_S189_M1	-0.509888	0.0598947	0.236923
C1orf226_S223_M1	0.23575	0.456368	0.668205
C1orf226_S249_M1	-0.701804	0.0107142	0.101859
C2CD5_S260_M1	-0.597304	0.0252842	0.151395
C2CD5_S295_M1	0.0338651	0.938215	0.967118
C2CD5_S852_M1	-0.866407	0.0351053	0.181565
C2orf49_S189_M1	0.400441	0.233061	0.471651
C2orf49_S189_M2	1.08993	0.00220822	0.0371264
C2orf49_S193_M2	1.30415	0.00103564	0.021422
C7orf50_S175_M1	0.185789	0.527061	0.72447
C7orf50_S59_M1	0.463335	0.103517	0.311239
C9orf78_S261_M1	-1.38026	0.229966	0.469178
CAAP1_S312_M1	0.235543	0.34955	0.588308
CAAP1_T90_M1	3.39564	2.98982e-07	3.51871e-05
CAD_S1859_M1	-2.01773	0.0300276	0.164766
CADM1_S434_M1	0.679451	0.0437492	0.201113
CALD1_S202_M1	-0.393943	0.424186	0.644589
CALU_S69_M1	-0.800414	0.0651236	0.244787
CAMSAP1_S1080_M1	-1.02173	0.0558162	0.228314
CAMSAP1_S563_M1	-0.533494	0.177201	0.412528
CANX_S554_M1	0.10616	0.837542	0.914653
CANX_S564_M1	0.118961	0.758159	0.875964
CANX_S583_M1	-0.688032	0.0918624	0.295849
CANX_T562_M1	0.692346	0.228022	0.46713
CAP1_T307_M1	-0.619888	0.196927	0.432226
CARMIL1_S968_M1	-1.27587	0.0256435	0.151507
CASC3_S148_M1	0.387422	0.451878	0.666202
CASC3_S363_M1	0.267508	0.348344	0.587401
CASC4_S366_M1	0.458283	0.112516	0.326546
CAV1_S37_M1	0.279834	0.36233	0.598207
CAVIN1_S167_M1	-0.107004	0.755142	0.87455
CBARP_S133_M1	0.0664882	0.761209	0.877906
CBARP_S299_M1	-0.731117	0.111583	0.324389
CBARP_S399_M1	0.651072	0.0398027	0.192143
CCAR2_S124_M1	-1.31056	0.00201254	0.0350448
CCAR2_S678_M1	-0.613714	0.0601763	0.237161
CCDC181_S77_M1	0.514788	0.380593	0.610491
CCDC28B_S46_M1	0.693222	0.064168	0.24361
CCDC6_S240_M2	-0.846726	0.238638	0.478598
CCDC6_S244_M1	-2.13288	0.0933896	0.298444
CCDC6_S244_M2	-0.846726	0.238638	0.478598
CCDC6_S431_M2	-1.46118	0.309749	0.548327
CCDC6_T427_M1	-1.0858	0.351796	0.590297
CCDC6_T427_M2	-1.52463	0.288254	0.530734
CCDC61_S447_M2	3.63917	5.45252e-05	0.00213902
CCDC86_S102_M2	1.05299	0.00311788	0.0479339
CCDC86_S18_M1	0.0937867	0.732643	0.860465
CCDC86_S47_M1	0.385145	0.360041	0.597232
CCDC86_S58_M1	0.127584	0.722206	0.854085
CCDC86_S80_M2	0.158282	0.808624	0.899261
CCDC86_S91_M1	-0.0513467	0.83481	0.912623
CCDC86_S91_M2	0.140994	0.829837	0.910101
CCDC86_Y109_M2	1.32792	0.00187585	0.0338722
CCDC86_Y164_M1	0.53436	0.101874	0.309846
CCDC88A_S1387_M1	-0.995335	0.0580696	0.232705
CCDC9_S80_M1	-0.347536	0.525031	0.723658
CCDC93_S305_M1	-0.249417	0.403433	0.631323
CCDC97_S212_M1	-0.645883	0.300141	0.54
CCM2_S384_M1	0.129488	0.630744	0.796717
CCNK_S324_M2	0.361308	0.472721	0.681045
CCNK_S328_M2	0.361308	0.472721	0.681045
CCNK_S340_M1	0.374075	0.412325	0.636385
CCNL1_S352_M1	0.200438	0.719475	0.852628
CCNL2_S25_M1	0.598435	0.288615	0.530734
CCNL2_S330_M1	-0.318955	0.438655	0.655199
CCNL2_S338_M1	0.0782361	0.89597	0.946147
CCNL2_S348_M1	-0.285588	0.51439	0.716577
CCNL2_S369_M1	-0.230755	0.579535	0.763571
CCNT2_S480_M1	0.305618	0.434442	0.651235
CCNY_S326_M1	-0.325018	0.183568	0.418587
CCNYL1_S105_M1	-0.0532915	0.876826	0.93519
CCNYL1_S105_M2	1.25328	0.0278412	0.156858
CCNYL1_S112_M1	0.012246	0.977278	0.987007
CCNYL1_S112_M2	1.25328	0.0278412	0.156858
CCNYL1_S344_M1	0.113284	0.777239	0.884829
CCNYL1_Y120_M1	-0.0241377	0.955111	0.974236
CCPG1_S186_M1	0.685103	0.144938	0.371642
CCZ1B_S266_M1	0.968639	0.411979	0.636385
CD2BP2_S195_M1	-1.02776	0.0121723	0.106797
CD3EAP_S128_M1	0.163897	0.635408	0.799942
CD3EAP_S128_M2	0.487811	0.16379	0.397027
CD3EAP_S136_M1	0.390674	0.521074	0.721144
CD3EAP_S136_M2	0.487811	0.16379	0.397027
CD3EAP_S285_M1	-0.113533	0.761982	0.878041
CD3EAP_S488_M1	-0.357587	0.317398	0.556083
CD44_S686_M1	0.658673	0.099619	0.307971
CD44_S706_M1	-0.704383	0.0832279	0.281454
CD97_S831_M1	-0.272072	0.465723	0.675894
CD99_S168_M1	1.17916	0.0168999	0.124049
CDC23_S588_M1	-0.431017	0.15169	0.380657
CDC42BPA_S1719_M1	-0.503925	0.28694	0.529822
CDC42BPB_S1690_M1	-1.40069	0.0280559	0.157491
CDC42BPB_S1690_M2	0.43485	0.152491	0.380657
CDC42BPB_S1693_M2	0.43485	0.152491	0.380657
CDC42EP1_S101_M1	-0.550451	0.152407	0.380657
CDC42EP1_S121_M1	0.0237493	0.930082	0.961348
CDC42EP1_S192_M1	0.235964	0.3802	0.610491
CDC42EP1_Y130_M1	1.72049	0.0141143	0.112835
CDC42EP4_S292_M1	-0.695349	0.185827	0.420853
CDCA3_S87_M1	-0.370422	0.375279	0.606726
CDK1_T14_M1	-0.427567	0.363318	0.598207
CDK1_T14_M2	1.67908	8.44499e-05	0.00323851
CDK1_T161_M1	0.827779	0.0112922	0.102959
CDK1_Y15_M1	-1.1507	0.14649	0.374038
CDK1_Y15_M2	1.67908	8.44499e-05	0.00323851
CDK11A_T583_M1	0.0314411	0.904454	0.94967
CDK11B_S65_M1	-0.474854	0.19516	0.431121
CDK11B_S752_M1	-0.23612	0.434475	0.651235
CDK11B_S752_M2	2.73556	0.0118341	0.105717
CDK11B_T595_M1	0.686909	0.0190515	0.129544
CDK11B_T751_M2	2.73556	0.0118341	0.105717
CDK12_S1083_M1	-0.0258796	0.949093	0.971873
CDK12_S274_M2	2.92814	0.000706389	0.016653
CDK12_S276_M2	2.92814	0.000706389	0.016653
CDK12_S385_M1	0.201117	0.667811	0.825512
CDK12_S423_M1	0.151848	0.777806	0.885179
CDK12_T692_M1	0.346372	0.49434	0.698626
CDK12_T893_M1	0.439937	0.390123	0.620258
CDK13_S317_M2	2.67319	5.61422e-06	0.000361535
CDK13_S325_M2	2.67319	5.61422e-06	0.000361535
CDK13_S383_M1	0.80116	0.20249	0.439072
CDK13_T1246_M1	-0.158552	0.789868	0.890298
CDK13_T871_M1	-2.07184	0.00443745	0.0598618
CDK16_S78_M1	0.391334	0.0843135	0.281884
CDK16_Y176_M1	-0.764554	0.282073	0.524926
CDK9_S347_M1	0.664462	0.415625	0.637828
CDKAL1_S53_M1	0.0596972	0.829602	0.910101
CDKN2AIP_S131_M1	1.01576	0.00277383	0.0438337
CDR2_S311_M1	0.0347578	0.901921	0.949344
CDS2_S23_M1	0.374323	0.195816	0.432011
CDS2_S33_M1	0.842566	0.0527859	0.221325
CDS2_S41_M1	-0.17796	0.445412	0.660952
CENPF_S2900_M1	-0.0631975	0.803452	0.894676
CENPF_S3023_M1	0.207352	0.695932	0.84138
CENPF_S3054_M1	-1.04776	0.00128672	0.025532
CENPF_S3079_M1	0.464563	0.143303	0.370441
CENPT_S397_M1	0.0597077	0.903765	0.94967
CEP131_T383_M1	-1.47079	0.105999	0.315511
CEP131_T96_M1	0.358621	0.443817	0.659734
CEP170_S1529_M1	-0.983338	0.0206157	0.134311
CEP170_S466_M1	-0.618412	0.0948833	0.301249
CEP170_S630_M1	-0.376539	0.139218	0.362711
CEP170_S838_M1	-0.830323	0.0109326	0.102738
CEP170_T1533_M2	-0.368856	0.338512	0.57652
CEP170_T1535_M2	-0.333012	0.322412	0.560852
CEP55_S428_M1	-0.0817543	0.834034	0.912358
CEP72_S237_M1	0.00277902	0.991641	0.994556
CEP72_S318_M1	0.0717909	0.855785	0.923817
CEP72_S404_M1	-0.0845303	0.730369	0.859273
CETN2_S20_M1	-1.29916	0.0646636	0.244274
CFL1_S3_M1	-1.71094	0.164459	0.398366
CHAF1A_S65_M1	-0.0649129	0.773666	0.882823
CHAF1A_S951_M1	-0.126907	0.734264	0.86116
CHAF1A_Y780_M1	0.026442	0.939461	0.96725
CHAF1B_S410_M1	-0.258475	0.317173	0.556083
CHAF1B_S429_M1	0.360967	0.223935	0.461807
CHAF1B_S538_M1	-0.508534	0.125256	0.342822
CHAMP1_S204_M1	-0.381296	0.321075	0.559667
CHAMP1_S204_M2	0.260667	0.408526	0.633772
CHAMP1_S214_M2	0.260667	0.408526	0.633772
CHAMP1_S286_M2	0.597258	0.270437	0.512127
CHAMP1_S297_M1	1.40825	0.0001481	0.0051057
CHAMP1_S297_M2	0.90714	0.0845897	0.281938
CHAMP1_S416_M1	0.336743	0.364632	0.599176
CHAMP1_S443_M2	-0.82911	0.169134	0.40424
CHAMP1_S445_M2	0.10953	0.821885	0.90832
CHAMP1_S452_M2	0.601456	0.0582172	0.232937
CHAMP1_S459_M1	-2.18055	2.17987e-06	0.000161737
CHCHD3_S50_M1	-0.0405236	0.882201	0.938577
CHCHD3_Y53_M1	-1.06374	0.017996	0.12664
CHD1_S1385_M1	0.94117	0.00495763	0.0633723
CHD1_S1677_M1	-0.494092	0.106033	0.315511
CHD3_S1601_M1	0.284312	0.633873	0.798932
CHD4_S1537_M1	-0.822874	0.0385387	0.189334
CHD4_S515_M1	1.01034	0.0515179	0.218695
CHD7_S2559_M1	0.374908	0.298376	0.538528
CHTF18_S225_M1	0.818128	0.0169373	0.124049
CHTF18_S871_M1	0.379077	0.137292	0.359064
CIC_S105_M1	-0.936335	0.220553	0.457876
CIC_S1246_M1	-7.96243	1.09225e-08	9.31965e-06
CIC_S1294_M1	-1.30088	0.00748213	0.0813265
CIC_S1294_M2	-0.820289	0.0506409	0.216588
CIC_S173_M1	-0.700388	0.0884354	0.287731
CIC_S496_M1	-0.320866	0.292394	0.533174
CIC_S721_M1	-0.0670612	0.84685	0.919014
CIC_S739_M1	-0.277114	0.513225	0.71583
CIC_S904_M1	-1.11694	0.0274201	0.155456
CIC_T1291_M2	-0.820289	0.0506409	0.216588
CIC_Y1162_M1	-0.692095	0.0324611	0.172034
CLASRP_S285_M1	-0.767484	0.0398585	0.192143
CLASRP_S294_M1	0.0248281	0.936574	0.96601
CLASRP_S335_M1	-0.792003	0.074626	0.265035
CLASRP_S547_M1	-0.139719	0.779154	0.886122
CLCC1_S438_M1	0.372807	0.235881	0.475523
CLCC1_S509_M1	0.258596	0.634085	0.798932
CLCC1_S524_M1	-0.855263	0.0182112	0.127677
CLCN2_T20_M1	0.510475	0.131083	0.350341
CLDN12_S231_M1	0.208017	0.696841	0.84182
CLINT1_S299_M1	-0.182881	0.491096	0.696562
CLIP1_S147_M1	-1.27825	0.000644078	0.01612
CLIP1_S195_M1	0.292878	0.288418	0.530734
CLIP1_S204_M1	0.248499	0.405106	0.632504
CLK3_S157_M1	-0.0397616	0.915177	0.955449
CLMP_S319_M1	0.0988046	0.742764	0.865572
CLMP_Y333_M1	-0.291317	0.442146	0.657536
CLN3_S12_M1	-0.0244119	0.914163	0.954724
CLN3_S12_M2	0.908465	0.0604138	0.237549
CLN3_S14_M1	0.390645	0.124287	0.342089
CLN3_S14_M2	0.908465	0.0604138	0.237549
CLPTM1_T622_M1	0.664375	0.225603	0.463698
CLSPN_S1289_M1	-0.48809	0.119755	0.335776
CLTA_S105_M1	0.695114	0.118006	0.334539
CNK3/IPCEF1_S383_M1	0.15865	0.699196	0.842937
CNNM3_S673_M1	1.04969	0.227978	0.46713
CNNM3_S700_M1	-0.125691	0.781255	0.88672
CNNM3_T665_M1	0.541272	0.0534676	0.223034
CNNM4_S664_M1	0.525499	0.187333	0.42212
CNOT2_S165_M1	-1.82292	1.03695e-05	0.00055244
CNOT3_S507_M1	-0.83508	0.0104631	0.101245
COBL_S347_M1	0.170475	0.511866	0.71423
COBL_S815_M1	-0.346712	0.222585	0.459857
COG4_S6_M1	1.00387	0.209457	0.447637
COIL_S566_M1	0.134357	0.660409	0.818889
COPA_S173_M1	-0.590636	0.168772	0.403658
COPA_S402_M1	-0.556302	0.0909967	0.294381
COPB2_S859_M1	-0.815464	0.179654	0.414576
COPB2_S859_M3	-0.593981	0.161282	0.394297
COPB2_S867_M3	-0.593981	0.161282	0.394297
COPB2_T861_M3	-0.593981	0.161282	0.394297
CPEB4_S97_M1	0.398941	0.230836	0.469532
CPS1_S1079_M1	0.358293	0.13666	0.357959
CPS1_S1369_M1	0.344172	0.39646	0.62552
CPS1_S1431_M1	0.0129363	0.975007	0.986906
CPS1_S794_M1	0.450934	0.117301	0.334137
CREM_T259_M1	-0.253819	0.693194	0.839318
CRTC2_S433_M1	-0.370441	0.217099	0.454528
CRTC2_S613_M1	-0.0991119	0.697591	0.842193
CRTC3_S396_M1	-1.01088	0.00227321	0.0376625
CRTC3_S443_M1	-1.22628	0.0162864	0.122075
CSF1_S533_M1	-0.240604	0.557086	0.747665
CSNK2B_S209_M1	-0.0599281	0.869189	0.932321
CSRP1_S192_M1	-0.189308	0.77605	0.88452
CTBP2_S428_M1	-1.2172	0.015597	0.118558
CTNNAL1_S538_M1	0.631927	0.177366	0.412528
CTNNB1_S191_M1	-0.249202	0.369582	0.603142
CTNNB1_S552_M1	-0.443769	0.183053	0.418587
CTNNB1_S675_M1	0.731136	0.213795	0.452656
CTNNBL1_S545_M1	-0.166049	0.638218	0.801879
CTNND1_S230_M1	1.94255	0.000929948	0.0201968
CTNND1_S268_M1	0.685007	0.214478	0.453236
CTNND1_S346_M1	0.63599	0.0241779	0.147356
CTNND1_S349_M1	0.297657	0.257887	0.500096
CTNND1_S349_M2	0.929675	0.0213562	0.136752
CTNND1_S352_M1	0.471767	0.192265	0.427294
CTNND1_S352_M2	0.929675	0.0213562	0.136752
CTNND1_S47_M1	0.598695	0.255547	0.49782
CTNND1_T869_M1	1.11466	0.0022525	0.0376052
CTNND1_T916_M1	0.112832	0.727733	0.857057
CTNND1_Y174_M1	-0.0167338	0.951822	0.972917
CTNND1_Y228_M1	0.864469	0.0119983	0.10623
CTNND1_Y257_M1	0.739393	0.256392	0.498613
CTNND1_Y865_M1	0.396784	0.427339	0.646375
CTNND1_Y96_M1	0.020815	0.940276	0.96725
CTPS1_S575_M1	-2.03126	0.118667	0.334988
CTR9_S1097_M1	1.23284	0.00327714	0.0494906
CTR9_S941_M1	0.15975	0.564157	0.75243
CTR9_S970_M1	1.00864	0.0150833	0.116451
CTTN_S405_M2	0.155586	0.767763	0.880846
CTTN_T401_M1	0.859604	0.162658	0.395576
CTTN_T401_M2	0.181714	0.76349	0.878685
CTTN_T411_M1	-0.648038	0.0360963	0.184702
CTTN_T411_M2	0.513072	0.102413	0.309846
CTTNBP2NL_S481_M1	-0.494464	0.379454	0.610189
CUSTOS_S179_M1	0.676275	0.109292	0.320287
CXADR_T334_M1	0.369015	0.313004	0.551798
CXCR4_S339_M1	-0.236542	0.533517	0.727775
CYB5B_S19_M1	0.000904034	0.996515	0.998468
CYBRD1_S260_M1	0.0408325	0.88442	0.940058
CYBRD1_T285_M1	0.828887	0.119282	0.335776
DAB2_S401_M1	-1.75855	0.0127902	0.109406
DAG1_T790_M1	1.0428	0.0121075	0.106738
DAGLB_S574_M1	3.37085	3.50338e-07	3.62335e-05
DAP_S2_M2	-0.302656	0.204256	0.441269
DAP_S3_M1	-0.142464	0.557703	0.747914
DAP_S3_M2	-0.302656	0.204256	0.441269
DAP_S51_M1	-1.14324	0.361794	0.598207
DARS2_S242_M1	0.309236	0.393432	0.62368
DAXX_S178_M1	-0.0329063	0.895086	0.946091
DAXX_S495_M1	-0.489432	0.154411	0.383556
DAXX_S671_M1	-1.19202	0.000770132	0.0176407
DBF4_S359_M1	0.385031	0.431228	0.649507
DBN1_S142_M1	-1.09595	0.0164468	0.122075
DBN1_S337_M1	-0.46206	0.053004	0.221814
DBN1_S339_M1	0.000636361	0.998862	0.998901
DCAF1_S1000_M1	-0.295031	0.419926	0.640054
DCAF1_S979_M1	-0.161821	0.720329	0.853047
DCAF12_S15_M1	-0.625321	0.254633	0.496892
DCAF12_S20_M1	-0.667767	0.238314	0.478598
DCAF6_S336_M1	-0.29714	0.522406	0.721559
DCBLD1_S513_M1	0.13313	0.577495	0.762196
DCBLD1_S636_M1	-0.183694	0.419925	0.640054
DCP1A_S353_M1	0.279349	0.637238	0.801066
DDB2_S24_M1	-0.226415	0.496651	0.700731
DDB2_S26_M1	-0.49327	0.262899	0.507069
DDRGK1_S30_M1	0.576032	0.26221	0.506192
DDX20_S672_M1	0.477683	0.0426457	0.197758
DDX20_S678_M1	0.399664	0.145994	0.373522
DDX20_S703_M1	0.0629768	0.785185	0.887482
DDX21_S121_M1	0.557064	0.0882656	0.287573
DDX21_S65_M1	1.17973	0.00178002	0.0324877
DDX21_S71_M1	-0.415143	0.399171	0.627243
DDX21_S89_M1	0.104689	0.785644	0.887482
DDX42_S754_M1	-0.0933314	0.775761	0.88452
DDX51_S83_M1	-0.303807	0.680563	0.835177
DDX60_S1026_M2	-1.05829	0.452435	0.666704
DDX60_Y1017_M2	-0.904277	0.503707	0.706598
DENND1A_T707_M1	-0.0413865	0.943723	0.9687
DENND4C_S1225_M1	0.118982	0.621103	0.789843
DENND4C_S1278_M1	-0.298207	0.328142	0.567994
DENND4C_S1325_M1	-0.123523	0.598073	0.774658
DENND4C_S968_M2	-0.611496	0.0537802	0.223299
DENND4C_S973_M1	-0.131121	0.757824	0.875964
DENND4C_S973_M2	0.374463	0.569857	0.757403
DENND4C_S989_M1	0.100644	0.726962	0.85676
DENND4C_T975_M2	0.22091	0.707127	0.846396
DENR_S73_M1	-1.57955	0.186328	0.42121
DENR_T69_M1	-0.802999	0.32464	0.563579
DGCR2_S381_M1	0.821524	0.283543	0.526228
DGCR8_S377_M1	-0.0254559	0.911496	0.953616
DHCR7_S14_M1	0.945372	0.0188808	0.12915
DHX29_S200_M1	0.20747	0.548506	0.739941
DHX36_S167_M1	1.61221	0.000294572	0.00866703
DHX8_S460_M1	-0.501409	0.311177	0.550176
DHX9_S87_M1	0.547845	0.0365258	0.186251
DIDO1_S1040_M1	0.791262	0.182654	0.418587
DIDO1_S1260_M1	-0.72268	0.111536	0.324389
DIDO1_S1456_M1	0.0699181	0.835436	0.913014
DIDO1_S1456_M2	-2.55866	0.0206995	0.134311
DIDO1_S1714_M1	-0.338674	0.223257	0.460965
DIDO1_T1469_M2	-2.55866	0.0206995	0.134311
DISP2_S1252_M1	-0.457997	0.12271	0.34022
DISP2_S1252_M2	2.13182	0.000217191	0.00667814
DISP2_S1270_M2	2.13182	0.000217191	0.00667814
DKC1_S485_M1	-0.9793	0.188825	0.424546
DKC1_S494_M1	0.490444	0.201227	0.438003
DKC1_S513_M1	0.020531	0.946155	0.970355
DLG1_S158_M1	0.347448	0.290951	0.53171
DLG1_S575_M1	-0.108327	0.604351	0.778262
DLG5_S1795_M1	0.394094	0.224845	0.462868
DLGAP4_T915_M1	-2.96786	0.0143277	0.113458
DMD_S3549_M1	0.0721182	0.785897	0.887482
DMD_S3623_M1	0.588183	0.438959	0.65531
DMXL1_S1896_M1	0.770001	0.00897479	0.092671
DMXL1_Y915_M1	-1.78301	0.000302673	0.00882925
DMXL2_S1857_M1	0.130885	0.702856	0.844665
DNAJA1_S335_M1	-0.271104	0.413295	0.636385
DNAJC1_S480_M1	0.738935	0.0807421	0.277102
DNAJC1_S492_M1	0.296391	0.416937	0.639275
DNAJC15_S104_M1	0.463513	0.267254	0.510695
DNAJC19_S70_M1	0.555726	0.185615	0.420853
DNAJC2_S47_M1	-0.605829	0.173656	0.40902
DNAJC5_S10_M1	0.731724	0.169872	0.405435
DNM1L_S616_M1	-1.1182	0.211907	0.450494
DNM2_S764_M1	0.191053	0.648798	0.809633
DNMT1_S143_M1	0.282392	0.326963	0.566748
DOCK5_S1789_M1	-1.22441	0.026848	0.154406
DOCK7_S900_M1	-0.173665	0.735556	0.861515
DOCK9_S927_M1	-0.0132619	0.962588	0.978995
DONSON_S34_M1	0.308716	0.330189	0.569304
DOT1L_S1104_M1	-0.0896877	0.776449	0.88452
DPM1_S9_M1	-0.0134919	0.975452	0.986906
DROSHA_S355_M1	0.465109	0.196828	0.432226
DSG2_S680_M1	0.987352	0.0483213	0.211233
DSG2_S782_M1	1.01242	0.038915	0.19001
DSG2_S999_M1	0.664285	0.20225	0.439003
DSG2_Y1013_M1	0.157222	0.678495	0.833886
DSG2_Y882_M1	-0.12198	0.791126	0.890683
DSG2_Y968_M1	0.388576	0.379733	0.610189
DSG2_Y979_M1	0.2794	0.332593	0.571572
DSN1_S81_M1	-0.255514	0.451299	0.665924
DST_S3968_M1	0.694028	0.0623837	0.240305
DSTN_S3_M1	-2.02865	0.0457516	0.205625
DTL_S512_M1	-0.453564	0.49237	0.696708
DTL_S512_M2	-0.060538	0.943199	0.968454
DTL_T516_M2	-0.060538	0.943199	0.968454
DTNA_S662_M1	0.406437	0.108283	0.319974
DTX3L_S9_M1	-0.309018	0.262073	0.506192
DUT_T95_M1	2.7061	1.58833e-06	0.000132219
DYNC1LI1_S207_M1	-0.0747502	0.903141	0.949438
DYNC1LI1_S516_M1	0.0819407	0.90675	0.950764
DYNC1LI2_S194_M1	-0.758064	0.144818	0.371642
DYRK1A_Y321_M1	-0.693779	0.126233	0.343932
EAF1_S165_M1	-0.539248	0.186496	0.42121
EBAG9_S36_M1	0.407907	0.38557	0.616948
EBF2_T155_M1	0.85533	0.0245718	0.148885
EDC3_S131_M1	-0.522122	0.136606	0.357959
EDC4_S708_M2	-0.20995	0.63928	0.801879
EDC4_S723_M1	-0.159766	0.673518	0.830524
EDC4_S723_M2	-0.20995	0.63928	0.801879
EDC4_S729_M1	-0.355053	0.204279	0.441269
EDC4_S774_M2	1.18418	0.00549332	0.0672079
EDC4_S780_M2	1.18418	0.00549332	0.0672079
EEF1A1_S107_M1	1.32039	0.123544	0.340805
EEF1D_S133_M1	-1.37931	0.0210607	0.136395
EEF2_T57_M1	-0.810594	0.218585	0.455783
EFR3A_T688_M1	0.224446	0.532688	0.727019
EGFR_S1064_M1	0.608481	0.371888	0.603142
EGFR_S991_M1	-1.00293	0.00241678	0.0396561
EGFR_S995_M1	4.91715	4.50845e-08	1.0903e-05
EGFR_T693_M1	-0.418228	0.710547	0.846396
EGFR_Y1110_M1	-0.354762	0.227605	0.467118
EGFR_Y1172_M1	-0.1048	0.869219	0.932321
EGFR_Y1197_M1	-1.65279	0.00188565	0.0338722
EGFR_Y727_M1	1.07264	0.00717149	0.0802291
EGFR_Y998_M1	-0.618332	0.0870177	0.284908
EHBP1_S432_M2	3.76856	6.60797e-07	6.26472e-05
EHBP1_S436_M2	-3.34373	1.05211e-05	0.00055244
EHBP1L1_S310_M1	-0.633653	0.152092	0.380657
EHBP1L1_T284_M1	-1.1624	0.0569509	0.230847
EHD2_S468_M1	-0.30209	0.599092	0.775405
EHMT2_T171_M1	-0.412822	0.281057	0.523608
EI24_S320_M1	-0.0679139	0.747246	0.869205
EI24_S326_M2	1.63302	0.0141829	0.112835
EI24_S330_M2	1.63302	0.0141829	0.112835
EIF2A_S506_M1	-0.82141	0.0998353	0.30814
EIF2AK3_S715_M1	0.4179	0.393741	0.623804
EIF2S2_S2_M1	0.266716	0.626707	0.793969
EIF2S2_S2_M2	-0.186743	0.617197	0.786885
EIF2S2_T11_M2	-0.186743	0.617197	0.786885
EIF3A_S584_M1	0.708042	0.109447	0.320362
EIF3B_S119_M1	-0.056095	0.826278	0.909165
EIF3B_S83_M1	-0.428084	0.587811	0.768659
EIF3CL_S39_M1	-0.272661	0.493635	0.698209
EIF3F_S258_M1	-0.581724	0.0230055	0.144069
EIF3G_S42_M1	-0.800129	0.0935199	0.298581
EIF3G_T38_M1	0.0729806	0.834696	0.912623
EIF3H_S183_M1	0.204907	0.445172	0.660884
EIF3J_S11_M2	0.116941	0.862208	0.928009
EIF3J_S13_M2	0.116941	0.862208	0.928009
EIF3J_T109_M1	-0.552915	0.193035	0.42809
EIF4A3_S12_M1	0.156753	0.678474	0.833886
EIF4B_S422_M1	-1.7053	0.181823	0.418587
EIF4B_S445_M1	-0.627762	0.581836	0.764558
EIF4B_S459_M1	-0.518672	0.693117	0.839318
EIF4EBP1_T70_M1	-2.53381	0.0823422	0.279679
EIF4EBP1_T70_M2	-2.1742	0.217876	0.455401
EIF4EBP1_T77_M1	-0.974665	0.32735	0.56713
EIF4EBP1_Y34_M2	0.759809	0.596172	0.773075
EIF4ENIF1_S564_M1	-0.486766	0.0694777	0.254976
EIF4ENIF1_S746_M1	-0.179007	0.593667	0.772763
EIF4G1_S1231_M1	-0.153436	0.710024	0.846396
EIF4G2_T508_M1	-0.0929162	0.769463	0.881267
EIF4G3_S495_M1	-0.000878145	0.997298	0.998468
EIF5B_S214_M1	-0.472331	0.633636	0.798932
ELAC2_S205_M1	-0.741003	0.0249082	0.150463
ELAVL1_S202_M1	0.735029	0.384222	0.615079
ELMSAN1_S461_M1	0.188236	0.536919	0.730664
EMC4_S36_M1	0.60239	0.0671082	0.250308
EMD_S171_M1	-0.163995	0.709691	0.846396
EMD_S49_M1	0.112094	0.704819	0.845535
EMSY_S1130_M1	0.749928	0.00492032	0.0633701
ENTR1_S243_M1	-0.270754	0.225126	0.463144
EPB41_S555_M1	0.00833656	0.985642	0.991159
EPB41_S560_M1	0.142918	0.528503	0.725195
EPB41_Y660_M1	0.676859	0.196273	0.432226
EPB41L2_S386_M1	0.149007	0.594158	0.772813
EPB41L2_S39_M1	-0.0757143	0.878167	0.936035
EPB41L2_S499_M1	-0.252417	0.427445	0.646375
EPB41L2_S550_M1	0.00785267	0.974836	0.986906
EPB41L2_S562_M1	0.231324	0.449647	0.663773
EPB41L2_S715_M1	-0.189853	0.409167	0.633903
EPB41L2_S87_M1	0.597643	0.0164817	0.122075
EPB41L5_S436_M1	0.0210194	0.925564	0.960271
EPHA2_S897_M1	0.195939	0.550492	0.741447
EPHA3_Y779_M1	0.766454	0.0335976	0.175872
EPHA7_Y791_M1	0.594255	0.0980416	0.305064
EPHB4_S769_M1	-0.0531784	0.827125	0.909758
EPHB4_Y774_M1	-0.00386202	0.99214	0.994763
EPN1_S435_M1	0.632513	0.263057	0.507069
EPN1_S447_M2	-0.0736403	0.768506	0.881127
EPN1_S454_M1	0.378463	0.243753	0.483961
EPN1_S454_M2	-0.0504601	0.865346	0.931092
EPN1_T460_M1	-0.115863	0.641141	0.803144
EPN1_T460_M2	0.332093	0.270993	0.512127
EPN2_S173_M1	-0.43398	0.138052	0.360775
EPN2_S486_M1	0.23068	0.686569	0.836644
EPPK1_S2718_M1	-1.30315	0.315897	0.554892
EPPK1_S2720_M1	-0.501868	0.0596141	0.236923
EPRS_S886_M1	-1.04655	0.220504	0.457876
EPS15_S324_M1	-0.467958	0.0640237	0.24361
EPS15_S790_M1	0.11223	0.697036	0.84182
EPS15_S796_M1	-0.422727	0.110431	0.322462
EPS15_S814_M1	0.286551	0.691254	0.83883
EPS15L1_S229_M1	-0.186258	0.748691	0.869736
EPS15L1_S244_M2	0.474403	0.115083	0.329788
EPS15L1_S255_M1	-1.06759	0.030221	0.165004
EPS15L1_S255_M2	0.0563099	0.844663	0.917545
EPS15L1_S593_M1	-0.115002	0.66019	0.818889
ERAL1_S173_M1	0.651427	0.0840004	0.281884
ERBB2_S1107_M1	-0.747808	0.0265831	0.154406
ERBB2_S998_M1	0.89217	0.00537169	0.066426
ERBB2_T701_M1	0.164447	0.772308	0.882574
ERBIN_S569_M1	0.174034	0.468043	0.676964
ERBIN_S857_M1	-0.45536	0.434368	0.651235
ERBIN_Y884_M1	0.0181969	0.941189	0.96725
ERCC5_S341_M1	-0.510612	0.10589	0.315511
ERCC5_S384_M1	-0.536057	0.174351	0.409538
ERCC5_S526_M1	-0.963448	0.0179066	0.126271
ERCC6_S158_M1	-1.0965	0.0137414	0.111712
ERF_S327_M1	-1.44211	0.0571598	0.231145
ERF_S532_M1	-3.18172	0.000898089	0.0196486
ESAM_S359_M1	0.697948	0.0268631	0.154406
ESCO1_S412_M1	0.00926208	0.975329	0.986906
ESF1_S150_M1	0.141028	0.53275	0.727019
ESF1_S153_M1	-1.88468	2.78157e-05	0.00117204
ESS2_S292_M1	0.885958	0.0805307	0.277102
ESYT1_S1034_M1	0.173901	0.519374	0.720578
ESYT1_S627_M1	-0.0362832	0.899811	0.947856
ESYT1_S963_M1	-0.0516761	0.800642	0.894431
ESYT1_Y822_M1	0.126397	0.687689	0.836749
ESYT1_Y927_M1	0.813347	0.0182592	0.127677
ESYT2_S691_M1	-0.0449898	0.902613	0.949344
ESYT2_S691_M2	1.32731	0.00083183	0.0185558
ESYT2_S693_M1	0.110755	0.708457	0.846396
ESYT2_S693_M2	1.32731	0.00083183	0.0185558
ESYT2_S738_M1	0.472009	0.322936	0.561477
ESYT2_S743_M1	-0.292805	0.447013	0.66181
EVA1B_S152_M1	0.269314	0.553649	0.744231
EXO1_S598_M1	0.315899	0.440489	0.656122
EYA1_S314_M1	-0.0320115	0.929317	0.961139
EYA4_S361_M1	-1.22887	0.116677	0.333517
FAF1_S320_M1	-0.101988	0.803311	0.894676
FAM104A_S21_M1	-0.193849	0.500422	0.703906
FAM117B_S136_M1	-1.98135	0.0158504	0.119685
FAM117B_S345_M1	-0.437256	0.398529	0.627114
FAM120A_S1023_M1	0.227677	0.519283	0.720578
FAM120A_S383_M1	0.853852	0.0878353	0.286873
FAM129B_S665_M1	-1.81776	0.165577	0.399939
FAM129B_S665_M2	-0.626106	0.581875	0.764558
FAM129B_S681_M2	-0.626106	0.581875	0.764558
FAM129B_S692_M1	-1.79004	0.144129	0.371594
FAM129B_S692_M2	-0.0730074	0.950603	0.972387
FAM129B_S696_M2	-0.184353	0.875633	0.934673
FAM189B_S493_M1	0.0573115	0.821519	0.908318
FAM193A_S1144_M1	0.465605	0.426534	0.646375
FAM234A_S21_M1	1.25546	0.00551769	0.0672566
FAM53C_S122_M1	-0.944161	0.388122	0.619001
FAM53C_S234_M1	-1.8169	0.0110551	0.102959
FAM83G_S4_M1	1.31849	0.00120649	0.0240803
FAM8A1_S81_M1	0.492709	0.270609	0.512127
FANCE_S249_M1	-0.55258	0.326856	0.566748
FARP1_S403_M1	-1.00784	0.00264867	0.0424409
FARP1_S427_M1	0.494047	0.248702	0.490647
FARP1_S427_M2	1.03177	0.109255	0.320287
FARP1_S433_M2	1.03177	0.109255	0.320287
FARP1_S503_M1	-0.0580596	0.904593	0.94967
FARP1_S510_M1	0.29809	0.425789	0.645874
FARP1_S872_M1	0.316212	0.328182	0.567994
FARP1_T24_M1	0.291793	0.62442	0.791965
FASTKD5_S95_M1	0.584179	0.267393	0.510695
FBL_S124_M1	0.951937	0.00440185	0.0598546
FBXL19_S408_M1	0.570714	0.040464	0.19309
FBXL20_S421_M2	0.815092	0.0968892	0.302823
FBXL20_T417_M1	0.273911	0.285937	0.528957
FBXL20_T417_M2	0.815092	0.0968892	0.302823
FCHO2_S387_M1	0.562798	0.34417	0.582664
FCHO2_S387_M2	0.264531	0.393249	0.62368
FCHO2_S391_M2	0.501666	0.123471	0.340805
FCHO2_S403_M1	-0.422619	0.0585795	0.233838
FCHO2_S496_M1	-4.1466	2.78397e-08	1.05319e-05
FGFR1OP_S156_M2	-0.146791	0.833225	0.912058
FGFR1OP_S160_M2	-0.146791	0.833225	0.912058
FGFR4_S573_M1	-0.030012	0.935035	0.964714
FIP1L1_S259_M1	-0.377805	0.218877	0.455783
FIP1L1_S492_M1	-0.0501853	0.861778	0.928009
FKBP15_S1114_M1	0.155336	0.610577	0.78327
FKBP15_S1155_M1	0.0663054	0.826211	0.909165
FKBP15_S320_M1	-0.370717	0.404369	0.632463
FKBP15_S326_M1	0.162283	0.67467	0.830682
FKBP15_S346_M1	0.283094	0.496229	0.700425
FKBP15_S356_M1	-0.287638	0.370227	0.603142
FKBP15_S956_M1	-0.334272	0.345566	0.584159
FKBP4_T457_M1	-2.3226	0.0021073	0.0361418
FKBP5_S13_M1	0.152097	0.738113	0.863916
FLII_S856_M1	-1.12601	0.0817952	0.279148
FLNA_S1084_M1	-1.61049	0.0731507	0.261455
FLNA_S1459_M1	-1.587	0.0601425	0.237161
FLNA_S2152_M1	-2.46764	0.0175441	0.124746
FLNA_S2327_M1	-1.38062	0.0886209	0.28799
FLVCR1_S536_M1	0.516365	0.0833187	0.281454
FMNL1_S1031_M1	-2.66139	0.001748	0.0324236
FMNL2_S171_M1	-0.0919508	0.727282	0.856822
FNBP4_S18_M1	-0.133444	0.554617	0.74524
FNDC3A_S203_M1	0.0333071	0.931196	0.961916
FNDC3A_S213_M1	-0.764295	0.117252	0.334137
FNDC3B_S208_M1	0.295777	0.603547	0.778204
FOSL2_S200_M1	-0.246617	0.552617	0.743429
FOXC2_S219_M1	-0.436499	0.371068	0.603142
FOXC2_S235_M1	0.436399	0.461675	0.671653
FOXC2_S281_M1	4.41657	3.22132e-08	1.05319e-05
FOXK1_S101_M1	-0.352494	0.460608	0.67092
FOXK1_S213_M1	-0.814458	0.214744	0.453236
FOXK1_S213_M2	-0.223357	0.784688	0.887482
FOXK1_S223_M2	-0.0583879	0.932854	0.963046
FOXK1_S420_M2	-3.39714	9.31807e-05	0.00349479
FOXK1_S428_M2	-0.827791	0.307201	0.547183
FOXK1_S445_M1	-1.12839	0.0396069	0.192143
FOXK1_T422_M2	-0.583366	0.426977	0.646375
FOXK2_S30_M1	-0.36914	0.413092	0.636385
FOXK2_S30_M2	-0.977074	0.212984	0.451324
FOXK2_S398_M1	-1.31097	0.000827882	0.0185558
FOXK2_T13_M2	0.227024	0.539827	0.732868
FRYL_S2272_M1	-0.29761	0.46348	0.673179
FTSJ1_S271_M1	-0.0900114	0.883858	0.939753
FUBP1_S630_M1	-1.1087	0.0461753	0.205739
FUBP1_Y626_M1	-0.703509	0.0708928	0.256325
FUBP3_S569_M1	0.203085	0.339936	0.577575
FUNDC2_S151_M1	-0.223845	0.591976	0.772035
FXR1_S409_M1	0.404725	0.155304	0.384374
FXR2_S601_M1	0.982453	0.0466556	0.207608
FYN_S21_M1	0.369089	0.133773	0.35503
FYN_Y420_M1	0.53263	0.0595033	0.236923
G3BP1_S232_M1	0.381492	0.440106	0.655931
G3BP2_T227_M1	0.246491	0.478348	0.685125
GAA_T469_M2	-0.557507	0.308872	0.547991
GAA_T472_M2	-0.557507	0.308872	0.547991
GAB1_S551_M1	-0.877745	0.00604632	0.0714051
GAB1_Y627_M1	-0.258152	0.535422	0.7295
GAB1_Y659_M1	-0.835988	0.221995	0.459086
GAL_S116_M1	-0.569423	0.273541	0.514662
GAPDH_Y94_M1	0.590143	0.407425	0.633772
GAS2L1_S490_M1	0.102948	0.814561	0.904097
GAS2L1_Y351_M1	-0.503142	0.28946	0.531143
GAS2L3_S570_M1	-0.120007	0.6166	0.786885
GATAD2A_S100_M1	1.53355	0.0671791	0.250308
GATAD2A_S100_M2	0.786828	0.0954376	0.301601
GATAD2A_S107_M2	0.795234	0.0691022	0.253871
GBF1_S1298_M1	0.167496	0.87755	0.93567
GBF1_S1318_M1	-0.658731	0.119586	0.335776
GBF1_S1773_M1	-0.0931896	0.793726	0.891195
GBF1_S1784_M1	-1.43716	0.0033164	0.0496442
GEMIN5_T1270_M1	-0.00385299	0.987251	0.991901
GIGYF2_S26_M1	-0.262256	0.586056	0.767246
GIGYF2_T382_M1	-0.560209	0.147255	0.374685
GIT1_S362_M1	-0.234269	0.653724	0.81474
GJA1_S255_M1	0.88864	0.0542136	0.224825
GJA1_S306_M1	0.0434144	0.917097	0.955449
GOLGA2_S953_M1	-0.277961	0.394677	0.624784
GOLGA2_S953_M2	-0.400155	0.424751	0.644874
GOLGA2_T959_M2	-0.400155	0.424751	0.644874
GOLGA4_S41_M1	0.792101	0.0994811	0.307823
GOLGA4_S71_M1	0.255644	0.610413	0.78327
GOLGA5_S116_M1	-0.391473	0.548488	0.739941
GOLGB1_S3010_M1	0.431772	0.278596	0.520727
GOLM1_S187_M1	-0.268295	0.471729	0.680765
GOLM1_S309_M1	-0.15966	0.578524	0.762698
GOLM1_T255_M1	-0.0318995	0.930566	0.961556
GOLPH3_S35_M1	-0.226454	0.534282	0.728528
GON4L_S1255_M1	0.363157	0.388003	0.619001
GORASP2_S451_M1	-0.356586	0.665792	0.823613
GORASP2_T225_M1	-0.582319	0.0246033	0.148885
GOT2_S143_M1	0.676409	0.245374	0.486049
GPALPP1_S105_M1	-1.45139	0.0843888	0.281884
GPAT3_S68_M1	0.213694	0.620744	0.789843
GPAT3_S68_M2	0.447835	0.160278	0.392981
GPAT3_S77_M2	0.447835	0.160278	0.392981
GPATCH8_S1009_M2	1.27262	0.0268241	0.154406
GPATCH8_S1014_M2	1.27262	0.0268241	0.154406
GPATCH8_S1035_M1	-0.41956	0.476874	0.685005
GPATCH8_S1107_M1	-0.489822	0.10805	0.319562
GPATCH8_S653_M1	0.443479	0.150735	0.379954
GPATCH8_S740_M1	-0.156057	0.627904	0.794894
GPN1_S314_M1	-3.28764	3.79958e-06	0.000264652
GPRC5A_S301_M1	0.304647	0.294717	0.535321
GPRC5A_S345_M1	0.640067	0.40829	0.633772
GPRC5A_Y317_M1	0.204013	0.747806	0.869212
GPRC5A_Y347_M1	0.141073	0.786191	0.887482
GPRC5C_S383_M1	-0.0757589	0.868329	0.932321
GPRC5C_Y387_M1	0.825614	0.0667626	0.249513
GPRIN1_S104_M1	-0.246509	0.547967	0.739941
GPRIN1_S452_M1	-0.291832	0.296325	0.53653
GPRIN1_S776_M1	0.777467	0.0302831	0.165004
GPRIN1_T25_M1	3.04941	6.39515e-06	0.000381745
GPRIN1_T877_M1	0.579173	0.0420353	0.195993
GPS1_S468_M1	-1.20814	0.031364	0.168004
GPS1_S468_M2	-0.450559	0.570105	0.757403
GPS1_S474_M1	-1.32402	0.0883026	0.287573
GPS1_S474_M2	-0.234917	0.771208	0.882574
GPS1_T479_M1	-1.1811	0.00584335	0.0702231
GRAMD1B_S21_M1	-1.90579	0.00480915	0.0628542
GRAMD1B_S274_M1	0.190068	0.733754	0.86116
GRAMD1B_S550_M1	0.0119309	0.976835	0.986956
GRAMD1B_T587_M1	0.862712	0.0101343	0.0985423
GRAMD2B_S44_M1	0.490963	0.313952	0.552899
GSE1_S10_M1	-0.813392	0.110448	0.322462
GSE1_S826_M2	1.35475	0.0132631	0.110407
GSE1_S828_M2	1.35475	0.0132631	0.110407
GSE1_S857_M1	0.0849755	0.773362	0.882771
GSE1_S909_M1	0.359364	0.264409	0.508
GSK3A_Y279_M1	-1.87958	0.0229711	0.144069
GTF2I_S103_M1	0.20211	0.664089	0.822058
GTF2I_S210_M1	-0.560507	0.113921	0.328642
GTF2I_S831_M1	0.156439	0.709189	0.846396
GTF3C1_S1653_M1	-0.495258	0.0733425	0.261839
GTF3C1_S739_M1	0.554096	0.149986	0.378346
GTF3C3_S43_M1	0.354917	0.131418	0.350961
GTPBP1_S25_M1	-3.28489	0.000163134	0.0054415
GTPBP6_S43_M1	0.541355	0.326079	0.56579
GYS1_S727_M1	-0.757135	0.208995	0.44721
HABP4_S108_M1	-0.547099	0.037249	0.187509
HACD3_S135_M1	1.91557	0.000683539	0.016429
HADHA_S756_M1	0.0278088	0.926856	0.960271
HARS2_S67_M1	-0.249158	0.466854	0.675894
HASPIN_S147_M1	-0.427604	0.155463	0.384488
HCFC1_S1507_M1	0.476608	0.51497	0.717091
HCFC1_S666_M1	0.369452	0.333568	0.572102
HDAC7_S487_M1	-0.147306	0.515846	0.71802
HDGF_S165_M1	-3.33415	0.0854918	0.283767
HDGFL2_S652_M1	-0.167435	0.68748	0.836749
HDGFL2_S664_M1	-0.0382732	0.94067	0.96725
HDLBP_S31_M1	0.138605	0.710861	0.846396
HDLBP_T28_M1	0.18861	0.49145	0.696562
HEATR5B_S1564_M1	-0.123488	0.683082	0.836212
HELZ_S1614_M1	0.0543524	0.84469	0.917545
HELZ_S1614_M2	0.809492	0.146784	0.374038
HELZ_S1620_M2	0.809492	0.146784	0.374038
HELZ_Y1326_M1	0.0690242	0.902423	0.949344
HEXIM2_S29_M1	-0.650817	0.148422	0.376068
HEXIM2_S29_M2	-0.0344744	0.953926	0.973901
HEXIM2_S76_M1	-0.785041	0.0186966	0.128652
HEXIM2_T32_M2	-0.0344744	0.953926	0.973901
HGSNAT_S243_M1	0.86235	0.0144742	0.113846
HIGD1A_S11_M1	0.0916301	0.723267	0.855044
HIGD1A_S8_M1	-0.406087	0.400982	0.628797
HIST1H1B_S18_M1	-0.621712	0.145394	0.372264
HIST1H1B_S18_M2	0.60463	0.266682	0.509908
HIST1H1B_S2_M2	-1.09603	0.0119882	0.10623
HIST1H1B_T11_M2	0.811405	0.174916	0.410584
HIST1H1B_T4_M2	-1.23513	0.00443623	0.0598618
HIST1H1C_S2_M2	-1.05354	0.0376628	0.188578
HIST1H1C_T4_M2	-1.05354	0.0376628	0.188578
HIST1H1E_S2_M2	-1.38962	0.00577265	0.0698654
HIST1H1E_T18_M1	-0.570777	0.205895	0.443355
HIST1H1E_T18_M2	-2.61077	0.000109042	0.00395915
HIST1H1E_T4_M2	-1.44779	0.00506942	0.0640618
HIVEP1_S1735_M1	-0.214727	0.412396	0.636385
HIVEP1_S2599_M1	-0.130384	0.801987	0.894431
HLA-A_S343_M1	-0.612774	0.104743	0.313863
HLA-A_S352_M1	-0.524169	0.0492609	0.21282
HLA-A_S352_M2	-0.355803	0.24984	0.491473
HLA-A_S356_M1	1.32167	0.00102256	0.0213039
HLA-A_S356_M2	-0.189669	0.466867	0.675894
HLA-A_S359_M1	-0.750722	0.032438	0.172034
HLA-C_S363_M1	-2.77279	5.61359e-07	5.47405e-05
HMG20A_S105_M1	-0.49713	0.0631425	0.241327
HMGA1_S44_M1	-0.70307	0.233567	0.471651
HMGCS1_S495_M1	-1.52346	0.148825	0.37681
HMOX1_S229_M1	-0.59172	0.118383	0.334988
HNRNPA1_S6_M1	-0.253764	0.492136	0.696708
HNRNPA1L2_S4_M2	0.148637	0.781291	0.88672
HNRNPA1L2_S6_M2	0.148637	0.781291	0.88672
HNRNPA2B1_S259_M1	0.87929	0.123124	0.34074
HNRNPA3_S14_M1	-0.339652	0.340184	0.577586
HNRNPA3_S358_M1	-0.248126	0.466326	0.675894
HNRNPD_S83_M1	0.666037	0.0781131	0.272041
HNRNPH1_S104_M1	-0.449738	0.117696	0.334191
HNRNPK_S116_M1	-0.139213	0.872794	0.934308
HNRNPK_S216_M1	0.0865606	0.851347	0.921293
HNRNPK_S284_M1	-0.318763	0.257521	0.499955
HNRNPU_S2_M2	-0.370193	0.284235	0.526938
HNRNPU_S4_M1	-1.26902	0.0269388	0.154406
HNRNPU_S4_M2	-0.370193	0.284235	0.526938
HNRNPU_S59_M1	-0.895002	0.242803	0.482917
HNRNPUL1_S512_M1	0.517104	0.11889	0.335073
HNRNPUL1_S716_M1	-0.588733	0.0966499	0.302823
HNRNPUL1_S718_M1	-0.24224	0.302474	0.542437
HRH1_S233_M1	0.851118	0.0198354	0.132482
HSP90AA1_S263_M1	-1.52427	0.301631	0.54154
HSP90AB1_S255_M1	-1.13001	0.354932	0.592943
HSPA1A_S631_M1	0.290548	0.535366	0.7295
HSPA4_T649_M1	-0.541361	0.170502	0.405621
HSPA8_T477_M1	-0.252357	0.639295	0.801879
HSPA9_S408_M1	-0.758687	0.0808655	0.277102
HSPB1_S15_M1	-0.498075	0.654083	0.81474
HSPB1_S78_M3	-7.01419	1.82912e-07	2.83763e-05
HSPB1_S82_M1	-2.55826	0.0415338	0.194399
HSPB1_S82_M3	-7.01419	1.82912e-07	2.83763e-05
HSPB1_S83_M3	-7.01419	1.82912e-07	2.83763e-05
HSPD1_S284_M2	0.794205	0.100012	0.30814
HSPD1_S488_M1	0.366439	0.38064	0.610491
HSPD1_S70_M1	-0.24264	0.460951	0.67092
HSPD1_T173_M1	0.819033	0.0460154	0.205625
HSPD1_T285_M2	0.794205	0.100012	0.30814
HSPD1_T54_M1	1.5357	0.0574166	0.231634
HSPH1_S190_M1	-1.37222	0.408027	0.633772
HSPH1_S557_M1	-1.12403	0.202839	0.439512
HSPH1_S809_M1	-1.55314	0.0963708	0.302823
HTATSF1_S494_M2	1.30669	0.02131	0.136752
HTATSF1_S498_M1	-0.00809749	0.980699	0.988227
HTATSF1_S498_M2	1.30669	0.02131	0.136752
HUWE1_S1395_M1	-0.991861	0.0474319	0.208796
HUWE1_S1907_M1	-0.407156	0.541371	0.733843
HUWE1_S2887_M1	-0.761194	0.121634	0.338059
HUWE1_S3757_M1	0.414962	0.636112	0.80024
HUWE1_S3816_M1	-0.376543	0.680768	0.835177
IBTK_S1045_M1	0.209769	0.466967	0.675894
IBTK_Y996_M1	0.508677	0.21265	0.451071
IER3_S31_M1	1.10555	0.0196284	0.132133
IFI16_S153_M1	-0.0497852	0.903259	0.949438
IFITM2_S9_M1	1.01764	0.0725939	0.260803
IFITM2_Y19_M1	0.183679	0.541222	0.733843
IFITM3_S10_M1	0.45885	0.483359	0.69083
IFITM3_Y20_M1	-0.0552852	0.875736	0.934673
IFNAR1_S495_M1	0.213289	0.321065	0.559667
IFNGR1_S391_M1	6.84313	1.56762e-08	1.05319e-05
IGF1R_S1339_M1	-0.638725	0.050042	0.215105
IGF2BP1_S181_M1	-0.168407	0.731198	0.85979
IGF2BP2_S162_M1	0.537232	0.0991335	0.307092
IGF2BP2_S164_M1	0.955078	0.0118533	0.105717
IGF2R_S2409_M1	1.22409	0.0494829	0.213256
IL17RA_S708_M1	-0.210248	0.671338	0.828437
IL1RAP_S556_M1	3.56754	1.92444e-07	2.85571e-05
IL1RAP_S557_M1	0.495615	0.13294	0.353809
IL6ST_S667_M2	0.709069	0.078834	0.272905
IL6ST_T670_M2	0.709069	0.078834	0.272905
ILF3_S382_M1	-0.216862	0.548123	0.739941
ILF3_S384_M1	-0.19896	0.683673	0.836336
ILF3_S482_M1	-0.098704	0.753713	0.873311
ILKAP_S13_M1	-0.464188	0.62443	0.791965
IMUP_S29_M1	-1.77606	0.123568	0.340805
INF2_S372_M1	-3.72466	5.75488e-06	0.00036373
INTS13_S623_M1	0.12724	0.710961	0.846396
IQSEC3_S628_M1	-0.706188	0.628631	0.795521
IRF2BP1_S421_M1	-0.206965	0.584561	0.76618
IRF2BP1_S436_M1	-0.635498	0.0111363	0.102959
IRF2BP1_S453_M1	-0.914998	0.00349763	0.0512335
IRF2BP2_S175_M1	-2.69685	0.00101221	0.0213039
IRF2BP2_S240_M1	-0.484983	0.118113	0.334539
IRF2BP2_S360_M1	-2.07056	0.0129767	0.110173
IRF2BP2_T404_M1	-0.461384	0.189522	0.425152
IRF2BPL_S215_M1	-3.15487	3.19193e-07	3.62335e-05
IRF2BPL_S547_M1	-1.23243	0.0254361	0.151507
ITGB1_Y783_M1	0.381115	0.144494	0.371594
ITPR1_S1764_M1	0.100536	0.756109	0.87478
ITPR1_S2690_M1	0.939268	0.0460099	0.205625
ITPR2_S1160_M1	0.470934	0.230121	0.469178
ITPR2_S2633_M1	0.457716	0.0514279	0.218585
ITPR3_S1832_M1	0.251423	0.651948	0.813267
ITPR3_S2670_M1	0.52015	0.369448	0.603142
ITPR3_S916_M1	1.51016	0.0124172	0.107837
ITPR3_S934_M1	0.313311	0.418501	0.640054
ITPRID2_S1134_M1	-0.482895	0.303509	0.543767
ITPRID2_S739_M1	-0.0957487	0.742559	0.865572
ITPRID2_S759_M1	0.433732	0.441838	0.657363
ITPRID2_S767_M1	-0.929982	0.00518527	0.0648253
ITPRID2_S803_M1	0.206411	0.734497	0.86116
ITSN1_S315_M1	-0.66748	0.027342	0.155315
ITSN1_S904_M1	-0.792036	0.00593073	0.070814
ITSN2_S884_M2	1.16487	0.0141188	0.112835
ITSN2_S889_M1	0.217441	0.468653	0.677473
ITSN2_S889_M2	1.16487	0.0141188	0.112835
ITSN2_Y968_M1	0.631545	0.32869	0.568082
JADE3_S566_M1	-0.274396	0.529503	0.725781
JPH1_S452_M1	0.605062	0.0844452	0.281884
JPH1_S452_M2	0.355797	0.183282	0.418587
JPH1_S465_M2	0.906743	0.0699272	0.255526
JPH1_S465_M3	0.828315	0.114462	0.328836
JPH1_S469_M3	0.828315	0.114462	0.328836
JPH1_S590_M1	-0.169884	0.703409	0.845032
JPH1_T448_M2	0.355797	0.183282	0.418587
JPH1_T461_M2	0.828825	0.0869859	0.284908
JPH1_T461_M3	0.828315	0.114462	0.328836
JPH2_S469_M1	0.496031	0.304792	0.544921
JPT1_S87_M1	-2.4278	0.147705	0.374839
JUNB_S259_M2	-0.611615	0.128325	0.346773
JUNB_T255_M2	-0.611615	0.128325	0.346773
JUND_S100_M1	0.0541714	0.838818	0.914653
JUP_S665_M1	1.0429	0.112416	0.326531
KANK1_S325_M1	-1.35059	0.0151151	0.116451
KANK2_S19_M1	-0.164408	0.612138	0.784146
KANK2_S323_M1	0.339945	0.333673	0.572102
KANK2_S375_M1	-0.239073	0.375481	0.606726
KANK2_S540_M1	-0.0409731	0.872294	0.934308
KAT8_S42_M1	-0.664426	0.281534	0.52421
KCT2_S229_M1	2.14687	0.00065137	0.01612
KCTD2_S33_M1	0.487945	0.365261	0.599921
KCTD5_S10_M1	-1.08597	0.000651788	0.01612
KDM1A_S166_M1	1.00272	0.191763	0.426932
KDM1A_S69_M1	-0.27996	0.287114	0.529822
KDM1A_S849_M1	-0.569122	0.140494	0.365478
KHDRBS1_S20_M1	0.337878	0.536037	0.730046
KIAA0100_S2094_M1	0.0810654	0.726979	0.85676
KIAA0319L_S1043_M1	0.923338	0.109116	0.320287
KIAA0319L_S978_M1	0.592844	0.187551	0.422238
KIAA1109_S1323_M1	0.396519	0.209928	0.448362
KIAA1109_S2755_M1	1.04938	0.121479	0.337902
KIAA1522_S504_M1	-0.0815732	0.797578	0.893675
KIAA1522_S545_M1	-0.684917	0.120899	0.337054
KIAA1522_S620_M1	-0.280923	0.595652	0.773075
KIAA1522_S929_M1	-0.585728	0.166766	0.401109
KIAA1522_S971_M2	-0.266505	0.365982	0.600276
KIAA1522_S979_M1	-0.278107	0.439495	0.65531
KIAA1522_S979_M2	-0.266505	0.365982	0.600276
KIDINS220_S1555_M1	0.118432	0.627489	0.794664
KIDINS220_S918_M1	0.0670556	0.781779	0.88672
KIDINS220_Y1416_M1	0.0421755	0.888809	0.942082
KIF18B_S413_M2	0.467756	0.37217	0.603142
KIF18B_Y399_M2	0.467756	0.37217	0.603142
KIF1C_S494_M1	1.18074	0.0645124	0.244274
KIF21A_S1212_M1	-1.66248	0.0927791	0.29705
KIF21A_S853_M1	-3.68999	0.00163643	0.0306876
KIF4A_S801_M1	0.0670639	0.887776	0.941865
KIZ_S317_M2	-0.593037	0.309399	0.547991
KIZ_S321_M2	-0.593037	0.309399	0.547991
KLC4_S590_M1	-0.897178	0.368638	0.602896
KMT2A_S3036_M1	-0.0931218	0.713514	0.848214
KMT2A_S3036_M2	-0.438734	0.349965	0.588308
KMT2A_T3028_M2	-0.0100173	0.962495	0.978995
KMT2A_T3038_M2	-1.72267	0.0196259	0.132133
KMT2D_S2274_M1	0.0330882	0.927854	0.960271
KMT2D_S3620_M1	-0.0642266	0.828579	0.910034
KMT2D_S4738_M1	0.00536478	0.988493	0.992272
KPNA2_S62_M1	-0.806691	0.135068	0.356165
KRI1_S628_M2	1.38359	0.000784093	0.0178407
KRI1_S639_M2	1.72149	9.73706e-05	0.00361224
KRT18_S18_M1	-0.570631	0.031183	0.167634
KRT18_S34_M1	0.233877	0.662237	0.820404
KRT18_S53_M1	-0.042721	0.927491	0.960271
KRT18_S60_M1	0.57512	0.198136	0.433763
KRT8_Y427_M1	0.848624	0.211216	0.449706
KSR1_S406_M1	-2.65086	0.00397162	0.056013
KTN1_S1313_M1	0.639908	0.027688	0.156715
KTN1_S75_M1	0.556105	0.189593	0.425152
KTN1_T153_M1	0.383234	0.439497	0.65531
L1CAM_S1244_M1	-0.818483	0.26439	0.508
L1CAM_S1248_M1	-0.160603	0.53721	0.730768
LAMB1_S1666_M1	0.663236	0.0809616	0.277153
LAMTOR1_S141_M1	0.434729	0.329065	0.568082
LAMTOR1_S27_M1	-0.684581	0.0111367	0.102959
LAMTOR1_S56_M1	0.71709	0.0836196	0.281454
LAMTOR1_S98_M1	0.392379	0.302327	0.542437
LARP1_S143_M1	-0.349539	0.132004	0.351976
LARP1_S521_M2	0.286154	0.485064	0.692398
LARP1_S548_M1	-0.347982	0.602821	0.777855
LARP1_S766_M1	-0.50278	0.379203	0.610189
LARP1_S774_M1	-0.453376	0.177505	0.412528
LARP1_S824_M1	0.194833	0.400207	0.628581
LARP1_S847_M1	-0.660515	0.0729215	0.26143
LARP1_S90_M1	1.13438	0.377871	0.609199
LARP1_T1071_M1	0.222686	0.491451	0.696562
LARP1_T137_M2	0.218039	0.604622	0.778262
LARP1_T138_M2	0.218039	0.604622	0.778262
LARP1_T649_M1	-0.270638	0.444826	0.660658
LARP1_T785_M2	0.509456	0.215244	0.453474
LARP1_T788_M2	0.326528	0.339979	0.577575
LARP1B_S60_M1	-0.355078	0.138813	0.362208
LARP4_S583_M1	-0.403925	0.230056	0.469178
LARP4_S722_M1	-0.0257443	0.940538	0.96725
LARP4_T649_M1	0.635858	0.0978623	0.305064
LARP4B_S568_M1	0.129293	0.737734	0.863769
LARP4B_S601_M1	-0.218002	0.474636	0.682652
LARP7_S258_M2	2.0689	0.000164341	0.0054415
LARP7_S261_M1	-0.946214	0.0517586	0.219171
LARP7_S261_M2	1.90657	0.000194259	0.00608264
LARP7_S298_M1	-0.440595	0.0882932	0.287573
LARP7_S298_M2	2.01635	0.00500181	0.0634616
LARP7_S299_M1	0.175213	0.488415	0.693774
LARP7_S299_M2	2.01635	0.00500181	0.0634616
LASP1_Y171_M1	-1.54922	0.222006	0.459086
LEMD2_S499_M1	-0.0280397	0.912364	0.953721
LENG1_S59_M1	0.072558	0.822944	0.908673
LENG8_T344_M1	0.0239883	0.926825	0.960271
LEO1_S630_M1	0.0391794	0.91856	0.955914
LIFR_S1044_M1	-0.1165	0.60995	0.783206
LIFR_S1077_M1	0.697587	0.0514119	0.218585
LIG1_S51_M1	-0.523534	0.460975	0.67092
LIG3_S210_M1	0.306469	0.509077	0.711848
LIMA1_S362_M1	-0.101934	0.801023	0.894431
LIMA1_S374_M1	-0.819777	0.0800152	0.276409
LIMA1_S490_M1	-0.654162	0.0679589	0.251575
LIMA1_S609_M1	-0.764371	0.0384815	0.189334
LIMCH1_S217_M1	-1.81106	0.000187483	0.00594173
LIMCH1_S493_M1	1.20677	0.0965524	0.302823
LIMCH1_S718_M1	-1.25571	0.0461523	0.205739
LMNA_S22_M1	-1.25007	0.0113125	0.102959
LMNA_S390_M2	0.831135	0.0918839	0.295849
LMNA_S392_M1	-1.4079	0.0114657	0.104076
LMNA_S392_M2	0.831135	0.0918839	0.295849
LMNA_S636_M1	-0.43969	0.0721041	0.259594
LMNB1_S23_M1	-0.840574	0.0256136	0.151507
LMNB2_S37_M1	-0.890353	0.0174662	0.124711
LMNB2_S405_M1	-2.41063	0.000964027	0.0205639
LMNB2_S405_M2	0.742746	0.0598794	0.236923
LMNB2_S407_M2	0.742746	0.0598794	0.236923
LMNTD2_S332_M1	-1.26568	0.0126934	0.108851
LMO7_S1026_M1	-0.611191	0.340324	0.577586
LMO7_S1493_M1	-0.317352	0.685401	0.836644
LMO7_S246_M1	-0.869839	0.00404575	0.0564688
LMO7_S867_M1	0.484045	0.406913	0.633772
LNPEP_S80_M1	1.17616	0.00570052	0.069238
LNPEP_S91_M1	0.798481	0.0335797	0.175872
LNPK_S177_M1	-0.133516	0.575601	0.761444
LNPK_S182_M2	0.0979628	0.735472	0.861515
LNPK_S194_M1	-0.708106	0.0133296	0.110422
LNPK_S194_M2	0.0979628	0.735472	0.861515
LPCAT2_S34_M1	0.220085	0.704648	0.845535
LRCH4_S25_M1	0.126129	0.65327	0.814618
LRFN4_S626_M1	0.362883	0.24209	0.48178
LRP2_S2230_M3	-0.652374	0.600357	0.775849
LRP2_T2226_M3	-0.652374	0.600357	0.775849
LRP2_T2235_M3	-0.652374	0.600357	0.775849
LRP4_S1887_M1	0.0231271	0.963726	0.978995
LRPPRC_S54_M1	0.266634	0.297386	0.537729
LRRC47_T522_M1	-5.56873	6.5199e-06	0.000381745
LRRC8A_S217_M1	0.067921	0.874758	0.934673
LRRC8D_S246_M1	0.240573	0.357666	0.59518
LRRFIP1_S120_M1	-0.928979	0.256808	0.49893
LRRFIP2_S320_M1	0.44219	0.291156	0.53171
LRRFIP2_S328_M1	-0.244213	0.628895	0.795559
LSM11_S15_M2	0.155223	0.68657	0.836644
LSM11_S21_M2	0.454897	0.266276	0.509629
LSM12_T75_M1	0.3833	0.238252	0.478598
LSM14A_S178_M2	-0.0294105	0.923094	0.958771
LSM14A_S182_M2	0.567269	0.398855	0.627114
LSM14A_S183_M1	-0.814091	0.0487842	0.212373
LSM14A_S183_M2	0.554741	0.396975	0.62552
LSM14A_S192_M1	-0.96792	0.161392	0.394297
LSM14A_S192_M2	-1.5292	0.0386656	0.189334
LSM14A_S216_M1	-1.42878	0.0144768	0.113846
LSM14A_T194_M2	-1.5292	0.0386656	0.189334
LUC7L3_S425_M1	0.902952	0.0188825	0.12915
LYN_S13_M1	0.356102	0.231337	0.469532
LYSMD3_S55_M1	-0.412958	0.134764	0.356111
LYST_S2105_M1	-0.212525	0.377489	0.609159
MACF1_S4521_M1	-0.00657708	0.984927	0.990837
MAD1L1_S428_M1	-0.221168	0.487251	0.693725
MAF1_S75_M1	0.684915	0.0753244	0.266406
MAP1S_S759_M1	-1.41713	0.208142	0.446375
MAP3K20_S593_M1	-0.388776	0.0965558	0.302823
MAP3K7_S439_M1	-1.19256	0.230392	0.46945
MAP4_S280_M1	-1.59142	0.100548	0.308392
MAP4_S507_M1	-0.769295	0.336825	0.574218
MAP4_S636_M1	-2.08897	0.00899503	0.092671
MAP4_T521_M1	-1.77021	0.0684608	0.252875
MAP4_T571_M1	-0.937459	0.0721051	0.259594
MAP4K4_S805_M1	-0.471916	0.277444	0.518963
MAP7_S365_M1	-0.862145	0.0441861	0.202154
MAP7D1_S113_M1	-3.45415	1.39188e-06	0.000121808
MAP7D1_S116_M2	-0.482676	0.268453	0.511004
MAP7D1_S460_M1	-0.314945	0.380592	0.610491
MAP7D1_S548_M1	-1.39588	0.0128993	0.109976
MAP7D1_S576_M1	-1.31458	0.0359882	0.184702
MAP7D1_S70_M2	0.592916	0.352137	0.590297
MAP7D1_S72_M1	3.58794	5.37659e-07	5.39715e-05
MAP7D1_S72_M2	0.592916	0.352137	0.590297
MAP7D1_S93_M2	0.434758	0.144432	0.371594
MAP7D1_T118_M2	-0.133457	0.825995	0.909165
MAP7D1_T97_M2	0.434758	0.144432	0.371594
MARCKS_S101_M1	-1.00424	0.358699	0.596018
MARCKS_S118_M1	-1.39939	0.305697	0.545967
MARCKS_S118_M2	-1.6142	0.142393	0.368732
MARCKS_S135_M1	-1.47758	0.167582	0.402221
MARCKS_S170_M1	-0.306382	0.375804	0.606726
MARCKS_S27_M1	-7.88065	4.53721e-06	0.00030971
MARCKS_S29_M1	-0.821791	0.0134809	0.11126
MARCKS_S46_M1	-1.29053	0.170573	0.405621
MARCKS_T150_M1	0.159219	0.511868	0.71423
MARCKSL1_S104_M1	-0.352906	0.307974	0.547865
MARCKSL1_S22_M1	-1.80158	0.0563553	0.229162
MARF1_S1093_M1	0.103491	0.692504	0.839317
MARK2_T208_M1	0.68835	0.200148	0.436209
MARK3_S469_M1	0.365888	0.294377	0.535146
MARS_S825_M1	-0.463155	0.41263	0.636385
MAST2_S1381_M1	-0.404694	0.12441	0.342154
MAST2_S74_M1	-0.828849	0.261533	0.505845
MATR3_S188_M1	0.546771	0.143488	0.370441
MATR3_S195_M1	1.34495	0.0069374	0.078143
MATR3_S598_M2	0.594378	0.0857616	0.283767
MATR3_S604_M2	0.594378	0.0857616	0.283767
MAVS_S157_M1	0.876576	0.0169195	0.124049
MAVS_S165_M1	0.918718	0.00719673	0.0802291
MAVS_S222_M1	0.073838	0.764887	0.879272
MBOAT2_T474_M1	0.31958	0.332548	0.571572
MBOAT7_S285_M1	-0.181441	0.590604	0.770576
MBP_S96_M1	0.00387803	0.986735	0.991675
MCAM_S614_M1	0.609738	0.149264	0.377082
MCAM_S628_M1	0.0945923	0.726194	0.85676
MCF2L_S620_M1	-0.748786	0.317326	0.556083
MCM2_S13_M1	-0.821388	0.288531	0.530734
MCM2_S27_M1	-0.997292	0.155149	0.38427
MCM2_T25_M1	-0.339685	0.617928	0.787464
MCM4_S131_M1	0.434662	0.102322	0.309846
MCM6_S13_M1	-0.717775	0.246058	0.486839
MCRIP2_T86_M1	1.19917	0.0020553	0.0356078
MDC1_S793_M1	-0.777855	0.0222627	0.140709
MDFIC_S140_M2	2.07959	1.85038e-05	0.000853426
MDFIC_S143_M2	2.23189	1.37307e-05	0.000661567
MDFIC_S146_M1	0.660416	0.122438	0.339742
MDFIC_S146_M2	-0.379589	0.263117	0.507069
MED1_S1207_M2	0.613328	0.311438	0.550176
MED1_S1463_M1	-0.066109	0.775952	0.88452
MED1_S1536_M1	0.377307	0.195791	0.432011
MED1_T1051_M1	0.45307	0.323215	0.561677
MED1_T1215_M2	0.613328	0.311438	0.550176
MED26_S535_M1	1.23826	0.0138453	0.111712
MED26_S7_M1	0.614528	0.124238	0.342089
MED9_S53_M1	-0.650416	0.00923176	0.0937263
MEF2C_S240_M1	1.34274	0.00424773	0.0584577
MEF2D_S180_M1	-0.986193	0.203852	0.441184
MEPCE_S152_M1	0.0422871	0.961539	0.978745
MEPCE_S217_M2	0.802659	0.0737136	0.262889
MEPCE_S254_M1	0.00483849	0.986666	0.991675
MEPCE_S60_M1	-0.64227	0.190386	0.425531
MEPCE_S60_M2	-0.0886389	0.800993	0.894431
MEPCE_S69_M1	0.714819	0.0325879	0.172438
MEPCE_S69_M2	-0.0886389	0.800993	0.894431
MEPCE_T213_M2	0.848151	0.0667663	0.249513
MEPCE_T291_M1	0.0834994	0.872055	0.934308
MET_S990_M1	-0.00957847	0.968601	0.982417
MET_Y1003_M1	-0.491978	0.172271	0.407386
MFF_S155_M1	-0.125618	0.699748	0.843099
MFF_S157_M1	-1.15085	0.102157	0.309846
MFSD5_S440_M1	0.428186	0.0991547	0.307092
MFSD6_S644_M1	0.89971	0.0147973	0.115304
MFSD6_S733_M1	0.171602	0.498577	0.702404
MFSD6_T10_M1	0.810616	0.0171623	0.124099
MGME1_S343_M1	0.101479	0.693243	0.839318
MGRN1_S506_M1	0.474566	0.125732	0.343298
MIA2_S1144_M1	0.654532	0.135241	0.356165
MIA2_S1204_M1	-0.184438	0.663244	0.821354
MIA2_S1243_M1	-0.443917	0.15727	0.387554
MIA2_S745_M1	-0.317936	0.43695	0.653511
MIA2_Y1127_M1	0.0217029	0.919224	0.955914
MIA3_S1678_M1	-1.24482	0.0238568	0.146973
MIA3_S1906_M1	-0.332647	0.527904	0.725045
MICALL1_S295_M1	0.558201	0.293897	0.534971
MICALL1_S578_M1	-0.0820283	0.726474	0.85676
MIEF1_S59_M1	0.783649	0.020164	0.133328
MIEF1_T58_M2	0.789337	0.0559246	0.228314
MIGA2_S220_M1	-0.136369	0.584653	0.76618
MIGA2_S220_M2	1.08388	0.0228791	0.143805
MIGA2_S224_M1	0.593861	0.110995	0.323507
MIGA2_S228_M1	0.238452	0.622723	0.79096
MIGA2_S228_M2	1.198	0.0144419	0.113846
MIGA2_S276_M1	0.506591	0.276887	0.518385
MIIP_S303_M1	-1.39101	0.0155733	0.118558
MINK1_S754_M1	0.0817134	0.764719	0.879272
MIOS_S766_M1	0.153077	0.671391	0.828437
MISP_S394_M1	0.114306	0.857955	0.925767
MISP_S575_M1	1.09936	0.00105221	0.0215042
MKI67_S308_M1	1.05813	0.0231608	0.144776
MKI67_S584_M1	0.90659	0.11869	0.334988
MLF2_S238_M1	-0.400001	0.0774924	0.270746
MLLT3_S483_M1	0.188119	0.682095	0.836212
MMGT1_S109_M1	0.284769	0.280488	0.523447
MON1A_S128_M1	-0.724434	0.0599729	0.236923
MON1A_S188_M1	-0.658541	0.0527394	0.221325
MON1B_S59_M2	-0.115215	0.716551	0.849753
MON1B_S61_M1	-0.292168	0.395799	0.62552
MON1B_S61_M2	-0.115215	0.716551	0.849753
MORC2_S615_M1	0.395797	0.304028	0.544126
MORC2_S696_M1	-0.336827	0.208194	0.446375
MORC2_S725_M2	0.23333	0.538684	0.731607
MORC2_S730_M2	0.337628	0.288918	0.530827
MOV10_S969_M1	0.484873	0.363675	0.598207
MPDZ_S1593_M1	0.0338616	0.916906	0.955449
MPDZ_S1595_M1	-0.736768	0.0236531	0.146512
MPDZ_S230_M1	0.211414	0.408434	0.633772
MPDZ_S354_M1	0.295678	0.458028	0.668927
MPDZ_S483_M1	-0.0107838	0.964366	0.978995
MPP5_Y243_M1	0.201726	0.583501	0.765957
MPP6_S106_M1	-0.668908	0.174153	0.409355
MPZL1_S210_M1	-0.280131	0.274119	0.51518
MPZL1_S219_M1	-0.259248	0.363692	0.598207
MPZL1_S260_M1	0.761398	0.0303271	0.165004
MPZL1_Y241_M1	-0.244508	0.418333	0.640054
MPZL1_Y263_M1	-0.29942	0.41713	0.639275
MRPL9_S264_M1	0.229685	0.65767	0.817205
MRPS36_S61_M1	0.283357	0.360327	0.597232
MRTFA_S156_M1	0.237724	0.613378	0.784948
MSH6_S137_M1	-0.507885	0.474124	0.682491
MTA1_S522_M1	0.875919	0.0108112	0.102496
MTBP_S639_M1	0.149787	0.710198	0.846396
MTCL1_S1421_M2	0.156777	0.691857	0.83883
MTCL1_S1514_M1	-0.457627	0.0708969	0.256325
MTCL1_S263_M1	-0.411713	0.500728	0.703906
MTCL1_S306_M1	-0.601345	0.0549816	0.226087
MTCL1_S622_M1	0.00931792	0.975837	0.986906
MTCL1_S77_M1	-0.651554	0.0395658	0.192143
MTCL1_T1417_M2	0.156777	0.691857	0.83883
MTDH_S298_M1	0.272457	0.545293	0.737647
MTDH_S308_M1	0.192133	0.73931	0.864668
MTDH_S426_M1	0.14136	0.674219	0.830682
MTDH_S494_M1	-0.0589548	0.802446	0.894431
MTDH_S568_M1	-0.339381	0.364266	0.598864
MTDH_T143_M1	0.107939	0.889623	0.942359
MTFR1_S119_M1	-0.11621	0.860129	0.926647
MTFR1L_S103_M1	0.638827	0.190262	0.425531
MTFR1L_S238_M1	-0.181853	0.595897	0.773075
MTHFD1L_S357_M1	0.641032	0.118028	0.334539
MTMR2_S58_M1	-0.107761	0.753816	0.873311
MTMR3_S647_M1	0.448537	0.145042	0.371642
MTMR3_Y614_M1	-0.566917	0.0556088	0.227843
MTMR4_S610_M1	-0.666689	0.0962328	0.302823
MTMR4_S8_M1	0.235985	0.549269	0.740652
MTMR6_S561_M1	0.0380328	0.890604	0.94303
MTOR_S2448_M1	0.146053	0.562781	0.751475
MTOR_T1262_M1	0.330733	0.349349	0.588308
MTOR_Y2449_M1	2.27204	0.000420844	0.0115834
MTUS1_S1268_M1	-1.80692	0.000174651	0.005677
MTX3_S311_M1	1.07303	0.0164601	0.122075
MXRA7_S144_M1	0.753879	0.546958	0.739314
MYBBP1A_S1163_M1	-0.15629	0.65544	0.815834
MYBBP1A_S1267_M1	1.21628	0.0435602	0.200635
MYBBP1A_T1269_M1	-0.439601	0.282451	0.525058
MYCBP2_S2681_M2	-0.0724256	0.848863	0.920028
MYCBP2_S2789_M1	-0.1559	0.645916	0.807218
MYCBP2_S2871_M1	-0.399973	0.2983	0.538528
MYCBP2_S3478_M1	0.655738	0.101951	0.309846
MYCBP2_S3505_M1	-0.170875	0.477783	0.685125
MYCBP2_S3505_M2	-0.220219	0.447153	0.66181
MYCBP2_T2683_M1	0.0277726	0.939497	0.96725
MYCBP2_T2683_M2	-0.169534	0.690074	0.838456
MYCBP2_T3508_M2	-0.220219	0.447153	0.66181
MYCBP2_Y2874_M1	-0.257279	0.316282	0.555284
MYL12B_S20_M1	-1.77289	0.0149523	0.116139
MYO18A_S2020_M1	-0.779178	0.374234	0.605478
MYOF_S174_M1	0.0416062	0.894337	0.945886
MYOF_S1806_M1	0.461076	0.0564008	0.229162
MYOF_S727_M1	0.216183	0.52015	0.720806
MYOF_T1781_M1	0.653599	0.178517	0.413512
MYPOP_S202_M1	1.85424	0.00679714	0.0773288
NACAD_S561_M1	-0.327864	0.371147	0.603142
NAF1_S315_M1	1.29765	0.130007	0.348557
NAV1_S1181_M1	0.39282	0.103562	0.311239
NAV1_S90_M1	-0.1977	0.779901	0.886381
NBN_S432_M1	0.59665	0.368662	0.602896
NCBP1_S22_M1	-0.713618	0.0244162	0.148543
NCK1_S85_M1	-2.26065	0.0125207	0.10846
NCKAP5L_S436_M1	-0.0608381	0.895754	0.946147
NCKAP5L_S473_M1	0.146346	0.618439	0.787587
NCKAP5L_S763_M1	0.141643	0.683394	0.836294
NCKAP5L_Y580_M1	-1.25723	0.000640384	0.01612
NCL_S563_M1	-1.40988	0.00593401	0.070814
NCOA6_S1481_M1	0.140712	0.739515	0.864668
NCOR1_S1196_M1	0.999582	0.0200734	0.133289
NCOR1_S1472_M1	-0.855164	0.0340476	0.177683
NCOR1_S1533_M1	-0.644022	0.109327	0.320287
NCOR1_S172_M1	-0.122852	0.742007	0.865572
NCOR1_S1977_M1	-0.285847	0.375784	0.606726
NCOR1_S2102_M1	-0.181696	0.657738	0.817205
NCOR1_S2120_M1	-0.0383058	0.898852	0.947524
NCOR1_S2151_M1	-0.0482748	0.929839	0.961348
NCOR1_S2184_M1	0.0212969	0.957118	0.975992
NCOR1_S224_M1	-0.275338	0.484455	0.691818
NCOR1_S2335_M2	3.64138	1.79021e-06	0.000136333
NCOR1_S2337_M1	-0.991262	0.0080187	0.0852482
NCOR1_S2337_M2	3.64138	1.79021e-06	0.000136333
NCOR1_S999_M1	0.302189	0.542114	0.734512
NCOR2_S1018_M1	-0.498373	0.151737	0.380657
NCOR2_S1858_M2	0.981415	0.0270225	0.154406
NCOR2_S1861_M2	0.981415	0.0270225	0.154406
NCOR2_S2005_M1	-0.838637	0.0197764	0.132347
NCOR2_S2046_M2	0.83413	0.179373	0.414431
NCOR2_S2054_M1	0.341598	0.566276	0.754372
NCOR2_S2054_M2	0.838317	0.183918	0.418654
NCOR2_S215_M1	-0.220251	0.513577	0.716029
NCOR2_S2223_M1	0.00770186	0.991447	0.994556
NCOR2_S2258_M1	-0.707744	0.0457548	0.205625
NCOR2_S2413_M1	-1.15664	0.00159724	0.0302854
NCOR2_S939_M1	0.117905	0.638835	0.801879
NCOR2_S943_M2	-0.205625	0.747986	0.869212
NCOR2_S956_M1	-0.353905	0.430594	0.649004
NDC1_S406_M1	-0.371135	0.2525	0.493858
NDC1_S406_M2	1.08547	0.0294075	0.161623
NDC1_S500_M1	-0.252553	0.432457	0.649924
NDC1_T414_M2	1.08547	0.0294075	0.161623
NDUFV3_S105_M1	-0.233758	0.500614	0.703906
NECTIN2_S433_M1	-0.123337	0.786331	0.887482
NEDD4L_S342_M1	-0.584367	0.216625	0.454419
NEDD4L_S448_M1	-0.424857	0.210643	0.449047
NEDD4L_S475_M1	1.81375	0.0385942	0.189334
NELFA_S363_M1	-0.569251	0.206221	0.443778
NELFB_S557_M1	-0.0377663	0.964152	0.978995
NELFB_T564_M1	1.28964	0.000445201	0.0120593
NELFE_S115_M1	-0.512005	0.379737	0.610189
NELFE_S353_M1	-0.160566	0.615687	0.786429
NELFE_S51_M1	-0.885274	0.180935	0.416969
NES_S471_M1	-0.477213	0.125013	0.342822
NES_S680_M1	0.0707188	0.800466	0.894431
NES_S768_M1	-0.0602795	0.839105	0.914653
NFATC2IP_S369_M1	-0.640429	0.434728	0.651329
NFIA_S300_M1	0.411335	0.238875	0.478598
NFIC_S323_M1	0.0720572	0.787216	0.887894
NHS_S1176_M1	-0.576907	0.066395	0.249018
NHS_S1329_M1	-0.468238	0.162317	0.395141
NHS_S415_M1	-0.381208	0.100569	0.308392
NHS_T997_M1	-0.279756	0.31161	0.550194
NIPBL_S2658_M1	0.433207	0.182067	0.418587
NIPBL_S318_M1	0.908178	0.0801324	0.276534
NIPBL_S350_M1	-0.0400064	0.868545	0.932321
NKAP_S149_M1	0.71879	0.143383	0.370441
NKTR_S463_M1	0.871031	0.0664932	0.249112
NKTR_T1155_M1	0.0473881	0.911125	0.953594
NMNAT1_S117_M1	3.35282	0.00303553	0.0470922
NMT1_S47_M1	-1.49369	0.0109423	0.102738
NOC2L_S49_M1	0.0252825	0.939861	0.96725
NOC2L_S49_M2	0.775494	0.0173417	0.124292
NOC2L_S56_M1	1.5433	0.00625668	0.0723866
NOC2L_S56_M2	0.775494	0.0173417	0.124292
NOL4L_S130_M1	-0.383874	0.218789	0.455783
NOLC1_S538_M1	-0.681042	0.724082	0.855711
NOLC1_S643_M1	0.249931	0.682917	0.836212
NOLC1_S698_M1	2.28911	0.208159	0.446375
NOMO3_S1205_M1	0.629607	0.0240902	0.147084
NONO_T440_M2	0.312603	0.396343	0.62552
NONO_T450_M1	0.813277	0.395952	0.62552
NONO_T450_M2	0.312603	0.396343	0.62552
NOP14_S96_M1	0.179043	0.456221	0.668205
NOP2_S786_M1	0.161455	0.755447	0.874607
NOP58_S351_M1	0.069042	0.751031	0.871268
NOP58_S502_M1	-0.382668	0.353785	0.591606
NOP58_S502_M2	0.12189	0.823564	0.90877
NOP58_S514_M1	-3.68752	4.02563e-08	1.0903e-05
NOP58_S514_M2	0.12189	0.823564	0.90877
NOTCH2_S1804_M1	1.56921	0.19662	0.432226
NPM1_S10_M2	-1.5241	0.0966591	0.302823
NPM1_S243_M1	-0.200011	0.414192	0.637012
NPM1_S4_M2	-1.52288	0.0967249	0.302823
NPM1_S70_M1	0.292808	0.73404	0.86116
NPM1_Y67_M1	-0.682977	0.585645	0.767001
NPR3_S533_M1	0.256265	0.406532	0.633731
NPY1R_S368_M1	0.0174125	0.979072	0.987462
NRDC_S94_M1	-1.45175	0.174125	0.409355
NRSN2_S184_M1	0.35094	0.573727	0.760439
NSF_S207_M1	0.833972	0.0584309	0.233518
NSFL1C_S114_M1	-1.54033	0.163306	0.396701
NSRP1_S291_M2	1.1867	0.062951	0.241136
NSRP1_S293_M2	1.1867	0.062951	0.241136
NSRP1_T275_M1	0.2739	0.632773	0.798393
NSUN2_S456_M1	-1.15435	0.0858035	0.283767
NSUN2_S743_M1	-1.25807	0.196712	0.432226
NSUN2_S743_M2	-1.92411	0.0137987	0.111712
NSUN2_S751_M2	-1.92411	0.0137987	0.111712
NSUN4_S208_M1	-0.0349816	0.878514	0.936112
NSUN5P2_S143_M1	0.127559	0.646549	0.807713
NUAK1_S22_M1	0.000370126	0.998901	0.998901
NUCB1_S369_M1	-1.19453	0.0406512	0.19309
NUCKS1_S181_M1	-2.14452	0.177557	0.412528
NUCKS1_S204_M2	-1.88081	0.196696	0.432226
NUCKS1_S214_M1	-2.47847	0.231857	0.47019
NUCKS1_S214_M2	-1.99744	0.16199	0.394964
NUDT9_S121_M1	-0.0692811	0.756593	0.875043
NUFIP2_S112_M1	-0.0695227	0.762614	0.878434
NUFIP2_S212_M1	-0.162768	0.616864	0.786885
NUFIP2_S572_M1	0.25797	0.599241	0.775405
NUFIP2_S629_M1	0.449064	0.334306	0.572414
NUFIP2_S652_M1	0.334226	0.264642	0.508
NUMA1_S169_M1	-0.478722	0.314145	0.552953
NUMA1_S1757_M1	0.449675	0.420172	0.640054
NUMA1_S1862_M1	-0.080612	0.801916	0.894431
NUMB_S361_M1	-0.838287	0.00904174	0.092671
NUMB_S438_M1	0.578628	0.197156	0.43245
NUMBL_S263_M1	-0.55216	0.105723	0.315511
NUP153_S516_M1	0.549156	0.388612	0.619492
NUP155_S992_M1	-0.262535	0.510931	0.713651
NUP160_S1157_M1	0.0558008	0.842123	0.916085
NUP210_S1874_M1	-0.476447	0.105365	0.314895
NUP210_S1874_M2	0.532553	0.1836	0.418587
NUP210_S1881_M2	0.532553	0.1836	0.418587
NUP210_T1844_M1	0.470694	0.193297	0.428391
NUP214_S433_M2	-0.0279469	0.919157	0.955914
NUP214_S678_M1	-0.18082	0.623543	0.791429
NUP214_S678_M2	-0.0272311	0.950992	0.972387
NUP214_T437_M1	-1.57317	2.22998e-05	0.000951365
NUP214_T437_M2	-0.0199944	0.941259	0.96725
NUP214_T670_M2	-0.0272311	0.950992	0.972387
NUP50_S221_M1	-2.64655	1.79754e-06	0.000136333
NUP88_S517_M1	0.664481	0.0196767	0.132198
NUP98_S612_M1	1.16499	0.00872478	0.0913425
NUP98_S623_M1	-0.556365	0.0924337	0.296779
NUP98_S934_M1	-0.475356	0.0633994	0.242038
OCIAD1_S108_M1	0.192281	0.686867	0.836644
OCIAD1_S108_M2	0.531116	0.469859	0.678642
OCIAD1_S116_M2	0.531116	0.469859	0.678642
OCIAD1_S123_M1	-0.840245	0.0869134	0.284908
OGT_S20_M1	1.48171	0.0195447	0.132091
OPTN_Y533_M1	0.344149	0.63273	0.798393
OSBP_S238_M1	0.606034	0.18576	0.420853
OSBP_S240_M1	0.782469	0.0290619	0.16102
OSBP_S379_M1	-0.0281196	0.905609	0.950444
OSBP_S379_M2	0.994249	0.00789441	0.0844946
OSBP_S382_M1	0.255568	0.432457	0.649924
OSBP_S382_M2	1.18269	0.00129418	0.025532
OSBP_S385_M2	0.256554	0.275804	0.517147
OSBP_S386_M2	0.256554	0.275804	0.517147
OSBPL10_S188_M1	-0.135354	0.513885	0.716165
OSBPL10_S209_M1	-0.219248	0.489494	0.694943
OSBPL10_S209_M2	1.04525	0.0192048	0.130074
OSBPL10_S223_M2	1.17105	0.0111625	0.102959
OSBPL10_S232_M1	-0.0689209	0.854466	0.923169
OSBPL10_S507_M1	0.184147	0.511035	0.713651
OSBPL10_S64_M1	0.0927209	0.70795	0.846396
OSBPL11_S15_M1	-0.141247	0.732231	0.860277
OSBPL11_S172_M1	0.0481654	0.840743	0.915881
OSBPL11_S174_M1	0.250758	0.592414	0.772288
OSBPL11_S177_M1	0.319106	0.204859	0.441688
OSBPL11_S181_M1	-1.03993	0.0249919	0.150702
OSBPL11_S189_M1	-0.162419	0.463304	0.673179
OSBPL1A_S499_M1	0.791143	0.0687763	0.253384
OSBPL3_S251_M1	0.388146	0.131715	0.35148
OSBPL3_S251_M2	1.12121	0.00478786	0.0628499
OSBPL3_S265_M2	1.02404	0.0120142	0.10623
OSBPL3_S304_M1	0.377948	0.103467	0.311239
OSBPL3_S34_M1	0.119002	0.664295	0.822058
OSBPL3_S372_M1	0.232654	0.502169	0.70502
OSBPL3_S410_M1	0.606165	0.0808441	0.277102
OSBPL5_S747_M1	0.511453	0.370118	0.603142
OSBPL8_S14_M1	-0.525156	0.27005	0.512127
OSBPL8_S314_M1	0.50286	0.0459589	0.205625
OSBPL8_S65_M1	-0.359645	0.233684	0.471651
OSBPL8_S68_M1	-0.545418	0.0469639	0.208605
OSBPL9_S326_M1	-0.807106	0.0353623	0.182038
OSBPL9_S329_M1	-0.0403523	0.886698	0.9416
OSMR_S826_M1	0.399916	0.19093	0.425911
OSTM1_S325_M1	4.3318	2.80347e-08	1.05319e-05
OTUD4_S1006_M1	-0.112698	0.733746	0.86116
OTUD5_S64_M1	-2.27878	0.118578	0.334988
OXCT1_S170_M1	0.36206	0.431627	0.64982
PA2G4_S2_M2	-0.496548	0.525622	0.723658
PA2G4_T11_M2	-0.496548	0.525622	0.723658
PABPN1_S150_M1	0.0920058	0.80331	0.894676
PABPN1_S19_M1	0.0472734	0.947375	0.970988
PACSIN3_S319_M1	-0.175671	0.58444	0.76618
PACSIN3_S354_M1	-0.305086	0.509118	0.711848
PAG1_Y341_M1	-0.322369	0.269443	0.512031
PAGR1_S67_M1	-0.417604	0.371772	0.603142
PAICS_S27_M1	-0.741314	0.433615	0.65109
PAK1IP1_S320_M1	3.53054	0.00330501	0.0496442
PAK2_S141_M1	-1.62866	0.125245	0.342822
PAK4_S474_M1	0.61409	0.141997	0.367985
PAK4_Y480_M1	0.22188	0.642329	0.804208
PALLD_S641_M1	-0.322267	0.579995	0.763571
PALLD_S893_M1	-0.958683	0.282272	0.525011
PALM_S116_M2	0.534151	0.267856	0.510785
PALM_S124_M2	0.534151	0.267856	0.510785
PAM_S918_M1	0.916928	0.062474	0.240305
PAM_S929_M1	0.708265	0.0679615	0.251575
PARD3_S144_M1	-0.567962	0.0917212	0.295849
PARD3_S695_M1	0.530136	0.0705096	0.256325
PARD3_S873_M1	-0.518047	0.0371722	0.187509
PARN_S619_M1	-0.228413	0.42062	0.640311
PATJ_S522_M1	0.106901	0.667787	0.825512
PATL1_S179_M1	-0.712348	0.182952	0.418587
PAXX_S152_M1	-2.33449	0.0678138	0.251574
PBXIP1_S45_M1	0.421514	0.13043	0.349339
PCBP1_S189_M1	-1.59835	0.000672062	0.0162677
PCBP1_S190_M1	-1.3989	0.011746	0.105717
PCBP2_S173_M1	-0.460037	0.555332	0.745906
PCBP2_S189_M1	-1.00876	0.0553453	0.227035
PCDH17_S1026_M1	-0.64672	0.282932	0.525572
PCDH17_S1080_M1	2.15233	1.20437e-05	0.000604487
PCDH7_S1000_M2	1.04941	0.00408257	0.0566415
PCDH7_S1011_M1	-0.0488724	0.84298	0.916563
PCDH7_S1011_M2	0.633192	0.134807	0.356111
PCDH7_S974_M1	1.21707	0.00981932	0.0966655
PCDH7_S989_M1	0.0513779	0.880034	0.936854
PCDHAC2_S86_M1	-0.218862	0.487275	0.693725
PCF11_S705_M1	-0.22396	0.353135	0.591098
PCIF1_S144_M1	0.326143	0.574598	0.760611
PCM1_S65_M1	-0.203314	0.460651	0.67092
PCM1_S93_M1	0.335318	0.413052	0.636385
PCNX3_S1025_M1	2.52725	6.04564e-06	0.000374444
PCNX3_S1909_M1	-0.0943681	0.731312	0.85979
PCNX3_S1955_M1	-0.219203	0.526129	0.723831
PCSK9_S688_M1	0.000650518	0.998634	0.998901
PDCD4_S457_M1	-1.01903	0.0722937	0.259998
PDCD4_S76_M1	-0.400088	0.192426	0.427294
PDCD4_S94_M1	-2.05734	0.0257471	0.15167
PDE3A_S294_M1	-0.581553	0.0844909	0.281884
PDE3A_S312_M1	-1.30614	0.000528945	0.0137521
PDE3A_S492_M1	-0.196748	0.457906	0.668927
PDE3A_S520_M1	-0.00954483	0.984442	0.990829
PDE8A_Y461_M1	-0.334611	0.448681	0.663476
PDHA1_S232_M1	0.422082	0.175795	0.411729
PDHA1_S293_M1	-0.920865	0.0293061	0.161586
PDHA1_S293_M2	0.608834	0.0868301	0.284908
PDHA1_S295_M2	-0.716747	0.0510751	0.218172
PDHA1_S300_M2	2.31111	0.00532799	0.0661252
PDLIM5_S360_M1	-0.861564	0.015272	0.117131
PDS5A_S1195_M1	0.470379	0.100159	0.30814
PDS5A_S1305_M1	-0.225677	0.577531	0.762196
PDS5B_S1140_M1	-0.439339	0.486202	0.693271
PDS5B_S1283_M1	0.555229	0.061714	0.239784
PDS5B_S1358_M1	0.297382	0.360199	0.597232
PDZD8_S538_M1	0.351284	0.374322	0.605478
PEA15_S116_M1	-2.22832	0.1518	0.380657
PER1_S704_M1	0.891564	0.0689883	0.253725
PEX1_S1181_M1	0.152811	0.728763	0.857974
PEX1_S1211_M1	0.344156	0.215757	0.453994
PEX14_S234_M1	0.492867	0.597983	0.774658
PEX14_S275_M1	-0.568594	0.0766143	0.269133
PEX14_S282_M1	0.131862	0.699824	0.843099
PEX19_S147_M1	-1.16723	0.105292	0.314895
PGAM1_S118_M1	-0.865285	0.466375	0.675894
PGK1_S203_M1	-1.47075	0.216155	0.45405
PGM1_S117_M1	-1.50328	0.0980039	0.305064
PGRMC1_S181_M1	0.598424	0.538182	0.731507
PGRMC1_S57_M1	0.561088	0.492173	0.696708
PGRMC2_S90_M1	-0.126479	0.636644	0.800614
PGRMC2_T211_M1	0.682617	0.30663	0.547061
PHACTR4_S118_M1	-1.14702	0.184061	0.418654
PHACTR4_S628_M1	-1.24789	0.0727202	0.260982
PHACTR4_T349_M2	0.630545	0.218326	0.455783
PHACTR4_T358_M2	-0.22625	0.817467	0.90605
PHC3_S263_M1	0.516636	0.237408	0.477756
PHC3_S616_M2	1.94167	0.00310881	0.0479339
PHC3_T609_M2	1.44775	0.0251552	0.150887
PHF3_S1133_M1	1.49952	0.0291469	0.161229
PHLDA2_S141_M1	-1.21453	0.00315726	0.0481059
PHRF1_S1202_M1	0.0864839	0.768889	0.881127
PHRF1_S1360_M1	0.637758	0.0526351	0.221292
PHRF1_S973_M1	0.0979754	0.832079	0.911681
PI4K2A_S462_M1	0.179777	0.521859	0.721144
PI4K2A_S47_M1	-0.355437	0.24917	0.491003
PI4K2A_S47_M2	2.65494	0.0406773	0.19309
PI4K2A_S51_M2	2.58969	0.044523	0.20288
PI4K2A_S5_M1	0.619044	0.0673249	0.250578
PI4K2A_S9_M1	0.763188	0.187375	0.42212
PI4K2B_S370_M1	-0.829649	0.017371	0.124292
PI4KA_S265_M1	0.223261	0.352425	0.590489
PI4KB_S428_M1	-1.14608	0.18251	0.418587
PIAS1_S503_M1	-0.779846	0.00717733	0.0802291
PIEZO1_S1391_M1	0.820903	0.0371331	0.187509
PIEZO1_S1621_M1	0.77771	0.243425	0.483872
PIEZO1_S1636_M1	0.517969	0.192618	0.427441
PIEZO1_S1646_M1	0.264409	0.457572	0.668927
PIK3C2A_S259_M1	1.70743	0.00429639	0.0586543
PIK3C3_T547_M1	0.117521	0.743078	0.865572
PIKFYVE_S307_M1	0.714763	0.0952767	0.301371
PIP4P1_S162_M1	0.641778	0.198777	0.434593
PITPNM1_S300_M1	-0.566009	0.147717	0.374839
PKD2_S829_M1	1.02523	0.0708039	0.256325
PKM_S37_M1	-0.833638	0.462591	0.672699
PKMYT1_S143_M1	-0.38991	0.190029	0.425531
PKN2_S583_M1	-0.64336	0.390183	0.620258
PKN2_T958_M1	-0.768965	0.290282	0.531509
PKN3_S544_M2	1.33712	0.0406135	0.19309
PKN3_S548_M2	1.33712	0.0406135	0.19309
PKP2_S151_M1	0.536964	0.151557	0.380657
PKP2_S251_M1	0.188275	0.571897	0.759193
PKP3_S238_M1	0.0898623	0.838355	0.914653
PKP4_S314_M1	0.465398	0.290918	0.53171
PKP4_S337_M1	-0.424625	0.139876	0.364147
PKP4_S406_M1	0.366394	0.165284	0.399655
PLCD3_S105_M1	0.635951	0.162728	0.395576
PLCD3_S556_M1	-0.438382	0.158564	0.390179
PLCD3_T37_M1	-0.233912	0.456122	0.668205
PLEC_S125_M1	0.167078	0.701883	0.844089
PLEC_S1435_M1	0.223582	0.65508	0.815683
PLEC_S149_M1	0.254256	0.2651	0.508307
PLEC_S4374_M1	0.688069	0.058091	0.232705
PLEC_S4382_M1	-0.186368	0.622942	0.79096
PLEC_S4386_M1	-0.418104	0.244877	0.485346
PLEC_S4386_M2	0.22789	0.594582	0.77307
PLEC_S4396_M2	-2.20474	0.0239095	0.147033
PLEC_S4642_M1	0.231812	0.370917	0.603142
PLEC_S4642_M2	6.22492	6.27035e-09	7.13356e-06
PLEC_S720_M1	0.420785	0.189326	0.425111
PLEC_T4030_M1	-0.63751	0.170223	0.405621
PLEC_Y4393_M2	-2.90025	0.000115172	0.0041377
PLEC_Y4659_M2	4.5428	1.15706e-07	2.32296e-05
PLEK2_S116_M2	1.32686	0.00348707	0.0512335
PLEK2_S120_M1	0.349319	0.439455	0.65531
PLEK2_S120_M2	1.32686	0.00348707	0.0512335
PLEKHA3_S289_M1	1.181	0.000315195	0.00911663
PLEKHA5_S855_M1	-4.90666	1.7576e-06	0.000136333
PLEKHA5_S937_M1	-0.0326434	0.876794	0.93519
PLEKHA7_S903_M2	0.54885	0.0704501	0.256325
PLEKHA7_S907_M2	0.54885	0.0704501	0.256325
PLEKHF1_S227_M1	-0.762088	0.15198	0.380657
PLEKHG3_S1081_M1	-2.1066	0.0132368	0.110407
PLEKHG3_S76_M1	0.404835	0.330415	0.569304
PLPP2_S266_M1	0.015785	0.972306	0.98559
PLPP2_S268_M2	1.72832	0.000405424	0.0112497
PLPP2_T270_M2	1.72832	0.000405424	0.0112497
PLPP3_S179_M1	0.484784	0.154661	0.383861
PLXDC2_S506_M1	-0.304291	0.30734	0.547183
PML_S518_M2	-0.173639	0.625897	0.793532
PML_S527_M1	-3.17427	0.000546272	0.0139136
PML_S527_M2	-0.0788301	0.829363	0.910101
PNISR_S211_M1	-0.658695	0.105954	0.315511
PNISR_S467_M1	0.00680946	0.981775	0.989019
PNKP_S388_M2	1.62535	0.000668173	0.0162677
PNKP_Y391_M2	1.62535	0.000668173	0.0162677
PNPLA2_S404_M1	-0.43032	0.228341	0.467224
PNPLA2_S428_M1	-0.104145	0.670853	0.828437
PNPLA2_S476_M1	-0.104098	0.677982	0.833857
PNPLA6_S354_M2	1.20648	0.00199227	0.0350202
PNPLA6_S372_M1	0.66705	0.165812	0.400224
PNPLA6_S420_M1	-0.651699	0.274046	0.51518
PNPLA6_T359_M2	1.20648	0.00199227	0.0350202
PNPLA6_T464_M1	1.86253	2.86537e-05	0.00119262
PODXL2_S570_M1	-0.281257	0.55158	0.742327
POGZ_S425_M1	-0.291882	0.388069	0.619001
POLA1_S186_M1	-0.200378	0.705625	0.845908
POLA2_S141_M1	-0.0569539	0.927915	0.960271
POLDIP2_T292_M1	0.393972	0.322381	0.560852
POLE_S1297_M1	0.764247	0.0371712	0.187509
POLR2A_Y1916_M1	-0.639066	0.20233	0.439003
POP1_S367_M1	-1.59141	0.000154164	0.00520953
POP1_S730_M1	-0.312623	0.429264	0.648174
POR_S62_M1	-0.0807168	0.824548	0.909165
POR_S63_M1	-0.0221789	0.96065	0.978697
PPA2_S317_M1	-1.21984	0.120202	0.335776
PPAN-P2RY11_S359_M1	0.356929	0.309231	0.547991
PPFIA1_S693_M1	-0.582268	0.039715	0.192143
PPFIBP1_S999_M1	0.139261	0.593031	0.772525
PPHLN1_S133_M1	0.324778	0.429584	0.648174
PPHLN1_S205_M1	-0.414211	0.266372	0.509629
PPHLN1_S205_M2	0.806641	0.0288081	0.160395
PPHLN1_T204_M2	0.806641	0.0288081	0.160395
PPIG_S356_M2	1.25868	0.0161755	0.121601
PPIG_S544_M2	0.324084	0.531654	0.727019
PPIG_S546_M2	0.324084	0.531654	0.727019
PPIG_T358_M2	1.25868	0.0161755	0.121601
PPIL4_S178_M1	0.740584	0.0380489	0.189334
PPP1CA_Y306_M1	-0.547762	0.158502	0.390179
PPP1R10_S313_M1	1.01968	0.064139	0.24361
PPP1R12A_S409_M1	-0.679986	0.0804393	0.277102
PPP1R18_S432_M1	-0.913883	0.0348881	0.181237
PPP1R3F_S14_M2	1.41622	0.08121	0.277447
PPP1R3F_S18_M2	1.41622	0.08121	0.277447
PPP4R2_S159_M1	-0.517124	0.283036	0.525572
PPP4R2_S226_M1	-1.04492	0.0212492	0.136752
PPP4R3A_S741_M1	-0.636739	0.125132	0.342822
PPP4R3A_S768_M1	-1.47515	0.0106853	0.101859
PPP4R3A_S777_M1	-1.09777	0.00909885	0.0929772
PPP6R1_S759_M1	-0.963173	0.199572	0.435511
PPP6R3_S852_M1	-1.53249	0.0214645	0.136931
PRG3_S104_M1	-0.250499	0.343908	0.582664
PRKAB1_S108_M1	-0.445536	0.328988	0.568082
PRKACA_T198_M1	-0.0708339	0.793798	0.891195
PRKAR1A_S77_M2	-0.656633	0.185522	0.420853
PRKAR1A_S83_M1	-1.2542	0.0571284	0.231145
PRKAR1A_S83_M2	-0.656633	0.185522	0.420853
[truncated: 1,414 more rows]

## Sheet: X20minEGFvsCFR5_BH
	EGF_20min_FR5_vs_EGF_CTRL_FR5_logFC	EGF_20min_FR5_vs_EGF_CTRL_FR5_pval	BH_pvalue
AAK1_S637_M1	-3.13615	3.51652e-07	2.24098e-05
AATF_S203_M1	0.306015	0.317301	0.506285
ABCC5_S509_M1	-0.0323308	0.896442	0.943987
ABCF1_S105_M2	-2.00361	2.0917e-05	0.000663653
ABCF1_S109_M1	-0.747516	0.18426	0.367995
ABCF1_S22_M1	-0.992428	0.0239601	0.101158
ABI1_S183_M1	-1.05037	0.0156471	0.0769372
ABI2_S183_M1	-1.01443	0.0379273	0.132383
ABI2_S227_M1	-0.725735	0.123638	0.284743
ABI2_Y213_M1	-0.947364	0.300682	0.489423
ABL2_S936_M1	0.382944	0.153834	0.32618
ABLIM1_S431_M1	0.0250895	0.909355	0.949084
ABLIM1_S452_M1	-0.154431	0.567346	0.726853
ABLIM3_S373_M1	0.870552	0.00705481	0.0459327
ABRAXAS1_S406_M1	-0.30926	0.121929	0.282398
ACD_S402_M1	-0.441572	0.0350966	0.1263
ACD_S425_M1	-0.329061	0.179829	0.362763
ACIN1_S1004_M1	0.0662663	0.832119	0.905327
ACIN1_S208_M2	1.54506	0.00818478	0.0497152
ACIN1_S216_M1	0.684797	0.132649	0.296451
ACIN1_S216_M2	1.54506	0.00818478	0.0497152
ACIN1_S240_M1	0.856711	0.0521979	0.162988
ACIN1_S240_M2	1.87924	2.65679e-06	0.000118877
ACIN1_S243_M2	1.87924	2.65679e-06	0.000118877
ACIN1_S365_M1	0.107908	0.690165	0.81426
ACIN1_S384_M2	0.596344	0.00877144	0.0519615
ACIN1_S386_M2	1.24308	0.000616713	0.00786029
ACIN1_S388_M2	0.853754	0.0237367	0.100845
ACIN1_S400_M1	0.994345	0.0056783	0.0398049
ACIN1_S410_M1	0.691407	0.043473	0.143297
ACIN1_S478_M1	0.487035	0.0816059	0.2189
ACIN1_S490_M1	0.25456	0.309331	0.499048
ACIN1_S551_M1	0.850863	0.0223717	0.0977108
ACIN1_S655_M2	4.30493	7.45851e-07	3.97095e-05
ACIN1_S657_M2	4.30493	7.45851e-07	3.97095e-05
ACIN1_S710_M1	0.319119	0.653198	0.791743
ACIN1_S710_M2	0.981012	0.0024322	0.0216276
ACIN1_S714_M2	0.981012	0.0024322	0.0216276
ACIN1_S729_M1	-0.993684	0.205277	0.393167
ACIN1_S838_M1	0.0633205	0.805165	0.89046
ACIN1_S987_M1	0.860537	0.00128424	0.0130788
ACIN1_T414_M1	0.850414	0.00978173	0.0563589
ACIN1_T682_M1	0.0580051	0.815683	0.895526
ACLY_S455_M1	-1.04786	0.177626	0.360179
ACLY_S481_M1	-0.459001	0.54849	0.710867
ACSL3_S683_M1	0.0372725	0.91091	0.95022
ACTA2_T231_M2	0.170911	0.580111	0.737144
ACTA2_Y220_M2	0.170911	0.580111	0.737144
ACTB_S239_M1	0.30261	0.210343	0.398157
ACTL6A_S233_M1	-0.00540471	0.983014	0.992494
ACTN4_S159_M1	0.261839	0.387155	0.577598
ADAM9_S758_M1	-0.0466074	0.846808	0.915363
ADAM9_S758_M2	0.558729	0.27626	0.463716
ADAM9_T761_M2	0.390818	0.399915	0.589776
ADAM9_Y769_M2	-3.502	3.04872e-06	0.000133572
ADAR_S825_M1	-0.413252	0.07907	0.214823
ADAR_T601_M1	0.403714	0.103897	0.255901
ADARB1_S26_M1	-0.458014	0.421562	0.607788
ADD1_S12_M1	-0.083169	0.842387	0.91263
ADD1_S358_M1	-0.429648	0.206951	0.394218
ADD1_T11_M1	-1.1544	0.000126634	0.00257306
ADD3_S681_M1	-0.517417	0.0477969	0.152994
ADNP_S709_M1	-0.351277	0.182885	0.365944
ADNP_S921_M1	0.382223	0.582997	0.739248
AEBP2_S141_M1	0.219369	0.227193	0.41756
AEBP2_S206_M1	-0.186898	0.315596	0.504906
AEBP2_S390_M1	1.27388	0.000132605	0.0026433
AFAP1_S265_M1	-0.818354	0.0019638	0.0181532
AFAP1_S668_M1	-0.564522	0.0210166	0.0946422
AFAP1_S679_M1	-0.354551	0.368307	0.557784
AFF1_S206_M2	1.85988	4.38034e-05	0.00119635
AFF1_S212_M1	1.0945	0.000355102	0.00545095
AFF1_S212_M2	1.85988	4.38034e-05	0.00119635
AFF1_S588_M1	-0.130518	0.844598	0.913862
AFF1_S750_M1	0.453077	0.0838595	0.222942
AFF1_T372_M2	1.46766	0.0241526	0.101474
AFF1_T376_M2	1.46766	0.0241526	0.101474
AFF1_T697_M1	0.294331	0.361026	0.552145
AFF4_S1043_M1	-0.510931	0.037	0.130756
AFF4_S1058_M1	-0.490617	0.0655543	0.190251
AFF4_S1062_M1	-0.00128111	0.995679	0.997855
AFF4_S180_M1	-0.746768	0.0989828	0.248996
AFF4_S212_M1	-0.272458	0.284044	0.471092
AFF4_S487_M1	-0.16743	0.492507	0.666105
AFF4_S487_M2	0.659437	0.00803484	0.0494795
AFF4_S491_M2	0.659437	0.00803484	0.0494795
AFF4_S694_M1	-0.135029	0.710294	0.827103
AFF4_S703_M1	1.04176	0.000337793	0.00522338
AFF4_S706_M1	0.758309	0.00130324	0.013145
AFF4_S814_M1	0.14272	0.609144	0.760706
AFF4_S836_M1	-0.919564	0.0744635	0.207413
AFF4_T332_M2	0.208515	0.771896	0.871569
AFF4_T336_M2	0.208515	0.771896	0.871569
AGGF1_S11_M2	1.56016	1.62565e-05	0.000538383
AGGF1_S17_M2	0.498937	0.373324	0.561731
AGGF1_S7_M2	1.56016	1.62565e-05	0.000538383
AGGF1_T16_M2	0.498937	0.373324	0.561731
AGO2_S387_M1	-0.575158	0.0313445	0.118928
AHCTF1_S1142_M1	0.275116	0.293315	0.481156
AHCTF1_S1218_M1	0.0384876	0.882053	0.933689
AHCTF1_S1218_M2	0.309921	0.635457	0.780332
AHCTF1_S1222_M1	-0.354793	0.128278	0.289935
AHCTF1_S1222_M2	0.143662	0.824748	0.901271
AHCTF1_S1232_M1	0.278192	0.290354	0.477789
AHCTF1_S1283_M1	-0.0343802	0.877622	0.931901
AHCTF1_S1513_M1	0.49451	0.200699	0.387754
AHCTF1_S1541_M1	0.385762	0.0625993	0.18425
AHCTF1_S1878_M1	2.00484	9.53851e-06	0.000348861
AHCTF1_S2212_M1	-0.252059	0.20761	0.395116
AHCTF1_S2222_M1	-0.260263	0.2598	0.450416
AHCTF1_S528_M1	-0.150419	0.506396	0.678448
AHDC1_S1187_M1	-2.43821	1.07237e-05	0.000382235
AHDC1_S46_M1	-0.295289	0.313037	0.502451
AHDC1_S596_M1	0.00220391	0.992153	0.996655
AHNAK_S1068_M1	0.975274	0.00871848	0.0517206
AHNAK_S135_M1	-1.1817	0.0277914	0.110223
AHNAK_S177_M1	-0.531437	0.209604	0.397835
AHNAK_S210_M1	-1.11539	0.0194681	0.0896856
AHNAK_S210_M2	0.488534	0.251654	0.442869
AHNAK_S216_M1	-1.38178	0.00693155	0.0456246
AHNAK_S216_M2	0.641337	0.127129	0.288991
AHNAK_S3412_M1	0.584324	0.579796	0.737144
AHNAK_S3426_M1	-1.03681	0.0551374	0.169772
AHNAK_S4908_M2	-0.634315	0.232078	0.42238
AHNAK_S4912_M2	-0.634315	0.232078	0.42238
AHNAK_S5110_M1	-0.923032	0.0615346	0.182392
AHNAK_S511_M1	0.349939	0.262652	0.452146
AHNAK_S5448_M1	-0.568887	0.078331	0.213519
AHNAK_S5589_M1	0.313792	0.27544	0.463215
AHNAK_S570_M1	-1.14708	0.109308	0.263618
AHNAK_S5731_M1	-1.22286	0.00848657	0.0507745
AHNAK_S5752_M1	-0.246688	0.423045	0.608434
AHNAK_S5763_M1	0.586955	0.237919	0.428744
AHNAK_S93_M1	-0.994258	0.0455249	0.147835
AHNAK_T490_M1	-0.967021	0.00217596	0.0197669
AHNAK2_S294_M1	-0.360162	0.416565	0.604724
AHNAK2_S593_M1	-0.779858	0.011177	0.0611208
AKAP1_S429_M1	-0.338581	0.536301	0.702048
AKAP1_T533_M1	-0.545725	0.0755857	0.209291
AKAP11_S1242_M1	-1.10274	0.111901	0.267074
AKAP17A_S537_M1	-0.0464362	0.846191	0.91493
AKAP2_S152_M1	0.531942	0.142129	0.309133
AKAP2_S375_M1	0.159688	0.53847	0.703793
AKAP2_S393_M1	0.351722	0.378473	0.567305
AKAP2_S631_M1	0.437917	0.168953	0.348683
AKAP2_S720_M1	0.159016	0.776483	0.87423
AKAP2_S748_M1	-0.169828	0.687342	0.812068
AKAP2_S778_M1	0.241678	0.244534	0.43618
AKT1S1_S88_M2	0.525998	0.224372	0.413908
AKT1S1_T90_M2	0.665627	0.145493	0.313551
ALG3_S13_M1	-0.974125	0.00868394	0.0515885
ALPI_S111_M1	-1.32473	0.0772684	0.211721
ALX4_S200_M1	-0.441697	0.190781	0.375668
AMPD2_S168_M1	-0.231999	0.468481	0.646466
ANAPC1_S688_M1	0.855817	0.00479062	0.0357892
ANAPC2_S218_M1	-1.32661	0.000197459	0.00348955
ANAPC2_S532_M1	0.00740399	0.98296	0.992494
ANAPC2_S534_M1	0.441533	0.0596664	0.178999
ANAPC4_S777_M1	0.328466	0.292591	0.48053
ANAPC5_S195_M1	0.226394	0.259987	0.450416
ANAPC5_S221_M1	0.754534	0.00377085	0.0297008
ANKLE2_S528_M1	-0.337516	0.243446	0.434977
ANKLE2_S662_M1	-0.374804	0.0558088	0.170838
ANKRD11_S1792_M2	0.713232	0.00458333	0.0344857
ANKRD11_S1814_M1	0.236089	0.264699	0.453939
ANKRD11_S1878_M1	0.00217927	0.993321	0.997179
ANKRD11_S276_M1	0.0972119	0.682284	0.808811
ANKRD11_S609_M1	0.0784738	0.8412	0.912016
ANKRD11_T1798_M2	0.713232	0.00458333	0.0344857
ANKRD12_S1372_M1	0.530831	0.0757905	0.20972
ANKRD12_S1401_M1	0.205635	0.702841	0.82344
ANKRD12_S149_M1	-0.527932	0.0497768	0.157533
ANKRD12_S1799_M1	0.18416	0.446122	0.628391
ANKRD12_S526_M1	1.16359	0.000325627	0.00507255
ANKRD12_S568_M1	0.20121	0.360739	0.551935
ANKRD17_S19_M1	-0.778971	0.152716	0.32457
ANKRD17_S2067_M1	-1.60387	0.00103464	0.0111296
ANKRD17_S2401_M1	-1.38488	0.0240943	0.101442
ANLN_S54_M1	-0.523841	0.262106	0.452146
ANTXR1_S563_M1	0.389723	0.0797613	0.215601
ANXA2_Y24_M1	-1.21295	0.0924924	0.237644
AP1M1_T152_M1	1.01535	0.00157234	0.0152239
AP2A1_S655_M1	0.617085	0.143857	0.311086
AP2M1_T156_M1	0.190387	0.437832	0.621608
AP3B1_S609_M1	0.222209	0.605317	0.757277
APC_S1042_M1	-0.146683	0.542828	0.706573
APC_S1774_M1	-0.324034	0.250227	0.442172
APC_S2674_M1	-0.854502	0.0231226	0.0993398
APC_S744_M1	-0.367939	0.358974	0.550637
APC_Y1376_M1	-0.787431	0.026079	0.106287
APC_Y2838_M1	-3.8107	1.93893e-07	1.40606e-05
API5_S464_M1	-1.11378	0.137641	0.303574
APLF_S131_M1	0.450645	0.0568921	0.172605
ARGLU1_S77_M1	-0.242447	0.265947	0.455018
ARHGAP10_S591_M1	-1.11524	0.022102	0.0969861
ARHGAP12_T231_M2	-5.14252	4.15658e-06	0.000172411
ARHGAP17_S171_M1	0.581453	0.190956	0.375668
ARHGAP17_S575_M1	-1.38943	0.0767652	0.210754
ARHGAP21_S1503_M1	-0.178047	0.382414	0.572396
ARHGAP21_S861_M1	-0.279947	0.175309	0.35707
ARHGAP39_S366_M1	-0.534979	0.084424	0.223369
ARHGEF12_S341_M1	0.0247662	0.953336	0.976316
ARHGEF17_S764_M1	1.53395	0.00964049	0.0556976
ARHGEF2_S696_M1	-0.112994	0.808723	0.891376
ARHGEF26_S222_M1	0.399159	0.23045	0.420874
ARHGEF40_S262_M1	-0.0674093	0.79806	0.888606
ARHGEF7_S518_M1	-1.13542	0.0116965	0.0629904
ARID1A_S1134_M1	0.202922	0.450718	0.632962
ARID1A_S1184_M1	0.200356	0.492531	0.666105
ARID1A_S1751_M1	0.0252009	0.907964	0.94903
ARID1A_S1944_M1	0.0240406	0.943143	0.970159
ARID1A_S363_M1	-1.15836	0.0112256	0.0612386
ARID1A_S696_M1	-0.864114	0.0323622	0.120974
ARID1B_S745_M1	-0.408113	0.223246	0.412734
ARID2_S689_M1	-0.0344052	0.905528	0.947353
ARID4A_S1109_M1	0.521079	0.0351914	0.126509
ARID4A_S1140_M2	0.16241	0.631556	0.778296
ARID4A_S1145_M2	0.16241	0.631556	0.778296
ARID4B_S1029_M1	0.422861	0.0605224	0.180831
ARID4B_S1153_M1	0.304741	0.242259	0.433962
ARID4B_S675_M1	-0.409654	0.119893	0.278637
ARID4B_T672_M1	0.484859	0.0619445	0.182963
ARID5B_S1032_M1	-0.841968	0.0504433	0.158806
ARID5B_T539_M1	-0.33618	0.213785	0.401419
ARL6IP4_S332_M1	0.990428	0.23836	0.429171
ASCC3_S2195_M1	-0.058099	0.783846	0.87969
ASH1L_S1162_M1	-0.56193	0.0101371	0.0575392
ASH1L_S1162_M2	1.3036	0.0157089	0.0769372
ASH1L_S1170_M2	1.3036	0.0157089	0.0769372
ASH1L_S1226_M1	0.985287	0.00926396	0.0540862
ASH1L_S1671_M1	0.245544	0.224006	0.413594
ASH1L_S1675_M1	-0.0573175	0.761184	0.863847
ASH1L_S179_M1	0.282158	0.447786	0.629685
ASH1L_S22_M1	-0.0385669	0.914828	0.952653
ASH1L_S529_M1	-0.281597	0.627168	0.774521
ASH1L_S557_M1	0.289845	0.358485	0.550087
ASPH_S29_M1	-0.793034	0.0983868	0.247793
ASPM_S367_M1	0.593597	0.0920471	0.236934
ASPM_S392_M1	0.903101	0.0219702	0.0967542
ASPM_S425_M1	0.255247	0.346709	0.538898
ASXL2_S1319_M1	0.159128	0.515842	0.685292
ASXL2_S224_M1	-1.20158	0.00311676	0.0256037
ASXL2_S524_M1	0.308657	0.190969	0.375668
ASXL2_S530_M1	0.739845	0.00993835	0.0568463
ASXL2_S562_M1	0.780171	0.00905114	0.053095
ASXL2_S571_M1	0.597808	0.0255226	0.104945
ASXL2_S600_M1	0.0580763	0.78071	0.877282
ASXL2_S834_M2	0.981649	0.0273618	0.109918
ASXL2_S845_M2	0.981649	0.0273618	0.109918
ATAD2_S1243_M1	0.297385	0.253728	0.444658
ATAD2_S1302_M1	0.815549	0.071271	0.200781
ATAD2_S327_M1	-0.209388	0.388497	0.578382
ATAD2B_S1347_M1	0.426597	0.236593	0.427007
ATAD2B_S16_M1	-0.14472	0.468995	0.646752
ATAD2B_S318_M1	0.240248	0.375671	0.564916
ATAD2B_S79_M1	-0.0870452	0.669	0.800289
ATAD2B_S939_M1	0.922113	0.0144342	0.0727943
ATAD5_S306_M1	0.29898	0.251983	0.443077
ATAD5_S602_M1	-0.124951	0.650908	0.789879
ATAD5_S756_M1	0.181025	0.467061	0.645991
ATF1_S198_M1	0.0700969	0.81935	0.897912
ATF2_S112_M1	0.0746989	0.832823	0.905598
ATF2_S307_M2	2.65753	4.87523e-07	2.87953e-05
ATF2_S328_M1	-0.305368	0.313842	0.50344
ATF2_S328_M2	2.65753	4.87523e-07	2.87953e-05
ATF2_T71_M1	-0.271237	0.385395	0.575221
ATF7_S434_M1	-0.706387	0.0339303	0.123026
ATF7IP_S113_M1	-0.495098	0.167225	0.346477
ATF7IP_S559_M1	-0.0592206	0.89721	0.943987
ATF7IP_S673_M1	0.298486	0.550779	0.712039
ATM_S1981_M1	-0.197879	0.385298	0.575221
ATP7A_S357_M1	-1.85563	0.00329776	0.0267252
ATP8A2_S23_M1	0.524775	0.138531	0.304579
ATR_S435_M1	-0.252492	0.239642	0.430558
ATRIP_S224_M1	-0.511132	0.035047	0.1263
ATRIP_S518_M1	0.0862218	0.755077	0.859036
ATRX_S1245_M1	-0.152684	0.440084	0.62344
ATRX_S1527_M1	0.376854	0.145312	0.313551
ATRX_S1996_M1	-0.302681	0.104411	0.256632
ATRX_S316_M1	0.168591	0.472682	0.650191
ATRX_S594_M2	3.11367	2.72336e-05	0.000823674
ATRX_S596_M2	3.33978	9.8067e-06	0.000355577
ATRX_S598_M1	-0.254273	0.368806	0.557784
ATRX_S677_M1	0.230008	0.434047	0.618429
ATRX_S889_M1	0.541114	0.0734259	0.205475
ATRX_T1529_M1	0.0323633	0.908694	0.949084
ATRX_T724_M1	1.31304	0.0160251	0.078192
ATXN2_S728_M1	-0.724076	0.258832	0.449888
ATXN2_S772_M1	-1.17623	0.0102048	0.0577676
ATXN2L_S111_M1	0.0639362	0.798002	0.888606
ATXN2L_S32_M1	-5.65536	1.17169e-09	2.69429e-07
ATXN2L_S449_M1	-1.16274	0.0149519	0.0745162
ATXN2L_S496_M1	-0.730922	0.0438099	0.143729
ATXN2L_S559_M1	-1.03518	0.000344753	0.00531147
ATXN2L_S594_M1	-0.903109	0.0212834	0.0953708
ATXN2L_S634_M1	-1.20787	0.0113388	0.0615975
B4GALT1_S74_M1	-0.0453681	0.907119	0.948618
BAG3_S173_M1	-3.22616	1.22745e-06	6.14602e-05
BAG3_S377_M1	-2.67441	1.3752e-07	1.09134e-05
BAG4_S289_M1	-0.218406	0.624896	0.773324
BAG6_S1117_M1	-1.26896	0.0298982	0.1159
BAG6_S113_M1	-4.5155	9.32234e-05	0.00205059
BAG6_S964_M1	-0.75831	0.222278	0.412358
BAG6_S964_M2	0.1309	0.77482	0.872762
BAG6_S973_M1	-1.23372	0.0664913	0.191944
BAG6_S973_M2	0.1309	0.77482	0.872762
BAHD1_S101_M1	0.224706	0.518639	0.687921
BAHD1_S184_M1	0.524299	0.086554	0.227595
BAIAP2L1_S255_M2	-0.231923	0.293047	0.480903
BAIAP2L1_S261_M1	-0.317945	0.249766	0.441863
BAIAP2L1_S261_M2	-0.371397	0.368628	0.557784
BAIAP2L1_S414_M1	-0.220241	0.528472	0.695749
BAIAP2L1_T257_M1	-2.92775	0.000875862	0.00984993
BAIAP2L1_T257_M2	-0.489906	0.289261	0.47711
BANP_S100_M1	-0.567653	0.0781249	0.213095
BANP_S100_M2	-0.523077	0.021592	0.0959484
BANP_S90_M1	-0.0590415	0.784527	0.87969
BANP_S90_M2	-0.523077	0.021592	0.0959484
BAP1_S292_M1	0.640929	0.0860704	0.226788
BAP1_S327_M1	0.266519	0.213905	0.401466
BAP1_S521_M1	-0.194715	0.442823	0.625634
BAP1_S583_M1	-0.498661	0.128534	0.290028
BAP1_S583_M2	0.790517	0.00998613	0.0569128
BAP1_S597_M1	-0.0101425	0.974928	0.989867
BAP1_S597_M2	0.790517	0.00998613	0.0569128
BATF3_S31_M1	-0.213085	0.369659	0.558472
BAZ1A_S1353_M1	1.02049	0.000595552	0.00768372
BAZ1A_S1363_M1	0.357681	0.146141	0.314731
BAZ1A_S1413_M1	-0.283733	0.241102	0.432441
BAZ1A_S1413_M2	0.679654	0.138949	0.305339
BAZ1A_S1417_M2	0.710663	0.121864	0.282398
BAZ1A_T1547_M1	-0.301056	0.227682	0.417776
BAZ1B_S1342_M1	0.0552214	0.879766	0.93309
BAZ1B_S1468_M1	0.59495	0.295095	0.48319
BAZ1B_S330_M1	-0.363466	0.194269	0.379339
BAZ1B_S361_M1	0.22502	0.259979	0.450416
BAZ1B_S947_M1	0.0950332	0.628402	0.775246
BAZ2A_S1207_M1	-0.0234818	0.92555	0.960016
BAZ2A_S135_M1	-0.508397	0.371285	0.560124
BAZ2A_S1370_M1	-0.154309	0.42181	0.607788
BAZ2A_S1397_M1	-0.0223263	0.921612	0.957347
BAZ2A_S1783_M1	-0.258574	0.489441	0.664061
BAZ2A_S509_M1	-0.0899153	0.774118	0.872439
BBX_S159_M1	-0.536293	0.0106489	0.0594809
BBX_S243_M1	0.493502	0.0502411	0.158644
BBX_S844_M1	-0.617074	0.0740017	0.206811
BCKDK_S31_M1	-0.522605	0.0561459	0.171496
BCL7B_S122_M1	0.314032	0.105367	0.257702
BCL7C_S114_M2	0.206417	0.542446	0.706573
BCL7C_S122_M2	0.799191	0.0128557	0.0668369
BCL7C_S126_M1	-0.777174	0.00496335	0.0366886
BCL7C_S126_M2	0.455892	0.173421	0.354598
BCL7C_S156_M1	0.729228	0.00423908	0.0324764
BCL7C_S97_M1	-0.0503494	0.899842	0.945238
BCLAF1_S177_M1	-0.352939	0.0831216	0.221652
BCLAF1_S183_M1	0.0806194	0.803315	0.889704
BCLAF1_S222_M1	0.544098	0.123883	0.284743
BCLAF1_S264_M2	-0.064781	0.790849	0.884422
BCLAF1_S268_M1	-0.371153	0.278608	0.465376
BCLAF1_S268_M2	-0.441678	0.199926	0.38697
BCLAF1_S285_M1	0.379692	0.149912	0.320066
BCLAF1_S285_M2	0.519819	0.113634	0.269976
BCLAF1_S290_M1	-0.177569	0.542234	0.706517
BCLAF1_S290_M2	0.2995	0.309334	0.499048
BCLAF1_S297_M2	-0.137828	0.627204	0.774521
BCLAF1_S512_M1	0.30032	0.128349	0.289935
BCLAF1_S531_M1	-0.303661	0.314577	0.504234
BCLAF1_S658_M1	-0.236066	0.340278	0.53199
BCLAF1_S760_M1	-0.213096	0.772709	0.871811
BCLAF1_Y284_M1	-0.12042	0.670709	0.801877
BCLAF3_S402_M1	-0.051916	0.909596	0.949084
BCOR_S1127_M1	0.120005	0.668619	0.80006
BCOR_S1290_M1	0.881016	0.00360762	0.0287925
BCOR_S423_M1	-0.179682	0.440541	0.623667
BDP1_T915_M1	0.715595	0.101682	0.253467
BET1L_S37_M1	-0.224736	0.415599	0.604429
BET1L_S9_M1	-0.189786	0.30444	0.49343
BICD2_S568_M2	0.148145	0.798114	0.888606
BICD2_T573_M2	0.304448	0.501912	0.674454
BIN1_S296_M1	-3.94206	7.50757e-06	0.000284476
BIN1_T307_M1	-3.44009	1.15548e-05	0.000408398
BMP2K_S1029_M1	0.20619	0.381317	0.571161
BMP2K_S1107_M1	-0.235052	0.372526	0.561392
BMP2K_S1107_M2	0.569359	0.0298953	0.1159
BMP2K_S1111_M2	0.569359	0.0298953	0.1159
BMP2K_S689_M1	0.47557	0.0326692	0.12137
BMS1_S552_M1	-0.244833	0.521966	0.69057
BNC2_S403_M1	0.0830697	0.838122	0.910184
BOD1L1_S1281_M1	0.724389	0.00832879	0.0501875
BOD1L1_S1318_M1	0.0997614	0.610531	0.761519
BOD1L1_S1701_M1	1.56801	0.000172352	0.00319345
BOD1L1_S2128_M1	0.0566987	0.894787	0.94299
BOD1L1_S2203_M1	0.264102	0.68288	0.808811
BOD1L1_S2501_M1	-1.3176	0.0186816	0.0871119
BOD1L1_S266_M1	0.355714	0.248775	0.441125
BOD1L1_S2905_M1	-0.114503	0.673416	0.80397
BOD1L1_S2954_M1	1.06239	0.00187615	0.0173812
BOD1L1_S3019_M1	-0.0550163	0.825683	0.901272
BOD1L1_S538_M1	1.31485	0.000329272	0.0051104
BOD1L1_S635_M1	0.237135	0.26562	0.454885
BOD1L1_S659_M1	0.521181	0.0725953	0.203693
BPTF_S1251_M1	1.0528	0.0674645	0.193947
BPTF_S1300_M1	0.20503	0.446387	0.628391
BPTF_S1310_M1	0.48519	0.0810806	0.217907
BPTF_S2465_M1	0.0641627	0.842545	0.91263
BPTF_S2465_M2	0.730968	0.125877	0.287831
BPTF_S2471_M2	0.776053	0.106799	0.259771
BPTF_S572_M1	0.143677	0.512687	0.683316
BPTF_S763_M1	-0.0683373	0.859244	0.923347
BRCA1_S1189_M1	-1.9779	2.21155e-05	0.00068902
BRD1_S128_M1	2.97912	5.83384e-07	3.22857e-05
BRD2_S298_M1	-0.646212	0.0091761	0.053753
BRD2_S301_M1	0.236235	0.198612	0.385314
BRD3_S263_M1	-0.179097	0.420807	0.607174
BRD4_S1045_M1	0.899915	0.156656	0.331104
BRD4_S1083_M1	0.154759	0.621609	0.770326
BRD4_S470_M1	0.229344	0.343778	0.53553
BRD4_S601_M1	0.790808	0.131683	0.295076
BRD7_S279_M1	-1.35818	0.000500918	0.00689978
BRD8_S383_M2	0.790941	0.00962559	0.0556881
BRD8_S387_M1	-0.594853	0.11386	0.270206
BRD8_S387_M2	0.790941	0.00962559	0.0556881
BRD8_S579_M1	0.440164	0.233609	0.423882
BRD8_S621_M1	0.600133	0.254409	0.445123
BRD9_S566_M1	-0.613513	0.00666216	0.0444779
BRD9_S588_M1	0.209255	0.40081	0.590062
BRIX1_S261_M1	0.253073	0.349566	0.542136
BRPF1_S860_M1	-0.577234	0.0220184	0.0967704
BRPF1_S926_M1	0.544795	0.0122214	0.0650224
BRWD1_S1475_M1	0.00676311	0.973627	0.989428
BRWD1_S696_M1	0.343317	0.248023	0.440162
BSG_S362_M1	0.394877	0.501043	0.673717
BTBD1_S30_M1	-0.549825	0.0243161	0.101681
BUB1_S596_M1	-0.561948	0.0112894	0.061507
BUD13_S127_M2	3.987	4.22159e-08	4.22762e-06
BUD13_S151_M2	1.27809	0.146894	0.315833
BUD13_S163_M1	1.04955	0.00721172	0.0465734
BUD13_S163_M2	1.46501	0.0056751	0.0398049
BUD13_S197_M2	1.83189	0.00654125	0.04402
BUD13_S201_M2	1.83189	0.00654125	0.04402
BUD13_S222_M2	0.0823507	0.708875	0.826122
BUD13_S226_M2	0.0823507	0.708875	0.826122
BUD13_S271_M1	0.453779	0.0961686	0.243982
BUD13_S325_M1	0.595346	0.0480504	0.153345
BUD13_S358_M1	-0.175828	0.815189	0.895346
BUD13_T147_M2	1.27809	0.146894	0.315833
BUD13_T159_M2	1.46501	0.0056751	0.0398049
C12orf45_S15_M1	-1.3798	0.00315899	0.0259
C12orf45_S178_M1	-0.0334553	0.887918	0.937264
C14orf93_S224_M1	-0.0450173	0.884377	0.935199
C19orf47_S124_M1	-0.178999	0.565532	0.725191
C19orf47_S151_M1	0.523425	0.145519	0.313551
C19orf47_S151_M2	1.06142	0.00678144	0.0448471
C19orf47_S154_M2	0.443571	0.16806	0.347694
C19orf47_T155_M2	-0.0678768	0.765008	0.866117
C1orf147_S10_M1	-0.0751298	0.940346	0.969167
C1orf174_S145_M1	-1.88467	0.000115455	0.00242985
C1orf226_S223_M1	-0.201731	0.31229	0.501906
C2CD5_S260_M1	-0.790639	0.00126487	0.0129127
C2CD5_S297_M1	-0.15102	0.496486	0.669516
C2orf49_S143_M1	-4.80112	6.90208e-09	9.07192e-07
C2orf49_S184_M2	0.325174	0.335988	0.526909
C2orf49_S189_M1	-1.79446	0.0131902	0.0683227
C2orf49_S189_M2	-0.0860712	0.802568	0.889487
C2orf49_S193_M1	0.906512	0.0372642	0.131158
C2orf49_S193_M2	-0.00600331	0.985518	0.993788
C7orf50_S175_M1	0.151692	0.739029	0.84691
C7orf50_S59_M1	0.0651785	0.882132	0.933689
C9orf78_S261_M1	-0.666985	0.249047	0.441243
CAAP1_S312_M1	1.02622	0.00496205	0.0366886
CAAP1_S94_M1	0.0405499	0.858647	0.922942
CAAP1_T90_M1	1.23243	0.000555386	0.00739065
CABIN1_S2094_M1	-0.00487283	0.980691	0.99243
CABIN1_S66_M1	0.664703	0.0182796	0.0863863
CAD_S1859_M1	-1.9576	0.0236514	0.100584
CALD1_S202_M1	-0.583991	0.507699	0.679625
CAMSAP1_S1080_M1	-0.944009	0.180495	0.363931
CAMSAP1_S563_M1	-0.663302	0.0744053	0.207388
CANX_S583_M1	-1.1435	0.11871	0.277541
CAPRIN1_S26_M1	-0.907395	0.0177675	0.0844216
CASC3_S148_M1	0.18091	0.641199	0.783977
CASC3_S265_M1	-0.695594	0.0122439	0.0650224
CASC3_S363_M1	0.101237	0.718282	0.834787
CASC3_S363_M2	0.136744	0.677008	0.806496
CASC3_S373_M2	0.136744	0.677008	0.806496
CASP8AP2_S567_M1	0.285088	0.452315	0.634146
CASP8AP2_S875_M1	-0.00136137	0.994997	0.997606
CAVIN1_S167_M1	-0.0134684	0.954825	0.97689
CBX4_S291_M1	-0.542354	0.0839081	0.222942
CBX5_S97_M1	0.0343278	0.919238	0.955736
CBX8_S110_M1	-0.428934	0.0993732	0.249382
CBX8_S256_M1	-0.692471	0.0554775	0.170072
CC2D1A_T120_M1	-0.483198	0.303171	0.491762
CCAR2_S124_M1	-0.122823	0.694643	0.81725
CCAR2_S678_M1	0.280986	0.256852	0.447338
CCDC181_S77_M1	0.211027	0.572753	0.731366
CCDC6_S240_M2	0.231482	0.721841	0.836842
CCDC6_S244_M2	0.231482	0.721841	0.836842
CCDC6_S431_M2	-0.513521	0.538952	0.703985
CCDC6_T427_M2	-0.503469	0.551451	0.712567
CCDC86_S102_M1	0.262598	0.335868	0.526909
CCDC86_S102_M2	1.18492	0.0953826	0.242551
CCDC86_S110_M1	-0.669617	0.0128824	0.066893
CCDC86_S110_M2	1.02407	0.000538413	0.00728156
CCDC86_S113_M1	-0.0448442	0.854977	0.921246
CCDC86_S128_M1	-0.20745	0.323388	0.512691
CCDC86_S160_M1	0.747815	0.00924576	0.0540857
CCDC86_S18_M1	-0.417941	0.0761195	0.210078
CCDC86_S18_M2	-0.433616	0.0680952	0.195101
CCDC86_S21_M2	-0.433616	0.0680952	0.195101
CCDC86_S47_M1	0.0794168	0.702771	0.82344
CCDC86_S58_M1	-0.323596	0.333798	0.524254
CCDC86_S58_M2	0.581072	0.0275062	0.110165
CCDC86_S58_M3	0.047693	0.82713	0.901272
CCDC86_S66_M2	0.438413	0.0628711	0.184791
CCDC86_S66_M3	0.047693	0.82713	0.901272
CCDC86_S80_M2	-0.112008	0.864658	0.926079
CCDC86_S91_M1	-0.162836	0.619308	0.768193
CCDC86_S91_M2	-0.127994	0.841327	0.912016
CCDC86_T65_M3	0.047693	0.82713	0.901272
CCDC86_Y164_M1	0.749929	0.0243518	0.101711
CCDC88A_S1387_M1	0.508123	0.0190596	0.0884818
CCDC9_S386_M1	-0.0237801	0.916154	0.953325
CCDC9_S521_M1	0.0486405	0.867218	0.926464
CCDC9_S80_M1	-0.584887	0.0562198	0.171597
CCDC97_S212_M1	-0.086929	0.785636	0.880465
CCNE2_S21_M1	-0.752427	0.00534141	0.0381426
CCNK_S340_M1	-0.38614	0.0958783	0.243664
CCNK_S9_M1	-0.57701	0.0232099	0.0995342
CCNL1_S335_M2	0.498757	0.193178	0.377608
CCNL1_S338_M2	0.498757	0.193178	0.377608
CCNL1_S352_M1	-0.0748002	0.732482	0.844291
CCNL2_S25_M1	0.241884	0.308458	0.498606
CCNL2_S330_M1	-0.661943	0.0335705	0.122611
CCNL2_S348_M1	-0.690477	0.0208466	0.0941794
CCNL2_S369_M1	-0.331072	0.127925	0.289743
CCNT2_S480_M1	-0.322129	0.223162	0.412734
CCNY_S326_M1	-1.01632	0.0328421	0.121704
CCNYL1_S344_M1	-0.456237	0.130075	0.292096
CCZ1B_S266_M1	-0.74841	0.230278	0.420874
CD2BP2_S195_M1	-0.105198	0.731322	0.843595
CD3EAP_S128_M1	-0.40052	0.116818	0.275103
CD3EAP_S128_M2	1.03126	0.0209022	0.0942278
CD3EAP_S136_M1	-0.285779	0.295835	0.483569
CD3EAP_S136_M2	1.03126	0.0209022	0.0942278
CD3EAP_S285_M1	-0.24274	0.309527	0.499048
CD3EAP_S488_M1	0.615685	0.278962	0.465416
CD3EAP_S490_M1	-0.606757	0.0982831	0.24768
CD44_S706_M1	-1.94928	0.0083458	0.0502181
CDC23_S578_M1	0.162032	0.508177	0.680049
CDC23_S588_M1	-0.168745	0.416664	0.604724
CDC23_T562_M1	0.30016	0.418917	0.605903
CDC27_S364_M1	-0.275795	0.19833	0.385123
CDC40_S43_M1	-0.0806725	0.690078	0.81426
CDC5L_S303_M1	0.913422	0.0040616	0.0315187
CDC5L_T385_M1	-0.25021	0.498687	0.672054
CDC5L_T385_M2	0.0937984	0.642101	0.784169
CDC5L_T396_M1	-0.21427	0.509965	0.681573
CDC5L_T396_M2	0.0937984	0.642101	0.784169
CDC5L_T404_M1	-0.509148	0.0368319	0.13029
CDC5L_T430_M2	-0.227618	0.270825	0.45931
CDC5L_T438_M2	-0.227618	0.270825	0.45931
CDCA2_S710_M1	-0.619012	0.00952879	0.0553565
CDCA2_S756_M1	-0.678534	0.0818418	0.219253
CDCA5_S75_M1	-1.47333	1.24691e-05	0.000433429
CDCA5_S75_M2	0.459776	0.249156	0.441243
CDCA5_S79_M2	0.459776	0.249156	0.441243
CDCA8_S219_M1	-0.206934	0.424073	0.608458
CDK1_T14_M1	-0.669381	0.0511577	0.160694
CDK1_T161_M1	0.0725549	0.773286	0.871968
CDK1_Y15_M1	-0.894006	0.00141044	0.013893
CDK11A_T583_M1	-0.180466	0.46369	0.642965
CDK11B_S65_M1	-0.544004	0.0477918	0.152994
CDK11B_S752_M1	-0.13064	0.705217	0.824387
CDK11B_T595_M1	0.113681	0.582575	0.738935
CDK12_S1083_M1	-0.300406	0.283041	0.470169
CDK12_S274_M2	0.785276	0.0108282	0.0598467
CDK12_S276_M2	0.785276	0.0108282	0.0598467
CDK12_S382_M3	2.53054	0.000402424	0.00595984
CDK12_S383_M2	1.98763	0.000611936	0.0078231
CDK12_S383_M3	2.53054	0.000402424	0.00595984
CDK12_S385_M1	0.225329	0.324935	0.514432
CDK12_S385_M2	1.98763	0.000611936	0.0078231
CDK12_S385_M3	2.53054	0.000402424	0.00595984
CDK12_S423_M1	-0.302874	0.128862	0.290187
CDK12_S681_M1	2.25175	0.00420656	0.0322861
CDK12_T692_M1	-0.178668	0.387262	0.577598
CDK12_T893_M1	0.138373	0.638918	0.782326
CDK13_S317_M2	1.14259	0.0468641	0.150933
CDK13_S325_M2	1.14259	0.0468641	0.150933
CDK13_S383_M1	0.243461	0.312409	0.501906
CDK13_S400_M1	0.970986	0.00716589	0.0463688
CDK13_S437_M2	4.58185	2.1888e-09	3.37864e-07
CDK13_S439_M2	4.58185	2.1888e-09	3.37864e-07
CDK13_T1246_M1	-0.627028	0.0604203	0.180745
CDK13_T871_M1	0.140872	0.6817	0.808811
CDK16_Y176_M1	-0.779927	0.00264359	0.0228188
CDK5RAP2_S1238_M1	-1.17799	0.014345	0.0725179
CDK5RAP2_T1885_M1	-2.85084	5.05683e-07	2.88625e-05
CDK7_S164_M2	-0.0663049	0.865088	0.926079
CDK7_T170_M1	-0.193291	0.604533	0.756521
CDK7_T170_M2	-0.0692948	0.862984	0.926079
CDK7_Y169_M2	0.0897921	0.872296	0.928594
CDK9_S347_M1	0.447296	0.296865	0.484147
CDKN2AIP_S131_M1	0.663377	0.00623345	0.0427698
CDR2_S311_M1	-0.214778	0.475877	0.653965
CDYL_S201_M1	-0.247292	0.267086	0.456095
CDYL_S216_M1	0.363919	0.309135	0.499048
CEBPB_S231_M1	-0.431781	0.0679524	0.195047
CENPA_S17_M2	0.857866	0.00994742	0.0568463
CENPA_S19_M2	0.857866	0.00994742	0.0568463
CENPB_S156_M1	0.126742	0.647986	0.787924
CENPC_S170_M2	5.36369	1.37871e-09	2.69429e-07
CENPC_S177_M1	0.582807	0.153861	0.32618
CENPC_S177_M2	5.36369	1.37871e-09	2.69429e-07
CENPC_S316_M1	0.603681	0.0553627	0.169978
CENPC_S333_M1	-0.202195	0.270996	0.459414
CENPC_S538_M1	0.47691	0.262628	0.452146
CENPC_S773_M1	0.999345	0.00157451	0.0152239
CENPC_S96_M1	0.999532	0.00162084	0.0154887
CENPC_Y385_M1	1.90531	0.000181098	0.00331722
CENPF_S1248_M1	0.322172	0.211838	0.399673
CENPF_S1654_M1	0.854084	0.0550186	0.16953
CENPF_S1726_M1	-0.490923	0.0246669	0.10262
CENPF_S2900_M1	-0.130086	0.641711	0.784169
CENPF_S3023_M1	-0.556998	0.0166616	0.0803654
CENPF_S3054_M1	0.192689	0.354922	0.546014
CENPF_S3079_M1	0.477833	0.0401502	0.137294
CENPL_S53_M1	-0.167641	0.651996	0.790515
CENPN_S226_M1	0.64962	0.0149999	0.0746624
CENPN_S282_M1	0.328395	0.217075	0.406871
CENPT_S188_M1	0.573211	0.015713	0.0769372
CENPT_S397_M1	-0.0573648	0.795964	0.887814
CENPV_T101_M1	1.75084	0.000127868	0.00258563
CEP131_S381_M1	-0.0965584	0.605801	0.757467
CEP170_S1529_M1	-0.835116	0.0765699	0.210492
CEP170_S466_M1	-0.675329	0.232458	0.422888
CEP170_S630_M1	-0.605593	0.0268444	0.108669
CEP170_S838_M1	-0.840252	0.0186207	0.0870205
CEP170_T1533_M1	1.34972	0.0149529	0.0745162
CEP170B_S772_M1	0.638769	0.127882	0.289743
CEP350_S2115_M1	-0.147973	0.656635	0.79373
CEP55_S428_M1	-0.490042	0.168403	0.348061
CEP72_S237_M1	-0.674777	0.0228781	0.0987938
CEP72_S318_M1	0.0376323	0.897882	0.943987
CEP72_S382_M1	0.47472	0.13194	0.295372
CEP72_S404_M1	-0.00654909	0.982116	0.992494
CETN2_S20_M1	0.0386538	0.902074	0.945439
CFL1_S3_M1	-1.02195	0.104459	0.256632
CHAF1A_S141_M1	0.0411595	0.903761	0.946724
CHAF1A_S203_M2	0.670231	0.0861103	0.226788
CHAF1A_S206_M1	0.387975	0.295197	0.48319
CHAF1A_S206_M2	0.670231	0.0861103	0.226788
CHAF1A_S224_M1	-0.123288	0.546876	0.709926
CHAF1A_S65_M1	1.0599	0.0347615	0.125499
CHAF1A_S772_M2	1.29451	8.92687e-05	0.00199715
CHAF1A_S775_M1	1.00061	0.00183235	0.0170884
CHAF1A_S775_M2	1.48868	9.36076e-05	0.00205059
CHAF1A_S951_M1	0.329244	0.208887	0.396828
CHAF1A_Y780_M1	0.157961	0.544477	0.707905
CHAF1B_S410_M1	-0.418913	0.113385	0.269739
CHAF1B_S429_M1	0.0643594	0.753869	0.857894
CHAF1B_S458_M1	-0.137066	0.66555	0.797523
CHAF1B_S538_M1	0.563054	0.235601	0.425838
CHAMP1_S108_M1	0.373089	0.179104	0.36217
CHAMP1_S145_M1	0.593436	0.0562863	0.171675
CHAMP1_S173_M1	1.17351	0.00692913	0.0456246
CHAMP1_S173_M2	0.751591	0.0542293	0.167509
CHAMP1_S177_M2	0.751591	0.0542293	0.167509
CHAMP1_S204_M1	-0.0799388	0.798182	0.888606
CHAMP1_S204_M2	0.618749	0.161532	0.338854
CHAMP1_S214_M1	-0.134633	0.541527	0.706471
CHAMP1_S214_M2	0.618749	0.161532	0.338854
CHAMP1_S282_M1	-0.058141	0.818508	0.897457
CHAMP1_S282_M2	0.574374	0.100673	0.251592
CHAMP1_S284_M2	2.61145	0.000191585	0.00342896
CHAMP1_S286_M1	0.959666	0.0239787	0.101158
CHAMP1_S286_M2	0.946254	0.122513	0.283127
CHAMP1_S297_M1	0.0167116	0.944325	0.970159
CHAMP1_S297_M2	1.26579	0.0308317	0.118427
CHAMP1_S308_M1	-0.356756	0.492769	0.666123
CHAMP1_S308_M2	0.64105	0.103842	0.255901
CHAMP1_S319_M2	0.64105	0.103842	0.255901
CHAMP1_S344_M1	0.00867135	0.977021	0.990845
CHAMP1_S355_M1	0.271637	0.228655	0.418505
CHAMP1_S376_M1	0.489348	0.183329	0.366484
CHAMP1_S382_M1	2.25373	5.89178e-06	0.000231596
CHAMP1_S386_M1	0.0903924	0.740536	0.848228
CHAMP1_S405_M1	0.357066	0.189815	0.374993
CHAMP1_S416_M1	-0.606094	0.401425	0.590379
CHAMP1_S427_M1	0.128719	0.669266	0.800379
CHAMP1_S427_M2	1.03582	0.037119	0.130756
CHAMP1_S432_M2	1.03582	0.037119	0.130756
CHAMP1_S436_M1	-0.467258	0.156378	0.330768
CHAMP1_S445_M1	0.347948	0.302519	0.491352
CHAMP1_S445_M2	1.27896	0.000295877	0.00482348
CHAMP1_S452_M1	0.500806	0.0755552	0.209291
CHAMP1_S452_M2	1.31106	0.000298623	0.00483419
CHAMP1_S459_M1	0.0789933	0.808566	0.891376
CHAMP1_S507_M1	-3.13163	0.000168576	0.00315126
CHAMP1_S542_M1	-0.111967	0.821398	0.899688
CHAMP1_S603_M1	-0.155743	0.551966	0.712793
CHCHD3_S50_M1	-0.508271	0.0232152	0.0995342
CHD1_S1385_M1	0.844532	0.00144999	0.0142159
CHD1_S1672_M1	-0.197609	0.454274	0.635199
CHD1_S1677_M1	-0.241694	0.205236	0.393167
CHD3_S1549_M1	-0.504846	0.0611221	0.18181
CHD3_S1601_M1	0.153215	0.576351	0.734808
CHD3_S713_M1	0.410978	0.0598049	0.179287
CHD4_S1531_M2	0.476192	0.0640161	0.18711
CHD4_S1535_M1	0.526284	0.0394911	0.136036
CHD4_S1535_M2	0.115277	0.659219	0.794463
CHD4_S1602_M1	0.081099	0.750155	0.855686
CHD4_S1648_M1	-0.101346	0.566269	0.725711
CHD4_S515_M1	-0.102072	0.709183	0.826122
CHD4_S515_M2	0.750667	0.00254779	0.0223716
CHD4_S531_M2	0.750667	0.00254779	0.0223716
CHD4_T1545_M1	-0.154003	0.597941	0.751401
CHD4_T1549_M2	0.334736	0.108651	0.262686
CHD4_T1553_M1	-0.710986	0.0672662	0.193649
CHD4_T1553_M2	0.334736	0.108651	0.262686
CHD7_S2559_M1	-0.0337428	0.86398	0.926079
CHD7_S557_M1	-0.301998	0.212747	0.400723
CHD7_T2153_M1	-0.0773564	0.683432	0.808811
CHD8_S1976_M1	-0.0515215	0.88323	0.934557
CHD8_S1995_M1	-0.790806	0.0102449	0.0578388
CHD8_S1995_M2	0.494299	0.255736	0.445762
CHD8_S2008_M1	0.689587	0.0465149	0.150494
CHD8_S2008_M2	0.494299	0.255736	0.445762
CHD8_S2046_M1	-0.161485	0.45301	0.634594
CHD8_S2519_M1	-0.693305	0.00418691	0.032194
CHD9_S2075_M2	1.39952	0.000301425	0.00483419
CHD9_S2079_M2	1.39952	0.000301425	0.00483419
CHD9_S550_M1	-0.0807582	0.725983	0.840486
CHERP_S695_M1	0.323843	0.185473	0.36989
CHTF18_S225_M1	-0.415982	0.13553	0.300538
CHTF18_S871_M1	1.40071	0.0835498	0.222412
CIC_S105_M1	0.511976	0.0387699	0.134765
CIC_S1294_M1	0.12777	0.626355	0.774521
CIC_S1294_M2	-0.377328	0.314948	0.504252
CIC_S1409_M1	0.671845	0.11614	0.27366
CIC_S173_M1	0.148086	0.682382	0.808811
CIC_S175_M1	0.435528	0.377509	0.567201
CIC_S496_M1	0.232933	0.53747	0.703142
CIC_S721_M1	1.37133	0.00186186	0.0173252
CIC_S739_M1	0.195692	0.649862	0.789123
CIC_S904_M1	0.356928	0.171414	0.351864
CIC_T1291_M2	-0.377328	0.314948	0.504252
CIC_Y1162_M1	0.406347	0.0697241	0.198015
CIT_S440_M1	-0.342342	0.176139	0.357895
CIZ1_S350_M1	-0.153172	0.582456	0.738935
CLASP1_S1091_M1	-0.199109	0.431271	0.615307
CLASP2_S1012_M2	-0.23699	0.328866	0.518833
CLASP2_T1010_M2	0.0167413	0.944206	0.970159
CLASRP_S285_M1	-0.546506	0.025679	0.105269
CLASRP_S335_M1	0.366617	0.1677	0.34712
CLASRP_S547_M1	-0.268769	0.203201	0.39133
CLINT1_S299_M1	-0.80275	0.0599622	0.17963
CLINT1_Y293_M1	-1.11219	0.0374184	0.131341
CLIP1_S147_M1	-1.07626	0.0463891	0.150202
CLIP1_S195_M1	-0.664991	0.253034	0.443996
CLIP1_S204_M1	-0.154822	0.556104	0.716158
CLIP1_S310_M1	-0.652191	0.0792657	0.215091
CLK1_S341_M1	0.32743	0.277706	0.464611
CLK3_S157_M1	-0.131189	0.530239	0.696762
CLN3_T19_M1	-1.99088	0.0344068	0.124539
CLSPN_S1289_M1	-0.31657	0.207793	0.395286
CLSPN_S720_M1	0.784552	0.0707656	0.200161
CLSPN_S950_M1	-0.576057	0.0144944	0.0728356
CMTR1_S26_M1	0.0889834	0.674123	0.804586
CNK3/IPCEF1_S383_M1	-0.031983	0.9312	0.963975
CNOT2_S165_M1	-1.21892	0.00376866	0.0297008
CNOT3_S299_M1	-1.14141	0.0760804	0.210078
CNOT3_S507_M1	0.049388	0.903957	0.946724
COBL_S347_M1	0.236625	0.329163	0.519108
COBL_S815_M1	0.133714	0.608211	0.759993
COBL_Y867_M1	-0.108879	0.748328	0.855202
COIL_S271_M1	1.36109	0.0170259	0.0817477
COIL_S272_M1	0.0829767	0.729638	0.842634
COIL_S305_M1	-1.44071	0.000267643	0.00444943
COIL_S566_M1	-0.112244	0.655546	0.793447
COIL_T122_M1	-0.774972	0.0193765	0.0896562
COPA_S173_M1	-0.416545	0.567692	0.726947
COPB2_S859_M1	-0.586676	0.389277	0.578864
CPEB4_S97_M1	0.209149	0.509562	0.681252
CPSF1_S766_M1	1.11006	0.000302281	0.00483419
CPSF4_S202_M1	0.180159	0.431696	0.615705
CPSF4_S212_M1	-0.321422	0.160811	0.338074
CPSF7_S60_M1	-0.542979	0.0498844	0.157636
CPSF7_T203_M1	-0.249029	0.316	0.50536
CRAMP1_S70_M1	0.164965	0.495823	0.668836
CREB3L2_S191_M1	1.12285	0.0016983	0.0159088
CREBBP_S1076_M1	-0.172444	0.637859	0.78198
CREBBP_S121_M1	-0.00870657	0.977484	0.990913
CREBBP_S2063_M1	0.110483	0.640193	0.783203
CREM_S271_M1	-0.225439	0.304669	0.49343
CREM_S274_M1	-0.411531	0.107826	0.261242
CSNK1D_T387_M1	0.442222	0.0429207	0.142184
CSNK1E_S363_M1	-0.666597	0.139197	0.305564
CSNK2B_S209_M1	-0.645549	0.0357557	0.127773
CSTF2_S524_M1	-1.01406	0.00137671	0.013689
CSTF2T_S563_M1	-0.592285	0.0232932	0.0997055
CTBP2_S428_M1	-0.910776	0.0264133	0.107234
CTDSPL2_S165_M1	-0.0241312	0.925271	0.959963
CTDSPL2_S28_M1	0.345103	0.39239	0.581739
CTDSPL2_Y27_M1	0.873933	0.0122314	0.0650224
CTNNAL1_S538_M1	-0.53848	0.041045	0.139334
CTNNB1_S675_M1	-0.541734	0.0254991	0.104945
CTNNB1_T551_M1	-4.09735	4.80799e-07	2.87953e-05
CTNNBL1_S545_M1	0.153304	0.570073	0.729236
CTR9_S941_M1	0.774633	0.0349142	0.125943
CTR9_S970_M1	0.390887	0.331191	0.521915
CTTN_S405_M1	-0.371929	0.628712	0.775246
CTTN_S405_M2	0.989726	0.281649	0.46897
CTTN_S417_M1	-0.0992009	0.868801	0.926751
CTTN_S417_M2	6.80906	1.95094e-10	7.45967e-08
CTTN_S418_M1	-0.229308	0.646909	0.787297
CTTN_T401_M1	0.1235	0.813974	0.894818
CTTN_T401_M2	0.99585	0.259115	0.450081
CTTN_T411_M2	1.2806	0.0221503	0.0970462
CTTN_Y421_M1	-0.938192	0.0431583	0.142595
CTTN_Y446_M1	-0.1508	0.534911	0.701102
CUL4A_S10_M1	-1.00854	0.000505055	0.00691941
CUL4B_S146_M1	-0.00100025	0.99674	0.998093
CUSTOS_S179_M1	0.230069	0.270808	0.45931
CUX1_S1237_M1	0.28061	0.143221	0.310668
CUX1_S1454_M1	1.18294	0.00169105	0.0159088
CUX1_S914_M1	-0.220264	0.403388	0.592819
CWC25_S218_M1	-0.328203	0.188266	0.37316
CWC25_S337_M1	0.684068	0.0198361	0.090537
CWF19L2_S479_M1	-0.233976	0.253571	0.444569
CXCR4_S339_M1	-0.151629	0.728935	0.842512
DAB2_S401_M1	-1.74799	0.00161102	0.0154887
DAP_S3_M1	-2.80611	2.25858e-06	0.000104391
DAP_S51_M1	0.221923	0.691603	0.815042
DARS2_S242_M1	0.40919	0.150398	0.320507
DAXX_S178_M1	0.0810626	0.771366	0.871439
DAXX_S495_M1	-0.0443183	0.88011	0.93309
DAXX_S671_M1	-0.156332	0.708825	0.826122
DAXX_S702_M1	-1.16765	0.00161656	0.0154887
DBF4_S359_M1	-0.124031	0.605829	0.757467
DBN1_S142_M1	-0.00278504	0.993539	0.997179
DBN1_S337_M1	0.215277	0.471855	0.649455
DBN1_S339_M1	1.37115	0.00231855	0.0208818
DBN1_S342_M2	-0.102696	0.874219	0.929935
DBN1_T343_M1	0.218365	0.554859	0.714989
DBN1_T343_M2	-0.102696	0.874219	0.929935
DBP_S86_M1	0.398484	0.248233	0.440349
DCAF12_S15_M1	-2.4547	1.17593e-05	0.000412162
DCLRE1A_S590_M1	-0.231894	0.247241	0.438975
DCP1A_S353_M1	-0.586219	0.115591	0.273091
DCP1A_T528_M1	-1.70255	3.85594e-06	0.000162181
DCP1B_S448_M1	0.371103	0.134933	0.299963
DCUN1D5_S9_M1	-1.31868	0.00171052	0.0159876
DDB2_S24_M1	-0.430098	0.141841	0.309133
DDB2_S26_M1	-0.348241	0.135953	0.300956
DDRGK1_S30_M1	0.857583	0.00549554	0.0389129
DDX1_S481_M1	-0.102587	0.660491	0.794667
DDX10_S539_M1	0.489702	0.0504378	0.158806
DDX10_S831_M1	0.170683	0.541939	0.706517
DDX17_S64_M1	-0.0326598	0.895141	0.943127
DDX20_S500_M1	-0.968988	0.00546845	0.0387864
DDX20_S672_M1	-0.0784997	0.733509	0.84455
DDX20_S678_M1	-0.239616	0.438596	0.621843
DDX20_S703_M1	-0.929494	0.00349059	0.028018
DDX21_S121_M1	0.261776	0.508494	0.680257
DDX21_S13_M1	-0.274773	0.420185	0.606902
DDX21_S71_M1	-0.218228	0.468804	0.6467
DDX21_S89_M1	-0.0983454	0.751116	0.855686
DDX21_T315_M1	0.252654	0.466817	0.645865
DDX24_S287_M1	-0.0825546	0.894518	0.942943
DDX42_S751_M1	0.105416	0.557382	0.717365
DDX42_S754_M1	-0.180367	0.359805	0.551433
DDX5_S480_M1	-0.190229	0.489016	0.663699
DDX5_S6_M1	-0.604453	0.371282	0.560124
DDX51_S83_M1	0.0113065	0.959831	0.98058
DDX54_S75_M1	0.264272	0.274062	0.461983
DDX54_S782_M1	0.304407	0.597554	0.751139
DEAF1_S176_M1	0.546307	0.040705	0.13874
DEK_S4_M1	0.714001	0.0336544	0.122611
DEK_S51_M1	-0.370408	0.407765	0.596542
DEK_T13_M1	0.0402539	0.86706	0.926464
DENND1A_S592_M1	0.117552	0.822518	0.90036
DGCR8_S377_M1	0.262472	0.23065	0.420874
DGCR8_S95_M1	-1.94851	6.35279e-05	0.00160423
DHX29_S200_M1	-0.534062	0.11777	0.276882
DHX37_S242_M1	0.155975	0.737317	0.84691
DHX8_S460_M1	-0.369874	0.271133	0.459462
DHX9_S321_M1	0.59317	0.310087	0.499417
DHX9_S87_M1	0.591993	0.187357	0.372808
DIDO1_S1040_M1	0.591023	0.0370509	0.130756
DIDO1_S1260_M1	0.830585	0.0934801	0.239404
DIDO1_S1260_M2	4.37853	0.000171282	0.00318767
DIDO1_S1456_M1	0.0592629	0.784299	0.87969
DIDO1_S1456_M2	0.392	0.234471	0.424698
DIDO1_S1522_M1	-1.30299	6.76846e-05	0.0016648
DIDO1_S1714_M1	0.147319	0.464819	0.643737
DIDO1_S523_M1	-0.456492	0.0430037	0.142233
DIDO1_S862_M1	0.0330646	0.897274	0.943987
DIDO1_T1469_M2	0.392	0.234471	0.424698
DIDO1_T1662_M1	0.385844	0.198602	0.385314
DKC1_S21_M1	0.179942	0.64394	0.785047
DKC1_S451_M2	0.856194	0.0126296	0.0662344
DKC1_S453_M2	0.583186	0.0611786	0.181849
DKC1_S455_M1	-0.21749	0.321423	0.510538
DKC1_S494_M1	0.579902	0.143433	0.31078
DKC1_S513_M1	0.899444	0.0373181	0.131237
DLG1_S158_M1	0.419558	0.0391073	0.135379
DLG5_S1795_M1	0.324133	0.109324	0.263618
DMAP1_T445_M1	-0.452844	0.0566027	0.17206
DMD_T3548_M1	0.373528	0.284818	0.472004
DNAJA1_S335_M1	-0.625439	0.0194643	0.0896856
DNAJB6_S277_M1	-1.21741	0.00321594	0.0263156
DNAJC5_S10_M1	-0.128581	0.788958	0.882776
DNM2_S764_M1	-0.303258	0.596191	0.750435
DNMT1_S1105_M1	-0.6639	0.109812	0.264197
DNMT1_S127_M1	-0.516871	0.202091	0.389906
DNMT1_S143_M1	-0.45813	0.136565	0.301519
DNMT1_S154_M1	1.70022	0.0446098	0.145336
DNMT3A_S105_M1	0.254076	0.455785	0.636676
DNTTIP2_S117_M1	-0.610088	0.0764092	0.210492
DNTTIP2_S330_M1	0.777713	0.0125344	0.0660647
DNTTIP2_S434_M1	-0.40839	0.222985	0.412644
DNTTIP2_T232_M1	-0.438132	0.260529	0.450569
DOCK5_S1789_M1	-0.333243	0.599023	0.752086
DOCK9_S443_M1	0.458736	0.180933	0.364154
DOCK9_S927_M1	-0.229653	0.392312	0.581739
DONSON_S34_M1	-0.759597	0.00808552	0.0495434
DOT1L_S1104_M1	-1.04441	0.0004558	0.00650905
DOT1L_S1213_M1	-0.577182	0.0494877	0.156854
DOT1L_S297_M1	-0.344384	0.415448	0.604429
DOT1L_S374_M1	0.394173	0.395956	0.585786
DOT1L_S471_M1	0.689713	0.0352374	0.126566
DOT1L_S775_M1	-0.146372	0.660286	0.794667
DOT1L_S826_M2	2.15727	4.96068e-05	0.00132055
DOT1L_S834_M1	-0.40266	0.122251	0.282987
DOT1L_S834_M2	2.15727	4.96068e-05	0.00132055
DPF2_S142_M1	0.468847	0.230575	0.420874
DPM1_S9_M1	-0.442366	0.0561278	0.171496
DROSHA_S355_M1	0.0827623	0.675557	0.805841
DSG2_S680_M1	-0.39133	0.286073	0.473524
DSN1_S30_M1	0.803343	0.00463162	0.0347247
DSN1_S81_M1	-0.149554	0.484167	0.659031
DST_S3968_M1	0.0658455	0.785264	0.880282
DTX3L_S9_M1	-0.75625	0.142729	0.310241
DYNC1H1_S4368_M1	-0.408843	0.381498	0.571229
DYNC1H1_T4366_M1	1.27235	0.00263326	0.0228188
DYNC1I2_S92_M1	0.646425	0.0355805	0.127471
DYNC1LI1_S207_M1	-0.0217253	0.967874	0.986162
DYNC1LI1_S516_M1	-0.235717	0.647528	0.787622
DYNC1LI2_S194_M1	-0.386352	0.54175	0.706517
DYRK1A_Y321_M1	-0.309464	0.140667	0.307936
E2F7_T61_M2	-0.870758	0.0324439	0.120974
E2F7_T68_M2	-0.870758	0.0324439	0.120974
EAF1_S165_M1	-0.390849	0.263953	0.452952
EAF2_S154_M1	-0.168376	0.595758	0.750227
EBAG9_S36_M1	-0.133035	0.54596	0.709175
EDC3_S131_M1	-0.986934	0.00132331	0.013252
EDC4_S708_M2	0.117675	0.864423	0.926079
EDC4_S723_M1	0.142098	0.839636	0.91101
EDC4_S723_M2	0.117675	0.864423	0.926079
EDC4_S729_M1	-0.143367	0.804954	0.89046
EDC4_S774_M2	-0.186562	0.800349	0.888626
EDC4_S780_M1	0.382041	0.306382	0.495632
EDC4_S780_M2	-0.186562	0.800349	0.888626
EEF1A1_S107_M1	-0.144039	0.893648	0.942262
EEF1D_S133_M1	-1.46968	0.0690804	0.196851
EEF1D_T129_M1	-0.38048	0.635587	0.780332
EGFR_S995_M1	0.641736	0.0098206	0.0565054
EGFR_T693_M1	-1.17673	0.00658325	0.0442225
EGFR_Y1172_M1	-0.33162	0.562165	0.722194
EHD2_S468_M1	-0.680388	0.260764	0.45079
EHMT2_S140_M1	-0.0494485	0.842002	0.912512
EHMT2_S173_M1	-0.29851	0.191664	0.376231
EHMT2_S232_M1	1.00059	0.00331701	0.0268295
EHMT2_T555_M1	0.517863	0.0140262	0.0714215
EIF2A_S506_M1	-1.78012	0.00640506	0.0433811
EIF2S2_S2_M1	0.0130384	0.976251	0.990618
EIF2S2_S2_M2	0.144675	0.806284	0.89046
EIF2S2_T11_M2	0.144675	0.806284	0.89046
EIF3A_S584_M1	-0.17077	0.580601	0.737515
EIF3B_S117_M1	-0.13025	0.479583	0.656403
EIF3B_S83_M1	0.283196	0.70467	0.824387
EIF3CL_S39_M1	-0.585996	0.251576	0.442869
EIF3E_S399_M1	-0.681793	0.0275474	0.110165
EIF3F_S258_M1	-0.507929	0.23113	0.421317
EIF3G_S42_M1	-0.321544	0.649414	0.789123
EIF3G_T38_M1	0.756384	0.00608051	0.0419635
EIF3H_S183_M1	-0.659419	0.100187	0.250676
EIF3J_S11_M2	1.02251	0.0148333	0.0742724
EIF3J_S13_M2	1.02251	0.0148333	0.0742724
EIF3J_T109_M1	-0.745523	0.187379	0.372808
EIF4A3_S12_M1	-0.559486	0.0430148	0.142233
EIF4B_S422_M1	-1.83032	0.0326942	0.12137
EIF4B_S445_M1	-0.216166	0.757014	0.860459
EIF4B_S459_M1	-0.97961	0.267355	0.45637
EIF4B_S497_M1	2.99686	3.21097e-06	0.00013923
EIF4B_S498_M1	-4.30813	7.15186e-05	0.00172878
EIF4ENIF1_S564_M1	-0.0970049	0.869415	0.926936
EIF4ENIF1_S746_M1	-0.298437	0.455568	0.636584
EIF4G1_S1092_M1	-0.841412	0.0424246	0.141393
EIF4G1_S1231_M1	-0.846323	0.243114	0.434751
EIF4G2_T508_M1	-0.760958	0.125001	0.286827
EIF4G3_S495_M1	-0.804661	0.107303	0.260274
EIF5B_S214_M1	-0.59224	0.388161	0.578382
ELAVL1_S202_M1	-1.16018	0.00089896	0.0100827
ELF1_S187_M1	-0.572545	0.0125112	0.0660647
ELF2_S185_M1	-0.573583	0.0120424	0.0642771
ELF2_S424_M1	-0.188333	0.406319	0.59492
ELF4_S188_M1	-0.614309	0.0201625	0.0916472
ELF4_S641_M1	0.692856	0.0290769	0.11376
ELK3_S396_M1	-0.650591	0.00774572	0.0488433
ELL_S437_M1	-0.676806	0.0066312	0.0443415
ELMSAN1_S461_M1	-0.323396	0.241748	0.433231
ELMSAN1_S636_M1	0.291109	0.36777	0.557784
ELMSAN1_S661_M1	0.48045	0.210172	0.398106
ELMSAN1_S923_M1	-0.542913	0.0516214	0.161667
ELMSAN1_T704_M1	0.443476	0.0510743	0.160552
EMC4_S36_M1	0.325401	0.146953	0.315833
EMD_S171_M1	-0.629105	0.0173287	0.0828159
EMD_S49_M1	-0.259289	0.219747	0.408964
EME1_S111_M1	0.0734657	0.800524	0.888626
EMSY_S1130_M1	0.159175	0.48414	0.659031
EMSY_S168_M2	1.42968	0.000832451	0.00961892
EMSY_S173_M1	-0.561872	0.0155662	0.0768443
EMSY_S173_M2	1.42968	0.000832451	0.00961892
EMSY_S209_M1	-0.462318	0.102178	0.254088
EMSY_S238_M1	-0.577873	0.0172829	0.0826986
ENAH_S125_M1	-0.378261	0.32886	0.518833
ENTR1_S243_M1	-0.805508	0.0262695	0.106856
EP300_S1038_M1	-0.158834	0.442191	0.624951
EP300_S12_M1	-1.67764	0.00038514	0.00578535
EP300_T887_M1	-0.446701	0.070931	0.200495
EP400_S165_M1	1.94571	5.19358e-06	0.000206078
EP400_S1732_M1	-0.204757	0.488624	0.663439
EP400_S315_M2	1.1888	0.000144754	0.00280589
EP400_S321_M1	0.00765269	0.973902	0.989428
EP400_S321_M2	1.1888	0.000144754	0.00280589
EP400_S755_M1	0.152659	0.6222	0.770692
EPB41_S555_M1	-0.831676	0.00416049	0.0320495
EPB41_S560_M1	-0.188542	0.350636	0.542795
EPB41L2_S58_M1	-0.0759115	0.777776	0.875154
EPB41L2_S715_M1	-0.232774	0.350469	0.542737
EPB41L2_S87_M1	-1.98588	6.19976e-06	0.000239231
EPC1_S357_M1	0.522094	0.0429073	0.142184
EPN1_S435_M1	0.26502	0.482876	0.658553
EPN1_S447_M2	0.238068	0.336037	0.526909
EPN1_S454_M1	-0.0580267	0.876399	0.931547
EPN1_S454_M2	0.52652	0.157656	0.332882
EPN2_S173_M1	-0.445242	0.0700622	0.198706
EPPK1_S2718_M1	-0.87108	0.238308	0.429171
EPPK1_S2720_M1	0.00351926	0.987757	0.995035
EPRS_S885_M1	-0.23902	0.28625	0.473629
EPRS_S886_M1	-0.4425	0.0473599	0.152058
EPS15_S790_M1	-1.59947	8.6633e-05	0.00196584
EPS15_S796_M1	-0.208945	0.410152	0.599618
EPS15_S814_M1	0.316919	0.503114	0.675422
EPS15L1_S229_M1	-0.304418	0.332968	0.523734
EPS15L1_S255_M1	-0.843205	0.00206981	0.0190913
ERAL1_S173_M1	-0.188174	0.314774	0.504252
ERCC5_S341_M1	-0.32672	0.507674	0.679625
ERCC5_S384_M1	-0.329568	0.128365	0.289935
ERCC5_S526_M1	-0.516251	0.0229779	0.0989201
ERCC6_S1348_M1	-2.3217	4.04949e-05	0.00112796
ERF_S532_M1	-0.681585	0.211801	0.399673
ERRFI1_S256_M1	1.68599	0.000374803	0.00566117
ESCO1_S412_M1	-0.287881	0.471882	0.649455
ESCO2_S512_M1	-0.0521588	0.793945	0.886235
ESCO2_S75_M1	-0.661104	0.101761	0.253467
ESF1_S153_M1	-0.412666	0.349885	0.54242
ESF1_S198_M1	-0.0810446	0.807145	0.890883
ESS2_S292_M1	0.592903	0.170407	0.35048
ESS2_S391_M1	-0.224214	0.385287	0.575221
ESS2_S391_M2	1.92273	0.000496773	0.00689978
ESS2_S395_M1	-1.17589	0.0661091	0.191234
ESS2_S395_M2	1.92273	0.000496773	0.00689978
ESS2_T386_M1	-0.126619	0.518284	0.687667
ESS2_T3_M1	1.29195	0.0104596	0.0587357
ESYT2_S743_M1	-0.463961	0.0587343	0.176834
EXO1_S598_M1	0.0478398	0.7973	0.888565
EXOSC9_S306_M1	0.212579	0.438809	0.621843
EYA1_S314_M1	0.0478996	0.810059	0.892194
EYA4_S361_M1	-0.431157	0.118555	0.277463
EZH2_S363_M2	1.42789	0.000501981	0.00689978
EZH2_S366_M2	0.179563	0.501338	0.673899
EZH2_T367_M2	0.183618	0.528766	0.695749
EZH2_T369_M1	0.661105	0.0246586	0.10262
EZH2_T487_M1	-0.119358	0.611082	0.761544
FAM120A_S1023_M1	0.0117951	0.972197	0.989428
FAM120A_S383_M1	0.178754	0.601302	0.753598
FAM120A_Y452_M1	-0.0457664	0.886245	0.936099
FAM129B_S665_M1	-1.71933	0.118611	0.277463
FAM129B_S665_M2	-0.340631	0.663352	0.795569
FAM129B_S681_M2	-0.340631	0.663352	0.795569
FAM129B_S692_M2	0.64174	0.428366	0.611577
FAM129B_S696_M2	0.315157	0.706751	0.825721
FAM193A_S1129_M1	0.394507	0.0874628	0.22883
FAM193A_S1144_M1	-0.455958	0.0621251	0.183367
FAM193A_S393_M1	-1.29858	0.0327649	0.121525
FAM193A_S642_M1	0.114178	0.738353	0.84691
FAM193A_S985_M1	-0.00731647	0.97261	0.989428
FAM208A_S1103_M1	0.225042	0.368634	0.557784
FAM208A_S1552_M1	0.759368	0.0838409	0.222942
FAM208A_S927_M1	-0.169455	0.445823	0.628391
FAM208A_Y974_M1	0.380639	0.104138	0.256293
FAM208B_S1025_M1	-0.221432	0.524903	0.692733
FAM208B_S2009_M1	0.454	0.0673889	0.19387
FAM208B_S2037_M1	-0.0424449	0.844498	0.913862
FAM208B_S685_M1	-0.0868493	0.849475	0.917302
FAM83H_S1003_M1	0.0455858	0.826812	0.901272
FAM83H_S1025_M1	0.316127	0.22838	0.418184
FAM83H_S647_M1	0.00314459	0.991913	0.996652
FAM83H_S892_M1	0.434923	0.235606	0.425838
FAM83H_S936_M1	0.203749	0.563859	0.723267
FANCE_S249_M1	0.0626704	0.750155	0.855686
FANCM_S34_M1	0.0332318	0.885884	0.935953
FARP1_S427_M1	0.218443	0.626607	0.774521
FARP1_S427_M2	0.955244	0.0315904	0.119594
FARP1_S433_M2	0.955244	0.0315904	0.119594
FARP1_S872_M1	0.369009	0.160838	0.338074
FARP1_T24_M1	-0.00534461	0.982562	0.992494
FBL_S124_M1	0.384489	0.169518	0.349096
FBXL19_S408_M1	-0.0265709	0.920909	0.956854
FBXO28_S344_M1	-0.208716	0.318431	0.507319
FBXO38_S740_M1	0.421895	0.0412902	0.139716
FCHO2_S387_M1	-0.273998	0.227438	0.41756
FCHO2_S387_M2	-0.0544164	0.839304	0.910997
FCHO2_S391_M2	-0.263619	0.234563	0.424698
FCHO2_S403_M1	-0.774924	0.0102437	0.0578388
FGFR1OP_S156_M2	0.253756	0.554135	0.714278
FGFR1OP_S160_M2	0.253756	0.554135	0.714278
FHOD1_S523_M1	-0.957519	0.393299	0.582676
FIP1L1_S259_M1	0.301723	0.217755	0.407434
FIP1L1_S492_M1	0.375155	0.188853	0.373621
FIP1L1_S492_M2	0.300798	0.259177	0.450081
FIP1L1_S500_M2	0.403849	0.122949	0.283978
FIP1L1_T494_M2	3.80669	3.23104e-08	3.48456e-06
FKBP15_S956_M1	-1.39641	0.0693912	0.197202
FLII_S856_M1	-0.599697	0.183942	0.367534
FLNA_S1084_M1	-1.15621	0.0580626	0.175439
FLNA_S1459_M1	-1.59361	0.0197207	0.0901578
FLNA_S2152_M1	-0.966384	0.0576669	0.174494
FLNA_S2152_M2	-6.07034	1.67519e-06	8.09867e-05
FLNA_S2163_M2	-6.07034	1.67519e-06	8.09867e-05
FLNB_S2107_M1	0.0225544	0.9676	0.986162
FLYWCH1_S21_M1	-0.132176	0.632322	0.778465
FLYWCH1_S503_M1	0.21773	0.593891	0.748997
FLYWCH1_S696_M1	0.406344	0.174291	0.355598
FNBP4_S18_M1	0.336037	0.0844405	0.223369
FNBP4_S432_M1	0.185082	0.397635	0.58765
FNBP4_T479_M1	0.281722	0.367939	0.557784
FNBP4_T516_M1	0.418316	0.0950183	0.242335
FNDC3A_S203_M1	-0.557874	0.0568989	0.172605
FNDC3A_S213_M1	-1.02461	0.00504384	0.0369747
FNDC3B_S208_M1	-0.576701	0.0111102	0.0610045
FOS_S362_M1	1.71092	4.50102e-05	0.00122137
FOSL2_S120_M1	0.910898	0.0163605	0.0792769
FOSL2_S17_M1	-0.130846	0.569377	0.728567
FOSL2_S200_M1	0.526297	0.0692284	0.196873
FOSL2_S230_M1	0.698148	0.178447	0.361041
FOXC1_S235_M1	-0.0893054	0.799345	0.888626
FOXC2_S219_M1	-0.903264	0.00342254	0.0275243
FOXC2_S240_M1	-0.296764	0.119908	0.278637
FOXC2_S281_M1	-0.0244332	0.912206	0.950865
FOXF1_S291_M1	-1.05542	0.0285756	0.112748
FOXK1_S101_M1	-1.46522	0.00023539	0.0039761
FOXK1_S213_M1	-1.08818	0.00270405	0.0231634
FOXK1_S213_M2	0.672117	0.195237	0.380875
FOXK1_S223_M2	0.569314	0.25843	0.449712
FOXK1_S249_M2	-0.768296	0.0133703	0.0687474
FOXK1_S257_M2	-0.768296	0.0133703	0.0687474
FOXK1_S420_M1	-1.95747	3.67756e-06	0.00015624
FOXK1_S420_M2	-2.31146	0.00509655	0.0370226
FOXK1_S428_M2	-1.05144	0.223885	0.413552
FOXK1_S445_M1	-1.39122	2.35047e-05	0.000721611
FOXK1_T422_M2	-0.819031	0.340367	0.53199
FOXK2_S30_M1	-0.346959	0.259741	0.450416
FOXK2_S30_M2	-0.105368	0.727552	0.841607
FOXK2_S373_M1	-0.211148	0.328387	0.518467
FOXK2_S381_M1	-0.550727	0.142079	0.309133
FOXK2_S381_M2	-0.633733	0.00846666	0.0507276
FOXK2_S394_M2	-0.411017	0.266663	0.455738
FOXK2_S398_M1	-1.09716	0.000431272	0.00632032
FOXK2_S398_M2	-0.411017	0.266663	0.455738
FOXK2_S9_M2	0.14697	0.41208	0.600766
FOXK2_T13_M2	-0.407516	0.331859	0.522771
FOXK2_T389_M2	-0.637951	0.00659369	0.0442225
FOXP2_T593_M1	0.978456	0.118108	0.277211
FTSJ3_S584_M1	0.347059	0.08227	0.219979
FTSJ3_T573_M1	-0.735778	0.00819131	0.0497152
FUBP1_S630_M1	-0.787458	0.133361	0.297884
FUBP1_Y626_M1	-0.801601	0.00514599	0.0372531
FUBP3_S296_M1	-0.657295	0.0935264	0.239404
FUBP3_S569_M1	0.264528	0.211428	0.399312
FUNDC2_S151_M1	-0.454592	0.126077	0.287831
FXR1_S409_M1	0.337516	0.197729	0.384489
FXR2_S601_M1	0.0704043	0.727088	0.841302
FXR2_S601_M2	3.47019	1.84289e-07	1.35986e-05
FXR2_S603_M1	-0.312546	0.158596	0.334029
FXR2_S603_M2	3.47019	1.84289e-07	1.35986e-05
FZR1_S138_M1	0.0942989	0.70002	0.821967
G3BP1_S232_M1	-0.547143	0.22982	0.420453
G3BP2_T227_M1	0.00551292	0.982869	0.992494
GAB1_Y659_M1	-0.439261	0.302984	0.491648
GAPDH_Y94_M1	0.385846	0.657622	0.79373
GAS2L3_S570_M1	-0.530185	0.109371	0.263618
GATA6_S531_M1	-0.727556	0.00164967	0.0156273
GATAD2A_S100_M1	-0.177772	0.530274	0.696762
GATAD2A_S100_M2	1.33679	0.0306374	0.117897
GATAD2A_S107_M1	-0.458527	0.0473262	0.152058
GATAD2A_S107_M2	1.52694	0.0153066	0.0759192
GATAD2A_S340_M1	-0.888383	0.00721965	0.0465734
GATAD2A_T189_M1	-0.294744	0.359984	0.551433
GATAD2B_S129_M1	0.605611	0.0219917	0.0967542
GATAD2B_S135_M1	0.362378	0.104326	0.256607
GATAD2B_S340_M1	-0.234212	0.304655	0.49343
GATAD2B_S486_M1	-0.87539	0.0128343	0.0668082
GATAD2B_T343_M1	-0.535782	0.0662214	0.191428
GEMIN2_S81_M1	-3.52875	4.03606e-07	2.53368e-05
GIGYF2_S160_M1	-0.248563	0.370105	0.558945
GIGYF2_S236_M1	-0.371938	0.10691	0.259771
GIGYF2_S236_M2	-0.145061	0.757147	0.860459
GIGYF2_S242_M2	-0.145061	0.757147	0.860459
GIGYF2_S26_M1	0.442444	0.419934	0.606902
GIGYF2_S26_M2	5.30863	9.76173e-08	8.55371e-06
GIGYF2_S30_M2	3.31292	1.92661e-05	0.000628164
GIGYF2_T382_M1	0.572963	0.204186	0.392329
GJA1_S255_M1	-0.543909	0.0312561	0.118864
GOLGA2_S953_M1	0.816416	0.163678	0.341191
GOLGA2_S953_M2	0.322683	0.313106	0.502451
GOLGA2_T959_M2	0.322683	0.313106	0.502451
GOLGA4_S71_M1	-0.791793	0.0725798	0.203693
GOLGA5_S116_M1	-0.151246	0.696402	0.818633
GOLGB1_S3010_M1	-0.0320294	0.897977	0.943987
GOLM1_S187_M1	-0.526005	0.0751953	0.20876
GON4L_S1255_M1	0.282455	0.254002	0.444954
GON4L_S1268_M1	0.0274974	0.960096	0.980613
GON4L_S206_M1	0.398086	0.221688	0.411845
GON4L_S346_M1	0.471027	0.0401137	0.137281
GPALPP1_S105_M1	0.375742	0.126668	0.288654
GPAT3_S68_M1	2.17588	4.92929e-07	2.87953e-05
GPATCH8_S1009_M2	1.4912	6.22686e-05	0.00158728
GPATCH8_S1014_M2	1.4912	6.22686e-05	0.00158728
GPATCH8_S1035_M1	-0.0999562	0.753325	0.857738
GPATCH8_S1107_M1	-0.213024	0.319977	0.508818
GPATCH8_S738_M1	-0.0186802	0.931029	0.963975
GPATCH8_S740_M1	-0.166971	0.466144	0.645147
GPN1_S314_M1	-2.91355	2.24839e-06	0.000104391
GPS1_S468_M1	0.0583624	0.915309	0.952918
GPS1_S468_M2	-0.345105	0.513806	0.68385
GPS1_S474_M1	-0.983169	0.00824772	0.0499277
GPS1_S474_M2	-0.358235	0.50211	0.674505
GRAMD1B_S274_M1	-0.65909	0.0176102	0.0837879
GSE1_S10_M1	-0.657305	0.0277287	0.110223
GSE1_S826_M2	-0.605909	0.18805	0.372958
GSE1_S828_M2	-0.605909	0.18805	0.372958
GSK3A_Y279_M1	-1.43485	0.0252112	0.104164
GTF2F1_S442_M2	1.72389	6.85925e-05	0.00166763
GTF2F1_T445_M2	2.86999	7.57554e-07	3.98284e-05
GTF2I_S103_M1	-0.314338	0.251789	0.442921
GTF2I_S210_M1	-1.05701	0.0420597	0.140735
GTF2I_S831_M1	0.0502093	0.868197	0.926464
GTF2IRD1_S117_M1	0.0194574	0.935182	0.966432
GTF2IRD1_S448_M1	0.138018	0.619339	0.768193
GTF3C1_S1068_M1	-0.134891	0.530839	0.697279
GTF3C1_S1653_M1	-0.279059	0.25065	0.442223
GTF3C1_S1856_M1	0.391353	0.0577679	0.174674
GTF3C1_S1865_M1	-0.0755159	0.745119	0.852317
GTF3C1_S667_M1	-0.222393	0.548493	0.710867
GTF3C1_S739_M1	0.715464	0.0135073	0.0693671
GTF3C2_S132_M1	0.508896	0.0772938	0.211721
GTF3C2_S893_M1	-0.0336581	0.902066	0.945439
GTF3C3_S43_M1	0.0136627	0.946839	0.971792
GTF3C4_S604_M1	0.63598	0.0663625	0.191704
GTF3C4_S611_M1	0.655349	0.401447	0.590379
GTPBP6_S43_M1	0.472046	0.0586735	0.176777
GZF1_S613_M1	0.276519	0.23949	0.430467
H2AFY_T129_M1	-0.20138	0.437631	0.621608
HADHA_S756_M1	0.279365	0.627117	0.774521
HARS2_S67_M1	-0.345698	0.217052	0.406871
HASPIN_S147_M1	-0.590346	0.0119936	0.0641797
HCFC1_S1507_M1	-0.0653022	0.812268	0.89341
HCFC1_S411_M1	0.312041	0.137865	0.303909
HCFC1_S598_M1	-0.801325	0.00599307	0.0415954
HCFC1_S666_M1	0.649376	0.0336119	0.122611
HCFC1_S6_M1	0.765491	0.113021	0.269024
HDAC5_S1108_M1	0.565442	0.250656	0.442223
HDGF_S165_M1	-1.41388	0.23316	0.42339
HDGFL2_S652_M1	-0.155123	0.635922	0.780332
HDGFL2_S664_M1	0.233347	0.628107	0.775181
HDLBP_S31_M1	-0.431061	0.368223	0.557784
HDLBP_T28_M1	-1.97003	0.000163386	0.00308163
HELZ_S1614_M1	-0.349283	0.365694	0.556041
HELZ_S1614_M2	-0.653609	0.0234527	0.0999413
HELZ_S1620_M2	-0.653609	0.0234527	0.0999413
HELZ_S1763_M1	-1.03384	0.000547924	0.00736284
HELZ_Y1326_M1	-0.810811	0.00881978	0.0521744
HEXIM2_S29_M2	0.713129	0.0376597	0.131888
HEXIM2_S76_M1	-0.913452	0.0334998	0.122611
HEXIM2_T32_M2	0.713129	0.0376597	0.131888
HIGD1A_S8_M1	-0.278806	0.366318	0.556623
HIRA_S549_M1	0.708933	0.00967026	0.055793
HIRA_S661_M1	0.953375	0.00730403	0.0467591
HIST1H1B_S18_M1	-0.518462	0.0655882	0.190251
HIST1H1B_S18_M2	-0.131303	0.692005	0.815286
HIST1H1B_S18_M3	0.239507	0.468379	0.646466
HIST1H1B_S2_M2	0.221017	0.422908	0.608434
HIST1H1B_S2_M3	0.239507	0.468379	0.646466
HIST1H1B_T11_M1	0.115535	0.64755	0.787622
HIST1H1B_T11_M2	0.78719	0.163219	0.340695
HIST1H1B_T4_M1	0.00178957	0.993458	0.997179
HIST1H1B_T4_M2	0.2152	0.609391	0.760789
HIST1H1B_T4_M3	0.239507	0.468379	0.646466
HIST1H1B_T9_M2	-0.505518	0.141173	0.308774
HIST1H1C_S2_M2	0.202466	0.453716	0.634629
HIST1H1C_T4_M1	1.29372	0.00447131	0.0338853
HIST1H1C_T4_M2	0.202466	0.453716	0.634629
HIST1H1E_S2_M2	0.219225	0.406477	0.59492
HIST1H1E_S36_M1	0.115031	0.595486	0.75011
HIST1H1E_T18_M1	-0.673811	0.0622526	0.183615
HIST1H1E_T18_M2	-0.406938	0.287189	0.474621
HIST1H1E_T4_M1	-0.00424237	0.989242	0.995521
HIST1H1E_T4_M2	0.159598	0.536944	0.702671
HIST1H2BK_S39_M1	1.19411	0.000138948	0.00275668
HIST1H4A_S48_M1	0.0553872	0.843759	0.913711
[truncated: 2,881 more rows]

## Sheet: X20minEGFvsCFR6_BH
	EGF_20min_FR6_vs_EGF_CTRL_FR6_logFC	EGF_20min_FR6_vs_EGF_CTRL_FR6_pval	BH_pvalue
[truncated: 2,895 more rows]

[truncated: 18 more sheets: X2minEGFvsCFR1_BH, X2minEGFvsCFR2_BH, X2minEGFvsCFR3_BH, X2minEGFvsCFR4_BH, X2minEGFvsCFR5_BH, X2minEGFvsCFR6_BH, X8minEGFvsCFR1_BH, X8minEGFvsCFR2_BH, X8minEGFvsCFR3_BH, X8minEGFvsCFR4_BH, X8minEGFvsCFR5_BH, X8minEGFvsCFR6_BH, X90minEGFvsCFR1_BH, X90minEGFvsCFR2_BH, X90minEGFvsCFR3_BH, X90minEGFvsCFR4_BH, X90minEGFvsCFR5_BH, X90minEGFvsCFR6_BH]
