# Supplementary material for: Spatial-proteomics reveals phospho-signaling dynamics at subcellular resolution
Source: Nat Commun. 2021 Dec 7;12:7113. doi: 10.1038/s41467-021-27398-y (PMC8651693; doi:10.1038/s41467-021-27398-y)
Supplement: Supplementary file 11 — Supplementary Dataset 8 [file 41467_2021_27398_MOESM11_ESM.xlsx]

## Sheet: Legend
Sheet	Description
S8A	Raw intensity results at Protein Groups level from Spectronaut (V14) search for Mouse kidney samples treated with EGF at all time points.
S8B	Log2 transformed intensity results at Protein Groups level for Mouse kidney+EGF experiment. Data was normalized, filtered by missing values and imputed.
S8C	Collapsed data to Phospho-sites using PTM results from Spectronaut (V14) search for Mouse kidney samples treated with EGF at all time points.
S8D	Log2 transformed intensity results at Phospho-site level for Mouse kidney + EGF experiment. Data was normalized, filtered by missing values and imputed.

## Sheet: S8A-Output SN Kidney
PG.ProteinGroups	PG.Genes	PG.ProteinDescriptions	PG.ProteinNames	[1] 20201006_EXPL5_EVO1_AMV_60SPD_DIA_prot_FAIMS-45_Mouse_Kidney_SubCell_CTRL_FR1_Rep1_01.raw.PG.Quantity	[2] 20201006_EXPL5_EVO1_AMV_60SPD_DIA_prot_FAIMS-45_Mouse_Kidney_SubCell_CTRL_FR1_Rep2_01.raw.PG.Quantity	[3] 20201006_EXPL5_EVO1_AMV_60SPD_DIA_prot_FAIMS-45_Mouse_Kidney_SubCell_CTRL_FR1_Rep3_01.raw.PG.Quantity	[4] 20201006_EXPL5_EVO1_AMV_60SPD_DIA_prot_FAIMS-45_Mouse_Kidney_SubCell_CTRL_FR1_Rep4_01.raw.PG.Quantity	[5] 20201006_EXPL5_EVO1_AMV_60SPD_DIA_prot_FAIMS-45_Mouse_Kidney_SubCell_CTRL_FR2_Rep1_01.raw.PG.Quantity	[6] 20201006_EXPL5_EVO1_AMV_60SPD_DIA_prot_FAIMS-45_Mouse_Kidney_SubCell_CTRL_FR2_Rep2_01.raw.PG.Quantity	[7] 20201006_EXPL5_EVO1_AMV_60SPD_DIA_prot_FAIMS-45_Mouse_Kidney_SubCell_CTRL_FR2_Rep3_01.raw.PG.Quantity	[8] 20201006_EXPL5_EVO1_AMV_60SPD_DIA_prot_FAIMS-45_Mouse_Kidney_SubCell_CTRL_FR2_Rep4_01.raw.PG.Quantity	[9] 20201006_EXPL5_EVO1_AMV_60SPD_DIA_prot_FAIMS-45_Mouse_Kidney_SubCell_CTRL_FR3_Rep1_01.raw.PG.Quantity	[10] 20201006_EXPL5_EVO1_AMV_60SPD_DIA_prot_FAIMS-45_Mouse_Kidney_SubCell_CTRL_FR3_Rep2_01.raw.PG.Quantity	[11] 20201006_EXPL5_EVO1_AMV_60SPD_DIA_prot_FAIMS-45_Mouse_Kidney_SubCell_CTRL_FR3_Rep3_01.raw.PG.Quantity	[12] 20201006_EXPL5_EVO1_AMV_60SPD_DIA_prot_FAIMS-45_Mouse_Kidney_SubCell_CTRL_FR3_Rep4_01.raw.PG.Quantity	[13] 20201006_EXPL5_EVO1_AMV_60SPD_DIA_prot_FAIMS-45_Mouse_Kidney_SubCell_CTRL_FR4_Rep1_01.raw.PG.Quantity	[14] 20201006_EXPL5_EVO1_AMV_60SPD_DIA_prot_FAIMS-45_Mouse_Kidney_SubCell_CTRL_FR4_Rep2_01.raw.PG.Quantity	[15] 20201006_EXPL5_EVO1_AMV_60SPD_DIA_prot_FAIMS-45_Mouse_Kidney_SubCell_CTRL_FR4_Rep3_01.raw.PG.Quantity	[16] 20201006_EXPL5_EVO1_AMV_60SPD_DIA_prot_FAIMS-45_Mouse_Kidney_SubCell_CTRL_FR4_Rep4_01.raw.PG.Quantity	[17] 20201006_EXPL5_EVO1_AMV_60SPD_DIA_prot_FAIMS-45_Mouse_Kidney_SubCell_CTRL_FR5_Rep1_01.raw.PG.Quantity	[18] 20201006_EXPL5_EVO1_AMV_60SPD_DIA_prot_FAIMS-45_Mouse_Kidney_SubCell_CTRL_FR5_Rep2_01.raw.PG.Quantity	[19] 20201006_EXPL5_EVO1_AMV_60SPD_DIA_prot_FAIMS-45_Mouse_Kidney_SubCell_CTRL_FR5_Rep3_01.raw.PG.Quantity	[20] 20201006_EXPL5_EVO1_AMV_60SPD_DIA_prot_FAIMS-45_Mouse_Kidney_SubCell_CTRL_FR5_Rep4_01.raw.PG.Quantity	[21] 20201006_EXPL5_EVO1_AMV_60SPD_DIA_prot_FAIMS-45_Mouse_Kidney_SubCell_CTRL_FR6_Rep1_01.raw.PG.Quantity	[22] 20201006_EXPL5_EVO1_AMV_60SPD_DIA_prot_FAIMS-45_Mouse_Kidney_SubCell_CTRL_FR6_Rep2_01.raw.PG.Quantity	[23] 20201006_EXPL5_EVO1_AMV_60SPD_DIA_prot_FAIMS-45_Mouse_Kidney_SubCell_CTRL_FR6_Rep3_01.raw.PG.Quantity	[24] 20201006_EXPL5_EVO1_AMV_60SPD_DIA_prot_FAIMS-45_Mouse_Kidney_SubCell_CTRL_FR6_Rep4_01.raw.PG.Quantity	[25] 20201006_EXPL5_EVO1_AMV_60SPD_DIA_prot_FAIMS-45_Mouse_Kidney_SubCell_EGF_FR1_Rep1_01.raw.PG.Quantity	[26] 20201006_EXPL5_EVO1_AMV_60SPD_DIA_prot_FAIMS-45_Mouse_Kidney_SubCell_EGF_FR1_Rep2_01.raw.PG.Quantity	[27] 20201006_EXPL5_EVO1_AMV_60SPD_DIA_prot_FAIMS-45_Mouse_Kidney_SubCell_EGF_FR1_Rep3_01.raw.PG.Quantity	[28] 20201006_EXPL5_EVO1_AMV_60SPD_DIA_prot_FAIMS-45_Mouse_Kidney_SubCell_EGF_FR1_Rep4_01.raw.PG.Quantity	[29] 20201006_EXPL5_EVO1_AMV_60SPD_DIA_prot_FAIMS-45_Mouse_Kidney_SubCell_EGF_FR2_Rep1_01.raw.PG.Quantity	[30] 20201006_EXPL5_EVO1_AMV_60SPD_DIA_prot_FAIMS-45_Mouse_Kidney_SubCell_EGF_FR2_Rep2_01.raw.PG.Quantity	[31] 20201006_EXPL5_EVO1_AMV_60SPD_DIA_prot_FAIMS-45_Mouse_Kidney_SubCell_EGF_FR2_Rep3_01.raw.PG.Quantity	[32] 20201006_EXPL5_EVO1_AMV_60SPD_DIA_prot_FAIMS-45_Mouse_Kidney_SubCell_EGF_FR2_Rep4_01.raw.PG.Quantity	[33] 20201006_EXPL5_EVO1_AMV_60SPD_DIA_prot_FAIMS-45_Mouse_Kidney_SubCell_EGF_FR3_Rep1_01.raw.PG.Quantity	[34] 20201006_EXPL5_EVO1_AMV_60SPD_DIA_prot_FAIMS-45_Mouse_Kidney_SubCell_EGF_FR3_Rep2_01.raw.PG.Quantity	[35] 20201006_EXPL5_EVO1_AMV_60SPD_DIA_prot_FAIMS-45_Mouse_Kidney_SubCell_EGF_FR3_Rep3_01.raw.PG.Quantity	[36] 20201006_EXPL5_EVO1_AMV_60SPD_DIA_prot_FAIMS-45_Mouse_Kidney_SubCell_EGF_FR3_Rep4_01.raw.PG.Quantity	[37] 20201006_EXPL5_EVO1_AMV_60SPD_DIA_prot_FAIMS-45_Mouse_Kidney_SubCell_EGF_FR4_Rep1_01.raw.PG.Quantity	[38] 20201006_EXPL5_EVO1_AMV_60SPD_DIA_prot_FAIMS-45_Mouse_Kidney_SubCell_EGF_FR4_Rep2_01.raw.PG.Quantity	[39] 20201006_EXPL5_EVO1_AMV_60SPD_DIA_prot_FAIMS-45_Mouse_Kidney_SubCell_EGF_FR4_Rep3_01.raw.PG.Quantity	[40] 20201006_EXPL5_EVO1_AMV_60SPD_DIA_prot_FAIMS-45_Mouse_Kidney_SubCell_EGF_FR4_Rep4_01.raw.PG.Quantity	[41] 20201006_EXPL5_EVO1_AMV_60SPD_DIA_prot_FAIMS-45_Mouse_Kidney_SubCell_EGF_FR5_Rep1_01.raw.PG.Quantity	[42] 20201006_EXPL5_EVO1_AMV_60SPD_DIA_prot_FAIMS-45_Mouse_Kidney_SubCell_EGF_FR5_Rep2_01.raw.PG.Quantity	[43] 20201006_EXPL5_EVO1_AMV_60SPD_DIA_prot_FAIMS-45_Mouse_Kidney_SubCell_EGF_FR5_Rep3_01.raw.PG.Quantity	[44] 20201006_EXPL5_EVO1_AMV_60SPD_DIA_prot_FAIMS-45_Mouse_Kidney_SubCell_EGF_FR5_Rep4_01.raw.PG.Quantity	[45] 20201006_EXPL5_EVO1_AMV_60SPD_DIA_prot_FAIMS-45_Mouse_Kidney_SubCell_EGF_FR6_Rep1_01.raw.PG.Quantity	[46] 20201006_EXPL5_EVO1_AMV_60SPD_DIA_prot_FAIMS-45_Mouse_Kidney_SubCell_EGF_FR6_Rep2_01.raw.PG.Quantity
A0A075B5K0;A0A140T8P9;P01637;P01638	Igkv14-126;Igkv14-111;;	Immunoglobulin kappa variable 14-126 (Fragment);Immunoglobulin kappa variable 14-111 (Fragment);Ig kappa chain V-V region T1;Ig kappa chain V-V region L6 (Fragment)	A0A075B5K0_MOUSE;A0A140T8P9_MOUSE;KV5A5_MOUSE;KV5A6_MOUSE	22336.6	NaN	NaN	7946.3	42080	45566	14284.2	33880.8	NaN	NaN	NaN	NaN	NaN	NaN	NaN	NaN	25361.4	24860.2	18140.1	NaN	NaN	NaN	16432.4	NaN	40463.3	NaN	15479.1	NaN	47027.3	56125	66815.4	53401.8	NaN	9420.41	NaN	6867.92	NaN	NaN	NaN	NaN	25510.6	NaN	29168.1	40579.1	30307	NaN
A0A075B5K6;P03976	Igkv2-109;	Immunoglobulin kappa variable 2-109 (Fragment);Ig kappa chain V-II region 17S29.1	A0A075B5K6_MOUSE;KV2A5_MOUSE	NaN	21365.4	NaN	NaN	30590.1	NaN	31819	29037.4	NaN	NaN	NaN	NaN	NaN	NaN	NaN	NaN	NaN	NaN	NaN	NaN	NaN	NaN	NaN	NaN	54577	46152.7	NaN	NaN	27624.3	NaN	26034.8	25813.7	NaN	NaN	NaN	NaN	NaN	NaN	NaN	NaN	NaN	NaN	NaN	NaN	NaN	NaN
A0A075B5P0;P01654;P01655;P01656;P03977	Igkv3-2;;;;	Immunoglobulin kappa variable 3-2 (Fragment);Ig kappa chain V-III region PC 2880/PC 1229;Ig kappa chain V-III region PC 7132;Ig kappa chain V-III region MOPC 70;Ig kappa chain V-III region 50S10.1	A0A075B5P0_MOUSE;KV3A1_MOUSE;KV3A2_MOUSE;KV3A3_MOUSE;KV3A4_MOUSE	NaN	NaN	40436.2	25890	NaN	NaN	53909.4	NaN	NaN	NaN	6501.59	NaN	NaN	NaN	NaN	NaN	NaN	NaN	NaN	NaN	NaN	NaN	NaN	NaN	NaN	NaN	NaN	21782	NaN	NaN	NaN	NaN	NaN	NaN	NaN	NaN	NaN	NaN	NaN	NaN	NaN	NaN	NaN	NaN	NaN	NaN
A0A075B5R2;A0A0A6YX91;P01786	Ighv7-3;Ighv7-2;	Immunoglobulin heavy variable 7-3 (Fragment);Immunoglobulin heavy variable 7-2 (Fragment);Ig heavy chain V region MOPC 47A	A0A075B5R2_MOUSE;A0A0A6YX91_MOUSE;HVM17_MOUSE	18391.5	23762	24954.2	23191.3	34352.1	38081.4	30500.9	25496.3	NaN	NaN	NaN	NaN	NaN	8672.56	NaN	NaN	19133.2	16004.4	10936.4	17254.7	6716.65	4034.67	12370	23926	21457.5	20443.2	17722.8	27137	54456.1	44636.9	57024.3	44841.6	NaN	NaN	NaN	NaN	NaN	NaN	NaN	NaN	39591.2	14507.4	20266.4	21365.5	8329.87	7921.58
A0A075B5R5	Ighv4-1	Immunoglobulin heavy variable 4-1 (Fragment)	A0A075B5R5_MOUSE	25526.2	15045.2	13134.1	NaN	124120	78779.5	76396.4	80291.9	NaN	NaN	NaN	NaN	NaN	NaN	NaN	NaN	26321.6	NaN	13833.7	NaN	NaN	NaN	NaN	NaN	10151.5	NaN	34216.6	24134.7	59616.5	129497	123369	94296.3	NaN	NaN	NaN	NaN	NaN	NaN	NaN	NaN	NaN	19462.5	NaN	20602.5	NaN	NaN
A0A075B5S2	Ighv7-1	Immunoglobulin heavy variable 7-1 (Fragment)	A0A075B5S2_MOUSE	NaN	12469.3	NaN	21641.1	53183.9	57466.6	54866.3	65385.1	NaN	NaN	NaN	NaN	3367.27	NaN	NaN	2936.81	25103	26333.1	NaN	23179.4	NaN	NaN	NaN	9294.09	25417.9	25222.9	13361.1	NaN	61662.8	53521.8	52584.2	22886.3	NaN	NaN	NaN	NaN	NaN	NaN	NaN	NaN	19993.4	NaN	30254.3	28458.1	NaN	NaN
A0A075B5V5	Ighv1-39	Immunoglobulin heavy variable 1-39 (Fragment)	A0A075B5V5_MOUSE	NaN	NaN	NaN	NaN	NaN	NaN	18310.2	28762.3	NaN	NaN	NaN	NaN	NaN	NaN	NaN	NaN	NaN	NaN	NaN	NaN	NaN	NaN	NaN	NaN	NaN	NaN	NaN	NaN	43289.8	NaN	NaN	NaN	NaN	NaN	NaN	NaN	NaN	NaN	NaN	NaN	NaN	NaN	NaN	NaN	NaN	NaN
A0A075B666;A0A140T8N3	Igkv13-85;Igkv13-84	Immunoglobulin kappa chain variable 13-85 (Fragment);Immunoglobulin kappa chain variable 13-84 (Fragment)	A0A075B666_MOUSE;A0A140T8N3_MOUSE	NaN	NaN	NaN	NaN	NaN	NaN	15486.2	10999.7	NaN	NaN	NaN	64342.1	NaN	74852.3	80707.6	NaN	123216	75922	NaN	94630.4	NaN	NaN	NaN	NaN	NaN	NaN	NaN	NaN	14157.6	NaN	NaN	NaN	NaN	NaN	NaN	93322.4	NaN	53775.6	60986.1	NaN	90093.9	NaN	257762	138032	NaN	NaN
A0A087WP63;A0A087WQ44	Gm42715;Srcap	Predicted gene 42715 (Fragment);Snf2-related CREBBP activator protein	A0A087WP63_MOUSE;A0A087WQ44_MOUSE	NaN	NaN	NaN	NaN	36510.9	4280.36	28908.3	26014.4	NaN	NaN	NaN	NaN	NaN	NaN	NaN	NaN	91392.9	65889.8	78529.6	59327.7	13024.8	NaN	NaN	NaN	NaN	NaN	NaN	NaN	13818.6	45557.6	29053.2	37235.4	NaN	NaN	NaN	NaN	NaN	NaN	NaN	NaN	61491.1	72581.4	46958.6	68102.6	NaN	NaN
A0A087WQ89	2210011C24Rik	MCG5930	A0A087WQ89_MOUSE	5702.99	NaN	32609.6	39996.7	44314.2	34889	38943.2	19676.2	NaN	11730	NaN	10405.4	NaN	NaN	NaN	NaN	82806.8	112326	108508	98475	136343	155288	198366	223565	NaN	26889.7	6198.14	28126	7877.92	16245.8	14836.6	34749	11147.1	28053.3	21942.6	35559.5	NaN	NaN	NaN	NaN	87723.4	104557	119722	97711.6	348846	414482
A0A0A6YVU8;Q9JKV1	Gm9774;Adrm1	MCG119397;Proteasomal ubiquitin receptor ADRM1	A0A0A6YVU8_MOUSE;ADRM1_MOUSE	205900	111445	150841	196821	37706	16696.5	11253.1	21381	9597.36	10058.2	4460.32	16394.1	24346.5	47247.5	38987.6	14504	42873.3	9400.7	18880.1	6140.31	NaN	NaN	6622.02	21037.4	207575	155710	171579	130849	11344.9	47878.5	17548.4	8105.58	3762.24	11098.7	11058.8	24954.2	22815.1	38149.5	37851.3	22388.5	13641.5	52742.2	4973.6	54147.8	NaN	NaN
A0A0A6YW67;P0CG49;P0CG50;P62983;P62984	Gm8797;Ubb;Ubc;Rps27a;Uba52	MCG23377, isoform CRA_b;Polyubiquitin-B;Polyubiquitin-C;Ubiquitin-40S ribosomal protein S27a;Ubiquitin-60S ribosomal protein L40	A0A0A6YW67_MOUSE;UBB_MOUSE;UBC_MOUSE;RS27A_MOUSE;RL40_MOUSE	8.0391e+06	7.30563e+06	4.89701e+06	7.88603e+06	1.84303e+06	1127700	1.08294e+06	1.38944e+06	1.17472e+06	1.10883e+06	921731	1.15043e+06	2.59987e+06	2.17749e+06	2.14503e+06	2313165	14883597	11095491	11408383	8928468	3.60604e+06	2.15456e+06	2.80845e+06	4.38129e+06	4.59017e+06	6581481	6520514	4283695	1.12948e+06	1.65208e+06	1.25471e+06	1.26459e+06	875043	1.86298e+06	1.38508e+06	1.30877e+06	1.97832e+06	3.01714e+06	2566658	2.0721e+06	8848836	11641599	11292478	12926295	3692397	3.25413e+06
A0A0A6YXW6;P01878	Igha;	Immunoglobulin heavy constant alpha (Fragment);Ig alpha chain C region	A0A0A6YXW6_MOUSE;IGHA_MOUSE	71588.2	175342	59106.6	188373	91097.3	150989	59734.2	94583.4	10033.3	16473.2	NaN	29848.1	NaN	9264.78	NaN	12645.3	76564.5	113470	50741.4	85802	60371.2	64948.3	45085.5	102628	123706	61421.5	87458.3	109305	103981	64400.4	58439.2	59998.8	NaN	NaN	19458.8	18262.5	NaN	NaN	NaN	NaN	66962	44641.4	40510.1	63230.8	143180	45544.2
A0A0A6YYE7	Igkv4-57	Immunoglobulin kappa variable 4-57 (Fragment)	A0A0A6YYE7_MOUSE	NaN	NaN	NaN	NaN	NaN	NaN	NaN	NaN	NaN	NaN	NaN	NaN	NaN	NaN	NaN	NaN	NaN	NaN	NaN	NaN	NaN	NaN	NaN	NaN	NaN	NaN	NaN	NaN	NaN	NaN	NaN	NaN	NaN	NaN	NaN	NaN	NaN	NaN	NaN	NaN	NaN	NaN	NaN	NaN	NaN	NaN
A0A0B4J1I1	Igkv16-104	Immunoglobulin kappa variable 16-104 (Fragment)	A0A0B4J1I1_MOUSE	NaN	NaN	5302.62	12252.6	11116.2	14698	8055.83	NaN	NaN	NaN	NaN	NaN	NaN	NaN	NaN	NaN	NaN	NaN	9017.74	NaN	NaN	NaN	40404.3	NaN	8019.71	7884.31	NaN	NaN	13011.2	NaN	19109.7	11285	NaN	NaN	NaN	NaN	NaN	NaN	NaN	NaN	NaN	NaN	NaN	NaN	NaN	NaN
A0A0B4J1J1;A0A0B4J1J2;A0A0G2JDV4	Igkv5-45;Igkv5-43;Igkv5-39	Immunoglobulin kappa chain variable 5-45 (Fragment);Immunoglobulin kappa chain variable 5-43 (Fragment);Immunoglobulin kappa variable 5-39 (Fragment)	A0A0B4J1J1_MOUSE;A0A0B4J1J2_MOUSE;A0A0G2JDV4_MOUSE	NaN	57940.9	293480	28618.1	32981.1	73719.1	285182	45015.5	NaN	NaN	31228.4	NaN	NaN	NaN	32027.3	NaN	NaN	NaN	106379	NaN	NaN	4885.46	208339	NaN	56921.8	20775.3	25430.7	70823	64741.1	39334.7	41283.2	72657.8	NaN	NaN	NaN	NaN	NaN	NaN	NaN	NaN	45720	16020.8	NaN	24118.4	56741.5	NaN
A0A0G2JE99;P01843	Iglc1;	Immunoglobulin lambda constant 1 (Fragment);Ig lambda-1 chain C region	A0A0G2JE99_MOUSE;LAC1_MOUSE	9221.21	5599.17	7331.84	5513.32	11093.3	5040.61	6435.05	5299.12	2205.76	NaN	NaN	NaN	NaN	NaN	NaN	NaN	NaN	NaN	4728.43	NaN	12869	7153.17	8127.07	6224.02	5502.35	3741.8	9009.12	6402.84	8235.96	3659.42	5345.19	5799.67	NaN	NaN	NaN	1179.69	NaN	NaN	NaN	NaN	NaN	NaN	4419.98	NaN	7822.72	13998.7
A0A0G2JFC6	Igkv4-53	Immunoglobulin kappa variable 4-53 (Fragment)	A0A0G2JFC6_MOUSE	NaN	4757.51	15224.7	NaN	3297.71	NaN	15257.5	6221.35	NaN	NaN	NaN	NaN	NaN	NaN	NaN	NaN	NaN	NaN	NaN	NaN	NaN	NaN	NaN	NaN	7708.42	9399.11	NaN	14554.7	11119.1	9123.54	7158.86	8994.05	NaN	NaN	NaN	NaN	NaN	NaN	NaN	NaN	NaN	NaN	NaN	NaN	NaN	NaN
A0A0G2JFE9	Ighv1-76	Immunoglobulin heavy variable 1-76 (Fragment)	A0A0G2JFE9_MOUSE	NaN	77984.5	43377.8	34875.5	25536.4	69451.9	72374.6	NaN	NaN	NaN	NaN	NaN	NaN	NaN	NaN	5324.33	10571.1	NaN	NaN	5648.56	NaN	NaN	46750.7	314238	26365.5	NaN	NaN	39210.3	67797	NaN	16035.2	54751.3	NaN	NaN	NaN	NaN	3991.11	NaN	NaN	NaN	20912.2	NaN	NaN	NaN	48017.4	204477
A0A0G2JG52	Crybg1	Crystallin beta-gamma domain-containing 1	A0A0G2JG52_MOUSE	24968.2	21235.9	24842.6	27706.2	NaN	8640.11	NaN	9686.12	NaN	NaN	NaN	NaN	4499.45	NaN	NaN	NaN	NaN	NaN	NaN	NaN	NaN	NaN	NaN	NaN	29258.6	40852.6	37703.1	37674.5	10315.4	15035	8914.41	11912.6	NaN	NaN	NaN	NaN	NaN	NaN	NaN	NaN	3964.63	7302.24	NaN	NaN	NaN	NaN
A0A0G2JGD3	Tmem116	Transmembrane protein 116 (Fragment)	A0A0G2JGD3_MOUSE	NaN	NaN	NaN	NaN	NaN	NaN	NaN	NaN	NaN	NaN	NaN	NaN	60739.4	59516.3	49717.7	58579.9	NaN	NaN	NaN	NaN	NaN	NaN	NaN	NaN	NaN	42194.7	NaN	NaN	NaN	NaN	NaN	NaN	NaN	NaN	NaN	NaN	52975	64660.6	62757.8	52014.6	NaN	NaN	NaN	NaN	NaN	NaN
A0A0J9YUD5	Nup205	Nucleoporin 205	A0A0J9YUD5_MOUSE	48878.4	36326.1	38791.6	52539.6	57818.9	59476	42660.1	57573.6	26460.4	29789.8	56427.2	70046.1	22691.2	3666.08	15953.2	19025.6	364731	238977	392060	228838	101017	109611	105929	120925	42345.3	41995.6	40703.2	41835.9	54089.8	51429.5	51179.4	56640.1	34501.7	59569.5	62657.2	62699.7	2643.69	8086.66	11451.2	10851.7	271079	452608	399933	410292	122017	121627
A0A0N4SUJ3	Naaladl2	N-acetylated alpha-linked acidic dipeptidase-like 2	A0A0N4SUJ3_MOUSE	NaN	NaN	NaN	NaN	8052.62	NaN	7420.81	NaN	NaN	NaN	NaN	NaN	58101.2	47912.5	45666.5	70354.3	24303.6	NaN	23742.8	26828.7	NaN	NaN	NaN	NaN	NaN	NaN	NaN	NaN	NaN	NaN	NaN	6800.32	NaN	NaN	NaN	NaN	32277.3	65124.2	56261.6	52698.9	NaN	38552.8	NaN	31293.6	NaN	14037.6
A0A0N4SVA0;Q9JHR9	Gm44596;Nrip2	Predicted gene 44596 (Fragment);Nuclear receptor-interacting protein 2	A0A0N4SVA0_MOUSE;NRIP2_MOUSE	432934	129258	150732	483718	37261.4	NaN	NaN	8962.77	34843.2	NaN	NaN	22047.6	NaN	NaN	NaN	NaN	NaN	NaN	NaN	NaN	NaN	NaN	NaN	NaN	98681.2	118017	226256	431300	NaN	NaN	NaN	30043.9	NaN	1744.76	NaN	5989.48	NaN	NaN	NaN	NaN	NaN	NaN	NaN	NaN	NaN	NaN
A0A0N4SVP8;Q91VC3	Gm5580;Eif4a3	Predicted pseudogene 5580;Eukaryotic initiation factor 4A-III	A0A0N4SVP8_MOUSE;IF4A3_MOUSE	363898	182199	251840	301252	187259	189347	200913	172326	7580.41	19269.7	19125.7	48145.7	24628.5	10032	NaN	16769	746218	329503	245997	629093	212119	127868	182936	336794	413742	324034	258178	112334	329858	218392	139428	214583	26018.8	40966.4	39458.2	35960.8	NaN	24224.5	NaN	NaN	416700	668920	625209	383867	230129	226260
A0A0U1RNF2	Lcmt1	Leucine carboxyl methyltransferase 1	A0A0U1RNF2_MOUSE	364664	270775	231733	282534	10274.5	NaN	NaN	NaN	2159.02	6852.26	3067.23	3795.83	10923.6	NaN	NaN	NaN	NaN	NaN	NaN	10607.9	NaN	NaN	NaN	NaN	321016	286391	288226	252890	NaN	NaN	NaN	NaN	3443.98	13666.2	2958.7	14063.6	7503.24	NaN	10197.5	NaN	NaN	NaN	NaN	NaN	NaN	NaN
A0A0U1RNP2;E9PYH6	Gm49388;Setd1a	Predicted gene, 49388 (Fragment);Histone-lysine N-methyltransferase SETD1A	A0A0U1RNP2_MOUSE;SET1A_MOUSE	34394.1	25631.1	30921.8	25807.1	21974.3	8912.01	11338.3	16774.9	NaN	NaN	NaN	NaN	NaN	NaN	NaN	NaN	NaN	NaN	6096.28	NaN	NaN	NaN	NaN	NaN	29703	35385.8	33120.4	28889.1	NaN	NaN	16281.4	NaN	NaN	NaN	NaN	NaN	NaN	NaN	NaN	NaN	NaN	NaN	NaN	NaN	NaN	NaN
A0A140LIF8	Irgm2	Immunity-related GTPase family M member 2	A0A140LIF8_MOUSE	9886.35	NaN	NaN	NaN	NaN	NaN	NaN	0.451807	5195.49	4725.62	8619.36	15745.7	133131	75834.7	75072.6	77065.2	13701.3	6248.68	9479	17072.5	NaN	NaN	NaN	NaN	8240.05	NaN	6844.67	NaN	NaN	NaN	NaN	NaN	2802.33	18604.1	6151.64	17047.1	52498.7	76851.3	65598.2	70989.2	4897.96	16455.4	NaN	20490.7	NaN	NaN
A0A140T8M1;P01644;P01645;P01646;P01647;P01648;P04946	Igkv10-96;;;;;;	Immunoglobulin kappa variable 10-96 (Fragment);Ig kappa chain V-V region HP R16.7;Ig kappa chain V-V region HP 93G7;Ig kappa chain V-V region HP 123E6;Ig kappa chain V-V region HP 124E1;Ig kappa chain V-V region HP 91A3;Ig kappa chain V-V region NQ5-89.4	A0A140T8M1_MOUSE;KV5AB_MOUSE;KV5AC_MOUSE;KV5AD_MOUSE;KV5AE_MOUSE;KV5AF_MOUSE;KV5AM_MOUSE	225387	176515	211169	155534	157137	159052	165077	95891	17811.5	NaN	NaN	NaN	52284.1	61982	25531.6	59015.3	65159.2	49103.9	68181.2	30396.7	NaN	16923.6	48223.8	NaN	142986	91826.2	114978	170563	94579.3	71751.4	105506	136721	NaN	NaN	NaN	NaN	NaN	NaN	49334.8	41722.8	26894.5	NaN	NaN	NaN	NaN	NaN
A0A140T8M2;P01636	Igkv12-44;	Immunoglobulin kappa variable 12-44 (Fragment);Ig kappa chain V-V region MOPC 149	A0A140T8M2_MOUSE;KV5A4_MOUSE	16606.9	NaN	NaN	NaN	NaN	10927.3	17756.8	NaN	NaN	NaN	NaN	NaN	NaN	NaN	NaN	13011.4	NaN	NaN	NaN	NaN	NaN	NaN	NaN	NaN	NaN	NaN	NaN	15797.1	NaN	NaN	NaN	18038.3	NaN	NaN	NaN	NaN	NaN	NaN	NaN	NaN	NaN	14295.5	NaN	NaN	NaN	NaN
A0A140T8M3	Igkv8-30	Immunoglobulin kappa chain variable 8-30 (Fragment)	A0A140T8M3_MOUSE	NaN	34393.3	8416.72	42592.6	11011.2	31402	27314.1	11951.5	NaN	NaN	NaN	NaN	NaN	NaN	NaN	NaN	10533.5	NaN	20350.9	NaN	NaN	NaN	6679.04	NaN	NaN	NaN	NaN	5737.75	24232	24431.8	NaN	40250.1	NaN	NaN	NaN	NaN	NaN	NaN	NaN	NaN	NaN	NaN	NaN	12963.9	NaN	NaN
A0A140T8M5	Igkv6-15	Immunoglobulin kappa variable 6-15 (Fragment)	A0A140T8M5_MOUSE	39090.5	20314.3	45978.1	53665.2	33966.2	NaN	59279	18088.7	7195.23	NaN	4182.12	NaN	NaN	NaN	NaN	NaN	NaN	NaN	NaN	NaN	NaN	NaN	NaN	NaN	56994.8	30232.9	29425.9	36734.9	261011	NaN	NaN	25707.1	6104.82	6828.61	NaN	NaN	NaN	NaN	NaN	NaN	9516.45	NaN	NaN	NaN	NaN	NaN
A0A140T8P1	Igkv6-14	Immunoglobulin kappa variable 6-14 (Fragment)	A0A140T8P1_MOUSE	NaN	38542.7	5792.18	NaN	19411.6	NaN	8372.68	9645.5	NaN	NaN	NaN	NaN	NaN	NaN	NaN	NaN	28790.7	NaN	NaN	NaN	NaN	9180.83	NaN	NaN	NaN	NaN	NaN	NaN	NaN	NaN	NaN	8724.5	NaN	NaN	NaN	NaN	NaN	NaN	NaN	NaN	NaN	NaN	NaN	NaN	NaN	NaN
A0A140T8P5	Igkv8-24	Immunoglobulin kappa chain variable 8-24 (Fragment)	A0A140T8P5_MOUSE	49593.3	26511.7	40594.3	52453.8	NaN	25172	44479.4	NaN	2347.56	NaN	NaN	NaN	NaN	NaN	NaN	NaN	NaN	NaN	20561.3	NaN	NaN	NaN	33919.4	NaN	30243.5	18508	45810.5	19287.9	25274.4	NaN	NaN	NaN	NaN	NaN	NaN	NaN	NaN	NaN	NaN	NaN	NaN	NaN	NaN	NaN	NaN	NaN
A0A140T8P6;P01635	Igkv12-46;	Immunoglobulin kappa variable 12-46 (Fragment);Ig kappa chain V-V region K2 (Fragment)	A0A140T8P6_MOUSE;KV5A3_MOUSE	27612.7	NaN	22317.6	NaN	45997.2	29464.9	36095.6	44506.5	NaN	NaN	NaN	NaN	NaN	NaN	NaN	NaN	NaN	7550.21	14275	9840.46	NaN	NaN	9001.26	NaN	NaN	NaN	NaN	31755.4	63184.6	34663.7	35119.4	56021.6	NaN	NaN	NaN	9578.71	NaN	NaN	NaN	NaN	13947.5	NaN	NaN	22451.2	NaN	NaN
A0A140T8T4;P51410	Rpl9-ps6;Rpl9	Ribosomal protein L9, pseudogene 6;60S ribosomal protein L9	A0A140T8T4_MOUSE;RL9_MOUSE	226947	367778	320612	247857	2.45551e+06	1668357	1.67204e+06	2.30406e+06	47131.5	106346	61148.8	115318	268519	618217	312373	337377	1.81844e+06	1.79611e+06	1.44638e+06	1.75402e+06	615878	523552	278062	901741	339066	343391	330960	253965	1.39495e+06	1836908	1.86251e+06	2.0247e+06	74836.8	162342	191958	214295	337887	363863	342502	335130	1.64694e+06	1.50326e+06	1206471	1.72289e+06	299065	461711
A0A140T8V5;P17918	Pcna-ps2;Pcna	Proliferating cell nuclear antigen	A0A140T8V5_MOUSE;PCNA_MOUSE	111909	97580.9	89308.8	106205	22242.7	15024.9	5960.59	21113.4	3700.83	NaN	NaN	NaN	NaN	NaN	2632.91	NaN	32460.7	39002.2	17522.6	26528.1	NaN	NaN	NaN	NaN	86802.4	96959.6	99930	84191.7	17920.8	NaN	9664.4	28451.4	NaN	NaN	NaN	8199.96	NaN	NaN	NaN	NaN	NaN	32385.7	17426.1	34455.3	NaN	NaN
A0A1B0GS18;Q8VCG3	Gm45736;Wdr74	Predicted gene 45736;WD repeat-containing protein 74	A0A1B0GS18_MOUSE;WDR74_MOUSE	NaN	NaN	NaN	NaN	67176.3	64906.9	65611.1	64444.8	NaN	NaN	NaN	NaN	NaN	NaN	NaN	NaN	62818.8	40004.4	40509.6	61056.2	33184.4	19960.7	26056.5	55331.5	NaN	NaN	NaN	NaN	74325.8	68510.7	75313.7	64688.5	NaN	NaN	NaN	NaN	NaN	NaN	NaN	NaN	36111	26776.1	36845.1	26000	NaN	40362.9
A0A1L1SQU7	Fat1	FAT atypical cadherin 1	A0A1L1SQU7_MOUSE	524029	650815	754660	882932	123256	129719	156716	135890	143482	209847	168164	227427	340432	425099	354331	363039	286062	422057	266017	309982	57845.2	58525.6	54306.1	79076.6	774702	798444	929203	752119	171299	188552	215492	170034	246141	251507	248990	299183	411255	421517	493298	376145	323119	360609	439547	515921	69358	74114.5
A0A1L1SUI3	Slc37a4	Solute carrier family 37 (glucose-6-phosphate transporter), member 4	A0A1L1SUI3_MOUSE	196546	225453	237550	258747	287225	233636	233145	323811	74787.5	160538	84540.6	266925	4.08006e+06	4.59902e+06	3.87013e+06	4.26797e+06	937515	1.01245e+06	857783	996056	115255	220990	182669	209977	253880	243707	289141	199672	391848	408304	364192	306154	109457	216722	249599	280618	3.65077e+06	4.20651e+06	3.99454e+06	3.68922e+06	960383	1416009	1.28573e+06	1.46034e+06	182113	177795
A0A1Y7VJN6;P03987	Ighg3;	Immunoglobulin heavy constant gamma 3 (Fragment);Ig gamma-3 chain C region	A0A1Y7VJN6_MOUSE;IGHG3_MOUSE	54806.9	77078.1	161984	66835.5	290899	303881	387244	280963	NaN	NaN	NaN	NaN	NaN	1134.61	NaN	NaN	44419.8	12317.9	49546.1	18252.5	NaN	NaN	NaN	14614.6	27441.2	NaN	45809	37145.4	327977	257113	311311	283674	NaN	5419.83	4685.88	NaN	NaN	NaN	NaN	NaN	13392.1	46648.9	39148.5	50243.1	NaN	NaN
A0A1Y7VP24;Q9QZ73	Tes3-ps;Dcun1d1	DCN1-like protein;DCN1-like protein 1	A0A1Y7VP24_MOUSE;DCNL1_MOUSE	148873	158374	123671	148343	306834	249930	291944	364538	13271.2	NaN	5783.24	5997.21	17705.5	NaN	NaN	NaN	93735.3	42135.7	10506.5	61657	NaN	NaN	NaN	NaN	168658	141208	135730	107685	342533	413982	338322	404901	NaN	18218.7	6781.45	20335.4	NaN	NaN	NaN	NaN	8200.94	71750.5	50502	85893.7	NaN	NaN
A0A286YCV9	Kif13b	Kinesin family member 13B	A0A286YCV9_MOUSE	635351	661206	610486	629434	164401	153266	151627	181948	70908.6	86998.8	71534.7	151257	146804	99998.7	83897.9	99225.7	224924	223092	222209	201051	108406	94314.2	121878	142560	659561	723590	783814	767179	149359	188581	212632	186379	59378.9	162608	134966	170115	24245.8	158676	144487	124734	146419	286005	276028	294822	111654	105804
A0A2I3BR81	Nt5dc2	5'-nucleotidase domain-containing 2	A0A2I3BR81_MOUSE	NaN	57196.8	42716.7	60742.6	246064	193744	183474	250054	NaN	NaN	NaN	10107.8	NaN	NaN	13050.9	NaN	100578	136646	110394	136794	NaN	44072.8	43614.9	NaN	117530	154636	103203	66736.1	262089	282574	266838	292270	NaN	NaN	7385.26	NaN	22050.7	20022.3	33123.4	16218.3	87024.5	160284	158830	161109	48024.3	75197.1
A0A2I3BRL8;Q91VM5	Gm7324;Rbmxl1	Predicted gene 7324;RNA binding motif protein, X-linked-like-1	A0A2I3BRL8_MOUSE;RMXL1_MOUSE	44691.3	28021.6	9064.52	8755.93	35707.9	3217.27	4686.22	11539.8	NaN	NaN	4839.09	7200.72	950.302	6387.4	4805.25	5745.51	41924.6	13960.1	28138.3	13969.6	22453.4	17963	42242.4	22168.9	10343.9	17351	11660.8	8100.97	11299.4	13322.4	12472.1	7932.09	4635.45	1750.57	8049.54	8181.25	9169.56	NaN	6869.5	NaN	9899.83	30078.3	26955	25924.8	27832	25674.3
A0A2R8W6I7;P55194	Gm49510;Sh3bp1	Predicted gene, 49510;SH3 domain-binding protein 1	A0A2R8W6I7_MOUSE;3BP1_MOUSE	NaN	NaN	13715.2	18522.3	372194	268517	258452	300067	17509.8	8214.82	10935	55418.3	3678.56	NaN	NaN	NaN	240537	121796	130517	165696	60463.3	33495.2	35354.8	NaN	NaN	NaN	59389.4	35549.5	300168	397989	333110	310518	3996.6	NaN	16452.8	22684.3	NaN	NaN	NaN	NaN	91331.7	173076	79938.5	179787	19307.1	NaN
A0A338P6I9		Uncharacterized protein	A0A338P6I9_MOUSE	NaN	10238.3	18777.7	NaN	27172	23340.2	15480.3	23717.9	6906.35	19907.4	14829.8	12420.5	138151	276702	168444	180949	14515.9	10048.3	10425	11053	5828.9	9984.16	3103.35	2200.88	13434.5	19427.1	15789.2	5655.08	14271.1	21235.7	16304	17539	11707.2	18768.8	24509.5	21053.8	170899	256428	227004	242898	13118.2	19740.2	9434.9	14715.8	10021.5	4019.18
A0A338P6R8;Q9Z2Q6	Gm49601;Sept5	Uncharacterized protein;Septin-5	A0A338P6R8_MOUSE;SEPT5_MOUSE	44188.5	22416.5	27800.5	36692.5	57208.1	43656.8	42915.9	66997.3	NaN	NaN	NaN	15462.1	NaN	NaN	NaN	NaN	54062.2	NaN	NaN	43391.6	NaN	NaN	NaN	20229.6	26262.1	22274.1	35266.4	28412.8	25553.4	49865.6	20802.4	37293.2	NaN	6747.13	NaN	13738.2	NaN	NaN	NaN	4246.44	NaN	25988.6	13206.5	29456.2	NaN	NaN
A0A338P6S8	Abi3bp	ABI gene family, member 3 (NESH)-binding protein	A0A338P6S8_MOUSE	11756.7	3397.63	NaN	9815.33	8813.91	NaN	NaN	NaN	NaN	NaN	NaN	NaN	NaN	NaN	NaN	NaN	NaN	NaN	NaN	NaN	42182.4	4331.52	5081.35	40082.7	6164.97	7356.73	NaN	9142.03	NaN	NaN	NaN	NaN	NaN	NaN	NaN	NaN	NaN	NaN	NaN	NaN	NaN	NaN	NaN	3073.33	NaN	13986.8
A0A3B2W864		RPS10-NUDT3 readthrough	A0A3B2W864_MOUSE	NaN	NaN	NaN	NaN	NaN	NaN	NaN	NaN	NaN	NaN	NaN	NaN	NaN	NaN	NaN	NaN	NaN	NaN	NaN	NaN	NaN	NaN	NaN	NaN	NaN	NaN	NaN	NaN	NaN	NaN	NaN	NaN	NaN	NaN	NaN	NaN	NaN	NaN	NaN	NaN	NaN	NaN	NaN	NaN	NaN	NaN
A0JNU3	Aspg	60 kDa lysophospholipase	LPP60_MOUSE	26774.1	NaN	22472.8	NaN	NaN	NaN	NaN	NaN	NaN	NaN	NaN	NaN	NaN	NaN	NaN	NaN	NaN	NaN	NaN	NaN	NaN	NaN	NaN	NaN	42180.1	22745.9	32479.7	23587.7	NaN	NaN	NaN	NaN	NaN	NaN	NaN	NaN	NaN	NaN	NaN	NaN	NaN	NaN	NaN	NaN	NaN	NaN
A1L3P4	Slc9a6	Sodium/hydrogen exchanger	A1L3P4_MOUSE	20655.4	37612.5	19205	37375	18415.7	24743.9	25989.5	35431.7	NaN	NaN	NaN	23225.6	214551	197099	188848	189423	49067.3	48091.7	55106.3	63332.5	NaN	10408.3	16400.3	9765.4	NaN	41091.8	22003.6	NaN	24963.2	39661.2	31332.9	34877.9	6434.35	9742.36	11507.1	9781.21	184880	218327	189134	202643	40645.6	110755	32996.6	50685.5	NaN	NaN
A2A432	Cul4b	Cullin-4B	CUL4B_MOUSE	149178	111330	131794	155457	118771	88303	75536	111450	8131.69	NaN	3532.22	8420.57	15367.5	3085.22	NaN	NaN	70614.9	49858.7	34389.1	56786	19077.4	6897.87	18708.5	11705.1	147704	133114	174077	117675	85426.6	118132	87961.2	95100.8	13753.6	2265.18	13583.1	3460.79	NaN	NaN	NaN	NaN	35131.4	78890.5	54392.9	78222.2	8369.66	11255.4
A2A484	Zmynd8	Zinc finger, MYND-type-containing 8	A2A484_MOUSE	11736.5	363.769	20339.2	27671.6	97359.3	67522	59711.3	91226.9	11152.7	7001.21	NaN	7593.51	NaN	NaN	NaN	NaN	271013	162935	195465	166589	13086.9	NaN	NaN	58726.6	NaN	698.541	NaN	5530.17	92870.7	30063.3	102206	51959	NaN	NaN	11832.7	NaN	NaN	NaN	NaN	NaN	183874	246004	210952	262184	9011.24	11795.1
A2A4P0	Dhx8	ATP-dependent RNA helicase DHX8	DHX8_MOUSE	NaN	NaN	21272.5	9756.66	45477.7	12873.6	31697.1	32099.7	NaN	NaN	NaN	NaN	NaN	NaN	NaN	36920.5	41703.3	26694.9	57310.3	27760.2	NaN	9268.07	9308.65	15276.9	18815.9	NaN	19186.5	15608.7	57404.3	88705.6	81223.9	56157.3	NaN	NaN	NaN	NaN	NaN	NaN	NaN	NaN	21525.3	75415	53729.4	58220.4	16471.7	22676.3
A2A4P4;Q3THG9	Gm27029;Aarsd1	Predicted gene, 27029;Alanyl-tRNA editing protein Aarsd1	A2A4P4_MOUSE;AASD1_MOUSE	533815	354969	455448	570083	200564	50569.8	41843.7	171848	3053.17	NaN	NaN	NaN	24224.5	NaN	53025.3	NaN	68521.9	NaN	3518.76	29311.3	NaN	NaN	NaN	NaN	628034	448103	519065	402675	37909.9	157239	91139	101550	NaN	NaN	NaN	6844.48	NaN	NaN	29147.1	NaN	NaN	NaN	24148.6	20271.8	NaN	NaN
A2A5R2	Arfgef2	Brefeldin A-inhibited guanine nucleotide-exchange protein 2	BIG2_MOUSE	112675	166309	149257	166042	104662	122110	118997	142074	40712.2	43395.1	51910.3	66308.6	75689	54473.3	49794	54427.8	91396.5	61842.2	61894.7	81377.1	82347.4	50446.6	64388.3	103246	186857	182310	169280	179029	117066	113895	97497	134775	40470.3	83285.5	64958.4	87973	39725.5	74431.4	58835.4	69960.1	61977	94680.8	79786.5	109827	100759	106703
A2A5Z6	Smurf2	E3 ubiquitin-protein ligase SMURF2	SMUF2_MOUSE	NaN	NaN	NaN	10534.2	51368.4	75948.1	69351	66662.3	NaN	NaN	NaN	NaN	NaN	NaN	NaN	NaN	69639.5	40223.9	48423.9	62003.5	NaN	NaN	NaN	NaN	NaN	NaN	NaN	NaN	55757	63044.9	75152.4	61843.7	NaN	NaN	NaN	NaN	NaN	9975.99	NaN	NaN	42977	67031.9	55902.2	80779.9	NaN	NaN
A2A654	Bptf	Bromodomain PHD finger transcription factor	A2A654_MOUSE	2300.08	NaN	NaN	945.854	125826	73416.9	95710.3	97404.7	NaN	NaN	NaN	NaN	NaN	NaN	NaN	26212.8	154408	54061.1	58647.6	139295	NaN	16769.4	NaN	31537.7	1096.96	NaN	NaN	NaN	111185	131498	104958	109986	NaN	NaN	NaN	48799.6	NaN	NaN	14056.4	NaN	90327.8	175223	142802	139462	NaN	NaN
A2A690	Tanc2	Protein TANC2	TANC2_MOUSE	17450.8	83275.3	28324.4	43249.2	152737	244201	228143	212662	NaN	9588.24	16708.9	39874.8	NaN	1.0739e+06	288185	NaN	29380.7	107617	76886.9	91224.7	7557.14	73146.5	74082.9	66961.9	65458.3	65737.4	36571.5	33654.3	241438	214067	248824	242936	10651.1	11743.5	23870.1	12634.6	NaN	NaN	NaN	798434	55915	52084.6	97973.2	53878.5	69512.1	21061.5
A2A699	Fam171a2	Protein FAM171A2	F1712_MOUSE	NaN	2048.46	NaN	11350.8	NaN	2361.24	NaN	NaN	NaN	NaN	NaN	4803.84	12508.4	15021.2	14183.3	36644.4	7277.76	37024.1	16123.2	30221.8	NaN	NaN	NaN	NaN	NaN	11062.1	11327.4	11538.7	NaN	3874.94	NaN	NaN	NaN	5092.07	NaN	4919.09	8055.84	32852.1	31258.8	30947.2	23892.6	45850.5	9136.61	40550.5	NaN	NaN
A2A6Q5	Cdc27	Cell division cycle protein 27 homolog	CDC27_MOUSE	NaN	NaN	NaN	NaN	132022	112208	112792	134409	NaN	3088.45	2884.64	12429.8	NaN	NaN	NaN	NaN	59908.3	3291.66	36126.5	33850	10934.5	7713.59	NaN	NaN	15876	NaN	31113.1	NaN	129733	161530	128554	138738	NaN	NaN	NaN	NaN	NaN	NaN	NaN	NaN	37143.4	43434.6	26522.4	127493	NaN	NaN
A2A716	Osbpl7	Oxysterol-binding protein	A2A716_MOUSE	NaN	NaN	NaN	NaN	8588.35	6571.15	8230.54	NaN	NaN	NaN	NaN	NaN	NaN	NaN	NaN	NaN	10677.7	10501.2	10291.8	11376.6	NaN	NaN	NaN	NaN	NaN	NaN	NaN	NaN	8905.23	8792.82	9339	8944.3	NaN	NaN	5834.57	NaN	NaN	NaN	NaN	NaN	6650.03	11842.3	11580.7	11515.3	NaN	NaN
A2A799;A2A7I1;A2A7V0;A2A9J5;A2AWF2	Zfp979;Zfp978;Zfp600;Zfp980;Rex2	Zinc finger protein 979;Zinc finger protein 978 (Fragment);Zinc finger protein 600;Zinc finger protein 980;Reduced expression 2	A2A799_MOUSE;A2A7I1_MOUSE;A2A7V0_MOUSE;A2A9J5_MOUSE;A2AWF2_MOUSE	9384.24	4602.85	9042.87	10050.2	2404.21	985.829	759.484	1644.67	NaN	NaN	NaN	1608.74	4768.08	7653.39	4689.13	5905.49	4666.44	6501.33	5481.71	5865.08	NaN	NaN	NaN	NaN	12965.4	15405.6	10550.5	13764.9	5201.63	3519.67	3304.79	2296.96	1551.48	2712.01	373.558	2466.02	8138.83	8700.84	10421	8625.9	11584.8	11770	10510.2	11870.2	NaN	NaN
A2A7F4	Rlf	MCG122876	A2A7F4_MOUSE	NaN	53547.4	NaN	NaN	12703.8	NaN	13471.4	11385.7	NaN	NaN	NaN	NaN	NaN	NaN	NaN	NaN	22530.9	41066.5	20541.9	29630.4	41371.4	57700.9	52639.5	52238.6	NaN	NaN	NaN	NaN	16904.8	16882	NaN	13815	NaN	NaN	NaN	NaN	NaN	NaN	NaN	NaN	34212.8	26112.3	26855.6	27658.6	102335	71605.1
A2A7S8	Kiaa1522	Uncharacterized protein KIAA1522	K1522_MOUSE	51793.7	60642.8	61960.1	64325.9	51445.2	71402.5	62447.4	73131.5	17253.2	21251.6	14258.3	25557.9	11858.9	5307.34	17750.8	17893.1	56276.4	73365.8	60746.4	67747.4	17687.9	24517.2	34271.8	43689.5	34084.9	108188	99008.9	104705	86585.9	88233.1	86865.4	72048	20893.2	37400.7	29119.3	28133.5	4067.27	16910.4	10051.5	34695.9	83189.8	93748.5	87674.1	89174.4	56680.1	53375.6
A2A863	Itgb4	Integrin beta-4	ITB4_MOUSE	174917	18836.2	67484.7	110671	77014.9	54148.1	93856.2	102454	36828.8	9058.54	6614.36	31187.2	173421	142269	153159	185038	220829	99923.9	109488	175200	296031	123434	185416	403023	NaN	60783	66900.9	106096	21039.9	83724.3	100144	80852.6	NaN	45460.1	34361.3	58356.7	87351.5	154739	104901	198556	76062.7	168603	130625	192262	178788	340731
A2A8L5	Ptprf	Receptor-type tyrosine-protein phosphatase F	PTPRF_MOUSE	259477	386041	347024	346484	176862	275100	185065	187046	59579.5	115160	65009.1	117487	336255	298029	309934	318559	364756	382769	371220	373299	162265	191339	222697	265735	511841	356848	462523	364611	258629	261851	247718	225668	84712.5	181328	153361	143785	311309	343411	330823	306801	403938	575825	500553	718493	308953	391017
A2A8U2	Tmem201	Transmembrane protein 201	TM201_MOUSE	NaN	NaN	NaN	NaN	3136.64	NaN	3447.48	NaN	NaN	NaN	NaN	5750.39	18693.6	8155.48	11449.1	14059.6	250894	73974	168550	159585	166624	121015	150553	242727	NaN	NaN	NaN	NaN	NaN	NaN	NaN	NaN	NaN	3099.51	5330.44	NaN	7688.72	8844.04	8945.32	8981.65	84456.6	157961	157505	171651	198647	228242
A2A8Z1	Osbpl9	Oxysterol-binding protein-related protein 9	OSBL9_MOUSE	394517	249032	396482	301472	335286	308095	305230	391152	50004.3	52429	44047.4	83389.9	42993.7	32218.4	28428.7	46893	78876.6	40258.8	84449.6	80449.6	27835	10754.4	22686.1	29823.5	545242	439193	471737	249024	522447	652364	476499	529856	55450.7	108841	89493.6	102119	38376.1	70408	52372.3	59532.9	55043.1	74994.2	77599	97148.6	25299.6	23401.8
A2A974	Cyp4a12b	Cytochrome P450, family 4, subfamily a, polypeptide 12B	A2A974_MOUSE	NaN	NaN	NaN	NaN	NaN	NaN	NaN	NaN	NaN	NaN	NaN	NaN	7212.38	9867.13	8159.01	10272.1	4999.87	5014.84	3348.35	NaN	NaN	NaN	NaN	NaN	NaN	NaN	NaN	NaN	NaN	NaN	NaN	NaN	NaN	NaN	NaN	NaN	14613.6	7356.72	12205.3	NaN	6309.04	NaN	8746.59	4820.25	NaN	NaN
A2A9C3	Szt2	KICSTOR complex protein SZT2	SZT2_MOUSE	820077	927477	789033	913948	354470	196294	150690	307545	75246.1	45082.8	36958.9	62397	73689.2	45922.7	42117.1	43257.8	105885	27423	31099	77632.8	25296.4	6384.23	6299.66	15231.9	1.07646e+06	790156	955562	789414	174706	287866	211987	277352	47748.4	68020.4	58843.9	102250	34132.4	59748.6	55000.3	64392.5	22739.5	49605.4	34683.8	67585.3	8265.02	NaN
A2A9F4	Kdf1	Keratinocyte differentiation factor 1	KDF1_MOUSE	NaN	NaN	NaN	NaN	NaN	NaN	15623.7	NaN	100112	108989	8890.42	NaN	146221	168280	143853	170218	17333.9	69763.8	65595.1	63801.6	NaN	39733.3	20588.2	33070.1	NaN	NaN	8662.73	NaN	NaN	18776.9	NaN	7568.52	NaN	19524.4	30001.5	37611.5	144489	158754	152191	147677	53756.3	72852.8	72152.7	89264.5	19396.5	10693
A2AAE1	Kiaa1109	Transmembrane protein KIAA1109	K1109_MOUSE	NaN	NaN	NaN	NaN	NaN	NaN	NaN	7045.85	NaN	2690.96	NaN	NaN	29920.5	32599.2	36400.8	27626	93132.7	95998.1	93216.1	89539.1	17106.7	26090.6	21451.3	33305.3	NaN	NaN	NaN	NaN	NaN	NaN	12545.7	7241.95	NaN	5789.76	NaN	6364.92	28945.1	34757.5	38807.2	36986.7	106855	123086	108317	109946	30680.9	5277.94
A2AB59	Arhgap27	Rho GTPase-activating protein 27	RHG27_MOUSE	46663.3	34561.7	67703.6	99629.7	87566.2	91900.6	89361	98791.3	NaN	NaN	NaN	NaN	NaN	NaN	NaN	NaN	26202.3	46694.5	51863.3	46781.5	4719.77	NaN	10662.2	NaN	106931	108214	82138.7	95952.2	104260	123073	123077	87002.4	NaN	NaN	5027.6	4059.9	NaN	4725.18	NaN	NaN	24450.4	36893.8	19508.9	34510.3	NaN	NaN
A2ABV5	Med14	Mediator of RNA polymerase II transcription subunit 14	MED14_MOUSE	NaN	NaN	NaN	NaN	116645	65888.4	109174	120272	NaN	NaN	NaN	NaN	NaN	NaN	NaN	NaN	125939	64014.6	78589.9	95616.9	1023.75	NaN	2610.24	26549.4	NaN	NaN	17102.7	20009.6	113108	63039.3	76989.5	106610	NaN	NaN	NaN	4785.38	NaN	NaN	NaN	NaN	11003	107093	100479	87016.8	13096.6	4666.98
A2ACQ1	Dhx35	DEAH (Asp-Glu-Ala-His) box polypeptide 35	A2ACQ1_MOUSE	NaN	NaN	NaN	10297.7	62759.3	89302.7	61803.2	42643.8	NaN	NaN	NaN	NaN	NaN	NaN	NaN	NaN	127102	35058.7	3872.68	78949.6	NaN	16257.7	15408.5	NaN	NaN	NaN	10026.7	NaN	109105	34407.4	115247	28270.7	NaN	NaN	NaN	NaN	NaN	NaN	NaN	NaN	NaN	41904	111237	87518.3	16920.6	NaN
A2ADF7	Slc25a34	Solute carrier family 25 member 34	S2534_MOUSE	NaN	NaN	NaN	NaN	12658.5	13781	NaN	NaN	NaN	NaN	1211.23	10663.3	130160	150573	120730	142128	NaN	NaN	34073.4	NaN	NaN	NaN	NaN	NaN	NaN	NaN	NaN	NaN	NaN	NaN	5805.5	NaN	9322.67	NaN	NaN	NaN	138786	148914	151628	129110	52047.7	NaN	NaN	23437.7	NaN	NaN
A2ADY9	Ddi2	Protein DDI1 homolog 2	DDI2_MOUSE	229045	182901	172591	188605	93003.3	39315.8	NaN	48919.7	36459.1	32925	29915.5	50002.7	47793.3	35999.9	4240.81	33760	NaN	6943.34	6953.03	NaN	24894.5	23284.3	8382.02	25360.9	238965	179955	221900	156645	32589.8	6736.5	5808.55	18404.2	4375.42	60105.3	40810.3	55369.9	39185.7	5065.96	40153.5	37329.6	NaN	NaN	8597.1	NaN	27100.3	NaN
A2AEP0;A2BHD2	Obp1b;Gm14743	Odorant-binding protein 1b;Predicted gene 14743	OBP1B_MOUSE;A2BHD2_MOUSE	NaN	44394.1	NaN	NaN	NaN	NaN	NaN	NaN	NaN	3067.79	NaN	NaN	NaN	NaN	NaN	NaN	NaN	NaN	NaN	NaN	NaN	2973.79	NaN	NaN	27351.8	25458.6	NaN	26087.6	NaN	NaN	NaN	NaN	NaN	NaN	NaN	4823.94	NaN	NaN	NaN	NaN	NaN	NaN	NaN	NaN	NaN	NaN
A2AF33;Q8C0W0	Tmsb15b1;Tmsb15l	Thymosin beta;Thymosin beta 15b-like	A2AF33_MOUSE;Q8C0W0_MOUSE	48224.6	34351.9	41488.6	40670.8	NaN	NaN	NaN	NaN	NaN	NaN	NaN	12290.5	NaN	NaN	NaN	NaN	NaN	NaN	NaN	NaN	NaN	NaN	NaN	NaN	35961.9	60286.6	42582.9	49715.9	NaN	NaN	NaN	NaN	NaN	NaN	NaN	13959.3	NaN	NaN	NaN	NaN	NaN	NaN	NaN	NaN	NaN	NaN
A2AF47	Dock11	Dedicator of cytokinesis protein 11	DOC11_MOUSE	NaN	NaN	NaN	NaN	1786.11	1492.72	NaN	2012.03	NaN	NaN	NaN	NaN	NaN	NaN	NaN	NaN	1127.82	NaN	NaN	1383.65	NaN	NaN	NaN	NaN	NaN	NaN	NaN	NaN	1389.08	1519.98	1468.33	1813.34	NaN	NaN	NaN	NaN	NaN	NaN	NaN	NaN	NaN	2440.03	1575.98	1979.81	NaN	NaN
A2AFK4	Mtg2	GTP binding protein 5, isoform CRA_a	A2AFK4_MOUSE	189527	NaN	NaN	NaN	10044	12593.9	12150.9	16014.3	NaN	NaN	1731.69	NaN	7263.93	10353.4	10234	13820.5	28944.1	40020.4	29513.1	21393.6	NaN	6091.24	7067.65	5501.34	7681.57	2895.58	NaN	2420.12	9990.8	20534.8	16864.1	11354	1805.07	NaN	NaN	NaN	7895.12	8918.87	12470.6	7883.3	30382.6	30168.7	45861.5	46869	9602.68	NaN
A2AGA4	Rhbdl2	Rhomboid-related protein 2	RHBL2_MOUSE	NaN	NaN	NaN	NaN	NaN	NaN	NaN	NaN	NaN	2735.11	NaN	4557.58	47561.6	49613.3	41763.3	47058.6	4207.6	NaN	4193.73	NaN	3449.96	4289.08	NaN	NaN	NaN	NaN	NaN	NaN	NaN	NaN	NaN	NaN	NaN	6522.07	NaN	4540.47	32928.1	49617.2	44538	49622.4	NaN	10126.4	NaN	NaN	7388.74	5780.86
A2AGH6	Med12	Mediator of RNA polymerase II transcription subunit 12	MED12_MOUSE	NaN	NaN	NaN	NaN	74670.5	50615.4	65812.1	87480.8	NaN	NaN	NaN	6019.67	NaN	NaN	NaN	NaN	41652.8	26049.9	22828.1	36164.4	2653.54	28668.9	24649.4	3633.54	NaN	NaN	NaN	NaN	74594.9	94679.4	75132	75499.5	NaN	NaN	NaN	NaN	NaN	NaN	NaN	NaN	14405.8	39118.5	28864.8	42827.5	38959.7	NaN
A2AGT5	Ckap5	Cytoskeleton-associated protein 5	CKAP5_MOUSE	123787	103312	116430	107453	1.01045e+06	905696	974693	1.19287e+06	33929.3	28794.9	27402.3	67640.8	162515	121025	91584.7	112083	408629	223651	219795	326769	108853	75521.5	58554	103334	167068	111022	118968	137447	992884	1290026	1.07803e+06	1.13617e+06	22892.7	56551.1	52984.5	54333.8	139223	121275	119772	155490	183900	343456	263509	395605	65070.5	116434
A2AHG0	Lzts3	Leucine zipper putative tumor suppressor 3	LZTS3_MOUSE	NaN	NaN	11096.1	12139.5	128146	139576	164463	152510	NaN	2360.84	NaN	3765.6	NaN	NaN	NaN	NaN	101602	158792	83492.1	82537.9	11318.2	15515.9	NaN	43817.1	11279.1	NaN	NaN	NaN	144656	84871.5	139820	101288	1490.69	NaN	NaN	6337.65	NaN	NaN	NaN	NaN	154846	155771	111628	144067	NaN	14625.1
A2AI08	Tprn	Taperin	TPRN_MOUSE	NaN	NaN	NaN	NaN	2763.32	6568.37	6149.21	5081.95	NaN	NaN	NaN	2346.33	NaN	NaN	NaN	NaN	43645.5	75764.9	57201.3	52737.1	13664.4	5052.26	5157.78	NaN	NaN	NaN	NaN	NaN	41309.8	4149.54	5721.41	2998.99	NaN	NaN	NaN	NaN	NaN	NaN	NaN	NaN	60945	72166.3	26670.3	51386.8	20126.8	23541.8
A2AIL4	Ndufaf6	NADH dehydrogenase (ubiquinone) complex I, assembly factor 6	NDUF6_MOUSE	13592.8	NaN	13314.7	4763.05	13155.8	23711	5711.58	23483.5	5794.86	55650.4	27250	55440.7	67827.4	127517	134882	129969	76976.2	111011	73150.3	63918	4172.84	6334.56	8444.26	5327.11	4194.06	NaN	2830.81	42888.9	4756.78	36179.5	7119.67	27126.7	37757.7	77653.8	50557.3	66238.1	74745	111122	121152	115790	101474	123450	142826	127188	7994.25	8210.2
A2AIV2	Virma	Protein virilizer homolog	VIR_MOUSE	34716.2	42057.3	23217.9	32110.1	10201.6	8820.98	5782.59	10522	NaN	NaN	1008.79	2445.74	NaN	NaN	NaN	NaN	22734.8	6336.17	5496.49	18206.6	3584.83	6850.24	5031.19	5958.17	52395.1	25417.4	31058.3	33286.6	2415.57	11055.6	5229.22	14171	NaN	2039.34	NaN	1731.2	NaN	NaN	NaN	NaN	3831.83	13289.2	6100.16	20741.5	14259	7960.91
A2AIW0	Entr1	Endosome-associated-trafficking regulator 1	ENTR1_MOUSE	6005.72	NaN	5149.3	NaN	5208.82	10772.4	10797.8	13338.3	NaN	NaN	NaN	NaN	NaN	NaN	NaN	NaN	3598.55	3040.19	3027.89	NaN	NaN	NaN	NaN	NaN	7156.59	NaN	4856.38	4479.98	15972.3	5999.5	15690.4	7068.44	NaN	NaN	NaN	2741.6	NaN	NaN	NaN	NaN	4040.39	8993.91	3643.59	5395.76	NaN	NaN
A2AJ15	Man1b1	Endoplasmic reticulum mannosyl-oligosaccharide 1,2-alpha-mannosidase	MA1B1_MOUSE	NaN	3045.43	NaN	NaN	7761.14	1929.54	NaN	5006.11	NaN	0.342306	NaN	NaN	NaN	NaN	2568.33	NaN	23215	19347.4	13987.8	14068.6	NaN	3179.75	4903.14	8453.18	1449.27	2986.63	NaN	NaN	4547.47	5439.72	7944.52	8473.17	NaN	NaN	NaN	NaN	NaN	NaN	NaN	NaN	12299.1	17092.5	24639.9	28164.8	NaN	NaN
A2AJ88	Pnpla7	Patatin-like phospholipase domain-containing protein 7	PLPL7_MOUSE	NaN	NaN	NaN	NaN	NaN	NaN	NaN	NaN	NaN	NaN	NaN	NaN	NaN	NaN	NaN	NaN	26270.2	25550	23651	25596.4	NaN	7674.14	8296.6	15014.3	NaN	NaN	NaN	NaN	NaN	NaN	NaN	NaN	NaN	NaN	NaN	NaN	NaN	NaN	31170.3	32882.1	25914.2	38866.1	42986.5	30312.8	NaN	NaN
A2AJI0	Map7d1	MAP7 domain-containing protein 1	MA7D1_MOUSE	49144	35335.6	51157.6	38978.8	26087.3	12708.1	15444	28040.9	11578.6	7602.42	7959.41	15412.2	NaN	NaN	NaN	NaN	92155.6	39611.8	35951.2	53417.2	73523	14197.5	20378.7	91134.4	38734.3	51081.3	NaN	45305.6	13211.8	33666.7	25941.6	25728.8	7527.18	15663.4	9846.67	22721.3	NaN	NaN	NaN	NaN	59607.6	52710.1	62348.5	128990	39340.9	19922.4
A2AJL3	Fggy	FGGY carbohydrate kinase domain-containing protein	FGGY_MOUSE	785947	732869	605541	862843	72505.8	15841.3	22876.6	64187.3	20119.1	25799.5	16994.6	29983.1	270355	197546	66563.5	160076	39845.9	44550.9	11345.3	NaN	NaN	NaN	NaN	NaN	923846	660023	802258	665659	24159.5	64888	29650	65278.5	16905.5	50168	39813.6	47708.7	102785	217111	137190	4498.8	11829.8	13879.9	NaN	17022.1	76673.9	NaN
A2AJN7	Slc4a11	Sodium bicarbonate transporter-like protein 11	S4A11_MOUSE	NaN	NaN	NaN	2290.79	NaN	NaN	NaN	NaN	NaN	NaN	NaN	NaN	28833.7	50111.8	54618.2	53690.6	71929	116135	118614	108042	NaN	29309	27780.3	37316.9	NaN	NaN	NaN	NaN	NaN	NaN	NaN	NaN	NaN	NaN	NaN	NaN	46183.8	52099.2	53866.3	32891.1	69132	171942	177464	155704	6324.66	26885.9
A2AJQ3	Dpy19l4	Probable C-mannosyltransferase DPY19L4	D19L4_MOUSE	NaN	NaN	24452.2	NaN	NaN	NaN	NaN	NaN	NaN	NaN	NaN	NaN	NaN	NaN	NaN	NaN	35385.7	21590.9	28160.1	24570.9	11933.4	NaN	12080.1	12446.8	NaN	NaN	NaN	30004.8	NaN	NaN	NaN	NaN	NaN	NaN	NaN	NaN	NaN	NaN	17475.5	NaN	NaN	34264.9	35431.9	39011.8	17068.4	NaN
A2AK42;A2AK44;Q8C5N3	Gm13697;Gm13695;Cwc22	Predicted gene 13691;Predicted gene 13695;Pre-mRNA-splicing factor CWC22 homolog	A2AK42_MOUSE;A2AK44_MOUSE;CWC22_MOUSE	NaN	16946.8	NaN	14897.6	12489.5	10254.9	NaN	NaN	NaN	NaN	NaN	NaN	NaN	NaN	NaN	NaN	29653	16397.5	21139	23173.4	NaN	5330.4	NaN	11055.3	17060.8	11834.9	NaN	12086.3	9895.18	NaN	12203.7	NaN	NaN	NaN	NaN	NaN	NaN	NaN	NaN	NaN	25552.6	31725.1	33289	42133.4	6002.52	11152.1
A2AKG8	Focad	Focadhesin	FOCAD_MOUSE	35546.3	34844.6	23225.2	29845.9	67559.8	60266.8	48120.2	75829.5	3392.06	NaN	NaN	13873.2	11179.1	NaN	NaN	NaN	38745.4	20035.9	29262.4	34265.3	12155.5	16916.3	7707.29	19436.7	16431.1	35247.5	50938.6	31255.4	56876	89794.5	52551.9	65939.6	NaN	NaN	14169.5	12286.3	16090.8	NaN	NaN	NaN	3895.81	40522.9	51941.1	48485.7	18840.3	19119.2
A2AKK5	Acnat1	Acyl-coenzyme A amino acid N-acyltransferase 1	ACNT1_MOUSE	84834.1	234528	NaN	284275	3798967	2.93001e+06	4.13357e+06	3809504	87333.5	69433.2	40625	29786.4	130224	243532	39128.2	174271	813475	1.40216e+06	756765	897121	190882	NaN	NaN	73322.2	427951	289596	480499	166860	4.20693e+06	5006979	4.94026e+06	3.36298e+06	86327.7	103048	130743	117836	221443	210787	262859	149237	1.27756e+06	1.35213e+06	1.72832e+06	1.08548e+06	101140	134998
A2AKQ0	Slc35d1	UDP-glucuronic acid/UDP-N-acetylgalactosamine transporter	S35D1_MOUSE	NaN	NaN	NaN	NaN	NaN	NaN	NaN	NaN	NaN	NaN	NaN	NaN	15787.9	17841.7	11424.2	15281.7	NaN	NaN	NaN	5283.27	NaN	NaN	NaN	NaN	NaN	NaN	NaN	NaN	NaN	NaN	NaN	NaN	NaN	NaN	NaN	NaN	12678.8	17651.3	14981.8	13961.4	NaN	NaN	NaN	NaN	NaN	NaN
A2ALK8	Ptpn3	Tyrosine-protein phosphatase non-receptor type 3	PTN3_MOUSE	NaN	10175.2	NaN	NaN	15356.1	15321.6	13463.6	22989.7	NaN	NaN	NaN	NaN	NaN	NaN	NaN	NaN	36578.9	36656.8	44891.9	36747.9	7993.22	NaN	NaN	NaN	25783.7	NaN	NaN	NaN	18501.8	30124.9	26665.4	24870	NaN	NaN	NaN	NaN	NaN	NaN	NaN	NaN	33159.3	71455.8	57385.2	69748.4	NaN	NaN
A2ALS5	Rap1gap	Rap1 GTPase-activating protein 1	RPGP1_MOUSE	96491.2	88474.3	73069.1	76981.4	12378.5	17137.8	NaN	NaN	3130.06	4235.31	3077.45	9250.13	27736.1	19819.9	11195	5867.8	NaN	18019	17565	17241.3	NaN	NaN	NaN	NaN	106198	86462.8	105705	98550.2	15125.7	18215.1	NaN	NaN	NaN	6951.35	11722.5	NaN	NaN	30116.1	25754.4	6994.96	NaN	NaN	NaN	NaN	NaN	NaN
A2ALU4	Shroom2	Protein Shroom2	SHRM2_MOUSE	19945.7	2916.8	3583.3	13409.2	30248.2	66585.5	59899.5	55050.4	3111.61	6452.83	8817.69	15292.6	NaN	12605.6	NaN	NaN	35966.6	67105.9	58936.9	16136.5	6144.51	13332.2	11716.6	NaN	5865.01	26997.9	33543.9	26751.1	65890.9	86077.5	72395.8	56760.3	3596.09	13190.5	5218.77	6941.58	NaN	NaN	NaN	NaN	54713.2	63250.8	54248.3	50679.2	26279	16713
A2ALW5	Dnajc25	DnaJ homolog subfamily C member 25	DJC25_MOUSE	NaN	NaN	NaN	NaN	86532.6	NaN	NaN	NaN	NaN	NaN	NaN	NaN	174954	231795	159890	209695	160501	184671	158140	151077	NaN	77090.9	54201.4	45862.6	NaN	NaN	NaN	NaN	43105.7	NaN	NaN	NaN	NaN	NaN	30071.8	36300.8	216437	191904	248281	120351	236917	249825	260402	201895	80991.5	45729.4
A2AN08	Ubr4	E3 ubiquitin-protein ligase UBR4	UBR4_MOUSE	171545	147983	57035.4	64370.2	45541	53937.3	49371.2	53920.9	61654.4	11203.2	5751.88	111485	52662.3	13908.3	18828.3	49060.9	76919.5	57534.9	52465.2	58717.9	43334.8	48302	41015.3	81017.9	68898	75099.5	69263.3	52019.1	54642.2	67926.2	63761.3	66773.7	7514.91	187794	21967.7	170795	46215.3	55828.1	59917.5	72546.4	41498.9	78573.2	69960.6	63959	57710.8	75678
A2ANY6	Mdn1	Midasin	A2ANY6_MOUSE	NaN	54585.8	NaN	41591.6	10269.1	NaN	6407.88	7685.25	NaN	NaN	NaN	NaN	NaN	NaN	NaN	NaN	7746.32	4381.06	6120.08	5853.17	NaN	NaN	NaN	NaN	NaN	NaN	27872.4	NaN	NaN	8066.3	6349.1	NaN	NaN	NaN	NaN	NaN	NaN	NaN	NaN	NaN	NaN	8501.22	6301.46	7642.65	NaN	NaN
A2APT9	Klhdc7a	Kelch domain-containing protein 7A	KLD7A_MOUSE	66452.2	293501	248429	204368	98708	173195	155826	170192	37778.9	56279	49589.9	72311.8	70054.9	102886	72932.6	82166.2	59036.3	120293	85579.7	75444.2	7094.86	39557.9	35345.5	36085.9	208203	186316	293570	185761	233656	196481	218444	261858	50467.9	72115.2	85050.8	70033	76259.5	80641.7	83835.7	60394.3	86226.2	57863.1	93673.7	54077.2	14116.8	24697.6
A2APV2	Fmnl2	Formin-like protein 2	FMNL2_MOUSE	NaN	NaN	19504.7	4651.47	81036.3	55513.5	69309.5	94552.1	NaN	6589.81	5718.97	15426.9	27962	NaN	20807.5	27824	110468	90014.3	102886	121744	75999.1	59984.1	56337.4	102140	NaN	34902.5	38222.8	NaN	76496.5	98600.1	83944.7	88636.9	5061.5	12625.7	17437	NaN	8852.92	26701.7	NaN	21698.3	100784	134442	133121	153845	83032.5	109704
A2APY7	Ndufaf5	Arginine-hydroxylase NDUFAF5, mitochondrial	NDUF5_MOUSE	97291.9	108859	67815.5	113806	28176.4	36546.5	23279.3	25473.5	33936.9	67715.9	47639.9	72064	132755	148985	124185	118216	28456.1	25000	20785.7	25548.4	NaN	NaN	NaN	NaN	158620	109197	141422	106630	38682.3	37743.9	36077.3	22432.7	50679	96310.4	101501	112874	148947	153294	159028	126539	22135.2	29893.7	34456.7	40350.1	NaN	NaN
A2AQ07	Tubb1	Tubulin beta-1 chain	TBB1_MOUSE	51996.5	54203.9	NaN	13442	NaN	NaN	NaN	NaN	NaN	5118.26	NaN	6978.64	NaN	NaN	NaN	NaN	12303.3	24829.2	NaN	NaN	25366.8	12565.4	NaN	12443.3	11622.2	53267.9	NaN	15511.8	NaN	NaN	NaN	11131.7	NaN	9328.17	NaN	NaN	NaN	NaN	NaN	NaN	NaN	22975.8	NaN	21996.5	18365.7	43439.6
A2AQ19	Rtf1	RNA polymerase-associated protein RTF1 homolog	RTF1_MOUSE	89895.8	128414	117867	141852	11415.7	NaN	17455.5	8340.28	8990.9	NaN	NaN	14841.2	NaN	NaN	NaN	NaN	40850.9	NaN	NaN	29542	16491.9	12186.9	NaN	21022	124727	137043	141783	131612	NaN	18739.2	23260.8	NaN	NaN	NaN	NaN	15508	NaN	13249.4	NaN	NaN	NaN	NaN	NaN	30908.3	NaN	24956.5
A2AQ25	Skt	Sickle tail protein	SKT_MOUSE	199627	188589	192229	229662	128289	167341	172993	150013	98733.4	85561.6	91056.7	115001	48012.3	96212.9	19190.5	68148.2	156666	253666	230201	209321	300447	305845	333186	395311	197760	247355	225068	215106	199297	233646	220522	215649	66878.4	147075	139398	173808	NaN	77819.7	60134.9	43485.4	200566	274014	316844	233414	432478	465232
A2AR02	Ppig	Peptidyl-prolyl cis-trans isomerase G	PPIG_MOUSE	44950.1	20017.3	24980.1	35667.8	4011.22	NaN	NaN	NaN	4681.49	NaN	NaN	NaN	NaN	NaN	NaN	NaN	27289.7	19299.1	24166.2	22014.3	NaN	NaN	NaN	NaN	30021.9	35632.6	26137.5	37644.6	NaN	NaN	NaN	NaN	NaN	NaN	NaN	NaN	NaN	NaN	NaN	NaN	13823.2	26654.9	32119.6	36444.1	NaN	NaN
A2ARA8	Itga8	Integrin alpha-8	ITA8_MOUSE	48080	NaN	49022.3	18101.4	23480.3	41252.3	3621.31	174701	NaN	8168.84	2329.33	22770.1	236947	188511	138031	196484	93515.3	69493.4	79654.8	109569	225883	230102	204355	322805	NaN	NaN	8920.88	NaN	108743	200703	22509.8	121286	216312	40540.8	21462.5	32634.9	119922	191831	161864	175274	85302.9	109601	91142.4	91556.2	343227	356844
A2ARI4	Lgr4	Leucine-rich repeat-containing G-protein coupled receptor 4	LGR4_MOUSE	NaN	NaN	6529.75	NaN	NaN	NaN	NaN	NaN	NaN	3503.29	1774.25	NaN	97069.2	101363	113920	118940	34576	167017	31102.8	NaN	8922.55	49320.8	40103.9	10261.1	NaN	NaN	NaN	NaN	NaN	NaN	NaN	NaN	NaN	NaN	NaN	10596.1	90066.1	110558	117983	123269	32736	45668	57886.2	56928.1	NaN	NaN
A2ARV4	Lrp2	Low-density lipoprotein receptor-related protein 2	LRP2_MOUSE	4.80288e+06	3.84023e+06	4423213	4800321	4.11122e+06	2187507	2.00072e+06	3.09702e+06	802682	855008	685586	1.86091e+06	6344598	4795988	4170931	4584880	3550719	1.60971e+06	1.95847e+06	2.68476e+06	1698749	1.00339e+06	1.28439e+06	1.87621e+06	4195208	3.81448e+06	4.26528e+06	3.88438e+06	2.24957e+06	2.78103e+06	2.83611e+06	3.01444e+06	766001	1.68441e+06	1.13498e+06	1.87265e+06	3.63244e+06	4.89758e+06	5.04064e+06	4.47632e+06	1.86907e+06	2636705	2409816	3.26133e+06	1.6734e+06	1.41063e+06
A2AS37	AI182371	Expressed sequence AI182371	A2AS37_MOUSE	26637.4	23784.9	16516.5	16727.5	NaN	NaN	NaN	NaN	1875.34	NaN	NaN	NaN	NaN	NaN	NaN	NaN	NaN	NaN	NaN	NaN	NaN	NaN	NaN	NaN	29201.4	29867.2	30537.6	22758.8	NaN	NaN	NaN	NaN	NaN	NaN	2575.7	NaN	NaN	NaN	NaN	NaN	NaN	NaN	NaN	NaN	NaN	NaN
A2ASQ1	Agrn	Agrin	AGRIN_MOUSE	782825	970683	809556	920246	1433931	1.48106e+06	1.36172e+06	1.67235e+06	222245	326535	261941	600694	701984	634989	640069	766270	4804754	5083809	3.50281e+06	4.01935e+06	5.95666e+06	6584670	6735740	7737628	1197418	1.07266e+06	1.20579e+06	879082	1.8448e+06	2301261	1.82222e+06	1.83619e+06	362096	798724	680476	762222	506878	711716	648510	608852	4355298	6.62403e+06	4.80295e+06	5.04801e+06	12293933	11790544
A2ASS6	Ttn	Titin	TITIN_MOUSE	NaN	NaN	NaN	NaN	NaN	NaN	NaN	NaN	NaN	NaN	NaN	NaN	NaN	NaN	3093.62	619.338	15273	NaN	1896.77	NaN	NaN	NaN	1102.1	NaN	91590.4	NaN	17157.5	5431.5	60049.1	45098.8	10052.2	NaN	1645.39	NaN	NaN	NaN	NaN	NaN	NaN	NaN	44647.8	NaN	NaN	NaN	100070	NaN
A2ASZ8	Slc25a25	Calcium-binding mitochondrial carrier protein SCaMC-2	SCMC2_MOUSE	NaN	NaN	NaN	NaN	NaN	NaN	NaN	NaN	NaN	NaN	NaN	NaN	17066.6	153922	36096	53198	NaN	NaN	NaN	NaN	NaN	NaN	NaN	NaN	NaN	NaN	NaN	NaN	NaN	17025.1	NaN	NaN	3267.5	NaN	NaN	NaN	43438.1	117216	102729	65476.9	NaN	NaN	NaN	13254.5	NaN	NaN
A2AT37	Upf2	UPF2 regulator of nonsense transcripts homolog (Yeast)	A2AT37_MOUSE	231883	206683	260229	215432	272692	231704	227941	946666	38562	56731.3	31348.7	79610.9	77367.7	17024.4	64395	53966.4	210707	250151	285008	305629	202528	69855.1	71907.9	82058.5	206222	305828	316506	286987	285328	1.1516e+06	303024	980281	20785.1	87421.7	54642.6	96103.4	13251.6	310992	28186.7	26224.5	177864	289312	283061	291625	153223	94204.1
A2ATK9	Fam171a1	Family with sequence similarity 171, member A1	A2ATK9_MOUSE	NaN	12812.7	3667.12	NaN	12532.5	8924.82	7903	3550.88	9093	9628.4	5344.84	10769.5	88675.6	85087.5	74141.1	90136.6	69244.5	103119	90058.7	59139	30906.1	27756.3	33076.3	56567.2	NaN	NaN	NaN	22112.8	7850.22	NaN	10128.3	11361.9	6683.69	17942.3	11452.8	15427.5	65157.2	99911.5	90975.5	83587.2	100470	153623	143976	148670	33547	47467.9
A2ATU0	Dhtkd1	Probable 2-oxoglutarate dehydrogenase E1 component DHKTD1, mitochondrial	DHTK1_MOUSE	137143	89129.1	121186	115371	50893.8	31513.2	43912.5	41814.2	16111.6	27195.4	16030.7	38219.1	116117	123109	116035	99126.2	19416.4	695.37	7128.17	NaN	NaN	26055.2	NaN	71914.9	116962	56080.1	101175	98848.3	43344.4	34987.6	44251.8	66511	8193.59	27379.9	25912.8	57766.9	116678	118990	162918	141471	NaN	9562.6	NaN	15109.2	NaN	NaN
A2AVA0	Svep1	Sushi, von Willebrand factor type A, EGF and pentraxin domain-containing protein 1	SVEP1_MOUSE	368692	NaN	NaN	NaN	NaN	59220.4	NaN	NaN	NaN	25920.7	79782.6	172710	NaN	NaN	NaN	NaN	92268.4	NaN	59006.6	103043	569996	886946	1.08207e+06	1.1015e+06	NaN	NaN	NaN	NaN	NaN	80112.2	NaN	87517.1	NaN	48833	58146.4	69501.8	NaN	NaN	NaN	NaN	56039.2	90628	62330.2	83314.4	1.19667e+06	1.50005e+06
A2AWA9	Rabgap1	Rab GTPase-activating protein 1	RBGP1_MOUSE	15531.1	13310.4	11137	13845.2	3828.71	NaN	2283.2	3251.51	NaN	NaN	NaN	3616.29	NaN	NaN	NaN	NaN	3496.5	NaN	3037.78	NaN	NaN	NaN	NaN	NaN	18334.8	13876.7	16111.2	15044.6	NaN	3899.22	NaN	2274.65	NaN	3380.29	3461.52	NaN	NaN	3558.03	NaN	NaN	NaN	NaN	NaN	9380.22	NaN	NaN
A2AWP8	Arhgef10l	Rho guanine nucleotide exchange factor 10-like protein	ARGAL_MOUSE	16013.9	32509.8	13159.8	12576.6	87107.3	81969.6	60457.7	69107.9	NaN	3912.43	NaN	49503.5	8973.68	NaN	8876.22	9607.57	124572	77967	94396.8	99512.7	7183.16	12395.3	21483.6	9632.89	15540.3	14321.5	15786.1	11766.7	64251.9	88696.4	91724.5	75047.4	NaN	6756.22	7024.83	7641.02	NaN	NaN	8217.23	8191.85	74067.3	134803	108466	123728	20623.1	22068.4
A2AX52	Col6a4	Collagen alpha-4(VI) chain	CO6A4_MOUSE	402492	398817	371231	458082	355877	347737	310195	401747	235071	376248	300693	631350	1.93553e+06	1289851	1.26584e+06	1.515e+06	558733	483938	412621	505304	212557	154648	233243	323476	358558	369147	374489	351661	333743	428192	380028	397448	267394	809242	647942	942615	1068032	1461392	1.44094e+06	1.34889e+06	413571	463633	483245	613298	180643	201483
A2BDX3	Mocs3	Adenylyltransferase and sulfurtransferase MOCS3	MOCS3_MOUSE	113163	92903.3	81316.1	92260.4	55689.2	42240.1	45931.7	64078.7	NaN	NaN	2345.01	NaN	NaN	NaN	NaN	NaN	33974	15315.6	18388.8	6641.06	19527.6	21189.4	18998.5	NaN	117300	111746	99018.6	110288	47041	59094.3	53267.6	69081.9	NaN	NaN	9131.23	10454.6	13483.2	NaN	NaN	NaN	NaN	NaN	NaN	33375.9	NaN	24091.9
A2BE28	Las1l	Ribosomal biogenesis protein LAS1L	LAS1L_MOUSE	99327	93434.9	77178	89282.8	204814	199488	149162	195270	17276.5	25905.9	21344.8	53322.6	40861.2	NaN	4888.8	17021.8	411116	288492	288767	329740	74249.2	71170	81014.6	91706.2	93925.2	102089	79935.3	57856.6	201902	213159	177951	202628	14961.7	49498.8	39355.7	63313.5	NaN	41155.5	NaN	644.44	268607	401307	313651	333219	80401.2	83930.4
A2BH40	Arid1a	AT-rich interactive domain-containing protein 1A	ARI1A_MOUSE	NaN	1692.12	2187.72	NaN	252665	161490	179104	193714	6860.64	NaN	31700.4	77793.1	NaN	NaN	NaN	NaN	194525	137798	173908	200511	26551.1	103759	133877	185346	2779.23	NaN	49751.3	44695.2	211701	246938	172660	224645	NaN	2618.38	0.342819	80075.6	NaN	NaN	NaN	NaN	125278	188626	160490	202124	105769	168069
A2BIM8;A9R9W0;P02762;P04938;P11588	Mup18;Mup15;Mup6;Mup11;Mup1	Major urinary protein 18;Major urinary protein 15;Major urinary protein 6;Major urinary protein 11;Major urinary protein 1	MUP18_MOUSE;A9R9W0_MOUSE;MUP6_MOUSE;MUP11_MOUSE;MUP1_MOUSE	NaN	NaN	NaN	NaN	NaN	NaN	NaN	NaN	NaN	NaN	NaN	NaN	NaN	NaN	NaN	NaN	NaN	NaN	NaN	NaN	NaN	NaN	NaN	NaN	NaN	NaN	NaN	NaN	NaN	NaN	NaN	NaN	NaN	NaN	NaN	NaN	NaN	NaN	NaN	NaN	NaN	NaN	NaN	NaN	NaN	NaN
A2BIN1;P11589;Q4FZE8	Mup10;Mup2;Mup22	Major urinary protein 10;Major urinary protein 2;Major urinary protein 1	A2BIN1_MOUSE;MUP2_MOUSE;Q4FZE8_MOUSE	35507.6	50058.5	22565.9	23663.8	NaN	NaN	NaN	NaN	NaN	NaN	NaN	NaN	NaN	NaN	NaN	NaN	NaN	NaN	NaN	NaN	NaN	NaN	NaN	NaN	68107.5	61931.1	48011	47250.2	NaN	NaN	NaN	NaN	NaN	NaN	NaN	NaN	NaN	NaN	NaN	NaN	NaN	NaN	NaN	NaN	NaN	NaN
A2CE44;Q8C8V1	Zxdb;Zxdc	Zinc finger X-linked protein ZXDB;Zinc finger protein ZXDC	ZXDB_MOUSE;ZXDC_MOUSE	NaN	NaN	NaN	NaN	2850.03	NaN	NaN	NaN	NaN	NaN	NaN	NaN	NaN	NaN	NaN	NaN	7910.93	6688.99	6953.24	8113.78	NaN	NaN	NaN	NaN	NaN	NaN	NaN	NaN	NaN	NaN	NaN	NaN	NaN	NaN	NaN	NaN	NaN	NaN	NaN	NaN	NaN	8040.99	9149.32	8360.16	NaN	NaN
A2CEK7	Mup14	Major urinary protein 12	A2CEK7_MOUSE	NaN	NaN	NaN	NaN	NaN	NaN	NaN	NaN	NaN	NaN	NaN	NaN	NaN	NaN	NaN	NaN	NaN	NaN	NaN	NaN	NaN	NaN	NaN	NaN	NaN	NaN	NaN	NaN	NaN	NaN	NaN	NaN	NaN	NaN	NaN	NaN	NaN	NaN	NaN	NaN	NaN	NaN	NaN	NaN	NaN	NaN
A2CG49	Kalrn	Kalirin	KALRN_MOUSE	NaN	NaN	NaN	NaN	31744.6	42977.3	NaN	29632.4	11297.5	NaN	NaN	NaN	NaN	NaN	NaN	NaN	90376.7	81250.6	77960.6	86189.9	16301.2	16447.3	18070	35195.6	NaN	NaN	NaN	NaN	40871.8	37526.6	45447.2	33699.8	NaN	NaN	NaN	5102.04	NaN	NaN	NaN	NaN	90773.9	124105	116326	135749	15075	15527.2
A2CG63	Arid4b	AT-rich interactive domain-containing protein 4B	ARI4B_MOUSE	NaN	NaN	NaN	3384.26	13188.9	NaN	NaN	NaN	NaN	NaN	NaN	NaN	NaN	NaN	NaN	NaN	9916.72	3889.73	NaN	NaN	NaN	NaN	NaN	NaN	7890.47	14472.3	5899.32	7522.65	5440.94	10853.6	NaN	8170.56	NaN	NaN	NaN	NaN	NaN	NaN	NaN	NaN	5413.45	6490.08	NaN	8099.16	NaN	NaN
A2RSJ4	Uhrf1bp1l	UHRF1-binding protein 1-like	UH1BL_MOUSE	NaN	NaN	NaN	NaN	59557.1	44873.4	55684.6	69959.6	NaN	NaN	NaN	NaN	NaN	NaN	NaN	NaN	17069.6	11710	11610	19143.2	NaN	NaN	NaN	NaN	3926.9	1795.89	NaN	2961.02	59475.8	73223	81339.4	75718.9	NaN	NaN	NaN	NaN	NaN	NaN	NaN	NaN	6816.57	2070.62	23864.8	19789.7	NaN	NaN
A2RSQ0	Dennd5b	DENN domain-containing protein 5B	DEN5B_MOUSE	NaN	NaN	NaN	NaN	10615.3	10623.7	14292.2	13947.8	NaN	NaN	NaN	NaN	NaN	NaN	NaN	NaN	NaN	NaN	12345.8	12800.8	NaN	NaN	NaN	NaN	NaN	NaN	NaN	NaN	14381	19014.1	25296	11649.5	NaN	NaN	NaN	NaN	NaN	NaN	NaN	NaN	10914.9	9310.86	NaN	10290.7	NaN	NaN
A2RSY1	Kansl3	KAT8 regulatory NSL complex subunit 3	KANL3_MOUSE	NaN	NaN	NaN	NaN	18231.7	5687.61	5899.85	19916.4	NaN	NaN	NaN	NaN	NaN	NaN	NaN	4285.64	7381.58	5911.34	4292.89	3754.49	NaN	NaN	NaN	NaN	NaN	NaN	NaN	NaN	NaN	19467.3	6830.89	5989.7	NaN	NaN	NaN	NaN	NaN	NaN	NaN	NaN	4881.44	NaN	7367.98	NaN	NaN	NaN
A2RSY6	Trmt1l	TRMT1-like protein	TRM1L_MOUSE	NaN	NaN	NaN	NaN	49676.8	35138.3	26405.3	41559.1	NaN	NaN	NaN	NaN	NaN	NaN	NaN	NaN	41129.7	20140.3	26515.2	27299.7	NaN	NaN	NaN	NaN	NaN	NaN	NaN	NaN	31383.9	48242.4	36708.4	44065.2	NaN	NaN	NaN	NaN	NaN	NaN	NaN	NaN	19408.7	31709.4	22141.9	35761.7	NaN	NaN
A2RT67	Dennd3	DENN domain-containing protein 3	DEND3_MOUSE	NaN	NaN	4506.14	NaN	21936.9	29339.2	40735.3	54333.6	NaN	NaN	NaN	NaN	NaN	NaN	NaN	NaN	52285.6	39565.7	46990	33919	NaN	NaN	25863	NaN	NaN	12371.7	NaN	NaN	54680.8	57473.7	49330.7	65634.9	NaN	NaN	NaN	NaN	NaN	NaN	NaN	NaN	26108.3	45965	37729.6	53975.3	24373.8	NaN
A2TJV2	Palm3	Paralemmin-3	PALM3_MOUSE	96019.3	69434	79981.5	70737.7	56635.1	76245.6	67749.1	80974.7	46171.5	86569.1	62365.5	107104	335649	451494	370969	471440	101551	141123	151674	114082	60045.1	59574.1	87741.9	117868	119626	99555.3	99485.7	93003.8	91613.2	30409.7	28930	77462.3	75389.4	174096	132122	165189	376654	441833	515382	376690	129186	135398	202041	209363	99211.3	99666.9
A3KGB4	Tbc1d8b	TBC1 domain family member 8B	TBC8B_MOUSE	13415	21170	20393.7	25451	9451.23	NaN	NaN	NaN	3696.58	3116.07	NaN	8068.95	NaN	NaN	NaN	NaN	10396	NaN	NaN	7844.44	NaN	NaN	NaN	7764.79	NaN	28714.6	24518.1	21660.2	8084.7	NaN	NaN	NaN	NaN	10663.3	NaN	7479.8	NaN	NaN	NaN	NaN	NaN	NaN	NaN	9027.11	7439.53	3113.32
A3KGF7	Plcb2	1-phosphatidylinositol 4,5-bisphosphate phosphodiesterase beta-2	PLCB2_MOUSE	NaN	NaN	7942.63	21203.5	57548.9	43951.5	49335.8	56426.9	4946.35	NaN	NaN	9454.54	NaN	NaN	NaN	NaN	61053.4	NaN	46041	43698.4	20868.7	NaN	NaN	NaN	10995.4	NaN	NaN	43126.4	39992.1	58733.2	56715.2	60443	NaN	8459.19	NaN	NaN	NaN	NaN	NaN	6053.68	27963	36898.9	30697.9	43434.8	NaN	NaN
A3KGF9	Ccdc9b	Coiled-coil domain-containing protein 9B	CCD9B_MOUSE	NaN	NaN	NaN	NaN	NaN	NaN	NaN	NaN	NaN	NaN	NaN	NaN	NaN	NaN	NaN	NaN	NaN	NaN	NaN	NaN	23257.2	19431.8	NaN	NaN	NaN	NaN	NaN	NaN	NaN	NaN	NaN	NaN	NaN	NaN	NaN	NaN	NaN	NaN	NaN	NaN	NaN	NaN	NaN	NaN	24450.3	NaN
A3KGS3	Ralgapa2	Ral GTPase-activating protein subunit alpha-2	RGPA2_MOUSE	NaN	116458	46782.7	37816.1	148936	187424	148900	156995	11511.6	3874.92	3602.53	21987.1	NaN	NaN	NaN	NaN	95309.2	82139.4	90560.1	54348.2	39473.2	26146.5	42261.5	34119.5	18729.6	2600.34	23573.7	NaN	175704	177566	231333	183882	NaN	32852.4	11909.6	42726.5	NaN	NaN	NaN	NaN	61083.3	161903	91599.3	152536	40228.1	29556.8
A3KGV1	Odf2	Outer dense fiber protein 2	ODFP2_MOUSE	NaN	NaN	NaN	NaN	10538	11574.2	9330.03	14778.2	NaN	NaN	NaN	NaN	NaN	NaN	NaN	NaN	15098.4	6127.25	7160.09	11757.8	46531.9	36771.3	41549	39518.2	NaN	NaN	NaN	NaN	11820.3	17892.3	11021	9840.17	NaN	NaN	NaN	NaN	NaN	NaN	NaN	NaN	NaN	9851.19	6743.57	12274.3	80963.6	79245.9
A3KMP2	Ttc38	Tetratricopeptide repeat protein 38	TTC38_MOUSE	1051036	806187	968106	1.02248e+06	100359	60450.1	NaN	NaN	32848.3	50011.9	28886.9	72550.4	186284	185073	98282.8	59283.8	43750.8	11849.7	NaN	12990.4	NaN	NaN	NaN	2719.86	1.13414e+06	921029	987068	863891	31164.7	96713	99486.8	94456.8	38733.3	91752.2	68359.2	92191.8	58132.2	199721	31453.9	69717.6	NaN	NaN	13325.4	15839.1	NaN	NaN
A6H584	Col6a5	Collagen alpha-5(VI) chain	CO6A5_MOUSE	61726.3	15107.7	82087.8	135837	172623	26782.7	61699.9	73942.2	47320.2	19219	39079.2	41382.1	364.958	NaN	NaN	4491.44	100447	45070.5	34405.6	52510.9	2.61056e+06	492315	1.34872e+06	991981	NaN	90990.7	90519.7	64332.3	NaN	133092	21641.8	98292.1	1112.47	51645.7	33345.4	50879.2	12311.6	6072.63	NaN	NaN	13008.6	95889.1	33121.4	46601.3	335717	2.29861e+06
A6H5Z3	Exoc6b	Exocyst complex component 6B	EXC6B_MOUSE	NaN	NaN	47413.4	30816.1	281872	294561	262488	305704	31255.1	24011.4	38107.9	93120.5	41174.9	37035.2	35606.8	46064	209794	126285	201852	211985	108558	99276.2	93917.3	142257	21944.5	36192.2	65692.1	14542.7	318381	372506	344785	321604	35574.6	68815.2	69152.8	90745.1	31052.5	28893.7	82712.1	38588.1	208504	336949	285699	392932	74024.9	99784.5
A6H611	Mipep	Mitochondrial intermediate peptidase	MIPEP_MOUSE	305200	283928	332098	356135	110243	89195.4	31065.7	121574	81120.4	127181	76194.9	189974	177919	206278	157920	185918	51872.8	21185.7	9867.45	53619	40739.6	22493.8	24201.5	28076.5	554942	480851	396932	323735	99848.2	127747	115336	108555	105950	182691	166130	181820	135170	221846	272895	234599	11964.8	37547.2	30981.6	67091.3	42796.9	48926.5
A6H6E2	Mmrn2	Multimerin-2	MMRN2_MOUSE	78824	53660.9	63230	67344.1	244060	262287	185441	302875	30914.8	40133.4	38292.1	61492.9	118769	19962.9	65727.8	82766.8	789900	785090	683380	809389	163483	136336	124699	204702	38006.4	48413.8	66762.8	65032	269046	279553	139855	92926.3	45232.4	81591.8	83167.3	87937.6	33314.6	60675.6	37138.2	84522.3	813202	1294427	825758	813537	222117	237868
A6H8H2	Dennd4c	DENN domain-containing protein 4C	DEN4C_MOUSE	67960.7	60927.9	57805.5	66789.8	54987.2	55551.4	62994.8	58147.8	29413.2	23552.5	26354.5	51014.6	103410	NaN	119571	73583.6	47142.1	54653.1	49477.8	50461.1	29293.2	34833.1	12386	41824.6	56503.9	64782.7	68692.6	71564.6	71638.5	76599.3	69691.3	73629	30063.4	53197.3	45480.8	52274.4	9495.18	NaN	61122.9	42247.3	41010.8	58671.7	49587.1	60670.8	45394.6	16823.3
A6X935	Itih4	Inter alpha-trypsin inhibitor, heavy chain 4	ITIH4_MOUSE	452636	430317	332849	310454	198263	259037	177536	217847	29807	17359.2	5651.2	23159.4	39413.7	106113	14792.8	25597.4	110980	75016.6	59779.3	85456.3	80338.1	71118	83083.9	94484.4	770000	829845	451007	388885	432826	727650	294143	257473	33013.1	69774.8	30369.2	33715.9	31479.7	62411.6	26320	20483	104677	208900	96106.9	102233	207734	265715
A6ZI46	Aldoart1	Fructose-bisphosphate aldolase	A6ZI46_MOUSE	3.1757e+06	3.05999e+06	2.83401e+06	3.00899e+06	1.2238e+06	984798	698563	1.19689e+06	266869	262942	219972	213670	446207	374012	382623	293730	159648	178131	161419	135628	NaN	NaN	NaN	NaN	2.72895e+06	2937606	2.36184e+06	2.81402e+06	527093	603551	569220	613390	175757	431954	315636	448187	374839	459807	437308	387498	130952	146986	124688	131238	NaN	NaN
A8DUK4	Hbb-bs	Beta-globin	A8DUK4_MOUSE	496917184	579872320	357142784	356935328	52369384	22580552	20080036	23977464	66909340	48142000	43782076	33437038	15897634	20261212	11006792	8898574	6891888	4.24905e+06	3.10408e+06	4198981	8462793	4.13319e+06	3.26296e+06	3.4397e+06	157435568	296240064	278436768	518864736	3.75888e+06	15802709	8340009	30081802	11996094	40883660	31792356	66201076	3.99118e+06	12123798	10817022	23053694	1.25268e+06	3.97978e+06	2.38457e+06	6.21388e+06	2559138	2.8948e+06
A8Y5H7	Sec14l1	SEC14-like protein 1	S14L1_MOUSE	75525.7	79536	20440.9	37172.8	NaN	93986.3	128347	250249	26187.9	25997.7	28826.2	54670.6	9934.96	9728.28	25795.8	12008.9	NaN	39793.3	NaN	NaN	24819.9	13517.4	NaN	19901.4	136405	47321	76101.5	49804.1	23019	26309.2	15302.1	15737.4	24941.5	55100.9	36612.2	44712.9	11565.9	24062.1	7395.76	15148.1	17647.4	72719.6	367937	29006.9	17681.2	40771.4
B0QZW4	Supt3	Suppressor of Ty 3 (Fragment)	B0QZW4_MOUSE	NaN	NaN	NaN	NaN	14542.1	2025.31	16516.7	19716.7	NaN	NaN	NaN	NaN	NaN	NaN	NaN	NaN	6359.72	19030.6	16629.5	17778.1	1678.76	1501.1	NaN	6529.6	NaN	NaN	NaN	NaN	10439.8	22115.8	28714.9	23252.8	NaN	NaN	NaN	NaN	NaN	NaN	NaN	NaN	12581.4	19741.6	21208.2	20160.8	1319.22	14137.7
B1AR13	Cisd3	CDGSH iron-sulfur domain-containing protein 3, mitochondrial	CISD3_MOUSE	54213.4	45681.1	92896.5	40182.3	40147.8	55652.7	34578.4	42813	60270.7	75636.8	73015.5	121663	119938	275475	118645	166077	74374.7	90190.2	82646.1	61109	203192	197871	161878	159711	84697	47382.7	98845.2	94659.9	49126	55389.8	53306.3	48682.4	99913.5	125291	113578	136954	246268	295327	214773	284325	101704	134808	144587	125663	249756	216100
B1AR17	Chd3	Chromodomain helicase DNA-binding protein 3	B1AR17_MOUSE	89773.8	38077.2	128292	77099.9	251619	124605	154290	216944	15772.5	5690.72	NaN	6995.62	NaN	NaN	NaN	NaN	176271	61883.5	84391.3	110781	10577.8	NaN	NaN	18744.9	59411.7	60842.9	65264.9	63908.7	138830	212832	183155	195900	NaN	17064.2	NaN	24920.4	NaN	NaN	NaN	NaN	36936.1	113809	89093.1	133993	11870.9	NaN
B1ART2	Vps13d	Vacuolar protein sorting 13D	B1ART2_MOUSE	36414	71055.1	36260.8	49000.1	38061.9	37167.7	18262.6	40259.7	23471	14941.8	7059.1	39456.6	47042.7	96092.2	58122.9	85986.6	124155	152015	59283.7	96170.8	72111.1	67623	28122.7	125369	48249.2	42638.9	57937.2	40192.4	50602.2	53983.9	53216.1	41060.4	25513.6	49648.2	59450.6	57885	65427.3	64955.4	77171.4	57262.9	137165	161189	203507	80863.6	29934.3	75028.6
B1ARY8	Gm572	Predicted gene 572	B1ARY8_MOUSE	14335.6	31365.8	37313	27761.5	183693	201772	227299	192596	12462.1	216911	73864.2	274165	76861.9	65789.4	47430.2	171964	6.59589e+06	3127331	3678632	3957968	2.46414e+06	2.19436e+06	2.52221e+06	4463643	32937.7	22506.9	24035.1	16756.2	238818	144878	143078	157424	170102	213261	526700	263348	30465.9	52622.3	44760.6	45676.6	2.78014e+06	4346363	5261319	7.15933e+06	4.56338e+06	1.72252e+06
B1AUE5	Pex10	Peroxisome biogenesis factor 10	PEX10_MOUSE	NaN	NaN	NaN	NaN	NaN	NaN	NaN	NaN	NaN	NaN	NaN	NaN	NaN	NaN	NaN	NaN	NaN	6321.3	950.384	4367.63	NaN	NaN	NaN	NaN	NaN	NaN	NaN	NaN	NaN	NaN	NaN	NaN	NaN	NaN	NaN	NaN	NaN	NaN	549.129	NaN	9417.97	12569.2	13266.8	10926.3	NaN	NaN
B1AUN2	Eif2b3	Eukaryotic translation initiation factor 2B, subunit 3	B1AUN2_MOUSE	175218	172952	154073	190019	230405	174781	208628	201447	26904.2	20738.7	23749.9	49645.3	20984.7	NaN	2481.19	NaN	126357	116761	105822	122690	72533.8	15606.3	42411.7	NaN	236800	284355	306539	241253	299283	332468	248826	325960	29471.7	56796	12461.3	50840.7	12166.2	NaN	5497.5	17895.2	82115.6	120331	136275	173231	34032.6	37019.7
B1AV60	Nhs	NHS actin-remodeling regulator	B1AV60_MOUSE	42595.7	43433.8	55442.4	38829.2	NaN	54422.4	17782.5	10681.6	7735.61	16410.7	9125.65	7876.52	45830.8	71607.1	62246.8	35340.8	267707	404824	402674	261040	49400.1	193493	215039	180987	55044.6	47918.4	57023.3	38792.1	61351.4	2620.07	2446.72	7703.04	NaN	NaN	54594.3	44675.9	53793.6	56374.2	63771.3	58471.4	436823	386385	464751	413274	237998	108075
B1AVD1	Xpnpep2	Xaa-Pro aminopeptidase 2	XPP2_MOUSE	29579.4	NaN	13597.8	32477.1	21457.9	NaN	10942.9	21618.2	NaN	NaN	NaN	NaN	123558	117304	90090.9	115317	21831.5	NaN	NaN	104989	NaN	9068.8	47206.9	NaN	16397.3	17757.3	15439.5	31013.7	80875.3	11219	8459.92	NaN	NaN	NaN	NaN	NaN	91974.5	80317.9	78469.6	67132.4	NaN	92660.2	NaN	81244.3	59894.4	80290
B1AVK5	Col4a6	Collagen, type IV, alpha 6	B1AVK5_MOUSE	103755	101859	184632	152156	103476	169894	119847	132597	NaN	5460.73	NaN	14630.3	18614.9	9694.95	NaN	9275.48	50252.9	32706.4	41498.8	46174.7	103861	150970	208179	185767	226199	132764	139973	112556	108131	136728	103826	91986	2906.69	NaN	8404.68	7430.36	10679	7965.36	13459.8	7905.64	21820.9	42529.9	25812.4	81013.7	156841	197531
B1AVP0	Phactr2	Phosphatase and actin regulator	B1AVP0_MOUSE	65610.3	54599.7	48883.2	52363.5	17931.9	NaN	12704.1	14597.2	3802.51	4572.49	NaN	NaN	5851.57	NaN	NaN	NaN	8169.14	NaN	NaN	NaN	NaN	NaN	NaN	NaN	66583.1	66323.1	60947.8	61481.6	NaN	18926	17456.1	15083.9	NaN	5922.34	3023.23	3919.72	NaN	NaN	NaN	6487.79	NaN	NaN	9228.39	11750.2	NaN	NaN
B1AVY7	Kif16b	Kinesin-like protein KIF16B	KI16B_MOUSE	23073.3	26759.1	23008.2	23035.5	NaN	11504.9	NaN	NaN	NaN	NaN	NaN	NaN	NaN	NaN	NaN	NaN	NaN	NaN	8658.23	NaN	NaN	NaN	NaN	NaN	31821.8	26196.6	28510.7	24612.6	15410.4	NaN	NaN	NaN	NaN	NaN	NaN	NaN	NaN	NaN	NaN	NaN	NaN	NaN	NaN	16521.8	NaN	NaN
B1AVZ0	Uprt	Uracil phosphoribosyltransferase homolog	UPP_MOUSE	41249.5	49269.3	33163.7	54614.2	NaN	12057.4	NaN	NaN	NaN	NaN	NaN	NaN	NaN	NaN	NaN	NaN	11663.7	28167.3	16065.7	21605.5	10696.2	9255.8	NaN	17728.9	57250.7	88088.1	42215	109576	NaN	10358.6	NaN	NaN	NaN	NaN	NaN	NaN	NaN	NaN	NaN	NaN	17383.4	14327.5	NaN	18082.3	NaN	12878.5
B1AXH1	Nhsl2	NHS-like protein 2	NHSL2_MOUSE	155045	149190	159596	152977	171585	247222	203625	221056	32134.9	42393.6	34219	62348.1	35142.2	8914.64	22732.5	30385.5	140721	159214	147341	134398	74355.5	87199.3	74751.6	101565	170816	163698	194550	156385	192163	214483	207863	178442	28860.9	49101.4	46920.8	68584.2	8584.66	12500.1	23739.3	9551.91	103349	143295	120983	153541	89178.5	29438.2
B1AY13	Usp24	Ubiquitin carboxyl-terminal hydrolase 24	UBP24_MOUSE	148942	131836	126218	84348	211454	204128	171388	192257	46126.3	57506.8	47686.4	100738	76898.4	84170.4	75305	71630.3	162479	109315	133896	116858	82341.9	65930.5	48378.3	86072.6	192054	164465	181837	144045	179357	199947	199826	190414	54554	117089	67856.6	104768	72026.3	85588.4	85569.7	91571.6	106330	140979	140166	161498	84252	79917.5
B1AYL1	Scn7a	Sodium channel protein	B1AYL1_MOUSE	NaN	NaN	12310	19887.3	NaN	4037.47	NaN	12350	NaN	NaN	NaN	NaN	166822	28410.4	16848.8	107608	228569	36710.9	17091.8	176959	17830	5704.77	8483.28	38278.6	NaN	NaN	NaN	NaN	NaN	NaN	8591.08	NaN	NaN	NaN	NaN	NaN	5873.2	59475.3	50604.7	66381.6	9514.79	55087.3	60498	140277	NaN	NaN
B1AZ99	Otud3	OTU domain-containing protein 3	OTUD3_MOUSE	NaN	NaN	NaN	NaN	23872.3	23882	21633.7	18907	NaN	NaN	NaN	4747.44	NaN	NaN	NaN	NaN	24116.6	19831	25984.7	32339	NaN	NaN	NaN	NaN	NaN	NaN	NaN	NaN	29454.7	23225.9	17199.2	26025.8	NaN	NaN	NaN	14668.7	NaN	NaN	NaN	NaN	22863.1	36050.7	NaN	33897.6	NaN	NaN
B1AZA5	Tmem245	Transmembrane protein 245	TM245_MOUSE	30863.3	20826.4	66371.1	14279.1	5387.34	17401.2	30829.5	24697.6	NaN	NaN	NaN	NaN	74047.5	82047.1	47962.3	84781.1	134704	97333.5	86388.6	100343	45296.5	36501.6	61549.8	46955.3	NaN	4014.78	39343.7	12955.3	22625.2	1546.87	4165.29	14070.4	NaN	NaN	5512.95	NaN	64945.6	86645.9	82295.5	48284.5	106558	158426	224665	309789	36065.7	56339.4
B1AZI6	Thoc2	THO complex subunit 2	THOC2_MOUSE	153950	129047	120901	137030	88558.6	76975.9	69681.8	89896	NaN	90643.8	61954.7	90960.7	109184	NaN	10437.1	NaN	144511	100194	105549	81456.5	15500.9	17888.3	63071.6	135305	184248	172637	169149	75879.8	101978	116157	96128	87387.4	78092.7	123096	140704	147570	14784.2	16457	NaN	146448	110991	102688	110965	130634	21201.1	40002.4
B2KF50	Uhrf1bp1	UHRF1 (ICBP90)-binding protein 1	B2KF50_MOUSE	5252.66	NaN	6024.17	NaN	34445.8	32802.8	NaN	43393.3	NaN	NaN	NaN	6825.14	NaN	NaN	NaN	NaN	39365.8	7672.51	40833.2	16490.9	NaN	NaN	NaN	7827.81	NaN	22607.1	NaN	7456.69	22467.3	13928.8	13217.7	42898.4	NaN	10258.2	NaN	NaN	2113.99	NaN	NaN	NaN	28374	31059.4	7337.21	12270.9	NaN	NaN
B2RQC6	Cad	CAD protein	PYR1_MOUSE	244830	264699	280466	249705	67560.4	52904.5	70058.5	73899.9	15890.9	33301.5	15609.5	47579.9	82571	11544.5	6343.81	62133.1	43390.2	41236.8	44662.1	45390.1	68377.7	53581.1	61002.5	80793.7	273871	279532	298486	278547	74156.7	96213.9	94406.6	141369	11422.5	27179	28306	41182	6921.32	26136.6	19401.9	21566.3	60087.5	60682.4	53820.2	59151.3	66785.3	79931.6
B2RQE8	Arhgap42	Rho GTPase-activating protein 42	RHG42_MOUSE	31251.9	31694.3	7217.11	NaN	680496	612211	650092	725473	29820.6	50007	42725.9	113838	7081.97	NaN	3112.77	4230.46	311387	379833	224282	262912	45771.6	141157	102529	94003	19905.7	5264.43	60193.3	NaN	801255	948119	744174	699748	14069.7	51636.4	60561.2	10256.8	NaN	3584.84	8219.28	NaN	259042	498117	322718	261471	67787.4	58525
B2RQG2	Phf3	PHD finger protein 3	B2RQG2_MOUSE	43293.4	30915.8	29248.9	20302.3	11418.1	4064.4	5975.98	2809.4	NaN	NaN	NaN	NaN	NaN	NaN	NaN	NaN	9007.31	9632.74	10715.1	9591.47	NaN	NaN	NaN	NaN	30944.8	15603.5	14083.8	35135.1	7636.24	13671.4	6583.59	6808.21	NaN	NaN	NaN	NaN	NaN	NaN	NaN	NaN	8144.78	10044.5	12861	9631.31	NaN	NaN
B2RR83	Ythdc2	3'-5' RNA helicase YTHDC2	YTDC2_MOUSE	10953	NaN	10970.9	39962.9	35571	51165.4	46279.8	63993.2	NaN	9600.63	NaN	5469.02	NaN	NaN	NaN	NaN	61749	42386.6	43445.4	37839.8	NaN	4822.08	4712.49	2640.05	30869.7	18620.4	37902	13905.7	53521.8	74746	59788.8	58659.2	NaN	2610.68	NaN	2474.31	NaN	NaN	NaN	NaN	43474.2	74918	58403.9	56813.6	4418.84	21814.9
B2RRE7	Otud4	OTU domain-containing protein 4	OTUD4_MOUSE	NaN	NaN	4716.43	NaN	NaN	NaN	NaN	NaN	NaN	NaN	NaN	NaN	NaN	NaN	NaN	NaN	NaN	NaN	NaN	NaN	NaN	NaN	NaN	NaN	NaN	6911.52	6057.69	NaN	NaN	NaN	NaN	NaN	NaN	NaN	NaN	NaN	NaN	NaN	NaN	NaN	NaN	NaN	NaN	NaN	NaN	NaN
B2RSH2	Gnai1	Guanine nucleotide-binding protein G(i) subunit alpha-1	GNAI1_MOUSE	95743.7	124732	136358	164240	86241.1	88785	66555.7	91059	66641.6	85107.2	49718.3	130782	745808	737081	655046	612687	129215	38721	100366	113883	79899.3	94316.9	107479	202970	194753	184965	128335	211497	92165.2	96161.2	85914	84745.7	58591.9	175402	119185	149193	541331	684184	675253	606078	77347.5	82890.8	94781.9	111759	128467	114570
B2RT89;Q96LX3	Slc22a28;Slc22a30	Predicted gene, EG434674;Solute carrier family 22, member 30	B2RT89_MOUSE;Q96LX3_MOUSE	106371	55334.2	61239	95569.9	25071.5	NaN	11505.6	17530.6	NaN	NaN	NaN	2091.49	113542	109332	70106.7	70516.5	44328	23773.2	22036.8	30828.7	NaN	NaN	28072.6	NaN	81498	74409.7	63986.4	78967.8	11827.2	18262.1	11255.6	2478.66	NaN	NaN	NaN	3268.03	65244.5	128653	98330.8	114369	24687.4	38345	29647.6	66548.8	NaN	NaN
B2RU80	Ptprb	Receptor-type tyrosine-protein phosphatase beta	PTPRB_MOUSE	NaN	NaN	NaN	NaN	NaN	NaN	NaN	NaN	1986.75	NaN	NaN	NaN	20849.3	40120	11217.4	14858.6	42907.8	33325.6	32296.7	37995.5	NaN	NaN	NaN	NaN	NaN	NaN	NaN	NaN	NaN	NaN	NaN	NaN	NaN	1660.21	3106.7	3703.47	11735.1	36562.6	19328.1	17788.1	32527.9	33703.7	54061.7	72456.4	19318.3	NaN
B2RUR8	Otud7b	OTU domain-containing protein 7B	OTU7B_MOUSE	31689.2	15171.2	25440.3	34342.9	2728.3	NaN	NaN	NaN	NaN	NaN	NaN	NaN	NaN	NaN	NaN	NaN	NaN	NaN	NaN	NaN	NaN	NaN	NaN	NaN	40855.9	26037.3	39583.8	29369.6	NaN	NaN	NaN	NaN	NaN	NaN	NaN	NaN	NaN	NaN	NaN	NaN	NaN	NaN	NaN	NaN	3119.93	NaN
B2RVL9	Gm765	Gene model 765, (NCBI)	B2RVL9_MOUSE	25126.5	20208.6	26025	NaN	9447.97	9946.24	6020.8	15635.7	NaN	14097.3	3755.77	NaN	94896.6	90699.4	61459.9	23651	14479.2	12133.7	25999.6	6466.72	NaN	NaN	NaN	NaN	NaN	NaN	NaN	NaN	6812.64	13244	5322.09	NaN	NaN	14348.7	21312.3	22053.9	81676.2	92898.9	40470.3	NaN	NaN	NaN	NaN	34720.1	NaN	NaN
B2RWS6	Ep300	Histone acetyltransferase p300	EP300_MOUSE	32417.8	27017.1	2941.76	32616.9	16108.5	10411	20550.8	12081.1	NaN	NaN	NaN	NaN	NaN	NaN	NaN	NaN	NaN	117046	NaN	114440	NaN	NaN	NaN	NaN	33052.8	34589.6	28458.5	24013.8	30887.6	32414.6	13132.6	26917.2	NaN	NaN	NaN	NaN	NaN	NaN	NaN	NaN	NaN	NaN	NaN	NaN	NaN	NaN
B2RX12	Abcc3	Canalicular multispecific organic anion transporter 2	MRP3_MOUSE	NaN	NaN	NaN	NaN	NaN	NaN	NaN	NaN	NaN	NaN	NaN	NaN	NaN	NaN	5483.89	NaN	NaN	NaN	NaN	NaN	NaN	NaN	NaN	NaN	NaN	NaN	NaN	NaN	NaN	NaN	NaN	NaN	NaN	NaN	NaN	NaN	NaN	4246.09	4025.69	NaN	NaN	NaN	NaN	NaN	NaN	NaN
B2RXC1	Trappc11	Trafficking protein particle complex subunit 11	TPC11_MOUSE	290090	217691	109227	237926	182476	163144	155971	185687	22587.1	38598	9787.43	131340	186332	177249	122760	279984	182303	170074	197615	176466	4363.04	15396.3	10753	NaN	270532	200641	194924	177030	186083	243931	283224	183694	108285	166012	37692.5	144932	186705	236808	354306	254524	262757	254694	342841	202968	27745.6	4955.79
B2RXC8	Ppp2r3a	3222402P14Rik protein	B2RXC8_MOUSE	160566	92363.6	78349.2	97652.4	57903.2	128524	117327	114873	47238.5	77721.6	111613	122902	65067.2	32871.7	29452.6	30015.5	177298	83010.5	249631	155532	111474	136115	123420	145040	223449	97329.8	88911.8	92727	99796.5	139661	109068	140113	85256.1	110689	129345	158487	24768.4	NaN	66393.7	74661.6	170622	286991	282145	255971	139779	131791
B2RXM2	Gm6793	EG627828 protein	B2RXM2_MOUSE	202835	157006	166289	204545	184012	129585	91658.6	195074	13447.4	12310.1	11845.6	30937.9	13243	NaN	NaN	NaN	580326	310394	399101	379358	20487.7	4162.39	9350.45	23425.3	344636	297472	220319	311047	205906	202355	187390	212280	13066.8	45239.7	33601.6	52827	NaN	1871.1	NaN	14231.4	281774	446727	617664	612490	NaN	NaN
B2RXQ2	Ppfia1	Ppfia1 protein	B2RXQ2_MOUSE	466594	449511	475517	523891	276650	405349	330044	306802	134206	170863	117444	196292	177121	132629	145556	137229	669283	741322	600431	606740	157361	126932	182851	209039	603401	555056	609457	484681	384875	370471	350476	340789	112435	239894	210079	254196	111066	158802	148258	151760	599832	902629	818597	899994	230784	202156
B2RXR6	Ankrd44	Serine/threonine-protein phosphatase 6 regulatory ankyrin repeat subunit B	ANR44_MOUSE	31241.5	26963.3	24256.1	29467	13577.6	2359.79	NaN	15957	NaN	NaN	NaN	NaN	NaN	NaN	NaN	NaN	NaN	NaN	NaN	2118.39	9366.7	NaN	NaN	NaN	33404.2	25603.4	22470.6	25927.6	2469.67	3555.43	2460.14	16027.1	NaN	NaN	NaN	NaN	NaN	NaN	NaN	NaN	NaN	NaN	NaN	NaN	0.327407	NaN
B2RXS4	Plxnb2	Plexin-B2	PLXB2_MOUSE	94903.2	89857.6	118562	117246	92961.5	104333	90794.5	105544	30600.7	100785	46897.8	133402	2.48228e+06	2466978	2209979	2.3549e+06	274159	284681	307782	373925	218325	336647	362067	451511	129551	145173	161072	133983	104310	122871	121011	105858	73747.5	181466	182647	212559	2.15147e+06	2382987	2180825	2.1193e+06	343449	378121	361257	450832	646489	509390
B2RXV4	Flvcr1	Feline leukemia virus subgroup C receptor-related protein 1	FLVC1_MOUSE	NaN	5698.04	NaN	NaN	NaN	NaN	NaN	NaN	NaN	NaN	NaN	NaN	39101.9	48607.7	26186.6	34289.8	NaN	NaN	NaN	NaN	NaN	NaN	NaN	NaN	NaN	9869	11807.9	NaN	NaN	NaN	NaN	NaN	NaN	NaN	NaN	NaN	39084.4	41873.8	43607.4	35378.1	NaN	NaN	5928.22	NaN	3185.08	NaN
B2RY04	Dock5	Dedicator of cytokinesis protein 5	DOCK5_MOUSE	26112.4	15220.2	45081.2	23507.5	258230	214568	174937	236350	NaN	21083.5	17340.8	44724.9	NaN	23871.4	19315	36463.6	244078	250175	273844	205031	154848	140931	140795	192188	40203	33142.9	7421.18	12007.2	251361	295078	253478	287518	11476.8	20041	37788.7	43200.3	10775.4	NaN	29690.9	34432.7	188449	320435	296588	389851	155815	162866
B2RY56	Rbm25	RNA-binding protein 25	RBM25_MOUSE	215400	181583	171874	196446	225137	159127	175833	205875	69082.8	33939.8	31789.4	59012.9	31096.7	NaN	NaN	19933.7	304860	179820	280997	181539	49655.2	56870.8	16796.2	51236.8	246337	219106	200047	201186	184382	214682	177948	191010	14386.4	48913.4	66031.7	89546	NaN	2376.05	NaN	15740.2	185646	289610	288479	325411	42923.3	35579.6
B5THE2	Mgam	Maltase-glucoamylase	B5THE2_MOUSE	147553	124364	114889	126211	25830.3	NaN	7948.02	10106.9	NaN	2604.95	NaN	3536.7	72459.3	67240.4	45781.1	55086.3	42593.7	10630	10531.5	35908.2	10409.5	NaN	6680.06	28353.7	141063	119441	109848	137861	NaN	4185.95	27220.2	22151.3	1535.24	6905.99	1864.93	6471.17	48416.5	62024.8	69308.1	60517.5	28724.7	30121.8	11617.7	33437.2	7185.49	NaN
B5TVM2	Ildr2	Immunoglobulin-like domain-containing receptor 2	ILDR2_MOUSE	NaN	NaN	NaN	NaN	NaN	NaN	NaN	NaN	NaN	NaN	NaN	NaN	NaN	NaN	NaN	NaN	5569.02	10231.8	8712.69	NaN	NaN	15261.2	13196.5	18793.4	NaN	NaN	NaN	NaN	NaN	NaN	NaN	NaN	NaN	NaN	NaN	NaN	NaN	NaN	NaN	NaN	12056.1	NaN	NaN	NaN	12956.8	14839.1
B7ZMP1	Xpnpep3	Xaa-Pro aminopeptidase 3	XPP3_MOUSE	147284	133759	187141	177343	1.06351e+06	1.01392e+06	1.08032e+06	1.3105e+06	22099	37732.8	20940.8	58173.6	49636.5	95698.9	61751.6	89154.3	470814	547433	468908	427814	120179	74043.5	52643.9	143912	246389	156606	190562	145398	1.04844e+06	1.23746e+06	1.13301e+06	1.01203e+06	27008.2	53931.1	69864.3	78274	44642.7	63963.4	101189	59449.7	415901	671639	631770	686419	126861	180179
B8JJ69	2310061I04Rik	RIKEN cDNA 2310061I04 gene	B8JJ69_MOUSE	10482.9	16996.7	22758.7	21365.9	27255.7	18821.8	23481.2	38422.5	35552.6	68848.3	41774.5	107038	82236.5	146531	81730.7	84491.2	40960	59937.6	31481.2	26672.7	13982.3	31681.6	35747.6	18857.5	22259.8	22976.3	24637.7	24907.7	37846.5	34381.2	25179.3	27302.1	69437.3	110031	109673	116555	120421	113677	126466	100669	73480.2	52088.4	47443.4	61475.3	33234.1	36369.5
B8JJN0	Gm20547	Predicted gene 20547	B8JJN0_MOUSE	NaN	NaN	NaN	NaN	NaN	NaN	NaN	NaN	NaN	NaN	NaN	NaN	NaN	NaN	NaN	NaN	NaN	NaN	NaN	NaN	NaN	NaN	NaN	NaN	NaN	NaN	NaN	NaN	NaN	NaN	NaN	NaN	NaN	NaN	NaN	NaN	NaN	NaN	NaN	NaN	NaN	NaN	NaN	NaN	NaN	NaN
B8JK39	Itga9	Integrin alpha-9	ITA9_MOUSE	NaN	NaN	NaN	NaN	39208.1	NaN	NaN	NaN	11552.5	25140.8	8841.43	21574.8	260090	189630	155380	209991	411677	383556	233981	390092	150293	100856	74901	199508	NaN	NaN	NaN	NaN	NaN	72275.3	NaN	NaN	NaN	37237.7	42131.1	42856.4	142219	214730	186676	217925	332599	463612	335000	473026	120800	141105
B8ZXI1	Qtrt2	Queuine tRNA-ribosyltransferase accessory subunit 2	QTRT2_MOUSE	NaN	33505.7	36249.9	34165.7	NaN	NaN	NaN	NaN	NaN	NaN	NaN	NaN	NaN	NaN	NaN	NaN	NaN	NaN	NaN	NaN	NaN	NaN	NaN	NaN	NaN	51773.4	47112.8	NaN	NaN	NaN	14240.6	NaN	NaN	NaN	NaN	NaN	NaN	NaN	NaN	NaN	NaN	NaN	NaN	NaN	NaN	NaN
B9EJ80	Pdzd8	PDZ domain-containing protein 8	PDZD8_MOUSE	12202.8	17990.9	14856.5	22635.7	NaN	12765.2	NaN	NaN	NaN	7008.71	NaN	7747.68	39461.9	54510.2	30263.3	33807	118281	112097	105163	98461.3	22773.4	29124.8	23202.4	43186	18583.3	21275	26209.7	20654.4	9146.29	NaN	19436.1	2748.64	3770.61	7759.91	NaN	6555.77	36530.5	39947.8	105788	71411.1	84061.7	146256	148492	144944	24489	9116.43
B9EJ86	Osbpl8	Oxysterol-binding protein-related protein 8	OSBL8_MOUSE	219562	249058	182390	184397	263988	261448	192371	259412	47248.1	62923.8	51523.8	155345	688186	765934	681477	764675	1.00539e+06	985448	1.00276e+06	752919	430684	703393	555376	740797	296210	260227	220280	177057	282947	308912	291073	254933	68839.2	207376	171086	138852	585300	784753	742777	631496	1.09621e+06	1.67602e+06	1.51821e+06	1.48426e+06	509781	466527
B9EJI9	Tmem229a	Transmembrane protein 229A	T229A_MOUSE	32261.1	5931.9	47502	9863.11	73287	26949.3	4835.39	40331	5401.83	31004.6	24303.8	38858.6	270668	337235	263632	294752	131517	119705	132644	123575	NaN	64195.5	NaN	NaN	NaN	7030.8	57288	5831.15	51398.3	62211.7	24252.5	56458.8	23860.7	34460.9	51398.3	42343.2	230608	309433	279691	246419	111084	178191	176561	203185	NaN	21866.4
B9EJR8	Dnaaf5	Dynein assembly factor 5, axonemal	DAAF5_MOUSE	2048.51	2251.4	3444.35	4441.76	4133.37	NaN	NaN	NaN	1474.95	NaN	NaN	NaN	NaN	NaN	NaN	NaN	NaN	NaN	NaN	NaN	NaN	NaN	NaN	NaN	4805.46	2988.92	4472.34	3674.77	NaN	NaN	NaN	NaN	NaN	1372.71	NaN	NaN	NaN	NaN	NaN	NaN	NaN	NaN	NaN	NaN	NaN	NaN
B9EKI3	Tmf1	TATA element modulatory factor	TMF1_MOUSE	NaN	NaN	6256.24	NaN	7068.02	NaN	NaN	NaN	NaN	NaN	NaN	NaN	NaN	NaN	NaN	NaN	NaN	NaN	2416.85	7303.93	NaN	NaN	NaN	NaN	NaN	NaN	NaN	NaN	NaN	11869.5	7964.41	5812.76	NaN	NaN	NaN	NaN	NaN	NaN	NaN	NaN	NaN	7586.63	7483.66	NaN	NaN	NaN
C0HK79;C0HK80	Arxes1;Arxes2	Adipocyte-related X-chromosome expressed sequence 1;Adipocyte-related X-chromosome expressed sequence 2	ARXS1_MOUSE;ARXS2_MOUSE	NaN	NaN	NaN	NaN	NaN	NaN	NaN	NaN	NaN	NaN	NaN	NaN	NaN	NaN	NaN	NaN	84566.6	72127.5	62346.3	69437.3	14724.3	NaN	11868.2	29399.4	NaN	NaN	NaN	NaN	NaN	NaN	NaN	NaN	NaN	NaN	NaN	NaN	NaN	12834.7	NaN	NaN	64796.7	81679.5	68795.5	95279.3	9663.74	13174.7
C0HKD8;C0HKD9	Mfap1a;Mfap1b	Microfibrillar-associated protein 1A;Microfibrillar-associated protein 1B	MFA1A_MOUSE;MFA1B_MOUSE	58106	38286.5	40338.2	53991.6	50082.5	33833.3	35704.6	42486.9	12375.9	NaN	6690.01	6477.57	NaN	NaN	NaN	NaN	123477	85665.4	116870	101264	4805.71	NaN	NaN	17842.6	66666	70346.3	55960.6	65589.1	43659.8	49995.7	47043.8	50403.6	6021.9	NaN	14515.4	16174.3	NaN	NaN	NaN	NaN	105367	132105	114965	161639	42704.8	32666.1
C0HKE1;C0HKE2;C0HKE3;C0HKE4;C0HKE5;C0HKE6;C0HKE7;C0HKE8;C0HKE9;Q8BFU2;Q8CGP5;Q8CGP6;Q8CGP7;Q8R1M2	Hist1h2ab;Hist1h2ac;Hist1h2ad;Hist1h2ae;Hist1h2ag;Hist1h2ai;Hist1h2an;Hist1h2ao;Hist1h2ap;Hist3h2a;Hist1h2af;Hist1h2ah;Hist1h2ak;H2afj	Histone H2A type 1-B;Histone H2A type 1-C;Histone H2A type 1-D;Histone H2A type 1-E;Histone H2A type 1-G;Histone H2A type 1-I;Histone H2A type 1-N;Histone H2A type 1-O;Histone H2A type 1-P;Histone H2A type 3;Histone H2A type 1-F;Histone H2A type 1-H;Histone H2A type 1-K;Histone H2A.J	H2A1B_MOUSE;H2A1C_MOUSE;H2A1D_MOUSE;H2A1E_MOUSE;H2A1G_MOUSE;H2A1I_MOUSE;H2A1N_MOUSE;H2A1O_MOUSE;H2A1P_MOUSE;H2A3_MOUSE;H2A1F_MOUSE;H2A1H_MOUSE;H2A1K_MOUSE;H2AJ_MOUSE	NaN	NaN	NaN	NaN	NaN	NaN	NaN	NaN	NaN	NaN	NaN	NaN	NaN	NaN	NaN	NaN	NaN	NaN	NaN	NaN	NaN	NaN	NaN	NaN	NaN	NaN	NaN	NaN	NaN	NaN	NaN	NaN	NaN	NaN	NaN	NaN	NaN	NaN	NaN	NaN	NaN	NaN	NaN	NaN	NaN	NaN
C0HKG5;C0HKG6	Rnaset2a;Rnaset2b	Ribonuclease T2-A;Ribonuclease T2-B	RNT2A_MOUSE;RNT2B_MOUSE	1115990	942202	1.26658e+06	1.23337e+06	129686	94434	21647.7	107990	160656	132748	119449	451564	660712	975548	862824	997858	307000	233591	195012	26048.8	30917.3	13823.8	NaN	25646	1.69383e+06	1.58904e+06	1.5085e+06	1371256	78780.8	21616.1	51457.7	155487	286141	695002	352526	618042	1.25912e+06	1.34157e+06	1182069	983577	244887	292063	370322	355885	10720.5	8148.94
C8YR32	Loxhd1	Lipoxygenase homology domain-containing protein 1	LOXH1_MOUSE	216171	217891	239828	215465	432414	370330	300000	464093	612400	1.1386e+06	660029	1.35265e+06	1381827	2.04287e+06	1.4207e+06	1.6088e+06	802032	1.13683e+06	1.11144e+06	1.1077e+06	83959.9	297516	180145	190595	259606	239688	284566	189701	433428	477922	473276	404428	1064902	1.74661e+06	1.73092e+06	1537661	1.90855e+06	1.83213e+06	2.01188e+06	1536982	735626	657309	1.15429e+06	576823	178767	121690
CON__A2A4G1;Q61414	TREMBL:A2A4G1;Krt15	Tax_Id=10090 Gene_Symbol=Krt15 Keratin complex 1, acidic, gene 15;Keratin, type I cytoskeletal 15	;K1C15_MOUSE	NaN	NaN	NaN	NaN	NaN	NaN	NaN	NaN	NaN	NaN	NaN	33577.3	NaN	NaN	NaN	NaN	58373.2	NaN	NaN	13984.1	324474	146518	244417	269890	76902.1	NaN	NaN	NaN	NaN	NaN	NaN	NaN	20752.2	NaN	29567.3	NaN	29684.1	NaN	NaN	NaN	NaN	6963.16	NaN	5879.5	300376	213394
CON__A2A5Y0;Q61765	TREMBL:A2A5Y0;Krt31	Tax_Id=10090 Gene_Symbol=Krt31 keratin complex 1, acidic, gene 1;Keratin, type I cuticular Ha1	;K1H1_MOUSE	NaN	NaN	NaN	NaN	NaN	NaN	NaN	NaN	18999.2	NaN	NaN	421724	NaN	NaN	NaN	NaN	NaN	NaN	NaN	NaN	NaN	NaN	NaN	NaN	NaN	NaN	12520.2	NaN	NaN	NaN	NaN	NaN	NaN	NaN	NaN	NaN	NaN	NaN	NaN	NaN	NaN	NaN	NaN	NaN	NaN	NaN
CON__ENSEMBL:ENSP00000377550	Tax_Id=9606	Gene_Symbol=KRT13 46 kDa protein		NaN	NaN	NaN	NaN	NaN	NaN	NaN	NaN	NaN	NaN	NaN	NaN	NaN	NaN	NaN	NaN	NaN	NaN	NaN	NaN	NaN	NaN	NaN	NaN	NaN	NaN	NaN	NaN	NaN	NaN	NaN	NaN	NaN	NaN	NaN	NaN	NaN	NaN	NaN	NaN	NaN	NaN	NaN	NaN	NaN	NaN
CON__O43790;CON__Q14533;CON__Q6NT21	SWISS-PROT:O43790;SWISS-PROT:Q14533;TREMBL:Q6NT21	Keratin, type II cuticular Hb6 (Hair keratin, type II Hb6) (ghHb6) - Homo sapiens (Human).;Keratin, type II cuticular Hb1 (Hair keratin, type II Hb1) (ghHKb1) (ghHb1) (MLN 137) - Homo sapiens (Human).;Keratin, hair, basic, 3 - Homo sapiens (Human).		NaN	NaN	NaN	NaN	NaN	NaN	NaN	NaN	10215.9	NaN	NaN	79543.8	NaN	NaN	NaN	NaN	NaN	NaN	NaN	NaN	NaN	NaN	NaN	NaN	NaN	NaN	NaN	NaN	NaN	NaN	NaN	NaN	NaN	NaN	NaN	NaN	NaN	NaN	NaN	NaN	NaN	NaN	NaN	NaN	NaN	NaN
CON__O76009	SWISS-PROT:O76009	Keratin, type I cuticular HA3-I (Hair keratin, type I HA3-I)		NaN	NaN	NaN	NaN	NaN	NaN	NaN	NaN	NaN	NaN	NaN	NaN	NaN	NaN	NaN	NaN	NaN	NaN	NaN	NaN	NaN	NaN	NaN	NaN	NaN	NaN	NaN	NaN	NaN	NaN	NaN	NaN	NaN	NaN	NaN	NaN	NaN	NaN	NaN	NaN	NaN	NaN	NaN	NaN	NaN	NaN
CON__O76013	SWISS-PROT:O76013	Keratin, type I cuticular HA6 (Hair keratin, type I HA6)		103955	121905	106934	129154	141303	408625	226564	292764	4380.32	4907.55	15560.5	55911.8	36156.5	NaN	NaN	47120.4	1.04943e+06	715219	728128	230437	494228	213396	231186	457590	138541	105281	NaN	70004.9	189978	42658.9	146111	134173	10560.6	26240.2	52885.5	40889.7	24448.6	NaN	23537.3	11227.4	373238	659200	469857	807197	483937	740550
CON__P00761	SWISS-PROT:P00761|TRYP_PIG	Trypsin - Sus scrofa (Pig).		4.432e+06	3.06025e+06	4741554	5113498	6.32201e+06	5543166	6071280	6.31438e+06	15525091	12353895	14184679	12830560	8853693	7.79648e+06	9818815	8001805	5864917	6056171	7.29942e+06	4.5597e+06	1.83801e+06	4277228	4574630	2.51747e+06	3.37914e+06	3756389	4.35819e+06	3.69681e+06	6.00155e+06	5.57247e+06	5462524	4982083	13651933	12262701	11238560	14835951	10215347	8583851	6.47593e+06	9425582	6007894	4.94757e+06	3144047	4.02042e+06	4854928	2.92611e+06
CON__P02533	SWISS-PROT:P02533	Tax_Id=9606 Gene_Symbol=KRT14 Keratin, type I cytoskeletal 14		NaN	NaN	NaN	NaN	6863.49	10009.7	8873.74	23633.6	44639.3	NaN	14190.6	23988.6	NaN	7431.85	6294.79	13302.5	NaN	8778.76	12460.5	13173.9	55286.4	76715.6	28268.4	120318	NaN	NaN	NaN	NaN	61187.1	24653	24613.7	NaN	7433.29	NaN	NaN	17852.4	14273.8	13577.1	122380	12886.6	21111.9	5431.06	16131.7	8099.61	94755.5	37589.9
CON__P02538	SWISS-PROT:P02538	Tax_Id=9606 Gene_Symbol=KRT6A Keratin, type II cytoskeletal 6A		14489.5	7242.96	NaN	NaN	NaN	10844.5	NaN	NaN	5379.27	2352.71	2826.86	7965.97	NaN	NaN	NaN	NaN	11843.4	NaN	NaN	6596.25	NaN	7257.41	12662.2	18006.8	NaN	82879.3	66091.1	NaN	24746	NaN	NaN	8251.6	NaN	14543.4	4865.79	12189	9721.21	NaN	NaN	NaN	16938.7	8459.59	8605.8	NaN	31769.5	NaN
CON__P02662	SWISS-PROT:P02662	Alpha-S1-casein - Bos taurus (Bovine).		58784	40229.8	230956	196003	78406.3	263145	145620	140829	318432	179536	246606	188952	159591	137063	164582	53441.9	228993	60392.5	836980	1.29786e+06	46315.2	82903.4	195738	361981	37846.9	34371.9	455319	39488.4	121713	148725	91534.4	38448.7	1.3287e+06	907695	208941	253922	151835	212272	194888	158543	221234	124884	116242	335472	159392	92833.5
CON__P02663	SWISS-PROT:P02663	Alpha-S2-casein [Contains: Casocidin-1 - Bos taurus (Bovine).		NaN	NaN	23954.9	NaN	21607.1	34916.1	34526.4	21815.6	47813.5	30927.4	35742.3	26941	33513.8	28143.4	31508.2	NaN	44065	31103.7	120105	194529	22374.4	15930.7	26185.3	51096.6	NaN	NaN	36431.9	NaN	20350.6	NaN	NaN	NaN	114604	118596	37825.8	36719.1	25519.4	NaN	27344	NaN	37280	29569.4	31535.3	62357.3	41974.8	32819
CON__P02666	SWISS-PROT:P02666	Beta-casein - Bos taurus (Bovine).		NaN	NaN	NaN	13727.4	7467.64	8968.85	6871.07	12707.4	24926.8	5398.84	11859.4	4556.12	11755	NaN	8524.88	7064.44	7854.31	NaN	114482	78399.6	11443.9	NaN	8306.53	14348.4	NaN	NaN	NaN	NaN	NaN	NaN	7313.08	NaN	3615.57	88588.4	NaN	NaN	NaN	7520.38	9396.47	6251.88	5654.99	7374.93	7742.46	47619.5	NaN	NaN
CON__P02668	SWISS-PROT:P02668	Kappa-casein [Contains: Casoxin C; Casoxin 6; Casoxin A; Casoxin B; Casoplatelin] - Bos taurus (Bovine).		NaN	NaN	NaN	NaN	NaN	NaN	33732.5	NaN	172539	50682.8	93828	42092.5	46973	24289.7	80231.1	43822.6	43977.8	NaN	187132	269447	39640.4	32001.9	NaN	NaN	NaN	NaN	NaN	NaN	NaN	NaN	NaN	NaN	50872.1	368042	41065.1	46570.9	38822.1	40015.7	84953.3	33579.2	NaN	NaN	NaN	88801.5	127298	60913.2
CON__P02676	SWISS-PROT:P02676	(Bos taurus) similar to Fibrinogen beta chain precursor		NaN	NaN	NaN	NaN	NaN	NaN	NaN	NaN	NaN	NaN	NaN	NaN	NaN	NaN	NaN	NaN	NaN	NaN	NaN	NaN	22853.3	19029	5260.39	16297.8	NaN	NaN	NaN	NaN	NaN	NaN	NaN	NaN	NaN	5343.66	NaN	NaN	NaN	NaN	NaN	NaN	NaN	NaN	NaN	NaN	25846.9	79648.3
CON__P02769	SWISS-PROT:P02769	(Bos taurus) Bovine serum albumin precursor		NaN	22718.8	24360.4	149434	72838.7	133818	409055	277317	86233.3	56550.6	60006	95037.6	61661.5	95734.3	436432	31830.9	254837	107128	70684.9	129444	62914.2	30721	106969	140314	124633	23735.7	49106.2	NaN	59590.8	14408.3	117025	124921	97261.5	119604	96829.9	130728	66586.1	33748.9	65528.5	73556.7	100473	239141	225129	154278	166741	91953.3
CON__P04258	SWISS-PROT:P04258	(Bos taurus) Similar to Collagen alpha 1(III) chain		NaN	NaN	NaN	NaN	32756.2	39833.4	8397.41	21700.2	NaN	37290.9	8267.81	49300.4	4673.35	NaN	NaN	57505.5	24277.7	1025.11	19861.1	235580	5874133	422104	616905	2.70507e+06	NaN	NaN	NaN	NaN	NaN	8993.33	NaN	10269.6	21049.6	81988.8	208523	82278.1	NaN	NaN	NaN	5584.95	NaN	NaN	NaN	15711.5	551407	2350603
CON__P04264	SWISS-PROT:P04264	Tax_Id=9606 Gene_Symbol=KRT1 Keratin, type II cytoskeletal 1		606846	528770	612862	2497223	1.16343e+06	1.43902e+06	834387	1.29476e+06	636659	491285	1.22495e+06	2.76623e+06	617033	509633	362384	612381	475748	710134	704161	1196594	1.71991e+06	2138598	2.03238e+06	2.63155e+06	1.9768e+06	418040	1.06609e+06	376351	2682080	1.29534e+06	1.62768e+06	1.51619e+06	1.44329e+06	2.68355e+06	1.49196e+06	3.00573e+06	1.13881e+06	988196	6762255	757174	1.52784e+06	647413	1.04476e+06	858596	4739986	2913842
CON__P05784;P05784	SWISS-PROT:P05784;Krt18	Tax_Id=10090 Gene_Symbol=Krt18 Keratin, type I cytoskeletal 18;Keratin, type I cytoskeletal 18	;K1C18_MOUSE	1901772	2.53562e+06	2657567	2.51886e+06	2173155	3096962	2.42931e+06	2.31536e+06	238229	494627	371588	931873	139256	68475.1	105791	373922	3.06624e+06	5139467	3.88003e+06	4277055	8648034	7.28641e+06	7.99302e+06	10588394	2488937	3.0947e+06	3.27082e+06	2.63354e+06	2.18752e+06	3334265	2.81945e+06	2.56369e+06	331461	572132	776800	624967	98316.9	219164	147697	138475	3.23292e+06	4.16429e+06	3.39904e+06	4.12293e+06	8737451	8.17292e+06
CON__P08727	SWISS-PROT:P08727	Tax_Id=9606 Gene_Symbol=KRT19 Keratin, type I cytoskeletal 19		86649.3	106928	122536	107411	50453.8	39411.1	45368.8	55857.1	73152.6	141111	101283	176407	246031	369474	290524	305318	NaN	32834.2	33036	30730.1	NaN	NaN	27290.5	NaN	158016	299888	253178	223234	64415.5	77437.5	71099.7	68078.2	132606	214361	179218	263054	NaN	381093	512944	371076	48364.9	53029.5	53223.3	52879.7	NaN	NaN
CON__P08779	SWISS-PROT:P08779	Tax_Id=9606 Gene_Symbol=KRT16 Keratin, type I cytoskeletal 16		NaN	NaN	NaN	NaN	NaN	NaN	NaN	NaN	NaN	NaN	NaN	30398.9	NaN	NaN	NaN	NaN	NaN	NaN	NaN	NaN	NaN	38361.3	33669.7	44553.6	30108.5	NaN	NaN	NaN	41143.5	NaN	NaN	NaN	NaN	22956.6	NaN	31829.8	NaN	NaN	NaN	NaN	NaN	NaN	39275.5	NaN	68726	NaN
CON__P13645	SWISS-PROT:P13645	Tax_Id=9606 Gene_Symbol=KRT10 Keratin, type I cytoskeletal 10		196261	211743	139689	827383	212760	294531	195631	181990	157277	106287	217344	642396	198834	132596	120654	108956	77285.1	204808	99547	256224	494461	596816	631582	1129303	521323	103694	205368	100536	699056	276248	344257	547952	290577	752585	253322	770677	218089	288183	2.96527e+06	215146	407101	125638	234281	125968	1.1314e+06	1.08109e+06
CON__P13647	SWISS-PROT:P13647	Tax_Id=9606 Gene_Symbol=KRT5 Keratin, type II cytoskeletal 5		NaN	6011.05	NaN	NaN	NaN	NaN	NaN	15531.2	4209.73	NaN	4517.26	17297.7	5256.53	NaN	NaN	6199.83	NaN	NaN	NaN	NaN	NaN	11672.1	NaN	11502.2	NaN	NaN	NaN	NaN	NaN	NaN	12861.9	NaN	4993.98	12554.5	8688.6	14810.4	6198.25	5346.04	60697.6	3533.85	7756.43	NaN	5563.95	NaN	11444.7	10500.9
CON__P13717	SWISS-PROT:P13717	Nuclease - Serratia marcescens.		NaN	NaN	NaN	NaN	NaN	NaN	166715	NaN	NaN	93235.2	NaN	NaN	NaN	NaN	NaN	NaN	2.65942e+06	3441419	2.19336e+06	2.98335e+06	98907.6	89163.4	123080	161322	NaN	NaN	NaN	NaN	NaN	NaN	1900.93	NaN	NaN	NaN	NaN	NaN	NaN	NaN	NaN	NaN	2683998	2.62763e+06	2.9603e+06	2.4495e+06	137691	183433
CON__P15636	SWISS-PROT:P15636	Protease I precursor Lysyl endopeptidase Achromobacter lyticus.		38511340	37423628	51331984	44801420	2686959	3.06595e+06	3.31246e+06	2654148	4.8772e+06	4242587	4955409	5161952	4.01587e+06	7.27089e+06	3.68297e+06	3.62241e+06	3.95265e+06	2.95916e+06	5226885	4174808	2.21006e+06	2.695e+06	3.75526e+06	2.64444e+06	42527060	4692601	4.93353e+06	11648360	4.18992e+06	6.52201e+06	4.394e+06	4.03396e+06	7.8385e+06	5088316	8548914	6.02093e+06	6.79785e+06	9299668	3.35488e+06	3.99623e+06	3932313	3.85821e+06	4.20899e+06	39480800	3.68229e+06	48550268
CON__P19001;P19001	SWISS-PROT:P19001;Krt19	Tax_Id=10090 Gene_Symbol=Krt19 Keratin, type I cytoskeletal 19;Keratin, type I cytoskeletal 19	;K1C19_MOUSE	164269	161305	175907	165592	244067	261499	194446	221692	41200.3	92574.1	81722.6	193808	46714.6	NaN	26635	62294	142346	391824	398987	415871	1.96202e+06	923213	1.32909e+06	2.2696e+06	204518	251422	255061	229849	112150	225260	212330	218118	80577.6	91679.7	162237	147920	6246.57	NaN	15214	NaN	267930	321147	316853	341440	1.36462e+06	1.58472e+06
CON__P35527	SWISS-PROT:P35527	Tax_Id=9606 Gene_Symbol=KRT9 Keratin, type I cytoskeletal 9		110797	83626.7	106503	309817	98836.1	86432.6	109849	424172	64986.4	49011.3	223059	313459	74511.2	48043.1	66140.2	170213	98833.4	87532.2	90689.3	201000	306677	183558	221374	325808	238212	83617.9	300256	84097.5	244058	224267	216136	122292	93313.9	222398	151647	258667	240338	246747	1.28489e+06	168966	152028	104087	140196	197008	536751	301065
CON__P35908	SWISS-PROT:P35908	Tax_Id=9606 Gene_Symbol=KRT2 Keratin, type II cytoskeletal 2 epidermal		NaN	NaN	NaN	34839.8	7812.63	19862.7	8940.29	NaN	14113.1	9007.49	18591.9	29829.9	NaN	NaN	NaN	NaN	NaN	8779.74	NaN	14719	46540.9	48033.5	43223.8	46151.4	NaN	NaN	NaN	NaN	13557.9	13216.5	24074.6	36164.9	20179.6	36207.4	14708	21825.3	NaN	NaN	162375	9394.79	44004.8	NaN	12420.3	NaN	53800.9	36806.7
CON__P35908v2	SWISS-PROT:P35908	Tax_Id=9606 Gene_Symbol=KRT2 Keratin, type II cytoskeletal 2 epidermal		34797.6	NaN	37856.4	64508.3	40584.6	40596.2	21403.6	43275.4	37991.5	25411.1	44010.7	97204.4	37859.2	29552	27606	23292.2	NaN	39606.3	20945.7	38924.3	71971.9	83594.4	97539.1	112453	53142	NaN	37464.6	46666.8	103700	39146.9	63046	84935.4	33577.6	66167.3	50743.5	83884.4	41103.7	47303.5	335877	42141.5	124272	NaN	47409.8	NaN	169070	88110.3
CON__P78386	SWISS-PROT:P78386	Keratin, type II cuticular Hb5 (Hair keratin, type II Hb5) - Homo sapiens (Human).		NaN	NaN	NaN	NaN	NaN	NaN	NaN	NaN	2953.84	NaN	97183.2	307779	NaN	NaN	NaN	NaN	NaN	NaN	NaN	NaN	NaN	NaN	NaN	NaN	NaN	NaN	NaN	NaN	11903.8	NaN	NaN	NaN	160379	NaN	215894	NaN	NaN	NaN	NaN	NaN	NaN	NaN	NaN	NaN	NaN	NaN
CON__Q04695	SWISS-PROT:Q04695	Tax_Id=9606 Gene_Symbol=KRT17 Keratin, type I cytoskeletal 17		NaN	NaN	NaN	NaN	NaN	NaN	NaN	NaN	18079.7	NaN	NaN	6429.07	NaN	NaN	NaN	NaN	NaN	NaN	NaN	NaN	NaN	NaN	NaN	NaN	NaN	NaN	NaN	NaN	NaN	NaN	NaN	NaN	NaN	NaN	NaN	7541.13	NaN	NaN	NaN	NaN	NaN	NaN	NaN	NaN	NaN	NaN
CON__Q0VBK2;Q0VBK2	TREMBL:Q0VBK2;Q8C1M7;Krt80	Tax_Id=10090 Gene_Symbol=Krt80 Keratin 80;Keratin, type II cytoskeletal 80	;K2C80_MOUSE	60036	40034.1	30773.1	117999	76442.9	132772	45418.5	46516.7	20481.3	28042.2	38774.7	116969	17960.5	16507.9	11022.4	17828.3	32741.6	127421	111257	96099.1	169246	197607	244428	316974	108525	56795.9	69733.4	46711.8	113740	193673	103276	132384	58298.9	128098	59245.4	111898	37248.9	36352.1	199295	24775	89002.2	122012	131497	126679	340675	281293
CON__Q14CN4-1	SWISS-PROT:Q14CN4-1	Tax_Id=9606 Gene_Symbol=KRT72 Isoform 1 of Keratin, type II cytoskeletal 72		NaN	NaN	NaN	NaN	NaN	NaN	NaN	NaN	NaN	NaN	NaN	NaN	NaN	NaN	NaN	NaN	NaN	NaN	NaN	NaN	NaN	NaN	NaN	NaN	NaN	NaN	NaN	NaN	NaN	NaN	NaN	NaN	NaN	NaN	NaN	NaN	NaN	NaN	NaN	NaN	NaN	NaN	NaN	NaN	NaN	NaN
CON__Q32MB2	TREMBL:Q32MB2;Q86Y46	Tax_Id=9606 Gene_Symbol=KRT73 Keratin-73		113841	NaN	181016	207372	327740	225754	239503	374478	24776.1	40660	24751.4	86919.4	223763	214418	194125	238067	697248	404658	187464	826551	3426881	2738844	3.00191e+06	5.63102e+06	NaN	64118.3	NaN	111165	186244	232363	270707	350868	42836.1	98714.3	110995	120958	98581.7	138020	256898	251613	324512	522066	561495	624073	3.83123e+06	4.97468e+06
CON__Q3SX28	TREMBL:Q3SX28;Q5KR48	(Bos taurus) Tropomyosin 2		28098.3	21080.6	21366.6	43420.7	84197.2	27683	25709.9	103523	7339.31	6373.26	NaN	15327.6	10286.6	NaN	NaN	NaN	208888	47779.4	31505.1	102665	39064.5	NaN	NaN	74960.1	43391.6	31502.5	35055.1	34441.6	35477	63137.4	45893.1	62439.4	7212.76	NaN	NaN	17064.6	NaN	NaN	NaN	7068.27	40958.9	85579.4	36380.4	173082	5731.16	NaN
CON__Q5D862	SWISS-PROT:Q5D862	Tax_Id=9606 Gene_Symbol=FLG2 Filaggrin-2		50828.2	54443.2	NaN	125032	28063.8	35917.2	NaN	21602.4	15860	11338.6	18574.7	48932.9	27728	NaN	NaN	NaN	NaN	18214.7	NaN	NaN	36215.4	41717.5	52502.2	75943.6	82502.7	NaN	40034.3	NaN	56341.7	25948	48953.8	45987.3	31656.6	58045.3	32853.1	66674.1	NaN	NaN	78466.3	NaN	49833.4	22461.2	30339.3	25993.2	97306.8	79174.5
CON__Q86YZ3	SWISS-PROT:Q86YZ3	Tax_Id=9606 Gene_Symbol=HRNR Hornerin		843.732	NaN	NaN	6699.47	1676.14	1926.1	NaN	5868.47	NaN	NaN	1973.18	1748.78	1773.33	NaN	NaN	NaN	733.966	NaN	1391.27	NaN	NaN	NaN	NaN	1831.7	4847.01	NaN	3877.38	NaN	2210.01	7978.04	NaN	NaN	NaN	3195.38	2391.26	2250.22	1418.9	8665.59	8012.38	NaN	NaN	NaN	641.133	NaN	NaN	NaN
CON__Q922U2;Q922U2	SWISS-PROT:Q922U2;Krt5	Tax_Id=10090 Gene_Symbol=Krt5 Keratin, type II cytoskeletal 5;Keratin, type II cytoskeletal 5	;K2C5_MOUSE	50594.2	NaN	NaN	NaN	NaN	NaN	NaN	NaN	NaN	NaN	NaN	31578.6	NaN	NaN	NaN	NaN	14501.2	NaN	NaN	42812.7	1.58484e+06	361869	542827	1.58046e+06	NaN	NaN	NaN	NaN	NaN	11499.8	NaN	21538.7	13934.4	NaN	10078.9	NaN	NaN	NaN	NaN	NaN	NaN	NaN	NaN	NaN	723014	668516
CON__Q92764	SWISS-PROT:Q92764	Keratin, type I cuticular HA5 (Hair keratin, type I HA5)		NaN	NaN	NaN	NaN	NaN	NaN	NaN	NaN	NaN	NaN	NaN	104501	NaN	NaN	9106.72	NaN	NaN	NaN	NaN	13449.9	NaN	NaN	NaN	NaN	NaN	NaN	NaN	NaN	5431.51	NaN	NaN	NaN	NaN	NaN	NaN	NaN	NaN	NaN	NaN	NaN	NaN	NaN	NaN	12551.3	NaN	NaN
CON__Q99PS0;Q99PS0	SWISS-PROT:Q99PS0;Krt23	Tax_Id=10090 Gene_Symbol=Krt23 Keratin, type I cytoskeletal 23;Keratin, type I cytoskeletal 23	;K1C23_MOUSE	2931.71	26869.1	51342.1	23967.9	33770.3	83806.6	77824.5	75698.1	NaN	5865.49	4551.84	23563.1	NaN	NaN	NaN	7785.27	46660	72685.6	51533	62325.5	85274.8	82998.3	96365.3	106916	57644.8	60643.8	60819.6	53516	65267.3	111477	70319.5	61219.5	4418.55	10381.2	24390.6	18015.6	NaN	NaN	NaN	NaN	53463.5	74426	78998.7	85300.7	106700	79930.9
CON__Q9D312;Q9D312	SWISS-PROT:Q9D312;Krt20	Tax_Id=10090 Gene_Symbol=Krt20 Keratin, type I cytoskeletal 20;Keratin, type I cytoskeletal 20	;K1C20_MOUSE	328503	159420	210536	820516	320957	461526	186451	305338	85935.1	26188.7	128397	377382	119135	NaN	67419.7	NaN	141685	55479.2	193404	68457.9	283310	202535	283629	477404	653659	137170	232072	141165	561506	270446	386781	379243	184390	62704.4	279539	65235.2	NaN	159916	2.01482e+06	43977.2	542569	189956	185356	241581	670977	476538
CON__Q9DCV7;Q9DCV7	SWISS-PROT:Q9DCV7;Krt7	Tax_Id=10090 Gene_Symbol=Krt7 Keratin, type II cytoskeletal 7;Keratin, type II cytoskeletal 7	;K2C7_MOUSE	1.23864e+06	1613045	1.38675e+06	1.41229e+06	1410031	1723329	1.49708e+06	1.6649e+06	240429	329950	289605	566265	173099	113951	116243	376417	2.22166e+06	2.61083e+06	3.24719e+06	2.98257e+06	8528856	5994235	8.18659e+06	9309968	1.25468e+06	1.78551e+06	1.9683e+06	1.43832e+06	1340500	2.12415e+06	1553487	1.73177e+06	279319	425341	538742	402619	73910.7	208011	212715	171378	2.16128e+06	2.88181e+06	1.78959e+06	2.85687e+06	7.96134e+06	7259346
D0QMC3	Mndal	Myeloid cell nuclear differentiation antigen-like protein	MNDAL_MOUSE	42435.1	41080.7	32817	52056.5	1.00812e+06	703512	750524	972598	NaN	NaN	NaN	13656.6	10248.7	12471.9	NaN	NaN	353628	144687	178774	235667	63794.2	NaN	7993.28	25040.8	52788	47474	58629.5	29115.2	746397	969283	805906	892448	10732.5	13591.8	NaN	15864.1	NaN	14334.2	NaN	12067.6	131778	267239	150378	260101	NaN	NaN
D3KU66	Asmt	Acetylserotonin O-methyltransferase	ASMT_MOUSE	82727.1	13378	9981.36	6844.93	NaN	NaN	NaN	NaN	NaN	NaN	NaN	NaN	NaN	NaN	NaN	NaN	NaN	NaN	NaN	NaN	NaN	NaN	NaN	NaN	NaN	6774.79	6865.98	6368.56	NaN	NaN	NaN	NaN	NaN	NaN	NaN	NaN	NaN	NaN	NaN	NaN	NaN	NaN	NaN	NaN	NaN	NaN
D3YTP3	Mtx3	Metaxin 3	D3YTP3_MOUSE	3685.86	10012	22624.8	NaN	53838.1	61648.9	20653.6	32062.2	21421.1	40373.4	30912.3	4342.14	101628	223925	102061	185170	156837	192990	131776	133122	18768.5	43063.8	38585.9	29809.1	NaN	11215.3	NaN	NaN	52457.4	16203.3	63360.8	27449.9	30545.1	55452.1	15656.9	7459.01	124286	178103	196977	157717	189321	216524	178324	231025	20017.1	30625
D3YUE4	Fam151b	Family with sequence similarity 151, member B	D3YUE4_MOUSE	26094.1	22592.2	15890.3	23536.9	NaN	NaN	4586.78	9686.55	NaN	NaN	NaN	NaN	NaN	NaN	NaN	NaN	8788.35	NaN	NaN	4967.5	NaN	NaN	NaN	NaN	22991.7	19492.8	17331.1	17087.3	NaN	NaN	6578.33	NaN	NaN	NaN	NaN	NaN	NaN	NaN	NaN	NaN	NaN	NaN	NaN	NaN	NaN	NaN
D3YUJ3	Ccnyl1	Cyclin Y-like 1	D3YUJ3_MOUSE	NaN	NaN	NaN	15454.3	NaN	12819.2	11546.6	NaN	15818.9	20883.1	14550.9	28380.6	71826.6	57476.7	60537	65979.4	19260.6	13193.1	17998.6	16887.8	NaN	5503.87	5587.76	7996.88	11677.8	17038.6	14134.1	9773.68	NaN	NaN	NaN	NaN	13532.1	31611.4	23700.5	29664.2	57113.1	56851.2	54570.7	68392.1	16600.5	19210	NaN	22855.6	8918.14	6420.89
D3YUP5	Exoc3l2	Exocyst complex component 3-like 2	D3YUP5_MOUSE	44704.3	34663.9	76373.1	55193.7	142360	96892.2	83819.1	76855.9	22298.1	42364.1	27062.5	74413.2	110633	93480	112686	122203	647187	694189	707793	549209	234568	281741	294295	309901	46044.4	72656.7	79025.5	80603.7	54838.8	171480	91338.3	130781	33389	70819.5	94138.8	83082.1	100555	122333	121043	114022	629740	785014	856718	828381	287525	253637
D3YX43	Vsig10	V-set and immunoglobulin domain-containing protein 10	VSI10_MOUSE	9763.4	12357.9	NaN	NaN	17186.1	20772.8	11588.9	23548.4	10558.8	NaN	15468.8	24789.9	102017	59774.3	104847	119783	78661.8	86061.5	80299.2	50280.8	NaN	NaN	NaN	5545.56	NaN	NaN	NaN	14253.3	NaN	15346.2	19266.3	NaN	14773.3	37036.8	29162.2	38811.7	74751.5	108132	99135.5	106195	50219.7	81674.2	56340.4	92041.6	4321.88	NaN
D3YXJ5	Fam84b	Family with sequence similarity 84, member B	D3YXJ5_MOUSE	46698.9	49020.5	55496.5	66385.9	NaN	30330.2	17864.4	34954.7	32361.7	53729.4	31926.5	69172.4	3979.6	9804.04	23404	7059.85	27051.8	37704.8	37819.7	28758.9	NaN	NaN	9669.04	NaN	62506.9	49711.3	65496.7	49440.1	3627.55	39469.5	25885.2	20372.4	35860.2	83730.4	69290.7	73808.9	NaN	16700.5	10855.9	27400.2	15686.1	36364.6	15306.6	22004.8	5483.08	NaN
D3YXK2	Safb	Scaffold attachment factor B1	SAFB1_MOUSE	696829	450421	563331	608004	356334	212841	336868	348865	45099.2	36530.6	46978.6	63096.4	NaN	20814.3	8335.67	NaN	227369	187425	269187	216287	72681.5	33946.3	32737.1	64227.9	677204	658698	648337	622201	316566	391680	282240	384147	50135	77024.3	56787.2	94355.6	2929.6	16799.8	NaN	36901.7	169417	222793	143175	303224	39001.2	27226.6
D3YYM4	Wdr72	WD repeat-containing protein 72	WDR72_MOUSE	18432.9	13238.9	24136.6	21227.8	24040.2	NaN	NaN	NaN	NaN	4762.17	3316.11	8269.23	NaN	NaN	NaN	19977.9	39646.2	35939.2	39142.1	33804	NaN	13589.4	NaN	NaN	34573.5	26486	24564.7	36000.9	25990.4	28437.9	30554.2	32632.4	NaN	NaN	NaN	NaN	NaN	NaN	18177.5	8664.66	33319	48325.3	52798.4	48467.9	10477.1	NaN
D3YZP9	Ccdc6	Coiled-coil domain-containing protein 6	CCDC6_MOUSE	168569	118104	139474	162876	189658	162715	158128	221773	7788.01	15172.9	2340.78	17034.7	11765.2	22843.6	NaN	23568.7	69869.4	54540	52316.4	55484.4	NaN	NaN	NaN	16734.5	133904	129124	95166.8	92812	114209	140668	119948	129883	4690.19	11498.3	NaN	26779.4	9226.25	38970.2	10869.8	17226.4	39408.7	52526.5	60395.1	79718.8	NaN	NaN
D3YZZ5	Tmed7	Transmembrane p24-trafficking protein 7	D3YZZ5_MOUSE	80697.6	82892	83498.6	79395.2	70521.4	121680	81652.7	117670	16183.6	28177	9617.53	31280.7	277735	283341	244936	273915	73570.3	55649	55405.7	76901.8	NaN	45864.6	25486	44475.3	76446.9	48985.8	104019	73014.4	117193	138722	115771	62475.3	26120.8	30391.8	53240.9	33468.7	218336	249900	280647	301151	111443	150514	129758	91152.3	52507.4	NaN
D3Z0A0;Q8CBG9	Gm45692;Rnf170	Predicted gene 45692 (Fragment);E3 ubiquitin-protein ligase RNF170	D3Z0A0_MOUSE;RN170_MOUSE	NaN	1561.19	NaN	NaN	5344.96	3617.69	NaN	2579.74	NaN	NaN	NaN	NaN	28286.9	22795.6	11620.7	25492	20081	13602.9	13151.6	18937.6	NaN	4896.86	NaN	NaN	NaN	NaN	NaN	NaN	NaN	NaN	NaN	NaN	NaN	NaN	NaN	NaN	16666.8	14740.4	13590.6	21589.7	13984.7	24974.9	19979.8	28511.9	9470.19	NaN
D3Z0K6	Rsbn1l	MCG120108, isoform CRA_a	D3Z0K6_MOUSE	NaN	NaN	39498.7	97843.6	82683.9	4627.28	55662.4	15465.6	NaN	24625.2	15565.8	17387.1	NaN	NaN	NaN	NaN	28418.1	21873	26549.9	2602.04	4177.38	NaN	30354.9	31244.8	192137	173745	NaN	NaN	37130.9	14188.9	42667.9	56555.2	16522.6	NaN	NaN	NaN	NaN	NaN	NaN	NaN	20102.7	22557.5	NaN	NaN	5937.67	5169.57
D3Z0M9	Ddx23	DEAD (Asp-Glu-Ala-Asp) box polypeptide 23	D3Z0M9_MOUSE	153615	147810	125287	161279	196554	113793	155996	152781	16037.9	25167.7	26652.9	69177.6	32877.8	NaN	4976.09	10656	677847	502628	705299	466937	84609.6	55592.8	68413.8	100298	184819	177847	189327	167829	224529	256194	253614	229555	34490.8	57199.9	59012	42065.8	5674.33	138622	8122.21	NaN	410521	668972	676185	715627	124597	113897
D3Z286	Tmppe	Transmembrane protein with metallophosphoesterase domain	D3Z286_MOUSE	13795.3	NaN	12612.2	NaN	15359.6	8707.51	5540.89	8109.45	NaN	2075.48	NaN	NaN	188571	170591	150565	186384	35253.6	22143.4	20164.1	36378.4	NaN	6975.54	NaN	NaN	NaN	7045.63	NaN	NaN	NaN	14380.5	NaN	6994.4	NaN	NaN	7844.6	7096.17	149570	181391	154654	162363	20655.9	33388.5	27162.9	31788	NaN	NaN
D3Z2H9	Tpm3-rs7	Tropomyosin 3, related sequence 7	D3Z2H9_MOUSE	3.70773e+06	4.90617e+06	5.97047e+06	4.71515e+06	15345697	13737724	16684596	16549148	610860	901450	978376	840692	285275	240283	249208	267999	9834697	9540882	11611313	8891426	1.83642e+06	757317	890281	1.51441e+06	7.79654e+06	5892854	8631938	5349621	11977270	15413725	13832586	13902950	959422	1.41127e+06	1.0849e+06	1.40151e+06	245716	295801	300326	352146	8366665	11977413	9884338	11091315	1.44527e+06	1.72207e+06
D3Z3L3;Q99PQ1	Trim12c;Trim12a	Tripartite motif-containing 12C;Tripartite motif-containing protein 12A	D3Z3L3_MOUSE;TR12A_MOUSE	54303	63402	56904	NaN	42747.9	34798.7	32816.8	54333.9	NaN	NaN	NaN	16623.9	NaN	NaN	NaN	NaN	56164	34990	46124	51962.8	NaN	NaN	NaN	19302.5	63056.4	63286	66434.6	63554.3	52893.7	53449.9	49102.8	61804.4	NaN	NaN	NaN	NaN	NaN	NaN	NaN	NaN	NaN	37317.4	50036.5	65529.3	NaN	NaN
D3Z3N4	Hnrnph3	Heterogeneous nuclear ribonucleoprotein H3	D3Z3N4_MOUSE	97145.7	112058	83802.5	87240.6	174843	118121	126321	135688	30676.1	35025.4	44502.3	48708.4	7628.14	NaN	7176.88	8567.52	366956	382826	436623	345992	110481	100179	145884	165117	107154	93628.7	94121.8	78076.9	120073	152869	113792	138115	43482.9	53918.9	50627.3	52619.1	NaN	20471.8	NaN	7297.3	317777	274968	349402	348047	97809.5	110658
D3Z3Y1	Pigg	Phosphatidylinositol glycan anchor biosynthesis, class G	D3Z3Y1_MOUSE	50471.1	54125.3	42355.4	28350.1	265090	82757.4	78850.7	32193.1	NaN	7631.16	NaN	20634	118075	156724	117694	149960	316947	258812	228406	237008	82796.9	83158.5	80350.3	131006	24392.3	131551	54462	16429.9	117844	106554	106392	30268.5	NaN	13618	11176.3	28712.7	113334	156086	168458	112843	211804	387429	371235	341529	115432	63113.9
D3Z4T1;Q7TN33;Q8CIN6	Celf5;Celf6;Celf3	CUGBP, Elav-like family member 5;CUGBP Elav-like family member 6;CUGBP Elav-like family member 3	D3Z4T1_MOUSE;CELF6_MOUSE;CELF3_MOUSE	3888.97	11632.7	21768	13342.3	42124.4	27609.7	34559.4	34205	4563.34	16044.8	NaN	20482.6	149328	253448	155479	203259	193920	205228	131653	143931	NaN	63717.2	47814.8	NaN	10745	7734.64	10883.2	9227.36	26448.4	27619.1	33774.2	NaN	11662.2	19563.6	30143	23744.7	149067	202235	199608	123168	189617	194806	122318	145432	56469.4	NaN
D3Z5F7;Q8CCS6	Gm20521;Pabpn1	Predicted gene 20521;Polyadenylate-binding protein 2	D3Z5F7_MOUSE;PABP2_MOUSE	542766	363656	452441	450748	364080	262030	231148	339064	35100.2	18566	31264.4	72579.7	48613.9	22467.7	34168.3	36399	519257	430775	372968	403865	205964	142592	224873	204403	462400	499509	457670	504539	318655	357394	318302	363937	38858.9	85359	74521.5	106768	33243	52459.9	30395.7	37670.5	300441	313131	350359	521435	289052	210442
D3Z5G7	Ces1b	Carboxylic ester hydrolase	D3Z5G7_MOUSE	309912	235640	214222	291168	45146.2	38571.2	32650.4	33317.3	585081	909126	593517	1213472	162287	273597	133492	116840	NaN	11917.7	NaN	NaN	NaN	NaN	NaN	NaN	299269	308014	245742	293982	53468	57393.6	50826.4	54088.2	669220	1.62201e+06	1.125e+06	1.63561e+06	160789	236016	280425	256618	NaN	NaN	NaN	NaN	NaN	NaN
D3Z689	Adamtsl5	ADAMTS-like 5	D3Z689_MOUSE	NaN	NaN	NaN	NaN	NaN	NaN	NaN	NaN	NaN	NaN	NaN	NaN	NaN	NaN	NaN	NaN	NaN	NaN	NaN	NaN	10401.2	8447.35	5229.29	14066.5	NaN	NaN	NaN	NaN	NaN	NaN	NaN	NaN	NaN	NaN	NaN	NaN	NaN	NaN	NaN	NaN	NaN	NaN	NaN	NaN	10085.4	27227.2
D3Z7P3	Gls	Glutaminase kidney isoform, mitochondrial	GLSK_MOUSE	533638	550006	431995	527084	62476.7	96569.5	39821.8	53859.2	96391.6	147711	104948	199081	316130	493552	372913	422492	45748.2	37503.2	28723.7	52080.3	44968.3	40051.6	52924.2	71927.7	709959	550347	542311	569832	113394	85344.3	68350.6	77413	149268	282751	224026	266951	418862	505050	572471	512117	55667.7	50647.1	98806.2	55477.2	42321.2	53248.3
D3Z7Q2	Smim20	Small integral membrane protein 20	D3Z7Q2_MOUSE	8574819	NaN	8.04236e+06	44739.5	242882	NaN	NaN	266506	16886.4	51653.7	27292.8	38047.4	245420	394389	211903	269854	11514.8	19651.4	15219.9	11788.9	NaN	NaN	NaN	NaN	NaN	NaN	NaN	133782	NaN	143844	26471.5	NaN	38189.4	421996	82371	73624.2	263974	376267	306706	404971	NaN	13283	16735	87237.1	NaN	NaN
D3Z7X0	Acad12	Acyl-Coenzyme A dehydrogenase family, member 12	D3Z7X0_MOUSE	194843	237086	150637	151242	1.26792e+06	957096	687750	1.12052e+06	14466.1	57152.4	32877.4	43050.4	127516	199225	125514	172783	1.41428e+06	1.04043e+06	807016	898465	67143.3	50528.2	51624.8	150768	285243	222045	181606	273370	656300	947568	934254	909113	30055.4	71381.5	97989.9	74078.3	166564	204882	245754	170286	831396	1.1471e+06	1202031	1.4018e+06	69336.3	128701
D4AFX7	Dnajc13	DnaJ heat shock protein family (Hsp40) member C13	D4AFX7_MOUSE	334196	245229	260709	285123	385340	264615	241348	329541	53904.8	79658.4	57400	158521	627555	773675	649602	750479	593402	539032	677034	548709	257088	308764	294185	344587	309366	233868	289785	247854	326582	379298	318676	352160	73037.7	172216	137991	184390	646981	706482	723369	631805	567187	697538	760986	735522	335094	238067
E0CX47	Nxpe5	Neurexophilin and PC-esterase domain family, member 5	E0CX47_MOUSE	20064.4	16993.7	NaN	24405.3	55864.7	47902.9	44990.1	55100.2	7817.6	NaN	9664.33	12407	NaN	NaN	NaN	NaN	42507.7	30941.6	38645.1	39405.4	6196.13	NaN	NaN	NaN	23397.1	NaN	NaN	NaN	50111	47698.8	47313	47239	NaN	12769	11748.4	14660	NaN	NaN	NaN	NaN	31489.3	32515.2	31967.6	37349.3	NaN	NaN
E0CYQ0	Kctd17	MCG13350, isoform CRA_b	E0CYQ0_MOUSE	13731.9	NaN	NaN	9463.77	NaN	NaN	NaN	NaN	NaN	NaN	NaN	NaN	3974.2	NaN	2210.12	884.889	NaN	NaN	NaN	NaN	NaN	NaN	NaN	NaN	6915.65	10640.1	NaN	NaN	2021.73	NaN	NaN	NaN	NaN	NaN	NaN	NaN	NaN	2770.01	NaN	NaN	NaN	NaN	NaN	NaN	NaN	NaN
E0CYR6	Nat8f7	N-acetyltransferase family 8 member 7	NT8F7_MOUSE	NaN	NaN	NaN	NaN	NaN	NaN	NaN	NaN	NaN	NaN	NaN	NaN	NaN	6899.6	NaN	NaN	NaN	NaN	NaN	2052.07	NaN	NaN	NaN	NaN	NaN	NaN	NaN	NaN	NaN	NaN	NaN	NaN	NaN	NaN	NaN	NaN	NaN	5340.87	NaN	NaN	4790.35	NaN	4207.02	3374.78	NaN	NaN
E0CZ22	Mroh1	Maestro heat-like repeat family member 1	E0CZ22_MOUSE	123936	115562	109084	98849.6	214974	233663	206577	264311	38429.8	52000.7	42584.9	85649.3	79151.2	49700.9	90809.4	66632.6	86573.3	55147.9	39515.2	75672.6	71972.7	66260.5	81749	70377.5	131108	117878	157450	123180	237640	277144	254362	251493	29714.6	85245.4	74373	88148.1	50328.5	67187	84291.7	123918	33909.4	76782	68536.4	100959	123908	68135
E2JF22	Piezo1	Piezo-type mechanosensitive ion channel component 1	PIEZ1_MOUSE	NaN	NaN	NaN	NaN	NaN	NaN	NaN	NaN	NaN	NaN	NaN	4375.81	75401	91436.9	97638.9	106266	101804	150256	164488	129195	28870.2	56640.2	47847.1	99628.9	NaN	15252.3	NaN	6387.26	34323.1	NaN	NaN	NaN	NaN	NaN	15894	8290.56	78824.2	127207	102748	85061	131585	246298	213671	169964	54826.4	69520.3
E9PUN6	Adamts9	A disintegrin-like and metallopeptidase (reprolysin type) with thrombospondin type 1 motif, 9	E9PUN6_MOUSE	NaN	NaN	NaN	NaN	NaN	NaN	NaN	NaN	NaN	NaN	NaN	NaN	NaN	NaN	NaN	NaN	NaN	NaN	NaN	14351.2	8579.79	12705.1	14387.7	NaN	NaN	NaN	NaN	NaN	7857.77	NaN	9850.06	NaN	NaN	NaN	NaN	NaN	NaN	NaN	10473.5	NaN	NaN	NaN	20196.9	NaN	19276.7	29070.1
E9PUP3	Slc4a9	Anion exchange protein	E9PUP3_MOUSE	NaN	20851.1	NaN	3172.07	5781.38	NaN	5615.24	9633.59	NaN	NaN	24636	50780.4	161883	149962	83445	200015	9029.46	29208	31998.4	42709.6	NaN	16663.7	NaN	16665	4133.12	NaN	NaN	NaN	34371.6	29110.8	15469.7	11764.1	NaN	NaN	NaN	104700	75070.8	129978	157080	138707	NaN	7344.95	46166.1	64531.7	NaN	NaN
E9PUQ8	Dgkd	Diacylglycerol kinase	E9PUQ8_MOUSE	NaN	NaN	NaN	NaN	3582.38	3550.17	NaN	NaN	NaN	NaN	NaN	NaN	NaN	NaN	NaN	NaN	NaN	22026.5	3404.73	NaN	NaN	7004.52	NaN	NaN	NaN	NaN	3361.55	NaN	3905.47	7655.2	NaN	NaN	NaN	NaN	NaN	NaN	NaN	NaN	NaN	NaN	9184.52	NaN	8584.23	NaN	10765.1	9700.94
E9PUR0	Ankhd1	Ankyrin repeat and KH domain-containing 1	E9PUR0_MOUSE	50639.7	40767.6	52710.1	62624.2	93327.6	83756.3	63358.4	93714.7	5009.24	3513.1	NaN	NaN	NaN	NaN	NaN	NaN	37864.3	21305.3	22383.5	29916.2	18215.3	7064.92	NaN	NaN	53075	33727	88212.1	85012	80525.5	82823	101052	96756	3529.26	NaN	11229.6	7412.36	NaN	NaN	NaN	NaN	16673.1	32632	26508.8	49917.7	4571.26	6202.17
E9PV24	Fga	Fibrinogen alpha chain	FIBA_MOUSE	5805749	5380859	4.74709e+06	4.56946e+06	1.54896e+06	1.35953e+06	1.21424e+06	1.63322e+06	495585	950607	368418	1.44859e+06	581880	517656	217377	359711	465854	458818	376223	1.19524e+06	22623640	17794946	5970867	20583744	7536280	9326764	4601817	5.8799e+06	2.00367e+06	2552446	1.0964e+06	1.74173e+06	543178	2.18387e+06	1.38281e+06	2.00407e+06	279406	442461	276974	403245	474447	907683	448264	564734	23800638	50182340
E9PV38	Ces2g	Carboxylic ester hydrolase	E9PV38_MOUSE	9962.69	7869.14	6672.95	NaN	NaN	NaN	NaN	NaN	42988.3	39941.6	28975.3	55630.8	1784.97	24969.4	40621.3	NaN	NaN	NaN	NaN	NaN	NaN	NaN	NaN	44934.1	7677.1	2540.99	40671.5	7872.03	2505.18	NaN	NaN	NaN	46550.2	58182.9	52304	52663.8	NaN	24718.9	32698.9	24642.2	NaN	NaN	NaN	NaN	NaN	NaN
E9PVA8	Gcn1	eIF-2-alpha kinase activator GCN1	GCN1_MOUSE	87846.7	91775.3	84997.7	77832.9	687137	756651	667016	828745	129976	125023	111894	300047	132279	102904	100572	115496	184199	118864	130422	154858	143886	150158	121829	143745	131550	90685.5	119603	99121	805733	1.00468e+06	812323	869182	109610	252283	190238	292884	82917	103378	119629	124047	108521	164432	138807	211936	154736	149348
E9PVZ8	Golgb1	Golgi autoantigen, golgin subfamily b, macrogolgin 1	E9PVZ8_MOUSE	146457	112485	136120	152905	186435	160812	148666	215137	1144.08	12914.1	1526.94	14069.3	27023.7	8921.99	NaN	2825.07	249335	200599	166016	219446	43834.4	42781.5	40516.5	65862.8	151549	124034	154230	133070	163782	214671	187427	172806	10334.5	24826.8	14498.8	24670.9	2841.29	17866.7	46137.2	10769.2	168496	255549	234309	302966	52147.2	45515.4
E9PW37	Rasal2	RAS protein activator-like 2	E9PW37_MOUSE	18492.2	13257.5	15887.5	20810.9	95128.6	117315	107713	107779	12588.4	9510.06	NaN	28979.6	NaN	NaN	NaN	NaN	305098	116164	194739	170151	104656	45473.1	NaN	131126	22072.2	15443.3	22531.9	21984.1	96802.4	135221	93024.2	107993	NaN	2694.56	NaN	2985.63	NaN	NaN	NaN	NaN	81378.8	245289	169430	238759	40798.6	72922.5
E9PW43;Q9CQS8	Gm10320;Sec61b	Protein transport protein Sec61 subunit beta	E9PW43_MOUSE;SC61B_MOUSE	NaN	44724.3	47506.1	52409	80756.1	101099	52415.7	83165.6	14893.1	36531.4	21805.6	36168.5	156409	277572	190347	221117	380897	518324	420328	299003	191612	231355	166022	186973	31939.5	48004.8	60299.3	36877.9	61556.3	75402.3	65151.8	60907.6	30219.7	45094.6	56686.9	49011.6	225448	340701	258253	290887	429452	524848	425340	439845	153309	142013
E9PWG2	Trappc8	Trafficking protein particle complex 8	E9PWG2_MOUSE	NaN	24641.6	NaN	18668.6	8778.23	35564.8	26652.5	58829.1	NaN	NaN	NaN	6240.18	20359.6	53074.9	7196.55	32217.7	36219.3	35770.8	43097.7	20752.2	NaN	NaN	963.898	2531.04	45928.2	20566.4	NaN	NaN	57133.5	17114.8	32211.3	7986.47	NaN	5368.39	4237.05	5819.01	19520.6	39387	11469.6	20639.5	11920.1	42936	23023.6	24668.3	NaN	NaN
E9PWI3	Mcc	Mutated in colorectal cancers	E9PWI3_MOUSE	12303.3	11962.3	14546.9	13261.1	16067	NaN	16752.7	3634.01	NaN	NaN	1826.35	NaN	NaN	NaN	NaN	NaN	23935	6346.73	23553.6	26630.6	NaN	NaN	NaN	NaN	12891.9	12593.7	18479	10726.3	4904.75	NaN	4945.91	16002.8	NaN	4845.83	3829.51	3406.85	NaN	NaN	NaN	NaN	4027.76	8714.89	6774.98	25673.4	NaN	NaN
E9PWQ3	Col6a3	Collagen, type VI, alpha 3	E9PWQ3_MOUSE	1.21304e+06	649730	779594	947513	2529373	1.42025e+06	1.45817e+06	2.26597e+06	632002	880795	655203	1.97153e+06	776861	337777	374889	814629	3.8032e+06	1.2071e+06	2.17853e+06	4.74736e+06	60548320	33352704	40869672	61134992	674710	897305	955599	984259	1.02491e+06	1.76461e+06	1.60748e+06	2.27683e+06	673379	2103157	2.48045e+06	2.49035e+06	235484	472209	454716	495746	1119401	3.15165e+06	2.31149e+06	3456297	55015728	73115752
E9PWR4	Dip2c	Disco-interacting protein 2 homolog C	E9PWR4_MOUSE	35571.3	33407.8	26555.1	26297.4	173700	190916	199398	243727	3766.6	9089.21	6976.76	29662.3	125580	129196	131554	132850	276304	225074	259614	204865	17671.7	44187.9	39752.2	32400.4	33400.9	75833.2	76432.7	27748.7	302874	272624	291909	247262	10612.3	23540.8	19587.2	32108.2	109517	122177	133695	133993	222545	272964	320530	376977	24221.2	35925.5
E9PWW9	Rsf1	Remodeling and spacing factor 1	E9PWW9_MOUSE	138036	69607.5	95173.9	145992	101541	78132.2	95945.5	89894.7	41356.3	19650.1	22434.6	25502.3	31182.3	24263.3	3801.11	32208.1	96248.3	60347.3	87894.5	75944.3	9993.3	19894.6	NaN	NaN	101622	124723	95828.3	130194	97753.9	93980.6	94048.6	79808.8	13722.2	34295.3	33539	39781.5	10150.5	NaN	22247.2	26855.6	67661.3	101883	76178.1	86216	27992.2	23633.1
E9PX68	Slc4a1ap	Solute carrier family 4 (anion exchanger), member 1, adaptor protein	E9PX68_MOUSE	70022.4	46346.1	52289	53060.3	34578.7	30777.9	31678	36537.1	NaN	NaN	NaN	NaN	NaN	NaN	NaN	NaN	65427.6	48341.6	50464.5	54788.8	6938.19	NaN	NaN	NaN	77831.4	62320.3	49677.1	49473.8	35535.3	35803.1	35400.7	31293.1	NaN	NaN	NaN	NaN	NaN	NaN	NaN	NaN	44747.1	49048.3	48933	58994.4	NaN	5289.67
E9PXF8	Sbf2	SET-binding factor 2	E9PXF8_MOUSE	82007.6	23523.2	180184	141445	272973	328758	207649	233600	1525.68	16799.4	16583.1	58743.7	NaN	15618.7	NaN	13300.2	365525	344480	360865	358136	81837.7	68160.8	74061.2	102688	99893.2	69181.9	97053.1	41064.7	261991	327274	317667	302350	NaN	75232.4	46969.6	45037.3	NaN	NaN	NaN	29106.9	264634	465016	374278	405826	94436.1	92378.8
E9PY03	Tstd1	Thiosulfate sulfurtransferase (rhodanese)-like domain-containing 1	E9PY03_MOUSE	NaN	NaN	NaN	NaN	NaN	NaN	NaN	NaN	12291.6	13276.9	17411.7	8197.96	NaN	NaN	NaN	NaN	NaN	NaN	81227.4	NaN	NaN	NaN	NaN	NaN	NaN	NaN	NaN	NaN	NaN	NaN	NaN	214088	NaN	16777.7	18497.7	26156.7	NaN	NaN	NaN	14531.8	NaN	NaN	135869	151833	NaN	NaN
E9PY16	Adap1	ArfGAP with dual PH domains 1	E9PY16_MOUSE	NaN	NaN	NaN	NaN	14967.2	18055	24224.1	23072.8	NaN	NaN	NaN	NaN	NaN	NaN	9830.06	NaN	46505.6	43763.7	45501.1	39074.8	NaN	NaN	NaN	NaN	3938.13	NaN	NaN	NaN	30035.1	22832.9	26682.4	22606.6	NaN	NaN	NaN	NaN	NaN	NaN	NaN	NaN	28327.9	39293.7	47875.9	37479.1	NaN	NaN
E9PY39;Q9CZY3	Gm20431;Ube2v1	Predicted gene 20431;Ubiquitin-conjugating enzyme E2 variant 1	E9PY39_MOUSE;UB2V1_MOUSE	119869	98989.2	93970.9	120322	19009.4	14423.1	NaN	NaN	14716.3	11824.4	8420.21	10705.7	15377.5	21520.1	NaN	NaN	9544.37	NaN	NaN	NaN	NaN	9749.24	NaN	NaN	142991	127020	118896	127033	NaN	14387.8	14688.8	16027.2	9150.23	16514.5	15573.4	21359.2	16807.7	21198.1	26123.6	21794.4	NaN	NaN	NaN	28268.7	NaN	NaN
E9PYB0	Ahnak2	AHNAK nucleoprotein 2 (Fragment)	E9PYB0_MOUSE	197390	88873.1	104340	248586	141104	40930.8	65489.7	135080	166817	23981.2	23328.4	95246	19081.7	NaN	NaN	NaN	109130	NaN	NaN	106792	183553	4514.83	5216.21	172854	NaN	127930	99789	155130	NaN	57101.7	10062.9	85924.8	1703.04	70255.3	30685	120369	NaN	NaN	NaN	16697.9	NaN	20128.2	NaN	47064	NaN	11431.7
E9PYD1	Fam98c	Family with sequence similarity 98, member C	E9PYD1_MOUSE	102176	62419.3	27413.4	105318	293631	244918	240440	311972	21975.5	7873.28	6788.88	11783.7	NaN	13401.4	NaN	NaN	253448	190075	246284	227142	71756.6	1906.2	NaN	25676.9	140662	NaN	143007	92968.7	233489	244689	267737	266225	10109.1	12625	NaN	NaN	NaN	NaN	10162.1	NaN	162584	189370	232520	267132	15986.5	10122.1
E9PYF4	Lmo7	LIM domain only 7	E9PYF4_MOUSE	169651	247162	174760	160098	214823	310007	255676	255218	31904.3	55641.6	51954.6	99256.3	35587.8	266335	281879	56483.6	449854	690501	661216	485466	298782	384333	396645	474365	226400	185968	202585	211760	325387	279358	329992	267898	46914.2	118452	97616.9	124282	268808	359973	346580	143398	546522	610210	692612	522752	554263	527516
E9PYG6	Rasa1	RAS p21 protein activator 1	E9PYG6_MOUSE	151358	131024	153331	152752	87767.5	86267.8	91538.2	117622	NaN	NaN	NaN	NaN	NaN	NaN	NaN	NaN	658689	1.18016e+06	792647	NaN	NaN	NaN	NaN	NaN	226786	166938	182837	183785	178847	165740	132446	231244	NaN	NaN	NaN	NaN	NaN	NaN	NaN	NaN	NaN	19385.8	1.15263e+06	542080	NaN	NaN
E9PYK3	Parp4	Protein mono-ADP-ribosyltransferase PARP4	PARP4_MOUSE	123378	132521	152521	177091	298738	333448	243468	347023	3400.93	2987.59	7834.39	29200.7	NaN	NaN	8872.38	NaN	105660	69060.3	29196	49556.8	49627.7	44223.4	70127.5	69768.4	186844	120664	237319	127867	272081	417567	310613	316395	3339.82	6071.95	17851.1	7142.77	NaN	NaN	NaN	3778.15	51241.8	60408.5	66332.1	66064.9	69762	74610.4
E9PYP1	Ces1a	Carboxylic ester hydrolase	E9PYP1_MOUSE	104692	72038.9	65361.6	61014.9	3242.22	NaN	NaN	NaN	97505	132788	88919.1	129156	67935.5	64519.2	31494	29692.1	8097.56	NaN	NaN	NaN	NaN	NaN	NaN	NaN	78446	72520.6	55206.4	56849.2	33185.9	22202.3	23253.7	12595.2	90106.2	142632	180664	159921	NaN	50948.8	53456.7	35464.8	NaN	NaN	NaN	NaN	NaN	NaN
E9PYR1	Fbxl18	F-box and leucine-rich repeat protein 18	E9PYR1_MOUSE	15440.8	18288.6	NaN	23738.9	22541	17414.3	16867.8	16919.8	NaN	NaN	NaN	NaN	NaN	NaN	14926.6	NaN	13120	8891.5	NaN	10544.2	NaN	NaN	NaN	2041.26	26450.8	24312.6	24314.7	12598.8	18799.5	24891.1	28033.2	26879.2	NaN	NaN	NaN	NaN	NaN	NaN	NaN	NaN	NaN	NaN	11165.9	13247.6	NaN	NaN
E9PYY6	Mfsd4b5	Major facilitator superfamily domain-containing 4B5	E9PYY6_MOUSE	325960	311843	382477	374013	1.31312e+06	1.59186e+06	1.08493e+06	1.41592e+06	35706.5	121998	81284.4	216276	2.93522e+06	3.12558e+06	3.29885e+06	2.94006e+06	890292	706195	819524	792249	71270.4	122749	137747	129155	477914	427719	458736	347702	1.21182e+06	1169368	1.28445e+06	1.26959e+06	48865.5	237236	235469	284175	2116661	2.53778e+06	2.0793e+06	2349191	788791	965742	715649	984555	179934	117716
E9PZ26	Brd1	Bromodomain-containing 1	E9PZ26_MOUSE	NaN	NaN	NaN	NaN	12746.7	10928.4	6417.91	12720.3	NaN	NaN	NaN	NaN	NaN	NaN	NaN	NaN	167834	94277.4	115762	106806	27052.7	9604.86	14591.3	25363.9	NaN	NaN	NaN	NaN	7909.72	11333.5	7641.67	11998.6	NaN	NaN	NaN	NaN	NaN	NaN	NaN	NaN	62241.8	120689	111507	129824	27382.7	27991.9
E9PZ36	Pkhd1	Polycystic kidney and hepatic disease 1	E9PZ36_MOUSE	NaN	NaN	NaN	NaN	NaN	NaN	NaN	NaN	NaN	3083.11	NaN	NaN	14530.8	21037.1	12717.7	14536.3	8577.86	NaN	8393.46	NaN	33995.9	3434.1	NaN	NaN	NaN	10026.1	NaN	NaN	NaN	NaN	3796.91	NaN	NaN	NaN	5325.44	6722.06	15881.9	16085.6	20397.8	13673.4	8140.82	10364.9	11123.6	19329.1	NaN	NaN
E9PZF0	Gm20390	Nucleoside diphosphate kinase	E9PZF0_MOUSE	NaN	NaN	NaN	NaN	NaN	NaN	NaN	NaN	NaN	NaN	NaN	NaN	NaN	NaN	NaN	NaN	NaN	NaN	NaN	NaN	NaN	NaN	NaN	NaN	NaN	NaN	NaN	NaN	NaN	NaN	NaN	NaN	NaN	NaN	NaN	NaN	NaN	NaN	NaN	NaN	NaN	NaN	NaN	NaN	NaN	NaN
E9PZJ8	Ascc3	Activating signal cointegrator 1 complex subunit 3	ASCC3_MOUSE	NaN	NaN	20995.3	14022.1	81828.8	78819.8	67022	79346.7	1929.38	14147	4223.45	5327.04	7839.88	NaN	14698.5	2940.83	319765	310363	282907	231337	32218.1	35632.9	27631.5	53935	11171.4	2582.57	3863.07	2009.85	124867	118816	129811	84389.5	16500.2	2200.49	32582.7	22202.7	NaN	NaN	NaN	13569.3	236245	334547	377181	330666	46853	42723.9
E9PZM4	Chd2	Chromodomain-helicase-DNA-binding protein 2	CHD2_MOUSE	NaN	38529.5	6634.97	17028	21581.9	38875.7	45546.4	94753.1	NaN	NaN	NaN	NaN	NaN	NaN	NaN	NaN	180725	106238	140421	138268	3601.46	NaN	1505.13	31392.8	NaN	NaN	8995.9	NaN	61170.5	56938	68969.9	116148	NaN	41085.6	NaN	NaN	NaN	NaN	NaN	NaN	77816.4	170641	145884	159112	6371.47	27171.9
E9PZM7	Scaf11	SR-related CTD-associated factor 11	E9PZM7_MOUSE	173524	120028	123660	162878	54021.9	41483.1	42911.1	54167.8	14314.6	7355.03	NaN	15457.8	NaN	NaN	NaN	NaN	44248.4	43578.6	44493.4	46040.4	NaN	NaN	NaN	NaN	149945	192500	155728	180097	50206.4	38257.8	52525.9	53026	8148.54	NaN	15127.5	NaN	NaN	NaN	10115.3	NaN	37673.4	44671.2	42571.4	NaN	NaN	NaN
E9Q007	Gm4450	Predicted gene 4450	E9Q007_MOUSE	NaN	NaN	NaN	NaN	NaN	NaN	NaN	4445.91	NaN	NaN	NaN	NaN	9986.86	NaN	5305.97	11286.3	15248.5	11087.7	10774.7	11774.8	NaN	NaN	NaN	NaN	NaN	NaN	NaN	NaN	NaN	NaN	NaN	NaN	NaN	NaN	NaN	NaN	NaN	9983.79	15232.7	14404.3	11136.5	16178	24035.4	18361.8	NaN	NaN
E9Q035	Gm20425	Predicted gene 20425	E9Q035_MOUSE	NaN	NaN	NaN	NaN	NaN	NaN	NaN	NaN	NaN	NaN	NaN	NaN	NaN	NaN	NaN	NaN	NaN	NaN	NaN	NaN	NaN	NaN	NaN	NaN	NaN	NaN	NaN	NaN	NaN	NaN	NaN	NaN	NaN	NaN	NaN	NaN	NaN	NaN	NaN	NaN	NaN	NaN	NaN	NaN	NaN	NaN
E9Q0S6	Tns1	Tensin 1	E9Q0S6_MOUSE	7796655	7100146	8510035	8018728	5922460	7894777	8.14655e+06	7834158	3.57265e+06	3460822	3.63526e+06	5910662	4364050	2.36304e+06	2.74693e+06	2.95215e+06	6.37346e+06	6.95126e+06	7.82597e+06	5984040	3.36803e+06	3768137	3.58384e+06	3844437	8829298	8198776	10625876	7107259	8320860	8485640	8668322	6.9154e+06	2.75985e+06	6.3547e+06	5.22372e+06	6.18547e+06	1.99859e+06	3204267	2.79022e+06	2.84172e+06	5.33358e+06	7.61606e+06	6.18355e+06	7669076	4426125	3747249
E9Q137	Tex264	Testis-expressed gene 264	E9Q137_MOUSE	128610	91195.7	93455.9	126544	148207	55301.1	101857	115049	13505.2	41109.5	35358.1	84511.9	501862	562347	442167	496798	71143.5	46253.8	48942.2	64742	NaN	NaN	NaN	5838.3	99608.7	125926	147435	116598	117777	113239	114206	129884	28463.6	71017.5	65686.8	89631.5	383527	556744	451317	442337	37410.9	110082	59426.8	95057.9	NaN	NaN
E9Q166	Atad2b	ATPase family, AAA domain-containing 2B	E9Q166_MOUSE	114720	76548	82217.3	131163	92785.4	37504	23774.4	45127.2	36749.3	14339.5	15508.4	31553.9	15875.7	NaN	NaN	9920.01	428201	292615	260778	307337	138093	54385.3	83612.6	134443	NaN	119103	128338	82368	36976.3	39844.1	31751.9	34831.3	11234.1	31326.6	26482.2	41012.4	NaN	NaN	NaN	12366.9	245628	332293	288754	326105	120038	181506
E9Q1A5	Zfp384	Zinc finger protein 384	E9Q1A5_MOUSE	NaN	NaN	NaN	NaN	NaN	4628.83	841.775	NaN	NaN	1672.78	NaN	NaN	NaN	NaN	NaN	NaN	34709	23701.8	26084.3	25429.8	NaN	NaN	NaN	NaN	NaN	NaN	NaN	NaN	NaN	NaN	NaN	NaN	NaN	NaN	NaN	NaN	NaN	NaN	NaN	NaN	11246.4	24422.9	27559.8	NaN	NaN	NaN
E9Q1F5	Myo5c	Myosin VC	E9Q1F5_MOUSE	NaN	NaN	NaN	NaN	NaN	NaN	NaN	NaN	NaN	NaN	NaN	NaN	NaN	NaN	NaN	NaN	NaN	10904.8	7343.92	NaN	21308.6	16614.6	10598.3	42573.8	NaN	NaN	NaN	NaN	NaN	NaN	NaN	NaN	NaN	NaN	NaN	NaN	NaN	NaN	NaN	12066.1	NaN	29624	32300.4	20625.4	21196.3	46166.4
E9Q1W3	Neb	Nebulin	E9Q1W3_MOUSE	5381.95	NaN	NaN	NaN	NaN	11225.3	NaN	11511.6	NaN	NaN	NaN	7046.23	NaN	NaN	NaN	NaN	NaN	NaN	16554.3	NaN	NaN	NaN	10260.2	NaN	NaN	3916.64	NaN	3918.62	1635.72	15559.3	8679.4	NaN	NaN	NaN	NaN	7571.76	NaN	NaN	NaN	NaN	NaN	NaN	NaN	NaN	119528	NaN
E9Q236	Abcc4	ATP-binding cassette, sub-family C (CFTR/MRP), member 4	E9Q236_MOUSE	37797.4	13955.6	47795.9	44190.6	16933.9	68979.5	30681	20352.4	NaN	4619.39	1005.06	25006.5	210376	187403	178246	232032	295965	275490	275885	268483	55882	85348	74986.5	106316	45694.1	19296.2	22860.7	19074.5	2359.95	48099.7	16153.5	11888.8	4584.3	6602.01	29988.5	25786.5	129448	234240	183364	203177	163748	400216	423666	409244	83101.5	104623
E9Q238	Kank1	KN motif and ankyrin repeat domains 1	E9Q238_MOUSE	59116.2	133440	144605	127836	77050.7	88869.6	61121.5	81644.3	60851.4	93798.1	65081	140786	144554	112936	139139	134643	95806.7	49963	44146	55215.5	294549	348143	398801	441347	155145	157609	161285	116322	76845.5	97498.7	96620.2	87276.4	79553.1	148656	141489	153447	110007	121490	101286	106359	39863.7	87875.6	77748	120980	853414	620598
E9Q2A2;Q8BUX5	Gm38392;Rhbg	Predicted gene, 38392 (Fragment);Ammonium transporter Rh type B	E9Q2A2_MOUSE;RHBG_MOUSE	NaN	NaN	NaN	NaN	NaN	NaN	14617.5	21268.4	5631.3	23483.7	11752.7	33725.6	852639	559792	1.0152e+06	1.07085e+06	107397	102544	122695	210660	22750.6	94321.9	45469	97179.3	NaN	27175.3	NaN	NaN	NaN	13392.2	NaN	45750	17222.9	26265.2	44165.4	22495.6	570872	877527	735385	790920	68434.6	124783	117563	116358	42037	36602.9
E9Q2E4	Hectd4	HECT domain E3 ubiquitin protein ligase 4	E9Q2E4_MOUSE	NaN	NaN	1775.64	9680.61	158033	139375	114405	154698	NaN	NaN	NaN	4147.46	NaN	NaN	7727.57	NaN	109033	62201	78805.6	79911.4	22178.1	15508.7	25580.8	32186.7	NaN	NaN	NaN	NaN	148887	212561	194638	161775	NaN	NaN	NaN	NaN	NaN	NaN	NaN	NaN	61707.4	83816.7	84320	126609	31359.7	NaN
E9Q2M9	Wdfy4	WD repeat and FYVE domain-containing 4	E9Q2M9_MOUSE	NaN	NaN	NaN	NaN	11292.8	NaN	NaN	7645.45	NaN	NaN	NaN	NaN	NaN	NaN	NaN	NaN	NaN	NaN	NaN	NaN	NaN	NaN	NaN	NaN	NaN	NaN	NaN	NaN	NaN	NaN	NaN	15991.5	NaN	NaN	NaN	NaN	NaN	NaN	NaN	NaN	NaN	NaN	NaN	NaN	NaN	NaN
E9Q2T4	4930523C07Rik	RIKEN cDNA 4930523C07 gene	E9Q2T4_MOUSE	NaN	NaN	NaN	NaN	NaN	NaN	NaN	NaN	NaN	NaN	NaN	NaN	26628.7	27685.4	21198.3	23124.6	53847	55740.3	46928.9	53689.7	NaN	NaN	NaN	26113.1	NaN	NaN	NaN	NaN	NaN	NaN	NaN	NaN	NaN	NaN	NaN	NaN	NaN	24011.7	21619.9	30729.8	48425	91427.1	74062.5	83233.3	NaN	13397.1
E9Q394	Akap13	A-kinase anchor protein 13	AKP13_MOUSE	14620.6	18921.3	22807.4	18315.2	121355	109487	109482	137619	4206.68	4654.48	4033.78	13990.7	NaN	NaN	NaN	NaN	70982.4	53313.2	51239.9	50072.2	37613.5	14743.3	27363.1	20051.1	17212.6	NaN	26723.9	22478.5	128592	152785	130970	153373	NaN	NaN	9625.5	11605.4	NaN	NaN	NaN	NaN	39129.2	50998.4	29958.1	56728.6	29791.3	38365.4
E9Q3C1	C2cd2	C2 domain-containing protein 2	C2CD2_MOUSE	NaN	NaN	NaN	NaN	17878.9	NaN	NaN	NaN	NaN	NaN	NaN	NaN	54036.7	54463.5	47660.5	51046	26056.1	124437	132402	108400	22849.1	16566.1	NaN	18631.6	NaN	NaN	NaN	316.34	NaN	NaN	NaN	NaN	NaN	NaN	NaN	NaN	55530.4	47276.7	46421	35464.4	66628.4	131026	117253	144613	13753.1	1441.36
E9Q3E1	Aldh3b2	Aldehyde dehydrogenase family 3 member B2	AL3B2_MOUSE	NaN	NaN	NaN	NaN	NaN	NaN	NaN	NaN	7232.74	6711.95	6332.37	10352.7	NaN	NaN	NaN	NaN	NaN	NaN	NaN	NaN	NaN	NaN	NaN	NaN	NaN	NaN	NaN	NaN	NaN	NaN	NaN	NaN	5101.69	11157.6	NaN	11074.7	NaN	NaN	NaN	NaN	NaN	NaN	NaN	NaN	NaN	NaN
E9Q3G8	Nup153	Nucleoporin 153	E9Q3G8_MOUSE	362898	315193	284448	344582	137709	135712	145208	104578	162438	145199	154756	210391	24138.4	NaN	NaN	NaN	364375	251134	307718	254214	108622	52243.1	83532.9	88689.2	67888.5	380502	82526.8	383604	129193	194134	137249	157110	142671	247160	199397	288505	NaN	NaN	NaN	23144.4	292735	346230	286927	381821	86673	46012.1
E9Q3H6	Coq10a	Coenzyme Q10A	E9Q3H6_MOUSE	160182	195627	198079	157978	468818	476116	406737	461983	55931.1	115710	108336	286188	161168	78321.8	74375.5	84169.8	688926	698801	654878	683356	258643	302279	277080	266578	193204	177544	201634	178522	482654	543044	511106	536878	98698.3	142695	169412	186129	64664.9	92650.5	183589	82765.4	683958	686648	749708	773841	365961	243165
E9Q3L2	Pi4ka	Phosphatidylinositol 4-kinase alpha	PI4KA_MOUSE	155410	146303	154563	158149	359224	547698	426621	303019	90386.7	126770	102668	238467	469348	514792	646251	627232	995720	1.71001e+06	889945	709402	175072	264283	378926	306686	174185	221065	160414	158859	494477	451211	591249	541409	116164	252546	206872	296658	533367	404601	586630	473482	1.29108e+06	1.22287e+06	1.10472e+06	1.05032e+06	346522	309565
E9Q3T0;P47955	Gm10073;Rplp1	Predicted pseudogene 10073;60S acidic ribosomal protein P1	E9Q3T0_MOUSE;RLA1_MOUSE	1.04338e+06	1.16398e+06	1.10693e+06	1.08024e+06	5.37564e+06	4.36467e+06	6668096	9931762	352986	440559	380677	284258	1.87951e+06	2.06867e+06	2018698	2186048	7478941	9173932	8211835	10979712	1.44557e+06	2.04355e+06	1416821	2.01192e+06	1.50488e+06	835949	654639	1.14311e+06	6.70026e+06	7091071	9410963	8648727	302506	626878	193718	585604	1.70302e+06	1.97119e+06	2504740	1.52631e+06	8009301	10665678	12542511	9441762	1.33759e+06	1.58237e+06
E9Q411	Nbas	Neuroblastoma-amplified sequence	E9Q411_MOUSE	44252.6	22012.1	9909.11	4499	40080.1	48624.7	52088.2	60547.2	NaN	27822.9	2305.31	19877.3	176383	247485	181109	245667	190828	171418	167687	168795	76082.4	122937	120215	111162	29244.3	35382.8	22907.4	53894.4	63569.3	73861.6	66399.5	80880.1	6258.07	17758.4	32337.3	62231	173423	252466	238903	204810	159408	218869	245388	239501	128942	97823.6
E9Q414	Apob	Apolipoprotein B-100	APOB_MOUSE	27393.6	58278.7	28855.3	56238	56118.5	42787.1	29703.8	31578.1	20603	25556.5	3193.97	32027.1	40566.8	42650.5	17496.1	36827.9	76722	59811.5	33309.3	43884.2	77592.2	54275.9	37299.9	80671.1	67549	70014.1	63494.3	62650	42612.1	71943.5	17678.4	46886.6	18873.2	42964.4	27743.6	33229.9	29212.2	55192.3	18177.1	27768	42328.6	92920.1	69748.6	72531.6	75985.3	74627.5
E9Q4N7	Arid1b	AT-rich interactive domain-containing protein 1B	ARI1B_MOUSE	25310	11251.2	21164.8	38145.7	417826	240783	233332	347402	8454.75	11438.1	6507.41	46080.7	12122.3	NaN	NaN	NaN	206413	167350	203896	212992	66999.3	39926.5	29042.5	58616.9	26641.5	23603.8	16596.5	1568.31	277057	339085	298682	311510	6371.22	20337.3	19255.7	35269.8	NaN	NaN	NaN	NaN	157952	228056	136851	237667	192287	47730.7
E9Q4Z2	Acacb	Acetyl-CoA carboxylase 2	ACACB_MOUSE	63153.9	65180.1	66783.3	35697.4	27504.6	18209.9	5582.9	38914.8	14547.6	3135.81	NaN	27439.7	38534.7	23079.3	NaN	NaN	57341.2	29139.9	27017.9	39568.3	40193.8	22277.2	39490.1	50370.6	47136.4	48716.6	52263.2	131881	20221	35525.3	30644.3	46470.8	4126.81	22701.6	27259.7	NaN	NaN	27426.9	NaN	17322.1	30527	22916.8	43604.7	50710	42979.1	37354.1
E9Q512	Trip11	Thyroid hormone receptor interactor 11	E9Q512_MOUSE	51230.6	76648.1	47930	54765.9	42561.5	57794.1	21577.1	59563.8	11721.4	11525.6	9738.4	26465.9	13983.2	16583	14984.4	14704.6	62619.3	56327.7	56176.9	64304.7	NaN	13186.1	26637.7	39398	56670.6	98340.2	60878.8	62384.3	33577.7	54315	41538.6	53632.7	12166.6	30619.7	24643.1	35621.7	3683.92	NaN	8121.54	18494.6	86611.8	56640.3	98145.5	92940.8	71539.8	7048.06
E9Q555	Rnf213	E3 ubiquitin-protein ligase RNF213	RN213_MOUSE	43950.9	73557	82106.5	68501.7	740913	605174	648845	748622	24084.7	42802.1	35227.3	42578.9	162331	173068	90784.3	114003	89129	53189.5	213006	179914	80825.3	43572.6	30458	38653.2	2.05996e+06	35658.3	1.73552e+06	1.93267e+06	760829	814747	534576	752849	147083	18389.7	20178	195974	174282	282710	300162	236202	204740	92888.8	110571	277298	49799.5	57525.8
E9Q557	Dsp	Desmoplakin	DESP_MOUSE	72917.5	67679.7	83320.7	72803.1	95835.4	158540	130761	144112	25415.1	35673.1	39672	94833.8	21875.4	NaN	NaN	46749	55080.6	77122	60021.1	93939.2	242281	254137	249597	386185	96238.1	97273.9	98519.3	99960.1	128473	174472	156770	144234	25192.9	73014.4	66871.2	91277.5	NaN	NaN	24947.3	21419.5	41843.6	111800	92755.2	86459.1	325274	304064
E9Q5C9	Nolc1	Nucleolar and coiled-body phosphoprotein 1	NOLC1_MOUSE	189837	166403	165718	194940	198565	175676	170145	259323	38365.3	34165.9	27653.8	53919.1	39173.7	NaN	NaN	NaN	344792	289600	258814	224867	NaN	NaN	37772.1	49627	242149	185735	166885	159638	209721	254587	207867	226603	34381.8	62395.9	46164.4	56238	NaN	NaN	NaN	NaN	212917	268230	276978	270347	66831.9	NaN
E9Q5K9	Ythdc1	YTH domain-containing protein 1	YTDC1_MOUSE	NaN	1277.06	8908.41	3752.76	6015.5	6790.37	2132.88	4766.37	NaN	1333.8	1679.23	1489.99	NaN	NaN	NaN	NaN	44036.9	26506.2	37988.5	31499.1	10375.2	13125.4	10112.1	4994.59	6417.37	3827.56	3771.29	3146.71	13255.9	7483.85	2235.52	2296.66	658.922	NaN	NaN	3799.27	NaN	NaN	NaN	1089.22	22498	70867.9	37241.1	75163.1	13524.6	1462.11
E9Q612	Ptpro	Receptor-type tyrosine-protein phosphatase O	PTPRO_MOUSE	28318.6	65430.6	87913.9	6570.88	NaN	5478.72	NaN	6051.29	20089.1	16268.3	22251.8	29455.4	169577	108882	142027	150366	154687	132324	155116	128243	64833.9	91172.5	112399	91160.4	17308.8	NaN	6069.86	NaN	20791.1	28753.2	38194.6	4226.4	36898.9	63590.4	24209.2	NaN	107130	161508	123568	56968.9	129909	139926	139437	169380	114492	138506
E9Q616	Ahnak	AHNAK nucleoprotein (desmoyokin)	E9Q616_MOUSE	10355944	9267251	9130472	13144226	4.10964e+06	3186270	4223137	4.02212e+06	5.83118e+06	3.18048e+06	2.989e+06	2.99223e+06	1.33967e+06	786154	641328	899342	1483047	1.51799e+06	1.18008e+06	1.47221e+06	1.70185e+06	488119	537619	1178683	8.18032e+06	11270211	12589547	11131948	3.2175e+06	3.27374e+06	3.11289e+06	3078716	1.73697e+06	4.73221e+06	3.19266e+06	6.24203e+06	374908	980342	951292	1.27631e+06	1.08954e+06	1.53815e+06	1.73126e+06	1670883	651032	921493
E9Q634	Myo1e	Unconventional myosin-Ie	MYO1E_MOUSE	407206	532363	625918	527060	919764	757078	971864	1.10335e+06	56085.2	96293.5	56208.1	168127	91919.1	76201.9	92838.9	130988	804400	1064517	1.07922e+06	797195	675530	648806	700695	872266	728708	505215	573715	510609	1.12736e+06	1.33058e+06	1.02097e+06	1.0044e+06	72375.3	165579	176591	182317	35695.5	26873.6	78573.9	111163	813124	1185784	1.15627e+06	1138572	1020610	918294
E9Q6D8	C6	Complement component 6	E9Q6D8_MOUSE	113937	91617.4	27782.7	61177.9	23606	NaN	NaN	NaN	NaN	NaN	NaN	4527.41	NaN	NaN	NaN	NaN	14505.9	9657.5	7723.2	NaN	50717.6	93924.9	50728.6	76372	117097	119826	84081.1	132487	30357.2	NaN	27773.9	9368.16	NaN	NaN	NaN	NaN	NaN	NaN	16253	NaN	6314.25	24015.1	19919.1	NaN	288361	155715
E9Q6E5	Srsf11	Serine/arginine-rich-splicing factor 11	E9Q6E5_MOUSE	217982	13066.7	8779.53	115971	94085.9	152572	27222.1	NaN	NaN	7578.72	7483.08	27786.9	NaN	NaN	NaN	NaN	260290	218827	195695	282722	64426.7	61583.4	NaN	24336.9	151814	7613.43	138068	NaN	NaN	141042	91363.1	83749.4	59808.5	11672.6	14175.1	NaN	NaN	NaN	NaN	25873.4	150206	301921	258549	412758	NaN	99006.4
E9Q6H8	Plekha5	Pleckstrin homology domain-containing, family A member 5	E9Q6H8_MOUSE	228654	397334	274347	356644	201441	255762	204911	246230	41951.9	56400.3	38404.6	68699.3	68462.8	74607.7	65301.2	67823.7	276826	329240	299852	234840	120703	188579	184030	181198	297878	306147	276246	232594	328443	299865	261963	276166	43778.5	81100	72232.8	104265	20748.8	85857.2	73792	44321.6	302936	318937	323804	282169	243472	230379
E9Q6J5	Bod1l	Biorientation of chromosomes in cell division protein 1-like 1	BD1L1_MOUSE	8235.89	4279.05	6123.08	8330.69	NaN	NaN	NaN	NaN	NaN	NaN	NaN	NaN	NaN	NaN	NaN	NaN	NaN	NaN	NaN	NaN	NaN	NaN	NaN	NaN	11108.6	8677.92	9879.83	8763.91	NaN	NaN	NaN	NaN	NaN	NaN	NaN	NaN	NaN	NaN	NaN	NaN	NaN	NaN	NaN	NaN	NaN	NaN
E9Q6P5	Ttc7b	Tetratricopeptide repeat protein 7B	TTC7B_MOUSE	11722.9	43199.9	28351	32187.5	114503	159172	114551	121219	7157.36	24560.2	18149.8	31778.5	102224	127326	105683	113435	326660	382090	327336	297035	99094.1	108083	98787.6	157179	38089.8	42583.8	57401.8	22412.5	157365	152819	156412	124813	7570.65	36620.4	41070.3	51086.5	92431.7	107844	102648	106066	366363	444146	395273	425265	130736	93575.6
E9Q6R7	Utrn	Utrophin	E9Q6R7_MOUSE	270187	299575	290866	330463	596745	907811	673496	804979	140454	171880	164967	311080	462663	375661	374905	493416	2.44049e+06	2.52176e+06	2262159	2593740	763413	768042	810742	1.07663e+06	277252	302747	362811	330918	732013	851222	854587	713477	139929	316174	321849	373165	279635	496654	403395	434513	1.8764e+06	3342213	3.10202e+06	3.13019e+06	991478	1.11629e+06
E9Q6X9;Q5GFD5;Q8BKN6;Q9QZS6	Arhgap40;Hs3st6;Hs3st3a1;Hs3st3b1	Rho GTPase-activating protein 40;Heparan sulfate glucosamine 3-O-sulfotransferase 6;Heparan sulfate glucosamine 3-O-sulfotransferase 3A1;Heparan sulfate glucosamine 3-O-sulfotransferase 3B1	RHG40_MOUSE;HS3S6_MOUSE;HS3SA_MOUSE;HS3SB_MOUSE	NaN	9137.23	11831.9	NaN	NaN	45770	12609	NaN	NaN	NaN	NaN	NaN	NaN	NaN	NaN	NaN	36704.9	32986	NaN	91573.4	11974.7	20470.5	20178.2	26793.6	NaN	NaN	NaN	NaN	17853.1	NaN	NaN	NaN	NaN	NaN	NaN	NaN	NaN	NaN	NaN	105002	NaN	NaN	NaN	85238.8	31336.7	28517.2
E9Q735	Ube4a	Ubiquitin conjugation factor E4 A	UBE4A_MOUSE	319041	356268	368619	304284	117118	176129	132400	154058	32383.9	43162.3	23023.6	48928.5	68515.3	67515.1	75638.2	52456	58749.6	44052.1	42011.2	46236.6	NaN	NaN	NaN	14883.8	474262	341280	421910	364678	159337	197061	189294	186116	30242.7	76932.6	57708.5	72612.1	46389.3	56853.8	62540.6	58674.8	2884.57	35741.2	44306.3	63007	8665.4	NaN
E9Q7D5	Arhgef5	Rho guanine nucleotide exchange factor 5	ARHG5_MOUSE	99693	96308.7	88980.9	111179	405441	405485	393886	474079	12551.7	21306.9	25884.1	73107	14293.9	107321	11673.5	73445.5	154858	109120	131826	134037	153488	143701	80003.8	192365	108660	99315.6	108053	87472.4	410364	562427	506676	468402	21739.8	49152	33450.3	49075.8	5766.99	26941.8	10315.5	7224.46	97240.4	140983	151650	175276	87496.6	121068
E9Q7E2	Arid2	AT-rich interactive domain-containing protein 2	ARID2_MOUSE	NaN	NaN	NaN	NaN	56020.7	44832.9	17628.3	65437.1	NaN	NaN	NaN	6259.15	NaN	NaN	NaN	NaN	184933	94787.9	135095	124575	33114.3	11486.4	16349.3	36844.6	NaN	NaN	NaN	NaN	37095.3	51678.8	52025.4	51161.4	NaN	NaN	NaN	NaN	NaN	NaN	NaN	NaN	101194	151692	117436	164521	NaN	NaN
E9Q7G0	Numa1	Nuclear mitotic apparatus protein 1	NUMA1_MOUSE	399544	276100	338336	352639	217543	138383	166101	216130	56763.7	52933.9	31094	69664.6	69888.4	51250.9	39734.2	44853.8	359809	350002	301054	316428	185790	82462	95261.2	150264	345470	402248	359140	378206	165353	208859	176489	185085	31150	73107.8	55311.6	92236.6	43765.4	54076.4	50110.8	51897.7	293434	323071	281958	357922	94069.3	111679
E9Q7L0	Ogdhl	Oxoglutarate dehydrogenase-like	E9Q7L0_MOUSE	89383.3	17729.9	52027.3	68269	52268.1	53294.8	44026	48539.9	NaN	NaN	NaN	1928.59	114631	163054	142654	145390	42386.6	40705.4	18585	28343.6	NaN	NaN	NaN	NaN	58110.5	48459	62808.7	42286.3	34937.6	68230	63845.7	62532.8	NaN	7100.04	13420.5	26133.3	161847	168740	195270	141924	NaN	10881.6	33184.8	45147.8	NaN	NaN
E9Q7L1	Urb2	URB2 ribosome biogenesis 2 homolog (S. cerevisiae)	E9Q7L1_MOUSE	NaN	NaN	NaN	NaN	19452.8	6903.63	5518.66	1921.83	NaN	NaN	NaN	NaN	NaN	NaN	NaN	NaN	76968.3	33697.7	25924.9	57651.3	NaN	NaN	NaN	6267.82	NaN	NaN	NaN	NaN	2906.64	NaN	NaN	2260.83	NaN	NaN	NaN	NaN	NaN	NaN	NaN	4455.57	40851.8	78292.4	65558.2	75384.2	NaN	2018.35
E9Q7P9	Cdhr2	Cadherin-related family member 2	CDHR2_MOUSE	89026	58565.4	68030.1	75317.3	29849.6	NaN	NaN	NaN	NaN	NaN	NaN	5012.03	NaN	NaN	NaN	NaN	NaN	NaN	NaN	NaN	NaN	NaN	NaN	NaN	53109.4	67661.2	59975.9	81705.5	NaN	NaN	NaN	NaN	NaN	NaN	NaN	NaN	NaN	NaN	NaN	9921.31	NaN	NaN	NaN	NaN	NaN	NaN
E9Q8B5	Gm4788	Predicted gene 4788	E9Q8B5_MOUSE	NaN	NaN	NaN	NaN	136426	144695	72672.4	122845	NaN	NaN	NaN	2417.11	NaN	NaN	NaN	NaN	52052.6	36489.2	37920.4	20361.5	6760.02	7775.66	6445	15658.1	NaN	NaN	NaN	NaN	195889	182427	122191	79779.4	NaN	2140.35	3576.61	3361.8	NaN	NaN	NaN	NaN	42816.3	83350.2	27487.2	59754.2	29319.7	26632.7
E9Q8D0	Dnajc21	DnaJ homolog subfamily C member 21	DJC21_MOUSE	NaN	NaN	34946.3	11302.3	154027	91055.3	100767	137767	NaN	NaN	NaN	24960.8	NaN	NaN	NaN	NaN	56283.7	NaN	NaN	41013.1	8140.34	NaN	NaN	NaN	NaN	33824	NaN	9569.9	61741	153384	91896.3	120758	NaN	NaN	9005.33	NaN	NaN	NaN	NaN	NaN	NaN	45312.5	28637.4	55082.8	NaN	NaN
E9Q8I9	Fry	Protein furry homolog	FRY_MOUSE	NaN	NaN	25864.6	NaN	41296.2	41716.1	31069.5	52761.4	4241.87	NaN	NaN	11068.2	15837.7	NaN	11569.3	21441.9	47892	29529.6	26635.7	38205	19441	17231.3	NaN	28201.7	NaN	NaN	NaN	NaN	33610.1	38778	37940.8	32140.2	NaN	NaN	7198.81	10019.9	8615.27	NaN	NaN	NaN	21511.9	28246.2	32979.9	60596.6	18859.5	NaN
E9Q8Q6	Ccdc141	Coiled-coil domain-containing 141	E9Q8Q6_MOUSE	51698.1	64839.4	68876	73916.1	84428.6	110548	91151	113134	33714.9	40972.8	30601.3	76982.4	67553.9	51759.7	49192.3	67111.7	238299	176903	178408	195624	184300	131396	134052	218283	87134.2	72674.5	71933.3	32858.2	118012	126725	132430	110539	33984.8	78997.2	75185.7	87530.5	44198.2	65039	67373.7	65522.5	178751	321124	323710	333064	169116	181160
E9Q912	Rap1gds1	RAP1, GTP-GDP dissociation stimulator 1	E9Q912_MOUSE	287808	231480	212506	323490	44981.7	21226.3	21118.7	65057.7	32987.4	20593.1	24552	62302.1	21978.1	38121	5170.12	5735.78	40777.8	NaN	8726.6	47587.4	18088	NaN	NaN	NaN	306848	283206	290616	271695	23077.3	47102	27928.3	32573.2	7839.95	21747.1	39674	64459.6	14683.7	10842.3	7439.13	10617.8	NaN	NaN	NaN	19048.8	NaN	NaN
E9Q9B7	Kidins220	Kinase D-interacting substrate 220	E9Q9B7_MOUSE	44560.3	84123.6	90399.9	102611	49625.7	45551.4	46532.6	56180.5	35032.4	41271.1	23369.7	52378.1	199231	203910	199867	226296	335662	347892	296864	312637	196664	205652	138741	233011	97508.7	87210.4	108051	97895.8	47250.3	94586.4	55610.4	63870.1	37535.5	69158.6	61004.5	74893.5	183692	230243	200474	203363	362454	393488	440658	428524	217530	214126
E9Q9P8	Rdh16f1	RDH16 family member 1	E9Q9P8_MOUSE	NaN	NaN	NaN	NaN	NaN	NaN	NaN	NaN	NaN	NaN	NaN	NaN	NaN	NaN	NaN	NaN	NaN	NaN	NaN	NaN	NaN	NaN	NaN	NaN	NaN	NaN	NaN	NaN	NaN	NaN	NaN	NaN	NaN	NaN	NaN	NaN	NaN	NaN	NaN	NaN	NaN	NaN	NaN	NaN	NaN	NaN
E9QA15	Cald1	Caldesmon 1	E9QA15_MOUSE	605896	473338	587303	801509	5.08865e+06	5.80392e+06	5594669	6504530	344418	196004	170280	444888	208518	55242	85710.3	156234	6.34511e+06	2.03835e+06	2.06023e+06	4297330	1.31026e+06	75382.3	96889.1	1.83447e+06	743768	765978	720389	903270	7.11031e+06	5.955e+06	5.99808e+06	4.76699e+06	165325	333489	309878	770239	53367.9	69150.5	106122	142926	1204009	2.3246e+06	2.45145e+06	4.95193e+06	123733	225478
E9QAB6	Ptar1	Protein prenyltransferase alpha subunit repeat-containing 1	E9QAB6_MOUSE	231257	100280	121092	173020	29210.4	NaN	5463.67	28302.9	6496.44	144011	5558.56	13204.9	31410.1	NaN	29094.5	NaN	NaN	NaN	NaN	25963.5	NaN	NaN	NaN	NaN	259381	49921	157477	165341	NaN	NaN	16695.2	13152.7	278862	16531	249113	203342	NaN	NaN	NaN	NaN	NaN	NaN	9577.69	NaN	NaN	NaN
E9QAC6;Q62083	Gm49486;Pick1	Galectin;PRKCA-binding protein	E9QAC6_MOUSE;PICK1_MOUSE	NaN	NaN	39560.3	NaN	NaN	NaN	31814.8	NaN	NaN	NaN	NaN	NaN	NaN	NaN	NaN	NaN	61015.4	60325.3	52710	70870	NaN	10937.7	16677.5	NaN	37161.1	53973.9	51285.3	56165.5	NaN	NaN	NaN	NaN	NaN	65180.3	60299	NaN	NaN	NaN	NaN	NaN	46470.7	67330.7	71249.7	79980.9	NaN	30748.8
E9QAE3	Btaf1	B-TFIID TATA-box-binding protein-associated factor 1	E9QAE3_MOUSE	6623.03	6923.16	5153.23	5049.32	14052.5	13582.5	8055.23	11831.5	3229.97	NaN	NaN	5748.49	NaN	NaN	NaN	NaN	97972.6	55050.8	69015.5	65510.4	3380.97	2532.14	4656.27	NaN	6018.3	7329.52	8299.49	NaN	4359.7	10292.3	10292.8	NaN	NaN	NaN	3836.82	5252.92	NaN	NaN	NaN	NaN	51577.9	82387.5	63832	91606.7	4517.54	NaN
E9QAP7	Taf4	TATA-box-binding protein-associated factor 4	E9QAP7_MOUSE	NaN	NaN	NaN	NaN	5348.24	NaN	8983.62	NaN	NaN	1041.24	NaN	NaN	NaN	NaN	NaN	NaN	70926.5	31179.7	71935.5	19309.5	NaN	NaN	NaN	10713.8	NaN	NaN	7106.97	NaN	8699.63	13111.9	5140.6	NaN	NaN	NaN	NaN	NaN	NaN	NaN	89807.7	NaN	20314.9	53295.6	18419.1	70729.6	NaN	NaN
E9QAS7	Inpp5a	Inositol polyphosphate-5-phosphatase A	E9QAS7_MOUSE	42148.6	78228.2	63974	46414.3	122298	140930	102375	143280	20819.9	34202.3	36110.1	36808.8	339615	257823	211581	264220	219052	146837	131535	197143	212944	165147	223464	496931	59920.4	59541.8	40452.6	54574.1	144569	138220	134794	50505.9	36825.7	56898.3	62979	85750.5	177194	258038	266205	288468	110299	160175	170098	230195	296338	334493
E9QAT4	Sec16a	Protein transport protein Sec16A	SC16A_MOUSE	111548	103777	104257	111754	58347	13378.6	29143.7	33540.7	NaN	20073.9	8259.91	43638.2	NaN	NaN	NaN	NaN	49044	37211.7	42618.8	44915	15970.3	23470.4	22024.1	26565.8	142893	130061	136124	113681	55003.1	30344	63440.6	55090.4	NaN	1659.9	NaN	9927.08	NaN	NaN	32868.3	57568.6	23052.8	45897.8	37023.8	43103.7	34989.2	22411.9
F2Z3U3	Raph1	Ras association (RalGDS/AF-6) and pleckstrin homology domains 1	F2Z3U3_MOUSE	15577.4	16406.6	4075.98	4811.02	40668	45586.7	42827.9	46856.2	NaN	NaN	928.08	1324.46	NaN	NaN	NaN	NaN	31879.9	5970.89	5105.52	7580.89	NaN	NaN	NaN	3243.93	23549.4	20950.5	20610.3	14390.2	42031.1	50788.1	45754.2	44338.5	NaN	1677.78	NaN	NaN	NaN	NaN	NaN	NaN	4109.95	33916.4	36311.1	30591.8	NaN	NaN
F6QL70;P47915	Gm17669;Rpl29	60S ribosomal protein L29	F6QL70_MOUSE;RL29_MOUSE	NaN	NaN	NaN	NaN	NaN	NaN	4274.03	NaN	NaN	NaN	NaN	NaN	NaN	NaN	9606.35	12089.4	NaN	NaN	NaN	5928.03	NaN	1363.67	2906.88	NaN	NaN	NaN	NaN	NaN	1704	NaN	1578	6842.75	NaN	NaN	NaN	NaN	NaN	9682.93	10079.1	5829.28	NaN	NaN	NaN	NaN	NaN	NaN
F6RGI3	Gm340	Predicted gene 340	F6RGI3_MOUSE	NaN	NaN	NaN	NaN	NaN	NaN	NaN	NaN	NaN	NaN	NaN	NaN	NaN	NaN	NaN	NaN	14227.8	8700.15	6293.01	9421.09	NaN	NaN	NaN	NaN	NaN	NaN	NaN	7266.41	NaN	NaN	NaN	NaN	NaN	NaN	NaN	NaN	NaN	NaN	NaN	NaN	NaN	14673.4	13599.5	NaN	NaN	NaN
F6S200	Plekhg1	Pleckstrin homology domain-containing, family G (with RhoGef domain) member 1 (Fragment)	F6S200_MOUSE	NaN	NaN	NaN	NaN	23659.8	47730.8	43715.8	NaN	NaN	12729.2	9416.2	12669.3	28763.2	30112.9	NaN	28885.4	96099.2	90664.9	111623	97895.5	45240.3	46387.7	60813	90952.5	NaN	NaN	NaN	14099.2	45536.8	31378.7	31042.2	39984.9	12748.1	17765.4	15718.5	27633	20835.3	33663.7	NaN	NaN	115386	140865	105536	126873	121052	75093.4
F6SVV1;P62082	Gm9493;Rps7	40S ribosomal protein S7	F6SVV1_MOUSE;RS7_MOUSE	619868	1.12747e+06	806704	960405	4203129	3.57508e+06	4.32772e+06	5.28239e+06	8861.36	55534.5	42973.2	104554	531124	619234	588533	543922	2.28498e+06	1964814	2.23661e+06	2.205e+06	683763	685249	757288	1.05744e+06	1.39039e+06	742620	950633	640239	4.04791e+06	6.37139e+06	5.56896e+06	5939227	87984.4	158498	120118	124854	604750	626819	655413	689559	2.04499e+06	3.36385e+06	2.30924e+06	2.56226e+06	853199	903839
F6TQW2;P01864	Ighg2c;	Immunoglobulin heavy constant gamma 2C (Fragment);Ig gamma-2A chain C region secreted form	F6TQW2_MOUSE;GCAB_MOUSE	37074.3	NaN	20463	13986.6	35620.4	5587.12	37059.4	32849.7	NaN	NaN	NaN	3671.48	NaN	NaN	NaN	NaN	11251.1	NaN	5555.63	4769.79	8019.13	NaN	NaN	NaN	8028.11	NaN	NaN	12712.8	35584.7	NaN	5507.77	16322.3	NaN	NaN	NaN	NaN	NaN	NaN	NaN	NaN	1608.37	NaN	NaN	NaN	NaN	NaN
F6TVX7;Q8BSF4	Gm20671;Pisd	Predicted gene 20671 (Fragment);Phosphatidylserine decarboxylase proenzyme, mitochondrial	F6TVX7_MOUSE;PISD_MOUSE	NaN	NaN	NaN	20003.1	96735.3	45425.7	42405.9	70493.1	NaN	NaN	NaN	7898.69	163393	219532	167972	189903	280899	323967	248197	234563	123944	181180	94798.8	227747	NaN	NaN	8391.98	NaN	32220.7	83610.7	39922.5	34981.2	3350.52	46070.9	NaN	8691.95	188133	200014	205578	177035	282893	403315	368889	382393	167134	139660
F6U5V1	Larp1b	La ribonucleoprotein domain family, member 1B	F6U5V1_MOUSE	48115.7	30103	11134.8	30387.4	43536.5	38920.7	42019	46792.4	NaN	NaN	NaN	NaN	NaN	NaN	NaN	NaN	NaN	19837.7	9038.07	7188.05	9292.71	5549.65	8491.08	12701.6	21550.7	9107.2	26045.2	9780.22	47936.6	56505.7	53126.5	64730.4	NaN	NaN	NaN	NaN	NaN	NaN	NaN	5154.02	4486.87	16274.6	18995.7	23078.7	10265.3	13997.7
F6XJP7	Pcsk6	Proprotein convertase subtilisin/kexin type 6	F6XJP7_MOUSE	7678.67	11344.4	25179.8	12970.6	52366.2	43522	45795.2	56503.7	1549.93	1864.88	NaN	NaN	NaN	NaN	NaN	NaN	28543	16887.7	8657.32	22717.9	NaN	7893.27	9643.68	9477.32	3928.8	4281.61	11543.6	32109	48905.6	61790.6	53984.3	58962.2	NaN	8608.75	NaN	4170.39	NaN	NaN	NaN	NaN	15343.1	27265.8	20544.4	30070.3	10585.1	23378.4
F6XX07;Q61190	Gm21970;Il10rb	Predicted gene 21970 (Fragment);Interleukin-10 receptor subunit beta	F6XX07_MOUSE;I10R2_MOUSE	NaN	NaN	NaN	NaN	NaN	NaN	NaN	NaN	NaN	8005.1	3959.05	11652.7	202125	255827	187905	218751	10747.7	NaN	55162.8	44861.8	NaN	13960.5	7789.68	NaN	NaN	NaN	NaN	NaN	NaN	NaN	NaN	NaN	5904.89	16541	14512.6	20704.9	202464	236361	192537	195573	65279.4	83864.8	66459.2	18504.5	NaN	NaN
F6YVP7;P62270	Gm10260;Rps18	Predicted gene 10260;40S ribosomal protein S18	F6YVP7_MOUSE;RS18_MOUSE	27976.2	43976.6	37099.7	40205	252017	191660	198182	276818	3362.17	10811.1	6035.95	20449	27023.4	41709	32135.7	34871.7	81267.3	113071	152815	96440	49655	63079.7	68523.2	73741	42378.3	43312.1	39662.1	33627.8	206606	230015	189927	239371	8316.11	13492.9	17236.2	21990	32694.5	32932.4	49114.8	34519.4	191517	108155	105509	103274	52204.3	34592.6
F6ZDS4	Tpr	Nucleoprotein TPR	TPR_MOUSE	627427	237578	256955	276577	418981	344639	432687	432169	39938.6	57932.1	37141.9	73980.9	2.10766e+06	351573	381030	379506	773315	615107	642258	704560	152721	89652.1	109929	204070	276931	243253	280134	280264	433519	493368	482742	429640	48811	50844.4	194294	104810	370447	14104.5	348298	314950	526264	735208	773529	914767	139429	159307
F6ZNL5	Pcdh11x	Protocadherin 11 X-linked	F6ZNL5_MOUSE	NaN	NaN	NaN	NaN	16636.3	NaN	NaN	12178.3	NaN	NaN	NaN	6120.86	NaN	NaN	NaN	NaN	10423.3	NaN	NaN	11762.6	NaN	NaN	NaN	NaN	NaN	NaN	NaN	NaN	10518.1	NaN	22429.8	11221.9	NaN	NaN	NaN	NaN	NaN	NaN	NaN	NaN	NaN	9099.85	NaN	11661.3	NaN	NaN
F7BE84	Ankrd50	Ankyrin repeat domain 50 (Fragment)	F7BE84_MOUSE	NaN	NaN	34339.3	10810.4	59702.1	71372.4	42502.6	56663.6	NaN	NaN	NaN	2279.3	NaN	NaN	NaN	NaN	69637	55851.1	72244.4	62574.3	2437.49	18695.3	3208.79	3933.83	10615.1	NaN	NaN	NaN	74198.4	71164	70740.3	60766.5	NaN	NaN	NaN	NaN	NaN	3646.01	NaN	2110.96	42704.8	72917.6	88132.6	81624.4	4036.74	15611.8
F7BJB9	Morc3	MORC family CW-type zinc finger protein 3	MORC3_MOUSE	NaN	NaN	NaN	NaN	70110.1	52949.5	46895.4	76262.1	NaN	NaN	NaN	NaN	NaN	NaN	NaN	NaN	32894.3	5997.77	8183.28	22745.1	15512.1	NaN	7938.6	8464.12	NaN	NaN	NaN	NaN	63469.1	77560.5	67813.8	68781.8	NaN	NaN	NaN	NaN	NaN	NaN	NaN	NaN	4948.49	31622.7	23436.5	17735	3755.04	12646
F7BJK1	Pcdh1	Protocadherin 1 (Fragment)	F7BJK1_MOUSE	425606	551748	549846	472160	224632	182059	187952	177271	180258	243634	188168	254853	268758	372441	291953	329248	261770	340850	290976	258366	794710	66950.7	474111	692178	714606	608309	664155	538276	248446	240963	216229	280547	227699	376056	312304	326981	329873	339717	335938	295653	399594	375050	311143	310866	305907	74913.7
F7D3W5;Q922S4	Gm45837;Pde2a	Phosphodiesterase;cGMP-dependent 3',5'-cyclic phosphodiesterase	F7D3W5_MOUSE;PDE2A_MOUSE	40623.2	17401.9	36982.5	27642.7	4755.09	NaN	NaN	NaN	NaN	19488.1	NaN	17277.8	11345.4	8736.8	6529.36	22116.6	12828.8	9815.52	NaN	9503.07	NaN	4249.29	4832.77	NaN	23690.3	21631.6	41315.6	34572.6	NaN	8764.62	7996.25	5743.67	6318.34	24829.8	6646.85	12346.6	NaN	9450.42	23358.8	24119.9	5066.7	NaN	10144.9	NaN	NaN	5026.66
F8VPK0	Ttc37	Tetratricopeptide repeat domain 37	F8VPK0_MOUSE	65939.6	82296.3	67549.8	58952.5	468036	325655	271457	462348	10928	6856.68	8609.63	38766.5	46408.8	42187.8	42355.8	55935.1	228451	169971	176132	190695	24684.9	22265.2	34286.8	43810.9	122713	86236.8	94520.7	68952.3	290034	431344	362747	412614	5110.73	25104.8	19525.4	30911.9	36733.2	54246.2	71036.5	51641.6	129485	199808	196580	247178	45069.4	50656.5
F8VPN4	Agl	Amylo-1,6-glucosidase, 4-alpha-glucanotransferase	F8VPN4_MOUSE	286827	287499	227587	255405	110204	75282.5	26916.9	69610.7	26168.6	27363.9	31999.3	44613.6	52240.9	7469.51	189824	73475	562859	472334	669614	461140	4645.78	79469.5	12281	39747.4	328001	289443	312757	365507	43334.2	73782.5	34771.4	31897	101556	260874	105380	255328	476457	76536.2	622347	563902	552011	655328	727354	504062	NaN	12663.6
F8VPP8	Zc3h7b	Zinc finger CCCH type-containing 7B	F8VPP8_MOUSE	88542.6	85961.7	52699.5	106269	169292	160281	86032.9	185345	11395.6	7680.2	NaN	25281.2	43815.8	NaN	NaN	24714.9	346433	239842	170506	270024	45370.7	52006.1	47023.6	81032.2	110480	137076	76253.5	74546.7	156397	287599	192813	302835	14191.1	30738.4	23234.6	32825	NaN	NaN	35716.8	51511.3	199932	293426	252861	249684	28311.7	55017.9
F8VPQ2	Arid4a	AT-rich interactive domain-containing protein 4A	ARI4A_MOUSE	11380.2	NaN	5701.85	28849.2	2720.2	2200.93	8254.01	2630.61	NaN	NaN	NaN	NaN	NaN	NaN	NaN	NaN	20650.5	NaN	NaN	NaN	NaN	NaN	NaN	NaN	7383.56	26295.6	8005.99	27659.5	3327.66	8683.75	6447.99	3030.71	NaN	NaN	NaN	NaN	NaN	NaN	NaN	NaN	NaN	NaN	NaN	NaN	NaN	NaN
F8VPT3	Lct	Lactase	F8VPT3_MOUSE	98059.3	77387.9	111314	88677.9	83190.9	84549.7	117991	84431.2	32156.7	55302.7	38066.3	50853.6	9175.29	NaN	NaN	NaN	68106.9	106835	86364.6	72879	58281.9	67351.8	71594.4	69333.3	81889.2	62205.6	89965.8	49959	80658.9	83746.9	73826.6	65172.3	34628	60936.9	56276.7	49566.8	NaN	7004.22	5515.93	4463.72	83134.2	74451.9	79051.1	68578.1	137511	95209.9
F8VPU2	Farp1	FERM, ARHGEF and pleckstrin domain-containing protein 1	FARP1_MOUSE	236024	226284	246444	265405	271997	414478	303027	368353	37515.1	118289	67450.9	188192	1565535	1.76275e+06	1355775	1.60855e+06	2.25052e+06	2866744	2642796	2.21112e+06	474723	740307	671608	984042	280243	269509	306874	263488	326348	303761	417148	348771	85049.6	205975	263161	248713	1361669	1765953	1.45291e+06	1.45929e+06	2347848	3.06553e+06	3.62565e+06	3.02803e+06	1.0382e+06	919209
F8VPZ3	Usp32	Ubiquitin-specific peptidase 32	F8VPZ3_MOUSE	3468.34	3531.18	2114.01	2743.34	1572.28	NaN	2198.21	1487.01	1155.96	1310.25	NaN	3380.88	NaN	NaN	NaN	NaN	NaN	NaN	NaN	NaN	NaN	NaN	NaN	NaN	1955.29	2711.94	3284.93	2141.06	2250.56	2056.98	2192.47	2945.09	1108.93	3014.36	1657.08	2719.9	NaN	NaN	NaN	NaN	NaN	NaN	NaN	NaN	NaN	NaN
F8VPZ5	Ercc6	Excision repair cross-complementing rodent repair deficiency, complementation group 6	F8VPZ5_MOUSE	NaN	NaN	NaN	NaN	1446.32	NaN	NaN	1571.99	NaN	NaN	NaN	NaN	NaN	NaN	NaN	NaN	4032.87	2803.83	NaN	4781.38	NaN	NaN	NaN	2076.77	NaN	NaN	NaN	NaN	NaN	2286.92	1533.22	1560.07	NaN	NaN	NaN	NaN	NaN	NaN	NaN	NaN	2347.49	5882.12	5943.07	5854.02	NaN	NaN
F8VQ05	Fryl	FRY-like transcription coactivator	F8VQ05_MOUSE	15360.8	18542.4	12445.9	31312.5	26381.5	39407.6	31420.5	39567.1	10968.9	NaN	NaN	NaN	NaN	NaN	NaN	NaN	73109.3	66644	48712.9	70457	10027	4908.79	20049.8	31510	41461.5	17983.5	31134.7	22132.8	42583	40254.7	40008.7	39840.5	8404.81	1335.85	NaN	3951.59	NaN	2110.33	3341.79	NaN	40349.4	54609.3	81989.4	91979	21908.3	7829.11
F8VQ70	Scaper	S phase cyclin A-associated protein in the ER	F8VQ70_MOUSE	NaN	NaN	NaN	NaN	8004.01	NaN	7627.3	8223.01	NaN	NaN	NaN	NaN	NaN	NaN	NaN	NaN	5897.35	NaN	5362.44	5608.16	NaN	NaN	NaN	NaN	NaN	NaN	NaN	NaN	6408.19	9054.82	10428.4	9092.4	NaN	NaN	NaN	NaN	NaN	NaN	NaN	NaN	3682.03	NaN	NaN	7792.39	NaN	NaN
F8VQB6	Myo10	Unconventional myosin-X	MYO10_MOUSE	110024	111363	121650	132474	416471	763737	455064	732659	20222.3	28492.3	41662	155848	72107.4	87310.1	61226.6	109399	65989.7	1.32074e+06	1.16781e+06	977506	1.00178e+06	471590	274164	726473	167954	160244	138418	101110	61708	499430	311772	339544	59780.5	141321	172761	NaN	57769.7	52849.9	69874.9	53852.5	205765	1.40748e+06	474438	992955	594128	51089.8
F8VQC1	Srp72	Signal recognition particle subunit SRP72	F8VQC1_MOUSE	816275	1.12421e+06	1.29458e+06	1.26831e+06	563737	765749	483030	626486	772679	740865	570209	1.02792e+06	293173	425741	194746	222527	466920	398132	321980	346666	175806	184065	153892	183479	1.47407e+06	1.13e+06	1.39064e+06	1.02207e+06	716790	848394	716877	718035	834403	699663	540532	1.0596e+06	94895.4	316811	667902	228653	398244	456615	361259	531649	183152	154888
F8VQK3	Gucy1a2	Guanylate cyclase 1, soluble, alpha 2	F8VQK3_MOUSE	NaN	NaN	NaN	21772.6	29728.6	24735.3	16043.5	23027.6	NaN	NaN	NaN	16183.1	18136.3	9635.52	NaN	7402.38	22446	NaN	12024.8	19391.5	NaN	8126.28	6703.18	NaN	22212.3	NaN	NaN	NaN	22484.6	31446.4	26967.3	24695.1	5889.84	17265.1	13141.5	15993	6919.62	11095.8	9176.02	NaN	NaN	25489.6	19651.3	24437	7626.44	9327.54
G3UVU6;Q9R0X0	Gm20517;Med20	Mediator of RNA polymerase II transcription subunit 20	G3UVU6_MOUSE;MED20_MOUSE	NaN	NaN	NaN	NaN	25865.6	NaN	18893.7	NaN	NaN	NaN	NaN	NaN	NaN	NaN	NaN	2516.91	25283.9	15410	26542.1	30499.2	NaN	NaN	NaN	NaN	NaN	NaN	NaN	NaN	NaN	35967.9	NaN	18368.9	NaN	NaN	NaN	NaN	NaN	NaN	NaN	NaN	NaN	28373.6	23546.8	NaN	NaN	NaN
G3UWD9	Slc17a3	Solute carrier family 17 (Sodium phosphate), member 3, isoform CRA_c	G3UWD9_MOUSE	67949.4	51866.9	63560.4	22870.5	47845.4	10892.4	NaN	21557.9	NaN	4803.32	2831.99	6007.21	101112	104848	82545.3	85363.6	23882.8	NaN	NaN	18705.9	NaN	NaN	NaN	6118.71	68103.1	83661.5	83472.3	80721.8	7585.12	21693	NaN	23389	NaN	6097.84	5611.35	8702.89	101932	87811.6	94060.1	101009	16183.4	23083.5	16355.1	30006.9	8528.9	NaN
G3UXL2;Q9D7G0	Prps1l3;Prps1	Phosphoribosyl pyrophosphate synthetase 1-like 3;Ribose-phosphate pyrophosphokinase 1	G3UXL2_MOUSE;PRPS1_MOUSE	9441.29	10541.2	7451.11	8242.11	6078.34	4346.8	13822	10492.5	NaN	NaN	NaN	NaN	NaN	NaN	NaN	NaN	9397.42	5284.56	3917.19	4925.17	NaN	4007.1	NaN	1269.67	11228.2	11208.1	6469.93	9741.2	5243.19	12503	4741.2	7838.88	NaN	NaN	NaN	942.475	NaN	NaN	NaN	NaN	3598.22	2424.76	9268.4	NaN	NaN	NaN
G3UYJ7	Gm20441	Predicted gene 20441 (Fragment)	G3UYJ7_MOUSE	NaN	NaN	NaN	NaN	NaN	NaN	NaN	NaN	NaN	NaN	NaN	NaN	NaN	NaN	NaN	NaN	NaN	NaN	NaN	NaN	NaN	NaN	NaN	NaN	NaN	NaN	NaN	NaN	NaN	NaN	NaN	NaN	NaN	NaN	NaN	NaN	NaN	NaN	NaN	NaN	NaN	NaN	NaN	NaN	NaN	NaN
G3UZ60;P61957;Q9Z172	Gm49325;Sumo2;Sumo3	Predicted gene, 49325;Small ubiquitin-related modifier 2;Small ubiquitin-related modifier 3	G3UZ60_MOUSE;SUMO2_MOUSE;SUMO3_MOUSE	2054133	1063699	1.13795e+06	1469787	133319	44970.5	55713.2	76793.9	122205	80474.6	74924.5	74308.6	72782.5	57406	44482.2	46220.9	64435	40390.8	45950.2	54187	21716.8	NaN	NaN	NaN	1.55979e+06	1925513	1.52073e+06	1.86476e+06	63816.7	92716.8	52309.1	81474.2	60500.7	109509	99024.3	96732.2	43036.6	58956.1	61580.9	83818.4	34689.8	49871.8	43424.8	55557.4	NaN	NaN
G3UZN6	Abhd12b	Abhydrolase domain-containing 12B	G3UZN6_MOUSE	2295215	2.30942e+06	2.30677e+06	2.23536e+06	176370	104418	102630	124575	358883	560965	NaN	482419	542509	705828	667239	521822	28528.6	29011.2	16403.5	26913.8	NaN	NaN	14465.6	11414.6	3077556	2579785	2340220	2.21782e+06	142861	231705	173816	158360	421812	843237	679914	1.03261e+06	704147	1.1467e+06	775125	811161	20044.6	58481.6	34972.6	60654.4	NaN	NaN
G3X8U3	2210016F16Rik	Queuosine salvage protein	G3X8U3_MOUSE	540428	432380	403883	461114	71440	NaN	23856.3	NaN	11659.3	12517.2	24695.2	57085.7	16493.9	NaN	39665.9	15590.5	NaN	NaN	NaN	NaN	NaN	NaN	69694.5	NaN	765864	439620	402050	401724	29081.3	30822.3	51433	NaN	2740.14	67358.4	51274	73614	NaN	NaN	NaN	18599.4	NaN	NaN	NaN	22572.3	NaN	NaN
G3X8X0	Dhx16	DEAH (Asp-Glu-Ala-His) box polypeptide 16	G3X8X0_MOUSE	5553.97	4050.87	4938.06	185762	125723	1775.54	108044	120595	NaN	NaN	NaN	NaN	NaN	NaN	NaN	NaN	129165	NaN	110766	79895.1	50440.1	NaN	NaN	61568.7	186526	182027	182940	198759	114014	138719	121238	135322	NaN	NaN	NaN	NaN	NaN	NaN	NaN	NaN	2714.84	168404	149960	170455	NaN	74403.1
G3X939	Slc9a3	Sodium/hydrogen exchanger 3	SL9A3_MOUSE	121610	115887	121822	131753	64858.3	28576	71502.9	15645.9	NaN	NaN	NaN	NaN	97546.5	152829	106727	112223	53530.1	71914.1	43186.7	61188.9	NaN	2437.3	13019.3	NaN	143586	110478	129347	117318	71706.3	NaN	61921	42363.4	9725.32	NaN	NaN	25899.2	143368	151630	138248	151589	98538.5	92993.6	93575.5	91886.7	NaN	NaN
G3X972	Sec24c	SEC24 related gene family, member C (S. cerevisiae), isoform CRA_a	G3X972_MOUSE	560307	531175	613368	600886	1.25195e+06	1.31874e+06	1.16298e+06	1.14169e+06	158815	156036	133584	336249	152372	102377	118453	140292	354511	264667	255703	285561	120722	113611	43652.4	74847.4	743428	556302	697203	532002	1.41657e+06	1.92957e+06	1.5919e+06	1.3113e+06	157502	387897	268045	374230	103345	139855	144207	141416	205224	249326	316503	368063	111093	68445.6
G3X9B1	Heatr1	HEAT repeat-containing 1	G3X9B1_MOUSE	NaN	NaN	31480.3	40448.1	56377	33341.5	16593.5	37057.9	15396.2	NaN	10274.7	35098.6	NaN	14461.1	NaN	9522.02	109369	40486.4	75913.6	64785.1	48042.2	36425.5	33858.5	45613.1	NaN	NaN	NaN	19635.3	21912.7	40873.2	14873.8	35769.4	2517.01	32735.4	2737.68	NaN	NaN	11257	NaN	24316.6	46174.6	84407	57884.4	72818.9	39535.1	66676
G3X9C2	Nccrp1	F-box only protein 50	FBX50_MOUSE	3.90225e+06	3.36227e+06	5.10508e+06	4.2025e+06	568320	320603	466330	551722	162051	185160	141856	215646	434054	500664	501834	501113	231010	140423	173021	138764	64915.6	10002.4	15427	18130.8	4510394	3897488	4574871	3.79486e+06	225930	280198	224622	237361	176592	406681	295619	375509	391893	484231	553103	524144	141253	165205	128413	271599	11396	13849.7
G3X9F6	Sh3tc1	SH3 domain and tetratricopeptide repeats 1	G3X9F6_MOUSE	83541.6	102902	90722.3	95730.1	29917.7	NaN	73587	38205.2	24875.5	33391	7566.51	55270.7	15016.4	NaN	11599.2	10969.1	18256.6	8075.25	26648.4	14346	12183.2	14291.8	13667.4	17884.6	101038	88565.7	107593	84424	56419.3	77015.7	62769.3	94068.7	9705.51	50292.1	42024.4	31343.2	11627.1	11318.8	10469.2	13451.2	NaN	17262.3	19353.6	26315.9	NaN	13952.8
G3X9J0	Sipa1l3	Signal-induced proliferation-associated 1-like protein 3	SI1L3_MOUSE	NaN	2942.53	NaN	NaN	NaN	15646.5	11540.4	15084.1	NaN	NaN	NaN	NaN	NaN	NaN	NaN	NaN	NaN	27960.3	NaN	15384.6	NaN	NaN	NaN	NaN	NaN	NaN	NaN	NaN	13979.7	8748.84	NaN	25659.8	NaN	NaN	NaN	NaN	NaN	NaN	NaN	NaN	NaN	NaN	18224.1	23691.5	NaN	NaN
G3X9K3	Arfgef1	Brefeldin A-inhibited guanine nucleotide-exchange protein 1	BIG1_MOUSE	148054	63849	181530	198391	210377	158636	152748	187366	36780.9	36401.8	30674.8	72767.4	67787.5	44192.8	55598.7	50803.6	64910	112608	57778.5	159460	9034.2	15213.4	55618.7	66395	160428	192864	90483	53871	170100	212416	162464	165597	35381.4	79325.9	56941.5	75227.4	41617.3	30677.5	60569.8	53853.9	47128.8	111241	44020.5	151490	60366.8	NaN
G3X9X1	Kbtbd2	Kelch repeat and BTB (POZ) domain-containing 2	G3X9X1_MOUSE	26634.4	20592	NaN	20699.6	30195.8	31728.8	32697.9	36832.9	NaN	NaN	NaN	NaN	NaN	NaN	NaN	NaN	NaN	NaN	NaN	16860.9	NaN	NaN	NaN	NaN	32854.5	33682.3	25589.8	22309.6	38200.9	43115.2	47604.8	39781.5	NaN	NaN	NaN	NaN	NaN	NaN	NaN	NaN	8793.58	9076.48	NaN	NaN	NaN	NaN
G3X9Y6	Akr1c19	Aldo-keto reductase family 1, member C19	G3X9Y6_MOUSE	508897	349036	496483	543854	NaN	NaN	NaN	NaN	14413.3	29818.3	17101.8	37670.1	38466.1	12843.9	14574.8	NaN	NaN	NaN	NaN	NaN	NaN	NaN	NaN	NaN	618158	564145	536317	533495	NaN	NaN	NaN	NaN	22746	58907.8	38557.7	51315.1	NaN	17407.3	18725.6	23796	NaN	NaN	NaN	NaN	NaN	NaN
G3XA20	Grip2	Glutamate receptor-interacting protein 2	G3XA20_MOUSE	NaN	NaN	NaN	26837.3	NaN	29924.9	33539.7	29513.9	NaN	NaN	NaN	NaN	NaN	NaN	NaN	NaN	58128.4	65802	12752.3	51995.3	58228.5	38856.9	38752.4	80569.9	NaN	NaN	NaN	19507.9	5760.54	6356.83	7053.16	6357.2	1273.57	NaN	NaN	NaN	NaN	NaN	NaN	NaN	37578.4	67519.6	62860.9	73089.6	40104.9	45104.8
G3XA30	Nsmce4a	Non-structural maintenance of chromosomes element 4	G3XA30_MOUSE	NaN	NaN	NaN	NaN	69700.9	36779.5	34750.2	72575.1	NaN	NaN	NaN	NaN	2741.26	NaN	NaN	NaN	160498	93281.4	98991.4	119156	8454.28	NaN	6654.2	32851.9	NaN	NaN	7966.38	NaN	67524	79608.7	69128.7	34224.1	NaN	NaN	NaN	NaN	NaN	NaN	NaN	NaN	89053.2	150869	120504	150431	20437.3	12246.6
G3XA57	Rab11fip2	Rab11 family-interacting protein 2	RFIP2_MOUSE	NaN	NaN	NaN	NaN	NaN	11166	9995.66	11144.8	NaN	NaN	NaN	NaN	NaN	NaN	NaN	NaN	NaN	19933.4	11074	22488.5	NaN	NaN	NaN	NaN	NaN	NaN	NaN	NaN	12964	NaN	NaN	NaN	NaN	NaN	NaN	NaN	NaN	NaN	NaN	NaN	20400.8	14614.1	NaN	NaN	NaN	NaN
G5E829	Atp2b1	Plasma membrane calcium-transporting ATPase 1	AT2B1_MOUSE	110598	107603	129709	130640	125895	104401	116546	105623	24573.5	143154	61486.1	149479	3.6184e+06	3.79702e+06	3.53996e+06	4.10706e+06	431486	400020	418526	461287	165701	208607	209696	306510	157969	176731	150009	155566	118983	303293	127389	113687	88166.8	178638	245063	243784	3138876	3.50554e+06	3.57563e+06	3.25432e+06	333934	419761	485336	602464	311708	257309
G5E861	Sclt1	Sodium channel and clathrin linker 1	SCLT1_MOUSE	NaN	NaN	NaN	NaN	NaN	NaN	2890.88	NaN	NaN	NaN	NaN	NaN	NaN	NaN	NaN	NaN	NaN	NaN	NaN	NaN	NaN	NaN	NaN	NaN	NaN	NaN	NaN	NaN	NaN	8067.47	3380.94	1714.86	NaN	NaN	NaN	NaN	NaN	NaN	NaN	NaN	NaN	NaN	NaN	NaN	NaN	NaN
G5E870	Trip12	E3 ubiquitin-protein ligase TRIP12	TRIPC_MOUSE	465294	339253	237340	308439	538046	457704	517572	861834	67149.6	45965.9	53565.4	83222.1	135548	27296.7	49613.1	52920.4	511247	233376	320974	288611	179968	100612	149330	175815	277305	467335	438208	351247	381962	741844	724097	694723	34840.5	100651	67299.3	97920.5	37654.7	80652.8	50035	82499.3	237451	456578	376389	430187	191029	166656
G5E895	Akr1b10	Aldo-keto reductase family 1, member B10 (aldose reductase)	G5E895_MOUSE	3364353	812241	1.56171e+06	261125	9146.76	2524.22	1832.04	2194.04	5905.48	142831	5145.46	27810.5	47356.7	34406.8	96372.9	307651	2354.78	NaN	NaN	NaN	5334.59	3463.62	NaN	7344.24	63379	62748.7	124166	46633.3	3212.29	54966.4	44885.7	NaN	18418.6	490137	12032.8	35642.8	20858.4	58325.6	49908.2	697202	9670.34	49431.4	4071.94	64370.7	NaN	5908.8
G5E897	Kdelc2	Protein O-glucosyltransferase 3	PLGT3_MOUSE	109297	134176	120597	131568	38244.7	66296.8	28804.3	71431.9	40473.5	37627.7	39556.8	81321.2	42300.7	54398.7	27055.4	35768.3	66935.1	32431.8	16318	61615.3	6478.03	NaN	NaN	15769.3	159896	132376	154654	116252	53092.8	61074.3	40101.4	54793.1	49350.5	94975.5	71839.2	89993	19334.2	41225.5	47240.8	51772	21986.7	27732.6	42560.1	64338.9	NaN	NaN
G5E8K5	Ank3	Ankyrin-3	ANK3_MOUSE	1.04694e+06	1.28691e+06	1.22711e+06	1.20854e+06	4.38337e+06	8617623	5788718	5994517	260429	632472	403171	844362	727802	758786	680085	925196	5.74882e+06	10040143	8621685	7817048	445373	513736	427708	655873	1.88736e+06	1.72266e+06	1.80809e+06	1.31552e+06	8115545	6.84496e+06	7269999	5005670	482738	860512	832578	994803	791051	961068	881221	859555	9202438	7.72693e+06	8.13708e+06	8.11922e+06	514860	453981
G5E8Q8	Adgrf5	Adhesion G protein-coupled receptor F5	AGRF5_MOUSE	7479.02	NaN	NaN	10270.6	NaN	3747.78	1699.5	0.245965	NaN	3725.75	856.244	8345.55	50851.2	36075	30161.2	44909.2	98182.4	68756	69288.2	100864	5753.83	30506.3	22079.6	49418.8	4610.03	NaN	NaN	NaN	NaN	NaN	NaN	NaN	NaN	5265.7	5859.43	6451.32	18501.2	52805.4	47929.3	44221.3	76853	158626	101470	162667	35744.1	34435.7
G5E8V9	Arfip1	ADP-ribosylation factor-interacting protein 1	G5E8V9_MOUSE	332856	351048	319756	298813	285944	348174	277253	332701	368879	354186	301941	611298	91164	60542.6	53012.4	73815.3	22969.4	16519.8	15455.7	20401.5	NaN	NaN	47539.4	17121.4	370256	356776	360084	343994	397727	297457	413198	327905	278910	666621	509948	654352	16451.5	67775.2	63208.3	68012.3	15103.7	16784.1	16370.5	20001.6	NaN	NaN
H3BJD6	Ppp1r9a	Protein phosphatase 1, regulatory subunit 9A	H3BJD6_MOUSE	37712.2	23727.2	NaN	NaN	14024.2	15010.8	13491.3	20087	NaN	NaN	NaN	2015.11	NaN	NaN	NaN	NaN	6509.56	34610.3	19854	26886	19598.2	12838.1	NaN	21884.1	20565.9	28616.4	59066.6	10678.8	15501.2	25800.9	19288.8	18997.6	NaN	1975.69	1963.05	7972.03	NaN	NaN	NaN	NaN	17408.7	20342.8	14594.2	10412.6	25141.6	27531
H3BKF4;O55101	Gm20708;Syngr2	Predicted gene 20708;Synaptogyrin-2	H3BKF4_MOUSE;SNG2_MOUSE	NaN	13383.1	NaN	14651.8	NaN	7149.83	5639.74	9990.6	2327.52	NaN	NaN	6857.35	110218	94969.8	89483.1	105700	11039.5	NaN	NaN	14198.6	NaN	NaN	NaN	6454.86	NaN	NaN	16246.2	12448.5	14872.3	14504.6	13403.3	14222.8	NaN	8188.7	10888.8	9711.25	85608.4	108261	105363	104907	13181.1	NaN	10754.5	9940.69	NaN	NaN
I3ITR1;Q9D924	AK157302;Isca1	MCG50313;Iron-sulfur cluster assembly 1 homolog, mitochondrial	I3ITR1_MOUSE;ISCA1_MOUSE	136013	213358	288802	185480	526311	432162	362406	467907	63017.2	199525	121465	208028	2.10612e+06	2.49322e+06	2.48589e+06	2.29362e+06	1.14733e+06	1.07617e+06	770886	1.16498e+06	NaN	169628	82265	129476	101373	212294	290637	208375	528414	460874	480810	477045	177849	291907	323513	418698	2.68239e+06	3.51166e+06	3.46396e+06	2379457	1.1021e+06	1.06136e+06	1.06315e+06	1.20923e+06	44478.7	NaN
I7HJS2	Taz	Tafazzin family protein	I7HJS2_MOUSE	NaN	NaN	NaN	NaN	NaN	NaN	NaN	NaN	NaN	NaN	NaN	NaN	26275.1	56062.4	NaN	44063	96968.9	NaN	17710.3	62794.7	NaN	NaN	NaN	NaN	57187.8	NaN	NaN	NaN	NaN	NaN	NaN	NaN	NaN	26461.9	25773.2	NaN	27694.1	37908.7	53380.4	28647.8	20027.7	NaN	NaN	NaN	NaN	NaN
I7HPW8	Myo15b	Myosin XVB	I7HPW8_MOUSE	111087	94442.5	90741	95512.6	31800.3	28965.2	24571.6	22398.1	26521.6	NaN	22164.9	2190.82	NaN	NaN	NaN	NaN	14266.9	11620.5	6814.25	10531	1228.76	1617.29	NaN	2902.7	136736	118559	127521	115333	31626	38765.6	38030.4	33150.6	NaN	1294.82	2509.44	NaN	NaN	NaN	NaN	NaN	NaN	1959.92	3269.1	15283.2	7953.07	NaN
J3QN89	Aamp	Angio-associated migratory protein	J3QN89_MOUSE	33475.3	30497.1	30827.6	33850.3	4954.4	NaN	NaN	4296.39	NaN	NaN	NaN	NaN	NaN	NaN	NaN	NaN	NaN	NaN	NaN	NaN	NaN	NaN	NaN	NaN	43680.2	36091.4	41953	36922.7	NaN	NaN	NaN	3880.35	NaN	NaN	NaN	NaN	NaN	NaN	NaN	NaN	NaN	NaN	NaN	NaN	NaN	NaN
J3QNH8	Gm7694	Predicted gene 7694	J3QNH8_MOUSE	NaN	34253.6	40026.6	23671	NaN	3748.78	2375.09	NaN	13701.7	23973.7	20207.9	26248.7	14039.8	NaN	12246.5	NaN	14322.4	13029.1	55861.2	7282.04	NaN	7749.97	30487.3	14379.7	5244.23	20291.7	NaN	25666.1	4184.35	3573.78	3904.97	NaN	21478.4	34776.9	13806.2	21080.5	NaN	NaN	NaN	1567.93	21976.8	73224.2	24735.7	16731.9	25380.3	NaN
J3QNT6	Gm5039	Predicted gene 5039	J3QNT6_MOUSE	NaN	NaN	NaN	NaN	NaN	NaN	NaN	NaN	NaN	NaN	NaN	NaN	NaN	NaN	NaN	NaN	NaN	NaN	NaN	NaN	NaN	NaN	NaN	NaN	NaN	NaN	NaN	NaN	NaN	NaN	NaN	NaN	NaN	NaN	NaN	NaN	NaN	NaN	NaN	NaN	NaN	NaN	NaN	NaN	NaN	NaN
J3QPY3;Q9WUD8	Faiml;Faim	Fas apoptotic inhibitory molecule-like;Fas apoptotic inhibitory molecule 1	J3QPY3_MOUSE;FAIM1_MOUSE	15231.5	12288.5	9607.41	14947.1	NaN	NaN	NaN	NaN	NaN	NaN	NaN	NaN	NaN	NaN	NaN	NaN	NaN	NaN	NaN	NaN	NaN	NaN	35649.9	NaN	14621.3	9988.66	NaN	12511.5	NaN	NaN	NaN	NaN	NaN	NaN	NaN	NaN	NaN	NaN	NaN	NaN	NaN	NaN	NaN	NaN	NaN	NaN
K9J7B2	Ugt1a6b	UDP-glucuronosyltransferase	K9J7B2_MOUSE	88856.2	NaN	NaN	NaN	68539.2	98258.6	41556.1	83537.1	17105.1	7051.74	26892.2	51880	104236	149847	176271	74410.9	261668	213583	148438	158342	6869.46	10967.3	NaN	NaN	NaN	NaN	NaN	NaN	64223.1	68012.7	65995.3	116530	NaN	47986.3	43385.6	45862.1	106322	163497	105590	87105.8	164782	131455	259555	NaN	NaN	NaN
L7N466	Mthfsl	5-formyltetrahydrofolate cyclo-ligase	L7N466_MOUSE	70767.2	NaN	131649	64054.2	NaN	NaN	NaN	12476.1	29003.8	55368.7	40139.8	63579.4	85931.3	122256	113104	108208	NaN	NaN	NaN	10722.3	NaN	NaN	NaN	NaN	144940	85895.4	140594	95519	NaN	NaN	19351.9	NaN	53833.8	73469.9	75992.8	90288	119626	137870	160932	113182	6404.22	NaN	NaN	NaN	NaN	NaN
O08528	Hk2	Hexokinase-2	HXK2_MOUSE	58139	82372.8	87199.6	90054.3	118578	28145.9	NaN	127738	30951.7	73740.1	13975.6	130155	18518.7	NaN	NaN	NaN	NaN	NaN	NaN	12688.8	NaN	NaN	NaN	NaN	58519.5	101793	110168	89756.2	104771	148423	106468	94746.6	16657.8	174449	164721	53191.8	NaN	NaN	NaN	NaN	NaN	NaN	NaN	NaN	NaN	NaN
O08529	Capn2	Calpain-2 catalytic subunit	CAN2_MOUSE	416723	333008	349910	430091	131863	152172	132509	102769	49250	42495.3	27188.9	88466.9	67485.3	44605.7	29115.6	36238.7	127610	89443.6	123256	174192	168450	63138.6	54050.3	142339	443591	474755	416856	446838	94357.2	116224	102679	144689	32684	97974	60626.4	111182	33317.2	32538.9	64703.1	30654.9	18463.3	107646	142537	112351	97062.6	107487
O08530	S1pr1	Sphingosine 1-phosphate receptor 1	S1PR1_MOUSE	NaN	NaN	NaN	NaN	NaN	NaN	NaN	NaN	NaN	NaN	NaN	NaN	33031.4	30825.9	29449.7	31660.4	55856.3	39308.3	37577.8	52106.5	10360	10704.5	12281.7	23755.7	NaN	NaN	NaN	NaN	NaN	NaN	NaN	NaN	NaN	5493.1	NaN	NaN	21335.1	25165.8	NaN	31654.2	40416.8	67947.8	50151.3	61281.5	NaN	NaN
O08532	Cacna2d1	Voltage-dependent calcium channel subunit alpha-2/delta-1	CA2D1_MOUSE	35057.2	NaN	20381	52038.3	18168.7	10933.4	4315.6	16188	24584.9	24269	4343.08	34184.2	716820	403105	302187	374971	241237	73661.2	54259	217112	149946	78980.5	103711	364736	26541.5	NaN	24674.7	9359.42	NaN	NaN	8158.51	6300.16	22476	31656.5	37465.8	44522.1	238469	305460	262539	410599	106560	72596.2	52828.9	177584	86807.8	154350
O08539	Bin1	Myc box-dependent-interacting protein 1	BIN1_MOUSE	345419	320651	299334	301419	291872	183486	204610	323348	35760.9	21731.9	16354.4	49782.1	50719.6	NaN	29302.6	24942.4	264882	65367.4	56713.2	103962	98784.2	NaN	79089.9	99614.3	385180	306533	357248	308434	250182	301956	272834	350368	30229.8	48698	50868.5	57922.5	31174.2	16085.8	NaN	45015	60378.9	112716	133636	219755	NaN	NaN
O08547	Sec22b	Vesicle-trafficking protein SEC22b	SC22B_MOUSE	330482	321957	351569	360853	363569	335671	227550	336620	112731	151484	106131	201057	1.20429e+06	1094840	933173	1.03623e+06	1.3496e+06	1.23282e+06	1.00388e+06	1.04688e+06	272268	332776	263297	367607	433159	343716	390755	295427	333849	439283	363071	292662	124357	226946	257074	297324	897280	1.13083e+06	1.03472e+06	1.00056e+06	1.2742e+06	1.59164e+06	1.19452e+06	1578118	285176	222317
O08553	Dpysl2	Dihydropyrimidinase-related protein 2	DPYL2_MOUSE	3.33295e+06	3758760	4.79417e+06	4.1878e+06	728029	552313	540021	634115	228949	200086	120293	313237	234402	135942	123822	154086	201328	120960	88928.5	174205	91688.3	50663.1	51721.7	141171	4172865	3.63844e+06	4498990	3.74248e+06	415220	512295	540762	556194	118408	280288	253400	425027	116336	164043	150394	187055	94578.1	103164	103321	159185	77377.5	107282
O08573	Lgals9	Galectin-9	LEG9_MOUSE	213220	235481	206067	213768	246673	260986	220032	238372	84252.6	116420	91190.6	164507	321675	255043	208474	290099	227860	195685	169590	254656	301169	268457	259662	354184	308324	197438	194542	166839	246809	299987	289083	258424	89420.4	203807	161945	198105	179215	304660	285789	287054	112016	297958	247725	358157	434888	552245
O08579	Emd	Emerin	EMD_MOUSE	172943	97419.8	123485	141425	109212	69173.3	87278.3	84036.3	85630.7	70540.8	62991.3	89096	247376	195947	191977	83604.7	354415	233610	203844	261125	341998	185704	204347	463263	137106	151362	115344	142111	88247.3	67456	77486	98337.7	52847.4	79504.9	82692.5	105118	64134.2	202695	221329	185489	277316	302399	279729	344235	98466.6	211848
O08580	Esrra	Steroid hormone receptor ERR1	ERR1_MOUSE	NaN	NaN	NaN	NaN	5426.59	30913	7066.42	NaN	NaN	NaN	NaN	NaN	NaN	NaN	NaN	NaN	55649.9	21161.6	16625.2	72141.4	NaN	NaN	NaN	NaN	6766.1	NaN	NaN	4472.05	10705	18346.8	1072.52	16913.8	NaN	NaN	NaN	NaN	NaN	NaN	NaN	NaN	14506.2	30061.7	17917.8	20594.5	1901.55	NaN
O08582	Gtpbp1	GTP-binding protein 1	GTPB1_MOUSE	218604	177782	202144	266937	281471	195257	174157	237184	15491.5	14043.4	14625.4	83068.9	12455.8	NaN	7428.64	4964.51	117251	45917.4	73480.7	82538.8	77546	64085.4	73215	88541.8	298117	308143	306632	245561	215512	297669	289769	318662	14133.6	30496	24983.1	40652.2	3922.37	4926.81	7868.65	4922.89	41391.6	67862	62222.9	108595	85060.9	67770.4
O08583	Alyref	THO complex subunit 4	THOC4_MOUSE	318975	224815	343098	354714	169747	100025	122702	167259	114860	75191	81311.8	85362	24913.5	16660.1	29608.6	24023.1	161772	139565	120387	115185	562602	317599	540966	465849	345890	341501	364619	402521	132823	158271	133824	189652	90189.1	103054	101241	136546	28513.5	22685.2	NaN	21980	110965	139492	113441	176628	654438	642324
O08585	Clta	Clathrin light chain A	CLCA_MOUSE	9148.1	30049.8	29432.4	7890.35	24254	38274.8	19381.1	29579	9370.99	27496.9	14053.2	17051.2	20090.5	6671.78	7802.36	9393.12	26038.9	96873.1	52512.2	22937.9	NaN	35286.4	25982	6349.27	11172.8	21875.1	38992.6	30401.2	23144.7	25505.7	27761.7	11731.3	7230.02	28603.3	27707.1	38681.3	7156.22	13135.2	9159.49	10954.2	88785.7	58176.8	25310.1	10900.1	NaN	1945.88
O08586	Pten	Phosphatidylinositol 3,4,5-trisphosphate 3-phosphatase and dual-specificity protein phosphatase PTEN	PTEN_MOUSE	122256	142644	136020	134178	148834	188647	167844	190047	6474.39	15918.8	2213.21	21857.4	34287.1	50699.6	NaN	44763.5	98271.4	100382	87185.6	105549	28281.4	13304.1	NaN	45957.3	118980	147661	159234	134225	213574	244337	231574	200399	8053.86	30175.7	29604.5	29390.2	24455.5	63692.9	48834.7	NaN	68438.7	106482	160455	122902	17200.2	39440
O08599	Stxbp1	Syntaxin-binding protein 1	STXB1_MOUSE	88799	55221.2	56842.3	50633.1	236698	220410	196246	274660	32079.1	39320.2	31828.5	78256.6	444610	271496	236684	369145	419133	314814	278804	330101	101038	82519.1	81631.5	163944	59610	65576.5	49870.2	81446.7	178806	231779	228776	228315	24590.7	79824.7	72072.5	75666	173086	335321	277358	308714	222982	337884	360254	407233	109498	117671
O08600	Endog	Endonuclease G, mitochondrial	NUCG_MOUSE	53163.7	201803	208890	135719	3.58576e+06	4.56213e+06	3.38484e+06	4.09071e+06	75423.6	83619	35059.3	97534.6	246674	288323	196326	191492	2.74312e+06	841116	2.20765e+06	2.26428e+06	203731	12669.2	36536.3	504325	232288	212656	159425	92353.1	3.51077e+06	2.83294e+06	2.38401e+06	1.8251e+06	64714.1	129959	220971	74043.2	232161	332818	401443	300386	1.15783e+06	3.47472e+06	1.54476e+06	2.53913e+06	56732.7	89306.8
O08601	Mttp	Microsomal triglyceride transfer protein large subunit	MTP_MOUSE	225791	77780.7	76654.5	136102	59730.2	26289.7	18743.6	14716.2	143886	458988	168030	484292	94602.1	308626	80293.7	70645.9	21962	15719.8	NaN	NaN	NaN	NaN	NaN	7380.43	116037	136636	149789	90910.4	34811	43693.8	39489.9	27631	206552	431413	340224	347299	150618	166801	272908	126566	NaN	NaN	3911.85	32579.6	NaN	8620.73
O08609	Mlx	Max-like protein X	MLX_MOUSE	NaN	NaN	3296.82	NaN	6769.78	7908.56	7228.98	9193.86	8504.5	5183.17	5798.87	6655.53	5149.67	NaN	NaN	NaN	41000.3	24959.7	39466	29498.8	5539.12	4222.34	4367.61	5623.64	NaN	4126.28	NaN	NaN	10024.5	13177.4	9408.73	11404.6	4678.77	12291.4	7458.84	11908.5	NaN	NaN	NaN	NaN	32140.5	43048.3	32558.3	45904.8	6431.67	3634.98
O08638	Myh11	Myosin-11	MYH11_MOUSE	6378735	1804376	2213922	6.44478e+06	6870215	1.91773e+06	2359430	6980906	225548	124550	82330.1	507911	942576	135317	138284	365049	4.07842e+06	414717	504446	2.52814e+06	17800030	3.81584e+06	4.91409e+06	24888644	1.97368e+06	2182955	2227203	5385880	2.03484e+06	2908168	2.18456e+06	4.66486e+06	88466.4	237436	255070	522765	108048	224157	184554	558137	287892	875627	742394	2.4841e+06	4765088	7277035
O08663	Metap2	Methionine aminopeptidase 2	MAP2_MOUSE	396610	454406	471278	508029	1682442	1.32195e+06	1.30263e+06	1.62985e+06	59947.6	47603.4	47914.6	91244.9	65946.6	44218	44574.1	52883.6	408587	216874	259953	296067	67131.8	26104.3	23939	47399.6	489801	509023	558685	498293	1.29235e+06	1.97923e+06	1.70147e+06	1638247	53320	110826	83338.5	120004	46479.8	48013.6	58403.5	71219.8	193521	348178	270530	430764	42766.9	50857.7
O08677	Kng1	Kininogen-1	KNG1_MOUSE	359734	313801	286462	242570	79527.1	65045.6	56402.2	70064.2	23553.4	32876.2	28538.9	16278	30957.3	28627.5	27145.8	15589.3	50873.7	43105.5	28679.3	47696.5	25113.3	75929	19840	64620.3	375606	339863	287087	323280	65395.6	97555.2	78273.5	83812.2	17319.5	45506	24218.2	43339.9	8037.56	NaN	8887.81	28538.8	33401.5	52407.4	18786.1	53723.3	48708.2	57585.3
O08688	Capn5	Calpain-5	CAN5_MOUSE	1768.49	3114.36	NaN	3371.37	1910.6	9655.92	NaN	1952.1	NaN	NaN	NaN	1237.63	43588.1	34498.2	32211.4	41537	50986.3	45572.2	50809.5	56895.4	31655.9	46262.4	47318.8	42034.9	2557.82	8128.83	13312.4	2176.29	1770.64	1757.73	2587.41	NaN	NaN	1427.19	4964.43	7990.72	27313.4	32249.8	28925.7	41020.7	28228.6	57499.9	70238.3	65038	40286.1	40254.5
O08691	Arg2	Arginase-2, mitochondrial	ARGI2_MOUSE	133852	95574.7	120416	138520	22904.4	NaN	NaN	23099	3189.5	NaN	3258.02	NaN	40953	35945.2	36272	NaN	NaN	NaN	NaN	NaN	NaN	NaN	NaN	NaN	192093	154508	123609	113614	10869.7	26330.7	NaN	NaN	5396.25	24067.2	7662.11	NaN	24882.7	63340.3	38940.6	49797.6	NaN	NaN	NaN	NaN	NaN	NaN
O08692	Ngp	Neutrophilic granule protein	NGP_MOUSE	17699.2	22275.7	20504.3	20457.6	86461.2	85654.4	73414.7	95464.2	11117.6	22724.8	15179.3	32821.5	NaN	NaN	NaN	NaN	61598	44768.6	16014.1	34663.7	21203.2	28463.9	20934.2	8230.91	45650.7	42889.1	35473.2	9991.7	147419	132415	89864.3	55659.9	38525.1	48612.2	28505.4	27406.4	202949	213730	NaN	NaN	46858.8	51181.2	NaN	43258.2	49044.4	53056.5
O08705	Slc10a1	Sodium/bile acid cotransporter	NTCP_MOUSE	NaN	NaN	NaN	NaN	NaN	NaN	NaN	NaN	NaN	NaN	NaN	NaN	43721.6	17662.4	7728.28	19825.5	NaN	NaN	NaN	NaN	NaN	NaN	NaN	NaN	NaN	NaN	NaN	NaN	NaN	NaN	NaN	NaN	NaN	NaN	NaN	NaN	10157.8	16421.8	18620.8	14079.5	NaN	NaN	NaN	NaN	NaN	NaN
O08709	Prdx6	Peroxiredoxin-6	PRDX6_MOUSE	4.96098e+06	4.62202e+06	4031791	4750206	240519	77798.6	118593	110403	249769	299600	209981	270777	165562	167867	110205	115719	35242.9	35583	26554.8	27457.3	43340.9	13394.9	NaN	17047.5	5282837	4617203	4.14442e+06	4.4567e+06	81858.6	117850	79725.9	121884	182655	435750	360975	401154	119160	207586	170734	221420	21978.5	47855.2	34712.2	73214.4	88997.1	27972
O08715	Akap1	A-kinase anchor protein 1, mitochondrial	AKAP1_MOUSE	85692	105111	83209.3	105776	33632.6	26682.3	40552.3	61407.2	36363.8	35081.3	24885.4	42158.6	116417	191568	111303	121074	34618.8	43985.3	29722.4	15220.8	30625.5	33101.2	32335.8	48049.9	106699	89508.3	95177.8	88083.2	25258.8	65723.2	42647.5	55015.9	31630.1	55172.6	46717.4	61244.2	113315	144143	142765	183753	51811.5	34968	48235	43691	43305.6	40393.9
O08734	Bak1	Bcl-2 homologous antagonist/killer	BAK_MOUSE	NaN	30391.7	NaN	31832.4	100292	88609	64309.2	102259	15154.7	26118.1	NaN	57476.8	385413	335783	253553	359727	181065	215954	127670	223846	131313	138440	116932	205729	NaN	29808	40020.7	23503.7	94674.6	63360.8	89517.1	62477.4	19533.2	36501	48633	55078.4	292211	374197	335436	304470	175415	311300	192564	334092	145665	192621
O08738	Casp6	Caspase-6	CASP6_MOUSE	268141	263073	164740	206525	3340.33	NaN	NaN	7438.28	4351.32	9684.86	4542.27	2774.75	2745.88	NaN	NaN	NaN	NaN	NaN	NaN	NaN	NaN	NaN	NaN	NaN	319057	291564	254861	240606	NaN	NaN	NaN	NaN	1621.48	24037.8	10962.4	14955.8	NaN	2660.43	5634.19	NaN	NaN	NaN	NaN	NaN	NaN	NaN
O08739	Ampd3	AMP deaminase 3	AMPD3_MOUSE	46446.6	58095.6	55146.1	42666.5	166660	109849	186494	180397	NaN	15531.2	3919.93	54709.2	24512.7	28812.9	24273.2	48191.1	750153	923880	1041759	723306	93524.3	147872	171151	174922	59989.2	61219.1	80491.8	73973	213035	231687	225001	196886	14860.1	34112.8	50511.4	50521.7	23346.8	40154.6	34185.1	14178.8	771787	1.09235e+06	1.34222e+06	1.13157e+06	225188	220064
O08740	Polr2j	DNA-directed RNA polymerase II subunit RPB11	RPB11_MOUSE	36381.7	31626.1	30211.6	35464.4	67035.9	40704.2	49485.3	51908.1	3067.65	7955.78	9591.42	13755.6	NaN	NaN	NaN	NaN	81035.6	62859	72624.3	62223.3	44670.1	23984.4	26281.2	34651.1	39325.5	38397.3	35770.9	32107.3	37088.6	62091.9	47911.2	58531.6	6374.71	11423.5	12562.3	11634.4	NaN	NaN	NaN	3836.12	62700.4	101723	63653.8	106551	34928.3	38266.6
O08746	Matn2	Matrilin-2	MATN2_MOUSE	81774.7	61562.3	109288	160653	439123	282175	278427	487175	32949.2	18457.4	12926.6	36299.8	4802.67	10742	NaN	27536.4	195744	103555	109746	173616	360671	244842	279378	392498	74683.8	117592	131486	104878	204232	502838	369136	435800	12031	38710.6	42531	54486.9	NaN	30771.2	NaN	14047.4	77600.6	231309	133575	121569	483392	676522
O08749	Dld	Dihydrolipoyl dehydrogenase, mitochondrial	DLDH_MOUSE	2.61027e+06	2.59119e+06	3.232e+06	3.69205e+06	628641	620308	485472	655747	431176	807263	426367	1.12582e+06	3408656	3.86555e+06	2.86837e+06	2.93e+06	503580	525673	464310	420347	100530	47775.5	42806.7	97649.6	4.02036e+06	2.4159e+06	3942458	3.05888e+06	870706	909046	850375	797003	790792	1195477	1.29783e+06	1461294	3681028	4807367	3967876	3.43237e+06	437520	583582	498474	679032	54014.8	76144.3
O08756	Hsd17b10	3-hydroxyacyl-CoA dehydrogenase type-2	HCD2_MOUSE	3.9557e+06	4.46781e+06	4.81334e+06	4.18899e+06	25903262	20285328	23006240	26092834	790401	1.3119e+06	1.04237e+06	2.19441e+06	2.13243e+06	3.20208e+06	2.3141e+06	2.49273e+06	14514496	19029272	15385335	14706617	1.50988e+06	1.00784e+06	1340616	1550244	5.26561e+06	4156605	4321244	3.92894e+06	21365578	25965868	25961104	25052318	966394	2162573	1923435	2326182	2422908	2841260	3.63602e+06	2.5597e+06	18491656	24716106	23439956	20668626	1.62355e+06	1.34837e+06
O08759	Ube3a	Ubiquitin-protein ligase E3A	UBE3A_MOUSE	149563	151214	134088	152967	3266.62	9974.59	NaN	25490.8	NaN	NaN	NaN	6101.45	NaN	NaN	NaN	NaN	11961.6	NaN	NaN	3600.53	NaN	NaN	NaN	NaN	168916	160604	175697	142862	1350.46	1937.26	NaN	NaN	NaN	3733.87	NaN	7567.21	NaN	NaN	NaN	NaN	NaN	10392.1	NaN	35188.6	NaN	NaN
O08760	Ogg1	N-glycosylase/DNA lyase	OGG1_MOUSE	NaN	NaN	NaN	179873	51528.6	49891.5	38953.8	81495.6	NaN	NaN	NaN	NaN	NaN	NaN	NaN	NaN	104517	NaN	47304.9	62147.3	18223	12180.9	NaN	22525.8	31339.7	135525	NaN	NaN	45925.6	42583.4	45249.7	35253.7	NaN	21928.1	NaN	13866.5	NaN	NaN	NaN	NaN	31767.5	52155.2	43607.2	85239.2	NaN	NaN
O08784	Tcof1	Treacle protein	TCOF_MOUSE	345259	209826	197444	252246	124683	71315.4	91079.4	111538	135790	62771.7	60246.4	53329.3	21763.2	NaN	NaN	NaN	215159	127233	165703	158065	81201.7	44512.1	59797.6	90349.5	170606	292022	247229	316107	92487	101790	8152.06	114124	45436.1	90760.7	88869.8	100430	16600	21565.8	NaN	17264.8	127504	148454	163387	195100	77502.7	82832.9
O08785	Clock	Circadian locomoter output cycles protein kaput	CLOCK_MOUSE	NaN	NaN	NaN	NaN	15062.3	12534.5	9194.74	18363.2	NaN	NaN	NaN	NaN	NaN	NaN	NaN	NaN	46074.3	11855.4	30756.2	20951	NaN	NaN	NaN	NaN	NaN	NaN	NaN	NaN	12283.8	22777.7	12937.3	8372.92	NaN	NaN	NaN	NaN	NaN	NaN	NaN	NaN	9783.71	31310	13502.4	32401.7	NaN	NaN
O08786	Cckar	Cholecystokinin receptor type A	CCKAR_MOUSE	NaN	NaN	NaN	NaN	NaN	NaN	NaN	NaN	NaN	2627.79	NaN	5493.77	82291.3	126192	95893.3	95718.1	101803	110219	87438	98393.7	NaN	12707.3	10051	23171.8	NaN	1312.44	7271.98	NaN	NaN	NaN	NaN	NaN	NaN	6115.04	6277.37	7608.88	73483.9	101561	89433.5	77144	128803	171523	161728	143626	NaN	16404.8
O08788	Dctn1	Dynactin subunit 1	DCTN1_MOUSE	626434	677792	741246	674947	869561	1.10103e+06	938542	1.15409e+06	87248.2	141352	91375.8	214455	339958	339049	290597	376315	1433371	1.30066e+06	1.12045e+06	1.34453e+06	481783	372016	381808	520622	787562	852658	834557	715278	1.32916e+06	1.38738e+06	1.35481e+06	1.17364e+06	121612	252591	212201	254738	296777	433750	389148	323481	1.13411e+06	1.5509e+06	1.45863e+06	1.53686e+06	487603	454759
O08795	Prkcsh	Glucosidase 2 subunit beta	GLU2B_MOUSE	461216	468765	401161	497332	57692.8	74062.8	63395.2	76078.8	717127	1.04993e+06	1.06739e+06	1.15726e+06	637842	787882	379659	414975	233684	164134	86858.6	274021	NaN	NaN	15169.6	35676.7	429240	443453	450243	393791	81133.9	72695.7	179683	64761.7	1.08501e+06	1.33649e+06	1.04313e+06	1.24254e+06	349273	516968	602779	420316	74414.8	173276	113824	188767	26597.5	NaN
O08797	Serpinb9	SPI6	O08797_MOUSE	1337989	938703	793714	1.22337e+06	98566.7	11207	37883.4	79762.7	45522.2	32024	29064.5	83307.6	95577.2	57482.5	39511.8	67909.7	NaN	12491.1	29240.8	52453.9	NaN	NaN	NaN	NaN	926659	926543	865952	910788	32894.7	51401.7	11774.7	17780.3	22406	93305.2	81037.1	97919.5	35518.6	42474.9	31341.3	74581.5	NaN	47150.8	3817.14	55696.6	8427.45	9130.32
O08800	Serpinb8	Serpin B8	SPB8_MOUSE	182594	100577	110060	141118	15302.1	10002.3	NaN	NaN	NaN	NaN	NaN	NaN	NaN	NaN	NaN	NaN	NaN	NaN	NaN	NaN	NaN	NaN	NaN	NaN	133296	137569	40592.9	94426.6	NaN	NaN	NaN	NaN	NaN	NaN	NaN	5839	NaN	NaN	NaN	14462.7	NaN	NaN	NaN	NaN	NaN	NaN
O08804	Serpinb6b	NK13	O08804_MOUSE	210894	125367	124610	201691	3784.26	NaN	NaN	NaN	3407.33	NaN	NaN	8143.48	NaN	NaN	NaN	NaN	NaN	NaN	NaN	NaN	NaN	NaN	NaN	NaN	168620	137676	155580	176164	NaN	7114.82	NaN	NaN	NaN	NaN	NaN	9527.98	NaN	NaN	NaN	NaN	NaN	NaN	6208.66	NaN	NaN	NaN
O08807	Prdx4	Peroxiredoxin-4	PRDX4_MOUSE	265706	223532	184888	236206	33201.6	27728.1	24703.3	30180.6	338305	495366	340238	760521	249014	220677	152789	161391	50934.1	32508.1	37180.9	203762	32383.1	9435.97	36890.3	54896.5	217723	298393	248300	217298	37576.3	66557.8	37580.7	31812.3	453504	718718	658626	750424	179591	230108	241281	202790	22239	30101.7	28526.3	56908.8	17558.3	NaN
O08808	Diaph1	Protein diaphanous homolog 1	DIAP1_MOUSE	133650	133622	164136	148333	279967	236968	166333	253297	29571.7	30821.7	25854.3	62165.8	62414.5	16476.7	27520.6	41538.2	188442	158877	153005	190895	32665.8	53807.4	83622	99075.9	195766	184783	117489	138944	191154	271799	202872	279975	24963.1	63490.2	63553.5	75968.9	NaN	54190.7	43924.2	35449.4	136712	194934	184007	221071	59964.2	72620.4
O08810	Eftud2	116 kDa U5 small nuclear ribonucleoprotein component	U5S1_MOUSE	593787	516137	485575	555472	1.29197e+06	940657	939659	1.08233e+06	41691.3	59701.7	52565.2	162620	30788.8	36198.8	10731.6	80063.9	1.79437e+06	1.37599e+06	1.73877e+06	1.27525e+06	935514	559634	684420	963928	620958	512811	589121	515868	1.18146e+06	1.2227e+06	1.23936e+06	1079574	79208.2	122621	144770	135585	18533.5	28248	16454	23898.7	1.24669e+06	1.79826e+06	1807560	1.97548e+06	1.01012e+06	913626
O08811	Ercc2	General transcription and DNA repair factor IIH helicase subunit XPD	ERCC2_MOUSE	NaN	14541.4	NaN	21750.1	212184	236950	166855	207519	4110.71	8013.46	NaN	53303.5	NaN	NaN	NaN	NaN	255781	128715	239269	221527	65727.8	60755	44958.4	64532.2	45863.3	22042.7	23042.5	19502.5	235637	311813	244442	214304	7530.85	20112.7	14824.6	25923.8	NaN	NaN	NaN	5061.86	176096	267421	257098	274702	84473.8	67494.2
O08848	Trove2	60 kDa SS-A/Ro ribonucleoprotein	RO60_MOUSE	85338.7	67801.2	94988.2	68139.6	34183.6	24356.4	20570.6	31757.6	NaN	NaN	NaN	NaN	NaN	NaN	NaN	9140.55	69876.8	75053.8	93613.2	74781.5	NaN	3547.48	NaN	11994.4	89759.8	64679.8	75552.2	84211.3	34779.4	33462.6	32805.1	32450.4	NaN	NaN	NaN	5505.81	10708.3	13504.8	9365.01	9841.07	40947.4	87052.1	86855.7	121662	1143.23	2294.46
O08912	Galnt1	Polypeptide N-acetylgalactosaminyltransferase 1	GALT1_MOUSE	42275	25680	53213.3	42853.6	81360.4	90540.7	46354.9	115660	4704	8005.35	3783.06	NaN	106972	69308	53180.3	75117.6	225153	106491	78143.9	167986	46215	30762	22748.2	64442.4	55834.5	20095.2	28737.5	25833.5	41086	92220.5	77088.2	86812.4	5527.46	37223.7	19757.8	9285.09	26782.7	96480.2	82539.7	87395.2	105773	220884	186288	247177	45471.8	34570.7
O08914	Faah	Fatty-acid amide hydrolase 1	FAAH1_MOUSE	16697.6	19963.7	77443.5	31345.2	98678.1	146064	67072.8	116295	27447.1	52727.6	26359.7	84256.2	396222	551648	519758	514079	429216	482707	475127	376062	63896.2	67252.4	94588.3	84801.3	33672.2	12259.8	30412.6	NaN	110667	130204	116400	108504	37527.8	60390.9	74353.1	101171	406981	426574	410519	403003	510151	509688	562335	589637	98406.5	79688.4
O08915	Aip	AH receptor-interacting protein	AIP_MOUSE	211309	60775.1	119021	148393	65352.7	34281.3	26124.5	53557	28388.8	16024.4	21853.2	37910.5	NaN	NaN	NaN	NaN	41753.5	NaN	NaN	19072.6	31431.1	14477.3	28024.2	NaN	169588	152397	253366	152991	25237.3	38310.8	39984.4	31622.1	8297.65	53420.9	23580.8	70470.4	NaN	2760.2	2412.07	NaN	NaN	NaN	NaN	NaN	NaN	NaN
O08917	Flot1	Flotillin-1	FLOT1_MOUSE	86456.1	86031.7	105215	86602.7	87993.3	78782.5	77076.7	79046.4	18152.3	62027	26979.9	81287.3	488524	352711	180366	262989	115285	67872.8	42181.5	239858	1418814	1.91418e+06	2.04172e+06	2268871	107445	86064.9	94435.4	81841.5	68397.5	80869.7	74690.2	74820.4	43808.4	121594	115929	128662	230459	364391	284171	426632	37930.8	73841.2	71553.4	99395.6	4.6276e+06	3.41498e+06
O08919	Numbl	Numb-like protein	NUMBL_MOUSE	NaN	NaN	NaN	NaN	NaN	NaN	NaN	NaN	NaN	NaN	NaN	NaN	NaN	NaN	NaN	NaN	9601.49	NaN	4059.51	6280.96	NaN	NaN	NaN	NaN	NaN	NaN	NaN	NaN	NaN	NaN	NaN	NaN	NaN	NaN	NaN	NaN	NaN	NaN	NaN	NaN	NaN	NaN	NaN	9495.55	NaN	NaN
O08966	Slc22a1	Solute carrier family 22 member 1	S22A1_MOUSE	721944	618896	846680	717189	546212	522062	446649	657569	112453	531589	212369	656634	12911206	17104426	15170015	16013303	991540	751495	668838	764806	280273	476250	510082	477000	661610	786787	719396	604607	692429	624093	724811	575505	415842	747413	816364	959017	11704463	11917761	13344808	10336668	684246	975912	1269173	627904	497006	77824.9
O08989	Mras	Ras-related protein M-Ras	RASM_MOUSE	6762.06	4374.45	34465.9	6318.34	6504.43	8140.29	9463.26	15452.3	6799.17	19040.6	4498.57	27701.7	34130.9	13038.3	39591.9	10461.7	85260	80627.5	42177	75635.1	4036.47	22978.6	20316.4	33964.5	2017.73	9799.56	11241.6	NaN	24726.8	21242.7	26646	38520.5	4499.4	45362	33757.3	22247	37445	37883.4	28157.4	44317.8	81022.3	116229	96355.8	104841	10819.8	10547.4
O08992	Sdcbp	Syntenin-1	SDCB1_MOUSE	6771.58	35530.2	37579.4	40954.4	8516.3	10441.3	6928.21	8443.2	1775.92	33230.4	3627.33	40530.3	94374.7	86370.1	78148.3	110830	166332	142638	164387	204417	310934	344196	313268	410851	46497	46254.6	55385.2	40983.8	6903.63	9297.52	9053.02	8528.45	2629.63	49296.9	28616.5	44087.1	95710.3	88748.6	117777	106052	125301	220513	191961	234796	567628	518670
O08997	Atox1	Copper transport protein ATOX1	ATOX1_MOUSE	635175	444696	263461	372637	25707.5	18786.7	NaN	9633.41	107713	114688	88018.6	75502.3	80290.9	81257.7	59205.9	62625.1	NaN	NaN	NaN	NaN	12104.7	NaN	NaN	NaN	299231	507341	346325	489704	11488.1	24027.8	18706.9	21131.6	101687	131006	131815	128538	83435.5	143508	103805	133659	NaN	NaN	NaN	NaN	NaN	NaN
O09000	Ncoa3	Nuclear receptor coactivator 3	NCOA3_MOUSE	3706.21	3579.38	2164.36	2344.84	1258.56	NaN	NaN	NaN	NaN	NaN	NaN	NaN	NaN	NaN	NaN	NaN	NaN	NaN	NaN	NaN	NaN	NaN	NaN	NaN	4482.87	2138.87	4131.67	3566.13	NaN	NaN	NaN	NaN	NaN	NaN	NaN	NaN	NaN	NaN	NaN	NaN	NaN	NaN	NaN	NaN	NaN	NaN
O09005	Degs1	Sphingolipid delta(4)-desaturase DES1	DEGS1_MOUSE	NaN	NaN	NaN	NaN	NaN	NaN	NaN	NaN	NaN	NaN	NaN	NaN	25704.4	52846.8	69185.9	23564.8	NaN	NaN	NaN	NaN	NaN	NaN	NaN	NaN	NaN	NaN	NaN	NaN	NaN	NaN	NaN	NaN	NaN	NaN	NaN	NaN	66283.1	86117.9	17178.3	73241.1	NaN	NaN	NaN	29215.4	NaN	NaN
O09012	Pex5	Peroxisomal targeting signal 1 receptor	PEX5_MOUSE	133518	118490	109059	125751	52392.9	71180	34013.1	82171.2	28341.9	7589.4	17071.3	52095.8	53555.1	76719.7	39280.7	51218.6	113130	138940	102934	132731	38342.6	49260.2	26357.2	15081.5	127341	139475	145299	128730	39142.6	63777.3	57024.9	52315.6	17587.4	63142.4	40640.8	80370.8	54807.4	28497.3	50818.2	58043.6	147849	158193	105407	164054	11283.3	13122.1
O09030	Il13ra1	Interleukin-13 receptor subunit alpha-1	I13R1_MOUSE	NaN	NaN	NaN	NaN	NaN	NaN	NaN	NaN	NaN	NaN	NaN	NaN	67263.3	79721.8	58096	67985.3	32196.3	25548.9	NaN	32526.1	NaN	NaN	NaN	NaN	NaN	NaN	NaN	140225	NaN	NaN	NaN	NaN	NaN	NaN	NaN	NaN	45664.3	64776.6	63900.5	54684.4	21303.6	56741.2	18598.4	58108.8	NaN	NaN
O09043	Napsa	Napsin-A	NAPSA_MOUSE	137932	146365	161830	107462	149562	134800	87370.7	157487	345538	314631	255636	386391	303504	281420	237319	206723	143213	128133	127586	117988	19825.1	37081.4	10019.6	19815.2	89703.9	118894	133545	115757	118883	186738	168958	117099	271716	544162	451695	600497	196631	251719	262130	279544	112559	56798.8	100502	202101	41297.6	54061.4
O09044	Snap23	Synaptosomal-associated protein 23	SNP23_MOUSE	264643	214046	283243	261449	199655	195057	142335	162323	112417	198721	151776	213978	3043405	3.61296e+06	3325336	3.62923e+06	673709	540063	522670	551664	235923	238581	316258	369144	264946	259705	256321	92490.2	196674	173458	227395	127497	167908	303530	318806	315572	2.81082e+06	3.28932e+06	3.15749e+06	2.85772e+06	610304	902730	621416	1060278	466032	293692
O09049	Reg3g	Regenerating islet-derived protein 3-gamma	REG3G_MOUSE	74100.9	48397	76812	87885	52355.9	23179	31782.7	74140.4	NaN	NaN	NaN	NaN	3197.85	NaN	NaN	2536.28	8970.34	6640.01	NaN	9555.32	NaN	NaN	NaN	NaN	14547	56104.8	26527.6	14459.7	11864	74476.9	20639.5	21665	NaN	2809.86	NaN	NaN	NaN	2191.15	NaN	NaN	NaN	18974.1	NaN	NaN	NaN	NaN
O09051	Guca2b	Guanylate cyclase activator 2B	GUC2B_MOUSE	3563.01	NaN	3381.13	NaN	NaN	NaN	NaN	NaN	NaN	2204.18	4939.81	1426.01	NaN	NaN	NaN	NaN	NaN	NaN	NaN	NaN	NaN	NaN	NaN	NaN	4122.78	4148.55	NaN	5169.12	NaN	NaN	NaN	NaN	3981.97	4163.1	3931.53	5999.18	NaN	NaN	NaN	NaN	NaN	NaN	NaN	NaN	NaN	NaN
O09061	Psmb1	Proteasome subunit beta type-1	PSB1_MOUSE	4.87457e+06	4.58893e+06	4.568e+06	5133540	636046	567420	604906	586946	2.17427e+06	3729030	3.16376e+06	3106373	2.08942e+06	3.1567e+06	2.61663e+06	2.49523e+06	751532	446277	317676	439924	191394	63459.8	71009.2	163637	5.35932e+06	4.9176e+06	5.27621e+06	4990763	707626	769732	768232	671826	3.59071e+06	4.20129e+06	3.91538e+06	5607372	3.19684e+06	3.38443e+06	3714246	3.65991e+06	373436	471275	374046	494355	90074.8	126400
O09106	Hdac1	Histone deacetylase 1	HDAC1_MOUSE	297526	161374	167027	218394	190711	132236	149644	177618	10190.6	6781.44	5079.24	20610	5997.3	4688.94	4668	NaN	197868	80588	83914.7	108188	51023.6	41279.6	45244.7	71155.6	206629	223924	207544	192053	168735	221906	183684	235341	4571.26	39255.4	20845.7	26866	NaN	NaN	NaN	6583.99	55748.4	103344	150643	123160	51767	49476.1
O09110	Map2k3	Dual specificity mitogen-activated protein kinase kinase 3	MP2K3_MOUSE	31948.4	27495.6	16804.3	23942.4	5740.46	4365.05	2479.22	6486.36	NaN	NaN	NaN	1171.17	NaN	NaN	7190.64	NaN	4785.57	2688.59	NaN	5034.45	7049.62	3980.21	4055.96	9504.25	31737.7	26693.9	27021.8	21781.2	4051.02	6820.69	5737.06	7183.7	NaN	2365.21	NaN	1822.72	NaN	5923.03	3982.66	NaN	2097.05	6123.8	5467.97	9466.7	9905.1	11070.2
O09111	Ndufb11	NADH dehydrogenase [ubiquinone] 1 beta subcomplex subunit 11, mitochondrial	NDUBB_MOUSE	NaN	15766	50587	23059.4	164848	149577	138002	201441	5634.62	28787.1	10158.1	35399.5	358339	369157	281299	266271	107698	97608.9	99633.4	80138.3	NaN	20567.5	12269.3	NaN	NaN	35144.6	NaN	NaN	147948	202163	171459	146592	15630.9	28881.6	35681.1	46364.5	314942	395384	300382	339010	123738	135852	113398	166268	13431.2	23911.3
O09118	Ntn1	Netrin-1	NET1_MOUSE	NaN	NaN	NaN	NaN	NaN	25018.4	24982.3	30671.7	NaN	NaN	NaN	10900.7	38807.7	47592	44233	NaN	80253.1	99929.5	75227.9	69777.6	59496.4	87883.5	99701.3	84015.7	NaN	8084	NaN	NaN	37725.2	36481.4	33942.8	26185.4	NaN	12625.5	NaN	NaN	NaN	47081.5	NaN	43236.1	72556.7	113890	118347	102773	162174	141680
O09126	Sema4d	Semaphorin-4D	SEM4D_MOUSE	42601.3	70801	81319	83901.8	18795.5	35324.5	55527.5	27608.4	20501.1	36703.5	24791.7	29400.8	100847	140563	114143	116418	108009	188217	152408	132762	24991.2	38146.6	47214.7	67959.6	68030.4	52043.3	87021.1	63695.8	47458.1	44786.5	44687.8	58384.7	34154.6	64011.3	60094.6	69902	111275	116775	115348	100718	205293	164074	163338	151727	35944.5	27042.4
O09131	Gsto1	Glutathione S-transferase omega-1	GSTO1_MOUSE	562268	393596	393684	458186	17150.8	NaN	NaN	87010.1	39399	41800.4	29261.7	43881.7	42852.7	6772.89	25019.2	5737.29	NaN	NaN	NaN	NaN	NaN	NaN	NaN	NaN	621367	575451	484963	425561	NaN	84428.5	NaN	NaN	37765.9	60849.1	53687.2	65866.8	4065.72	38764.2	36697	66611.5	NaN	NaN	NaN	NaN	NaN	NaN
O09159	Man2b1	Lysosomal alpha-mannosidase	MA2B1_MOUSE	345745	272919	295293	344818	650683	568870	460182	666842	50945.6	57366.6	58796.1	94894.9	86799.3	125641	72816.5	99084	189066	341238	215409	264888	26686.2	NaN	11079.2	42407	345713	298325	335180	279423	647113	820518	598721	705676	70086.6	137744	84034.5	104097	56177.3	86349.8	121239	115580	281194	382522	302062	321095	NaN	30848.4
O09164	Sod3	Extracellular superoxide dismutase [Cu-Zn]	SODE_MOUSE	1.33699e+06	1.22467e+06	1.7401e+06	1.50688e+06	3693496	4.32131e+06	5.57611e+06	4.92857e+06	378490	327974	380937	413000	270592	295854	274838	239208	2.29734e+06	2.04853e+06	2196064	2.78423e+06	572679	182672	386553	445468	1.48543e+06	1.43633e+06	1.70068e+06	1.53065e+06	4282645	4.89294e+06	4.7414e+06	4572716	315452	555643	482946	613255	240025	410517	294040	376520	1.8195e+06	3.29689e+06	2.19585e+06	2470388	323358	544956
O09165	Casq1	Calsequestrin-1	CASQ1_MOUSE	NaN	NaN	NaN	NaN	NaN	NaN	NaN	NaN	NaN	NaN	NaN	NaN	NaN	NaN	NaN	NaN	54849.4	NaN	NaN	NaN	NaN	NaN	NaN	NaN	NaN	NaN	NaN	NaN	NaN	NaN	NaN	NaN	NaN	NaN	NaN	NaN	NaN	NaN	NaN	NaN	235128	NaN	13837.9	NaN	NaN	NaN
O09167	Rpl21	60S ribosomal protein L21	RL21_MOUSE	404482	277331	305168	535276	3.37047e+06	1690360	1.959e+06	3053556	26762.9	108850	52547.6	175212	704457	859072	632324	768754	2.20778e+06	1.7021e+06	2410309	1.34573e+06	459781	528392	488197	694152	1.18998e+06	361596	397760	372399	2435420	2960417	2.28375e+06	2.25065e+06	70859.4	156743	202282	250369	754337	902224	731616	612515	1.48055e+06	2.16613e+06	1.87127e+06	2637814	611728	527258
O09172	Gclm	Glutamate--cysteine ligase regulatory subunit	GSH0_MOUSE	2344287	1.75244e+06	1.60693e+06	1.76438e+06	486118	266175	225457	375855	451305	404825	339504	469778	272604	154174	146220	132598	420760	224939	271873	386465	324321	266881	299529	321267	2.67571e+06	2.52121e+06	1.83704e+06	1.79645e+06	282270	319853	328089	381856	314764	522875	438148	581692	157975	270974	215580	204318	259474	308679	232639	425088	383933	334095
O09173	Hgd	Homogentisate 1,2-dioxygenase	HGD_MOUSE	5.08329e+06	6.11948e+06	4408657	4.16852e+06	680928	240085	280245	399563	159851	167886	130718	195678	295104	275145	235364	241108	117773	42704.4	53774.1	48504.4	81437.6	13085.7	15209.6	26733.2	8257511	5237722	4.4335e+06	4270255	301554	396384	269437	383133	138714	349716	217760	302480	219522	388896	347434	336676	54535.6	60303.5	69073.4	70757.3	25800.6	26082.8
O09174	Amacr	Alpha-methylacyl-CoA racemase	AMACR_MOUSE	9622016	8.24438e+06	5156158	7.56525e+06	1.1977e+06	1.94107e+06	833505	1.18695e+06	7211907	15011109	4958379	10649695	2.69452e+06	3.51779e+06	2276756	2.33057e+06	236531	211241	136837	183684	124699	99871.1	78730.7	132140	11615709	10200370	9314752	8.31011e+06	2.23426e+06	2.876e+06	2462733	2.17549e+06	12747538	27009848	24913086	24301974	3421584	4.08385e+06	4.18903e+06	3586595	240546	285893	278524	352111	152605	119266
O35054	Cldn4	Claudin-4	CLD4_MOUSE	NaN	23372.6	NaN	35536.5	23837	36565.3	64116.9	24161.3	1195.46	7106.55	NaN	20282.1	173625	155013	153554	202561	76300.9	86442.5	81312.2	127745	NaN	59391.8	29830.5	52919.6	NaN	16142.3	NaN	25163.6	74936.6	24852.5	33046.2	21792.9	NaN	NaN	NaN	NaN	106017	161076	151861	122964	86363.4	179412	99987.2	122210	20883.5	67232.2
O35071	Kif1c	Kinesin-like protein KIF1C	KIF1C_MOUSE	NaN	26177.9	5521.88	20401.9	21655.6	18754.8	13957.2	20110	5790.58	3060.7	2593.18	6276.08	6980.46	8961.75	NaN	14685.9	11651.2	4914.95	9776.71	9470.59	NaN	NaN	NaN	NaN	NaN	63487.4	21775.9	29640.3	15746.7	8377.31	23593.3	22756.6	NaN	NaN	NaN	7582.47	9031.16	12066.4	NaN	13680.5	NaN	13420.1	14173.4	16356.6	NaN	2579.62
O35074	Ptgis	Prostacyclin synthase	PTGIS_MOUSE	29483.4	30012.5	21552.8	51183.9	77817.7	84240	33297	76956.8	NaN	NaN	5926.06	48868.1	1.38926e+06	444824	432314	705325	421738	89716.9	78807	391936	255717	32246	51199.8	728664	20659.1	48193.9	65311.8	NaN	24566.9	80244	70996.6	46653.4	NaN	37423.7	20117	3187.04	217563	469503	395948	782278	58210.7	131481	106329	454056	14745	67117.2
O35075	Dscr3	Down syndrome critical region protein 3 homolog	DSCR3_MOUSE	41309.6	31606.7	53168.6	35836.4	115419	65618.8	117831	130550	6453.59	9314.21	924.675	31556.9	1166.27	9634.39	7437.66	6273.69	11541.8	7277.99	36829.3	34029.3	NaN	6403.65	2255.52	NaN	42556.1	3540.95	38003.3	28857.7	151987	152749	101372	132934	4253.77	4846.2	6551.79	7056.9	NaN	12086.2	13203.4	8574.89	5217.53	9297.4	9602.77	30661.8	8296.81	6012.4
O35082	Kl	Klotho	KLOT_MOUSE	71493.3	63614.4	107163	92541.5	265335	306470	297797	322365	14287.3	36721.9	17783.3	62453.1	235706	209235	238296	258464	713195	794371	666720	725751	133147	165493	140411	260518	97028	74503.9	92976	87111.8	359612	376398	386527	332008	27931.2	71564.1	58085.6	79552	195478	218711	190130	218663	804181	947982	735095	864175	180923	151949
O35083	Agpat1	1-acyl-sn-glycerol-3-phosphate acyltransferase alpha	PLCA_MOUSE	NaN	36807.6	52496.2	94075.4	192611	125030	142886	94073.1	20915.4	28203.1	14188	49305	647955	539856	407822	728289	646659	421968	652461	656607	143396	175221	138960	229087	57885.3	23015.5	50539.9	75763.8	209309	188297	165607	137335	19341.2	103517	57339.7	68117.9	414093	519318	443220	400840	524090	656888	491975	531500	91666.4	117062
O35098	Dpysl4	Dihydropyrimidinase-related protein 4	DPYL4_MOUSE	NaN	4075.76	NaN	NaN	NaN	NaN	NaN	NaN	NaN	NaN	NaN	NaN	NaN	NaN	NaN	NaN	NaN	NaN	NaN	NaN	NaN	NaN	NaN	NaN	6449.55	4493.14	NaN	NaN	NaN	NaN	NaN	NaN	NaN	NaN	NaN	NaN	NaN	NaN	NaN	NaN	NaN	NaN	NaN	NaN	NaN	NaN
O35114	Scarb2	Lysosome membrane protein 2	SCRB2_MOUSE	11268.6	7543.63	13763.5	20910.3	NaN	20210.7	24746.5	NaN	9942.03	12210.3	4419.45	18414.8	154654	106551	101069	124392	94277.8	60301.3	9780.68	68322.9	11234.3	21196.5	4646.15	62331	24582.6	NaN	12056.1	12251.6	NaN	26437.4	NaN	5137.65	11889.4	NaN	28894.7	7087.3	120049	123111	105581	107850	60011.6	77978.3	59794.1	81250.6	30251.8	NaN
O35127	Grcc10	Protein C10	C10_MOUSE	149675	120666	85712.4	116490	106055	163433	109130	113127	9272.49	9346.39	6304.76	9731.77	20108.4	19926.7	15620.9	14736.8	63102.4	43184.5	63122.3	47696.5	14875.9	32446	36435.3	33002.2	101724	135745	121407	134899	92296	135526	170510	143538	6646.39	12449.7	10338.8	8057.47	3453.28	18248.5	20702.7	27697.8	40274.4	77254.5	57685.2	100467	16243.7	19364.6
O35129	Phb2	Prohibitin-2	PHB2_MOUSE	791332	1.01622e+06	1.34597e+06	970400	3330814	2.71783e+06	2.59082e+06	3.37182e+06	141924	736960	326358	894906	10843801	17354300	12418956	14138220	10628886	13429408	7836759	9884616	2.51634e+06	4.17582e+06	3.87729e+06	3842465	728672	737481	906573	611000	2.15021e+06	2970136	2561543	2.85605e+06	509076	942944	1.2439e+06	1.51767e+06	13308148	13214743	14643964	11733280	10901392	12846706	11068568	11927152	7.0086e+06	4890150
O35130	Emg1	Ribosomal RNA small subunit methyltransferase NEP1	NEP1_MOUSE	NaN	NaN	NaN	NaN	327910	354116	331428	370366	NaN	NaN	NaN	6206.79	NaN	NaN	NaN	NaN	375835	152285	505942	630227	100830	50055	36964	163300	NaN	NaN	NaN	NaN	203900	313613	360604	173313	NaN	NaN	NaN	NaN	NaN	NaN	NaN	NaN	141318	671560	157450	463661	56082.2	99618.5
O35134	Polr1a	DNA-directed RNA polymerase I subunit RPA1	RPA1_MOUSE	25661.8	12807	16204.6	22583.3	26891.9	184761	109523	28522.7	NaN	28648.7	NaN	20408.8	22060.1	NaN	NaN	11014.9	420802	597755	487173	424493	153884	136761	209680	234196	29022.4	26926.7	21725.1	35230	30516.2	236985	76566.5	135101	NaN	31388.4	19483	25264	NaN	NaN	17305.2	77350.2	490207	767089	655762	523917	80094.5	257475
O35143	ATP5IF1	ATPase inhibitor, mitochondrial	ATIF1_MOUSE	98706.8	58616.8	143561	98242.5	751332	657013	533316	833849	64725.2	208066	97862.7	130284	432964	1128040	578064	556727	303229	785318	602079	382079	115309	81708	55145.5	112280	110272	105412	72321.1	58964.1	1.02147e+06	1.10619e+06	707222	252172	142404	213287	232550	236765	881328	790844	827378	872311	936712	744594	412068	553431	74513.3	111924
O35144	Terf2	Telomeric repeat-binding factor 2	TERF2_MOUSE	6640.31	4390.54	6462.93	12012.6	180513	140674	131943	157301	5849	10461.7	8376.49	22642.8	14846	NaN	NaN	11400.5	205782	128054	172384	184442	33837	22272.9	18128.3	35987.6	10575.5	10691.7	12682.2	11877	151731	135220	140241	148631	7679.84	16120.1	16237.1	7662.38	5723.56	NaN	14225.1	6129.24	125201	202279	193360	210924	23108.1	33326.6
O35161	Celsr1	Cadherin EGF LAG seven-pass G-type receptor 1	CELR1_MOUSE	NaN	NaN	NaN	NaN	NaN	NaN	NaN	NaN	NaN	NaN	NaN	NaN	102472	98315.6	75865.9	98048.6	27552	20193.3	36549.5	41752.6	16388	22265.2	22444.4	37336.4	NaN	NaN	NaN	NaN	NaN	NaN	7859.19	49130	NaN	3643.32	8146.52	5674.85	72917.9	105383	107748	87465.7	58867.2	85028.5	78749.8	57749.4	34375.4	13340.4
O35166	Gosr2	Golgi SNAP receptor complex member 2	GOSR2_MOUSE	56306.5	35329.8	43502	55667	52055.8	63264.3	35128.9	44788.5	45386.7	45319.5	26078.4	44267.7	211281	244428	187768	255722	241848	236975	158509	238064	42003.5	45323	33613	83303	70429.8	63681.1	63036	45653.7	45654	71675.5	56948.1	55921.8	44940.5	59601.5	48542.4	67855.7	193146	261493	232438	203424	234551	343751	290674	366029	43695.5	51887.2
O35206	Col15a1	Collagen alpha-1(XV) chain	COFA1_MOUSE	6.95155e+06	6354373	4.42048e+06	7307625	3.71027e+06	2.64174e+06	1.86175e+06	3.44677e+06	2174622	1676129	1279214	1.85006e+06	649297	262454	318957	440858	1.76767e+06	1.56046e+06	1.19106e+06	1.62404e+06	4.75298e+06	4670486	3.33997e+06	3.83316e+06	6891033	6915404	6.95761e+06	7.36562e+06	2.05723e+06	4.32165e+06	3.10067e+06	3808271	1.39944e+06	3.31885e+06	2173213	3.10375e+06	296217	458273	334382	446409	956125	2.07586e+06	1.22205e+06	1.93719e+06	6.37828e+06	6286465
O35215	Ddt	D-dopachrome decarboxylase	DOPD_MOUSE	2622333	1.67114e+06	1.79809e+06	2.21138e+06	241569	110539	95194.4	137623	145155	159603	121911	132592	110671	206293	173538	177587	78851.8	44732.7	49599.4	60799.5	34180.2	15781.4	17934.2	23662.1	2.28706e+06	2.26642e+06	2.15255e+06	2.21631e+06	98250.8	78196.7	135632	141768	251100	211728	204112	227363	168631	136448	116688	124697	51919.6	70523.6	NaN	72472.9	27581.9	NaN
O35218	Cpsf2	Cleavage and polyadenylation specificity factor subunit 2	CPSF2_MOUSE	45130.8	53001.2	7340.05	113963	199231	133758	152993	192064	6589.85	11641.1	10306	24956	NaN	NaN	NaN	NaN	218757	173788	248780	106999	45455.2	40005.8	52627.8	53197.2	76476.1	45843.6	NaN	123252	183831	180730	143960	223005	8649.2	20470.4	19390.1	29038.4	NaN	NaN	NaN	NaN	145555	161134	230801	226529	56361.5	33168.5
O35226	Psmd4	26S proteasome non-ATPase regulatory subunit 4	PSMD4_MOUSE	4.66645e+06	7.18749e+06	5794242	6563587	53718168	102962864	50947252	58297228	495207	1.28979e+06	937604	3262192	9159443	8432791	9484866	12407885	89946072	58716820	61513368	75457120	3.57549e+06	705940	1.29832e+06	2.75271e+06	8.29702e+06	6519937	7716584	5006850	81523032	60427128	98073768	45189584	1.4942e+06	4.2979e+06	2.77544e+06	3640885	11150136	13611015	14311369	9522952	66543868	94936320	77570720	73853296	2.09559e+06	3623108
O35231	Kifc3	Kinesin-like protein KIFC3	KIFC3_MOUSE	573132	98294.2	159186	178123	177837	228375	171246	157230	89652	49128.3	87725.1	110182	52905.5	25388.3	28250.6	29599.7	396688	309652	333896	475831	120871	123654	124885	150651	211209	209849	232858	177391	213622	282735	239892	176030	83610.2	174134	99360	110298	NaN	36288.1	22719.1	53110.2	505786	470560	363398	439802	220312	126517
O35239	Ptpn9	Tyrosine-protein phosphatase non-receptor type 9	PTN9_MOUSE	47677.9	48431.2	10966	47195.9	50257.9	73092.7	43195.5	51926.6	15030.6	39253	37453.3	50360.7	8039.24	NaN	NaN	16985.5	57551.7	17827.2	69721.9	67100.7	NaN	13759.4	NaN	18274.5	39773.2	45801.7	52425.5	17621.2	48923	37634	58480.2	61302	22989.2	79025.2	43750.3	40893.7	13435	NaN	NaN	7325.16	32834.3	48952.1	18919.8	82783	1606.78	NaN
O35245	Pkd2	Polycystin-2	PKD2_MOUSE	NaN	NaN	26285	24346.6	11180.3	1456.31	NaN	50883.9	NaN	4407.08	NaN	24717.1	186620	256536	207220	232652	296048	286877	281856	266083	91540.6	114266	91414.5	140982	26306.9	NaN	67550.9	29432.8	18184	51730.8	37247.5	8892.28	8945.48	20781.3	36666.6	17826.5	196254	237306	250569	238478	307552	386423	390743	431405	109884	110680
O35250	Exoc7	Exocyst complex component 7	EXOC7_MOUSE	68392.3	72302.1	68051.2	96070.4	459863	599108	461237	558972	45160.5	57930.4	66971.9	146178	73238.9	49435.8	58599.4	44302.7	199221	223308	355606	250755	146353	123076	96128.4	85314.6	126592	99063.3	119053	92872.6	595234	631713	663079	645767	63671.7	120903	89844.8	121118	49739.5	81532.5	78691.6	69758.1	333633	323505	283462	353283	111315	102322
O35261	E2f3	Transcription factor E2F3	E2F3_MOUSE	NaN	NaN	NaN	NaN	NaN	NaN	NaN	NaN	NaN	NaN	NaN	NaN	NaN	NaN	NaN	NaN	7522.17	3936.17	8976.29	12937.2	NaN	NaN	NaN	NaN	NaN	NaN	NaN	NaN	NaN	8391.89	NaN	NaN	NaN	NaN	NaN	NaN	NaN	NaN	NaN	NaN	NaN	20430.1	14091	19985.2	NaN	NaN
O35286	Dhx15	Pre-mRNA-splicing factor ATP-dependent RNA helicase DHX15	DHX15_MOUSE	853636	751546	839459	840557	633408	358014	470487	620058	65777.7	59645.7	50148.1	151906	5959.82	17842.2	4557.43	35886.5	858518	577723	768682	550136	326208	195306	283498	384110	1.03709e+06	939801	1.10415e+06	985091	575496	752295	634654	635276	78250.6	142384	111002	123264	4861.45	NaN	17427.8	45248.7	537977	806339	736068	738635	386856	351898
O35295	Purb	Transcriptional activator protein Pur-beta	PURB_MOUSE	745530	747762	685243	534682	1.03995e+06	1.05762e+06	1030896	1.10122e+06	96142.5	155006	66631	153340	166496	213060	153854	132577	2.54341e+06	2.37241e+06	1990929	2.26573e+06	700885	240670	257681	255974	875556	591628	553126	485574	1.18064e+06	1.42085e+06	1.40969e+06	1.30887e+06	114868	214374	167167	258232	173207	224645	217026	194739	1963541	3.08675e+06	2442266	3060207	268266	554583
O35298	Aoah	Acyloxyacyl hydrolase	AOAH_MOUSE	92557.6	42702.2	64230.4	71891.5	17168.2	16890.6	13028.3	34501.6	23420.8	19880.2	20104.7	48884.3	9710.2	19318.8	7271.95	NaN	10314.6	13730.5	9500.81	15539.5	NaN	NaN	NaN	NaN	93803	53541.7	46320.2	79198.4	20088	47056.7	28496.8	17471.3	19573.5	73872.4	43025.6	63646.7	NaN	NaN	NaN	9290.6	NaN	11194.2	12658.2	13887.5	NaN	NaN
O35309	Nmi	N-myc-interactor	NMI_MOUSE	58517.6	17887.9	41237.2	47335.2	56890.3	48731.6	43305.2	47994.3	1240	NaN	NaN	654.898	NaN	NaN	NaN	NaN	5084.31	4623.89	NaN	26517.2	NaN	NaN	NaN	NaN	47301.7	47015.4	47655.8	49549.9	46766.1	57878.5	23146.6	45935.3	NaN	2312.87	NaN	2199.67	NaN	NaN	NaN	NaN	3197.15	10229.2	NaN	12293	NaN	NaN
O35316	Slc6a6	Sodium- and chloride-dependent taurine transporter	SC6A6_MOUSE	66285.2	NaN	44679.6	60592.3	41492.6	NaN	NaN	NaN	NaN	NaN	NaN	8796.95	57275.9	57864.8	52273.7	57759	89177.1	62884.1	52892.7	81657.4	19181.9	8654.58	NaN	17921.5	85672.1	60828.6	51199.1	67536.8	NaN	NaN	NaN	NaN	NaN	NaN	NaN	NaN	37543.7	60194.7	64439.5	54125.2	NaN	102699	50397.4	63977.2	16172.9	15258.8
O35326	Srsf5	Serine/arginine-rich splicing factor 5	SRSF5_MOUSE	171854	106741	165701	170086	101105	54407	62994.1	68948.5	48565.5	66053.2	46057	70304.1	52057	39999.9	29994.8	56767.2	693360	341512	409581	481514	42488.6	27939.3	19925.7	NaN	488409	195271	165301	148542	78413.4	90287.9	90562.6	117201	46867.7	101907	102535	131677	29172.2	46517.3	2389.36	54936.8	292204	419524	497574	685386	NaN	26872.5
O35343	Kpna4	Importin subunit alpha-3	IMA3_MOUSE	196532	51603.1	61602	91842.3	29720.5	42619.6	37600	62858.1	4645.16	5677.87	2115.43	7419.09	8019.42	NaN	NaN	NaN	35079.2	56187.8	22160.7	16563.4	2622.6	NaN	10589.4	4897.29	74646.8	58227.8	24073.4	43735.2	37342.9	10243.4	15156.8	13835.5	3415.49	2875.46	4245.75	2968.48	NaN	NaN	NaN	NaN	16225.3	13566	12510.9	11476.9	5335.74	NaN
O35344	Kpna3	Importin subunit alpha-4	IMA4_MOUSE	33931.6	52994.3	32504.2	38350.2	32821.3	22059.3	29875.1	41801.7	9100.53	6622.95	5823.23	15307.9	5533.38	NaN	NaN	NaN	36761.9	26387	26240.5	25624.5	11368.9	7140.23	10239.9	1675.48	30368.2	42932.3	25653.9	37688	18805.6	28292.2	30531.3	22445.2	7668.15	7222.51	8317.29	6913.57	NaN	NaN	NaN	NaN	18040.8	21725.6	15579.5	53456.4	2006.22	1861.81
O35345;Q60960	Kpna6;Kpna1	Importin subunit alpha-7;Importin subunit alpha-5	IMA7_MOUSE;IMA5_MOUSE	NaN	NaN	NaN	2208.45	2630.56	NaN	2300.16	2521.27	NaN	NaN	NaN	NaN	NaN	NaN	NaN	NaN	2653.46	1953.31	2217.48	2127.75	NaN	NaN	NaN	NaN	NaN	2445.28	NaN	NaN	NaN	2813.64	2035.28	NaN	NaN	NaN	NaN	NaN	NaN	NaN	NaN	NaN	2042.1	NaN	NaN	2369.19	NaN	NaN
O35350	Capn1	Calpain-1 catalytic subunit	CAN1_MOUSE	560992	522666	475094	489320	302012	273319	223340	279481	162311	181770	149817	323288	175872	89012.8	91802	109785	177058	138986	162172	208522	203474	187900	206081	236973	628309	635738	673638	570637	237783	317413	231008	323308	138503	335552	249355	369060	45805.2	94201.5	103768	144121	150361	185004	179098	154989	164790	256357
O35375	Nrp2	Neuropilin-2	NRP2_MOUSE	6598.75	NaN	NaN	8840.84	7806.98	3544.33	4582.57	NaN	1302.46	NaN	NaN	4523.82	20899.5	NaN	10376.7	11186.3	14531.9	NaN	NaN	4832.59	NaN	NaN	NaN	NaN	NaN	7764.64	15293.8	NaN	NaN	13450.5	5279.11	8426.52	NaN	NaN	3481.92	NaN	NaN	9385.26	8377.37	NaN	NaN	6949.78	7285.56	6634.58	NaN	NaN
O35379	Abcc1	Multidrug resistance-associated protein 1	MRP1_MOUSE	NaN	18236.6	NaN	10625.4	3934.34	NaN	NaN	12509.7	22612.2	3250.29	NaN	4885.47	166948	144131	118975	149839	54340	58172.9	44682.5	52341.5	24202.2	23385.1	22809.8	38709.3	NaN	NaN	21948.9	NaN	NaN	56743	NaN	NaN	2479.06	9058.41	14564.1	12915.7	115224	155024	141495	163378	48973	86148.9	88706.1	132987	29215.8	25811.8
O35381	Anp32a	Acidic leucine-rich nuclear phosphoprotein 32 family member A	AN32A_MOUSE	69704.9	109306	90132.1	84268.3	437098	91371.5	178610	502009	NaN	NaN	NaN	NaN	NaN	NaN	NaN	NaN	90971.1	25515.1	NaN	73286.8	NaN	NaN	NaN	NaN	103974	125383	103887	67063.1	49725.5	197120	74814.4	282270	NaN	NaN	NaN	NaN	NaN	NaN	NaN	3557.15	NaN	41770.4	30693.4	91546	NaN	NaN
O35382	Exoc4	Exocyst complex component 4	EXOC4_MOUSE	123942	129152	126679	135948	625873	663052	665334	695863	86763.3	104561	100607	211277	183142	123181	153763	157095	456025	417073	399408	471925	160714	200722	152619	244695	147355	124174	162095	143244	781656	814311	799573	791465	93996.4	174767	179470	229190	114314	168252	151097	185215	434452	555711	487099	588706	220696	164027
O35386	Phyh	Phytanoyl-CoA dioxygenase, peroxisomal	PAHX_MOUSE	103868	86904.9	71951.6	71470.5	90272.5	115669	68180	74840.7	141674	372654	158299	299556	32997	58769.6	33592.9	39589	88376.2	78713.1	63906.8	54902.8	NaN	NaN	NaN	NaN	206062	130717	125743	96488.3	205534	205965	175308	101476	672484	609988	618047	441091	49392.9	65099.9	74419.9	56678.2	108474	123503	118496	104249	43690.5	36988.1
O35387	Hax1	HCLS1-associated protein X-1	HAX1_MOUSE	14074.6	21084.9	16419.1	19738.8	5318.19	36044.6	32996.6	37446.8	40436.8	94392.4	69977.6	96795.2	255118	451467	274959	317006	139263	179740	115896	140069	41598.1	57558.4	44292.8	44438.8	32424.7	2935.17	15109.1	5673.66	31837	11681.4	13673.3	36636.2	77869.2	119216	107924	136464	323752	318167	469837	372099	200611	194004	161353	217739	54473.7	10520.4
O35405	Pld3	Phospholipase D3	PLD3_MOUSE	257950	253514	271028	252874	554736	403146	429353	563336	27753.5	26021.9	7286.14	33998.5	60993.4	74602.7	63847.6	62840.5	267926	220130	189210	245889	NaN	43101.1	NaN	NaN	286139	273991	190982	217268	349776	481066	466516	582813	16358.7	40735.4	31387.3	44066.8	44270	74265.1	64207.8	75286	203872	260220	205660	330111	NaN	NaN
O35409	Folh1	Glutamate carboxypeptidase 2	FOLH1_MOUSE	171368	98335.7	147964	167166	63890	33873.1	47876.4	55778	11457.7	13188.9	12433.3	26157.7	344979	317888	377273	358817	115374	74291.6	85012.6	96867.1	59535.7	41930.7	57423.6	85023.6	120367	110741	112374	121616	44759.5	52318.6	47547.4	61070	16119.4	32225.5	28457.5	35562.6	302634	327838	352338	281464	115880	101049	107543	121267	61971.1	32077.3
O35425	Bok	Bcl-2-related ovarian killer protein	BOK_MOUSE	NaN	NaN	NaN	NaN	NaN	NaN	NaN	NaN	NaN	NaN	NaN	NaN	NaN	NaN	NaN	NaN	23084.1	12568.8	10501.4	15076.2	2164.25	NaN	NaN	NaN	NaN	NaN	NaN	NaN	NaN	NaN	NaN	NaN	NaN	NaN	NaN	NaN	NaN	NaN	NaN	NaN	9474.62	27178.8	18586.9	29295.1	NaN	NaN
O35435	Dhodh	Dihydroorotate dehydrogenase (quinone), mitochondrial	PYRD_MOUSE	446903	7284.27	40099.9	NaN	90820.1	84925.9	73164.3	87674.8	29206.6	37434.7	24519.2	58492.8	415477	503469	437497	413480	254379	269308	271076	120741	NaN	20456.3	NaN	86008.2	447097	NaN	23190.9	NaN	68437.8	72465.9	80612.6	63997.2	21113.4	58977.8	69126.2	74821.6	378666	416992	528730	460627	278773	277837	290450	303672	96238.6	NaN
O35445	Rnf5	E3 ubiquitin-protein ligase RNF5	RNF5_MOUSE	NaN	NaN	NaN	NaN	NaN	NaN	NaN	NaN	NaN	NaN	NaN	NaN	8819.11	10490.5	4812.71	8550.31	7074.42	7061.01	3477.11	7815.3	NaN	NaN	NaN	NaN	NaN	NaN	NaN	NaN	NaN	NaN	NaN	NaN	NaN	NaN	NaN	NaN	5556.23	8137.74	7800.22	4642.04	8435.14	13427.1	8261.23	7785.94	NaN	NaN
O35448	Ppt2	Lysosomal thioesterase PPT2	PPT2_MOUSE	59935.7	59265.5	52753.6	67405.7	NaN	NaN	NaN	NaN	11904.9	45082.7	34378.7	44125.3	37868.1	43484.5	28231.1	29475.1	NaN	NaN	NaN	NaN	NaN	NaN	NaN	NaN	71831.1	58672.3	54611.5	59386.7	NaN	NaN	NaN	NaN	NaN	48332.8	38471.7	61704	29254.1	40227.3	37838.5	27217.4	NaN	NaN	6760.43	NaN	NaN	NaN
O35452	Tnxb	Tenascin X	O35452_MOUSE	68623	50389.6	49638.5	76726.5	552410	364904	330223	555182	13919.5	21384.8	17512	39925	67970	63574.4	3670.91	29787	1.05379e+06	198032	319404	650588	841185	210099	409228	572878	39234	54855.7	43179.3	50005.6	265278	518800	534640	572611	17528.3	27558.8	29472.9	41266.4	NaN	12441.2	11623.5	17893	95312.3	452564	245359	728679	224502	820543
O35453	Hpn	Serine protease hepsin	HEPS_MOUSE	NaN	NaN	NaN	NaN	NaN	8739.65	NaN	NaN	NaN	NaN	NaN	5541.06	99533.8	139651	115326	107510	23468.7	19399.8	18850.1	19683.9	NaN	NaN	NaN	NaN	9667.07	NaN	NaN	NaN	NaN	10843.4	NaN	NaN	NaN	NaN	NaN	10338	102898	119394	120126	117958	44987.7	7029.8	31460.4	10617.9	42962	NaN
O35459	Ech1	Delta(3,5)-Delta(2,4)-dienoyl-CoA isomerase, mitochondrial	ECH1_MOUSE	1.31972e+06	1.17047e+06	1.38229e+06	1.35852e+06	22012856	22979046	14630438	21239404	377373	437756	268088	663488	843982	1.34696e+06	1093084	1.08127e+06	7568606	6.86536e+06	6.05574e+06	5593638	730735	207361	225896	543401	1.38538e+06	1279889	1406246	1214400	24728488	25610548	23372904	20522500	537963	766606	782902	1.01297e+06	1371571	1.46464e+06	1.64705e+06	1.19996e+06	11690336	10266384	10850880	9907728	551863	506066
O35465	Fkbp8	Peptidyl-prolyl cis-trans isomerase FKBP8	FKBP8_MOUSE	131259	77143.5	94626	137348	191617	179480	140029	194293	37466.8	63966.5	41980.1	97798.6	582874	668451	620791	695340	607805	633867	457753	554258	199547	233010	189321	285207	80385.7	78152.4	134460	71451.9	159079	184136	205392	153364	54369.2	125240	107036	152005	606687	697154	633586	644235	640371	770519	701380	739549	186756	154838
O35488	Slc27a2	Very long-chain acyl-CoA synthetase	S27A2_MOUSE	7113291	4992376	5558965	5.66693e+06	6.64658e+06	3.78431e+06	4.20627e+06	5185098	1.47322e+06	2603488	1.55817e+06	3.97537e+06	21450812	26689200	29088990	26667724	27079286	29911716	31761590	18980088	4893069	6299108	5828422	7167603	5341300	5.4707e+06	5912100	4.3525e+06	8581896	9626227	8008327	8.14541e+06	1.93676e+06	5.10437e+06	4.1887e+06	6.04423e+06	24073012	24806100	30480680	24279676	26120562	37680616	40418056	34859568	5841685	5271352
O35490	Bhmt	Betaine--homocysteine S-methyltransferase 1	BHMT1_MOUSE	378211	74287.9	20260.9	176997	75886.5	NaN	124174	NaN	21734.9	NaN	NaN	NaN	NaN	NaN	NaN	NaN	522691	723330	561966	620112	NaN	NaN	NaN	117022	NaN	NaN	NaN	NaN	NaN	NaN	NaN	NaN	NaN	NaN	NaN	NaN	NaN	NaN	NaN	0.311362	715146	712758	425866	636903	NaN	NaN
O35516	Notch2	Neurogenic locus notch homolog protein 2	NOTC2_MOUSE	7926.26	6836.36	NaN	NaN	5708	3695.29	12443.8	6639.19	10277.4	17363.8	12787.8	28242.9	191962	185422	159212	171098	75406.9	62995.3	59396	65534.9	32747.9	30141.9	30377.3	46636.6	8303.77	10318.3	8484.26	9908.65	8917.62	12173.8	9265.39	NaN	15356.5	26171.8	24634	27953.7	149283	186758	174808	161571	76334.5	93622.2	64864	96342.9	38629.4	26488
O35551	Rabep1	Rab GTPase-binding effector protein 1	RABE1_MOUSE	128196	90302.4	86753.2	97109.5	34246.6	18250.8	18924	16867	7638.34	NaN	NaN	13469.3	3356.73	5576.78	NaN	NaN	33188.6	25149.9	26235.5	31196.3	NaN	33258.3	NaN	NaN	107975	105753	108557	101029	6158.5	26526.9	19511.4	27806.9	6177.96	14602.2	12104.3	23329.7	NaN	6300.95	NaN	20849.6	25915.9	36533.6	23547.6	24494.9	NaN	NaN
O35566	Cd151	CD151 antigen	CD151_MOUSE	1570.1	1094.82	15223.6	22001.8	1687.6	24662.7	20093.1	9921.49	5492.26	9230.78	6848.09	16843.2	221551	153012	147275	146900	140929	118390	124154	156542	38077.5	84258.8	88613.2	94585.7	1943.93	1375.3	1002.68	696.767	14211.7	15650.1	17566.1	NaN	7380.91	13111.2	17941.9	18761.2	141764	148948	122445	126024	159109	221338	157320	189809	92602	74593.9
O35593	Psmd14	26S proteasome non-ATPase regulatory subunit 14	PSDE_MOUSE	915637	844506	879502	915530	260059	250286	186291	229639	65083.9	62210	43118.3	113459	143316	107008	84336.8	105456	82096.1	69193.1	58536.8	79576.4	98660.5	42070.1	54987.3	122282	887133	1.07046e+06	814094	862749	197299	245316	246301	264082	51379.2	109671	115181	134490	97120.6	126013	116794	126176	74304.1	79264	69017.6	129976	66697.3	75545.1
O35594	Ift81	Intraflagellar transport protein 81 homolog	IFT81_MOUSE	NaN	21335.8	25018.7	35796.5	52840	30787.1	59916.6	24972.2	NaN	NaN	NaN	5790.4	NaN	NaN	NaN	NaN	34884.5	15945.1	11055.4	20093.2	NaN	NaN	NaN	NaN	31296.5	NaN	26758.2	NaN	51310.3	67134.2	70419.6	58521.5	NaN	NaN	8846.39	NaN	NaN	NaN	NaN	NaN	11264.6	25338.8	10458.5	36678.4	NaN	NaN
O35598	Adam10	Disintegrin and metalloproteinase domain-containing protein 10	ADA10_MOUSE	169644	162781	205424	202799	109627	101114	117319	132719	42291.1	62926.2	36831.8	104825	901626	735178	859972	883620	1155064	1.20775e+06	1381157	1.07421e+06	270898	326576	302946	448948	158948	172937	186271	173903	95269.3	113741	116693	107324	41586.1	101370	101656	124093	605840	698609	700122	778670	1398643	1.63321e+06	1.38709e+06	1.81632e+06	314963	284780
O35604	Npc1	NPC intracellular cholesterol transporter 1	NPC1_MOUSE	NaN	NaN	NaN	NaN	10177.4	NaN	NaN	NaN	NaN	NaN	NaN	NaN	91967.4	87090.1	55889.5	76693.5	NaN	NaN	NaN	NaN	NaN	NaN	NaN	NaN	NaN	NaN	NaN	NaN	NaN	11992.7	NaN	10759.1	NaN	NaN	NaN	NaN	51736.4	71292.7	65686.5	72053.6	17155.1	NaN	NaN	NaN	NaN	NaN
O35607	Bmpr2	Bone morphogenetic protein receptor type-2	BMPR2_MOUSE	NaN	4338.33	4759.78	0.799118	19769.6	10146.4	NaN	6559.87	1123.57	4091.95	1811.74	5051.59	144121	152381	136921	154775	56619	41882.8	44261.2	50744.4	16402.3	9663.46	22253.6	16267.7	NaN	8946.59	5252.58	10346.3	9687.16	NaN	6083.2	NaN	NaN	13295.5	6629.31	6933.98	89539.1	136213	139199	111454	38488.1	57604.4	44275.2	53202.3	17311	32840.9
O35609	Scamp3	Secretory carrier-associated membrane protein 3	SCAM3_MOUSE	193191	203691	218087	240252	230067	224089	164819	210483	46881.4	76090.4	41360	120312	1.46381e+06	1.31863e+06	1.32427e+06	1.49602e+06	207864	166910	145092	218127	56120.5	61300.6	55028.9	92622	216134	227723	249855	220257	191136	284261	212089	212571	59252.4	154565	134782	149016	1.07051e+06	1.42054e+06	1.3522e+06	1289247	192989	231765	178343	284795	68167.8	51749.3
O35623	Bet1	BET1 homolog	BET1_MOUSE	NaN	NaN	NaN	NaN	NaN	9180.07	NaN	NaN	NaN	NaN	NaN	NaN	11532.9	15779.6	13479.6	34884.8	11963.3	9012.94	7800.72	11424.1	NaN	NaN	NaN	NaN	NaN	NaN	NaN	NaN	NaN	NaN	NaN	NaN	NaN	NaN	NaN	NaN	NaN	13981.4	NaN	NaN	9554.6	NaN	14090.9	15659.9	NaN	NaN
O35632	Hyal2	Hyaluronidase-2	HYAL2_MOUSE	NaN	NaN	49821.4	71341.5	NaN	NaN	NaN	NaN	5928.93	NaN	6601.08	13602.1	128299	93889.8	84268.4	92948	NaN	24064.4	21561.8	38411.4	26950.8	39852.2	50903.8	41801	NaN	76248.7	75221.1	NaN	NaN	NaN	NaN	NaN	NaN	NaN	19061.3	15859.9	65702.2	102819	101101	103818	23377	33696.9	27583.7	30511.1	66398.8	47866.2
O35638	Stag2	Cohesin subunit SA-2	STAG2_MOUSE	47166.9	5103.12	36116.1	32200.8	183526	145039	92785.5	156376	13525.1	NaN	10737.3	40142.2	23278.2	NaN	12616.7	86139.7	263251	175906	232853	245875	4824.08	13758.9	30391.8	22888.8	61045	48394	1995.56	32922.5	142994	175573	128406	112753	3519.25	39688.8	26681.3	44546	1951.13	184281	107215	3421.87	216162	322514	151220	300934	34294.7	38216.5
O35639	Anxa3	Annexin A3	ANXA3_MOUSE	2.08937e+06	1.59621e+06	1.4839e+06	2030581	286942	182910	147716	236483	228612	309698	196093	271161	953077	712894	607846	583272	498707	408498	239737	339424	121472	42763.5	40600.5	125286	2.08245e+06	1.79029e+06	1.7952e+06	1.63699e+06	203197	258585	285662	285662	170395	512066	409910	578140	529958	659285	903400	1.03873e+06	341159	542280	610805	740110	82956	121700
O35643	Ap1b1	AP-1 complex subunit beta-1	AP1B1_MOUSE	1105935	1.12471e+06	1.0958e+06	844755	2.14571e+06	2.51665e+06	1.87959e+06	2.30062e+06	191903	226803	176087	418925	363733	307011	326049	341064	2.02965e+06	2.33794e+06	1.92608e+06	2.18742e+06	237089	279325	236949	321939	1.06059e+06	1.32068e+06	1.36659e+06	1.07314e+06	2973826	2.8143e+06	4088035	2.40564e+06	216699	472437	401269	474745	282892	400793	357303	336626	3038173	3.11509e+06	2.94712e+06	2.60855e+06	251893	241244
O35648	Cetn3	Centrin-3	CETN3_MOUSE	NaN	NaN	NaN	NaN	NaN	NaN	NaN	NaN	NaN	NaN	NaN	NaN	23113	NaN	NaN	NaN	NaN	28591.6	22455.2	NaN	NaN	NaN	NaN	NaN	NaN	NaN	NaN	NaN	NaN	NaN	NaN	NaN	NaN	NaN	NaN	NaN	NaN	NaN	NaN	NaN	27544.1	27227.4	20257.6	27891.1	NaN	NaN
O35654	Pold2	DNA polymerase delta subunit 2	DPOD2_MOUSE	20495.2	NaN	20793.8	3338.68	142328	176300	131164	148021	NaN	5677.54	3041.46	26421.7	NaN	NaN	NaN	14517.5	152706	129475	117162	149325	59806.5	36718.2	10571.2	21611.5	24011.6	17435.9	48425.8	39436.2	170892	168922	168819	142142	NaN	11701.4	16170.6	NaN	NaN	NaN	32813.9	NaN	122451	178301	154225	191294	37535.8	NaN
O35657	Neu1	Sialidase-1	NEUR1_MOUSE	400585	281453	290057	363515	51337.1	33167.4	28857	43132.3	54074.2	78239.2	64976.5	108760	90197.3	96954.5	87182.3	87022.3	17298.6	NaN	NaN	NaN	11910.8	7702.48	NaN	11812.6	350801	361655	345489	367787	38621.2	51070.4	46785	55565.1	79813.4	138269	109476	142500	62633.2	83562.8	94138.2	106355	NaN	NaN	NaN	28357.3	14531	12532.4
O35658	C1qbp	Complement component 1 Q subcomponent-binding protein, mitochondrial	C1QBP_MOUSE	690732	810550	507003	550582	157794	178610	173992	142395	130139	183261	148572	207257	691088	849916	728344	718105	303730	459163	329622	358046	115861	159416	158356	144063	750002	508546	501267	510208	161403	165261	228400	207015	206706	297525	233555	315451	761036	711550	800262	682697	405410	397357	391002	310823	161315	122180
O35678	Mgll	Monoglyceride lipase	MGLL_MOUSE	274434	296384	261982	293411	282562	208177	216255	222576	454815	440299	395948	591539	96296.1	25173.1	56722.8	42287.7	112539	48125.1	30110	115334	98247	75085.7	56282.7	95564.6	269354	382158	335410	257725	245223	352792	431221	318874	219009	1.15067e+06	592165	693086	23488.5	45823.3	43103	64141.1	45043.6	174480	93002.1	110081	72052.7	105469
O35682	Myadm	Myeloid-associated differentiation marker	MYADM_MOUSE	NaN	NaN	34355.4	35710.6	23381.4	NaN	NaN	28806.7	8791.07	19948.6	7847.22	33326.7	527481	333113	308566	377181	733504	465638	375270	526527	118298	95324.2	127335	132374	36847.2	37848.5	32228.3	31034.2	31200.3	35817	31182.4	26428.7	13012.1	31863.1	50331.4	31641.2	244934	309762	313953	308278	316931	645927	492785	652351	111817	138732
O35683	Ndufa1	NADH dehydrogenase [ubiquinone] 1 alpha subcomplex subunit 1	NDUA1_MOUSE	28023.4	31952.5	51896.7	37249.8	82121.5	66154.7	56960.1	67604.5	9280.41	31325.8	18159	38670.3	423489	554096	465792	446899	111294	69014.4	95126.3	97403.6	48578.2	64043.6	45796.6	26776.2	23574.2	14297.8	37920.3	28911.2	59658.9	65727.2	64780.6	63069.9	29494	54395.1	61014.8	63378.5	520278	523785	555335	413164	100760	180067	107950	113555	64938.5	33958.8
O35685	Nudc	Nuclear migration protein nudC	NUDC_MOUSE	515068	492455	382312	460214	168224	93911	96103.5	148797	63342.3	65026.4	48239.2	95251.3	179909	327411	30675.8	271292	170566	149763	152112	187350	28527.6	NaN	NaN	30543.3	613694	519781	500004	431179	145229	211498	167441	131103	56971	120817	96476.1	110940	200478	86899.8	234322	49242.8	125138	148575	133416	174040	20370.5	7375.04
O35691	Pnn	Pinin	PININ_MOUSE	110292	72129.8	118435	93616.1	283124	181176	185906	288410	7821.81	18671.3	9753.63	26604.4	17144.8	1.16638e+06	6257.85	44246.5	460818	220775	185431	229365	175534	115718	149318	235986	147172	147417	132349	92969.8	219297	282807	215164	217908	17629.3	23077.5	26713	39054.7	28973.6	1.18813e+06	NaN	22846.9	229993	292172	462849	540090	319902	155344
O35704	Sptlc1	Serine palmitoyltransferase 1	SPTC1_MOUSE	NaN	24450.8	26689.6	23307.5	73435.3	40204.1	28296.4	89756.2	5291.12	NaN	5350.39	26165.9	182049	207118	163967	214380	215978	125654	135968	166620	23843.2	47951.9	40769.3	NaN	27531.2	22005	24416.3	21643.5	33386.6	40704.3	36127.4	34656.9	8659.36	20978.4	16357.9	23443.2	162806	247256	188281	198400	147277	253382	191558	227565	32172.9	38188.8
O35711	Ppfibp2	Liprin-beta-2	LIPB2_MOUSE	866169	258596	565553	265722	111205	189073	79251.1	241588	325398	150890	135316	151459	1.13948e+06	1620016	1.43064e+06	565965	126167	109605	102262	104230	140696	48781.5	71511.5	94955.1	394775	586704	452058	544923	184385	193422	391156	193529	287301	591882	172973	272727	852473	37325.1	615652	1.38058e+06	95382.6	117663	153310	138398	21926.6	67996.3
O35728	Cyp4a14	Cytochrome P450 4A14	CP4AE_MOUSE	NaN	5723.56	NaN	NaN	42318.8	30611	NaN	NaN	NaN	2647.87	NaN	NaN	103608	127274	99945.3	106993	33661.5	132756	59115.1	34819.3	NaN	66830.4	15275.8	9251.83	87863	7432.47	78970.8	NaN	96868.2	37510.1	118260	NaN	22344.9	NaN	46347.2	NaN	351550	80713.5	251188	9030.03	372350	89622.2	553115	NaN	163881	NaN
O35730	Ring1	E3 ubiquitin-protein ligase RING1	RING1_MOUSE	7129.5	3796.08	48044.7	55445.2	110334	91148.3	70790.8	128837	NaN	NaN	NaN	678.009	NaN	NaN	NaN	NaN	108733	64812.8	103309	86218.7	85924.5	80515.1	NaN	96228	26546.5	50490.6	56709.3	43502.6	86172.2	96465.4	92828.9	83443.1	NaN	8119.83	NaN	2769.88	NaN	NaN	NaN	NaN	77039.7	93579.8	108100	128870	127753	158975
O35737	Hnrnph1	Heterogeneous nuclear ribonucleoprotein H	HNRH1_MOUSE	316458	259291	223414	291099	320214	133706	226989	220784	55928.7	43628	40531.6	62401.5	20702.7	7354.74	NaN	15837.1	302000	175096	253068	304702	55830.5	81252.6	77566	130722	231276	228089	33021.5	123089	202915	173798	167589	357538	19740.7	29586	67304.7	92674	17956.8	NaN	NaN	18996.4	175346	182188	155996	188914	74574.2	79729.7
O35744	Chil3	Chitinase-like protein 3	CHIL3_MOUSE	427267	333569	416714	429035	50948	35964.4	7390.49	23725.8	26212.3	17207.1	3422.36	26370.3	19624.1	3123.84	29609.2	3632.53	NaN	NaN	NaN	4078.26	NaN	7443.96	NaN	NaN	943568	1.06511e+06	537023	339169	43472.2	70717.2	40370	7252.9	54209.4	103814	77617.7	11764.1	63799.7	96692.2	28798.5	10928	NaN	NaN	NaN	14130.8	NaN	NaN
O35841	Api5	Apoptosis inhibitor 5	API5_MOUSE	465700	401515	383013	461997	1.51796e+06	881523	1.36134e+06	1.21505e+06	211695	227923	172144	264292	130688	12434.7	45752.6	47897.3	960795	312069	792541	653502	194037	136676	115450	175275	479032	459860	466785	388234	1.43811e+06	1.63362e+06	1.13635e+06	1.35326e+06	128784	213646	311906	411848	33457.3	NaN	53563.6	72794.2	802114	947325	350379	813570	177336	86852
O35855	Bcat2	Branched-chain-amino-acid aminotransferase, mitochondrial	BCAT2_MOUSE	3.558e+06	3.07657e+06	3.32734e+06	3.32806e+06	304905	230440	185389	279085	214379	330922	195263	459151	762930	832288	615858	814015	200099	99508.9	62016.3	236188	45321	12483.7	21258.6	28809.6	4321410	3.56995e+06	3.89099e+06	3509684	261557	329684	246270	263988	299836	791592	586730	749116	581369	992652	1.06973e+06	987439	59190	142755	99892.8	176540	13808.2	19466.9
O35857	Timm44	Mitochondrial import inner membrane translocase subunit TIM44	TIM44_MOUSE	452946	479594	446778	462886	362901	282394	260187	420616	703589	1.12068e+06	764028	1.4545e+06	778170	982474	860050	901682	415920	314895	336115	390370	188056	178729	145248	184344	609616	484574	560331	496282	306572	360440	322779	343200	969558	1.85936e+06	1.47945e+06	1.83938e+06	1.00244e+06	1.17762e+06	1.08944e+06	992130	291930	357080	339259	412287	196832	152338
O35864	Cops5	COP9 signalosome complex subunit 5	CSN5_MOUSE	293018	287897	292084	229995	89376.4	68269.8	60074.6	85167.4	15049.1	128190	8646.01	28819	58403.8	36354	26868.4	48750.7	42967	43150.1	9488.34	54149.4	27487.6	8295.55	15913.6	16562.9	301737	363860	313279	301885	56398.2	87383.4	75816	85408.4	14294.1	57236.8	14903	399072	35169.1	39290.2	30178.4	58373.7	114960	36196.8	13196.7	24414.8	9325.05	9218.58
O35874	Slc1a4	Neutral amino acid transporter A	SATT_MOUSE	7536.79	0.329278	7734.3	11130.7	16072	19101.3	11135.9	17403.2	NaN	24125.5	2178.19	52124.5	416566	436629	344944	518003	89690.9	67024.8	56464.2	100568	11773.3	10136.1	79334.7	36661.1	12452.6	11065.8	28115.1	27581.2	19360.6	7676.28	32022.8	31753	5385.46	20017.9	66573.9	55103.5	288752	525110	406164	465017	110786	82657	75293.8	67267.9	11294.2	NaN
O35887	Calu	Calumenin	CALU_MOUSE	491410	355581	284508	421094	101488	61974.8	50421	92040.3	841305	953379	859462	1.06761e+06	340580	310349	220067	257503	172551	176071	113024	175658	57311.6	11343.7	13704.2	75962.8	321679	411854	362866	396385	89006.4	77079.3	69604.3	66970.4	877472	1.09148e+06	983382	1269360	249312	285714	308290	313529	73731.2	80071	49639.7	167826	NaN	7930.6
O35900	Lsm2	U6 snRNA-associated Sm-like protein LSm2	LSM2_MOUSE	222676	190041	175714	212333	249833	201194	188880	207849	22947	NaN	NaN	NaN	NaN	NaN	NaN	NaN	470714	446996	474733	444054	51613.7	33423.3	43780.7	52242.1	245925	224720	246202	227529	191149	239992	223165	246952	NaN	40395.6	NaN	NaN	NaN	NaN	NaN	NaN	506294	674920	504312	447266	59191.6	49906.9
O35930	Gp1ba	Platelet glycoprotein Ib alpha chain	GP1BA_MOUSE	NaN	NaN	NaN	20386.4	9245.43	6862.55	NaN	37171.7	NaN	NaN	NaN	NaN	22454.6	10617.6	NaN	9842.69	94405.6	61123.2	20738.4	50284.9	20323.7	11819.4	6596.98	12149.8	39039.5	53732.3	45898.3	NaN	24797.2	23189	9479.75	17925.7	NaN	NaN	NaN	NaN	NaN	NaN	NaN	11508.6	18247.1	77377.4	38470.9	61359.1	NaN	17851.1
O35943	Fxn	Frataxin, mitochondrial	FRDA_MOUSE	901530	785596	687909	863712	77921.6	96657.6	79526.5	83333.6	411468	556866	507154	592085	610627	863669	741654	722344	NaN	NaN	NaN	13614.9	NaN	NaN	10685.1	NaN	888137	762530	768041	625729	112909	133416	137801	101679	578902	727122	716827	791533	770707	896471	1.00081e+06	875717	195114	NaN	4666.5	NaN	NaN	NaN
O35945	Aldh1a7	Aldehyde dehydrogenase, cytosolic 1	AL1A7_MOUSE	56360.6	57905.1	79800.6	23906.3	37267.8	NaN	NaN	NaN	NaN	NaN	NaN	NaN	14965.7	NaN	NaN	NaN	NaN	NaN	NaN	NaN	NaN	NaN	NaN	NaN	87373.4	82775.7	22394.1	84991.5	NaN	NaN	57293.9	NaN	NaN	NaN	NaN	NaN	NaN	NaN	NaN	NaN	NaN	NaN	NaN	NaN	NaN	NaN
O35955	Psmb10	Proteasome subunit beta type-10	PSB10_MOUSE	57104.5	35407.4	33443.4	31651	18308.5	NaN	NaN	NaN	NaN	2254.66	NaN	NaN	NaN	NaN	NaN	NaN	17937.2	9027.75	NaN	14464.1	10625.3	3061.4	NaN	NaN	38492.6	42805.2	34013.7	39459.6	NaN	NaN	NaN	19668.8	NaN	NaN	NaN	NaN	NaN	NaN	NaN	NaN	10037.2	10737.3	NaN	NaN	NaN	NaN
O35963	Rab33b	Ras-related protein Rab-33B	RB33B_MOUSE	50062.6	85032.9	73157.7	80232.5	55370.4	48492.1	49612.9	61467.2	18356.9	25736.5	19004.6	55059.3	199127	200087	161516	198331	105547	80120.3	91731.7	87554.8	17067.3	44097.3	45699.6	60003.2	86191.5	54012.3	80858.6	89469	35040.4	69562	56121	71637.6	19414.6	51872.5	43502.7	69848.2	155080	173724	209731	173785	85199	93172.9	90167.4	112531	57039.5	26374.7
O35969	Gamt	Guanidinoacetate N-methyltransferase	GAMT_MOUSE	258021	152033	168358	208359	22715.8	16375.4	8935.18	14952.6	13423	18652.1	12383.3	15383.6	8224.65	9556.69	5537.99	NaN	14849.2	10623.1	8503.38	15697.9	20320	15924.4	19792.4	12774.6	250957	260198	185579	190806	16269.8	20926.1	18765.7	15998	15674.3	20233.7	21842.5	41240.6	10900.8	NaN	22625.9	18120.1	8564.02	19526	NaN	17147.2	26434	27144.2
O35972	Mrpl23	39S ribosomal protein L23, mitochondrial	RM23_MOUSE	129859	112140	115801	163034	45193.1	41677.5	81068.9	56366.8	33768	58297.7	33253.9	60707.8	112223	193025	139212	150488	73877	128272	69868.9	87199.6	9372.62	15753.6	26585.4	16655.9	138557	133452	150473	110972	76844.6	52141.3	47093.8	51400.4	67217.3	85818	97164.5	100299	203661	246809	191739	177052	108355	97111.2	59667.9	60620.9	12217.1	12565.6
O35988	Sdc4	Syndecan-4	SDC4_MOUSE	83456.9	104625	57859.4	53192.4	99758.3	148787	136874	71033.1	10019.7	55816.7	44332.8	80351	823504	829357	789242	809497	582173	908953	749606	893139	173864	145535	106292	85314.9	54429.2	46970.4	63517.3	83483.7	152595	137639	130220	110091	54434.5	85759.7	93841.7	83248	627910	803941	743238	608622	948889	1.1552e+06	839570	953265	131254	83881.2
O54692	Zw10	Centromere/kinetochore protein zw10 homolog	ZW10_MOUSE	NaN	NaN	NaN	NaN	4940.73	2089.64	NaN	6178.56	4060.52	2914.48	1899.55	5328.32	38051.6	44879.6	30567.2	45771.4	52136.4	60997.6	52409.6	64575.8	5785.27	15833.5	NaN	7979.07	NaN	NaN	NaN	NaN	1364.45	2544.81	3992.69	NaN	NaN	2515.87	3615.87	6844.25	35070.3	40662.9	46407.5	35769.7	75189.5	82077.3	78908.9	86316.7	NaN	NaN
O54724	Cavin1	Caveolae-associated protein 1	CAVN1_MOUSE	2.01085e+06	2.41947e+06	2.4165e+06	2.64672e+06	3685149	2.96086e+06	3.39206e+06	4437796	337200	342435	306891	591126	834974	524160	470171	651818	23955068	15121643	12266739	20551100	5111101	974813	1.31941e+06	6.04055e+06	2219544	2.59892e+06	3.15936e+06	2.33231e+06	3.16835e+06	4.48978e+06	3.99007e+06	3.7555e+06	294576	835776	831479	742354	319575	687646	545634	706592	7351902	18782852	16919934	18685688	1.18104e+06	3171738
O54734	Ddost	Dolichyl-diphosphooligosaccharide--protein glycosyltransferase 48 kDa subunit	OST48_MOUSE	101048	121339	143480	148378	229833	216885	161247	231432	37383.5	44723.2	19878.5	75415.5	381875	474387	316363	384347	987126	823039	793174	863725	270978	380325	305209	446185	103794	103402	121475	83538.8	196332	234234	198302	199850	39971.4	79152.4	87898.2	100369	398528	441183	418261	414765	831346	954993	881781	927472	302618	230648
O54749	Cyp2j5	Cytochrome P450 2J5	CP2J5_MOUSE	593007	504786	519404	583244	740149	803716	546023	808626	112710	235467	139407	416609	3.807e+06	3.77401e+06	3.69402e+06	4.31602e+06	2.98474e+06	3.50076e+06	3.11645e+06	3.29727e+06	474900	739097	591560	1.04323e+06	555234	453621	497285	442160	859263	793751	871775	751858	165257	396950	420403	561951	3103354	3.63242e+06	3.79536e+06	3.48965e+06	2.60591e+06	4.14363e+06	4512552	5.02705e+06	548369	441701
O54774	Ap3d1	AP-3 complex subunit delta-1	AP3D1_MOUSE	318947	300302	288669	328033	689862	650589	537428	625018	34568	33689.1	27948.6	88350.7	63372.4	54737.8	64349.4	66350.4	579211	322440	259237	378278	116593	70370.8	61776.6	107730	374686	363985	382878	390640	688269	842093	766986	687448	30216.6	67934	73675.6	90975.6	55911.1	74919.4	73002.3	69672.4	257896	448621	425761	574258	88763.4	101577
O54781	Srpk2	SRSF protein kinase 2	SRPK2_MOUSE	62320.2	38656.6	7305.43	NaN	31610.5	73301	13112.3	121510	NaN	NaN	NaN	NaN	NaN	NaN	NaN	NaN	117100	99829.6	82253.6	101775	13132.3	NaN	12032.5	14896.9	54349.4	49721.4	8694.46	57998.1	67388.4	33170.7	92070.3	120749	NaN	NaN	NaN	NaN	NaN	NaN	NaN	NaN	52687.8	89926.8	82077.4	90126	NaN	NaN
O54784	Dapk3	Death-associated protein kinase 3	DAPK3_MOUSE	89807.4	91678.7	16422.8	140400	402748	425125	468831	499204	18176.6	36238.8	26415.4	71718.1	NaN	NaN	16533.8	NaN	203483	158816	146003	156422	128326	83889.8	20048.4	184943	33897.1	118917	77113.4	89031.4	491398	607241	481831	494017	22267.9	31132.2	40047	50683.2	NaN	NaN	NaN	25748.6	127224	162226	189602	222810	99234.5	88591.1
O54786	Dffa	DNA fragmentation factor subunit alpha	DFFA_MOUSE	62412.3	NaN	58319.9	19688.8	76086.4	35287.2	40483.2	50311	NaN	NaN	NaN	NaN	NaN	NaN	NaN	NaN	NaN	NaN	NaN	NaN	NaN	NaN	NaN	NaN	20318.7	19038.3	58774.8	58033.6	60133.7	18058.1	73041.6	52014.6	NaN	NaN	NaN	9898.96	NaN	NaN	NaN	NaN	NaN	NaN	NaN	NaN	NaN	NaN
O54794	Aqp7	Aquaporin-7	AQP7_MOUSE	NaN	NaN	NaN	3323.57	NaN	NaN	NaN	NaN	NaN	NaN	NaN	NaN	20662.4	13497.7	15036.6	19280.5	8397.5	3708.67	2600.39	10318.9	NaN	NaN	NaN	NaN	NaN	NaN	NaN	NaN	NaN	NaN	NaN	NaN	NaN	NaN	NaN	NaN	8618.69	19473.3	17713.8	11081.3	NaN	10481.3	8915.16	NaN	NaN	NaN
O54804	Chka	Choline kinase alpha	CHKA_MOUSE	62453.7	56590.4	48267.5	55010.3	33990.1	37584.5	28620.2	43390.2	NaN	NaN	NaN	8915.27	NaN	NaN	5458.59	NaN	9742.96	NaN	NaN	6992.13	NaN	NaN	7652.09	7908.63	66797.8	65946.3	62857.9	58137.4	36164.7	58974.6	33867.9	46955.1	NaN	NaN	NaN	NaN	NaN	NaN	NaN	NaN	NaN	NaN	NaN	9838.48	NaN	NaN
O54818	Tpd52l1	Tumor protein D53	TPD53_MOUSE	66789.3	46365	27833.3	44466.1	24016.7	NaN	6122.74	NaN	156320	153364	132345	149037	3857.08	NaN	NaN	45949.3	22396.3	NaN	NaN	23610.6	NaN	11593.6	23287.4	9145.94	49261.5	51873.7	16925.5	59178.4	12008.5	NaN	4749.92	18159.1	110797	209498	162731	215998	NaN	NaN	60329	22180	NaN	21144.3	19245	NaN	14137.5	10771.8
O54824	Il16	Pro-interleukin-16	IL16_MOUSE	42753.4	52447.2	50932.8	61330.5	32737.4	39071.6	34580	7978.48	NaN	5988.33	NaN	NaN	NaN	NaN	NaN	NaN	NaN	NaN	NaN	9570.91	NaN	NaN	NaN	NaN	72781.1	52338	62881.4	49970.8	52470.3	73846.7	40794	52114.5	NaN	NaN	NaN	NaN	NaN	NaN	NaN	NaN	NaN	NaN	NaN	NaN	NaN	NaN
O54825	Bysl	Bystin	BYST_MOUSE	8562.32	10545.6	10613.9	NaN	99211.9	54343.7	72617.2	85617	NaN	NaN	NaN	13216.8	NaN	NaN	NaN	NaN	245031	105564	137507	124892	52000.8	22186.8	17853.6	62799.8	10915.3	24774.5	28562	8546.01	72032.5	84308.9	75208	68437.7	NaN	NaN	15015.6	NaN	NaN	NaN	NaN	NaN	111446	148464	142584	131717	30026.1	32373.5
O54833	Csnk2a2	Casein kinase II subunit alpha'	CSK22_MOUSE	33029.3	117603	149688	149197	233664	204146	206612	216481	NaN	5584.63	NaN	6873.58	94623.5	62794.9	78349.5	84105.9	450365	708167	615953	621000	14755.9	48305.8	29831.6	145030	138730	148802	178401	147456	296618	243737	288120	224014	NaN	26363.9	37691	72997.3	58614.8	78626.9	55812.2	7422.66	519813	641008	684464	608516	11914.1	118007
O54834	Arhgap6	Rho GTPase-activating protein 6	RHG06_MOUSE	25281.5	28922.8	26474.1	30954.9	25403	19667.9	16644.2	22756.5	4047.34	5195.16	4734.6	10172.2	5848.24	3137.52	NaN	NaN	24762.2	9981.16	15440	20108.9	9659.07	NaN	NaN	11392	31223.8	29624.6	35324.3	30979	16234.6	25276.7	18933.7	20769.2	NaN	6449.07	NaN	6828.69	NaN	NaN	NaN	3815.39	9842.18	15983.9	10648.8	21565.6	11893.1	9506.48
O54865	Gucy1b1	Guanylate cyclase soluble subunit beta-1	GCYB1_MOUSE	175952	196347	145732	154797	121786	95658.4	70883.1	108026	47206.9	43385.8	22565.1	87035.1	116946	NaN	19464.2	17066.6	163240	118499	66531	92329.6	93940.2	38847	47972.9	84541.4	164516	158215	176986	184595	16883.8	127799	118393	140784	32870.8	75527.5	54762	81777.4	8042.06	13386.2	31378.3	11716.4	49941.5	131068	131572	102772	57459.7	123138
O54879	Hmgb3	High mobility group protein B3	HMGB3_MOUSE	216603	235105	283324	282380	6.46503e+06	3.66412e+06	3800832	5.56207e+06	41868.1	22825.5	41431.3	54279.1	NaN	NaN	NaN	NaN	3.7237e+06	688400	1.05581e+06	1747786	366588	NaN	NaN	92330.9	228478	207279	284274	320007	2.88034e+06	4.32433e+06	3.60542e+06	4323645	36640.5	61257.1	40223.7	67749.5	NaN	NaN	NaN	NaN	507854	1.90111e+06	726339	1.84291e+06	7004.05	74596.2
O54890	Itgb3	Integrin beta-3	ITB3_MOUSE	38443.9	NaN	NaN	NaN	18923.9	26340.2	NaN	14602.3	5145.21	9294.96	NaN	12049.8	244008	170134	96880.4	151438	71688.9	32273.4	2754.38	44670.5	26272.3	15559.3	NaN	32362.3	NaN	NaN	18474.3	28243.7	9822.05	19190.6	13429.4	11123.1	NaN	15472.6	8846.39	16914.2	103709	147376	83522.5	129775	25617.5	13466.6	3314.76	16027	13804	5643.8
O54901	Cd200	OX-2 membrane glycoprotein	OX2G_MOUSE	70427.5	77817.8	108221	126436	16947.7	46216.6	37201.5	40312.1	78973.4	105457	76347.6	124207	1.23123e+06	794586	869879	927017	252802	152909	137205	367125	112217	77089.6	90080.6	163875	113283	125442	121313	118082	38503.5	76518.3	61153.9	21805.2	74136.5	145777	149962	159570	605203	847824	862375	906204	161239	222461	165568	228550	104897	113028
O54909	Rdh16	Cis-retinol androgen dehydrogenase 1	O54909_MOUSE	NaN	NaN	NaN	NaN	NaN	NaN	NaN	NaN	NaN	NaN	NaN	NaN	NaN	NaN	NaN	NaN	NaN	NaN	NaN	NaN	NaN	NaN	NaN	NaN	NaN	NaN	NaN	NaN	NaN	NaN	NaN	NaN	NaN	NaN	NaN	NaN	NaN	NaN	NaN	NaN	NaN	NaN	NaN	NaN	NaN	NaN
O54916	Reps1	RalBP1-associated Eps domain-containing protein 1	REPS1_MOUSE	55783.7	75469.2	83679.4	80908.1	16992.3	21958.9	24309.3	NaN	24176.8	22952.8	20103.8	27545.6	34995.6	NaN	NaN	22251.4	19868.2	NaN	21960.7	NaN	NaN	NaN	NaN	NaN	93936.2	81986	98221.3	93959.6	21672.2	22339.4	35434.4	NaN	NaN	NaN	29233.9	47168.5	NaN	NaN	NaN	NaN	30290.5	31947.4	39625	30827.2	NaN	NaN
O54931	Akap2	A-kinase anchor protein 2	AKAP2_MOUSE	279811	264176	266125	280894	545873	634864	512099	644950	97313.9	86368.6	75612.7	132608	87869.4	26645.3	56322.4	51522.3	978242	1.02068e+06	971682	999402	300922	161298	178549	310542	351165	304580	303196	229583	649393	787930	767555	541442	69970.2	163541	138573	171603	18322	32745.1	28681.3	30660.6	812619	1.19157e+06	1.07312e+06	1.04543e+06	252646	295295
O54940;Q8BHE3	Bnip2;Atcay	BCL2/adenovirus E1B 19 kDa protein-interacting protein 2;Caytaxin	BNIP2_MOUSE;ATCAY_MOUSE	20764.3	20516.3	12897.9	24266.3	9322.88	9481.01	6545.39	10586.8	14876.2	10302	9812.41	32441.8	NaN	NaN	NaN	NaN	15796.1	7186.78	6400.58	17262.1	4526.83	8231.73	NaN	6596.85	20282.1	27615.7	27960.5	29736.5	8572.27	13951.3	12156.7	17489.1	11719	20375.8	17039.2	39131.1	NaN	NaN	NaN	NaN	5781.4	NaN	8395.85	9714.66	NaN	4818.21
O54941	Smarce1	SWI/SNF-related matrix-associated actin-dependent regulator of chromatin subfamily E member 1	SMCE1_MOUSE	162053	137820	135975	165129	1.23485e+06	818345	725834	1.10398e+06	30090.9	36191	40326.3	73253	49319.3	4769.05	21071.2	37681.8	1.25654e+06	670518	760915	773904	221781	93393.5	119008	223147	177757	139841	147262	131402	830166	1.08543e+06	701180	947502	31535.8	33300	53951	84896.3	NaN	9471.87	4188.54	NaN	807599	1.10817e+06	902300	1.07941e+06	198202	218704
O54942	Cldn5	Claudin-5	CLD5_MOUSE	7966.16	8481.66	NaN	NaN	NaN	NaN	NaN	NaN	NaN	NaN	NaN	NaN	137891	69721.7	84035.4	96174.5	61117	73908.4	86964.3	97483.3	NaN	10829.6	33465.6	10573.8	NaN	NaN	NaN	NaN	NaN	NaN	NaN	NaN	NaN	NaN	NaN	NaN	61413.2	89300	57258.1	90049.9	57299.6	81099.8	82647.6	NaN	23487.4	29112
O54946;Q9QYI8	Dnajb6;Dnajb7	DnaJ homolog subfamily B member 6;DnaJ homolog subfamily B member 7	DNJB6_MOUSE;DNJB7_MOUSE	NaN	NaN	107998	143061	49415.2	36650.6	NaN	NaN	28537	32565.8	27547.6	36406	NaN	NaN	15128.1	14795.1	104851	81804.2	94432.4	81837.2	54521.6	70616.9	75363.2	86565	78265.5	119464	141523	139250	NaN	NaN	NaN	NaN	26122	49383.4	46971.2	57245	NaN	NaN	NaN	NaN	87256	86367.5	106930	130250	NaN	57641.1
O54950	Prkag1	5'-AMP-activated protein kinase subunit gamma-1	AAKG1_MOUSE	830960	1.18501e+06	1.08438e+06	1.15819e+06	403097	539259	444349	498701	125914	548404	169125	656425	956180	1.25872e+06	879374	909502	279409	300336	187283	306300	62592.2	90865	72925.9	71053.3	1263765	1.15963e+06	988194	887699	508915	561507	557060	521515	300164	590259	635355	331076	943811	742516	915882	725830	295636	296452	304831	411740	61414.9	62562.8
O54962	Banf1	Barrier-to-autointegration factor	BAF_MOUSE	110379	5845.42	151228	101528	307990	256426	311993	322852	57542	111430	84678.2	123943	26606.1	34541.6	NaN	26879.5	2.52189e+06	1816757	2.26812e+06	1.72002e+06	2.15381e+06	1.08636e+06	926370	1.28252e+06	48072.2	49245.3	91604.8	82399.1	371449	296854	343737	332409	63822.6	114680	215878	120605	14730.2	28777	8119.47	33947.3	1.37916e+06	2.48145e+06	1541046	2418816	1.6634e+06	1.96519e+06
O54983	Crym	Ketimine reductase mu-crystallin	CRYM_MOUSE	212919	181376	162021	188157	NaN	NaN	NaN	NaN	NaN	1886.82	NaN	NaN	NaN	NaN	NaN	NaN	NaN	NaN	NaN	NaN	NaN	NaN	NaN	NaN	264897	209527	215971	180421	NaN	NaN	NaN	NaN	2885.95	5787.31	NaN	NaN	NaN	NaN	NaN	NaN	NaN	NaN	NaN	NaN	NaN	NaN
O54984	Asna1	ATPase Asna1	ASNA_MOUSE	157972	113086	107183	135960	171471	123802	108980	154759	483207	592677	441932	738423	63017.3	26743.4	25479.5	24766.8	NaN	NaN	29511.4	NaN	NaN	NaN	NaN	NaN	315581	133893	176173	173992	138724	199032	213126	183769	472031	905480	772962	1.00527e+06	NaN	16175.9	NaN	25573.7	5209.77	NaN	NaN	NaN	NaN	NaN
O54988	Slk	STE20-like serine/threonine-protein kinase	SLK_MOUSE	251771	187447	184243	241037	360434	459422	536082	544517	64612.3	87171.4	41795.8	114898	86971.5	79340	55337.2	20839.1	404276	408884	324956	390492	8195.57	272665	284712	436584	231861	222690	255261	254397	537174	548985	472029	688744	61473.2	131593	98506.7	137705	NaN	72943.8	32573.5	42714.1	347670	407522	456154	581109	NaN	8527.28
O54990	Prom1	Prominin-1	PROM1_MOUSE	109554	48688.1	60199.2	95675.5	49996.5	15841.9	25562	27103.8	17484.8	14795.5	13048.5	6442.96	234492	270838	238518	261837	91583.3	86889.6	71661.2	47723	18024.1	6993.46	9736.1	9160.73	42557.4	91188.1	22200.5	68389.6	NaN	NaN	17230.9	16444.5	NaN	25626.7	4187.01	19424.5	183095	185923	320463	164953	87636.4	110441	71252.4	56198	NaN	NaN
O55003	Bnip3	BCL2/adenovirus E1B 19 kDa protein-interacting protein 3	BNIP3_MOUSE	NaN	NaN	28523	NaN	10858.8	19846.5	7742.28	NaN	2242.05	42173.5	19526.4	58357.1	79599	115624	70715.4	76024.1	37964.2	54327.8	47212.4	23039.4	NaN	11411	NaN	6607.2	NaN	NaN	19786.6	2982.76	17159.4	11865.7	7577.6	20089.1	30653.7	63343.1	54153.7	60974.3	98474.3	80396.5	58892.2	72083.8	48943.2	60144.3	37380.5	55734.6	902.926	NaN
O55013	Trappc3	Trafficking protein particle complex subunit 3	TPPC3_MOUSE	168579	188736	157943	227149	224903	288696	228590	303868	47360.9	31242.1	25031.5	44915.5	136056	128530	119701	158479	335178	285843	273756	321402	57700.5	65488.2	50521.7	75522.8	213403	212178	199439	196625	286573	322999	283733	300167	23245.7	50885.7	41430.7	71970.2	238484	170627	125122	189587	296310	381462	362157	394157	85957.1	69820.7
O55022	Pgrmc1	Membrane-associated progesterone receptor component 1	PGRC1_MOUSE	366170	361372	450000	372697	836532	722542	468809	665883	355585	528895	335897	585120	6.58802e+06	7481612	6031593	6152744	2229846	1.38756e+06	1.40031e+06	2.01004e+06	680661	467737	397686	903406	376038	451577	423589	365262	577061	733537	798051	628536	367820	692422	627640	799929	5615781	6.17645e+06	6734198	5522468	1.60636e+06	2.06317e+06	1.79275e+06	2.30783e+06	447264	531446
O55023	Impa1	Inositol monophosphatase 1	IMPA1_MOUSE	1.9197e+06	1.32481e+06	1.25532e+06	1.74355e+06	168986	19225.7	70059.1	132677	88700.1	100180	58336.7	146197	82790.6	80312.7	47744.6	56949.6	40594.3	24241.1	35985.6	25961	3039.96	NaN	NaN	NaN	1.80881e+06	1703630	1.48062e+06	1.56907e+06	49156.5	82650.1	26450.9	67159.1	75734.2	202742	166168	186728	47168.4	111297	90895.1	105668	47770.4	22361.8	19064.9	81830.5	NaN	NaN
O55026	Entpd2	Ectonucleoside triphosphate diphosphohydrolase 2	ENTP2_MOUSE	58934.5	NaN	NaN	NaN	150518	NaN	18105	32866	36621.6	34102.6	12894.7	55357.6	1670448	679853	473414	916442	831686	105248	101256	705170	280818	33229.9	44745.7	450822	43135.2	67577.8	51153.8	NaN	70493.8	NaN	15056.5	17624.3	NaN	42160.4	48525.2	68606.5	586351	808406	654892	861624	118608	229116	143976	495092	84799.7	109031
O55028	Bckdk	[3-methyl-2-oxobutanoate dehydrogenase [lipoamide]] kinase, mitochondrial	BCKD_MOUSE	154107	189125	216291	176915	1.04476e+06	832021	740886	895718	NaN	19906.8	7168.82	182739	2299983	2.16353e+06	2199238	2.55275e+06	779693	644694	598109	661861	151694	129475	117235	200403	220665	93889.6	222399	120135	675521	853886	738124	737804	13558.8	140924	185727	44462.8	1.88603e+06	2.46999e+06	2.30278e+06	2.12086e+06	542525	594296	871371	879452	148505	156333
O55029	Copb2	Coatomer subunit beta'	COPB2_MOUSE	458773	480577	377353	466579	432170	468076	449798	534385	150827	194977	149997	354320	130215	126430	127014	133028	475473	344158	333566	330237	146039	132412	122618	215045	578006	528644	556003	490236	783988	665733	758605	618283	168954	332644	302658	355227	117991	131853	135237	121811	266575	388679	458081	483585	180022	162599
O55033	Nck2	Cytoplasmic protein NCK2	NCK2_MOUSE	1905910	1967892	1.89663e+06	1.71976e+06	493109	400341	473269	449583	323565	304040	256433	232974	198456	110740	140757	106543	244272	253121	215881	230690	69915.5	30055.1	31985.8	39071.6	2.15339e+06	1.77633e+06	1.69512e+06	1.67579e+06	401180	434032	415886	436021	246601	406495	293987	434299	103616	167767	151718	169957	187350	280003	254659	259678	42574.6	47815.5
O55042	Snca	Alpha-synuclein	SYUA_MOUSE	200657	253845	150236	177952	98713.9	111270	NaN	NaN	35937.4	47228.9	26948.6	29883.4	NaN	14629.4	NaN	NaN	NaN	NaN	NaN	NaN	NaN	NaN	NaN	NaN	85902.4	118851	108389	186416	NaN	NaN	NaN	NaN	25495.7	NaN	42236.4	74393.4	NaN	NaN	NaN	NaN	NaN	NaN	NaN	NaN	NaN	NaN
O55057	Pde6d	Retinal rod rhodopsin-sensitive cGMP 3',5'-cyclic phosphodiesterase subunit delta	PDE6D_MOUSE	185080	161651	175062	206062	91987.3	45818.6	63312.2	99197	15345.3	12127.4	NaN	33374	NaN	NaN	NaN	NaN	13857.9	7854.99	12865	12732.9	NaN	NaN	NaN	4618.54	239362	166434	193259	189725	94089.6	126422	117245	104765	6019.13	36434.4	26149.1	57847.2	NaN	NaN	NaN	NaN	9928.43	55645	14233.3	83648.5	NaN	NaN
O55060	Tpmt	Thiopurine S-methyltransferase	TPMT_MOUSE	1837378	1.18859e+06	1.05677e+06	1.13445e+06	89214.7	32449.7	150874	58561	44641.6	56090.5	40811.3	71707.4	33092.7	46465.1	17802.2	32380.4	17707.9	NaN	NaN	12012	NaN	1390.9	9488.06	3562.84	1.77442e+06	1.18984e+06	1066701	1.2123e+06	292778	32353.5	20881.6	372569	49983.1	86881.7	73066.6	111017	28495.7	31452.9	29280.1	29146.8	NaN	NaN	NaN	1923.34	2958.26	2688.78
O55070	Dnase1l3	Deoxyribonuclease gamma	DNSL3_MOUSE	NaN	NaN	NaN	NaN	53743.1	28079.4	25248.3	37675.1	NaN	NaN	NaN	NaN	NaN	NaN	NaN	NaN	NaN	NaN	8045.39	NaN	NaN	NaN	NaN	NaN	NaN	NaN	NaN	NaN	16233.7	8025.86	25157.5	42487.8	NaN	NaN	NaN	NaN	NaN	NaN	NaN	NaN	NaN	NaN	NaN	NaN	NaN	NaN
O55091	Impact	Protein IMPACT	IMPCT_MOUSE	9930.4	3840.51	5250.53	6565.78	NaN	NaN	NaN	NaN	NaN	NaN	NaN	NaN	NaN	NaN	NaN	NaN	NaN	NaN	NaN	NaN	NaN	NaN	NaN	NaN	6851.77	5980.03	4408.55	6594.28	NaN	NaN	NaN	NaN	NaN	NaN	NaN	NaN	NaN	NaN	NaN	NaN	NaN	NaN	NaN	NaN	NaN	NaN
O55098	Stk10	Serine/threonine-protein kinase 10	STK10_MOUSE	NaN	NaN	NaN	NaN	19476.8	27209.1	14169.8	28797.3	NaN	NaN	NaN	NaN	NaN	NaN	NaN	NaN	105062	90383.6	5001.47	55906.5	NaN	NaN	NaN	NaN	NaN	NaN	NaN	NaN	22655.5	17347.7	21389.9	22672.7	NaN	NaN	NaN	NaN	NaN	NaN	NaN	NaN	65508.5	87885.9	8001.94	77150.5	NaN	NaN
O55102	Bloc1s1	Biogenesis of lysosome-related organelles complex 1 subunit 1	BL1S1_MOUSE	108467	101016	90778.7	87110.3	66289.6	89840.1	77363.5	56970.7	39203.1	41932.1	31805.9	20603.6	NaN	NaN	36961.9	NaN	NaN	33836.8	35907.5	NaN	NaN	NaN	NaN	NaN	110148	145752	99478	133731	74692.4	81314.2	87203.8	92660.2	16567.4	54534.7	51963.9	28591.7	65738.2	NaN	62243.3	63646.1	30939.6	39087.5	25513.4	45266.9	NaN	NaN
O55103	Prx	Periaxin	PRAX_MOUSE	NaN	NaN	NaN	NaN	NaN	NaN	NaN	NaN	NaN	NaN	NaN	NaN	NaN	NaN	NaN	8862.78	25088.1	NaN	NaN	28194	NaN	NaN	NaN	27767.6	NaN	NaN	NaN	NaN	NaN	NaN	NaN	NaN	NaN	NaN	NaN	NaN	NaN	NaN	NaN	NaN	NaN	NaN	NaN	15853.4	NaN	NaN
O55106	Strn	Striatin	STRN_MOUSE	248847	244098	220876	248519	136526	140685	144464	152648	35199.9	44817.6	31166.6	62742.4	176105	207261	153692	201424	124996	140115	107735	127879	68420.5	53831.4	39793.3	105201	281108	272164	312294	238577	144113	155134	157608	149412	37618.9	91464.9	64362.2	88299.5	154546	198314	154850	163863	115153	141031	125325	161522	74123.4	74564.4
O55111	Dsg2	Desmoglein-2	DSG2_MOUSE	NaN	NaN	NaN	NaN	NaN	NaN	NaN	NaN	NaN	NaN	NaN	NaN	NaN	12199.5	13837	10801.6	NaN	NaN	NaN	NaN	NaN	NaN	NaN	15927.9	NaN	NaN	NaN	9042.21	NaN	NaN	NaN	NaN	NaN	NaN	2973.91	NaN	7905.02	15730	16993.5	10707.1	NaN	NaN	NaN	NaN	17572	11057.5
O55125	Nipsnap1	Protein NipSnap homolog 1	NIPS1_MOUSE	199911	165541	222774	240815	199227	167785	137711	221177	91456.1	162228	106068	212062	806345	1.26843e+06	882452	1.0103e+06	480183	446440	501437	359013	56243.8	97387.6	73030.1	142504	235240	193768	217042	200875	187982	214282	221091	175597	151896	267055	238391	274284	1.12753e+06	1.38979e+06	1.36099e+06	1124342	406708	583092	616807	674308	68110	73063.7
O55126	Nipsnap2	Protein NipSnap homolog 2	NIPS2_MOUSE	616221	410127	430499	243486	294440	402244	418312	396943	174509	244079	179880	373126	296642	400001	318995	353427	655851	705535	611823	782094	110370	99512.8	107488	152807	621943	418442	355166	441592	481416	474731	402814	490532	182422	419213	351371	415371	359315	385423	342898	318391	619212	718452	795774	699915	147467	172100
O55128	Sap18	Histone deacetylase complex subunit SAP18	SAP18_MOUSE	25385.4	NaN	21461.8	22883	140550	NaN	158736	64155.1	NaN	NaN	NaN	NaN	NaN	NaN	NaN	NaN	80623.1	56689.7	82913.1	79368.5	26935.6	28392.4	1308.12	70462.6	23813.7	NaN	27003.1	19756.4	185843	132378	957.606	1200.57	NaN	NaN	NaN	NaN	6899.32	NaN	NaN	NaN	46539.4	98172.9	78346.5	107437	59265.9	36147.5
O55131	2007-09-01	Septin-7	SEPT7_MOUSE	607541	530022	574462	618802	467655	353462	538724	489319	49084	49314.2	26009.4	88307.9	82765.7	35402.6	45668.4	47523.9	335328	384842	272088	299774	137013	117377	77644.4	165196	588669	559213	742660	545119	488482	475176	438874	418847	38185.1	106961	99745.5	113171	44472.4	73152.1	58890.3	65105.6	222399	323897	390056	388795	122250	83239.5
O55134	Pcdh12	Protocadherin-12	PCD12_MOUSE	NaN	29307.9	NaN	41171.3	14609	18748.5	NaN	NaN	6992.19	8337.69	7909.83	9216.62	NaN	NaN	NaN	NaN	37890.2	5660.91	20931.4	23040.8	NaN	10766.9	NaN	13187.8	NaN	57673.7	61657.2	24591.9	NaN	NaN	33990	10374	5611.97	12481.2	10845.8	13437.4	NaN	NaN	NaN	NaN	16367.9	15200.9	28396.2	33624.6	11623.1	12596.2
O55135	Eif6	Eukaryotic translation initiation factor 6	IF6_MOUSE	248937	112475	156713	125915	225213	137535	87133.2	207881	6607.78	5361.97	4285.51	10373.6	15237.3	NaN	10187.8	NaN	99539	79610.3	71054.9	91954.4	79447.8	27893.9	34817.1	82316.1	215346	203783	117642	148517	105639	149275	111371	94995.4	4249.01	13846.2	8614.83	12438.2	NaN	14780.6	NaN	NaN	60756.8	62876.7	69370.5	83974.1	45198.1	66097.9
O55137	Acot1	Acyl-coenzyme A thioesterase 1	ACOT1_MOUSE	369477	369995	380917	337657	32136.8	NaN	49500.5	NaN	2658.96	53352.8	27188.5	40966.5	14846.9	NaN	NaN	NaN	NaN	NaN	NaN	NaN	NaN	NaN	NaN	NaN	450329	407641	515322	332785	NaN	44842.6	NaN	NaN	51312.2	84983.5	81592.2	3208.97	NaN	15147.9	NaN	15993.2	NaN	NaN	NaN	NaN	NaN	NaN
O55142	Rpl35a	60S ribosomal protein L35a	RL35A_MOUSE	40650.7	72005.6	103679	57397.3	610343	350350	389971	605138	NaN	38692.7	24226.9	78901.7	218325	308900	187402	191779	306408	297996	354833	227757	64634.7	87159.1	75429.2	72109	100409	89456.5	89544	37939.3	372375	448793	271458	365759	14892.2	41835.5	57465.3	67641.2	270217	284308	194263	184882	278966	351834	203575	382083	70810.8	60898.5
O55143	Atp2a2	Sarcoplasmic/endoplasmic reticulum calcium ATPase 2	AT2A2_MOUSE	288575	334015	361739	357520	486234	420628	390725	502400	57617.1	178180	90811.5	245356	3.87415e+06	3441117	2.9815e+06	3447791	1.02654e+06	577999	556528	930577	477761	245957	300039	584063	235555	257464	285444	206807	526778	618714	537614	507471	133311	272573	335242	329104	2.62915e+06	3.24351e+06	3073250	3.36104e+06	488610	724233	708810	1.05309e+06	257289	367190
O55192	Slc6a2	Sodium-dependent noradrenaline transporter	SC6A2_MOUSE	NaN	NaN	NaN	NaN	NaN	NaN	NaN	NaN	NaN	NaN	NaN	NaN	58405	NaN	32003.4	46978.8	31252.7	NaN	NaN	30277.8	NaN	NaN	NaN	NaN	NaN	NaN	NaN	NaN	NaN	NaN	NaN	NaN	NaN	NaN	NaN	NaN	NaN	39738.9	36622.6	40943	NaN	NaN	NaN	25439	NaN	NaN
O55201	Supt5h	Transcription elongation factor SPT5	SPT5H_MOUSE	100904	173643	95183	172141	369065	258249	238265	304799	19217.2	10124.9	30931	46436.8	NaN	NaN	NaN	12872.1	457056	307977	357069	334389	44555.1	8785.89	11008.6	42483.9	145657	181419	187012	83891.3	285310	320285	330439	299217	4985.04	44900	10439.2	2281.3	NaN	NaN	NaN	NaN	272157	327353	357105	485627	12287.4	26589.1
O55222	Ilk	Integrin-linked protein kinase	ILK_MOUSE	1.01807e+06	845729	1.23098e+06	874166	3400029	3390746	3.15266e+06	3.7431e+06	260301	275275	284475	821017	224504	135500	145565	144863	1821530	990270	1.17976e+06	1.44093e+06	631010	582269	558460	684337	1.2125e+06	915502	1.22684e+06	889751	3423388	4298189	3.75559e+06	3.06413e+06	275546	617709	424359	639001	129827	249478	149259	150404	916863	1.8378e+06	1.44479e+06	2.13624e+06	700050	539770
O55234	Psmb5	Proteasome subunit beta type-5	PSB5_MOUSE	1.30515e+06	1.02579e+06	1048155	1.13341e+06	224283	190062	164194	244290	47348.4	45790.3	55097.6	104900	136944	121318	105086	111689	160482	122966	104183	121413	138070	61170.2	72742.4	172184	1.33364e+06	1.18626e+06	1055768	1.05736e+06	180012	202782	210754	228300	55187.2	111161	115297	130670	106332	127722	112565	127346	147690	126675	198733	168405	31869.8	85803.8
O55236	Rngtt	mRNA-capping enzyme	MCE1_MOUSE	41625.8	44263.9	46166.5	50448.8	128242	101752	95806.1	138121	NaN	NaN	NaN	20496.8	NaN	NaN	NaN	NaN	51372.6	13136.4	22795.3	NaN	38913.9	16541	22498.3	20760.5	36683.9	31700.9	54497.3	45570.6	115952	156953	122583	165739	NaN	NaN	9487.6	NaN	NaN	NaN	NaN	NaN	NaN	35504.8	48673.4	20378.7	55851.3	24738.5
O70131	Ninj1	Ninjurin-1	NINJ1_MOUSE	NaN	NaN	NaN	39405	16126.7	26295	11569.9	NaN	NaN	NaN	2178.74	26486.1	239765	383297	200583	253626	252736	191809	137611	176525	41620	50944.9	49818.5	75087.7	42836.8	32605.8	NaN	28847.1	7920.82	NaN	9710.55	19919.5	5227.29	29080.5	6298.66	17544.8	197218	224859	247391	256978	196058	205023	165778	161624	107360	41707.3
O70133	Dhx9	ATP-dependent RNA helicase A	DHX9_MOUSE	322352	216862	262132	280703	555895	212136	305912	482562	80483.9	70181.3	76437.2	109210	65097.9	8699.16	4800.83	45493.7	1.35324e+06	980071	1220997	851925	364606	258660	298693	421621	344399	334000	294044	325997	337884	523286	351440	429758	71023.4	99982.8	125168	115787	33288.9	46846.8	55049.6	16579.6	758765	1.19676e+06	1302467	1.23938e+06	348229	360255
O70139	Pkig	cAMP-dependent protein kinase inhibitor gamma	IPKG_MOUSE	60008.1	32601.6	31226.5	37351.5	NaN	NaN	NaN	NaN	NaN	5749.29	NaN	NaN	NaN	NaN	NaN	NaN	NaN	NaN	NaN	NaN	NaN	NaN	NaN	NaN	46200.1	48630.4	41730.8	52689.5	NaN	NaN	NaN	NaN	NaN	NaN	NaN	5229.76	NaN	NaN	NaN	NaN	NaN	NaN	NaN	NaN	NaN	NaN
O70152	Dpm1	Dolichol-phosphate mannosyltransferase subunit 1	DPM1_MOUSE	NaN	88716.2	59361.1	48851.6	119630	84426.6	65026.9	87787.6	10729.9	35008.7	17848.8	67106.9	1.08866e+06	932020	810935	914642	219067	130565	138357	202797	38490.1	42439.8	42537.8	89580.5	17668.4	37917.3	54120.9	67564	69016.9	120693	103867	90361	35517.8	59650.5	69329.2	67660.5	735548	741655	778654	785286	142780	155095	157324	226646	41659.1	33521.1
O70161	Pip5k1c	Phosphatidylinositol 4-phosphate 5-kinase type-1 gamma	PI51C_MOUSE	68133.6	75247	64197.7	80549.5	105503	104453	93474.9	100469	NaN	NaN	NaN	5988.49	NaN	NaN	3250.57	NaN	142874	156164	115088	131320	NaN	NaN	12250.5	29083	91858	78499.9	88912.3	80382.1	107761	128751	126279	113272	NaN	5984.11	5297.84	8113.47	NaN	NaN	NaN	NaN	120462	169416	187881	190525	NaN	NaN
O70172	Pip4k2a	Phosphatidylinositol 5-phosphate 4-kinase type-2 alpha	PI42A_MOUSE	66182.2	56100.1	62725.9	44269.2	92037.2	73292.5	77529.1	98109.9	NaN	9674.35	7541.45	12367.8	1694.77	11778.8	NaN	11681.5	135262	82485.6	78850	90097.4	NaN	1419.56	2007.11	6870.28	94556.7	93243.3	89263.3	83212.6	79494.3	95296	88556.5	98545.7	NaN	1622.42	NaN	20522.9	NaN	NaN	NaN	5336.14	73413.5	92379.7	111240	105082	NaN	1146.66
O70194	Eif3d	Eukaryotic translation initiation factor 3 subunit D	EIF3D_MOUSE	212383	219774	229124	212624	352548	234637	244649	280087	139111	6044.28	6706.21	24267.2	36620	503394	28904.2	39795.1	247121	202864	204504	194763	82194.9	93214.9	85286.4	131486	318589	227282	262181	220842	245292	380830	301252	377146	7733.57	294339	258597	364350	31595	475175	579766	53056.8	151784	158460	208548	259266	114270	156208
O70200	Aif1	Allograft inflammatory factor 1	AIF1_MOUSE	NaN	NaN	NaN	NaN	14221.8	NaN	NaN	NaN	7773.68	8982.33	NaN	NaN	NaN	NaN	NaN	NaN	NaN	14908.4	NaN	15783.4	14155.9	NaN	NaN	22115.7	NaN	NaN	NaN	NaN	17416.5	NaN	17138.3	NaN	9235.29	15078.4	NaN	12559	NaN	NaN	NaN	NaN	15924.1	20172.9	15315.5	19152.1	NaN	NaN
O70209	Pdlim3	PDZ and LIM domain protein 3	PDLI3_MOUSE	349656	52110.8	117984	346249	513802	192821	200566	574852	280771	10728.1	40630.6	214841	70500.8	NaN	NaN	15257.7	2.04798e+06	104155	142166	1.24907e+06	563341	NaN	15735.6	832612	49116.5	103554	142988	286600	111994	179338	206384	411543	2901.35	42380.1	28544.3	257129	NaN	NaN	NaN	38023	37413.9	205852	158345	1.7287e+06	13094.2	NaN
O70230	Znf143	Zinc finger protein 143	ZN143_MOUSE	17501.3	13387.7	11998.3	13641.3	58955	50804.7	33224	49958.3	3190.09	NaN	NaN	NaN	NaN	NaN	NaN	NaN	86083.1	NaN	32530.5	41870.2	1470.53	NaN	NaN	NaN	14176.1	16812.5	13710.3	13659.6	45126.7	49146.1	55866	44480.9	NaN	NaN	NaN	4248.86	NaN	NaN	NaN	NaN	4402.31	9594.16	4756.19	67267.6	NaN	NaN
O70250	Pgam2	Phosphoglycerate mutase 2	PGAM2_MOUSE	2983647	2.87361e+06	2784326	3.97132e+06	192246	68574	63868.7	123424	132795	134282	134424	196792	466214	317476	252966	330349	38606.2	NaN	23337.4	70742.7	14753.1	15453.5	NaN	NaN	3.29728e+06	3.93478e+06	3.61894e+06	3358969	42512.6	151933	124495	150592	108356	287277	180759	334318	162027	385442	367062	520067	5448.87	63064.3	44589.4	80729.2	NaN	NaN
O70251	Eef1b	Elongation factor 1-beta	EF1B_MOUSE	2.82119e+06	3220533	2.78682e+06	3042041	9801200	5186220	5827027	7637383	283287	183672	169375	275174	157650	119763	85311.7	116181	1.65087e+06	1.21326e+06	966902	1.29858e+06	440338	136549	137333	351687	2.84147e+06	3.96494e+06	3.29723e+06	3.06342e+06	5588867	8699594	5.79031e+06	6666992	127848	288044	237792	409626	128822	197116	131182	239983	846276	1.41998e+06	1.11685e+06	1569143	154337	241768
O70252	Hmox2	Heme oxygenase 2	HMOX2_MOUSE	89472.5	70421.8	88145.9	82117	86683.3	125474	86692	117854	51664.7	59273.8	51266.8	62620.5	657209	639557	454891	603742	221697	205116	171518	223295	69749.3	53193.6	56473.8	118228	100547	43151	86756.5	65858.7	137777	113805	142998	121786	51637	83017.7	66762.8	106379	499597	723302	534219	483168	227749	213030	232040	268404	59117.7	71540
O70255	Mpzl2	Myelin protein zero-like protein 2	MPZL2_MOUSE	NaN	NaN	NaN	NaN	NaN	NaN	NaN	NaN	NaN	NaN	NaN	NaN	90833.3	106733	103050	115417	NaN	NaN	NaN	20219	NaN	NaN	NaN	NaN	NaN	NaN	NaN	NaN	NaN	NaN	NaN	NaN	15543.9	NaN	NaN	NaN	87204.7	108569	97140.2	98227.3	NaN	5397.8	NaN	NaN	NaN	NaN
O70258	Sgce	Epsilon-sarcoglycan	SGCE_MOUSE	NaN	NaN	NaN	22088.8	17640.3	NaN	NaN	NaN	NaN	NaN	NaN	10759.8	134405	88438.5	99610.2	102234	337924	181482	151397	240108	84882.2	NaN	19003.6	101087	NaN	NaN	NaN	11372.5	NaN	NaN	NaN	12112.3	NaN	NaN	NaN	NaN	57083.6	95367.3	67269.6	87637.5	76664.3	239897	146339	265731	NaN	20410.9
O70293	Grk6	G protein-coupled receptor kinase 6	GRK6_MOUSE	13646.3	27706.2	18171.4	NaN	250235	296557	224790	239276	NaN	4269.25	NaN	9671.33	25309.4	NaN	10439	15096	312205	101336	271975	243804	36903	13154.8	15211.1	43228.5	NaN	NaN	NaN	NaN	289403	283683	319289	250631	4004.02	16820.2	NaN	NaN	NaN	NaN	6021.9	7326.51	179501	346874	322109	360279	20572	42965.3
O70303	Cideb	Cell death activator CIDE-B	CIDEB_MOUSE	NaN	NaN	NaN	17400.5	27249.3	NaN	NaN	48666.8	17136.7	31658.6	18320.4	38993	166195	154804	166400	168158	165712	154650	133805	182966	13138.9	84865.8	66868.2	99757.9	NaN	10039.4	NaN	14731.4	16447.6	56927.1	9405.9	43717.8	21582.4	53793.4	34785.2	43383	147966	181888	145428	103499	124451	266855	173770	257160	49093	51640.2
O70305	Atxn2	Ataxin-2	ATX2_MOUSE	256493	191600	198459	202025	24514.8	29959	25607	48317.6	9628.09	4780.5	4163.88	19710.9	7437.3	NaN	NaN	25388.3	17321.5	NaN	NaN	NaN	NaN	NaN	NaN	NaN	224538	258672	237728	248548	18422.8	5640.09	NaN	25891.9	4088.42	9185.99	6578.96	24327.2	NaN	NaN	NaN	NaN	NaN	NaN	NaN	NaN	NaN	NaN
O70309	Itgb5	Integrin beta-5	ITB5_MOUSE	NaN	NaN	NaN	NaN	24649.3	28626.6	NaN	10557.6	9782.98	26609.7	7918.45	25552.6	305070	252917	216650	274751	113971	154432	146978	148360	49811.3	71102.3	72800.7	88805.7	NaN	30975.4	NaN	NaN	22335	6468.51	17071.5	19360.6	13760.2	32561	31771.9	36839.7	206640	268711	222891	244494	161163	187604	161836	127854	93718.9	68648.9
O70310	Nmt1	Glycylpeptide N-tetradecanoyltransferase 1	NMT1_MOUSE	134414	171278	196813	135941	1.53026e+06	946521	1142831	1.53086e+06	19310.5	35033.9	29430.1	74717.1	88376.9	120838	99379.5	123955	944900	799950	841965	832435	128510	69305.5	39218.6	139190	269534	217607	110960	115201	1.07941e+06	1.54804e+06	1197448	1.54271e+06	25127.2	48341.4	69050.3	56380.1	98445.5	74530.9	112392	152208	594113	794385	855250	1.15208e+06	52609	120324
O70311	Nmt2	Glycylpeptide N-tetradecanoyltransferase 2	NMT2_MOUSE	NaN	NaN	NaN	NaN	92253.6	77207.4	82353.3	87994.9	2594.84	NaN	NaN	NaN	NaN	NaN	NaN	NaN	0.474106	NaN	5631.4	7856.6	NaN	NaN	NaN	NaN	NaN	NaN	NaN	18189.6	82211.2	101466	70725	55243	NaN	NaN	NaN	528.355	NaN	NaN	NaN	NaN	4260.13	5727.07	4525.53	15702.2	NaN	NaN
O70318	Epb41l2	Band 4.1-like protein 2	E41L2_MOUSE	203129	148287	209307	272798	197955	206518	146535	224775	118113	99248.2	70769	142437	199135	128202	117432	156072	483160	423291	347141	368516	228317	161912	149270	253030	282800	244253	274700	231797	188624	267775	214148	181954	64583.9	177774	151512	157256	95205.3	169207	147850	139504	328556	560386	385184	497335	201112	284237
O70324	Slc16a2	Monocarboxylate transporter 8	MOT8_MOUSE	8825.32	7562.93	7766.93	24077.9	555.716	4262.44	9088.07	2367.77	NaN	NaN	1447.49	2708.23	55165.4	248230	43225	46816.1	85227.8	68375.9	119096	171555	1808.28	1542.48	14361.7	18491.1	NaN	18169.3	5595.55	8840.78	788.963	NaN	NaN	12036.2	NaN	6714.32	4487.33	5001.64	68460.9	88515.4	210769	88076.3	40142.3	4900.93	63573.7	92757.5	13447.1	NaN
O70325	Gpx4	Phospholipid hydroperoxide glutathione peroxidase	GPX4_MOUSE	219371	198208	210995	188593	126242	79029.2	83774.6	125178	40547.4	50274.5	41104.6	65837.4	47667.8	57487.9	53197.3	49818.3	77788.3	38622	39339.9	22146.3	NaN	9827.64	14494.7	NaN	337580	266991	267863	199104	90956.2	141777	106441	122562	39322.5	87457.6	62236.7	75084	53871.3	62192.5	75889.1	54041.4	35135.2	38269	43470.7	73066.9	22678.4	18169.2
O70348	Dxo	Decapping and exoribonuclease protein	DXO_MOUSE	38418.1	24158.2	16618.9	32686	396537	343188	392058	449884	NaN	NaN	NaN	NaN	NaN	NaN	NaN	NaN	88210.9	35794.7	91647.2	79015.5	NaN	NaN	NaN	NaN	29402.4	NaN	8839.21	20102.1	388309	439050	453143	457700	NaN	NaN	NaN	NaN	NaN	NaN	NaN	NaN	42009.6	95666.1	56835.9	83904.4	NaN	NaN
O70362	Gpld1	Phosphatidylinositol-glycan-specific phospholipase D	PHLD_MOUSE	115737	84831.5	89160.8	89905.4	60540.8	44816.2	44354.2	45694.2	72348.5	77294.5	56995.1	75231.7	28957.9	13404.1	12473.7	NaN	27652.2	NaN	NaN	NaN	3790.13	NaN	NaN	NaN	111558	88297.9	80196.8	97446.2	51360.3	56748.6	41490.1	41126.3	37424.7	87513.7	67376.3	100551	5756.48	24226.1	10624.1	32714.4	NaN	6355.24	NaN	3304.78	NaN	NaN
O70373	Xirp1	Xin actin-binding repeat-containing protein 1	XIRP1_MOUSE	NaN	NaN	65821	NaN	76572.2	128124	79111.1	NaN	NaN	NaN	NaN	NaN	125358	133022	161623	145788	141466	166511	94180.9	144195	268891	105796	125528	336639	NaN	NaN	NaN	NaN	103068	96354.1	101814	102733	NaN	NaN	NaN	20121.8	134252	127117	NaN	124023	137407	124045	144484	146149	81676.6	139472
O70378	Emc8	ER membrane protein complex subunit 8	EMC8_MOUSE	NaN	NaN	7948.28	10107.5	16311.5	18176.8	14734.8	13676.6	NaN	NaN	NaN	NaN	35039.5	34593.6	31064.7	42093.7	215773	201668	258398	185519	25737.4	28608.5	20857.6	43371.6	6937.5	NaN	NaN	NaN	NaN	11001.3	11792.3	10035.4	2763.55	6169.26	NaN	13019.2	34890.6	30028	25897.9	39273.3	296559	146063	257375	196809	19794.7	16551.6
O70400	Pdlim1	PDZ and LIM domain protein 1	PDLI1_MOUSE	281940	195702	216827	302764	81908.3	42352.7	48733.3	80805.9	120666	37497.5	36320.6	88841.2	57050.6	22213.9	6863.77	28795.7	328167	63952.6	40699	212520	227614	NaN	NaN	335467	221634	252459	267975	245416	44774.5	58861.7	51391.3	91024.9	24423.8	61184.7	58842.3	127352	9288.6	22636.9	20774.2	40460.4	35160.6	85104.5	97344.7	234329	NaN	34692.8
O70401	Tspan6	Tetraspanin-6	TSN6_MOUSE	NaN	NaN	NaN	NaN	NaN	NaN	NaN	NaN	NaN	NaN	NaN	NaN	60047.3	51443.9	48348	51811.7	NaN	27164	16926.1	22428.3	NaN	NaN	NaN	NaN	NaN	NaN	NaN	NaN	NaN	NaN	NaN	NaN	NaN	7963.85	NaN	NaN	29502.7	54366.6	50555.4	75708.3	NaN	32241.6	29246.6	36023.5	NaN	NaN
O70404	Vamp8	Vesicle-associated membrane protein 8	VAMP8_MOUSE	47278.9	14560.4	26104.2	43694.5	36916.3	19606.6	21836.1	35080.6	11108.9	16275.6	8712.07	16021.6	117410	84491.4	96485.2	105899	68276.5	55346	50700.5	58554	3414.42	18193.8	NaN	4055.69	48032.5	42972.1	30463.6	27378.9	15936.7	32378.1	32533	18399.1	10867.4	15293.4	15510.2	17984.1	67113	88424.1	93690.3	98092.8	57982.8	68302.6	68035.8	74819.4	6223.11	NaN
O70422	Gtf2h4	General transcription factor IIH subunit 4	TF2H4_MOUSE	27724.2	49624.9	45741.3	59131.1	188677	146165	136910	173424	NaN	10008	NaN	43513.7	17703.6	7498.52	20509.6	28737.9	279974	233386	212014	252072	52989.6	50269.5	32434.5	48829.3	9560.96	9773.3	11895	42155.7	168909	168603	191244	172046	NaN	17383.6	16902.8	18142.7	NaN	21146.6	28571.6	18545	184757	300671	232530	274030	31659.8	56700.8
O70423	Aoc3	Membrane primary amine oxidase	AOC3_MOUSE	49584.9	73810.1	92770.5	11914.7	96712	7107.21	82195.8	73075.7	44249.4	40567	17094.6	77985.9	1.93052e+06	821972	957364	1.13051e+06	791895	249268	204525	700651	377767	159258	249255	812746	22052.9	47781.4	58294.7	10699.9	56124.8	79365.8	58201.3	22020.6	22674.4	70832.3	133130	82824.8	405044	803619	849684	947277	132915	300900	241910	589239	266368	270408
O70433	Fhl2	Four and a half LIM domains protein 2	FHL2_MOUSE	528196	605061	891959	681322	430145	362096	321871	433624	205387	237696	205017	330170	199062	103628	90603.7	91673.5	188846	184814	228643	148986	90040.4	98539.5	107269	135634	561587	748337	837502	682491	360901	531898	351587	391700	149172	331122	312651	425899	93872.8	145808	96166.6	113297	127505	221010	151138	232659	67065.3	112617
O70435	Psma3	Proteasome subunit alpha type-3	PSA3_MOUSE	1.02776e+06	882527	874015	990521	242975	222499	205793	222364	92224.7	75004.1	52826.7	87219.4	236808	207570	195367	203964	268716	272341	237391	293135	55163.6	29260.2	38740.8	125049	1.14252e+06	1.08939e+06	921431	1.0161e+06	216269	285259	244208	265603	68983.9	150410	101251	175996	179164	214756	192804	218548	225746	289339	220449	282006	24640.2	19521.7
O70439	Stx7	Syntaxin-7	STX7_MOUSE	1047375	841040	949927	948261	733864	577847	487666	680149	386073	402932	332282	488199	3.41963e+06	3.18415e+06	3214886	3.48104e+06	1.28263e+06	1.36462e+06	1.39097e+06	1.34084e+06	349053	384177	353895	481231	899903	984011	1.01343e+06	1.02378e+06	591552	719511	599603	640618	303734	518220	538194	630181	2.42796e+06	3.47707e+06	3.30747e+06	3062129	1614043	1.97755e+06	1.68201e+06	1.81878e+06	362705	329928
O70443	Gnaz	Guanine nucleotide-binding protein G(z) subunit alpha	GNAZ_MOUSE	48195	58410.9	47024.6	61804	43229.5	11330.3	50375.6	14434.8	NaN	9578.61	6048.07	23496.4	270145	198412	183163	225458	228880	163393	178166	187310	204832	226939	292048	289378	29144.3	58991	93582.5	72048.6	24699.5	18575.3	47824.5	37339.7	7717.69	37419.1	31280.1	33426.7	143141	202170	175819	202573	108530	218418	207350	168540	400620	303549
O70451	Slc16a7	Monocarboxylate transporter 2	MOT2_MOUSE	3751.8	6917.16	4885.04	7026.38	1648.95	NaN	866.739	2924.69	NaN	326.837	NaN	1974.86	24793.2	20873.8	13299.9	19685.4	44008.4	51634	34372.3	51629.6	NaN	8291.62	5072.7	14070.6	10004.7	8450.22	10923.4	8052.75	3727.55	7754.28	5128.68	4735.95	NaN	2971.96	2415.06	2181.2	17476.2	22496.7	24000.3	21409.1	40155.3	91577.3	92150	76884	7578.12	5284.21
O70456	Sfn	14-3-3 protein sigma	1433S_MOUSE	172834	117032	126429	161874	29675.9	NaN	4927.61	NaN	14094.5	12024.6	8825.38	34410	23496.9	20187.3	15057.9	25580.2	36929.7	NaN	NaN	24380.3	NaN	NaN	NaN	NaN	188764	174389	181774	167096	NaN	21304.1	NaN	22336.1	14156.7	28559.1	21344	25798.3	18134.9	27557.3	27758.2	26845.9	NaN	NaN	NaN	33132.2	NaN	23259.7
O70475	Ugdh	UDP-glucose 6-dehydrogenase	UGDH_MOUSE	795485	616211	740594	731046	255782	77948.1	93365	115447	55726.4	171189	87253.6	250688	4815618	4959200	3.24122e+06	75315.1	1.03888e+06	648796	922650	667743	313466	NaN	412823	510175	641516	715443	714238	774027	63182.5	254356	100149	225718	11611.6	256912	40182.3	424612	3035433	4.7092e+06	4538784	3.3967e+06	846431	NaN	940054	1.09607e+06	300956	301035
O70477	Pknox1	Homeobox protein PKNOX1	PKNX1_MOUSE	NaN	NaN	NaN	4509.49	2011.2	4715.92	3276.66	NaN	NaN	NaN	NaN	NaN	NaN	NaN	NaN	NaN	NaN	NaN	NaN	4953.64	NaN	757.649	NaN	1531.75	NaN	3864.81	NaN	NaN	NaN	5836.58	4474.85	6009.06	NaN	NaN	NaN	NaN	NaN	NaN	NaN	NaN	4600	18329.9	NaN	4980.5	NaN	NaN
O70480	Vamp4	Vesicle-associated membrane protein 4	VAMP4_MOUSE	NaN	NaN	NaN	NaN	27784.7	8456.54	NaN	8584.64	NaN	NaN	NaN	7844.97	49468.8	45132.3	17922.6	20238.3	67928.3	83805.9	33307.2	70637.4	17244.4	NaN	17412.5	14449.3	NaN	NaN	NaN	NaN	NaN	NaN	46186.2	23309.6	NaN	NaN	NaN	NaN	NaN	39563.1	16168.4	32504.2	73173.2	84533.1	42627.3	97916.1	15084.8	16501.6
O70481	Ubr1	E3 ubiquitin-protein ligase UBR1	UBR1_MOUSE	11006.6	20204.1	7235.31	25008.6	NaN	NaN	NaN	NaN	NaN	NaN	NaN	NaN	NaN	NaN	NaN	NaN	NaN	NaN	NaN	NaN	NaN	NaN	NaN	NaN	13933.7	19313.6	25511.9	9891.93	NaN	NaN	NaN	NaN	NaN	NaN	NaN	NaN	NaN	NaN	NaN	NaN	NaN	NaN	NaN	NaN	NaN	NaN
O70492	Snx3	Sorting nexin-3	SNX3_MOUSE	75979.9	88255.8	95141.5	96555.8	71453.3	71064.5	52525.7	67526.2	91365.1	85300.4	85254.7	105942	32533.6	9983.05	3962.31	4949.54	1239.77	NaN	1222.32	2715.26	8223.33	11746.9	3486.76	3482.36	139650	55340.6	91195.9	79023.2	110362	98966.3	63172.1	41577.8	107534	218104	141055	143824	7711.35	288787	417532	268578	1233.1	NaN	NaN	31168	NaN	NaN
O70493	Snx12	Sorting nexin-12	SNX12_MOUSE	10177.1	1636.19	109334	117519	56751.7	49773.3	40765.2	62484.7	26127	22143.7	19674.9	30734.4	NaN	NaN	NaN	NaN	NaN	22977.4	23970	36539.3	35077.7	18577.4	24164.1	39187.4	136943	143578	NaN	99587.8	61053.8	86587.3	37603.2	59728.9	26868.2	74706.6	54426	NaN	16488	NaN	NaN	NaN	23602	NaN	NaN	19390.1	24523.3	33720.3
O70494	Sp3	Transcription factor Sp3	SP3_MOUSE	3550.46	NaN	NaN	5490.93	NaN	NaN	1205.22	710.797	NaN	NaN	NaN	NaN	NaN	NaN	NaN	NaN	14092.6	11219.1	20771.7	10789.4	NaN	NaN	NaN	NaN	NaN	4451.13	3970.08	1798.6	3145.36	1950.07	NaN	NaN	NaN	NaN	NaN	2254.53	NaN	NaN	NaN	NaN	5436.51	12935.1	14110.2	37239.3	NaN	NaN
O70503	Hsd17b12	Very-long-chain 3-oxoacyl-CoA reductase	DHB12_MOUSE	286045	253845	266539	270310	393231	472554	244543	381236	50125.7	95697.1	51468.8	174831	931895	1.15207e+06	959637	1134594	3917282	3.82585e+06	2.94787e+06	3.05524e+06	559277	640702	424549	712714	294389	269239	267677	210008	385171	462728	466750	357828	81459	166142	177335	186486	1.00245e+06	1.08942e+06	1.07129e+06	727754	4.01761e+06	4667983	4.18831e+06	4799423	336167	334720
O70546	Kdm6a	Lysine-specific demethylase 6A	KDM6A_MOUSE	24925.2	25188.9	42873	48770.5	NaN	NaN	NaN	NaN	5470.48	18769.3	8927.86	33211	65252.1	113258	114400	152379	174074	238051	362733	147285	4542.32	89792	55923	109348	NaN	58368.6	56032.5	33540.5	17271.3	37325.8	30146.8	NaN	8377.48	34354.7	45526	48079	110851	165816	135657	133949	204856	431188	180253	413430	109122	119465
O70551	Srpk1	SRSF protein kinase 1	SRPK1_MOUSE	45494.7	44129.1	42596.9	37668.1	247178	171359	167774	272277	5992.67	4242.5	3902.47	14427.6	3500.51	8459.96	17823	10620.7	296147	220243	214346	217062	27455.1	19724.8	26193	11464.8	54145.5	26840.1	58135	37088.8	167591	222216	226256	255884	2150.39	6940.39	4625.97	14775.7	NaN	11242.2	29066.2	24929.8	187356	275124	258795	285200	39385.4	29125.5
O70566	Diaph2	Protein diaphanous homolog 2	DIAP2_MOUSE	17828.5	39075	51892.7	56937.8	270714	310654	221915	239103	14326.6	2384.34	26325.6	55083.7	1350.65	NaN	1508.26	3266.88	245683	160528	158974	204890	121322	84243.7	72759.9	63716.2	63682.2	55180.5	54833	47118.3	235808	287039	280552	284447	14062.8	36821	32738.9	22010.6	NaN	100663	28299.1	NaN	144224	255043	234066	305648	57345.1	49774
O70570	Pigr	Polymeric immunoglobulin receptor	PIGR_MOUSE	7543.51	7948.45	14049	8078.25	NaN	3659.77	NaN	3420.13	2632.52	7695.93	7825.16	6212.21	43352.2	39735.4	52916.3	18194.8	8010.63	4567.08	5993.63	NaN	NaN	NaN	NaN	7855.37	14588.2	17070.8	25026.2	12168.7	NaN	NaN	4404.02	NaN	NaN	9366.24	7335.74	13159	40734.3	46723.8	49636.3	19777.7	NaN	5925.83	1168.6	4625.13	NaN	NaN
O70572	Smpd2	Sphingomyelin phosphodiesterase 2	NSMA_MOUSE	43881.9	21231.8	50378.8	54308	198860	198048	155913	237946	10564.2	31461.4	17197.1	38831.7	407437	403994	314045	384749	214738	229211	244840	249131	84033.6	58331	39866.9	102794	43859	55850.2	37153.4	55088.4	209908	203718	173483	282228	25752.6	49077.9	57696.9	59291.3	372130	387617	315903	344201	258334	204389	244453	166636	88913.6	44376.4
O70577	Slc22a2	Solute carrier family 22 member 2	S22A2_MOUSE	545952	357030	706600	548026	648449	660671	695822	619930	146565	840878	316715	1.0424e+06	12582430	15867177	13324434	13870696	10523792	11460875	11978375	8607959	1.37735e+06	3329045	3098956	2666130	715744	727680	719196	581906	798443	817148	888106	660358	485038	1.21735e+06	1.25282e+06	1.44852e+06	14140506	13281332	11342852	10467427	12341062	15008000	11194655	15018147	2.87545e+06	1627586
O70579	Slc25a17	Peroxisomal membrane protein PMP34	PM34_MOUSE	6630.74	11009.3	28857.2	8773.02	4472.65	3621.88	2574.8	2989.88	NaN	7303.31	1730.94	13682.1	60893.2	118676	61583.7	86479.5	217399	257968	162823	198670	13692.7	53649.4	17697.8	39247.3	9264.42	7724.33	37120.6	5786.68	5875.77	14704.3	23613.6	3534.89	6371.65	24958.3	20947.5	21729	101239	94131.4	97977.5	39025.3	313547	363709	399562	327496	37038.8	4285.85
O70585	Dtnb	Dystrobrevin beta	DTNB_MOUSE	49416.9	NaN	68225.8	83054.2	57870	106583	66007	70935.6	44062	27328.6	19161.7	36838.5	169565	156532	160792	167026	304730	339833	400748	359279	69412.8	117686	105776	163542	70631.4	97639.2	94035.9	52376.7	81638.4	89662.6	84518.1	87808.4	25009.3	46005.5	48688.2	54048.9	142593	174076	158783	142857	360397	480462	450179	421921	103368	97079.4
O70589	Cask	Peripheral plasma membrane protein CASK	CSKP_MOUSE	106575	113377	142840	153138	179088	209996	217859	212200	46378	116871	70613.6	170263	1.00039e+06	973396	950450	1.18453e+06	945377	1169117	1.24372e+06	903024	314309	388480	404656	516060	178872	151239	183753	162093	223581	256000	231394	220072	84073.4	198265	217678	246341	878117	905536	1.02149e+06	992058	955558	1.34365e+06	1.60806e+06	1.385e+06	454009	376712
O70591	Pfdn2	Prefoldin subunit 2	PFD2_MOUSE	647282	528043	609984	661948	114991	85630.7	95326.4	116937	73905.2	54049.3	44102.6	56940.9	47615.9	35538.9	34210.5	38957.3	NaN	NaN	NaN	11454.4	20705	NaN	NaN	20356.2	662929	698524	647721	676427	73867.9	80290.5	92536.7	83358.6	40225.2	74508.5	52449.9	111919	19503.9	51412.9	46934.1	60611	NaN	NaN	8881.25	44254.3	NaN	NaN
O88200	Clec11a	C-type lectin domain family 11 member A	CLC11_MOUSE	NaN	5178.62	NaN	NaN	25407.3	11136.4	18445.2	23815.1	NaN	NaN	NaN	NaN	NaN	NaN	NaN	NaN	31905.4	13858.1	14290.9	16986.9	82754.7	31985.5	62211.1	54834	NaN	NaN	2383.52	7429.52	29271.6	26655.3	26964.3	NaN	NaN	NaN	NaN	NaN	NaN	NaN	NaN	NaN	14235.8	24300.9	12275.3	22830.4	83101.7	94353.4
O88207	Col5a1	Collagen alpha-1(V) chain	CO5A1_MOUSE	NaN	1301.74	NaN	NaN	12759.6	NaN	NaN	NaN	NaN	110391	59995.2	120067	NaN	NaN	NaN	NaN	19145.7	NaN	NaN	219706	1.46895e+06	1.2808e+06	1.56313e+06	1.70668e+06	NaN	NaN	546.24	NaN	22678.3	NaN	16265.7	3444.58	78423.2	142647	211311	183256	NaN	NaN	12504.2	NaN	NaN	NaN	3731.35	5880.97	2.4973e+06	2.79928e+06
O88286	Wiz	Protein Wiz	WIZ_MOUSE	35947.4	16717.4	25089.8	23425.8	152729	108661	133473	131290	7879.08	4263.48	6406.37	8610.57	NaN	2841.59	NaN	NaN	45610.1	24997.1	35152.7	29497	28293.7	NaN	NaN	29333	18554.5	28531.9	23685.8	27195.7	114519	128423	109690	105832	NaN	7906.1	NaN	10091.2	NaN	NaN	NaN	NaN	19494.3	35639.2	29535.4	NaN	28707.8	NaN
O88291	Znf326	DBIRD complex subunit ZNF326	ZN326_MOUSE	44516.9	48267.7	98481.8	24647.8	129565	63489.5	105788	111582	29640.8	24284.5	29549.2	41011.2	8940.33	NaN	4114.67	9561.73	236084	235728	299010	221249	105081	132281	162672	140244	87664.5	58369.4	101121	59987.7	117588	124918	109685	118185	32180.2	54575.9	47140.1	26280	NaN	NaN	17603.7	4296.56	216846	279907	329230	295396	240132	154508
O88307	Sorl1	Sortilin-related receptor	SORL_MOUSE	90735.9	59882.3	104590	77409.7	106955	71863.2	72645.8	110383	24807.3	37656.2	25002.3	52892.7	125311	157658	147369	151864	227166	158530	154395	200304	67726	56051.7	57876.7	122420	150972	113475	157262	133775	102160	119777	114823	115973	40537.3	65603.2	66792.5	73561.5	144337	154486	178027	109829	181960	195685	205574	298837	62482.5	64629.5
O88322	Nid2	Nidogen-2	NID2_MOUSE	435023	451738	624635	678710	1569831	1.68364e+06	1677792	1.9074e+06	625392	1.14482e+06	727959	1880541	849378	547544	544626	1.19015e+06	2.77564e+06	2.20531e+06	2.44378e+06	4.89556e+06	34560064	25913000	29097616	37185804	558881	466409	579477	451391	1.86302e+06	1.87476e+06	1695196	1.82385e+06	881344	2.09519e+06	2.49381e+06	2704309	425844	607302	627497	539615	2084010	2.61088e+06	2600455	3027272	57207068	61970144
O88325	Naglu	Alpha-N-acetylglucosaminidase	O88325_MOUSE	287230	228953	209294	258998	175936	143228	124101	166121	38905.6	57599.8	45438.8	122460	46132.3	64020.4	31833.4	78864	136687	74608.8	84661.9	111534	7405.33	829680	11789.1	18942.9	262664	244729	262241	232741	117925	183468	169866	204989	46849.2	132608	116666	156126	18249.2	75684.3	70453.8	66650.3	56149.4	108010	101087	166849	1.26909e+06	8549.41
O88327	Ctnnal1	Alpha-catulin	CTNL1_MOUSE	48272.3	NaN	40439.2	40139.2	48445.5	73098.5	72906.1	57123.9	15630.7	23497.6	22450.2	43713.9	107655	106185	84275.4	98392.1	355158	400028	373066	368206	71774.2	80705.4	74820.9	117554	30904.4	33595.6	46676	28632.5	57850	54324	48175	55914	19348.2	62770.9	51166.2	49265.9	72345	88296.3	115643	106189	362010	557825	431978	512590	58246.8	66943.2
O88335	Kcnj1	ATP-sensitive inward rectifier potassium channel 1	KCNJ1_MOUSE	NaN	NaN	NaN	NaN	NaN	NaN	NaN	NaN	NaN	NaN	NaN	NaN	NaN	NaN	NaN	NaN	32652.8	24958.4	31604.7	18450.1	NaN	NaN	NaN	NaN	NaN	NaN	NaN	NaN	NaN	NaN	NaN	NaN	NaN	NaN	NaN	NaN	NaN	NaN	NaN	NaN	28301.9	39301.3	NaN	37210.3	NaN	NaN
O88338	Cdh16	Cadherin-16	CAD16_MOUSE	6.62551e+06	8089212	9816901	9179798	6.69482e+06	7970421	7439385	7.82736e+06	1.81205e+06	7.38132e+06	3.5891e+06	7408736	107219984	127561792	115524208	121702592	15173284	12221690	13346366	15015477	4952141	6779174	7083997	7.70164e+06	10031354	9839695	10786078	8496813	8649382	8576204	9742440	7815966	5383724	11192508	11318431	12986002	111985272	122389656	113244344	114555304	14934583	18219336	15214925	19113996	9651845	7842913
O88342	Wdr1	WD repeat-containing protein 1	WDR1_MOUSE	6722035	5.9198e+06	4.85186e+06	6909777	1902891	766459	790728	1.69812e+06	746240	352048	253392	1.12469e+06	846477	380921	320671	473160	1.00604e+06	312206	304672	664831	258493	34118.6	38436.7	299205	6.38466e+06	6562678	7175503	6.93372e+06	1.114e+06	1.45146e+06	1154658	1.92802e+06	278187	794557	587852	1405752	287771	494365	418351	610086	251213	556994	417246	712458	66907.3	106752
O88343	Slc4a4	Electrogenic sodium bicarbonate cotransporter 1	S4A4_MOUSE	2.02101e+06	1.19346e+06	2.33623e+06	1.83487e+06	2.29213e+06	3.16562e+06	4.81722e+06	4.89216e+06	304044	1350917	482934	2.28234e+06	16867292	24415972	19006710	20214266	9263582	17359646	11357930	14460670	1259158	3326157	1.96098e+06	2.61445e+06	2.71204e+06	2.03699e+06	2128548	2420300	5.42421e+06	7558450	7780992	5909678	1.25534e+06	1.86509e+06	2.9008e+06	3228932	22139740	20322632	17020938	18676676	18286990	26162330	19444680	15291735	2.1589e+06	1.72566e+06
O88351	Ikbkb	Inhibitor of nuclear factor kappa-B kinase subunit beta	IKKB_MOUSE	28058	29392.9	53095.6	26740.4	49771.3	54307.6	19787.9	23616.1	NaN	NaN	NaN	4716.5	NaN	NaN	NaN	6887.39	26800.4	14214	3234.75	19301.9	NaN	2731.39	NaN	NaN	29440	29521.6	28229.8	30923.6	66682.5	40334.5	41260.3	32233.9	NaN	NaN	NaN	NaN	NaN	9192.37	NaN	NaN	13282.4	31995.2	24346.6	41413.4	NaN	NaN
O88379	Baz1a	Bromodomain adjacent to zinc finger domain protein 1A	BAZ1A_MOUSE	NaN	NaN	NaN	NaN	NaN	NaN	NaN	NaN	NaN	NaN	NaN	NaN	NaN	NaN	NaN	NaN	33431.6	8801.46	9657.68	23068.5	NaN	NaN	NaN	NaN	NaN	NaN	NaN	NaN	NaN	NaN	NaN	NaN	NaN	NaN	NaN	NaN	NaN	NaN	NaN	NaN	6546.7	27526.8	12119.8	23866.9	NaN	NaN
O88384	Vti1b	Vesicle transport through interaction with t-SNAREs homolog 1B	VTI1B_MOUSE	65103.5	142710	149464	130889	91308.5	127358	52451.3	80503	41342.9	65994.5	27395.5	54509.5	289323	346267	237417	296896	375524	429484	388425	330798	127941	112002	125086	155140	84367.1	81861.6	26511.5	107959	77735.8	84538	100919	65087.5	40553.4	84503.3	64175.3	109283	270593	370967	295129	219307	442066	625532	456519	515018	156333	79232.9
O88413	Tulp3	Tubby-related protein 3	TULP3_MOUSE	106611	143793	132678	131628	360754	408173	385322	404210	11625.7	15798.5	9496.6	29659.8	20007.4	17804.3	17601.9	27051.4	742175	907010	711594	725076	19820	4763.38	26047.3	51841.2	211278	159407	155999	136103	539743	489125	437610	428345	16175.8	45080.5	42851.1	56045.9	14837.8	18759.6	17586.9	20348.8	670653	872626	924300	878715	13334.6	76997.3
O88425	Nme6	Nucleoside diphosphate kinase 6	NDK6_MOUSE	72187	49398.1	49715.9	89857.5	146101	130323	134626	165495	NaN	15959.2	NaN	NaN	NaN	NaN	NaN	NaN	39119.2	70232.3	54518.6	40795.7	NaN	NaN	NaN	NaN	71658.6	54548	74826.2	46226.1	148154	175778	144561	128990	NaN	5655.37	NaN	NaN	NaN	NaN	NaN	NaN	41191.3	95940.7	74784.6	95473.3	NaN	NaN
O88428	Papss2	Bifunctional 3'-phosphoadenosine 5'-phosphosulfate synthase 2	PAPS2_MOUSE	1.82192e+06	1.25387e+06	1.5809e+06	1.49424e+06	288022	132167	170514	219158	71833.2	81741.9	80555.1	158780	99943.8	57792.2	69583.1	58916.6	35229.2	NaN	36196.6	49590.6	98453.9	73757.6	87543.1	83330.5	1.78243e+06	1.60792e+06	1.93203e+06	1.57315e+06	123784	176937	171001	192631	52326.9	128168	132400	152080	49480.2	79043.6	87568.3	90501.9	7592.39	24014.8	33709.3	47050	71164.8	83667.9
O88441	Mtx2	Metaxin-2	MTX2_MOUSE	106710	47477.9	191787	144068	338471	321354	263496	312892	24409.6	128798	59844	136426	1.26956e+06	2.01134e+06	1.40141e+06	1.73009e+06	1.68614e+06	2.14069e+06	1.55098e+06	1.53925e+06	473075	790000	621256	753228	103559	96111.8	128646	9478.92	288539	330904	300906	281398	81572.7	151100	212526	221079	1.45305e+06	1.56374e+06	1.75011e+06	1.39822e+06	2.25383e+06	2.77774e+06	2.19448e+06	2.54937e+06	981703	840701
O88447	Klc1	Kinesin light chain 1	KLC1_MOUSE	61801.3	60909	29871.8	63110.4	14258.2	22542	9634.58	34115.5	6241.75	4369.24	6534.68	17127.5	9558.02	NaN	NaN	10941.9	39702.3	22570.4	10187.5	17839.4	NaN	NaN	NaN	11012	65353.9	57379.1	42001.4	61933	18688.3	34844.6	31988.4	13087.4	3905.38	11040.6	3607.57	18388	NaN	NaN	5302.35	12682.9	12729.5	17309	15085.2	41169.5	NaN	NaN
O88448	Klc2	Kinesin light chain 2	KLC2_MOUSE	9865.5	11916.3	19161	13556.7	16191.9	18566	17911.5	15758.1	7379.46	8419	10385.8	11376.1	7917.24	3688.27	6170.45	6545.69	43148.3	35506.6	39492.9	30087.9	8783.61	9784.26	9961.43	18387.9	NaN	NaN	15777.3	16397.1	20150.6	25647.1	16425.2	20229.6	6943.34	8444.52	10168.5	10466.8	4053.7	6355.69	NaN	8392.22	34179.7	36521.4	47116.7	41624.9	11908	11066.4
O88455	Dhcr7	7-dehydrocholesterol reductase	DHCR7_MOUSE	NaN	NaN	NaN	NaN	60051.7	29794.6	21355.2	41308	7394.08	24540.6	NaN	NaN	308423	310892	174597	213894	225505	209125	153401	172362	44888.2	64843.7	37176.2	74879.6	NaN	NaN	NaN	NaN	38498.3	40210.8	39725.3	36768.3	NaN	25574.8	29045	NaN	163251	215824	140914	208494	145248	192547	243468	229256	44109.4	38801.5
O88456	Capns1	Calpain small subunit 1	CPNS1_MOUSE	357932	824848	274586	348749	84050.8	56322.9	82119.2	75767.4	83165.5	104839	78496.2	149573	84359.7	69688.5	59635.3	83402.1	36324.1	33436.8	66466.7	126281	141293	103127	69266.4	257348	386898	373640	404921	642375	60750.5	116557	82472.2	94818.2	67772.8	149256	122280	163082	41880.5	102692	154889	193043	50912.1	151900	37550.9	120051	36170.5	73396.6
O88477	Igf2bp1	Insulin-like growth factor 2 mRNA-binding protein 1	IF2B1_MOUSE	38689.4	38641	35533	58454.7	72470	90228.6	66867.7	106368	NaN	4645.16	NaN	5771.45	NaN	NaN	NaN	NaN	121154	183691	109773	124450	NaN	NaN	NaN	NaN	62849	55784.1	40691.6	34130.1	85522.4	90792.5	79402.6	76651.6	NaN	6242.32	NaN	NaN	NaN	NaN	NaN	NaN	87201.9	117577	142845	156429	NaN	NaN
O88487	Dync1i2	Cytoplasmic dynein 1 intermediate chain 2	DC1I2_MOUSE	287654	228111	324442	346061	362362	398604	390557	452788	51941.6	55974.4	41289.9	72371	130513	126249	139464	141055	243974	252696	250304	230277	121733	76675.6	73909.5	125121	442075	378862	395907	346824	494625	516862	515235	442241	38220.8	112485	85544.7	100505	128465	159491	169335	96877.6	208190	272801	313960	258218	67715.9	74511.3
O88492	Plin4	Perilipin-4	PLIN4_MOUSE	223488	80194.8	131915	197175	179880	89955.3	53557.4	161683	168532	86937.7	65253.5	378007	49261.2	NaN	NaN	4361.7	56237.5	9697.82	NaN	38208.1	126969	15358.6	11038.7	130764	85625.9	81958.1	108808	166051	64832	72549.2	52478.9	103290	45497.5	180772	136102	231427	NaN	NaN	NaN	23967.7	NaN	9683.38	NaN	42532.3	10437.6	29918
O88502	Pde8a	High affinity cAMP-specific and IBMX-insensitive 3',5'-cyclic phosphodiesterase 8A	PDE8A_MOUSE	107049	164617	146268	222147	80601.7	46565.3	51716.8	75069.3	38061	41803.7	40288.7	28028.1	127907	82007.2	142232	151174	87169.2	84480.8	100517	73720.5	179396	135898	154316	250387	180139	178271	175043	158493	46160.6	44995.1	68068.7	101337	31581.6	27679.9	28440.9	32995.7	102193	70842.4	142682	69475.9	77428.1	101455	132931	132887	246340	182980
O88507	Cntfr	Ciliary neurotrophic factor receptor subunit alpha	CNTFR_MOUSE	NaN	NaN	NaN	NaN	NaN	NaN	NaN	NaN	NaN	NaN	NaN	NaN	14788.7	NaN	NaN	NaN	17605.4	NaN	NaN	20959.5	NaN	NaN	NaN	NaN	NaN	NaN	NaN	NaN	NaN	NaN	NaN	NaN	NaN	NaN	NaN	NaN	23053.9	53136.5	NaN	NaN	NaN	NaN	NaN	NaN	NaN	NaN
O88508	Dnmt3a	DNA (cytosine-5)-methyltransferase 3A	DNM3A_MOUSE	30117.9	11119.9	11846.1	26401.2	16592.9	10330.7	9909.11	63755.8	6303.51	NaN	1852.52	4351.67	19493.6	NaN	NaN	NaN	125825	115999	126710	117405	487907	NaN	523537	591098	36551	45240.1	19982	24128.8	15654.5	67208.2	62192.4	9029.26	1576.42	5592.1	4365.33	8680.24	NaN	NaN	1198.45	1215.1	95620.9	139985	147995	159288	NaN	697370
O88512	Ap1g2	AP-1 complex subunit gamma-like 2	AP1G2_MOUSE	141558	114436	119235	178994	623273	804661	750578	719777	138586	442809	257892	585135	496451	469969	436552	548689	1.07683e+06	1.50461e+06	1230500	1.90539e+06	9322941	8645730	10675961	12449244	146018	142695	139737	154737	806894	869602	756429	569341	340383	638465	551345	661850	369444	443338	434769	454309	1279854	1.56445e+06	1.31514e+06	1.28528e+06	15122478	14696661
O88520	Shoc2	Leucine-rich repeat protein SHOC-2	SHOC2_MOUSE	87798.7	74678.6	92527.1	82170.5	569188	682432	486506	559164	21405.5	41878.9	48658.5	163010	62888	14848	20849.4	62097.2	731374	424431	493717	543803	135287	94283	104120	105570	115208	123609	117270	98568.1	565375	646086	713082	605467	42042.5	70047.1	67662.6	69589.7	15397.4	83561.2	53841.9	71601.8	408536	736473	505122	735097	126730	59817.7
O88522	Ikbkg	NF-kappa-B essential modulator	NEMO_MOUSE	37042.5	35055.3	30422.5	38357.1	28904.4	29192.4	25645.2	33249.6	6650.61	5908.58	NaN	NaN	NaN	NaN	NaN	NaN	NaN	NaN	NaN	19981.9	NaN	NaN	NaN	NaN	35576.3	38154	38364.9	30820.1	34906.3	40277.3	23570.3	30337.1	NaN	NaN	NaN	14009.9	NaN	NaN	7066.1	4323.45	23030.5	24784.7	19152.2	23852.6	NaN	NaN
O88531	Ppt1	Palmitoyl-protein thioesterase 1	PPT1_MOUSE	242917	122223	177772	161533	133337	104217	111002	108615	162627	153495	129672	151526	150033	106053	81740	113686	18644.7	27868.9	33593.4	52741.8	25032.3	NaN	NaN	NaN	212007	162672	138035	300434	92984.5	138219	108608	121448	118824	162269	134342	150293	93080.6	117188	83286.6	97597.8	31177.7	22054.3	20212.9	23549.3	NaN	NaN
O88532	Zfr	Zinc finger RNA-binding protein	ZFR_MOUSE	121014	95360.8	82875.5	104145	161563	110777	98539.5	158882	2324.1	NaN	NaN	13348.8	NaN	NaN	NaN	NaN	277981	226473	276434	182134	78719.9	30675.4	46078.7	77123.7	151138	144669	115302	119694	112246	175110	119887	136448	4670.37	20580.7	18309.3	11007.4	4893.92	NaN	NaN	NaN	147519	237518	305182	382949	71468	65392.3
O88533	Ddc	Aromatic-L-amino-acid decarboxylase	DDC_MOUSE	1.7212e+06	1.29964e+06	1.37539e+06	1.35176e+06	108209	27186.7	18421.5	23362.3	16645	38799.3	21163.5	34757.3	NaN	NaN	NaN	4842.71	NaN	NaN	NaN	17059.8	NaN	NaN	NaN	NaN	1.52924e+06	1216046	1.22452e+06	1.26273e+06	NaN	276.938	30042.5	12753.8	30350	62488.3	65721	56420.8	NaN	NaN	NaN	6258.82	NaN	NaN	NaN	NaN	NaN	NaN
O88543	Cops3	COP9 signalosome complex subunit 3	CSN3_MOUSE	263089	230259	222780	246231	99790.5	55031.6	67266.1	70335.5	19817.7	18682	11754.9	35219.4	51983.7	4991.98	NaN	6485.24	77205.2	36488.1	34105.5	51715.5	61790.6	22153	17706.1	55282.5	257160	276918	219764	237236	41960.7	97547.5	70576.8	94412.9	15686.7	40469.6	34088.3	46309.2	7426.48	3110.1	10234.2	3528.24	33596.6	55825.9	46400	78545	23585.5	27867.3
O88544	Cops4	COP9 signalosome complex subunit 4	CSN4_MOUSE	550266	437009	448856	418925	133423	103892	92199.4	120769	53712.2	46170.5	33468.8	69767.1	104860	51463.9	41894.6	25325.6	125313	137313	66638.9	109462	34664.9	66379.7	10695.9	15203.1	524708	489269	506650	485785	92566.3	138422	109383	132418	33874.6	69039	59217.5	103205	31158.1	78041.8	514870	59283.3	60447.4	59174.2	83081.9	129304	10860.8	NaN
O88545	Cops6	COP9 signalosome complex subunit 6	CSN6_MOUSE	93625.8	121987	148297	143619	59780.7	51358.6	28007	55810.9	11882.7	9375.24	5007.01	31695	16401.1	5248.37	8699.19	5287.56	27747.4	4775.66	NaN	20147.5	8403.91	NaN	NaN	NaN	141657	187252	190783	155230	32145.9	66515.1	43629.6	49750.3	NaN	33908.8	23147.5	9310.99	4950.66	NaN	4850.7	14675.9	21846.8	12242.2	16196.3	22065.6	NaN	NaN
O88552	Cldn2	Claudin-2	CLD2_MOUSE	25016.7	32193.3	50298.6	44416.6	67707.5	62729.9	79042.4	81678.9	7189.7	48779.8	21063.7	69258.6	943099	1.37397e+06	1.14187e+06	1970080	296165	307717	198315	328828	110531	183904	170421	183666	60970	101001	89232.4	45894.1	57776.1	99902.7	90198.2	71767.9	28716.2	100077	86770.4	117337	1.2922e+06	921113	1.23408e+06	1.51697e+06	311154	278168	306893	362278	283217	173606
O88554	Parp2	Poly [ADP-ribose] polymerase 2	PARP2_MOUSE	NaN	NaN	NaN	NaN	NaN	NaN	NaN	NaN	NaN	NaN	NaN	NaN	NaN	NaN	NaN	NaN	39678.1	43824.2	39054.8	27789.3	4974.71	3213.44	3812.56	6933.85	NaN	NaN	NaN	NaN	NaN	NaN	NaN	NaN	NaN	NaN	NaN	NaN	NaN	NaN	NaN	NaN	25046.5	31011.7	32197.8	33519.4	NaN	NaN
O88559	Men1	Menin	MEN1_MOUSE	NaN	NaN	NaN	NaN	126066	91058.4	116688	106606	10097.7	14592.7	NaN	21258	NaN	NaN	NaN	NaN	61966.2	37434	38127.5	42077.2	NaN	NaN	2239.79	NaN	NaN	28656.2	NaN	NaN	136150	112641	102215	92845.1	9301.62	NaN	18729.3	NaN	NaN	NaN	NaN	NaN	33014.2	52719.1	54123.6	53278.8	NaN	NaN
O88569	Hnrnpa2b1	Heterogeneous nuclear ribonucleoproteins A2/B1	ROA2_MOUSE	9976092	6.48236e+06	7.62583e+06	7.71889e+06	13531498	8900751	9552129	12234714	1.31772e+06	1.0145e+06	963546	1.60044e+06	669068	438169	486231	660451	32181800	21750740	25062646	21763696	3.79927e+06	1.11536e+06	1373467	3.51012e+06	13156193	11302039	9752018	9234939	10534110	12411975	9397187	13057611	1.38044e+06	1.90172e+06	1.94237e+06	1807010	485608	735720	587993	588127	17966658	21275960	23949672	31033948	1.70427e+06	2.32633e+06
O88573	Aff1	AF4/FMR2 family member 1	AFF1_MOUSE	NaN	NaN	NaN	NaN	21818.4	19793.2	21054.8	30818.4	1408.99	NaN	NaN	6798.67	NaN	NaN	NaN	NaN	14146.6	NaN	NaN	NaN	NaN	NaN	NaN	NaN	NaN	NaN	NaN	NaN	25424.1	22889.3	22305.9	28018.7	NaN	NaN	NaN	NaN	NaN	NaN	NaN	NaN	9217.67	17888.2	NaN	NaN	NaN	NaN
O88575	Slc6a20b	Sodium- and chloride-dependent transporter XTRP3B	S620B_MOUSE	73688	38538.2	50367.6	61077.5	20222.5	11266.1	9083.19	NaN	NaN	NaN	NaN	5766.99	63936.7	87044.1	58882.3	71085.1	33126.3	20852.5	17868	26665.5	NaN	NaN	NaN	NaN	66371.8	51261	51721.4	55547.8	14546.9	18233.2	16176	15061.1	NaN	NaN	NaN	8662.73	61295.8	105262	116766	66472.6	19309.6	38376.1	28954	46311.5	NaN	NaN
O88587	Comt	Catechol O-methyltransferase	COMT_MOUSE	1752015	1.20202e+06	1152671	1.44603e+06	314493	252250	130332	224006	147872	204017	95276	262378	1615319	1.58455e+06	1.07114e+06	1.49096e+06	332502	207815	146315	306576	4907.34	30171.9	30231.6	33759.7	1.89989e+06	1.82162e+06	1.56172e+06	1.3354e+06	216342	283689	218800	221196	168456	397506	292150	380793	1.32325e+06	1746016	1414415	1.35305e+06	202423	347995	226246	371007	42197.8	5130.5
O88622	Parg	Poly(ADP-ribose) glycohydrolase	PARG_MOUSE	NaN	23425.4	32149.2	35959	306150	375256	279213	330472	NaN	NaN	NaN	NaN	NaN	10942.6	9265.22	11692.1	120962	49326.3	68150.5	97226.4	4892.2	NaN	NaN	30066.6	37322.5	41857.2	23900.1	24191.8	277390	350281	402020	357695	NaN	NaN	4702.4	NaN	NaN	NaN	NaN	NaN	44603	101572	89575.4	135504	NaN	2278.28
O88623	Usp2	Ubiquitin carboxyl-terminal hydrolase 2	UBP2_MOUSE	430797	278367	388330	379674	509981	358707	297509	414414	167180	309841	152307	291669	57070.2	27600.1	12137	56739.2	165969	171231	136842	150706	14081.4	21531.5	NaN	49494.8	524124	437587	443724	371702	370203	556610	413896	463987	275506	534415	439806	478004	49899.4	NaN	32217.2	20352.1	178917	148956	185885	200633	24134.3	NaN
O88630	Gosr1	Golgi SNAP receptor complex member 1	GOSR1_MOUSE	42678.4	3695.34	13384	47045.1	41610.1	23236	NaN	34312.6	7420.26	8314.45	NaN	NaN	NaN	17297.2	9330.1	NaN	94669.3	79503.8	97228.9	61652.6	12688.7	NaN	13267.6	12491.2	40210.4	38525	49147.8	57517.7	61247	39129.4	39898.6	NaN	9663.78	NaN	NaN	14664	NaN	1732.02	NaN	NaN	111868	121191	92797.7	145749	8242.96	2157.63
O88643	Pak1	Serine/threonine-protein kinase PAK 1	PAK1_MOUSE	528811	632801	550523	586155	211750	198949	209882	226590	74199.7	67793.9	56054.1	80109.4	57960.1	31397.5	38467.6	30781.2	52054.9	67775.9	53389.2	45163.5	16677.4	8863.49	NaN	18270.7	669237	652859	838725	628525	208800	292905	220035	206287	57546	101032	85681.7	118543	42894.7	63862.3	40955.2	60911.7	60446.1	80127.2	73006.1	101479	13089.6	12054.8
O88653	Lamtor3	Ragulator complex protein LAMTOR3	LTOR3_MOUSE	351484	216469	194195	268496	68726.2	102785	46391.3	131552	20839.1	31567.7	22054.8	37941.9	227841	245086	194902	233130	71765.7	54358.2	46601.3	118979	81910.2	50747.5	38881.2	114839	309248	280793	282960	240655	129276	103874	99466.7	71664.6	26662.7	28344.8	48267.1	57448.2	155119	290425	209131	210828	53537	25233.6	96681.8	145396	87100	67229.4
O88665	Brd7	Bromodomain-containing protein 7	BRD7_MOUSE	NaN	27546.8	NaN	30317.3	87245.1	57976.5	20725.9	76681	NaN	NaN	NaN	4438.43	NaN	NaN	NaN	NaN	149710	90209.2	109455	111691	15354.9	NaN	NaN	12251.8	NaN	NaN	NaN	NaN	50551.4	60007.7	54303.8	69792.9	NaN	1976.46	NaN	NaN	NaN	NaN	NaN	NaN	89145.1	119016	94880.1	103841	11200.5	13149.4
O88668	Creg1	Protein CREG1	CREG1_MOUSE	70269.2	47555.7	48731.6	62444.9	11872.3	NaN	6766.08	14211.1	NaN	8558.92	7545.62	9247.16	14385.1	NaN	NaN	13420.5	10505.9	8636.43	NaN	NaN	NaN	NaN	NaN	NaN	64986.1	53727.9	66993.4	59067.9	14812.8	NaN	19560.2	15997.3	7759.35	13986.2	9585.31	13746.5	14830.5	15838	NaN	NaN	8699.35	NaN	NaN	NaN	NaN	NaN
O88685	Psmc3	26S proteasome regulatory subunit 6A	PRS6A_MOUSE	967832	797768	767492	931349	263786	161629	193039	258546	48415	53508.6	30683.8	72126.7	157692	144008	145895	142696	222103	122207	116416	173019	152264	67131.9	81627.7	197854	1.04961e+06	1.06075e+06	869441	834838	215275	279249	229616	237395	52090.9	95647.9	73327.8	91568.4	113792	150342	170339	178775	108419	167246	164756	239847	50997.8	62808.6
O88696	Clpp	ATP-dependent Clp protease proteolytic subunit, mitochondrial	CLPP_MOUSE	1.06138e+06	801418	1.26086e+06	1.29825e+06	158714	192422	126508	203411	208597	372928	252612	443987	668169	845380	704212	539808	177591	156805	128312	142273	45845.9	NaN	NaN	16506.7	863739	1.02177e+06	907178	714050	201644	252314	248154	156465	282178	511484	491679	667038	756614	867126	916590	903158	145111	210692	131591	237524	NaN	NaN
O88697	Stk16	Serine/threonine-protein kinase 16	STK16_MOUSE	NaN	20359.7	6697.81	16893.2	20741.5	19989.2	16220.4	19435	2974.77	37102	NaN	21854	305572	273399	249776	291683	50418.3	47133.5	1052.64	41429.6	NaN	NaN	24778.6	NaN	64736.3	30952.1	14437.9	65123.8	21236.1	23151.1	24653.9	23145.9	65711.6	37885.6	18866.5	66321.6	244451	358730	236569	244749	53724.9	13420.4	30796.2	30218.1	27179.8	NaN
O88712	Ctbp1	C-terminal-binding protein 1	CTBP1_MOUSE	373136	304082	316217	405862	132454	71037.1	113198	112383	57333.1	21352.1	19932.3	56263.1	NaN	NaN	NaN	NaN	289783	23827.1	NaN	11832.8	27370	6597.23	9823.28	NaN	358541	317807	398510	350166	71422.5	107221	79005.2	97956	NaN	38225.3	30649.1	47629.4	NaN	NaN	NaN	2194.98	NaN	18011.6	NaN	7503.48	NaN	NaN
O88735	Map7	Ensconsin	MAP7_MOUSE	47715.5	21282.3	38358.4	40253.8	40511.2	NaN	48812.2	61957.7	NaN	10243.4	NaN	11898.4	NaN	NaN	NaN	NaN	NaN	NaN	NaN	24127.1	NaN	11047	12682.5	17792.4	47277.1	34181.7	34105.6	17821.7	NaN	2274.83	NaN	34471.1	9268.78	11124.6	10414.8	NaN	NaN	NaN	NaN	NaN	17520.7	NaN	38426.3	NaN	27180.3	24035.7
O88736	Hsd17b7	3-keto-steroid reductase	DHB7_MOUSE	52752.3	7504.53	8284.02	7992.11	83193.8	11069.5	61215.4	91790.7	32004.4	54728.3	39973.4	97520.8	416468	480510	408362	330937	89046.5	69446.3	43066	67426.7	92994.2	4613.52	2511	10200.9	8589.49	7133.76	7890.85	6474.2	56746.6	82690.7	68753.8	8715.89	34212.5	98069.6	83243.3	74357.2	342091	351055	412316	382405	66895.7	97381.2	81668.3	102296	6478.08	11594.3
O88738	Birc6	Baculoviral IAP repeat-containing protein 6	BIRC6_MOUSE	131586	108669	115188	124434	88758.7	84496.8	50703.5	94113.7	11359	7977.16	9218.24	23735.5	33943.9	8132.34	20298.4	24696.9	118278	93032.5	87597	114133	45126.4	39450.5	41123	73206.7	149884	145336	159353	119422	82206.4	118769	85915.7	103364	12065.1	16831.7	17920.5	24529.8	6702.6	24758.2	26001.8	23342.4	80352.8	148817	121827	176765	54582.9	45793.6
O88746	Tom1	Target of Myb protein 1	TOM1_MOUSE	172844	167641	192446	203673	78438.8	97639.4	86633.1	98870.3	62286.2	89192.7	69838.7	91157	77506.6	77771	61223.9	93031.7	48000.5	201174	114025	133170	55566.5	86263.9	60406.1	106614	348237	260962	278899	211489	106303	169781	135561	152124	73915	137606	157893	173455	53933.4	92322.9	70262.1	59452.9	161063	232650	215255	238173	97748.2	99711.3
O88792	F11r	Junctional adhesion molecule A	JAM1_MOUSE	113999	104339	159347	147459	107204	187428	112724	215280	123923	239424	162355	256379	1.7066e+06	1.69617e+06	1.81471e+06	1.53631e+06	321286	302596	344714	378723	145605	117433	142973	209203	102642	115738	155392	157889	102067	111103	169700	80769.2	116672	265674	274160	313381	1.57117e+06	1.57358e+06	1594034	1.39733e+06	354710	443482	302651	533264	233311	191869
O88796	Rpp30	Ribonuclease P protein subunit p30	RPP30_MOUSE	90406.4	81340.6	82984.7	103265	208560	146821	158946	213427	NaN	NaN	NaN	NaN	NaN	NaN	NaN	NaN	203471	109663	135134	142372	16284.6	16744.9	6944.9	42113.3	112549	111157	132358	118176	173407	202645	209576	210739	NaN	NaN	NaN	NaN	NaN	NaN	NaN	NaN	37013.3	161990	154399	168482	25950.9	37826.4
O88811	Stam2	Signal transducing adapter molecule 2	STAM2_MOUSE	245993	244777	228744	239589	142281	120109	119277	146275	97542.9	98866.3	85432	124259	91329.1	65127	67328.8	76863.4	59402.4	69267.6	43625.8	87843.4	80826.8	18054	18390.5	NaN	322202	288436	332221	269744	185993	247786	214688	167726	85829.5	222292	172605	198187	46378.8	152056	120948	89661.9	81380.5	139028	58692.8	87177.2	39111.2	NaN
O88819	Fut9	Alpha-(1,3)-fucosyltransferase 9	FUT9_MOUSE	24511.7	19364.7	351640	NaN	42018.5	15126.2	26407.2	38064.3	2767.23	6831.97	37143.8	10949.7	82409.3	64909.4	37342.2	73140.7	45014.1	24722.8	27606.3	24720.4	19134	12242.6	12204.3	21788.6	NaN	462765	NaN	402029	16837.8	28148.4	26598.7	97249.8	NaN	94974.6	NaN	9015.84	51901.6	84513.7	75156.8	66314.5	26654.5	39726.8	33217.9	33093.6	NaN	NaN
O88833	Cyp4a10	Cytochrome P450 4A10	CP4AA_MOUSE	6104.64	20915.7	NaN	NaN	23845.4	77322.4	15804.2	29315.9	NaN	17671.7	NaN	10047.5	177431	282594	174473	170768	51944.8	67633.6	17309.9	63500.3	NaN	NaN	NaN	5519.79	35126.3	8759.95	30862.9	5759.95	97256.1	61941.3	97922.2	NaN	8959.54	17995.1	34961.3	7069.79	316653	246486	388021	147478	79686.8	32411.3	138696	52661.1	NaN	NaN
O88843	Cradd	Death domain-containing protein CRADD	CRADD_MOUSE	95324	64984.6	57910.3	77457.3	NaN	NaN	NaN	NaN	NaN	NaN	NaN	NaN	NaN	NaN	NaN	NaN	NaN	10410.1	NaN	NaN	NaN	NaN	NaN	NaN	65790.6	79982.1	77922.1	68809.2	NaN	NaN	NaN	NaN	NaN	NaN	NaN	NaN	NaN	NaN	NaN	NaN	NaN	NaN	NaN	NaN	NaN	NaN
O88844	Idh1	Isocitrate dehydrogenase [NADP] cytoplasmic	IDHC_MOUSE	9865482	7953123	7858876	9370714	763958	424275	343840	458565	1611760	3163165	1.34241e+06	2.54851e+06	629117	740171	450430	458331	299211	294484	241072	227668	37503.9	22967.5	42609.1	75314	11734213	9765384	9452405	8834126	474805	595417	567825	479741	2733816	4953495	3.90794e+06	4.10178e+06	631791	712014	758852	621068	292142	317580	344577	342403	51074.9	49092.9
O88848	Arl6	ADP-ribosylation factor-like protein 6	ARL6_MOUSE	91613.4	89437.4	97603.6	86865.4	16256.7	3469.32	2305.86	0.293364	26533.4	35257.6	21538.5	33800.1	23109.6	13633.9	29751.1	19677	NaN	NaN	NaN	NaN	NaN	NaN	NaN	NaN	68536.6	66795.2	116451	93892.4	NaN	3429.1	NaN	NaN	31526.5	46835.5	47453.6	47924.9	29805.6	34256.3	38295.2	28360.4	NaN	2127.44	NaN	0.344147	NaN	NaN
O88851	Rbbp9	Putative hydrolase RBBP9	RBBP9_MOUSE	311586	197884	176873	240252	15199.4	NaN	6449.16	22821.9	2648.75	13575.7	11950	16976.7	NaN	NaN	NaN	NaN	NaN	NaN	NaN	NaN	NaN	NaN	NaN	NaN	253097	212119	160966	175542	NaN	25461.9	7409.97	10825.2	13255.6	26946.2	21587.6	31198.1	NaN	NaN	NaN	NaN	NaN	NaN	NaN	NaN	NaN	NaN
O88874	Ccnk	Cyclin-K	CCNK_MOUSE	12354.2	NaN	NaN	NaN	27927.9	21181.1	21392.6	27107.4	NaN	NaN	NaN	NaN	NaN	NaN	NaN	NaN	4292.42	2354.98	NaN	3398.72	NaN	NaN	NaN	NaN	NaN	10853	NaN	2657.1	26350.6	34799.2	24463.1	33203.7	NaN	NaN	NaN	NaN	NaN	NaN	NaN	NaN	2319.75	NaN	3093.59	2042.55	1250.04	NaN
O88876	Dhrs3	Short-chain dehydrogenase/reductase 3	DHRS3_MOUSE	41554.8	44652.7	46020.6	42017.3	63781.3	55768.9	25717.6	60391.5	78136.5	102226	77875.8	184622	467998	524077	515721	508850	259218	176152	182277	198186	43766.5	92022.2	63188.9	74041.4	53523.7	68817.6	53928.7	44757.9	47805.7	90174.7	66088.9	62862.3	101985	235563	161545	243970	405590	567087	517897	523959	175459	343216	279987	334354	50832.5	77030.5
O88895	Hdac3	Histone deacetylase 3	HDAC3_MOUSE	35021.1	28931.4	35619.7	41782.5	23351.4	21321.9	18127.3	24006.3	NaN	NaN	NaN	3968.66	NaN	NaN	NaN	NaN	24474.4	NaN	9266.72	18045.4	14977	8099.55	NaN	6077.46	33366.6	51992	40449.8	45090.8	28260.4	21838.3	33624.5	26117.5	NaN	4767.83	NaN	9101.02	NaN	NaN	NaN	NaN	6495.33	NaN	NaN	NaN	NaN	NaN
O88909	Slc22a8	Solute carrier family 22 member 8	S22A8_MOUSE	111229	146910	206818	148633	197767	188719	198635	173979	48885.2	214162	134122	304203	4329446	4760235	5327481	4779601	139532	147266	161491	253209	112475	161029	202666	211041	177763	206462	209833	157190	217503	179634	276755	203283	106289	246124	311028	354553	3.75615e+06	3.16799e+06	4.62312e+06	3560259	187350	179882	219622	240537	150686	20094.2
O88932	Kcnj15	ATP-sensitive inward rectifier potassium channel 15	KCJ15_MOUSE	27268.6	NaN	NaN	NaN	NaN	19719.2	27178.5	31171.7	6321.11	15180.4	NaN	19430.4	128210	206206	187571	220679	20186.6	487955	292994	425724	56656.2	81635.8	54012.9	152194	NaN	NaN	2146.35	NaN	23993.4	38595	44217.3	34261.2	NaN	2520.51	20847.4	26709.8	131479	162130	190232	156437	280881	117900	462125	336787	60926.3	110398
O88939	Zbtb7a	Zinc finger and BTB domain-containing protein 7A	ZBT7A_MOUSE	NaN	NaN	NaN	NaN	7063.31	4850.96	3997.39	6492.74	NaN	NaN	NaN	NaN	NaN	NaN	NaN	NaN	11955.4	4162.83	8885.96	12121.8	NaN	NaN	NaN	NaN	NaN	NaN	NaN	NaN	4980.8	6164.24	6535.37	4714.89	NaN	NaN	NaN	NaN	NaN	NaN	NaN	NaN	7096.27	12011.7	8136.18	11066.3	NaN	NaN
O88947	F10	Coagulation factor X	FA10_MOUSE	6900.82	9371.78	NaN	5859.64	NaN	NaN	NaN	NaN	NaN	NaN	NaN	NaN	NaN	NaN	NaN	NaN	NaN	NaN	NaN	NaN	NaN	NaN	NaN	NaN	9622.81	9743.36	NaN	6111.65	NaN	NaN	NaN	NaN	NaN	NaN	NaN	NaN	NaN	NaN	NaN	NaN	NaN	NaN	NaN	NaN	NaN	NaN
O88951	Lin7b	Protein lin-7 homolog B	LIN7B_MOUSE	NaN	NaN	NaN	NaN	NaN	NaN	NaN	NaN	NaN	NaN	NaN	NaN	NaN	NaN	NaN	NaN	24968.4	NaN	NaN	NaN	NaN	5904.62	8104.57	17372.3	NaN	NaN	NaN	NaN	NaN	NaN	NaN	NaN	NaN	NaN	NaN	NaN	NaN	7149.77	NaN	10028.2	20196.7	33825.3	29353.2	33955.9	8796.75	NaN
O88952	Lin7c	Protein lin-7 homolog C	LIN7C_MOUSE	296609	369614	328108	355486	245753	393331	423601	367821	203503	306698	275438	333923	581757	636348	549654	625277	663685	1.18342e+06	959191	844020	258446	342155	403039	509014	314786	405954	390260	141886	430824	398298	337117	262329	283364	422047	404002	503444	556277	728682	581395	512228	1.153e+06	1.03813e+06	726193	751119	334270	329923
O88958	Gnpda1	Glucosamine-6-phosphate isomerase 1	GNPI1_MOUSE	2.00279e+06	1.99283e+06	1.56605e+06	1.78217e+06	242866	97505.6	96734	115236	64052.1	69914.4	65668.1	89649.3	110144	104015	103701	123006	18657.7	15219.4	25750.7	40535.8	NaN	NaN	NaN	NaN	2.24256e+06	1.89074e+06	1.96426e+06	1.64362e+06	105562	180183	123684	119482	85901.6	146760	108848	123108	161970	94192.7	121495	149824	8602.49	13321.6	35202.3	61523.8	NaN	NaN
O88967	Yme1l1	ATP-dependent zinc metalloprotease YME1L1	YMEL1_MOUSE	30155.8	84582.4	102164	75615.6	175238	125355	113471	141894	29768.2	79672.2	39766.2	90565.1	389801	534770	414929	493837	350921	300469	244926	277865	83493.4	84104.5	61562.4	100998	78655.6	45548.9	94247.7	77646.9	154581	131371	125800	120416	42733.9	108410	107121	128815	453869	529649	518885	455319	285195	388561	318854	374129	86170.8	53925
O88968	Tcn2	Transcobalamin-2	TCO2_MOUSE	117254	174748	165796	156573	924548	1.11295e+06	854188	985601	47051	88448.2	59878.4	128113	188712	235608	176343	225309	904976	1341628	865635	861861	82829.9	84583.6	88899	72077.8	115730	190488	185374	117015	940975	1.0151e+06	964239	862205	68849.2	155675	139031	169407	177452	235099	197925	153039	987919	1.17961e+06	1.09123e+06	1.02563e+06	98811.6	139615
O88974	Setdb1	Histone-lysine N-methyltransferase SETDB1	SETB1_MOUSE	34768.1	12095.3	26956.1	12695.2	9971.6	1558.39	7491.86	NaN	NaN	NaN	NaN	NaN	NaN	NaN	NaN	NaN	NaN	NaN	NaN	3758.31	NaN	NaN	NaN	NaN	19167.7	26256.4	16162.8	14106.6	NaN	NaN	NaN	NaN	NaN	NaN	4515.86	NaN	6285.56	NaN	NaN	10676	NaN	NaN	17465.5	NaN	46911.9	NaN
O88983	Stx8	Syntaxin-8	STX8_MOUSE	44591.8	37960.4	43884.6	51009.9	101080	82113.3	70804.6	76051.8	45962.7	67423	55464	59441.3	473446	564584	456224	502847	444443	519529	406998	407407	98576.7	122384	87366.9	188511	48806.5	64314	76341.3	57903.4	69561.8	97285.3	84566.6	37501	53194.8	78317.8	91031.6	97084.4	417254	535508	542256	443526	588356	706759	580312	637627	131661	126250
O88986	Gcat	2-amino-3-ketobutyrate coenzyme A ligase, mitochondrial	KBL_MOUSE	291781	295836	241240	298211	39971.9	64094	41691.8	74302.2	66362.5	129139	97498.9	158998	167646	314920	242508	245172	76323.9	67192.3	40779.6	76027.4	13136.6	44083.5	29995.9	84512.2	275602	267543	243833	243308	48331	168587	53664.2	61074.8	113381	164412	156485	198607	225051	319578	335094	241271	72211.4	53127.2	50465.6	102234	26677.2	14936.6
O88990	Actn3	Alpha-actinin-3	ACTN3_MOUSE	NaN	8468.73	26459.3	NaN	NaN	NaN	NaN	13177	NaN	856.199	NaN	NaN	NaN	NaN	NaN	7122.6	NaN	NaN	11781.2	NaN	NaN	NaN	NaN	NaN	NaN	NaN	33877.5	24231.3	24610.4	NaN	NaN	NaN	4767.12	5362.38	NaN	NaN	NaN	NaN	NaN	3597.26	NaN	NaN	NaN	NaN	86762.2	NaN
O89001	Cpd	Carboxypeptidase D	CBPD_MOUSE	8525.84	NaN	2.22599e+06	1.72953e+06	228760	174174	124252	184195	10543.2	308662	94656.6	232114	414705	481068	351189	412301	255880	297847	229806	278604	64081.5	52180.5	11491.8	60215.5	926881	38874.6	41594.8	2.1195e+06	123692	198053	159860	199039	87650.7	220929	215129	242649	318410	469738	512540	405275	268860	320853	320166	434525	52639.6	4207.24
O89016	Abcd4	ATP-binding cassette sub-family D member 4	ABCD4_MOUSE	14171.9	NaN	NaN	NaN	NaN	NaN	NaN	NaN	NaN	NaN	NaN	NaN	312939	366536	316425	128341	65353.7	48611.4	67013.3	73064.4	NaN	11334.8	NaN	19167.5	NaN	NaN	NaN	NaN	15058.6	38654.9	17788.7	NaN	NaN	NaN	8202.04	NaN	303950	313072	321254	233547	31306.7	88303.2	NaN	128275	6978.3	NaN
O89017	Lgmn	Legumain	LGMN_MOUSE	973666	1131316	858161	1270281	3.07733e+06	3.24916e+06	3.01193e+06	3.18531e+06	97697.9	176112	176291	312891	114256	197540	151342	168107	3329084	2.29996e+06	2.69782e+06	1.55541e+06	538708	265154	373969	569541	1.35974e+06	695693	1.5992e+06	457937	3.23997e+06	2.57318e+06	3.25947e+06	2912139	181031	244335	275821	384856	144024	206335	205255	243420	2.87365e+06	4821455	1.95218e+06	3.02185e+06	479849	591939
O89023	Tpp1	Tripeptidyl-peptidase 1	TPP1_MOUSE	166172	266578	196004	255319	351222	534904	420531	485491	123738	210875	174023	279248	162503	197739	155184	36420.8	170967	161242	226705	226530	45822.1	NaN	22960.2	27947	161101	215495	217686	252785	404890	363527	403317	583663	195219	327262	307306	343519	44080.7	159205	167855	44146.5	245253	216301	153140	235226	10452.9	25822.5
O89051	Itm2b	Integral membrane protein 2B	ITM2B_MOUSE	22039	33631.7	29510	200897	99481.9	39211.6	90367.6	90722	NaN	6638.56	5359.92	12304.6	195487	134532	146988	177872	346758	200468	188153	261385	168847	229574	239263	325122	35652.3	35469.4	159657	13614.5	74749.3	44333.1	90155.4	43297.2	9072.97	40318	37149.2	55082.3	107851	187366	170697	142387	343611	449707	370102	391401	342594	342999
O89053	Coro1a	Coronin-1A	COR1A_MOUSE	272395	250318	188490	210981	1.19519e+06	686340	761495	1.10723e+06	13053.7	7648.39	2604.47	12294.3	53439.7	28109.4	7805.27	24862.2	222690	82242.3	54614.7	131949	36012.8	2854.69	NaN	8639.57	240986	248699	236946	202464	1618535	1.75896e+06	1.00589e+06	1222024	6036.31	20858	11744.7	23051.6	14953.5	29626.2	18438.7	20738.4	73932.4	149357	91170	212819	4151.15	9002.2
O89079	Cope	Coatomer subunit epsilon	COPE_MOUSE	375156	361731	335610	343994	541223	864184	603982	739494	71776.4	109372	75344	186721	163218	148246	125126	143691	473161	435090	260536	429600	177246	172980	152178	234681	487443	399759	452139	390042	870164	688020	768446	666431	89256.3	197381	158773	192265	114359	131939	136535	140134	415544	495037	467488	612854	189086	147977
O89086	Rbm3	RNA-binding protein 3	RBM3_MOUSE	126386	84609.8	108358	76967.5	119419	75916.5	84287.9	117461	28974.5	18428.7	35393.9	37463.3	15152.7	7876.01	10707.9	13531.8	132377	49046.9	62292.3	112094	69336.9	NaN	12901.2	37059.4	105584	95675.8	111190	120692	109379	148965	157997	116719	25296.8	36455.2	51296.2	74798.3	6197.59	12979	14419.6	15021.2	44064.9	54617.3	51755.1	161093	12597.4	19915.9
O89090	Sp1	Transcription factor Sp1	SP1_MOUSE	13010.4	11742.8	10333	12069.2	4505.25	4311.84	4864.33	3611.53	2868.47	NaN	2515.95	2942.49	NaN	NaN	NaN	NaN	5656.2	6584.51	NaN	9043.12	NaN	NaN	NaN	NaN	9447.22	20089.2	12314.6	20338.9	2629.78	2450.79	3363.5	NaN	NaN	NaN	NaN	3524.77	NaN	NaN	NaN	NaN	5221.15	4937.93	5205.15	4178.7	NaN	NaN
O89103	Cd93	Complement component C1q receptor	C1QR1_MOUSE	84211.4	52997.1	45902.5	67812.6	56165.9	37720.1	35373.5	53731.8	NaN	NaN	NaN	NaN	45150.8	26874.9	23702.8	38257.5	88391.5	67527.3	55732.8	91678.7	24061	9943.29	11645.3	44877	58580.5	74532.2	76202.6	60478.6	45965.3	79713.9	67385.8	58836.8	NaN	6223.35	NaN	NaN	20330.3	18959.6	20169.9	25381.3	54489	131091	80075.7	98075.6	14083.4	27963.6
O89104	Sypl2	Synaptophysin-like protein 2	SYPL2_MOUSE	NaN	NaN	NaN	NaN	NaN	NaN	NaN	NaN	NaN	NaN	NaN	1960.37	45689.4	72223.1	44593.3	50273.4	1943.85	NaN	NaN	2466.12	NaN	NaN	NaN	NaN	NaN	NaN	NaN	NaN	NaN	NaN	NaN	3135.78	NaN	1065.71	NaN	1571.51	82933.2	44578.6	46269.7	42831.3	1205.54	2677.4	NaN	2097.27	NaN	NaN
O89106	Fhit	Bis(5'-adenosyl)-triphosphatase	FHIT_MOUSE	209568	243100	161614	364786	29932.6	70606.6	NaN	NaN	161346	294739	250495	335722	259288	1.16328e+06	986759	304934	NaN	NaN	NaN	NaN	NaN	NaN	NaN	NaN	214777	131467	234282	253428	NaN	87182.7	8259.05	9787.37	288920	386055	350599	472966	1.43157e+06	324163	434042	314111	NaN	NaN	339621	NaN	136796	NaN
O89110	Casp8	Caspase-8	CASP8_MOUSE	204313	158052	151151	188328	57456.8	41581.2	43734.3	15049.5	25583.7	17494.9	14629.6	70314.2	104712	NaN	NaN	NaN	58817.6	NaN	NaN	42882.3	NaN	44143.5	NaN	NaN	231495	208495	207525	204932	40421.7	50008.6	34102.5	37665.7	7315.34	58464.8	29745.1	76607.2	63535.7	64622.7	NaN	74672.9	NaN	35070	NaN	NaN	NaN	NaN
O89112	Lancl1	Glutathione S-transferase LANCL1	LANC1_MOUSE	185579	158443	182166	171484	402625	452284	410425	439065	35958.1	51691.1	39202.9	65699.1	25346.4	19245.7	18884	23954.1	195405	155182	182191	171169	NaN	NaN	20168.6	NaN	200184	175870	195653	180013	523169	457781	426080	349971	35703.4	85529	71015.4	97317.8	15371.8	24566.6	22858.3	27171.8	126571	208485	196219	219495	NaN	NaN
O89116	Vti1a	Vesicle transport through interaction with t-SNAREs homolog 1A	VTI1A_MOUSE	143126	60747.8	46340.6	74363.5	158144	92346.8	30144.4	NaN	26563.9	55166.7	27189.4	27219.9	68918.4	151800	62005.5	77780	322461	292831	305373	299297	NaN	26178.1	12994.9	63388.2	113202	77659.5	23155.6	82921.9	120065	149970	43203	124209	25697	45438.2	50476.4	49233.6	67563.7	103276	103688	67340.7	307815	356175	310306	313901	25915.9	NaN
P00158	Mt-Cyb	Cytochrome b	CYB_MOUSE	2060.64	14307.6	35393.4	25057.4	58820	37615	56687.4	57823.8	NaN	28070.2	12273.4	47321.7	341336	435893	314870	379071	157758	133776	163668	132971	16291.2	32938.6	19699.2	23625.2	27726.7	1344.61	36841.1	2052.98	55739	59040.7	70471.1	56151.8	18759.9	40559.2	51723.5	50639.2	438697	448060	480544	746878	130691	135169	93536.5	149150	15379.6	21539.1
P00184;P00186	Cyp1a1;Cyp1a2	Cytochrome P450 1A1;Cytochrome P450 1A2	CP1A1_MOUSE;CP1A2_MOUSE	NaN	NaN	NaN	9513.9	16570.4	NaN	NaN	NaN	NaN	NaN	NaN	NaN	22246.1	NaN	NaN	NaN	39696.7	8141.17	NaN	NaN	NaN	NaN	NaN	NaN	NaN	NaN	NaN	NaN	NaN	NaN	NaN	NaN	NaN	NaN	NaN	NaN	NaN	NaN	NaN	NaN	NaN	13298.4	11382.9	NaN	NaN	NaN
P00329	Adh1	Alcohol dehydrogenase 1	ADH1_MOUSE	4838975	3.88963e+06	3316274	3.69636e+06	312577	135179	91103.3	140659	202751	195672	141921	217246	162502	77133.6	65309.7	76644.1	20333.6	48602.4	NaN	23863.3	19607.8	1982.27	2397.92	NaN	4.42934e+06	3885291	3.46724e+06	3.86523e+06	81643.5	130912	93566.7	122019	117426	308685	212245	383422	69159.9	144734	120849	122148	NaN	NaN	37907.1	31324.2	914.005	NaN
P00375	Dhfr	Dihydrofolate reductase	DYR_MOUSE	731460	641973	573620	694840	87942.8	10570.4	6352.06	30287.5	56827.3	75224.9	63118.1	62649.3	82857.7	67415.1	38042.9	21892.6	48238.5	1351.34	NaN	4515.15	NaN	NaN	NaN	NaN	685302	659666	609312	548594	24938	48428.7	33334.9	10252.1	60397.2	98610.2	77187.3	119142	45233.6	66560.8	57537.4	124896	NaN	NaN	NaN	NaN	6934.07	NaN
P00397	Mtco1	Cytochrome c oxidase subunit 1	COX1_MOUSE	110973	89850.1	210271	147572	315943	218179	204575	344111	21048.3	91889.4	46828.6	149851	2.34996e+06	2.63881e+06	1.9259e+06	2.17867e+06	323945	283985	353429	335799	43744.7	157402	95458.3	83599.9	131014	86661.3	151464	55476.4	332074	354905	322490	205081	66776.3	105810	139873	176668	2.6633e+06	2.60726e+06	1.81479e+06	2056901	342765	499088	290818	609074	142013	76965.6
P00405	Mtco2	Cytochrome c oxidase subunit 2	COX2_MOUSE	552720	432087	886301	718558	791311	1.07777e+06	556084	1.62445e+06	94802.2	152455	66086.4	313332	6110418	8914854	5619049	6864013	2.00308e+06	1.48557e+06	932142	1.82526e+06	425771	729469	1.02261e+06	1315440	442412	612177	1.29997e+06	519122	957182	969955	883252	1090408	199266	413385	417363	533315	4978582	8461112	8720714	6.57445e+06	1.39131e+06	2.12929e+06	1.88248e+06	2.38147e+06	690420	956505
P00416	mt-Co3	Cytochrome c oxidase subunit 3	COX3_MOUSE	18498.6	10670.5	45804.4	40520.8	49548.6	31141.9	13230.1	64200.3	6251.59	10103.1	6722.29	24243.2	467285	719102	416540	333078	52138.2	34852	51213	30251.5	NaN	9947.24	7056.64	8995.05	23827.2	12066	19700.5	7229.11	44827.5	77636.9	35162.7	16844.1	4029.34	11847.6	25512.7	21332.2	512422	656677	457695	277576	42215.6	80440.8	31324.9	124819	9338.93	5477.94
P00493	Hprt1	Hypoxanthine-guanine phosphoribosyltransferase	HPRT_MOUSE	671967	483040	503527	496827	57788.8	10892.3	3127.71	34162	85383.5	102294	10004.7	141844	55304.5	43335.7	32804.7	41022.3	26228.3	NaN	NaN	22343.4	NaN	73943.8	NaN	5889.25	638107	709653	648472	592738	9761.03	37094.3	22171.4	32861.7	77811	179510	133232	183456	34387.9	52315.9	NaN	45065.9	15455.9	6017.74	22726	28830.5	NaN	NaN
P00520	Abl1	Tyrosine-protein kinase ABL1	ABL1_MOUSE	NaN	653.381	NaN	NaN	903.946	2899.34	1871.53	671.28	NaN	NaN	NaN	NaN	NaN	NaN	NaN	NaN	NaN	NaN	NaN	NaN	NaN	NaN	NaN	NaN	NaN	NaN	NaN	NaN	1733.76	3068.47	2616.02	2113.64	NaN	NaN	NaN	NaN	NaN	NaN	NaN	NaN	NaN	NaN	NaN	NaN	NaN	NaN
P00848	Mtatp6	ATP synthase subunit a	ATP6_MOUSE	53988.2	45869.1	40932.7	35320	39480.2	27321.3	33433.7	41016	NaN	7076.37	5576.55	22169	116832	144873	99318.7	138068	124557	81350	97576.9	116285	20280.8	6182.94	38165.9	NaN	36288.2	52400.8	69185.9	NaN	32523.9	47409.5	50764.8	29183.4	4474.27	17765.8	NaN	31221.2	120514	135144	121682	167314	93754.1	121642	104231	110185	45129.6	20818.8
P00920	Ca2	Carbonic anhydrase 2	CAH2_MOUSE	8601492	6565384	7.56993e+06	7339701	371026	156261	81949.5	173313	418708	653559	439765	429933	513755	494492	281886	273832	58221.1	62064.3	47710.3	70953.4	12543.5	13477.4	10590.8	16622.6	6225028	3871953	5.5364e+06	4.38069e+06	145670	190213	130178	195139	401183	744600	661442	847579	388940	536156	331734	385008	43136.3	88400.6	55918.6	69983	19119.8	10924.1
P01027	C3	Complement C3	CO3_MOUSE	2898534	2.50357e+06	2.31404e+06	2795671	863435	660288	576481	779839	171811	546255	213853	832080	520731	535657	254237	452238	347199	519526	348498	830355	4.12524e+06	1.88634e+06	3.70031e+06	4907986	4288022	3.16944e+06	2.8733e+06	3230339	1.29679e+06	1.37107e+06	758558	767396	433830	1.00538e+06	967700	1.22004e+06	386293	605403	309750	314591	494471	513693	406973	405986	20824958	11838940
P01029	C4b	Complement C4-B	CO4B_MOUSE	484848	373980	267322	321412	1.05743e+06	1.60322e+06	751904	1082239	41513	64000.1	32369.1	82302.8	193975	176309	151429	113063	884035	1.42986e+06	711569	890134	380295	445950	388752	373288	462515	620545	413149	398104	1662720	1.70082e+06	1.66829e+06	1.19535e+06	51511.7	134318	119517	119112	103568	191797	122861	115758	1147879	1354555	1.75264e+06	1220808	731054	559565
P01132	Egf	Pro-epidermal growth factor	EGF_MOUSE	119245	122916	150976	139790	96682	77337.4	74566.7	94781.9	14284.4	38868.2	20131.3	52417	97180.6	98402.3	74127.8	64552.3	69629.7	91526.2	82580.4	89078.4	67102.7	92461.1	75880.8	138261	194083	147285	173722	163216	144713	122553	115979	119831	36691.2	68581	55874.1	55097	107063	111008	104846	96424.7	72740.2	92980.7	138401	106224	126257	158790
P01592	Jchain	Immunoglobulin J chain	IGJ_MOUSE	NaN	12482.5	19009.9	12449.9	NaN	20175.4	33738.9	22634.4	NaN	NaN	NaN	3854.88	NaN	NaN	NaN	NaN	11045.5	12607.2	25768	18291	16629.5	14035.4	37490.3	26393.4	8085.35	7199.82	5787.67	9734.13	18424.9	NaN	16928.8	26979.6	NaN	NaN	NaN	NaN	NaN	NaN	NaN	NaN	11178.3	17153.1	13432	14618.4	23520.2	19638.8
P01633	Igk-V19-17	Ig kappa chain V19-17	KV5A1_MOUSE	NaN	NaN	NaN	23908.9	NaN	NaN	NaN	NaN	NaN	NaN	NaN	NaN	NaN	NaN	NaN	NaN	NaN	28795.2	29065.8	25969.7	NaN	NaN	NaN	NaN	16908.9	27921.4	16060.5	NaN	19400.6	NaN	18735.7	NaN	NaN	NaN	NaN	13988.4	NaN	NaN	NaN	NaN	23448	22953.1	NaN	NaN	NaN	NaN
P01756;P01757;P06330		Ig heavy chain V region MOPC 104E;Ig heavy chain V region J558;Ig heavy chain V region AC38 205.12	HVM12_MOUSE;HVM13_MOUSE;HVM51_MOUSE	3558.32	4052.02	92926.7	3329.21	75044.7	57292.1	105176	62889.2	NaN	NaN	NaN	NaN	NaN	NaN	NaN	NaN	NaN	NaN	28464.3	NaN	NaN	NaN	NaN	NaN	6263.21	2998.36	4178.88	37481.1	58182.7	48825.8	58502.5	93385.3	NaN	NaN	NaN	NaN	NaN	NaN	NaN	NaN	NaN	NaN	NaN	NaN	NaN	NaN
P01831	Thy1	Thy-1 membrane glycoprotein	THY1_MOUSE	NaN	NaN	4688.02	7192.72	24398	NaN	4746.82	26539.3	22770.9	NaN	4277.86	28554.9	816450	108979	77949.3	313009	299341	13212.6	7815.75	352776	108907	40721.2	21109.1	283275	8119.62	17704.8	11122.1	27639.7	NaN	10018.2	NaN	21405.7	3477.02	7324.43	8229.28	8271.69	45752.7	105528	93155	414591	6557.3	44852.1	6870.24	394896	39199.5	77288
P01837	Igkc	Immunoglobulin kappa constant	IGKC_MOUSE	249107	217008	354469	208373	366766	298482	452092	273393	48075.6	26976.6	41686.2	31179.8	26748.5	4487.4	18492.7	5553.02	117355	126162	173610	103696	104607	81343.9	191712	104590	228889	166471	240107	329342	388237	202628	257829	459663	26024.8	19992.6	26503.5	59017.4	7117.16	6463.25	3524.05	21029.1	78236.7	75920.9	73511.3	100375	138712	79936.4
P01844;P01845	Iglc2;Iglc3	Ig lambda-2 chain C region;Ig lambda-3 chain C region	LAC2_MOUSE;LAC3_MOUSE	2144.31	4079.51	2766.66	NaN	4019.99	6077.21	4904.3	2528.91	NaN	NaN	NaN	NaN	NaN	NaN	NaN	NaN	2056.51	3037.58	3113.99	1516.28	NaN	NaN	NaN	NaN	3359.76	NaN	NaN	3163.75	2556.06	7707.39	8719.07	8489.37	NaN	NaN	NaN	NaN	NaN	NaN	NaN	NaN	NaN	7110.3	3472.45	4645.97	NaN	NaN
P01867	Igh-3	Ig gamma-2B chain C region	IGG2B_MOUSE	206141	220802	302792	168951	168802	142815	260611	163640	11173.6	11569.5	13245.9	16841.2	17250.5	NaN	19570.7	35243.4	82438.5	NaN	87388.8	99549.7	7953.04	NaN	34976.6	NaN	194445	124347	193650	143034	396418	144271	144053	145159	7490.89	NaN	10484.9	17592.9	13890.4	NaN	11003.5	31106.4	NaN	NaN	179289	NaN	NaN	NaN
P01869	Ighg1	Ig gamma-1 chain C region, membrane-bound form	IGH1M_MOUSE	1101250	1.15818e+06	1.19636e+06	580634	827406	791115	797085	410478	73457.3	55212.9	42305.2	52654.6	68746	6244.17	28337.2	10824	147415	73489.5	62528.5	61262.3	47160.9	42874.1	6648.99	26219.5	1135907	715859	1.03135e+06	1.66816e+06	1.03387e+06	560248	802605	1.57439e+06	54404.5	45685.6	64970.8	203691	11180.9	NaN	21710.1	77197.6	97455.9	41389.8	79936	259084	40576.8	8509.74
P01872	Ighm	Immunoglobulin heavy constant mu	IGHM_MOUSE	105627	138446	389135	136760	464996	598273	1.37821e+06	679559	12335.2	17697.8	50529.6	38061.2	61309	37429	112629	51674.6	383695	354079	1.27757e+06	436156	364333	261031	1.16918e+06	427444	105397	122626	118431	151428	442236	459816	422674	704435	13410.3	26265.5	30717.9	38960	33324.3	22371.7	5414.9	49425.4	312879	372782	416052	456279	397080	440820
P01897	H2-L	H-2 class I histocompatibility antigen, L-D alpha chain	HA1L_MOUSE	71410.8	51466.2	53829.9	65270.7	91716.5	50371.9	46314.6	62353.5	80611.9	61334	53792.9	76725.7	1.36928e+06	725950	545446	702367	400126	210453	162632	321237	139499	81892.7	82240.6	124430	47782.8	70078.5	66162.3	64469.9	44632.2	57959.9	54660.2	47948.5	60217.6	116798	83500.7	106743	458927	762682	633530	683273	204083	296363	201554	272296	117500	NaN
P01898	H2-Q10	H-2 class I histocompatibility antigen, Q10 alpha chain	HA10_MOUSE	251261	184717	126148	143641	27677.7	63514.8	15425.1	52393.2	9847.01	16924.6	NaN	9769.29	19636.9	12295.2	NaN	NaN	24073.6	NaN	38797	56929.2	87327.8	78927.5	72451.8	89119.6	130530	227060	153538	250534	43285.2	51930.6	29565.5	24757.7	11886.4	16475.6	19083.8	18890	NaN	10267.8	NaN	NaN	NaN	26752	53797.5	36447.5	126731	131503
P01901	H2-K1	H-2 class I histocompatibility antigen, K-B alpha chain	HA1B_MOUSE	61665.4	72298.9	NaN	52584.2	110108	36730.6	31520.3	40161	30644.5	32770.3	22897.4	40851.6	606427	369953	285702	307699	327767	105201	120952	190309	166806	75263.8	66197.9	158207	19493.2	2077.78	52765.6	84629.6	24624.2	42365.7	38517.3	38951.8	32891.5	62613.5	45148.8	60392.3	213946	422499	343360	310759	120084	229243	134404	270902	126690	164182
P01921;P06344	H2-Ab1;	H-2 class II histocompatibility antigen, A-D beta chain;H-2 class II histocompatibility antigen, A-U beta chain	HB2D_MOUSE;HB2U_MOUSE	8583.19	7177.52	NaN	8172.4	20727	7832.66	5054.65	11228.3	1316.79	NaN	NaN	NaN	41092.6	18006.4	11076.1	14066.9	23546	7084.46	5178.98	14386.2	NaN	NaN	NaN	NaN	11431.2	6649.84	NaN	8586.48	9447.89	14153.5	7159.45	11844.7	NaN	2144.7	NaN	NaN	9220.67	16866.9	14486.2	17452.5	4893.19	8547.33	5232.07	13128.8	NaN	NaN
P01942	Hba	Hemoglobin subunit alpha	HBA_MOUSE	120353752	153783136	114538096	145412784	9268088	6436027	8.33019e+06	7684232	16900708	13979355	10770763	8566764	2.21327e+06	2.50289e+06	2.22505e+06	1.22061e+06	1.46824e+06	1231851	859232	1.01418e+06	3.66511e+06	1.94368e+06	1.66876e+06	1.32572e+06	53577988	63493136	101599584	112232088	1.71996e+06	4.11549e+06	2.60948e+06	8680321	3.67253e+06	11767302	7.65431e+06	17450454	929042	1.95818e+06	1358434	3.50694e+06	493647	958889	706651	1.52335e+06	1.60443e+06	1.58898e+06
P02088	Hbb-b1	Hemoglobin subunit beta-1	HBB1_MOUSE	466955840	724113728	530117376	399842816	61153584	20925648	24082224	23320198	2.95397e+06	5.38396e+06	43813884	29341006	18579848	23130860	NaN	11854104	7.65847e+06	4374626	3.39259e+06	4635972	8987800	4.31628e+06	3.86152e+06	3.35652e+06	176430192	339597728	328676032	629609216	3.76334e+06	15900163	10367819	32286980	12747952	42664416	30702812	58957820	5152604	1.96261e+06	14380469	28602790	1316342	4803987	2.74869e+06	7399284	2.36313e+06	NaN
P02301;P84244	H3f3c;H3f3a	Histone H3.3C;Histone H3.3	H3C_MOUSE;H33_MOUSE	NaN	NaN	NaN	NaN	NaN	NaN	NaN	NaN	NaN	NaN	NaN	NaN	NaN	NaN	NaN	NaN	NaN	18071	NaN	45697.1	NaN	NaN	NaN	8803.86	NaN	NaN	NaN	NaN	NaN	NaN	NaN	NaN	NaN	NaN	NaN	NaN	NaN	NaN	NaN	NaN	55547.2	47339.3	NaN	55982.5	NaN	NaN
P02463	Col4a1	Collagen alpha-1(IV) chain	CO4A1_MOUSE	NaN	114466	NaN	19732.7	32369.3	92241.9	76069.3	47407.7	NaN	164622	76180	359989	62280.5	100312	93610	160250	36229.9	36372.1	66898.8	620372	3.41621e+06	5086150	6.90119e+06	6283163	NaN	NaN	NaN	NaN	48136.1	45681.4	45632.2	49755.5	194111	390197	401132	446856	71811.2	70575.3	101401	74811.1	54618.4	43589.2	47945.6	49663.1	7542167	9717549
P02468	Lamc1	Laminin subunit gamma-1	LAMC1_MOUSE	1.15339e+06	1.04853e+06	1.12119e+06	1.44452e+06	3.79837e+06	3848301	3.95344e+06	4.24405e+06	677209	2182503	987643	2991107	2.11126e+06	1.30779e+06	1.41427e+06	2.59608e+06	6.72551e+06	7268702	7622332	12047462	76645960	56032512	75019232	86022784	1.04134e+06	1.05086e+06	1.19621e+06	916004	3863182	4705101	4.30921e+06	4.01093e+06	1.4027e+06	3.28785e+06	4.13486e+06	3.6745e+06	979473	1.62898e+06	1.44807e+06	1.61381e+06	6142081	7755907	7.30758e+06	7017494	111917080	124893040
P02469	Lamb1	Laminin subunit beta-1	LAMB1_MOUSE	434801	510202	470301	619688	2301314	2.75606e+06	2541753	2.80464e+06	357799	1.20144e+06	642645	1798290	1.04103e+06	1.02537e+06	868221	1.31246e+06	3003756	3.79498e+06	3851783	5640277	22601976	26645688	26222938	30312196	472899	609732	588335	446363	2757120	2.87567e+06	2.86312e+06	2.17559e+06	825578	1.94648e+06	1.86023e+06	1.9929e+06	789719	944804	1019833	982008	3540486	4473621	3.75932e+06	3.40778e+06	46335600	43028672
P03888	Mtnd1	NADH-ubiquinone oxidoreductase chain 1	NU1M_MOUSE	100927	134761	153439	132402	147879	129692	139218	203744	13216.7	54189.2	27464.7	98088.9	1376213	2.26562e+06	1.62575e+06	1.80357e+06	549393	475426	573808	456750	25103	64168.5	52012.8	174866	59514	74952	135709	40836.6	226620	183394	241038	200847	38494.6	80168.9	136152	103030	1.54464e+06	1.90371e+06	2.03266e+06	1766686	473700	718317	539376	776962	137682	129723
P03893	Mtnd2	NADH-ubiquinone oxidoreductase chain 2	NU2M_MOUSE	7549.4	6953.31	6742.85	2806.72	3319.37	2396.59	1897.77	5586.12	2618.95	3415.7	NaN	NaN	82459.9	72138.9	73176.2	79466.3	14115.2	3371.56	16069	33477.6	5220.91	4764.98	NaN	6206.02	NaN	NaN	7611.59	38764.3	2792.42	9917.35	10737.3	4893.47	NaN	NaN	NaN	1347.89	66635.2	73427.8	76892.7	81081.1	32846.5	28652.7	14103.2	55179.1	3207.8	3793.61
P03911	Mtnd4	NADH-ubiquinone oxidoreductase chain 4	NU4M_MOUSE	83864.3	128307	185096	137817	187731	79750.2	118658	168455	6102.88	58518.6	13471.2	63483.7	947432	1.17521e+06	868590	1.03224e+06	535717	389909	438257	412251	38345	76149.4	45968.9	60729.9	52542.1	87398.9	129000	84459.2	194548	231699	200996	202377	29980.1	61150.4	92517.2	102437	992548	1.04448e+06	951118	1064905	348937	567961	537447	560748	63978.2	85318
P03921	Mtnd5	NADH-ubiquinone oxidoreductase chain 5	NU5M_MOUSE	30916.3	97206.7	86931.1	129972	105037	82726	125211	203911	1003.93	6925.17	1638	22777.3	510748	1.48659e+06	1.15911e+06	1.14931e+06	419516	349764	333632	440119	10636.2	27745.9	37172.5	59108.7	119134	92814.8	182801	12124.3	151817	169568	157181	239271	10961.4	57652.6	62083	61442.2	1430418	1.75885e+06	2.00182e+06	1.04434e+06	224378	264057	438842	420774	60013.7	41432.5
P03930	Mtatp8	ATP synthase protein 8	ATP8_MOUSE	58409.7	67580.3	71058.5	75039.4	144074	187547	115230	135641	12151.6	114985	29176	206711	1.46842e+06	3.36334e+06	1.55737e+06	2369079	498742	378543	469461	422476	33979.8	39035	25179.2	37131.8	NaN	54149.6	53556.5	50531.7	96094.8	126909	126846	93682.8	121556	272599	382475	335143	2.4589e+06	3776611	2.7574e+06	2.89866e+06	436632	653835	572520	740790	21585.1	17508.3
P03940	Cyp21	Steroid 21-hydroxylase	CP21A_MOUSE	148981	161078	NaN	3180.65	352386	318783	NaN	NaN	48924.5	61346.5	NaN	NaN	652356	569004	NaN	NaN	1.13748e+06	1.17943e+06	NaN	1050.33	263293	240277	NaN	NaN	NaN	NaN	NaN	4217.78	4450.8	7775.99	17804.3	NaN	NaN	NaN	NaN	NaN	NaN	NaN	NaN	NaN	NaN	NaN	NaN	NaN	NaN	NaN
P03953	Cfd	Complement factor D	CFAD_MOUSE	270540	171113	209624	218900	53458.1	61749.9	14304.6	58971.1	16939.8	30746	14010.3	35905.8	26252	17110.9	11740	40254.7	NaN	NaN	NaN	NaN	2111.61	4203.48	NaN	NaN	287059	174568	196798	203208	82061.7	87780.3	NaN	NaN	10893.3	64976.6	13105.4	23755.3	54915.6	17344.2	19572.7	17888.5	7443.79	30048.2	NaN	10664.4	NaN	4465.89
P03958	Ada	Adenosine deaminase	ADA_MOUSE	28896.5	19068.7	17410.9	19888.8	NaN	NaN	NaN	NaN	NaN	NaN	NaN	NaN	NaN	NaN	NaN	NaN	NaN	NaN	NaN	NaN	NaN	NaN	NaN	NaN	19272.2	21885.1	20921.9	16210.9	NaN	NaN	NaN	NaN	NaN	NaN	NaN	NaN	NaN	NaN	NaN	NaN	NaN	NaN	NaN	NaN	NaN	NaN
P03975	Iap	IgE-binding protein	IGEB_MOUSE	23627.7	59404.1	85562.6	44320.9	66767	25651.5	20246.1	37756	NaN	3514.73	NaN	16296.8	46190.1	47737.6	13122.7	NaN	97489.5	97946.8	78405.7	121547	131254	83652.4	68786.6	146956	108551	96379.8	68466.4	110204	53944.5	87155.1	63222.6	67944.9	14566	26003	14833.7	29482.2	26977	76184.2	89984.9	54220.6	140366	161309	210813	176982	139014	80221.4
P04117	Fabp4	Fatty acid-binding protein, adipocyte	FABP4_MOUSE	9577289	8818128	7.23992e+06	8225130	466632	128715	123587	173411	203289	257777	165323	326435	421376	218311	176237	190525	173617	91385.6	77563.3	147783	159513	102575	78796	131190	9878939	8581622	8359793	6.42969e+06	155193	215827	122699	243136	205549	592280	430779	411883	260348	301242	239857	231423	50490.3	180502	149640	118931	52518.6	152080
P04370	Mbp	Myelin basic protein	MBP_MOUSE	NaN	NaN	NaN	NaN	NaN	NaN	NaN	NaN	NaN	NaN	NaN	NaN	NaN	NaN	NaN	NaN	8469.58	NaN	NaN	6101.93	NaN	7300.29	NaN	33824.8	NaN	NaN	NaN	NaN	NaN	NaN	NaN	NaN	NaN	NaN	NaN	NaN	NaN	NaN	NaN	NaN	NaN	NaN	NaN	8629.81	NaN	NaN
P04441	Cd74	H-2 class II histocompatibility antigen gamma chain	HG2A_MOUSE	16756.5	13925	13647.1	NaN	19576.9	14682.7	11196.1	12952.2	NaN	4577.12	NaN	5696.39	86128.9	45389.9	23468	39149.4	39316.8	21322.3	13227.5	29331	23191.3	5142.71	NaN	23128.3	NaN	18501	13538.4	NaN	14041.5	14702.4	10298.9	16893.5	4178.5	7875.13	NaN	6845.14	22447.4	56608.7	40055.2	48067.6	12289.7	23577.6	10935.5	31703	11228	NaN
P04443;P04444	Hbb-bh0;Hbb-bh1	Hemoglobin subunit beta-H0;Hemoglobin subunit beta-H1	HBB0_MOUSE;HBBZ_MOUSE	388226	886914	597114	507448	54127.4	32068.2	41196.7	28313.3	80692.2	61763.6	56928.2	NaN	NaN	NaN	36824.2	NaN	NaN	14753.3	NaN	NaN	NaN	NaN	NaN	NaN	174541	357965	322158	555190	NaN	16316.5	NaN	73289.5	NaN	48161.2	NaN	38748.8	NaN	33065.6	NaN	NaN	NaN	NaN	NaN	12343	NaN	NaN
P04627	Araf	Serine/threonine-protein kinase A-Raf	ARAF_MOUSE	122896	114851	106120	111297	75526	74380.4	60639	71803.2	2856.22	25181.5	16693.8	20834.5	8600.57	23746.9	7181.93	8291.34	36583.9	32030.4	48767.4	56739.4	31865.9	24308.8	28161.9	43187.3	150668	137795	152651	108465	86864.1	96394.1	100254	95433.6	3714.58	42117.9	24423.9	51559.4	9186.32	33563.8	8389.73	11353.4	13738.6	61040.1	37546.5	77533.1	39359.7	35362.2
P04919	Slc4a1	Band 3 anion transport protein	B3AT_MOUSE	283679	417936	303286	249469	358773	371168	192721	215393	28773.1	119033	42336.2	183140	4824705	4558811	4155563	4913811	1.51682e+06	1.35917e+06	1351685	1.37272e+06	457098	285227	471771	757130	41632.4	119835	105981	181680	65884.9	83251	138365	169298	49988.9	160695	222550	205379	2248875	3.79753e+06	3.54704e+06	4472151	653215	1.67745e+06	1.06637e+06	1.71361e+06	372815	522183
P04939	Mup3	Major urinary protein 3	MUP3_MOUSE	NaN	NaN	NaN	NaN	NaN	NaN	NaN	NaN	NaN	NaN	NaN	NaN	NaN	NaN	NaN	NaN	NaN	NaN	NaN	NaN	NaN	NaN	NaN	NaN	53885	NaN	106992	6561.72	NaN	NaN	NaN	NaN	NaN	NaN	NaN	NaN	NaN	NaN	NaN	NaN	NaN	NaN	NaN	NaN	NaN	NaN
P04945		Ig kappa chain V-VI region NQ2-6.1	KV6AB_MOUSE	NaN	NaN	NaN	NaN	6242.82	13886.9	12795.8	NaN	NaN	NaN	NaN	NaN	NaN	NaN	NaN	NaN	NaN	9606.29	NaN	NaN	NaN	NaN	NaN	NaN	NaN	20376	28008.1	11908.9	NaN	NaN	38800.3	12935.8	NaN	NaN	NaN	NaN	NaN	NaN	NaN	NaN	NaN	NaN	NaN	NaN	NaN	NaN
P05063	Aldoc	Fructose-bisphosphate aldolase C	ALDOC_MOUSE	195598	153381	216687	210379	183339	183470	243732	232808	25949.4	NaN	11732.6	NaN	22633.9	44237.6	55471	35597.6	52227.8	39862	8841.9	40130.9	NaN	NaN	NaN	NaN	285140	159002	236664	222931	278609	263951	266029	281389	NaN	4188.18	2866.92	3101.63	NaN	35015.4	30327.3	34126.8	10781.9	64295	35051.4	57368.4	NaN	NaN
P05064	Aldoa	Fructose-bisphosphate aldolase A	ALDOA_MOUSE	2.80357e+06	1.90339e+06	2.618e+06	2.80774e+06	3.83175e+06	3.40001e+06	4793604	4599701	333802	140867	97350.4	101972	161504	82720.1	64312.9	24882.3	481023	312105	237872	393254	158264	19983.5	NaN	47743.3	3.25461e+06	2.5586e+06	2.70846e+06	2.42238e+06	4.67973e+06	5.15672e+06	4.10931e+06	4608697	63397.5	134395	84641	142980	82004	156737	123721	167316	244265	434867	277309	473508	NaN	NaN
P05132	Prkaca	cAMP-dependent protein kinase catalytic subunit alpha	KAPCA_MOUSE	165585	91205.8	53696.8	75310.5	37362.5	40017.6	32107.4	50909.4	5262.4	10689.5	9734.2	17780.6	49409.2	5218.73	NaN	30331.9	26093	60992	29607.3	32365.3	11320.8	6929.85	3073.88	25238.7	80896.3	109989	107868	113651	45601	47085.8	54662.7	37512.7	6476.41	16330.1	19606.6	3020.69	NaN	35827	21755.3	11715.7	18151.4	28317.6	20948.6	42106.9	18795.2	16048.9
P05201	Got1	Aspartate aminotransferase, cytoplasmic	AATC_MOUSE	1.62053e+06	1.24259e+06	1.6267e+06	1.64558e+06	154846	137864	102314	150184	119951	153027	102370	168892	240783	180076	160695	144059	71929.5	52765.5	56895.6	59027.7	4217.69	NaN	NaN	NaN	1.81544e+06	1.69758e+06	1.48329e+06	1.59051e+06	132233	145190	63578.4	113296	160010	248689	193595	236828	138208	233503	171325	256928	54521.9	54796.8	41205.9	91719.4	NaN	NaN
P05202	Got2	Aspartate aminotransferase, mitochondrial	AATM_MOUSE	31645312	33274532	31266736	31715842	3414312	2.97855e+06	2696145	2899740	8421123	13036022	10624073	16480526	18598168	28696174	23126140	23184944	2100098	1.76326e+06	1.01612e+06	2.61718e+06	456286	131179	115720	378555	40613124	32541714	34359480	34011152	3.04241e+06	4.415e+06	3842333	3887128	13222506	18761820	18405890	22929524	22774648	27947084	28848324	25643460	1.37405e+06	2.23727e+06	1.67967e+06	3.37139e+06	136952	240597
P05213;P68373	Tuba1b;Tuba1c	Tubulin alpha-1B chain;Tubulin alpha-1C chain	TBA1B_MOUSE;TBA1C_MOUSE	NaN	NaN	NaN	NaN	NaN	NaN	NaN	NaN	NaN	NaN	NaN	NaN	NaN	NaN	NaN	NaN	NaN	NaN	NaN	NaN	NaN	NaN	NaN	NaN	NaN	NaN	NaN	NaN	NaN	NaN	NaN	NaN	NaN	NaN	NaN	NaN	NaN	NaN	NaN	NaN	NaN	NaN	NaN	NaN	NaN	NaN
P05366	Saa1	Serum amyloid A-1 protein	SAA1_MOUSE	NaN	NaN	NaN	NaN	NaN	NaN	NaN	NaN	NaN	NaN	NaN	NaN	NaN	NaN	NaN	NaN	NaN	NaN	NaN	NaN	NaN	NaN	NaN	NaN	4561.61	19807.2	NaN	NaN	3192.54	8241.41	NaN	NaN	5680.08	16142.2	NaN	NaN	NaN	5387.35	NaN	NaN	NaN	2136.62	NaN	NaN	2715.69	7318.76
P05367	Saa2	Serum amyloid A-2 protein	SAA2_MOUSE	NaN	0.346767	NaN	NaN	NaN	NaN	NaN	NaN	NaN	NaN	NaN	NaN	NaN	NaN	NaN	NaN	NaN	NaN	NaN	NaN	NaN	NaN	NaN	NaN	NaN	14188.6	NaN	0.240206	NaN	14595.4	NaN	NaN	3235.17	25167.4	NaN	NaN	NaN	4585.7	NaN	NaN	NaN	845.893	NaN	NaN	2431.6	10641.4
P05480	Src	Neuronal proto-oncogene tyrosine-protein kinase Src	SRC_MOUSE	79220.8	93683.4	82410.9	105568	20870.1	29437.6	44739.9	36271.6	2808.54	20244.3	9263.82	35314.3	41793.9	NaN	8896.98	NaN	14603.3	10908.4	8176.52	5334.55	5351.62	14989.3	8072.29	NaN	115609	117449	123628	97319.9	53364.4	67672.2	56305.8	44604.5	5014.65	54974.2	37375.6	21234.6	5428.26	23420.2	NaN	14745.4	6791.76	18191	21725.1	11432.1	NaN	NaN
P05532	Kit	Mast/stem cell growth factor receptor Kit	KIT_MOUSE	NaN	6421.71	4071.34	NaN	NaN	NaN	NaN	NaN	NaN	NaN	NaN	4796.01	68218	77604.9	75208.3	75834.6	44914.8	21803.2	26827.5	34008.5	11944.5	8614.58	23260.2	10141.2	NaN	NaN	NaN	NaN	NaN	4022.97	NaN	NaN	NaN	2794.34	NaN	3658.69	24309.4	36416.5	44278.1	32884.3	24125.2	50064.2	24719.6	63960.2	12211.5	NaN
P05555;Q3U1U4	Itgam;Gm49368	Integrin alpha-M;Predicted gene, 49368	ITAM_MOUSE;Q3U1U4_MOUSE	NaN	NaN	NaN	NaN	NaN	NaN	NaN	NaN	NaN	NaN	NaN	NaN	NaN	NaN	NaN	NaN	20061.1	22169	NaN	21189.8	NaN	NaN	NaN	NaN	NaN	NaN	NaN	NaN	NaN	NaN	NaN	NaN	NaN	NaN	NaN	NaN	NaN	NaN	NaN	NaN	27775.3	36376.6	8673.6	7863.62	4101.52	NaN
P05622	Pdgfrb	Platelet-derived growth factor receptor beta	PGFRB_MOUSE	47990	46396.7	19586.6	48758.4	135519	110540	126477	33570.1	9541.66	11715.5	3480.99	20600.3	383240	281236	209455	324248	261079	191821	159482	247122	146196	114329	132928	216676	NaN	64644.8	67808	70720.3	13634.5	27023.8	144223	133337	5651.34	30649.1	25409.6	22179.7	196617	312942	288602	258680	169681	294319	239652	302989	162502	187651
P05977	Myl1	Myosin light chain 1/3, skeletal muscle isoform	MYL1_MOUSE	NaN	NaN	NaN	NaN	NaN	NaN	NaN	NaN	NaN	NaN	NaN	NaN	NaN	NaN	NaN	NaN	NaN	NaN	NaN	NaN	19118.5	NaN	NaN	32220.6	NaN	NaN	NaN	NaN	24367.6	NaN	NaN	NaN	39571.9	NaN	NaN	NaN	NaN	NaN	NaN	12850.3	544481	NaN	NaN	NaN	1.06076e+06	NaN
P06151	Ldha	L-lactate dehydrogenase A chain	LDHA_MOUSE	13463623	11527056	10264353	10963935	987080	284589	296065	465045	765729	939987	682026	944366	676971	574395	440526	437007	190921	125269	93875.5	142683	54490.1	29689	26557	37388.3	11900295	11963142	11273447	9696770	371233	510359	391584	488015	951198	1.58353e+06	1.57035e+06	1.36265e+06	476165	723724	533221	693603	126406	146923	116211	170018	61304.5	23653.1
P06281	Ren1	Renin-1	RENI1_MOUSE	760581	746455	806203	860389	155770	139984	127784	130068	94412.2	159367	146685	176823	138424	95034.4	116252	108561	96736.5	87202.8	55681.3	74712.3	NaN	22463.7	7887.34	6332.06	848790	924336	772435	784125	127394	115769	132506	137147	134878	326825	157478	292658	120804	100106	62759.8	102954	73149.9	74377.8	NaN	86530.3	36718	38347.9
P06537	Nr3c1	Glucocorticoid receptor	GCR_MOUSE	133739	93713.1	104732	118866	58146	44528.3	44669.5	50417.2	28053.6	16864.7	12180.2	35349.3	11330.6	5001.45	2476.55	5264.69	65072.9	21666.8	35266.5	47833.1	25740	21789.2	19407.8	14985.3	112146	135142	133396	138627	30549.8	49749.1	34758.7	54416.8	11351.7	38444.9	21622.5	46876.7	1449.21	3041.13	NaN	4360.72	24166.8	45171.1	31968.6	45300.3	16110.7	17579.6
P06683	C9	Complement component C9	CO9_MOUSE	253147	262553	189639	211323	105861	72148.7	33644.5	104208	11378.8	5822.87	155659	7769.65	39382.2	45801.2	50812.6	58686.7	74170.2	37844.9	16208.6	18005.7	167044	196750	130341	129706	815587	475611	376027	338514	110941	245910	132241	90780.1	NaN	23645.3	NaN	13254.8	76108	86616.1	59155.3	56846.8	70690.5	71922	117123	51799.8	662835	522828
P06684	C5	Complement C5	CO5_MOUSE	143258	175098	105512	135417	364112	289068	237202	360712	NaN	4108.51	NaN	36079.1	NaN	NaN	20470.1	NaN	2.01271e+06	724456	770479	979988	607999	832960	816750	877863	287839	251084	209299	139615	618838	615435	450281	424220	5851.08	50598.3	82789	46531.1	22551.1	NaN	NaN	NaN	629326	1.23555e+06	1.24661e+06	1.16032e+06	1.32163e+06	842449
P06728	Apoa4	Apolipoprotein A-IV	APOA4_MOUSE	1.41833e+06	1.23198e+06	1077962	1.09495e+06	848801	555628	444678	616920	3.34281e+06	2369692	1.83643e+06	2.22398e+06	363588	246463	198971	219532	160911	103688	94688.7	145247	146052	144525	145903	136347	1.30083e+06	948753	977054	1.02936e+06	572628	570453	531855	627846	1.88578e+06	2633623	2058327	3445258	159690	251330	254805	200745	116224	130016	114536	120881	184765	167652
P06745	Gpi	Glucose-6-phosphate isomerase	G6PI_MOUSE	3.9711e+06	3.09454e+06	2.86275e+06	3818420	299486	100149	168504	186135	160136	180908	116301	262654	343914	248070	200404	242120	98938.2	48626.4	30107.7	89678	49895.2	33919.6	17086.7	54677.5	4078055	3.599e+06	3407635	3.37169e+06	136741	177425	100514	191537	166663	281275	244669	320016	187463	285559	283279	453029	49277.2	101358	64461	187355	26466	29498.1
P06795	Abcb1b	Multidrug resistance protein 1B	MDR1B_MOUSE	20708.9	11166.7	NaN	33875.5	17174.3	8274.65	7588.2	NaN	3210.41	11244.2	2945.84	NaN	511400	406692	NaN	NaN	203094	148680	NaN	1811.74	26842.3	17805.4	NaN	753.802	NaN	NaN	11299.8	NaN	NaN	NaN	NaN	18237.1	NaN	3926.54	8188.5	NaN	12774.3	7502.43	NaN	10183.2	NaN	2459.76	NaN	NaN	NaN	NaN
P06797	Ctsl	Cathepsin L1	CATL1_MOUSE	58751.9	149082	131459	137901	68745.9	70218.6	32725.7	53349.7	53659.4	51195	46529.5	55963.1	40847.8	24126.8	41469.6	NaN	22251.6	38501.7	34761.1	64023.5	20185.5	NaN	NaN	NaN	133143	195020	191563	73822.8	66635.1	89781.4	79786.2	69179.9	69001.6	84475.7	73192	104217	46611.5	50300.4	61840	26116.8	36184	78049.1	47248.6	47934.6	NaN	1919.21
P06801	Me1	NADP-dependent malic enzyme	MAOX_MOUSE	7.61942e+06	6.2934e+06	3403267	4.48285e+06	11107310	8.12361e+06	6.84826e+06	9132112	96588.6	56140.5	53154.5	77964	692404	546862	220995	341178	752642	296031	245339	362426	196587	66896.1	24646.5	128687	8230752	7797661	5.55411e+06	5.24608e+06	8633608	11513108	9252367	10554649	104472	175910	80318.8	129256	508455	495011	701932	589135	232913	287141	303856	462485	69282.1	35426.5
P06802	Enpp1	Ectonucleotide pyrophosphatase/phosphodiesterase family member 1	ENPP1_MOUSE	413940	399594	46374.2	510411	345031	252134	269601	350799	32616.5	58937.3	37026	91698.2	759146	671870	681257	696692	599252	541364	624978	561659	220018	182099	240399	355721	525861	512905	645957	495874	312619	512265	345455	318946	26532.7	104287	93726.5	129285	570282	496929	680795	684082	462539	695292	618219	746895	332459	336067
P06837	Gap43	Neuromodulin	NEUM_MOUSE	NaN	NaN	NaN	2218.13	745.129	NaN	NaN	NaN	NaN	NaN	NaN	NaN	24479.4	NaN	1825.87	12441	6465.38	NaN	NaN	6531.1	NaN	NaN	NaN	NaN	NaN	NaN	NaN	NaN	NaN	NaN	NaN	NaN	NaN	NaN	NaN	NaN	NaN	NaN	3399.81	9985.04	NaN	NaN	NaN	5167.34	NaN	NaN
P06869	Plau	Urokinase-type plasminogen activator	UROK_MOUSE	1657.46	NaN	NaN	NaN	21728.9	8949.03	12989.7	17998.3	773.725	NaN	2521.21	4491.06	7923.36	NaN	NaN	NaN	22386.6	21277.8	24711.1	19540	6712.38	4424.95	6507.11	6708.26	NaN	NaN	NaN	4278.33	20618.9	12521.5	18272.9	29697.9	2282.81	5254.91	3648.21	6474.23	NaN	15689.4	NaN	NaN	26147.2	14174.9	20383.6	23165.5	8649.87	7492.19
P06909	Cfh	Complement factor H	CFAH_MOUSE	82380.1	69489.6	83117.1	54753.5	1.6961e+06	1.34162e+06	661145	1.7069e+06	24953.4	17317.6	5455.93	22427.6	18665	15978.8	6949.66	46828.1	224022	188818	238133	108646	NaN	105749	91064.1	37767.1	96531.1	86359.4	78488.7	59076.8	1.76364e+06	2.35956e+06	1.22876e+06	906216	7921.48	27542.8	25207.1	37112.4	4883.89	29083.7	NaN	5240.17	170149	350558	88935.9	312418	141310	106869
P07091	S100a4	Protein S100-A4	S10A4_MOUSE	75658.6	43542.1	25376.8	69633.8	NaN	NaN	NaN	NaN	NaN	NaN	NaN	NaN	NaN	NaN	NaN	NaN	NaN	NaN	NaN	NaN	NaN	4401.14	4592.48	7449.09	NaN	28215.9	NaN	44373.8	NaN	NaN	NaN	3982.45	NaN	NaN	NaN	NaN	NaN	NaN	NaN	NaN	NaN	NaN	NaN	7503.38	4052.88	NaN
P07214	Sparc	SPARC	SPRC_MOUSE	5034.12	7048.45	4325.64	5662.14	6957.58	NaN	NaN	6588.04	4626.48	8555.59	3333.59	13341.6	7255.21	5920.35	NaN	23201.6	34657.7	30281.8	31036.5	35001.5	13529.9	14573.1	14135.8	12733.5	5009.35	6536.82	6298.64	4461.04	NaN	NaN	13480.3	NaN	3770.36	6655.05	4505.65	13426	NaN	5762.19	3797.37	15250.6	22147.9	35832	29756.4	32247.1	33935.7	31500.1
P07309	Ttr	Transthyretin	TTHY_MOUSE	1574167	957255	1.41202e+06	1.31069e+06	205122	38596.1	36939.8	74446.5	132895	154893	113115	98574.4	187069	175845	119624	125178	31335.1	30094.3	14042.1	14306.2	102326	102166	210604	126106	1.43768e+06	1154834	1448661	2.23434e+06	36474.3	46015.7	59191.3	105376	124548	153284	133369	198125	104332	124478	238883	194432	16801.7	23056.1	22591.7	39586.9	151653	196261
P07310	Ckm	Creatine kinase M-type	KCRM_MOUSE	97421	31359.1	NaN	16360.3	NaN	NaN	NaN	NaN	NaN	NaN	NaN	NaN	NaN	NaN	NaN	NaN	NaN	NaN	NaN	NaN	NaN	NaN	NaN	NaN	13767.7	NaN	NaN	11775.2	NaN	NaN	NaN	NaN	NaN	NaN	NaN	NaN	NaN	NaN	NaN	NaN	NaN	NaN	NaN	46756.2	NaN	NaN
P07356	Anxa2	Annexin A2	ANXA2_MOUSE	8947751	10897297	11995918	12607620	7.45817e+06	6922336	5.59598e+06	6.97075e+06	796372	597333	554717	1.4468e+06	1.72381e+06	859623	795728	933829	2.65842e+06	1.29396e+06	865510	1.38994e+06	265164	145141	95920.5	375820	11549638	10522184	13409880	10834454	6.02185e+06	7827402	6870291	9186121	415439	2.17114e+06	1.16737e+06	2.07292e+06	590836	1.41026e+06	1.77777e+06	1.5108e+06	761383	2086575	1.14478e+06	2214155	108697	244043
P07724	Alb	Serum albumin	ALBU_MOUSE	127125800	116480336	120197816	97046664	8323704	2.64114e+06	2718572	3.20267e+06	5.28454e+06	6.07158e+06	4.60717e+06	5.8053e+06	8.0915e+06	7052487	6143618	5.57429e+06	2254779	1.48713e+06	1.34025e+06	1.77292e+06	1.3982e+06	888380	1.38615e+06	1.09915e+06	95810680	81025480	97045552	126009976	2264003	2.40979e+06	2164179	4531685	3.61371e+06	6.31939e+06	6744384	10942124	4.60849e+06	5.44763e+06	6.32243e+06	9224091	1.10666e+06	1.10552e+06	1.24017e+06	2.26622e+06	1.35004e+06	1.56553e+06
P07742	Rrm1	Ribonucleoside-diphosphate reductase large subunit	RIR1_MOUSE	16991.5	15553.8	13459.8	21005.1	1928.6	2042.34	9622.2	4523.95	NaN	NaN	NaN	NaN	2793.58	NaN	NaN	10732.6	NaN	NaN	NaN	NaN	NaN	NaN	NaN	1875.68	21440.8	18550.8	18960.1	20641.4	NaN	9189.13	11952.8	13378.3	NaN	NaN	NaN	NaN	NaN	NaN	NaN	NaN	NaN	NaN	NaN	NaN	NaN	NaN
P07743	Bpifa2	BPI fold-containing family A member 2	BPIA2_MOUSE	NaN	NaN	NaN	NaN	NaN	NaN	NaN	NaN	53760.6	54967.7	93255.6	93482.4	61759.7	46467.3	110343	61046.7	30903.7	17784.2	32815.4	34429.2	28241.5	24516.1	47301.5	NaN	NaN	NaN	NaN	11000.6	NaN	NaN	NaN	NaN	62328.4	89043.9	73373.2	121734	36070.9	28315.5	59539.1	54650.6	17633	31219.1	NaN	38740.4	26353.4	34072.5
P07758	Serpina1a	Alpha-1-antitrypsin 1-1	A1AT1_MOUSE	22557.3	20338.1	3924.72	13247.5	NaN	NaN	NaN	NaN	NaN	NaN	NaN	NaN	NaN	NaN	NaN	NaN	NaN	NaN	NaN	NaN	NaN	NaN	NaN	NaN	24214.3	NaN	32660.9	24850.1	NaN	NaN	NaN	NaN	NaN	NaN	NaN	NaN	NaN	NaN	NaN	NaN	NaN	NaN	NaN	NaN	NaN	NaN
P07759	Serpina3k	Serine protease inhibitor A3K	SPA3K_MOUSE	5.95342e+06	3.60183e+06	4.3508e+06	3.52707e+06	522415	171490	189404	315836	299460	216418	242746	227163	464465	344745	332452	347371	216719	167627	143219	159732	286772	288210	314964	348790	4548046	3.78614e+06	3.39691e+06	3.65814e+06	142561	245348	195229	270935	138470	393730	225301	389384	177799	261425	292827	270363	92115.8	173808	98034.1	235907	270178	446550
P07901	Hsp90aa1	Heat shock protein HSP 90-alpha	HS90A_MOUSE	6883630	8.12289e+06	6623207	8678417	1.816e+06	1.33724e+06	1.25416e+06	1.8404e+06	558208	652264	363598	963801	774210	581736	464756	494435	418554	192322	162691	454370	381765	259185	209265	344419	12072145	10527045	9153234	8754696	1768778	2.26605e+06	1553942	1.87835e+06	474614	1.12515e+06	1.04943e+06	1.38307e+06	537249	769113	697936	702754	236069	280349	261984	480663	272178	239771
P07903	Ercc1	DNA excision repair protein ERCC-1	ERCC1_MOUSE	9092.1	9370.44	6310.56	10008.2	57606.7	48984.7	46332.8	60326.8	NaN	NaN	NaN	NaN	NaN	NaN	NaN	NaN	35395	12887.4	17984.8	23748.5	3004.05	NaN	880.588	NaN	8815.75	11648.6	9221.54	5145.11	53444.8	78036.4	66558.2	60118.1	NaN	2355.01	NaN	NaN	NaN	NaN	NaN	NaN	13673.4	34052.4	25402.1	29622.5	NaN	1044.87
P08003	Pdia4	Protein disulfide-isomerase A4	PDIA4_MOUSE	1.19894e+06	759584	773756	1.00595e+06	658351	396927	328272	506371	1.13945e+06	1.76708e+06	1176037	2.18484e+06	712883	1.0314e+06	632948	647877	430933	314727	207935	387007	95417.8	9094.94	NaN	50167.6	1.03298e+06	949028	1.0074e+06	729719	446952	462206	423562	440073	1.43216e+06	2754018	2.05171e+06	2.62909e+06	667759	653003	828570	826577	218838	324193	278523	524979	NaN	44407.2
P08030	Aprt	Adenine phosphoribosyltransferase	APT_MOUSE	1925651	1.42492e+06	1.17088e+06	1551367	148457	23205	NaN	63493.9	49609.8	75951.2	43815.4	90383.6	35225.2	3516	22501.3	54782.9	7690.57	NaN	NaN	NaN	NaN	NaN	NaN	NaN	1979863	1.75686e+06	1.47351e+06	1.55244e+06	NaN	63793	9878.57	12770.3	72527.1	154487	122239	147432	83519.4	89376.4	83139.1	80297.8	NaN	NaN	NaN	5239.37	14590.8	13592.4
P08032	Spta1	Spectrin alpha chain, erythrocytic 1	SPTA1_MOUSE	82911	634325	2067.03	5492.42	142039	39893.3	143412	253645	NaN	90971.3	54374.4	181288	NaN	NaN	NaN	267693	59426.2	10594.5	6358.31	42896.5	238304	188748	183192	175494	574288	NaN	535977	528307	300341	354490	331322	327168	NaN	170387	NaN	NaN	432180	421425	445072	334345	NaN	NaN	69967.1	6121.82	124123	253180
P08071	Ltf	Lactotransferrin	TRFL_MOUSE	NaN	NaN	NaN	NaN	363521	252792	274557	361778	NaN	NaN	NaN	NaN	NaN	NaN	NaN	NaN	58352.7	30113.4	38592.2	50975.7	NaN	6635.62	NaN	NaN	64873.2	46588.6	NaN	NaN	672778	804957	410125	245832	NaN	NaN	NaN	NaN	NaN	NaN	NaN	NaN	111575	114877	46504.2	NaN	NaN	NaN
P08074	Cbr2	Carbonyl reductase [NADPH] 2	CBR2_MOUSE	5418.56	4221.52	NaN	3649.5	118891	116506	91441.2	119355	3184.39	NaN	NaN	NaN	74249	NaN	NaN	7688.48	379114	34770.5	81180.8	263355	16184.1	NaN	NaN	52131.6	NaN	699.787	NaN	20376.2	98933.8	106754	101198	98280.7	NaN	4837.44	1120.19	NaN	NaN	NaN	NaN	38038	23659.3	258159	22185.3	294451	40888.6	NaN
P08101	Fcgr2	Low affinity immunoglobulin gamma Fc region receptor II	FCGR2_MOUSE	NaN	NaN	NaN	NaN	3406.14	NaN	3129.79	NaN	NaN	2132.55	953.61	NaN	94763.9	104941	106392	101886	71006.4	90593.2	106384	58247.3	NaN	4134.15	NaN	4913.67	NaN	NaN	NaN	3096.17	NaN	NaN	4260.66	NaN	NaN	NaN	11925.1	5521.43	84473.1	73188.2	90164.8	85492.8	102293	87511.8	82262.7	91170.5	NaN	NaN
P08113	Hsp90b1	Endoplasmin	ENPL_MOUSE	4.64264e+06	3.89365e+06	3.5949e+06	4.92007e+06	1.98173e+06	1.82168e+06	1416782	1774238	5703877	10151088	6769978	13249609	5.12526e+06	6720880	5089886	5.01287e+06	5689752	3.23363e+06	2.54086e+06	5129285	603884	355112	313723	806736	4.18354e+06	4.72435e+06	4.09455e+06	3740541	1.78543e+06	2.04847e+06	1.94276e+06	2.03147e+06	9468687	16327600	11543827	13868482	5.04068e+06	6478866	6321972	6053168	1.90787e+06	3953383	3.51008e+06	5139524	322728	430891
P08121	Col3a1	Collagen alpha-1(III) chain	CO3A1_MOUSE	35595.9	NaN	NaN	NaN	116696	20000.6	16915.1	117618	NaN	NaN	NaN	12725.4	NaN	NaN	NaN	NaN	110081	NaN	28914.3	46177.5	505969	238008	235216	409145	NaN	43831	NaN	20106.6	15560.5	117525	24547.6	124750	NaN	1979.19	4424.29	NaN	NaN	NaN	NaN	NaN	NaN	24949.5	46730.5	90647.4	335343	579290
P08122	Col4a2	Collagen alpha-2(IV) chain	CO4A2_MOUSE	60310.3	63611.9	64333.1	89515.9	303462	1.38203e+06	655050	193100	46775.1	4.52914e+06	1712723	6249555	1.25803e+06	982938	790424	2894568	232976	295729	813098	9809621	84734704	70342304	87517304	80878152	77718.8	64940	166998	122964	202688	289318	301427	295446	2.95895e+06	7260538	8827438	8889145	665840	730384	1.18526e+06	738076	271735	369432	340438	374697	123714792	158058752
P08207	S100a10	Protein S100-A10	S10AA_MOUSE	3.4181e+06	3.53435e+06	4.2941e+06	4.42194e+06	2.93187e+06	2486899	2904704	2.93315e+06	2.64669e+06	1.72676e+06	1.76669e+06	1.53742e+06	369720	275612	266390	231666	616120	306331	261667	415626	364381	109777	76268.5	250458	3.87165e+06	3630388	4044495	3.24426e+06	2.16084e+06	2.85902e+06	2109727	2.77392e+06	1.0938e+06	2.18904e+06	2.17564e+06	2733872	203598	388052	306262	532050	207021	443318	264971	514128	NaN	192693
P08226	Apoe	Apolipoprotein E	APOE_MOUSE	535795	506803	401544	446367	474254	367543	239686	327644	1.2717e+06	1.26645e+06	747548	1.10055e+06	695138	573599	438447	522700	451864	391442	248280	415031	218600	198453	155634	264636	473000	715391	557581	506956	300085	548219	388821	329435	776234	1.76819e+06	1.22716e+06	1.62746e+06	356732	575192	527601	486937	309558	494609	384094	463509	355832	331927
P08228	Sod1	Superoxide dismutase [Cu-Zn]	SODC_MOUSE	8.38335e+06	5.51245e+06	6457140	6830504	280745	151827	209826	162524	2.61269e+06	2.99009e+06	2146259	1.56283e+06	373602	402903	320299	307477	20535.3	25409	NaN	81502.5	NaN	NaN	NaN	NaN	7214401	8135194	5.40164e+06	5038280	149168	182492	166216	159559	2.84915e+06	3.83687e+06	3.40192e+06	3.76048e+06	452217	588429	513787	681380	NaN	24976.4	42692.8	NaN	52455.8	NaN
P08249	Mdh2	Malate dehydrogenase, mitochondrial	MDHM_MOUSE	57805660	61562476	58068428	59581792	10784889	8209635	7989599	8739079	14618626	21741152	18305434	31866874	28758718	39252332	30539294	33424802	8804103	8942945	5.25872e+06	9304946	1071927	386948	326765	933699	66560568	62801400	59553112	50310788	7.9536e+06	12664424	12307780	12942019	23684752	36501192	31247192	40802436	35070920	39444876	52800132	36551512	8914843	12152393	11053210	17443618	441879	649656
P08551	Nefl	Neurofilament light polypeptide	NFL_MOUSE	9252.91	NaN	NaN	NaN	NaN	NaN	NaN	9466.51	NaN	NaN	NaN	NaN	NaN	NaN	NaN	NaN	1149.08	7256.45	NaN	NaN	288107	97740.7	14597.9	719949	NaN	NaN	NaN	NaN	NaN	7428.71	NaN	NaN	NaN	NaN	NaN	NaN	NaN	NaN	NaN	NaN	NaN	6787.9	NaN	NaN	38564.3	61474
P08553	Nefm	Neurofilament medium polypeptide	NFM_MOUSE	NaN	NaN	NaN	38059.9	NaN	42371.8	29657.7	NaN	3494.72	17831.9	NaN	NaN	NaN	119652	NaN	NaN	44840.8	55883	64551.3	33003.7	184983	64129.5	33755.6	309430	NaN	NaN	43600.1	21186.5	NaN	NaN	36161.5	NaN	NaN	NaN	NaN	NaN	NaN	NaN	NaN	NaN	26919.7	19827.5	63316.9	35574.9	33394.4	60801.2
P08556	Nras	GTPase NRas	RASN_MOUSE	15267.7	23053.3	26771.3	24111.5	14981.4	9374.97	12045.3	12105.7	39040.1	48271.7	32255.7	48952.8	40497.3	29689.7	38926.1	45219.6	NaN	NaN	13016.1	NaN	NaN	NaN	NaN	NaN	31169.8	29593.2	26084.8	20898.8	14870.3	15113.9	11852.2	16143.7	36606.6	78245.1	62465.1	68130.9	37296.4	33778.5	32402.9	38959	NaN	NaN	NaN	NaN	NaN	14059.3
P08607	C4bpa	C4b-binding protein	C4BPA_MOUSE	NaN	NaN	NaN	NaN	121794	211374	128847	159052	NaN	NaN	NaN	NaN	NaN	NaN	NaN	26952.6	65227	93790.7	51659.2	20874.5	NaN	NaN	NaN	NaN	NaN	NaN	NaN	NaN	178319	198535	130210	111041	NaN	11992.5	NaN	NaN	NaN	NaN	21975	NaN	68080.1	108488	36480.9	94547.6	NaN	NaN
P08752	Gnai2	Guanine nucleotide-binding protein G(i) subunit alpha-2	GNAI2_MOUSE	229192	290301	283918	291021	237808	268973	197037	232689	185126	280005	167716	379802	2642100	2260186	1932520	2656472	587500	336437	312880	601698	456848	335362	381441	630939	214708	286352	317011	277139	221503	239694	249283	210109	194169	392162	405459	403220	1516710	2.08779e+06	1.79192e+06	1.96164e+06	311701	492399	425096	676238	458695	451919
P08775	Polr2a	DNA-directed RNA polymerase II subunit RPB1	RPB1_MOUSE	56684.2	53943.7	75687.5	97833.8	214009	128403	120409	204668	NaN	33648.3	15325.6	64038.4	48070.2	NaN	52610.8	NaN	383692	274070	321333	300761	97440.5	61233.9	80278.5	97628.5	67074.7	100668	99568.6	81851.5	142767	208588	163792	197235	14801.8	101287	47120.8	40592	NaN	NaN	NaN	NaN	254328	399034	386883	401903	110756	93249.8
P08905	Lyz2	Lysozyme C-2	LYZ2_MOUSE	1.97528e+06	1.69599e+06	2.09159e+06	2.30312e+06	5.51511e+06	3.31629e+06	3.40388e+06	3.8118e+06	314525	207150	160013	249899	195004	137366	102661	145932	596632	385063	260145	410492	124402	32522	39580.4	62018.8	3.61032e+06	3.06803e+06	2.81262e+06	1.64359e+06	5659743	8.19826e+06	4.94228e+06	4974585	228155	541934	303384	326143	193584	289310	172782	157902	599983	590728	372969	441534	53534.1	69830.1
P09025;P09632;P23463	Hoxc8;Hoxb8;Hoxd8	Homeobox protein Hox-C8;Homeobox protein Hox-B8;Homeobox protein Hox-D8	HXC8_MOUSE;HXB8_MOUSE;HXD8_MOUSE	NaN	NaN	NaN	NaN	68435.2	97515.2	87892.5	94661.8	NaN	NaN	NaN	NaN	NaN	NaN	NaN	NaN	254171	164163	169961	230146	64628.1	37456.8	NaN	86814.3	NaN	NaN	NaN	NaN	80658.3	NaN	81039.8	82255.7	NaN	NaN	NaN	NaN	NaN	NaN	NaN	NaN	138874	200993	139945	191161	61877.6	67220.4
P09055	Itgb1	Integrin beta-1	ITB1_MOUSE	462041	631835	774347	600928	614724	909229	704941	647774	416641	936797	579081	1.02069e+06	16006004	15585752	12948997	12761018	10540145	8199828	8456067	7512560	7505029	7.04061e+06	7998211	10568230	677839	710969	789317	733155	599823	595863	748130	724852	766491	1.49579e+06	1.69943e+06	1.87256e+06	11573780	13596460	11370705	13276281	8843519	11086191	7329349	13420175	9878902	8164001
P09103	P4hb	Protein disulfide-isomerase	PDIA1_MOUSE	8275430	5472338	5.44918e+06	6749550	1.485e+06	1.34709e+06	868564	1.37434e+06	9608438	15905896	10242796	21710416	5.65657e+06	7287401	4338839	4.10722e+06	972263	622564	349536	935696	354381	164445	114873	257288	7646286	6739344	5895629	5.9317e+06	1.58927e+06	1.62581e+06	1.38976e+06	1.42437e+06	15356126	26168638	20911656	24210566	4.89345e+06	4979469	7.07702e+06	5710240	469578	739197	613393	1.08729e+06	179272	244377
P09242	Alpl	Alkaline phosphatase, tissue-nonspecific isozyme	PPBT_MOUSE	485522	331596	374655	498115	246509	129694	119994	216595	147539	99065.9	146666	200441	754278	617284	434798	646898	259690	126432	120202	411643	366133	351706	524926	635041	425379	416383	385458	362450	137571	217770	192526	188021	155647	272068	197012	305365	478459	667441	741051	678248	230495	213360	250630	274964	865609	602231
P09405	Ncl	Nucleolin	NUCL_MOUSE	7924196	6502577	6.3152e+06	7.11531e+06	13966310	5.55559e+06	6.37769e+06	11922947	392698	472795	369605	805346	437865	333442	312742	372808	13796417	4.1736e+06	4684674	7085177	4247037	1.38489e+06	2129989	3335520	6.28821e+06	6609006	7414487	7109169	4.19751e+06	8523212	6229031	8640302	441918	932614	772069	933686	277505	348398	281612	333033	3075072	6380909	4560243	7.54754e+06	2931904	3.34564e+06
P09411	Pgk1	Phosphoglycerate kinase 1	PGK1_MOUSE	15330179	11243721	11147404	14046038	1.38946e+06	548487	506394	661364	819957	876810	780857	905668	1.09206e+06	790519	614744	693212	222538	76858.6	46566.1	145658	49209.1	13491.1	44861.9	18962.9	15785163	15087321	13671317	15493741	402240	1086357	557435	695427	686274	1.51761e+06	1.17949e+06	1.50558e+06	1.03005e+06	1.6428e+06	888497	745315	111201	62024.9	45023.8	129708	12222.8	36266.7
P09470	Ace	Angiotensin-converting enzyme	ACE_MOUSE	435327	295423	273481	460143	178296	47935.3	69510.4	118695	54594.9	174104	16998.8	68394	542437	326695	198901	305739	338560	128072	129163	293398	112477	31630.6	14979.1	127181	528948	483159	389471	429243	86180.3	103615	86317.8	116468	43677.5	109547	73742.7	98163.1	254920	327909	260464	356625	140158	232547	152662	310032	18793.9	36785.4
P09528	Fth1	Ferritin heavy chain	FRIH_MOUSE	626898	436137	644151	506069	81345.8	51881.6	64398.7	61773.7	83065.3	78582.4	73274.7	70595.4	73007.2	59099.2	50839	75921	81033.9	20409.1	19316.5	40807.1	28139.4	20685.6	29905.4	41559	454397	429058	511859	712053	72729.9	69733	49681.2	73525.9	57149.9	72631.7	77644	132991	51027.7	47276.8	47884.4	85830.4	43125.8	36084.1	23481.8	73122.6	38056	28913
P09671	Sod2	Superoxide dismutase [Mn], mitochondrial	SODM_MOUSE	24575360	23851258	20112270	23381686	1.74593e+06	2.15555e+06	1.86299e+06	2.02041e+06	9341506	15251439	13395420	14283002	10665535	19302262	14099894	13249703	768398	845981	401323	1.02039e+06	187344	50388.1	53570.4	155022	28708416	21795282	23241152	23069690	2.85118e+06	2.81371e+06	2.7825e+06	2.39193e+06	16107950	18797786	17130450	23356758	14886954	20479176	19195424	19902682	743801	1184400	706170	1.2542e+06	42172.2	75454.8
P09803	Cdh1	Cadherin-1	CADH1_MOUSE	703745	735993	759939	972969	1.12237e+06	1.39054e+06	1.18077e+06	1.35633e+06	540932	1.15624e+06	752091	1.10968e+06	2.33792e+06	2463073	2.19435e+06	2.53846e+06	3.38861e+06	3.32761e+06	3.88942e+06	3.26043e+06	2.83646e+06	3.57266e+06	4.05104e+06	3.96653e+06	756847	875550	965887	745320	1.58727e+06	1.56761e+06	1.37983e+06	1.3202e+06	702644	1.49218e+06	1.42184e+06	1559263	1.76512e+06	2.60607e+06	2.20083e+06	2.16089e+06	5258011	4.43287e+06	4.31571e+06	4.41358e+06	5877854	4167053
P09813	Apoa2	Apolipoprotein A-II	APOA2_MOUSE	233834	123069	120399	133058	58509.5	43256.2	26665.2	35834.7	490653	482757	362806	273664	16094.9	11841.4	7336.92	NaN	5906.36	NaN	NaN	NaN	12995.4	NaN	11417.8	NaN	86287.7	142347	99336.2	143322	23278.8	41515.3	29272.1	30707.5	217569	289925	309778	391655	NaN	12639.5	NaN	10480.5	NaN	NaN	NaN	NaN	NaN	NaN
P09925	Surf1	Surfeit locus protein 1	SURF1_MOUSE	82355.8	22227.5	46035.9	29064.4	94305.1	57427.2	55011.6	86348.8	5103.16	10408.1	8640.86	20336.8	428312	496721	355876	443779	96601.1	66636.8	149004	79564	26094	14905	26408.6	43420.5	16593.5	10741.5	NaN	NaN	73065	91284.7	85541	47705	8783.01	23356.9	26087.9	20102.1	455144	489715	456451	485810	116731	100099	115137	98349.1	8868.57	NaN
P0C0A3	Chmp6	Charged multivesicular body protein 6	CHMP6_MOUSE	107465	76267	92514.7	88598.3	65515.7	40525.6	59976.1	75225.8	130686	224217	167827	255384	324481	351070	282902	342062	52605.1	66471.1	43014.6	93939.5	NaN	NaN	NaN	73654.1	53538.4	79578.2	100174	88210.2	59174.3	81582.5	54876.5	79506.2	167785	295646	265894	292627	239418	365059	335995	294445	72893.5	97655.8	81364.2	70425.2	40173.3	20483.7
P0C0S6;Q3THW5	H2afz;H2afv	Histone H2A.Z;Histone H2A.V	H2AZ_MOUSE;H2AV_MOUSE	3483.12	15263.8	33589.8	32427.9	57196.8	54892.2	46865.5	43055	7923.11	91652.9	66217	194359	16763.5	5924.33	10615.2	40346.3	3.53129e+06	2.89638e+06	2.61933e+06	2.4779e+06	2.32559e+06	1.17742e+06	1.48841e+06	2.83058e+06	22852.2	18870.9	27829.4	18350.6	24636	21037	NaN	NaN	88763.5	111572	202356	110552	NaN	8928.84	5774.94	3409.46	2219332	3.25509e+06	2.61124e+06	3.62315e+06	1.89689e+06	2.34795e+06
P0C605	Prkg1	cGMP-dependent protein kinase 1	KGP1_MOUSE	340377	176230	192525	396092	280524	32925	134804	273205	87237.6	39057.6	2855.89	110161	17352.9	NaN	NaN	6878.79	144477	13389.1	9951.05	24197.1	23571.7	4444.4	NaN	29351.2	187402	236979	222589	327055	124098	157126	163867	223737	NaN	61149.4	51764.7	150341	NaN	NaN	NaN	15330	NaN	10386.3	NaN	48148.1	NaN	NaN
P0C673	Igsf11	Immunoglobulin superfamily member 11	IGS11_MOUSE	NaN	NaN	NaN	NaN	NaN	NaN	NaN	NaN	NaN	NaN	NaN	NaN	43870.3	57130.1	42739.6	41618.8	10357.3	9866.69	NaN	NaN	NaN	NaN	NaN	NaN	NaN	NaN	NaN	NaN	NaN	NaN	NaN	NaN	NaN	NaN	NaN	NaN	21012.4	41673.3	39052.9	29319.6	7327.4	NaN	NaN	11916.1	NaN	NaN
P0C8K7	Smim1	Small integral membrane protein 1	SMIM1_MOUSE	NaN	3541.14	4965.39	NaN	5355.92	4200.51	NaN	NaN	1271.36	NaN	NaN	NaN	NaN	NaN	11339.9	9232.13	6168.18	5982.39	4366.36	7543.55	NaN	NaN	NaN	NaN	NaN	NaN	5545.89	7108.1	NaN	4301.49	5024.62	5726.78	NaN	NaN	NaN	1731.88	6549.63	8760.85	10574.7	12477.8	6899.09	9454.82	8334.21	9999.62	NaN	NaN
P0DJE0	Pet100	Protein PET100 homolog, mitochondrial	PT100_MOUSE	16687.7	12969.6	13858.9	15245.4	6486.96	NaN	NaN	NaN	1272.92	3676.5	NaN	4392.66	72468.1	103024	67636.7	75107.2	NaN	5709.46	NaN	10748.8	NaN	NaN	NaN	NaN	14062.9	NaN	11614.6	10637.8	NaN	NaN	NaN	NaN	NaN	7275.51	6545.8	NaN	71435.1	93272.1	78957.3	77208.4	7549.45	NaN	6896.38	12286.9	NaN	NaN
P0DN89;P0DN90;P0DN91	Tmem254a;Tmem254b;Tmem254c	Transmembrane protein 254;Transmembrane protein 254b;Transmembrane protein 254c	T254A_MOUSE;T254B_MOUSE;T254C_MOUSE	61129.6	38152.9	6719.02	53753.6	80181	50526	13002.6	53887.9	18537.5	30704.9	25255.6	55304.4	299152	354356	300054	312783	408818	323684	332461	282459	3703.61	64386.7	68942.3	46855.4	37822.6	61037.7	54928.4	5490.52	57162.2	76547	75555.4	55239	26410.1	58627	48417.8	72064.8	323922	327119	326189	315786	350498	524370	398368	534851	107419	7030.21
P0DOV1	Mnda	Interferon-activable protein 205-B	IFI5B_MOUSE	NaN	NaN	NaN	NaN	NaN	NaN	NaN	NaN	NaN	NaN	NaN	NaN	NaN	NaN	NaN	NaN	NaN	NaN	NaN	NaN	NaN	NaN	NaN	NaN	NaN	NaN	NaN	NaN	NaN	NaN	NaN	NaN	NaN	NaN	NaN	NaN	NaN	NaN	NaN	NaN	NaN	NaN	NaN	NaN	NaN	NaN
P0DOV2	Ifi204	Interferon-activable protein 204	IFI4_MOUSE	39032.3	432899	34930.4	403948	327146	229500	201222	295324	24933.6	19539.3	NaN	28956.8	0.296614	NaN	0.296635	NaN	137619	66207.3	68203.5	83563	6085.73	4554.44	NaN	NaN	22355.8	30181.4	36268.9	446505	307042	440415	307454	444485	NaN	36260.8	25694.4	52097.4	NaN	29540.2	NaN	NaN	52133.3	110878	80447	122220	NaN	1906.32
P0DP26;P0DP27;P0DP28	Calm1;Calm2;Calm3	Calmodulin-1;Calmodulin-2;Calmodulin-3	CALM1_MOUSE;CALM2_MOUSE;CALM3_MOUSE	2217450	1.9003e+06	2063390	2454845	1.17534e+06	942722	814584	900165	688447	607750	489586	622639	893845	856346	800709	738765	2.46436e+06	2.71376e+06	2.38735e+06	2.17849e+06	2.03081e+06	2.00927e+06	2.18073e+06	2561003	2.02031e+06	2.3024e+06	2.10718e+06	2.62051e+06	838267	913824	872590	1.16975e+06	447028	721377	786920	941371	733085	772589	814643	1.00059e+06	2746266	2.17591e+06	2.68535e+06	2183897	3.10618e+06	3.29192e+06
P10107	Anxa1	Annexin A1	ANXA1_MOUSE	888875	536090	488719	903532	154765	18120.9	17603.9	96986.5	75405.4	59444.6	22557.9	91742	177936	128294	101866	128236	99509.7	77725.7	36766.8	77364.2	20831.6	4216.97	10388.7	54799.2	618754	690576	521001	648658	22026.6	71554.5	30928	70821	52722.2	135836	91845.4	127918	90551.8	179636	170919	163630	39812.9	85654.6	73518.2	109948	24579.3	43012.5
P10126	Eef1a1	Elongation factor 1-alpha 1	EF1A1_MOUSE	787157	1.11517e+06	1.1619e+06	1.44082e+06	3.40818e+06	2.59557e+06	2.83224e+06	3246631	344232	297843	396365	1.02474e+06	213394	110008	138404	161470	1.21265e+06	521132	717864	895998	803103	760259	623479	578096	1.76026e+06	1.37546e+06	1.31533e+06	1.37023e+06	3683621	3947292	3.23261e+06	4645392	294029	429451	396304	644262	118308	158259	122958	168722	600150	783012	672550	717629	528096	559979
P10493	Nid1	Nidogen-1	NID1_MOUSE	899194	880808	938078	1192311	2813969	3113809	2928401	3390277	334415	902209	502468	1.86267e+06	884753	572588	623244	1.21211e+06	3327171	2.91492e+06	3.44323e+06	5675790	48954496	36391072	48643624	60321524	905352	865349	997487	891339	3280650	3.40984e+06	3.41733e+06	2.71398e+06	742510	2.01867e+06	1.93473e+06	2193132	463721	702961	611641	729594	2682199	3.46269e+06	3.39906e+06	3.69887e+06	85772928	88027552
P10518	Alad	Delta-aminolevulinic acid dehydratase	HEM2_MOUSE	1.9693e+06	1.6064e+06	1.64609e+06	1.64955e+06	197408	94699.4	108967	115817	49917.3	42718.4	39171.4	62885.6	139198	127394	90833.2	90789.5	69599.6	57782.1	122372	62523.5	26614.2	NaN	NaN	NaN	1.58071e+06	1.80742e+06	1753875	1.55469e+06	93103.9	123559	21413.6	129636	43050.8	107445	79521.5	109867	59571.6	138233	119897	125975	94686.6	119580	NaN	25798.1	NaN	25034.2
P10605	Ctsb	Cathepsin B	CATB_MOUSE	868952	806730	706414	877338	246286	185423	220058	214557	124972	179212	119465	223040	232036	201114	175666	159394	155056	78731.2	65761.8	176197	12285.7	7426.87	9137.09	24988.9	1.0396e+06	995884	898285	774651	205810	235175	271699	265528	151734	306285	218661	237707	178312	209595	374507	336995	69523.9	132202	79039.8	188749	15054.5	22530.5
P10630	Eif4a2	Eukaryotic initiation factor 4A-II	IF4A2_MOUSE	1.11054e+06	1.54648e+06	1.43861e+06	1556943	4206586	3.74035e+06	4.52554e+06	4693145	84970.6	50942.3	332378	321749	94651.2	90053.4	86442.5	87963	2.67848e+06	2.7061e+06	3.24211e+06	2.31241e+06	590120	243246	264499	480151	2.33704e+06	1.85782e+06	2.69374e+06	1.75043e+06	3.60721e+06	4.253e+06	4.16866e+06	4.0193e+06	311787	472381	380462	499596	72735	102117	95727.6	123354	2.20033e+06	3.21606e+06	1.30851e+06	3.04618e+06	468179	557275
P10637	Mapt	Microtubule-associated protein tau	TAU_MOUSE	479519	474033	525594	491565	268469	232815	251216	256616	45227.2	26394	23495.3	38801.5	22224	3535.92	NaN	24216.4	69295	51228.3	38499	60988.7	59358	27899.9	27604.2	55149	606502	630519	639836	567706	190271	267234	240932	265998	29918.3	47044.9	37376.9	38146.7	29755.7	8686.15	64144.5	38505.1	60503.8	63400.2	50465.1	66477.7	46783.6	79121.8
P10639	Txn	Thioredoxin	THIO_MOUSE	1.8662e+06	1.68251e+06	1.58383e+06	1.78415e+06	191128	134456	88419.6	110362	354878	405274	301302	433683	293524	241632	242802	267822	82175.4	77545.5	45952.4	39906.7	NaN	18084.1	9941.58	NaN	1.92774e+06	2052568	2.07724e+06	2.14795e+06	103717	143572	128287	161940	545476	654664	524917	782480	274979	267005	260874	292107	24297.4	74473.3	25139.1	74929.3	NaN	NaN
P10648	Gsta2	Glutathione S-transferase A2	GSTA2_MOUSE	3163.69	2967.36	NaN	8358.97	NaN	NaN	NaN	NaN	NaN	NaN	NaN	NaN	NaN	NaN	NaN	NaN	NaN	NaN	NaN	NaN	NaN	NaN	NaN	NaN	5206.13	5520.61	NaN	NaN	NaN	NaN	NaN	NaN	NaN	NaN	NaN	NaN	NaN	NaN	NaN	NaN	NaN	NaN	NaN	NaN	NaN	NaN
P10649	Gstm1	Glutathione S-transferase Mu 1	GSTM1_MOUSE	7.07129e+06	4249753	4.47486e+06	5.23809e+06	555462	280453	304313	423217	249231	226280	170137	301831	284955	191800	164580	174850	71446.5	140609	137116	77076.9	104676	66597	86854.5	144117	5672667	4.50236e+06	4463373	4678678	174487	365079	148306	371001	169407	424681	339346	423186	146684	245428	190916	286141	157750	214959	159552	311189	44495.7	117526
P10711	Tcea1	Transcription elongation factor A protein 1	TCEA1_MOUSE	244322	211317	246903	310833	78148.7	52816	59769.6	72462	15517.6	1340.76	NaN	NaN	NaN	NaN	NaN	NaN	NaN	NaN	NaN	NaN	NaN	NaN	NaN	NaN	311684	212533	250325	267022	53816.9	81170.2	61432.2	74470.7	4608.18	16185.5	NaN	16259.3	NaN	NaN	NaN	NaN	NaN	NaN	NaN	NaN	NaN	NaN
P10833	Rras	Ras-related protein R-Ras	RRAS_MOUSE	1.08071e+06	928046	922306	916158	191732	284266	269956	250575	449165	503535	404983	479053	1.86977e+06	1.2289e+06	1.17149e+06	1.41693e+06	434901	224861	222477	560852	264168	149708	214148	506496	1.24966e+06	1.02145e+06	1.06375e+06	1.11027e+06	240437	323966	435303	247088	146124	598292	445678	923434	1.06494e+06	1.62672e+06	1.34532e+06	1.66364e+06	228730	404213	308449	481228	288612	285488
P10852	Slc3a2	4F2 cell-surface antigen heavy chain	4F2_MOUSE	819417	916791	1.27397e+06	897548	1.02872e+06	1.18359e+06	1.24233e+06	1.21264e+06	230193	1.53164e+06	657709	1.52133e+06	24248774	33988800	28080680	28609172	1.69928e+06	1.61132e+06	1.85925e+06	2.07369e+06	767360	1575725	1.70573e+06	1.39966e+06	1.05223e+06	918658	1.02543e+06	907765	1.28987e+06	1.00177e+06	1.37001e+06	918747	818090	1.94309e+06	2140044	2.73085e+06	27791504	24743106	25081448	22964496	2.4793e+06	2.34036e+06	2.13756e+06	2.49914e+06	2.39088e+06	1.12358e+06
P10853;P10854;Q64475;Q64478;Q64525;Q6ZWY9;Q8CGP1;Q8CGP2	Hist1h2bf;Hist1h2bm;Hist1h2bb;Hist1h2bh;Hist2h2bb;Hist1h2bc;Hist1h2bk;Hist1h2bp	Histone H2B type 1-F/J/L;Histone H2B type 1-M;Histone H2B type 1-B;Histone H2B type 1-H;Histone H2B type 2-B;Histone H2B type 1-C/E/G;Histone H2B type 1-K;Histone H2B type 1-P	H2B1F_MOUSE;H2B1M_MOUSE;H2B1B_MOUSE;H2B1H_MOUSE;H2B2B_MOUSE;H2B1C_MOUSE;H2B1K_MOUSE;H2B1P_MOUSE	NaN	NaN	NaN	NaN	NaN	NaN	11420.8	NaN	NaN	32795.8	17893.7	63272.4	15318.9	NaN	7845.7	30688.3	565057	624021	494847	415314	204672	155232	232172	237570	NaN	NaN	NaN	NaN	NaN	NaN	NaN	32564.8	42289.9	54525.7	67366.9	53671.1	8993.46	11163.8	7949.63	10460.2	624857	510633	672169	601323	226431	225461
P10922	H1f0	Histone H1.0	H10_MOUSE	25924.8	30709	49582.3	30283.3	136906	219351	187166	171501	8850.16	129806	62587.4	253918	76605.9	45275.6	52515.1	171071	11752452	4.31652e+06	4.43982e+06	5.68303e+06	3613014	4.55593e+06	5.34369e+06	5090674	27988	41476.6	32406.8	33678.7	257094	106641	103213	128257	132616	182759	441804	278484	30449.8	47540	47635.8	32504.2	3.16999e+06	7033543	7018476	7.30199e+06	7463171	4649751
P11031	Sub1	Activated RNA polymerase II transcriptional coactivator p15	TCP4_MOUSE	8060.74	NaN	4387.61	61954.6	275916	453749	294837	376283	46273.9	48223.3	47267.7	72325	57089.9	142701	64586.4	48044.3	1.53302e+06	700974	780761	1.02675e+06	134729	45245.9	44279.3	126213	33525.1	10703.4	64967.6	4615.33	240186	311506	353559	318360	48646	63181.7	61609.3	80879.8	119565	74483.9	107985	96204.5	346055	968949	539640	903884	53862.9	102324
P11087	Col1a1	Collagen alpha-1(I) chain	CO1A1_MOUSE	271788	376198	NaN	433776	556221	423462	508988	765134	169173	326386	128477	257030	NaN	NaN	NaN	178247	681269	49969.7	353350	860388	92670832	13529971	27477538	80079448	453340	NaN	NaN	481221	365903	565579	320828	714892	156253	434057	527296	353912	NaN	NaN	NaN	NaN	465569	507010	44452.1	626669	7662403	57446888
P11103	Parp1	Poly [ADP-ribose] polymerase 1	PARP1_MOUSE	275237	271925	441884	389246	1861171	1.39224e+06	1.42034e+06	1808207	38138.9	38093.5	42783.8	105019	12651.3	14058.8	19882.1	54210.8	1.18746e+06	422324	636326	714119	220015	69077.8	79632.5	174847	295200	284635	308377	250041	1.22915e+06	1684143	1.64335e+06	1700777	23468.8	68671.8	63880.3	61396.1	NaN	NaN	NaN	NaN	276556	600411	408868	654720	83877	152942
P11152	Lpl	Lipoprotein lipase	LIPL_MOUSE	194411	193525	139231	241089	231575	230356	117469	225580	230619	275802	174988	337951	264976	244931	175503	212378	718241	681081	426315	642013	486287	631078	333881	580622	197583	225225	218616	226320	187638	239882	155861	271713	229931	487404	300775	552553	200143	256674	238883	294581	446018	801086	596815	976321	991626	1.08276e+06
P11214	Plat	Tissue-type plasminogen activator	TPA_MOUSE	NaN	NaN	NaN	NaN	NaN	NaN	NaN	22081.3	NaN	NaN	NaN	NaN	NaN	NaN	NaN	NaN	105441	160919	134187	161558	5641.27	11988	3529.18	42783.5	NaN	NaN	NaN	NaN	NaN	NaN	22436.2	NaN	NaN	NaN	NaN	NaN	NaN	NaN	NaN	NaN	126146	168810	170607	143198	28782.3	6877.16
P11247	Mpo	Myeloperoxidase	PERM_MOUSE	32789.5	63319.4	8352.13	NaN	92975.2	96078.6	73621.2	115760	NaN	NaN	NaN	NaN	NaN	NaN	5537.65	NaN	192944	207965	160453	76140.8	NaN	NaN	NaN	NaN	43694.1	NaN	59249.8	39347.9	142271	22520.4	124999	NaN	NaN	NaN	NaN	5522.26	NaN	NaN	15269.6	NaN	518359	471505	305335	48317.7	13525.2	25750.4
P11276	Fn1	Fibronectin	FINC_MOUSE	680652	718421	623935	681233	6953342	8410351	6111242	7604169	249831	497993	280388	872049	389966	313921	268465	518893	7.02909e+06	5936074	5.96413e+06	6567552	18845126	15740534	14011888	19055734	691447	780009	791848	684044	10046369	11595552	9151070	8790831	487963	1.33067e+06	1.14075e+06	1187683	262788	435906	290529	330088	6489899	8915383	6715838	8125733	26958478	27421088
P11352	Gpx1	Glutathione peroxidase 1	GPX1_MOUSE	2890826	2.54337e+06	2.91117e+06	2648854	161220	159987	196830	167230	294358	517356	559197	561803	952126	2.09453e+06	1.4747e+06	1.19133e+06	304172	411580	426494	317055	320815	321676	429736	326849	2.81679e+06	2408145	2769109	2521327	158423	200272	223987	252732	535968	555340	887963	897519	1.57044e+06	1.85347e+06	2447237	1.8567e+06	394393	458527	494890	373896	357844	341997
P11404	Fabp3	Fatty acid-binding protein, heart	FABPH_MOUSE	2.16909e+06	2.08759e+06	2.04188e+06	2.08001e+06	110716	57086	50006.3	62383.2	133732	199100	132122	203824	233520	195552	146671	161010	68982.2	18992.5	14556.4	21487.3	NaN	3231.36	NaN	NaN	2106389	2193088	1.78563e+06	1.85634e+06	72918.7	97152.7	69009.6	82462.4	187404	312225	246416	346088	200445	272670	255639	294069	18402.9	25213.2	16342.2	40274.9	NaN	NaN
P11438	Lamp1	Lysosome-associated membrane glycoprotein 1	LAMP1_MOUSE	713404	363894	622782	658699	434637	331119	234434	352461	414948	382441	336736	526824	1.95739e+06	2116210	1.75539e+06	2.05533e+06	539146	385766	348800	475546	125626	92571.8	83183.4	190448	605714	563763	633174	474094	291766	422692	368571	290162	338266	587513	526885	726980	1.5213e+06	2.0037e+06	2109425	1.99349e+06	322990	498995	363066	749341	153527	147268
P11499	Hsp90ab1	Heat shock protein HSP 90-beta	HS90B_MOUSE	13197509	14322247	12450382	14648493	3382792	2.85393e+06	2.71144e+06	3.33256e+06	1101664	1.40934e+06	841780	2.49708e+06	1.4017e+06	1.1415e+06	867613	910488	1.0588e+06	588357	661097	920276	1.1146e+06	870976	769132	1.01836e+06	14771363	15762224	11852679	14227949	3.16705e+06	3904083	3.0274e+06	3.52384e+06	988958	2524923	2.10866e+06	2.70723e+06	1.00069e+06	1.42648e+06	1.12223e+06	1.41131e+06	496343	725519	586664	971904	868861	714981
P11531	Dmd	Dystrophin	DMD_MOUSE	93775.6	74038.1	94322.8	89995.6	114044	148023	106135	118914	32577.4	72605.8	44338.8	102652	587034	499529	526899	579921	1.14432e+06	1258643	970244	963644	216961	178742	185608	329950	94329.4	97396.9	86350.6	85144.1	122488	124629	136541	117043	47031.5	131490	121878	158546	483397	577349	569754	485990	854646	1295097	1.20389e+06	1.26788e+06	173522	169644
P11627	L1cam	Neural cell adhesion molecule L1	L1CAM_MOUSE	74327.7	25625	54823.1	73053.9	53797.1	40755.8	38118.2	53372.5	38433.9	54353.1	31386	61343.6	218152	168359	160307	233927	140485	113946	116214	137936	61304.1	71342.1	70627	114353	65509.9	63892.6	114554	90087.6	39014.4	75011	35553.1	61602.6	35396.2	40257.4	49735.9	68020.3	110886	166685	191410	218132	102952	145358	126797	156112	77976.7	68886.6
P11672	Lcn2	Neutrophil gelatinase-associated lipocalin	NGAL_MOUSE	40499.9	44465.4	45637.8	50848.6	NaN	NaN	NaN	NaN	3445.13	NaN	NaN	NaN	NaN	NaN	NaN	NaN	NaN	NaN	NaN	NaN	NaN	NaN	NaN	NaN	176508	384381	62395.6	35135.4	54914.4	210304	23766	NaN	10082	38834.2	NaN	NaN	13010	NaN	NaN	NaN	NaN	32091.5	NaN	NaN	NaN	NaN
P11679	Krt8	Keratin, type II cytoskeletal 8	K2C8_MOUSE	263637	275816	297419	323269	240258	287447	247854	240236	69919.6	105760	96954.3	221020	45509.9	41445.2	16031.3	87173.1	318037	552749	438225	506860	947790	1.39482e+06	1.57253e+06	1.20127e+06	222609	383890	319882	286920	226187	267237	272268	268707	90422.9	132945	178008	155624	31901.4	57184.5	45819.6	37122.8	324773	326782	344633	319268	1485619	933104
P11688	Itga5	Integrin alpha-5	ITA5_MOUSE	6827.99	NaN	2328.08	12087.1	NaN	7055.66	NaN	NaN	15748.3	16919.8	9654.16	25807.2	487183	358588	309051	374124	327261	176344	152058	296277	276545	198419	177885	335819	2471.43	NaN	NaN	NaN	8499.92	9066.22	NaN	2066.69	17427.8	44013.6	41224.6	27715.1	222190	381332	327211	377898	183742	369728	187242	340726	289158	360461
P11714	Cyp2d9	Cytochrome P450 2D9	CP2D9_MOUSE	101394	56284	201714	63569	240646	182321	201330	162359	44264.8	34612.7	85586.5	69729	716976	493704	1.06922e+06	76212.2	57485.3	124102	440817	59719.5	NaN	NaN	78210.9	43227.9	55039.4	63143.6	361446	19374.4	44600.4	178770	206388	31296.6	32641.2	77837	91253.4	152056	459585	562041	595654	645495	224060	228183	86899.2	380106	32480.4	15388.4
P11725	Otc	Ornithine carbamoyltransferase, mitochondrial	OTC_MOUSE	216660	2.27407e+06	2582899	2.71811e+06	2217252	1.22911e+06	1.56661e+06	2108461	335762	1.50767e+06	710058	1.8438e+06	6.28052e+06	NaN	NaN	7.35902e+06	2.48917e+06	2307844	3035422	2.27431e+06	NaN	NaN	NaN	NaN	2.785e+06	2.45473e+06	2.95301e+06	2.36817e+06	2.11012e+06	2.34494e+06	2455014	2.19419e+06	1.10602e+06	2426024	2.67121e+06	3.26445e+06	NaN	3637614	9025954	8.05919e+06	2303679	2.18146e+06	3.17406e+06	3.81734e+06	4988656	NaN
P11835	Itgb2	Integrin beta-2	ITB2_MOUSE	319064	NaN	296150	NaN	21006.3	NaN	NaN	12134.2	NaN	NaN	NaN	NaN	29819.9	6284.84	NaN	8371.87	19133.1	10227.6	NaN	16182.4	NaN	NaN	NaN	NaN	492332	316574	37320.3	NaN	9204.68	NaN	NaN	NaN	NaN	NaN	NaN	NaN	NaN	26289.1	5678.1	9608.6	16201.3	56663.5	17405.7	11239.2	NaN	NaN
P11859	Agt	Angiotensinogen	ANGT_MOUSE	259633	235239	190540	207185	32242.9	NaN	13148.7	NaN	26339.6	42971.8	21355.1	32773.8	NaN	NaN	NaN	NaN	NaN	NaN	NaN	10354.1	9825.4	6785.59	NaN	11841.5	379299	315726	257941	221759	7273.94	12674.2	NaN	10144.7	39243.1	64047.3	56424.2	69239.6	NaN	15094.7	17441.1	17831.3	NaN	NaN	17164	NaN	17684.6	20615.1
P11862	Gas2	Growth arrest-specific protein 2	GAS2_MOUSE	638085	695429	836079	570787	1592591	3.07509e+06	2.31206e+06	2.5529e+06	119136	199499	214720	276757	107639	106150	47954.9	73638.9	687248	672075	638720	720725	101049	250608	210067	187734	1.41226e+06	813161	892028	853393	2.86518e+06	2.8246e+06	1.73344e+06	1.63567e+06	132454	201458	184110	236200	71468.3	100964	97670.1	87330.2	559249	1081723	762363	936282	201923	182125
P11881	Itpr1	Inositol 1,4,5-trisphosphate receptor type 1	ITPR1_MOUSE	93610.5	93278.6	104791	72102.1	146534	137462	111758	130495	36896.9	80198.9	44419.5	130256	694196	1.07166e+06	815879	950860	1.39221e+06	1.27803e+06	1.48749e+06	1.35909e+06	411946	494940	312361	676261	104404	85467.4	108598	77623	159287	187356	163740	143414	63966.7	124992	162613	165620	595017	725941	956111	601278	1.4445e+06	1.87426e+06	2.04836e+06	1.83724e+06	420326	359682
P11928;Q8K469	Oas1a;Oas1g	2'-5'-oligoadenylate synthase 1A;2'-5' oligoadenylate synthetase 1G	OAS1A_MOUSE;Q8K469_MOUSE	NaN	NaN	NaN	NaN	NaN	33297.1	NaN	NaN	NaN	NaN	NaN	NaN	9036.06	9794.42	9510.9	9427.46	NaN	NaN	NaN	44255.2	NaN	7385.42	5332.15	14193.7	NaN	NaN	NaN	NaN	NaN	NaN	NaN	NaN	NaN	NaN	NaN	NaN	NaN	NaN	7015.56	7576.14	NaN	80257.2	59137.9	NaN	6387.04	11994.9
P11930	Nudt19	Nucleoside diphosphate-linked moiety X motif 19	NUD19_MOUSE	12221642	11204105	7551338	10517258	1.73852e+06	2.24373e+06	1.09837e+06	1.99833e+06	8132463	16904056	7096598	14472803	2.30921e+06	2873706	1.39143e+06	1.6099e+06	731062	466651	340250	476461	436888	484239	397180	715704	14598782	14841554	11899490	11900688	3302195	4370146	3.68798e+06	2892728	15634959	33088964	22978132	26333812	2.20279e+06	3114478	2733645	2074191	630208	1.16831e+06	721787	653207	641959	863639
P11983	Tcp1	T-complex protein 1 subunit alpha	TCPA_MOUSE	1175133	1.80952e+06	1.40333e+06	1.38579e+06	5.22807e+06	9192636	5980779	6595568	149135	297908	225776	577839	335121	269519	286316	342076	8071786	6.92449e+06	4.82752e+06	6799941	1.10255e+06	743526	693450	1.20058e+06	2.09992e+06	2.18455e+06	1964830	1.51923e+06	9005683	8501835	8.22972e+06	6623788	328195	533595	545656	542728	270324	356680	292560	323308	5916923	8781385	7890926	8742730	1.09529e+06	1.2304e+06
P12023	App	Amyloid-beta A4 protein	A4_MOUSE	51250.9	32555.4	50092.2	62748.1	72922.3	261991	209476	85494.2	13134.2	20521	47555.9	52405.1	56817.4	73446.1	57287.3	67283	720117	923428	711577	730596	109235	61114.6	64398.3	86506	56740.3	49256.2	57271.4	42310.6	108998	103063	101780	187981	12978.9	27244.7	26911	26943.6	54615.3	66425.8	64569.2	49057.2	808867	999694	865138	795716	97712.8	100173
P12242	Ucp1	Mitochondrial brown fat uncoupling protein 1	UCP1_MOUSE	214129	38008.1	273120	291170	669135	431185	359644	720485	37771.3	119303	52897.1	191306	2.08354e+06	2.00423e+06	1.65161e+06	2256807	496491	763877	530897	784015	164932	8405.57	130094	313229	110098	285455	263602	94650	582856	931812	605673	413601	110473	277124	213725	278663	1.98016e+06	2.53603e+06	2260686	2.12466e+06	920064	923613	50513.1	1118075	190105	166726
P12246	Apcs	Serum amyloid P-component	SAMP_MOUSE	NaN	NaN	NaN	NaN	NaN	NaN	NaN	NaN	NaN	NaN	NaN	NaN	NaN	NaN	NaN	NaN	NaN	NaN	NaN	NaN	NaN	NaN	NaN	NaN	48988.9	54544.4	19326.8	NaN	NaN	8288.65	NaN	NaN	NaN	NaN	NaN	NaN	NaN	NaN	NaN	NaN	NaN	NaN	NaN	NaN	26205	NaN
P12265	Gusb	Beta-glucuronidase	BGLR_MOUSE	101323	75506.4	61011.5	85918.5	3516.55	NaN	NaN	NaN	51005.1	72664.9	45622.3	104338	47005	86126.6	55898.6	153198	20505.1	5249.97	NaN	4855.56	NaN	NaN	NaN	NaN	103717	109009	85293.1	92384.1	6060.35	6062.32	18089	NaN	70392.1	147048	92945	130670	63301.6	82943.2	75819.7	76812.5	10224.8	23068.1	2956.96	26320.1	NaN	NaN
P12367	Prkar2a	cAMP-dependent protein kinase type II-alpha regulatory subunit	KAP2_MOUSE	411520	385097	268299	390027	102156	101392	99313.4	142866	39095.7	47937.7	25862.1	66493.7	69346	84397.2	146123	59229.3	176478	150055	108977	126891	78413.3	53072.6	58239.5	126528	481760	391061	384709	396218	130211	118719	109775	92242.7	35033.5	46173.1	62284.9	89225	57275.3	56428.3	126314	135018	107741	88808	175240	178334	71589.4	95196.1
P12382	Pfkl	ATP-dependent 6-phosphofructokinase, liver type	PFKAL_MOUSE	357618	212687	765143	537043	1.5746e+06	882334	1.10992e+06	1319511	77888.2	97000.8	95428.9	153830	96052.8	50475	40720	35964	169670	129754	432028	83024.9	149124	65079.5	75321.8	167794	457531	549166	640427	711360	1.27593e+06	1394984	1.07578e+06	1.31577e+06	94578.8	172265	186134	189890	75425.5	95255.5	44945.2	39037.6	718129	75022.1	80215.9	1.02888e+06	61827.8	52022
P12658	Calb1	Calbindin	CALB1_MOUSE	993935	921611	759472	842282	51683.8	25353.4	23407.5	40277.9	30530.2	38143.6	25050.4	48197.2	81121.2	56897.8	43776.1	54289.7	22248	17854.1	10777.8	19059.9	1850.53	2599.38	3701.13	NaN	1.25864e+06	1.44915e+06	1165137	1.04085e+06	28946.5	42193.9	41028.7	39662.1	31019.2	83358.5	70164.8	76071.9	37802.3	93959.2	69899.8	76846.3	10381.5	26138	13444.9	19705.1	NaN	NaN
P12710	Fabp1	Fatty acid-binding protein, liver	FABPL_MOUSE	2.46678e+06	534229	361904	215153	288987	NaN	NaN	NaN	181403	6362.51	23211.1	NaN	163005	9196.65	NaN	NaN	39636.8	NaN	9591.56	NaN	4458.71	NaN	NaN	NaN	632725	865803	347570	168374	22812.3	70772.7	NaN	NaN	5460.52	130886	22026.2	NaN	8347.87	56466.1	16096.1	NaN	NaN	5716.12	NaN	NaN	NaN	NaN
P12787	Cox5a	Cytochrome c oxidase subunit 5A, mitochondrial	COX5A_MOUSE	447479	467371	700925	629453	1.02567e+06	1.20643e+06	1.04901e+06	1.38918e+06	360562	926036	524893	643511	3870572	5.89377e+06	4480711	4674020	577223	456647	449452	616777	741586	775609	635628	858866	359373	444372	496601	355144	1186541	1132985	1.02587e+06	937418	576391	725843	816449	1.26071e+06	5318070	5309390	5.16167e+06	6090786	609228	649045	573162	782304	689646	511263
P12815	Pdcd6	Programmed cell death protein 6	PDCD6_MOUSE	343328	325087	385030	327549	135808	139801	123846	167927	106502	138551	107625	141704	169629	117863	111612	136562	138415	123922	99748.3	114510	193118	153586	167660	66774.3	369064	341092	444164	405924	137454	161805	158775	136134	127372	164979	171989	223211	90451.5	137457	124903	133641	100071	149318	116189	78554.2	82969.1	100168
P12960	Cntn1	Contactin-1	CNTN1_MOUSE	NaN	NaN	NaN	NaN	1811.84	NaN	NaN	NaN	NaN	3536.87	NaN	NaN	39384.9	NaN	10342.9	26695.4	23096.2	NaN	NaN	19911.8	13293.8	3243.39	3448.28	24896.4	NaN	NaN	NaN	NaN	NaN	NaN	NaN	NaN	NaN	4264.4	NaN	4005.37	10886.3	13562.6	18012.8	22409.7	NaN	NaN	NaN	9395.08	4576.03	6062.52
P12970	Rpl7a	60S ribosomal protein L7a	RL7A_MOUSE	924660	1.60172e+06	1.27507e+06	1.09893e+06	13692658	7940463	8623951	12713705	52367.2	300093	146611	563665	1.9945e+06	2.79646e+06	2.18843e+06	2.61598e+06	9600256	7176287	6.59618e+06	6.70078e+06	3.29654e+06	2.05031e+06	2.37217e+06	3517930	1.96266e+06	1.482e+06	1.47295e+06	1.02292e+06	9049202	11539832	9534338	12209713	227504	458302	556894	630990	2325166	2343938	2590006	2306242	5471958	7946802	9756744	11739183	2471511	2428598
P13020	Gsn	Gelsolin	GELS_MOUSE	1.51753e+06	1334824	2.29773e+06	1.84679e+06	1.38293e+06	1.46463e+06	1.05485e+06	1.48948e+06	324922	509567	310782	707455	450606	328666	268867	364738	1.7312e+06	1.82137e+06	2.5151e+06	1.29486e+06	1.56163e+06	1.83715e+06	1.85516e+06	2.39759e+06	2.17899e+06	1.34301e+06	1.98533e+06	1.45688e+06	1.32126e+06	1.4643e+06	1.11095e+06	1.00389e+06	337404	640648	770664	943449	250810	327053	280668	313080	1480453	2.3316e+06	1.51817e+06	2563414	2618707	2444819
[truncated: 5,768 more rows]
[truncated: 2 more columns]

## Sheet: S8B-log2 processed data Kidney
PG.Genes	CTRL_FR1_Rep1_01	CTRL_FR1_Rep2_01	CTRL_FR1_Rep3_01	CTRL_FR1_Rep4_01	EGF_FR1_Rep1_01	EGF_FR1_Rep2_01	EGF_FR1_Rep3_01	EGF_FR1_Rep4_01	CTRL_FR2_Rep1_01	CTRL_FR2_Rep2_01	CTRL_FR2_Rep3_01	CTRL_FR2_Rep4_01	EGF_FR2_Rep1_01	EGF_FR2_Rep2_01	EGF_FR2_Rep3_01	EGF_FR2_Rep4_01	CTRL_FR3_Rep1_01	CTRL_FR3_Rep2_01	CTRL_FR3_Rep3_01	CTRL_FR3_Rep4_01	EGF_FR3_Rep1_01	EGF_FR3_Rep2_01	EGF_FR3_Rep3_01	EGF_FR3_Rep4_01	CTRL_FR4_Rep1_01	CTRL_FR4_Rep2_01	CTRL_FR4_Rep3_01	CTRL_FR4_Rep4_01	EGF_FR4_Rep1_01	EGF_FR4_Rep2_01	EGF_FR4_Rep3_01	EGF_FR4_Rep4_01	CTRL_FR5_Rep1_01	CTRL_FR5_Rep2_01	CTRL_FR5_Rep3_01	CTRL_FR5_Rep4_01	EGF_FR5_Rep1_01	EGF_FR5_Rep2_01	EGF_FR5_Rep3_01	EGF_FR5_Rep4_01	CTRL_FR6_Rep1_01	CTRL_FR6_Rep2_01	CTRL_FR6_Rep3_01	CTRL_FR6_Rep4_01	EGF_FR6_Rep1_01	EGF_FR6_Rep2_01	EGF_FR6_Rep3_01	EGF_FR6_Rep4_01
[truncated: 6,659 more rows]

[truncated: 2 more sheets: S8C-Collapse Phos Kidney PHOS, S8D-log2 proc Kidney PHOS]
