# Supplementary material for: Spatial-proteomics reveals phospho-signaling dynamics at subcellular resolution
Source: Nat Commun. 2021 Dec 7;12:7113. doi: 10.1038/s41467-021-27398-y (PMC8651693; doi:10.1038/s41467-021-27398-y)
Supplement: Supplementary file 12 — Supplementary Dataset 9 [file 41467_2021_27398_MOESM12_ESM.xlsx]

## Sheet: Legend
Sheet	Description
S9A	Raw intensity results at Protein Groups level from Spectronaut (V14) search for Mouse Liver samples treated with EGF at all time points.
S9B	Log2 transformed intensity results at Protein Groups level for Mouse Liver+EGF experiment. Data was normalized, filtered by missing values and imputed.
S9C	Collapsed data to Phospho-sites using PTM results from Spectronaut (V14) search for Mouse Liver samples treated with EGF at all time points.
S9D	Log2 transformed intensity results at Phospho-site level for Mouse Liver + EGF experiment. Data was normalized, filtered by missing values and imputed.

## Sheet: S9A-Output Spectronaut Liver
PG.ProteinGroups	PG.Genes	PG.ProteinDescriptions	PG.ProteinNames	[1] 20201002_EXPL8_EVO1_AMV_60SPD_DIA_Prot_FAIMSCV-45_Mouse_Liver_Subcell_CTRL_FR1_REP1_01.raw.PG.Quantity	[2] 20201002_EXPL8_EVO1_AMV_60SPD_DIA_Prot_FAIMSCV-45_Mouse_Liver_Subcell_CTRL_FR1_REP2_01.raw.PG.Quantity	[3] 20201002_EXPL8_EVO1_AMV_60SPD_DIA_Prot_FAIMSCV-45_Mouse_Liver_Subcell_CTRL_FR1_REP3_01.raw.PG.Quantity	[4] 20201002_EXPL8_EVO1_AMV_60SPD_DIA_Prot_FAIMSCV-45_Mouse_Liver_Subcell_CTRL_FR1_REP3_01_20201002195754.raw.PG.Quantity	[5] 20201002_EXPL8_EVO1_AMV_60SPD_DIA_Prot_FAIMSCV-45_Mouse_Liver_Subcell_CTRL_FR2_REP1_01.raw.PG.Quantity	[6] 20201002_EXPL8_EVO1_AMV_60SPD_DIA_Prot_FAIMSCV-45_Mouse_Liver_Subcell_CTRL_FR2_REP2_01.raw.PG.Quantity	[7] 20201002_EXPL8_EVO1_AMV_60SPD_DIA_Prot_FAIMSCV-45_Mouse_Liver_Subcell_CTRL_FR2_REP3_01.raw.PG.Quantity	[8] 20201002_EXPL8_EVO1_AMV_60SPD_DIA_Prot_FAIMSCV-45_Mouse_Liver_Subcell_CTRL_FR2_REP4_01.raw.PG.Quantity	[9] 20201002_EXPL8_EVO1_AMV_60SPD_DIA_Prot_FAIMSCV-45_Mouse_Liver_Subcell_CTRL_FR3_REP1_01.raw.PG.Quantity	[10] 20201002_EXPL8_EVO1_AMV_60SPD_DIA_Prot_FAIMSCV-45_Mouse_Liver_Subcell_CTRL_FR3_REP2_01.raw.PG.Quantity	[11] 20201002_EXPL8_EVO1_AMV_60SPD_DIA_Prot_FAIMSCV-45_Mouse_Liver_Subcell_CTRL_FR3_REP3_01.raw.PG.Quantity	[12] 20201002_EXPL8_EVO1_AMV_60SPD_DIA_Prot_FAIMSCV-45_Mouse_Liver_Subcell_CTRL_FR3_REP4_01.raw.PG.Quantity	[13] 20201002_EXPL8_EVO1_AMV_60SPD_DIA_Prot_FAIMSCV-45_Mouse_Liver_Subcell_CTRL_FR4_REP1_01.raw.PG.Quantity	[14] 20201002_EXPL8_EVO1_AMV_60SPD_DIA_Prot_FAIMSCV-45_Mouse_Liver_Subcell_CTRL_FR4_REP2_01.raw.PG.Quantity	[15] 20201002_EXPL8_EVO1_AMV_60SPD_DIA_Prot_FAIMSCV-45_Mouse_Liver_Subcell_CTRL_FR4_REP3_01.raw.PG.Quantity	[16] 20201002_EXPL8_EVO1_AMV_60SPD_DIA_Prot_FAIMSCV-45_Mouse_Liver_Subcell_CTRL_FR4_REP4_01.raw.PG.Quantity	[17] 20201002_EXPL8_EVO1_AMV_60SPD_DIA_Prot_FAIMSCV-45_Mouse_Liver_Subcell_CTRL_FR5_REP1_01.raw.PG.Quantity	[18] 20201002_EXPL8_EVO1_AMV_60SPD_DIA_Prot_FAIMSCV-45_Mouse_Liver_Subcell_CTRL_FR5_REP2_01.raw.PG.Quantity	[19] 20201002_EXPL8_EVO1_AMV_60SPD_DIA_Prot_FAIMSCV-45_Mouse_Liver_Subcell_CTRL_FR5_REP3_01.raw.PG.Quantity	[20] 20201002_EXPL8_EVO1_AMV_60SPD_DIA_Prot_FAIMSCV-45_Mouse_Liver_Subcell_CTRL_FR5_REP4_01.raw.PG.Quantity	[21] 20201002_EXPL8_EVO1_AMV_60SPD_DIA_Prot_FAIMSCV-45_Mouse_Liver_Subcell_CTRL_FR6_REP1_01.raw.PG.Quantity	[22] 20201002_EXPL8_EVO1_AMV_60SPD_DIA_Prot_FAIMSCV-45_Mouse_Liver_Subcell_CTRL_FR6_REP2_01.raw.PG.Quantity	[23] 20201002_EXPL8_EVO1_AMV_60SPD_DIA_Prot_FAIMSCV-45_Mouse_Liver_Subcell_CTRL_FR6_REP3_01.raw.PG.Quantity	[24] 20201002_EXPL8_EVO1_AMV_60SPD_DIA_Prot_FAIMSCV-45_Mouse_Liver_Subcell_CTRL_FR6_REP4_01.raw.PG.Quantity	[25] 20201002_EXPL8_EVO1_AMV_60SPD_DIA_Prot_FAIMSCV-45_Mouse_Liver_Subcell_EGF_FR1_REP1_01.raw.PG.Quantity	[26] 20201002_EXPL8_EVO1_AMV_60SPD_DIA_Prot_FAIMSCV-45_Mouse_Liver_Subcell_EGF_FR1_REP2_01.raw.PG.Quantity	[27] 20201002_EXPL8_EVO1_AMV_60SPD_DIA_Prot_FAIMSCV-45_Mouse_Liver_Subcell_EGF_FR1_REP3_01.raw.PG.Quantity	[28] 20201002_EXPL8_EVO1_AMV_60SPD_DIA_Prot_FAIMSCV-45_Mouse_Liver_Subcell_EGF_FR1_REP4_01.raw.PG.Quantity	[29] 20201002_EXPL8_EVO1_AMV_60SPD_DIA_Prot_FAIMSCV-45_Mouse_Liver_Subcell_EGF_FR2_REP1_01.raw.PG.Quantity	[30] 20201002_EXPL8_EVO1_AMV_60SPD_DIA_Prot_FAIMSCV-45_Mouse_Liver_Subcell_EGF_FR2_REP2_01.raw.PG.Quantity	[31] 20201002_EXPL8_EVO1_AMV_60SPD_DIA_Prot_FAIMSCV-45_Mouse_Liver_Subcell_EGF_FR2_REP3_01.raw.PG.Quantity	[32] 20201002_EXPL8_EVO1_AMV_60SPD_DIA_Prot_FAIMSCV-45_Mouse_Liver_Subcell_EGF_FR2_REP4_01.raw.PG.Quantity	[33] 20201002_EXPL8_EVO1_AMV_60SPD_DIA_Prot_FAIMSCV-45_Mouse_Liver_Subcell_EGF_FR3_REP1_01.raw.PG.Quantity	[34] 20201002_EXPL8_EVO1_AMV_60SPD_DIA_Prot_FAIMSCV-45_Mouse_Liver_Subcell_EGF_FR3_REP2_01.raw.PG.Quantity	[35] 20201002_EXPL8_EVO1_AMV_60SPD_DIA_Prot_FAIMSCV-45_Mouse_Liver_Subcell_EGF_FR3_REP3_01.raw.PG.Quantity	[36] 20201002_EXPL8_EVO1_AMV_60SPD_DIA_Prot_FAIMSCV-45_Mouse_Liver_Subcell_EGF_FR3_REP4_01.raw.PG.Quantity	[37] 20201002_EXPL8_EVO1_AMV_60SPD_DIA_Prot_FAIMSCV-45_Mouse_Liver_Subcell_EGF_FR4_REP1_01.raw.PG.Quantity	[38] 20201002_EXPL8_EVO1_AMV_60SPD_DIA_Prot_FAIMSCV-45_Mouse_Liver_Subcell_EGF_FR4_REP2_01.raw.PG.Quantity	[39] 20201002_EXPL8_EVO1_AMV_60SPD_DIA_Prot_FAIMSCV-45_Mouse_Liver_Subcell_EGF_FR4_REP3_01.raw.PG.Quantity	[40] 20201002_EXPL8_EVO1_AMV_60SPD_DIA_Prot_FAIMSCV-45_Mouse_Liver_Subcell_EGF_FR4_REP4_01.raw.PG.Quantity	[41] 20201002_EXPL8_EVO1_AMV_60SPD_DIA_Prot_FAIMSCV-45_Mouse_Liver_Subcell_EGF_FR5_REP1_01.raw.PG.Quantity	[42] 20201002_EXPL8_EVO1_AMV_60SPD_DIA_Prot_FAIMSCV-45_Mouse_Liver_Subcell_EGF_FR5_REP2_01.raw.PG.Quantity	[43] 20201002_EXPL8_EVO1_AMV_60SPD_DIA_Prot_FAIMSCV-45_Mouse_Liver_Subcell_EGF_FR5_REP3_01.raw.PG.Quantity	[44] 20201002_EXPL8_EVO1_AMV_60SPD_DIA_Prot_FAIMSCV-45_Mouse_Liver_Subcell_EGF_FR5_REP4_01.raw.PG.Quantity	[45] 20201002_EXPL8_EVO1_AMV_60SPD_DIA_Prot_FAIMSCV-45_Mouse_Liver_Subcell_EGF_FR6_REP1_01.raw.PG.Quantity	[46] 20201002_EXPL8_EVO1_AMV_60SPD_DIA_Prot_FAIMSCV-45_Mouse_Liver_Subcell_EGF_FR6_REP2_01.raw.PG.Quantity
A0A075B5R2;A0A0A6YX91;P01786	Ighv7-3;Ighv7-2;	Immunoglobulin heavy variable 7-3 (Fragment);Immunoglobulin heavy variable 7-2 (Fragment);Ig heavy chain V region MOPC 47A	A0A075B5R2_MOUSE;A0A0A6YX91_MOUSE;HVM17_MOUSE	Filtered	50524.2	Filtered	Filtered	44312.2	72555.6	23793.1	21456	Filtered	Filtered	Filtered	Filtered	Filtered	5423.39	Filtered	Filtered	10393.8	11145.7	11461.8	4162.29	6510.81	Filtered	8785.53	3854.24	19674	Filtered	Filtered	Filtered	48031.9	68518.2	31892.9	27496.5	Filtered	Filtered	Filtered	Filtered	Filtered	Filtered	Filtered	6478.14	16771.8	13679.8	7483.51	11242.8	9492.18	8615.88
A0A075B5S2	Ighv7-1	Immunoglobulin heavy variable 7-1 (Fragment)	A0A075B5S2_MOUSE	Filtered	Filtered	160934	231192	65415.6	101901	27569.3	88030	31490.5	Filtered	Filtered	48505.1	Filtered	Filtered	Filtered	21916.9	Filtered	Filtered	Filtered	Filtered	Filtered	Filtered	Filtered	Filtered	Filtered	247205	Filtered	Filtered	88169.5	85604.1	48677.5	Filtered	Filtered	Filtered	Filtered	Filtered	Filtered	Filtered	Filtered	Filtered	Filtered	Filtered	Filtered	Filtered	Filtered	Filtered
A0A075B5W3	Ighv1-53	Immunoglobulin heavy variable 1-53 (Fragment)	A0A075B5W3_MOUSE	8263.25	28121.2	11713.1	6276.58	19118	19488.2	Filtered	Filtered	Filtered	Filtered	Filtered	Filtered	Filtered	Filtered	Filtered	Filtered	Filtered	Filtered	2350.48	Filtered	Filtered	Filtered	Filtered	Filtered	Filtered	Filtered	Filtered	Filtered	11191.3	9801.52	8386.65	12448.4	Filtered	Filtered	Filtered	Filtered	Filtered	Filtered	Filtered	Filtered	5059.35	Filtered	Filtered	Filtered	Filtered	Filtered
A0A087WP63;A0A087WQ44	Gm42715;Srcap	Predicted gene 42715 (Fragment);Snf2-related CREBBP activator protein	A0A087WP63_MOUSE;A0A087WQ44_MOUSE	Filtered	Filtered	Filtered	Filtered	62987.8	63507.2	32216.3	50616.1	Filtered	Filtered	Filtered	Filtered	Filtered	Filtered	Filtered	Filtered	56668.7	52100.6	34752.8	Filtered	24174.7	30961.4	39526.8	30135.6	Filtered	Filtered	Filtered	Filtered	56420.1	53893.4	36472.4	56323.4	Filtered	Filtered	Filtered	Filtered	Filtered	9489.96	18278.1	15782.3	38742	38078	39088.8	63874.7	28028.8	29120.1
A0A087WQ89	2210011C24Rik	MCG5930	A0A087WQ89_MOUSE	Filtered	Filtered	Filtered	Filtered	Filtered	Filtered	Filtered	Filtered	Filtered	Filtered	Filtered	Filtered	Filtered	Filtered	Filtered	Filtered	Filtered	8864.15	12776.6	10456.8	Filtered	Filtered	Filtered	Filtered	Filtered	Filtered	Filtered	Filtered	Filtered	Filtered	Filtered	Filtered	Filtered	Filtered	Filtered	Filtered	Filtered	Filtered	Filtered	Filtered	Filtered	14443.2	19897.2	15818.5	Filtered	Filtered
A0A0A6YVU8;Q9JKV1	Gm9774;Adrm1	MCG119397;Proteasomal ubiquitin receptor ADRM1	A0A0A6YVU8_MOUSE;ADRM1_MOUSE	152728	181481	147428	188768	45799.4	34918.6	32540.6	39596	9328.19	8544.5	10471.4	2792.88	21331	9323.44	6350.34	12783.1	16432.6	11289.6	15386.2	2901.85	Filtered	Filtered	8845.21	Filtered	179756	194115	194897	135305	64839.8	47566.3	41181.2	47084.4	17653.5	20860.4	15735.4	8661.08	17120.1	14437	12207.5	13614	7274.38	26340.8	14601.4	36611.4	Filtered	Filtered
A0A0A6YW67;P0CG49;P0CG50;P62983;P62984	Gm8797;Ubb;Ubc;Rps27a;Uba52	MCG23377, isoform CRA_b;Polyubiquitin-B;Polyubiquitin-C;Ubiquitin-40S ribosomal protein S27a;Ubiquitin-60S ribosomal protein L40	A0A0A6YW67_MOUSE;UBB_MOUSE;UBC_MOUSE;RS27A_MOUSE;RL40_MOUSE	2.63825e+06	2.12793e+06	1407334	2322036	2.11354e+06	1.75718e+06	1.75587e+06	1.89295e+06	1.65029e+06	1454571	1.20065e+06	1.58171e+06	2.42479e+06	2.1147e+06	1.88649e+06	2.39027e+06	4938785	5.64232e+06	5.05211e+06	4110218	2.46235e+06	3.05358e+06	4284507	3.03958e+06	2301009	2.65147e+06	1.36255e+06	1.65994e+06	1505512	1501788	1.57622e+06	1.36649e+06	1095134	1.25824e+06	1.40045e+06	1.55704e+06	1.92331e+06	2.00663e+06	2.04099e+06	1549401	4.44457e+06	3826667	2777345	5761009	2.76886e+06	1.81125e+06
A0A0A6YXW6	Igha	Immunoglobulin heavy constant alpha (Fragment)	A0A0A6YXW6_MOUSE	1.1644e+06	1.77446e+06	992302	1.5625e+06	2141322	2255688	841370	1883205	965667	764546	357833	941244	1309640	964098	342713	1.42911e+06	1.12287e+06	835682	432947	518660	325545	344788	322087	404821	1.19114e+06	658956	728572	854527	1774457	989056	924078	1.29643e+06	1.03091e+06	584020	618212	869650	1.78304e+06	1.0089e+06	814550	1.43223e+06	926488	483685	396116	212799	543398	202178
A0A0A6YYE7;A0A0B4J1I4	Igkv4-57;Igkv4-72	Immunoglobulin kappa variable 4-57 (Fragment);Immunoglobulin kappa chain variable 4-72 (Fragment)	A0A0A6YYE7_MOUSE;A0A0B4J1I4_MOUSE	Filtered	Filtered	Filtered	Filtered	Filtered	Filtered	Filtered	Filtered	Filtered	Filtered	9928.92	Filtered	Filtered	Filtered	6669.6	Filtered	Filtered	Filtered	Filtered	Filtered	Filtered	Filtered	Filtered	Filtered	Filtered	Filtered	Filtered	Filtered	Filtered	Filtered	Filtered	Filtered	Filtered	Filtered	Filtered	Filtered	Filtered	Filtered	Filtered	Filtered	Filtered	Filtered	Filtered	Filtered	Filtered	Filtered
A0A0B4J1F9	Tchh	Trichohyalin	A0A0B4J1F9_MOUSE	Filtered	Filtered	Filtered	Filtered	Filtered	Filtered	Filtered	Filtered	Filtered	Filtered	Filtered	Filtered	Filtered	Filtered	Filtered	Filtered	Filtered	Filtered	56235.7	Filtered	Filtered	68685.7	41473.6	Filtered	Filtered	Filtered	Filtered	Filtered	Filtered	Filtered	Filtered	Filtered	Filtered	Filtered	Filtered	Filtered	Filtered	Filtered	Filtered	Filtered	Filtered	Filtered	Filtered	Filtered	67476.3	79427.9
A0A0B4J1I0;A0A0G2JDE5;A0A140T8M0;A0A140T8M9;A0A140T8N1;F6XWB2;P01631	Igkv1-110;Igkv1-35;Igkv1-117;Igkv1-122;Igkv1-88;Igkv1-99;	Immunoglobulin kappa variable 1-110 (Fragment);Immunoglobulin kappa variable 1-35 (Fragment);Immunoglobulin kappa variable 1-117 (Fragment);Immunoglobulin kappa chain variable 1-122 (Fragment);Immunoglobulin kappa chain variable 1-88 (Fragment);Immunoglobulin kappa variable 1-99 (Fragment);Ig kappa chain V-II region 26-10	A0A0B4J1I0_MOUSE;A0A0G2JDE5_MOUSE;A0A140T8M0_MOUSE;A0A140T8M9_MOUSE;A0A140T8N1_MOUSE;F6XWB2_MOUSE;KV2A7_MOUSE	64697.2	89688.4	69641.1	67072.5	137044	153941	77767.7	96457.3	Filtered	Filtered	Filtered	Filtered	57542.3	41140.7	22225.4	49117.5	43193.7	49537.6	45812.8	30318	29299.9	35633.5	Filtered	15870.6	Filtered	96601	Filtered	57559.4	113197	113175	102599	115036	Filtered	Filtered	Filtered	Filtered	60408.8	58440.3	41871.5	53931.3	78241.8	66600.4	44506.8	92787.3	23471.1	Filtered
A0A0B4J1J1;A0A0B4J1J2;A0A0G2JDV4	Igkv5-45;Igkv5-43;Igkv5-39	Immunoglobulin kappa chain variable 5-45 (Fragment);Immunoglobulin kappa chain variable 5-43 (Fragment);Immunoglobulin kappa variable 5-39 (Fragment)	A0A0B4J1J1_MOUSE;A0A0B4J1J2_MOUSE;A0A0G2JDV4_MOUSE	29769.7	83170.6	144359	41348.9	32184.7	70152.2	114138	39224.4	Filtered	Filtered	11605.8	Filtered	Filtered	5954.39	17522.7	12988.8	Filtered	7620.91	34863.8	Filtered	Filtered	Filtered	67334.8	Filtered	Filtered	Filtered	23397.8	31199	53404.2	37235.8	12035.3	29878.6	Filtered	Filtered	Filtered	Filtered	Filtered	Filtered	Filtered	Filtered	Filtered	12312.8	Filtered	Filtered	Filtered	Filtered
A0A0G2JDV3;L7N1X8;Q000W5;Q8BTS3	Gbp6;Gm43302;Gbp10;Gbp9	Guanylate-binding protein 6;Predicted gene 43302;Guanylate-binding protein 10;Guanylate-binding protein 9	A0A0G2JDV3_MOUSE;L7N1X8_MOUSE;Q000W5_MOUSE;Q8BTS3_MOUSE	NaN	NaN	NaN	NaN	Filtered	Filtered	Filtered	Filtered	NaN	NaN	Filtered	Filtered	Filtered	Filtered	Filtered	Filtered	Filtered	Filtered	Filtered	Filtered	Filtered	Filtered	Filtered	Filtered	NaN	NaN	NaN	NaN	NaN	Filtered	Filtered	NaN	NaN	Filtered	Filtered	Filtered	NaN	NaN	Filtered	Filtered	Filtered	Filtered	Filtered	Filtered	Filtered	Filtered
A0A0G2JG52	Crybg1	Crystallin beta-gamma domain-containing 1	A0A0G2JG52_MOUSE	6816.19	7226.84	12675.2	10669.2	5347.13	4404.08	5095.93	5010.95	Filtered	Filtered	Filtered	Filtered	Filtered	Filtered	Filtered	Filtered	2468.22	2669.95	Filtered	Filtered	Filtered	Filtered	Filtered	Filtered	Filtered	17485.4	21985.7	13972.2	Filtered	Filtered	Filtered	4776.54	Filtered	2166.71	Filtered	Filtered	Filtered	Filtered	Filtered	Filtered	4601.58	2941.26	3170.21	2421.21	Filtered	Filtered
A0A0J9YUD5	Nup205	Nucleoporin 205	A0A0J9YUD5_MOUSE	40097.8	98838	44053.7	64723.5	186091	212774	116851	207101	32234.5	92183.3	55886.9	47401.8	51554.9	5990.36	32303.4	95433.3	462066	391423	309912	219274	243958	415284	374326	291883	48713.7	45664.4	Filtered	50795.6	209062	171120	124446	142243	60880.9	24817.2	40475.4	76806.6	169094	61260.2	98806.9	107526	371056	294044	264511	547897	349464	367327
A0A0N4SUH6;Q9CWZ3	Rbm8a2;Rbm8a	RNA-binding protein 8A	A0A0N4SUH6_MOUSE;RBM8A_MOUSE	102281	122874	95993	91982.1	66924.9	101935	71182.3	63152.1	Filtered	Filtered	Filtered	Filtered	Filtered	Filtered	Filtered	Filtered	22801.3	36753.3	26296.5	23634.5	55316.7	76730.9	70721.8	44555.2	64320	68895.8	58283.5	52125.9	103130	63062.5	41732.8	53318	Filtered	Filtered	Filtered	Filtered	Filtered	Filtered	Filtered	Filtered	27994.4	41201.6	Filtered	23858.6	45446.3	44236.5
A0A0N4SUJ3	Naaladl2	N-acetylated alpha-linked acidic dipeptidase-like 2	A0A0N4SUJ3_MOUSE	44900.2	34140.2	Filtered	35604.5	53467.4	55104.3	24219.3	45405.4	Filtered	Filtered	Filtered	Filtered	318896	187193	175438	214292	22114.5	25257.6	22314.7	14081.6	21713.7	26583.2	19370.6	Filtered	Filtered	Filtered	Filtered	Filtered	76082	59711.6	36802.6	62544.4	104386	Filtered	89558.2	56817.8	319229	198850	184038	168855	45335.9	52055.1	16293.3	29253.2	19152	17905.9
A0A0N4SVP8;Q91VC3	Gm5580;Eif4a3	Predicted pseudogene 5580;Eukaryotic initiation factor 4A-III	A0A0N4SVP8_MOUSE;IF4A3_MOUSE	230954	195216	243582	180259	173856	203829	96359.7	154525	NaN	16607.6	6392.63	NaN	NaN	11914.8	NaN	13398	8498.43	64864.3	42792.6	54399.6	119312	180636	163333	59370.4	262473	121271	129505	120501	212011	184526	108081	127840	18339.2	NaN	18025.7	5741.94	19508.4	14493.4	29612.5	7049.03	90094.2	55985.6	44595.9	101885	185529	164544
A0A0U1RNF2	Lcmt1	Leucine carboxyl methyltransferase 1	A0A0U1RNF2_MOUSE	230919	222284	244532	306758	Filtered	85686.6	14874.5	Filtered	20240.8	Filtered	Filtered	Filtered	Filtered	Filtered	2599.48	Filtered	Filtered	Filtered	Filtered	Filtered	Filtered	Filtered	Filtered	Filtered	164262	232225	203841	199884	Filtered	Filtered	Filtered	Filtered	Filtered	Filtered	Filtered	Filtered	Filtered	Filtered	Filtered	Filtered	Filtered	Filtered	Filtered	36465.4	Filtered	Filtered
A0A140LIF8	Irgm2	Immunity-related GTPase family M member 2	A0A140LIF8_MOUSE	Filtered	90431.1	Filtered	5895.55	0.282512	33186.9	Filtered	Filtered	142193	134564	23222.9	93689.5	140541	107185	109374	80414	Filtered	Filtered	Filtered	13356.3	Filtered	Filtered	Filtered	Filtered	8674.17	12354.9	83303.5	51120.9	0.291019	69353.1	16701	4460.88	158662	13713.4	135680	29022.6	170155	152022	111660	101154	3147.99	40896.7	27642.9	6891.27	Filtered	Filtered
A0A140LIS8	Gm4756	Predicted gene 4756	A0A140LIS8_MOUSE	Filtered	Filtered	Filtered	Filtered	Filtered	19238.9	Filtered	26032.6	Filtered	Filtered	Filtered	Filtered	9487.58	Filtered	Filtered	Filtered	Filtered	Filtered	Filtered	Filtered	Filtered	Filtered	Filtered	Filtered	Filtered	Filtered	Filtered	Filtered	Filtered	Filtered	Filtered	8086.18	Filtered	Filtered	Filtered	Filtered	Filtered	Filtered	Filtered	10222.2	Filtered	Filtered	Filtered	Filtered	Filtered	Filtered
A0A140T8M1;P01644;P01645;P01646	Igkv10-96;;;	Immunoglobulin kappa variable 10-96 (Fragment);Ig kappa chain V-V region HP R16.7;Ig kappa chain V-V region HP 93G7;Ig kappa chain V-V region HP 123E6	A0A140T8M1_MOUSE;KV5AB_MOUSE;KV5AC_MOUSE;KV5AD_MOUSE	32511.1	48063.8	42036.1	69643.7	32251	44254.3	18948.6	34662.7	9912.39	3742.63	NaN	15329.3	18645.6	10322.7	7033.87	27082.1	6601.14	7388.69	Filtered	2906.25	Filtered	Filtered	Filtered	Filtered	31371.1	29101.1	24814.8	18308.6	36593	28696.3	31776.2	18683.6	13583.9	9582.32	6142.03	NaN	24668.6	18614.9	16571	17278.4	8355.11	7508.55	9457.36	5699.9	Filtered	Filtered
A0A140T8M2;P01636	Igkv12-44;	Immunoglobulin kappa variable 12-44 (Fragment);Ig kappa chain V-V region MOPC 149	A0A140T8M2_MOUSE;KV5A4_MOUSE	Filtered	59113.6	Filtered	Filtered	Filtered	44311.9	34007.5	48465.6	Filtered	Filtered	7999.85	Filtered	12506.6	24357.1	6555.74	Filtered	Filtered	Filtered	Filtered	Filtered	Filtered	Filtered	Filtered	Filtered	Filtered	Filtered	Filtered	Filtered	43687.5	31252.2	Filtered	43889.2	Filtered	Filtered	Filtered	Filtered	Filtered	Filtered	Filtered	Filtered	Filtered	Filtered	Filtered	Filtered	Filtered	Filtered
A0A140T8M5	Igkv6-15	Immunoglobulin kappa variable 6-15 (Fragment)	A0A140T8M5_MOUSE	NaN	NaN	NaN	NaN	96893.4	82394.9	49653.8	109564	NaN	Filtered	Filtered	40914.4	45718.5	24274.6	10336.1	78163.7	25252.8	NaN	18542.7	14432.8	11849.8	14190.9	16564.3	15103.7	NaN	NaN	NaN	NaN	34721.7	31195.2	27863.6	32583	NaN	Filtered	Filtered	25800.9	NaN	NaN	NaN	25397.9	Filtered	33164.3	12380.9	17833.1	Filtered	Filtered
A0A140T8N5;A0A140T8N7	Igkv6-23;Igkv6-25	Immunoglobulin kappa variable 6-23 (Fragment);Immunoglobulin kappa chain variable 6-25 (Fragment)	A0A140T8N5_MOUSE;A0A140T8N7_MOUSE	NaN	NaN	NaN	NaN	NaN	Filtered	NaN	NaN	NaN	NaN	NaN	NaN	NaN	NaN	NaN	NaN	NaN	NaN	NaN	NaN	NaN	NaN	NaN	NaN	Filtered	Filtered	NaN	NaN	NaN	NaN	NaN	NaN	NaN	NaN	NaN	NaN	NaN	NaN	NaN	NaN	NaN	NaN	NaN	NaN	NaN	NaN
A0A140T8P6;P01635	Igkv12-46;	Immunoglobulin kappa variable 12-46 (Fragment);Ig kappa chain V-V region K2 (Fragment)	A0A140T8P6_MOUSE;KV5A3_MOUSE	10677.9	27762	22357.6	15088.7	27625.8	38520.7	18824.7	39863.7	Filtered	Filtered	Filtered	Filtered	Filtered	6747.5	Filtered	Filtered	Filtered	8430.07	6104.49	Filtered	Filtered	Filtered	Filtered	Filtered	17769.4	Filtered	9816.65	11650.4	40596	28647	24620.9	35230.1	7355.09	Filtered	Filtered	3748.42	10475.5	9286.53	Filtered	8988.74	21883.2	5196.71	7901.32	18417.9	Filtered	Filtered
A0A1B0GRJ3	Gm6657	Predicted gene 6657	A0A1B0GRJ3_MOUSE	67158.7	71381.9	113719	104853	120630	125992	73931.8	101188	118863	93080.7	27701.1	73819.3	56670.2	75133	27425.8	52721.9	49506.7	60625.8	48043.7	32764.3	12950.6	15462.9	23052	17554.8	44017.4	80638	64241.4	82193.4	195461	118554	103776	92734.3	92418.3	100663	46817.8	30403.8	56582.1	97825.8	46690.1	21299.2	74618.6	76499.1	53846	72184.2	16255.4	16120
A0A1B0GSH8	Gm45808	Predicted gene 45808 (Fragment)	A0A1B0GSH8_MOUSE	NaN	NaN	NaN	NaN	NaN	NaN	NaN	NaN	NaN	NaN	NaN	NaN	NaN	NaN	NaN	NaN	NaN	NaN	Filtered	NaN	Filtered	Filtered	NaN	NaN	NaN	NaN	NaN	NaN	NaN	NaN	NaN	NaN	NaN	NaN	NaN	NaN	NaN	NaN	NaN	NaN	Filtered	NaN	NaN	NaN	NaN	NaN
A0A1D5RMB0	Adh6b	Alcohol dehydrogenase 6B (class V)	A0A1D5RMB0_MOUSE	Filtered	Filtered	Filtered	Filtered	Filtered	Filtered	Filtered	Filtered	Filtered	Filtered	Filtered	Filtered	Filtered	Filtered	Filtered	Filtered	Filtered	Filtered	554.593	Filtered	Filtered	6025.18	801.695	Filtered	Filtered	Filtered	Filtered	Filtered	Filtered	Filtered	Filtered	Filtered	Filtered	Filtered	Filtered	Filtered	Filtered	Filtered	Filtered	Filtered	Filtered	Filtered	Filtered	Filtered	4135.27	8554.64
A0A1L1SQT2;A2AV41;L7MTT1;Q7TR35;Q7TR49	Olfr1130;Olfr1129;Olfr1121;Olfr1148;Olfr1126	Olfactory receptor	A0A1L1SQT2_MOUSE;A2AV41_MOUSE;L7MTT1_MOUSE;Q7TR35_MOUSE;Q7TR49_MOUSE	Filtered	Filtered	Filtered	36718.3	Filtered	Filtered	Filtered	Filtered	Filtered	Filtered	Filtered	Filtered	57029.1	104941	276888	Filtered	Filtered	Filtered	Filtered	Filtered	Filtered	Filtered	7322.04	Filtered	Filtered	Filtered	Filtered	Filtered	Filtered	Filtered	Filtered	Filtered	Filtered	Filtered	Filtered	187640	Filtered	Filtered	Filtered	Filtered	Filtered	Filtered	Filtered	Filtered	Filtered	Filtered
A0A1L1SQU7	Fat1	FAT atypical cadherin 1	A0A1L1SQU7_MOUSE	18763.5	72405.8	26253.2	17404.8	29447.4	41592.1	Filtered	42550.4	222335	266792	113155	177372	106967	90668.7	53106.5	82128	5117.77	Filtered	Filtered	Filtered	28859.3	28124.9	48559.5	20438.4	83573.3	85080	21155.5	19795.6	65440.2	14895.7	49048.2	29740.9	396799	421736	237370	207442	136390	220836	93054.2	71285.4	Filtered	8340.29	4378.83	12734.3	50671.9	46182.1
A0A1L1SUI3	Slc37a4	Solute carrier family 37 (glucose-6-phosphate transporter), member 4	A0A1L1SUI3_MOUSE	326960	376248	254513	411774	517232	650353	314890	687047	406058	312295	131463	233436	2.23212e+06	1.68373e+06	856477	915756	246608	343696	286285	190344	55852.6	86164.5	611578	227375	433329	502282	303209	406113	763384	605458	461347	527167	307531	332425	224018	148415	1.45793e+06	2.11725e+06	923227	729101	298749	194591	209185	399501	93869.9	491580
A0A1Y7VKY1;F6YVP7;P62270	Gm11361;Gm10260;Rps18	MCG116671;Predicted gene 10260;40S ribosomal protein S18	A0A1Y7VKY1_MOUSE;F6YVP7_MOUSE;RS18_MOUSE	4.68603e+06	4920141	3756969	5085553	22720612	22378490	15326183	22034278	711212	445071	301880	480070	7.15596e+06	6963146	1.55634e+06	6.13198e+06	12253490	12092922	6337686	1.60399e+06	1.837e+06	2904868	1.92725e+06	2.08738e+06	7220381	7.16159e+06	4124239	5203362	19952320	22145882	17137952	21175472	742269	1.36293e+06	720056	399793	10154523	12593614	6.60772e+06	3.7428e+06	15278831	16869440	9370082	13834266	2.51272e+06	2.75226e+06
A0A286YCV9	Kif13b	Kinesin family member 13B	A0A286YCV9_MOUSE	1.40761e+06	1.68937e+06	1.39598e+06	1552463	466492	235924	303954	413221	410793	351395	240533	245373	253340	190215	191583	129708	368349	303304	384876	169480	143064	157524	222884	256380	1.95081e+06	1.82918e+06	1698441	1.37644e+06	636899	586374	502428	549034	413563	417045	326661	456087	327596	256920	295573	313594	412710	263490	380069	480406	260920	251707
A0A2I3BR81	Nt5dc2	5'-nucleotidase domain-containing 2	A0A2I3BR81_MOUSE	26728084	14948102	30253370	25544300	6.45407e+06	6089224	5250806	9068340	34749188	28412176	10523746	30160898	8529581	9125373	2.20821e+06	5.12248e+06	450843	299069	269213	226618	428869	459996	639376	1.02138e+06	34564820	31216880	32983554	40791228	10748235	14553700	15732111	9893128	56760088	42763840	43134496	22052950	14870046	17585942	9892519	6731493	420449	275639	421445	551696	795020	644833
A0A2I3BRL8;Q91VM5	Gm7324;Rbmxl1	Predicted gene 7324;RNA binding motif protein, X-linked-like-1	A0A2I3BRL8_MOUSE;RMXL1_MOUSE	137657	169334	119211	151702	152511	167010	130422	117392	21949.5	NaN	Filtered	Filtered	NaN	NaN	17380.1	15028.7	72637	104970	89797.2	71852.5	199431	131302	218617	182664	109171	110864	157337	97759.6	95884.9	112010	99550.5	98768	NaN	NaN	Filtered	NaN	NaN	NaN	15724.1	4108.02	69297.5	39060.6	66508.9	89448.5	135796	156993
A0A2R8W6I7;P55194	Gm49510;Sh3bp1	Predicted gene, 49510;SH3 domain-binding protein 1	A0A2R8W6I7_MOUSE;3BP1_MOUSE	Filtered	Filtered	Filtered	Filtered	227032	192710	125656	127888	100255	85931.7	Filtered	Filtered	Filtered	Filtered	Filtered	Filtered	66131.9	88979.3	80950.6	29486.9	Filtered	Filtered	Filtered	Filtered	Filtered	Filtered	Filtered	Filtered	239331	183172	167357	185406	62916.7	Filtered	Filtered	Filtered	Filtered	Filtered	4360.11	Filtered	133833	106113	49202	133439	Filtered	Filtered
A0A338P6S8	Abi3bp	ABI gene family, member 3 (NESH)-binding protein	A0A338P6S8_MOUSE	Filtered	Filtered	Filtered	Filtered	54191.8	55837.1	20024.3	23395.2	Filtered	Filtered	Filtered	Filtered	Filtered	Filtered	Filtered	Filtered	38519.3	123497	54230.8	15911.6	129662	144271	86827.2	50102	Filtered	Filtered	Filtered	Filtered	Filtered	37698.5	30906.5	53730.2	Filtered	Filtered	Filtered	Filtered	Filtered	Filtered	Filtered	Filtered	52050.9	45080.3	53285.4	190309	38375.7	142359
A0JNU3	Aspg	60 kDa lysophospholipase	LPP60_MOUSE	1.61786e+06	1.23247e+06	4.02593e+06	1.58668e+06	Filtered	1.02925e+06	703020	Filtered	522134	428076	14514.9	432492	20271.7	Filtered	240571	Filtered	135491	Filtered	136482	Filtered	Filtered	Filtered	Filtered	26846.4	1.19663e+06	3.78848e+06	1063807	921457	1061843	Filtered	Filtered	32762.8	473351	234857	333448	146724	244986	461040	Filtered	275817	Filtered	1.06538e+06	Filtered	6981.36	265337	Filtered
A1L3P4	Slc9a6	Sodium/hydrogen exchanger	A1L3P4_MOUSE	Filtered	Filtered	Filtered	Filtered	Filtered	Filtered	Filtered	Filtered	Filtered	Filtered	Filtered	Filtered	82787	Filtered	8582.23	58325.3	Filtered	Filtered	Filtered	Filtered	Filtered	Filtered	Filtered	Filtered	Filtered	Filtered	Filtered	Filtered	Filtered	Filtered	Filtered	Filtered	Filtered	Filtered	Filtered	Filtered	146451	80974.2	69580.7	47252.7	Filtered	Filtered	Filtered	Filtered	Filtered	Filtered
A2A432	Cul4b	Cullin-4B	CUL4B_MOUSE	142569	196322	165870	197957	138825	132442	89859.3	92602.1	Filtered	3504.85	Filtered	1895.4	Filtered	Filtered	13649.9	Filtered	63239.2	57143.8	59115	37233.5	23981.3	Filtered	29155.8	38154.7	249979	200580	150707	160851	156223	87956.5	104545	110662	Filtered	Filtered	1698.17	1355.42	25955	Filtered	Filtered	Filtered	67774.4	44945.8	65868.7	58820.1	28635.9	4777.54
A2A484	Zmynd8	Zinc finger, MYND-type-containing 8	A2A484_MOUSE	26647	42351.2	42992.7	16061.4	82078.9	74055.6	47852.3	70899.7	Filtered	Filtered	Filtered	Filtered	8003.61	Filtered	4851.01	9402.25	54568.1	51819.9	33549.3	22893.3	Filtered	Filtered	11498.1	27636.6	Filtered	51663	17209	15583.9	161970	73147.1	122080	88729.6	Filtered	Filtered	Filtered	Filtered	Filtered	Filtered	Filtered	Filtered	46884.3	49446.8	37687.1	57492.6	10079.7	Filtered
A2A4P4;Q3THG9	Gm27029;Aarsd1	Predicted gene, 27029;Alanyl-tRNA editing protein Aarsd1	A2A4P4_MOUSE;AASD1_MOUSE	853691	802052	686224	847952	140634	43617.5	93281.3	10846	6125.25	Filtered	12763	1686.35	Filtered	Filtered	Filtered	Filtered	5785.31	26189	27333.4	Filtered	Filtered	Filtered	Filtered	Filtered	784075	927212	793280	682250	167515	148097	16336.3	132029	6342.54	9386.1	4306.83	24585.4	Filtered	Filtered	3310.83	22681.7	35429.1	39072.5	Filtered	32444.9	Filtered	Filtered
A2A5R2	Arfgef2	Brefeldin A-inhibited guanine nucleotide-exchange protein 2	BIG2_MOUSE	13002.2	213469	109081	15225.8	125364	153611	83055.3	122097	103360	67542.7	39309.5	Filtered	80705.2	63513.7	16954.6	78723.4	60958.6	46948.3	45676.8	35149.4	48226.7	Filtered	79854.6	82281.8	17628.1	22995	10509.7	11047	152910	138689	112746	108852	Filtered	56838.7	Filtered	29893.6	6652.48	75436.3	68796.5	47909.9	63571.5	56289.3	44384.4	66347.2	42783.1	77150.6
A2A5Z6	Smurf2	E3 ubiquitin-protein ligase SMURF2	SMUF2_MOUSE	Filtered	Filtered	Filtered	Filtered	189968	174344	83816.2	166500	460345	380585	110988	24245.8	Filtered	40970.9	Filtered	32001.5	69585.5	96042.1	101314	Filtered	Filtered	Filtered	Filtered	Filtered	Filtered	Filtered	Filtered	Filtered	169665	190867	157221	138035	Filtered	Filtered	189604	143945	39127.8	156857	Filtered	113150	100921	100858	56105.2	115397	Filtered	Filtered
A2A699	Fam171a2	Protein FAM171A2	F1712_MOUSE	Filtered	Filtered	Filtered	Filtered	NaN	Filtered	17663.2	Filtered	Filtered	Filtered	7677.79	12493.5	101763	85584	32330.1	NaN	NaN	Filtered	NaN	Filtered	Filtered	Filtered	Filtered	Filtered	Filtered	Filtered	Filtered	Filtered	Filtered	42891.3	49030.8	NaN	Filtered	Filtered	8791.63	Filtered	162015	70565.6	5256.4	NaN	NaN	NaN	8153.18	NaN	Filtered	Filtered
A2A791	Zmym4	Zinc finger MYM-type protein 4	ZMYM4_MOUSE	Filtered	Filtered	Filtered	Filtered	47478.1	57509.4	29376.3	38726.2	Filtered	Filtered	Filtered	Filtered	Filtered	Filtered	Filtered	Filtered	Filtered	Filtered	Filtered	Filtered	Filtered	Filtered	Filtered	Filtered	Filtered	Filtered	Filtered	Filtered	67571.4	45656.3	39246.4	45499.6	Filtered	Filtered	Filtered	Filtered	Filtered	Filtered	Filtered	Filtered	Filtered	Filtered	Filtered	Filtered	Filtered	Filtered
A2A7B5	Prdm2	PR domain-containing 2, with ZNF domain	A2A7B5_MOUSE	Filtered	9917.35	Filtered	Filtered	20539.3	25674.2	7954.56	18331.8	Filtered	Filtered	Filtered	Filtered	Filtered	Filtered	Filtered	Filtered	24616.9	Filtered	10756.2	Filtered	Filtered	Filtered	Filtered	Filtered	Filtered	Filtered	Filtered	Filtered	10244.4	18378.5	10511.5	35528.9	Filtered	Filtered	Filtered	Filtered	Filtered	Filtered	Filtered	Filtered	29303.5	21684	22385.5	47420.5	Filtered	Filtered
A2A7F4	Rlf	MCG122876	A2A7F4_MOUSE	183019	130847	188708	255857	155288	182526	Filtered	Filtered	440942	383540	178969	320361	32130.2	166294	74577.9	98434.2	Filtered	13313.5	Filtered	Filtered	Filtered	Filtered	Filtered	Filtered	41087.2	144709	144384	84226.4	147686	154220	91067.5	105490	345892	361436	158638	134344	79803.3	143014	60949.4	46675.1	30462.8	30566.1	17102.8	61670	Filtered	Filtered
A2A7S8	Kiaa1522	Uncharacterized protein KIAA1522	K1522_MOUSE	34796	44895.1	75056.6	16589.4	100921	89025.3	71014.6	99606	Filtered	Filtered	Filtered	5461.06	7426.84	5456.34	Filtered	3816.01	86890.5	82898.9	82755.4	41722.2	5557	36644.5	38315.2	14256.7	26021.4	52383.9	Filtered	17742.5	146504	91279	109262	76609.9	Filtered	Filtered	Filtered	Filtered	8129.19	14285.6	Filtered	Filtered	97408.5	69911.7	71385.1	92625.8	11698.9	Filtered
A2A863	Itgb4	Integrin beta-4	ITB4_MOUSE	Filtered	12520.8	Filtered	10229.3	13787.9	28043.1	138884	Filtered	49058.4	Filtered	Filtered	Filtered	285891	201682	147343	111201	224933	195170	181948	74259.2	431232	350736	255007	146176	Filtered	34068.3	Filtered	Filtered	Filtered	Filtered	12007.8	11856.1	Filtered	Filtered	Filtered	Filtered	355063	277191	276331	304764	144766	110912	175147	259929	186233	406703
A2A8L5	Ptprf	Receptor-type tyrosine-protein phosphatase F	PTPRF_MOUSE	43765.5	120482	88349.9	185751	149309	92985.8	93919.8	105822	140105	101897	59058.5	60059.9	375481	202160	208407	241055	174335	158797	213941	91538.9	136960	100966	146883	89516.7	69820.3	123772	128248	103597	168320	127620	141305	171856	99941.5	110788	89206.1	68916.2	493530	647293	348305	312813	256639	241414	213989	272972	234072	170112
A2A8U2	Tmem201	Transmembrane protein 201	TM201_MOUSE	Filtered	Filtered	Filtered	Filtered	Filtered	22420.1	Filtered	Filtered	Filtered	Filtered	Filtered	Filtered	Filtered	17853.9	12928.2	22030.8	43240.8	38112.6	35043.2	29402.2	20316.7	10832.5	33783.9	28435	Filtered	Filtered	Filtered	Filtered	22872	20418.1	Filtered	Filtered	Filtered	Filtered	Filtered	Filtered	22859.9	18931.6	11209.1	6975.83	23632.7	31301.7	26806	33370.8	18224.6	3513.47
A2A8Z1	Osbpl9	Oxysterol-binding protein-related protein 9	OSBL9_MOUSE	540058	804312	648241	741830	413416	333139	239314	309863	17803.6	101346	64162.4	79703.2	40559.2	25414.3	19885.8	28216.3	45484.3	46578.7	46719.5	4716.68	21096.3	31085.6	26038.9	28495	611059	789176	726457	426389	449734	467679	311547	377084	22428.2	20875.2	55172.6	53408.9	43744.7	39717.1	37683.9	39436.5	51559	12062.8	38931	73898.9	34229.2	Filtered
A2A974	Cyp4a12b	Cytochrome P450, family 4, subfamily a, polypeptide 12B	A2A974_MOUSE	99370.5	87099.6	26341.4	105679	373645	449011	77974	438018	88122.3	63059.3	5800.91	59985.5	682655	404416	163718	494359	173214	211571	49622	65317.6	43288.8	54160.3	30401.3	75891.4	119079	153676	135707	139102	526327	538637	346919	376811	101604	111915	74677.4	47868.8	790971	894873	753910	536568	208298	232118	211854	271722	66736.3	103109
A2A9C3	Szt2	KICSTOR complex protein SZT2	SZT2_MOUSE	Filtered	Filtered	Filtered	Filtered	12011.4	Filtered	7315.12	14461.5	Filtered	Filtered	Filtered	Filtered	Filtered	Filtered	Filtered	Filtered	Filtered	Filtered	Filtered	Filtered	Filtered	4216.46	Filtered	Filtered	Filtered	Filtered	Filtered	Filtered	Filtered	21430.9	Filtered	19380.8	Filtered	Filtered	Filtered	Filtered	Filtered	Filtered	Filtered	Filtered	Filtered	Filtered	Filtered	Filtered	Filtered	Filtered
A2AAJ9	Obscn	Obscurin	OBSCN_MOUSE	Filtered	Filtered	Filtered	14594	Filtered	Filtered	Filtered	Filtered	Filtered	Filtered	Filtered	Filtered	Filtered	Filtered	Filtered	Filtered	Filtered	7056.35	Filtered	Filtered	Filtered	148646	Filtered	Filtered	Filtered	Filtered	Filtered	Filtered	Filtered	Filtered	Filtered	Filtered	Filtered	Filtered	Filtered	Filtered	Filtered	Filtered	Filtered	Filtered	Filtered	Filtered	Filtered	Filtered	Filtered	Filtered
A2ABU4	Myom3	Myomesin-3	MYOM3_MOUSE	Filtered	Filtered	Filtered	Filtered	Filtered	Filtered	Filtered	Filtered	Filtered	Filtered	Filtered	Filtered	Filtered	Filtered	Filtered	Filtered	Filtered	82090.9	Filtered	Filtered	Filtered	123731	Filtered	Filtered	Filtered	Filtered	Filtered	Filtered	Filtered	Filtered	Filtered	Filtered	Filtered	Filtered	Filtered	Filtered	Filtered	3046.57	Filtered	Filtered	Filtered	Filtered	Filtered	Filtered	Filtered	Filtered
A2ABV5	Med14	Mediator of RNA polymerase II transcription subunit 14	MED14_MOUSE	Filtered	Filtered	Filtered	Filtered	19494.9	26779.3	11635.6	Filtered	Filtered	Filtered	Filtered	Filtered	Filtered	Filtered	Filtered	Filtered	5329.81	5589.55	7173.78	Filtered	Filtered	Filtered	Filtered	Filtered	Filtered	Filtered	Filtered	Filtered	Filtered	Filtered	17747.7	14947.4	Filtered	Filtered	Filtered	Filtered	Filtered	Filtered	Filtered	Filtered	Filtered	3704.09	Filtered	5936.82	Filtered	Filtered
A2ACQ1	Dhx35	DEAH (Asp-Glu-Ala-His) box polypeptide 35	A2ACQ1_MOUSE	29729	Filtered	51446.7	38081.1	72253	71991	51220.1	63995.7	Filtered	Filtered	Filtered	Filtered	Filtered	Filtered	Filtered	Filtered	26648.1	21394.7	5992.4	7712.35	9979.52	16712.6	11066.7	Filtered	29832.9	Filtered	36085.1	Filtered	80612.2	66659.4	53857.5	57371.6	Filtered	Filtered	Filtered	Filtered	Filtered	Filtered	Filtered	Filtered	Filtered	Filtered	Filtered	18887.7	12951.7	9859.83
A2ADY9	Ddi2	Protein DDI1 homolog 2	DDI2_MOUSE	849431	917520	957919	1.15924e+06	249655	80682	129506	266652	127702	101373	60470.8	129470	91542.2	70058.5	21384.4	84782.8	31833	46954.3	14549.2	16355.2	24972.2	39682.3	28809.2	Filtered	985870	1.28945e+06	1.18951e+06	996067	347112	221375	202623	243064	219126	188563	110037	128296	123333	109430	86093.7	78663.2	49984.4	26895.9	16326.7	29411	38775.9	29378.5
A2AF33;Q8C0W0	Tmsb15b1;Tmsb15l	Thymosin beta;Thymosin beta 15b-like	A2AF33_MOUSE;Q8C0W0_MOUSE	70705	52423.2	52884.6	77747.7	Filtered	Filtered	Filtered	Filtered	Filtered	Filtered	Filtered	Filtered	Filtered	Filtered	Filtered	Filtered	Filtered	Filtered	Filtered	Filtered	Filtered	Filtered	Filtered	Filtered	Filtered	77735.1	50361.6	63807.1	Filtered	Filtered	Filtered	Filtered	Filtered	Filtered	Filtered	Filtered	Filtered	Filtered	Filtered	Filtered	Filtered	Filtered	Filtered	Filtered	Filtered	Filtered
A2AGH6	Med12	Mediator of RNA polymerase II transcription subunit 12	MED12_MOUSE	Filtered	Filtered	Filtered	Filtered	114146	109550	68589.5	84326.4	Filtered	Filtered	Filtered	Filtered	Filtered	Filtered	Filtered	Filtered	28940.3	25469.9	21950.6	12962.6	Filtered	8313.26	10829	16023.2	Filtered	Filtered	Filtered	Filtered	77230.7	86348.8	71568.5	76442	Filtered	Filtered	Filtered	Filtered	Filtered	Filtered	Filtered	Filtered	27698.3	14676.3	21140.3	34653	10262.4	14922.7
A2AGT5	Ckap5	Cytoskeleton-associated protein 5	CKAP5_MOUSE	126828	130974	104431	95329.3	1.36232e+06	1.5072e+06	1.06592e+06	1.57271e+06	Filtered	53862.9	39532.5	38229.9	36475.8	38541	50625.2	45221.7	308112	300646	262345	159240	29901	87574.1	101024	79194.2	111238	134797	97537.6	111158	1701035	1.57123e+06	1.13327e+06	1.41605e+06	14678.1	22273.3	18438.2	20497	64087.6	54452	68686.6	19072.1	316911	346129	267029	419518	46068.9	113342
A2AIL4	Ndufaf6	NADH dehydrogenase (ubiquinone) complex I, assembly factor 6	NDUF6_MOUSE	Filtered	34557.7	Filtered	Filtered	23489.2	47559.5	37144.3	27404.3	93033.6	66158.3	21892.2	53440.3	89133.5	33169	17091	56420.3	46150.4	9859.08	12370.1	9073.63	Filtered	Filtered	9478.71	2945.87	70973.1	40027.6	Filtered	Filtered	68812.4	39625.6	47455.7	17877	78686.3	52374.4	46712.5	21136.3	103964	91546.1	44255.9	23411.8	13625.2	30502.3	4174.42	13343.6	7475.39	Filtered
A2AIV2	Virma	Protein virilizer homolog	VIR_MOUSE	Filtered	Filtered	Filtered	Filtered	5447.4	6408.06	6215.19	5014.95	Filtered	Filtered	Filtered	Filtered	Filtered	Filtered	Filtered	Filtered	Filtered	3023.47	Filtered	Filtered	3906.69	5874.66	Filtered	Filtered	Filtered	Filtered	Filtered	Filtered	5731.24	Filtered	4938.79	6804.64	Filtered	Filtered	Filtered	Filtered	Filtered	Filtered	Filtered	Filtered	Filtered	3335.12	Filtered	5734.64	Filtered	4553.41
A2AJ15	Man1b1	Endoplasmic reticulum mannosyl-oligosaccharide 1,2-alpha-mannosidase	MA1B1_MOUSE	Filtered	47431.8	Filtered	Filtered	Filtered	78603.1	45286.8	84014.3	23547.6	Filtered	Filtered	17208.9	67479.5	52680.4	Filtered	28823.9	95147.5	84766.7	57443.3	45969.1	25619.4	60833.2	34933.6	40704.2	54944.7	69319.9	Filtered	49820.7	97149.8	78670.8	70777.4	73753.8	Filtered	20719.2	Filtered	Filtered	74460.4	63131.1	72389.7	46862.2	51625.8	91951.3	69750.3	91706	47184.3	53047.6
A2AJ88	Pnpla7	Patatin-like phospholipase domain-containing protein 7	PLPL7_MOUSE	Filtered	Filtered	Filtered	Filtered	Filtered	20326.9	Filtered	17907.5	Filtered	Filtered	Filtered	Filtered	14516.3	12571	Filtered	10693.8	38245.2	29243.7	29943.5	17553.3	10816.6	Filtered	12953.2	14155.4	Filtered	Filtered	Filtered	Filtered	Filtered	16291.8	16744.7	15386.5	Filtered	Filtered	Filtered	Filtered	20211.4	23576	17003.8	16653.5	35423.4	16806.4	19022.6	34457.9	Filtered	15724.2
A2AJI0	Map7d1	MAP7 domain-containing protein 1	MA7D1_MOUSE	80446.8	36920.9	60451.4	33406.5	203883	209585	94242.5	185440	19793.8	18783.5	Filtered	14376.2	35800.4	39209.8	Filtered	48725.3	278402	337333	252878	146200	118230	206054	169849	149309	132398	119231	67306.1	93608	206061	191613	164016	138651	31675.5	48813.7	16066.4	15766.1	67611.8	79044.2	63534.7	22855	409051	478635	69191.7	457986	241228	293531
A2AJK6	Chd7	Chromodomain-helicase-DNA-binding protein 7	CHD7_MOUSE	Filtered	NaN	NaN	NaN	NaN	3581.86	NaN	4539.59	Filtered	Filtered	NaN	Filtered	Filtered	Filtered	NaN	Filtered	NaN	NaN	NaN	NaN	NaN	NaN	NaN	NaN	NaN	Filtered	NaN	Filtered	754.494	NaN	NaN	3723.61	Filtered	Filtered	Filtered	Filtered	Filtered	Filtered	Filtered	Filtered	NaN	NaN	NaN	NaN	NaN	NaN
A2AJL3	Fggy	FGGY carbohydrate kinase domain-containing protein	FGGY_MOUSE	705778	698150	945926	892616	24227.5	41380.9	35973.7	20230.1	109283	67714.9	39822.1	77142.7	9812.37	12309	1416.32	2446.32	13175.1	Filtered	Filtered	7649.48	1486.67	21345.9	Filtered	Filtered	622819	853258	917943	722249	55447.6	77179.2	18381.7	44065.8	114050	120230	75323.3	66936.3	7345.59	27138.6	9976.6	9236.05	16216.6	Filtered	9338.36	16295.5	Filtered	Filtered
A2AKG8	Focad	Focadhesin	FOCAD_MOUSE	13138.5	10924.3	10201.2	8264.53	292917	223554	175486	228690	15090.9	Filtered	8773.03	14165.1	Filtered	30835.7	11220.8	23316.8	91073.7	58162.8	31986.3	23994.6	5165.93	44592.4	35759.2	57448.2	Filtered	8291.41	9071.48	Filtered	269031	255835	207319	268399	8635.97	Filtered	16767.8	16035.5	32988.7	Filtered	32553.9	23774.7	27918.7	48747.1	29149.2	31907.6	9081.11	47618.5
A2AKK5	Acnat1	Acyl-coenzyme A amino acid N-acyltransferase 1	ACNT1_MOUSE	NaN	NaN	27280.5	NaN	701672	699830	901845	755795	17115.1	70227.1	35418	60482.3	NaN	NaN	NaN	36054.8	98989.4	141349	128352	101785	Filtered	NaN	Filtered	11527.4	NaN	NaN	NaN	NaN	846235	844951	778267	663827	48451.2	95131.1	24941.2	50065.2	NaN	NaN	47756.3	NaN	189283	217644	108697	88697	13928.1	NaN
A2AKQ0	Slc35d1	UDP-glucuronic acid/UDP-N-acetylgalactosamine transporter	S35D1_MOUSE	58219.5	91075.1	94312.8	128919	108308	166582	29885	128894	Filtered	Filtered	Filtered	Filtered	189511	169014	54297.7	113052	79974	107066	46610.6	34466.8	Filtered	Filtered	33684.2	38601.3	194626	Filtered	30628	140421	314216	265045	136181	170472	Filtered	49585.1	Filtered	Filtered	392936	403075	146930	36556.7	Filtered	Filtered	2614.47	134386	Filtered	Filtered
A2ALK8	Ptpn3	Tyrosine-protein phosphatase non-receptor type 3	PTN3_MOUSE	98583.6	160299	166812	42981.2	68623.8	19196.4	31922.6	20172.3	10823.7	Filtered	4856.74	Filtered	Filtered	Filtered	Filtered	Filtered	65710.4	61940.9	69535.2	35611.5	12495.4	43085.3	43253	78054.1	72295.5	89756.4	119644	Filtered	123437	106905	69386.4	28740.5	9164.04	Filtered	Filtered	Filtered	Filtered	29584	Filtered	11341.9	43392.5	80169	83862.2	80072.3	50074.8	122959
A2ALU4	Shroom2	Protein Shroom2	SHRM2_MOUSE	122907	163725	156014	105924	240076	210295	126304	222044	24285.7	16857.8	24218	39893.6	19154.1	6287.45	Filtered	38875.2	94591.1	101905	75966.7	77600.5	54032.9	64187.6	80147.4	78756.8	163932	176715	148284	143836	253256	237782	202153	216307	Filtered	Filtered	50360.7	56990.6	33664.4	51754.7	33633.5	22562.5	146290	103928	115294	139860	118292	83763.1
A2AN08	Ubr4	E3 ubiquitin-protein ligase UBR4	UBR4_MOUSE	381927	349460	297767	317022	181573	168997	130713	163247	195319	143336	73958.1	165430	127145	198375	84094.9	89039.3	138164	107015	111051	72874.8	63867.9	115442	103157	96636.1	330460	343834	332546	229290	200902	146085	144124	151400	228875	180351	99244.2	104902	263170	235722	223502	94158.5	90691.5	79262.7	76994.3	108050	121625	106017
A2APT9	Klhdc7a	Kelch domain-containing protein 7A	KLD7A_MOUSE	134565	313742	98400.8	122066	86510.7	365990	137752	171523	16690.1	Filtered	Filtered	Filtered	19594.8	72292.5	36496.7	88039	65770.7	67478.4	61230.8	94691.6	105821	194270	128976	151323	272009	312314	239721	Filtered	399567	318596	213918	218620	Filtered	40241.5	25464.9	Filtered	127166	104679	77682.7	6935.39	25988.7	17907.9	25451.1	84150.9	224223	251009
A2APV2	Fmnl2	Formin-like protein 2	FMNL2_MOUSE	Filtered	Filtered	Filtered	Filtered	7493.78	Filtered	7289.74	4954.73	Filtered	Filtered	NaN	Filtered	Filtered	Filtered	1198.08	Filtered	13506.1	9739.46	19202.9	2647.27	Filtered	Filtered	NaN	2938.56	Filtered	Filtered	Filtered	Filtered	18183.3	6139.23	6653.76	NaN	Filtered	Filtered	Filtered	Filtered	6432.43	9178.24	5883.71	NaN	28861.4	22954	19037.7	10918.5	NaN	Filtered
A2AQ07	Tubb1	Tubulin beta-1 chain	TBB1_MOUSE	37826.5	123327	NaN	28566.8	NaN	NaN	NaN	NaN	NaN	NaN	NaN	NaN	NaN	NaN	NaN	NaN	NaN	NaN	NaN	NaN	NaN	NaN	NaN	NaN	NaN	NaN	25331	NaN	NaN	9900.02	6371.69	4046.61	NaN	NaN	NaN	NaN	NaN	NaN	NaN	NaN	14125.3	NaN	NaN	NaN	NaN	NaN
A2AQ25	Skt	Sickle tail protein	SKT_MOUSE	44969.1	16908.2	12588.9	70350.6	257731	180268	145127	174109	Filtered	1493.52	Filtered	Filtered	Filtered	Filtered	32696.1	72554.8	269291	180404	191736	155892	401353	398891	419300	363357	80390.4	192183	18146.6	89677.8	221631	140833	154562	177450	Filtered	Filtered	Filtered	4167.98	55070.1	Filtered	100801	40291	206255	215711	225142	338618	646258	473615
A2AR02	Ppig	Peptidyl-prolyl cis-trans isomerase G	PPIG_MOUSE	166578	192065	122310	154876	46257.8	Filtered	30968.3	Filtered	Filtered	Filtered	Filtered	Filtered	Filtered	Filtered	Filtered	Filtered	67070.3	66506.6	Filtered	41635.4	Filtered	72692.9	Filtered	Filtered	225923	224469	194548	165533	58972.5	52500.1	31224.5	60267.5	Filtered	Filtered	Filtered	Filtered	Filtered	Filtered	Filtered	Filtered	48991.8	54444.6	40866.2	61406.8	Filtered	38066.4
A2ARA8	Itga8	Integrin alpha-8	ITA8_MOUSE	Filtered	Filtered	Filtered	Filtered	129864	127563	97872.7	190404	725581	Filtered	21480.9	306661	875592	459494	501249	428284	103251	98637.3	112350	59508.1	256817	241508	322004	302247	Filtered	Filtered	Filtered	Filtered	153645	140958	125740	91209.9	12766.1	11518.4	12217.6	19595	956378	799200	734510	700864	273694	132146	135520	152652	320049	710897
A2ARI4	Lgr4	Leucine-rich repeat-containing G-protein coupled receptor 4	LGR4_MOUSE	Filtered	Filtered	Filtered	Filtered	Filtered	Filtered	Filtered	Filtered	Filtered	36661.8	Filtered	Filtered	83293.9	69473.7	28345.6	63147	Filtered	Filtered	Filtered	Filtered	Filtered	Filtered	Filtered	Filtered	Filtered	Filtered	Filtered	Filtered	Filtered	Filtered	Filtered	Filtered	Filtered	Filtered	Filtered	Filtered	86171.7	127010	48071.3	51294.9	Filtered	Filtered	Filtered	Filtered	Filtered	Filtered
A2AS37	AI182371	Expressed sequence AI182371	A2AS37_MOUSE	54766.8	76884.6	57489.9	54337.1	26723.4	26356.4	Filtered	21020.7	39217.9	37478.7	8674.57	24770	24266.5	18137.6	6018.07	9603.15	5251.36	Filtered	Filtered	4575.64	Filtered	Filtered	Filtered	Filtered	77884.5	99296.9	67429.2	60604.2	34728.5	26494	22918.1	Filtered	46509.9	46389.8	17552.7	19722.8	19897.8	38722.6	11435	11021.3	13584.6	12427	6724.52	Filtered	Filtered	Filtered
A2AS89	Agmat	Agmatinase, mitochondrial	SPEB_MOUSE	2265267	1.9836e+06	2.08767e+06	2.12071e+06	1.75807e+06	1.435e+06	1.23364e+06	1.7091e+06	2583143	2.10802e+06	645183	1.67803e+06	1.21507e+06	1.08059e+06	531847	883355	1.5559e+06	1.01668e+06	1.07676e+06	735736	532997	450854	604419	566616	2.49785e+06	2.07068e+06	2244228	2.3747e+06	1918345	1.41792e+06	1.85672e+06	1.97474e+06	3348132	2.68195e+06	2.00469e+06	1.18095e+06	1.85942e+06	2.07349e+06	1.40628e+06	1092178	2.13053e+06	1329497	1.703e+06	2.13749e+06	715213	483393
A2ASQ1	Agrn	Agrin	AGRIN_MOUSE	116059	127211	159571	82493.7	238563	187028	248693	117433	57600.3	57938.1	58072.2	30272.7	57052.5	93906.8	66161.2	53983.7	248811	293640	407264	235940	482664	463340	724586	383268	103249	187755	152371	97253.6	236645	176494	219682	241002	61885	60823.5	52207.3	58047.6	96381.5	91771.7	79473.7	109525	290152	269401	388971	490694	581824	511883
A2ASS6	Ttn	Titin	TITIN_MOUSE	1.88286e+06	1.81663e+06	1.78925e+06	1.40082e+06	61833.4	343270	79370	125011	315545	101327	126472	74569.6	149146	89654.9	181798	437843	66687	147580	124773	74502.1	1.58616e+06	1.58946e+06	1.53472e+06	980830	1.55207e+06	1.63679e+06	1.49319e+06	1.12551e+06	92921.4	61352.4	207638	67603.6	113516	214039	68471.5	116152	56449.2	111050	111710	213475	92267.1	53743.9	136753	120953	1.13081e+06	1920711
A2ASZ8	Slc25a25	Calcium-binding mitochondrial carrier protein SCaMC-2	SCMC2_MOUSE	49718.4	Filtered	Filtered	Filtered	301061	552958	388304	600115	68679.7	124573	24664	139588	720052	591953	207870	517130	Filtered	7524.07	Filtered	Filtered	Filtered	Filtered	6737.65	13201	62081.8	Filtered	Filtered	44474.1	583750	502416	519433	619488	109806	141125	4637.15	68478	782290	878190	578265	531093	29894.9	111873	Filtered	38243.9	Filtered	Filtered
A2AT37	Upf2	UPF2 regulator of nonsense transcripts homolog (Yeast)	A2AT37_MOUSE	168172	210372	370266	168676	416946	358004	263837	286020	9968.29	16624.4	4516.91	5922.51	Filtered	10825.1	7217.29	8094.53	333005	356350	310650	154698	55068.3	102642	100890	94404.3	208441	219929	170618	149715	432280	461387	340643	367521	19934.9	13127.5	12881.2	16925.6	31467.6	39201.2	45689.9	10182.9	362068	305505	275933	332600	138031	145509
A2ATK9	Fam171a1	Family with sequence similarity 171, member A1	A2ATK9_MOUSE	Filtered	Filtered	Filtered	Filtered	Filtered	Filtered	Filtered	Filtered	Filtered	4863.26	5300.67	Filtered	43445.3	35263.2	39233.9	26288.9	19400.3	15147	19445.9	9597.22	Filtered	Filtered	12399	Filtered	Filtered	Filtered	Filtered	Filtered	Filtered	Filtered	Filtered	Filtered	Filtered	Filtered	3523.92	Filtered	60227.6	43355	45306.4	50549.3	20217.5	18973	16492.4	17578.7	Filtered	Filtered
A2ATU0	Dhtkd1	Probable 2-oxoglutarate dehydrogenase E1 component DHKTD1, mitochondrial	DHTK1_MOUSE	581471	624010	1.08196e+06	756448	1.01131e+06	871454	692639	780139	990333	651102	232686	672619	251190	232388	12490.8	142296	7033.12	98755.4	151392	13868.4	24742.4	Filtered	Filtered	11413.1	457135	581749	907262	626315	907009	623752	768806	931596	993586	938609	594058	276667	282555	295552	124859	131845	291689	4429.11	8381.71	223868	Filtered	Filtered
A2AV72	Mup6	MCG140531	A2AV72_MOUSE	218258	253999	181164	237100	Filtered	80428	18595.1	55661.8	69738.9	246063	33985.8	123526	91793.4	233156	63111.5	113155	Filtered	Filtered	Filtered	Filtered	Filtered	Filtered	Filtered	Filtered	559708	457105	333863	389834	93097	126266	36446.1	60194.8	468452	400248	94920.3	108094	392833	467978	117652	224378	Filtered	Filtered	Filtered	Filtered	Filtered	Filtered
A2AVA0	Svep1	Sushi, von Willebrand factor type A, EGF and pentraxin domain-containing protein 1	SVEP1_MOUSE	Filtered	Filtered	Filtered	Filtered	Filtered	Filtered	Filtered	Filtered	11732.3	Filtered	Filtered	Filtered	Filtered	Filtered	Filtered	Filtered	21958.4	Filtered	71888.6	122633	1.50833e+06	1.25355e+06	1.27126e+06	1.23707e+06	Filtered	Filtered	Filtered	Filtered	Filtered	Filtered	Filtered	Filtered	Filtered	Filtered	Filtered	Filtered	Filtered	Filtered	48102.2	16496.8	Filtered	Filtered	14694.5	Filtered	2.09363e+06	2.56303e+06
A2AVZ9	Slc43a3	Solute carrier family 43 member 3	S43A3_MOUSE	Filtered	Filtered	Filtered	Filtered	Filtered	Filtered	Filtered	Filtered	9717.77	Filtered	Filtered	Filtered	117388	70487.4	113370	70135.3	152985	85570.4	108165	45111.9	35649	34150.2	69015.9	54655.7	Filtered	Filtered	Filtered	Filtered	Filtered	Filtered	Filtered	Filtered	Filtered	Filtered	4155.68	5945.18	138791	107004	64794	Filtered	109015	73071.1	91503.4	158716	65070.3	69032.4
A2AWA9	Rabgap1	Rab GTPase-activating protein 1	RBGP1_MOUSE	5542.32	11653.4	8746.17	12045	Filtered	Filtered	Filtered	Filtered	Filtered	1979.69	Filtered	1651.7	Filtered	Filtered	Filtered	Filtered	Filtered	Filtered	Filtered	Filtered	Filtered	Filtered	Filtered	Filtered	15685.5	12477.3	6391.33	10549.9	Filtered	Filtered	Filtered	Filtered	Filtered	2022.67	Filtered	Filtered	Filtered	Filtered	Filtered	Filtered	Filtered	Filtered	Filtered	Filtered	Filtered	Filtered
A2AWP8	Arhgef10l	Rho guanine nucleotide exchange factor 10-like protein	ARGAL_MOUSE	NaN	NaN	NaN	NaN	126866	NaN	NaN	79617.3	NaN	Filtered	Filtered	Filtered	Filtered	23548.4	NaN	NaN	119944	NaN	39130.6	NaN	NaN	NaN	NaN	NaN	NaN	NaN	NaN	NaN	NaN	NaN	NaN	NaN	Filtered	Filtered	NaN	25527.2	Filtered	NaN	38015.2	NaN	71129	56793.4	53481.1	72857.9	NaN	NaN
A2AX52	Col6a4	Collagen alpha-4(VI) chain	CO6A4_MOUSE	Filtered	Filtered	Filtered	Filtered	Filtered	Filtered	Filtered	41883.9	Filtered	Filtered	Filtered	321271	Filtered	211498	145567	180624	279152	82564.5	3796.86	110673	226973	273685	405871	197054	Filtered	Filtered	552004	Filtered	Filtered	Filtered	Filtered	Filtered	299996	286542	Filtered	Filtered	Filtered	403622	301021	182132	153384	Filtered	178931	Filtered	214540	233347
A2BDX3	Mocs3	Adenylyltransferase and sulfurtransferase MOCS3	MOCS3_MOUSE	267013	273315	238742	275259	60786.6	44599.1	24773.6	47555.7	15145.4	7248.99	Filtered	Filtered	Filtered	Filtered	Filtered	Filtered	5466.68	Filtered	Filtered	Filtered	Filtered	Filtered	Filtered	Filtered	439000	359794	309463	297835	85292.1	85213.6	54380.5	69447.3	19899.5	14015.9	11804.1	7575.61	29020.1	28969.4	Filtered	Filtered	12782.5	Filtered	6938.79	12396.1	Filtered	10265.3
A2BE28	Las1l	Ribosomal biogenesis protein LAS1L	LAS1L_MOUSE	54301.2	65222.1	Filtered	3.22989e+06	422768	421951	242806	334764	Filtered	Filtered	18326.3	37656.1	17985.1	121887	125788	144140	300885	304972	191856	147245	74414	141822	122006	119263	75488.4	86289.1	1.6607e+06	92991.1	460998	316778	278134	424957	Filtered	35167.7	Filtered	206649	271574	248562	148595	32480.4	316618	347326	252099	337651	99824.8	66631.5
A2BH40	Arid1a	AT-rich interactive domain-containing protein 1A	ARI1A_MOUSE	Filtered	Filtered	Filtered	Filtered	269009	190622	139123	191726	Filtered	Filtered	Filtered	Filtered	Filtered	Filtered	Filtered	NaN	57174.6	103772	80252.7	26303.4	16940.6	112200	67218.5	31499.7	Filtered	Filtered	Filtered	Filtered	229313	263985	193028	249990	Filtered	Filtered	Filtered	Filtered	Filtered	Filtered	Filtered	11201.9	101700	112568	84263.4	149172	32522.6	56408.2
A2BIM8;P02762;P04938	Mup18;Mup6;Mup11	Major urinary protein 18;Major urinary protein 6;Major urinary protein 11	MUP18_MOUSE;MUP6_MOUSE;MUP11_MOUSE	NaN	NaN	NaN	NaN	NaN	NaN	NaN	NaN	NaN	NaN	NaN	NaN	NaN	NaN	NaN	NaN	NaN	NaN	NaN	NaN	NaN	NaN	NaN	NaN	NaN	NaN	NaN	NaN	NaN	NaN	NaN	NaN	NaN	NaN	NaN	NaN	NaN	NaN	NaN	NaN	NaN	NaN	NaN	NaN	NaN	NaN
A2BIN1;Q4FZE8	Mup10;Mup22	Major urinary protein 10;Major urinary protein 1	A2BIN1_MOUSE;Q4FZE8_MOUSE	NaN	Filtered	Filtered	Filtered	Filtered	Filtered	Filtered	Filtered	NaN	NaN	NaN	NaN	Filtered	Filtered	Filtered	Filtered	Filtered	Filtered	Filtered	Filtered	Filtered	Filtered	Filtered	Filtered	Filtered	Filtered	Filtered	Filtered	Filtered	Filtered	Filtered	Filtered	NaN	Filtered	NaN	NaN	Filtered	Filtered	Filtered	Filtered	Filtered	Filtered	Filtered	Filtered	Filtered	Filtered
A2CEK7	Mup14	Major urinary protein 12	A2CEK7_MOUSE	NaN	NaN	NaN	NaN	NaN	NaN	NaN	NaN	NaN	NaN	NaN	NaN	NaN	NaN	NaN	NaN	NaN	NaN	NaN	NaN	NaN	NaN	NaN	NaN	NaN	NaN	NaN	NaN	NaN	NaN	NaN	NaN	NaN	NaN	NaN	NaN	NaN	NaN	NaN	NaN	NaN	NaN	NaN	NaN	NaN	NaN
A2CG49	Kalrn	Kalirin	KALRN_MOUSE	Filtered	Filtered	Filtered	55479.5	21742.9	133111	76446.4	Filtered	Filtered	14178.4	Filtered	23455.7	76370.8	66402	12464.4	44113.9	88128	62860.2	85362.5	25233.5	90211.8	17574.4	93222.1	38400.8	Filtered	Filtered	10915.9	Filtered	29793.8	65404.7	23429.4	Filtered	7683.11	14216.8	5511.5	Filtered	110417	112454	99481.7	109210	151734	72058.9	81363.9	122962	81245.3	108999
A2RSJ4	Uhrf1bp1l	UHRF1-binding protein 1-like	UH1BL_MOUSE	Filtered	Filtered	Filtered	Filtered	175341	123919	95721.3	135431	Filtered	Filtered	Filtered	Filtered	Filtered	Filtered	Filtered	Filtered	4276.79	4213.04	5926.75	Filtered	Filtered	Filtered	Filtered	Filtered	Filtered	Filtered	Filtered	Filtered	163625	125327	125468	146561	Filtered	Filtered	Filtered	851.147	8156.43	Filtered	Filtered	Filtered	16663	Filtered	Filtered	6040.97	Filtered	Filtered
A2RSQ0	Dennd5b	DENN domain-containing protein 5B	DEN5B_MOUSE	47083.1	Filtered	48220.2	42867.8	105377	100562	41761.3	84391.1	Filtered	Filtered	3623.58	Filtered	Filtered	Filtered	Filtered	Filtered	16287.9	18731	Filtered	11590.3	Filtered	Filtered	Filtered	Filtered	63399.7	Filtered	Filtered	41963.6	137754	122723	80034.3	99300.5	Filtered	9078.97	Filtered	Filtered	Filtered	Filtered	Filtered	Filtered	25318	Filtered	4381	Filtered	Filtered	Filtered
A2RSY6	Trmt1l	TRMT1-like protein	TRM1L_MOUSE	Filtered	Filtered	Filtered	Filtered	66093.8	98311.6	52276.1	36260.2	Filtered	Filtered	Filtered	Filtered	Filtered	Filtered	Filtered	Filtered	13752.6	8943	16748	8525.06	Filtered	Filtered	Filtered	2633.18	Filtered	19765.7	19701.3	Filtered	93459.6	76475.6	35311.1	63304.2	Filtered	Filtered	Filtered	Filtered	Filtered	Filtered	Filtered	Filtered	11077.8	16980.2	20190.7	21969.2	Filtered	3877.45
A3KGB4	Tbc1d8b	TBC1 domain family member 8B	TBC8B_MOUSE	242785	325759	126750	147675	65305.9	27201.8	32730.4	Filtered	84897.2	75471.2	17300.8	33637.5	Filtered	12019.6	8789.37	21400	18613.7	11239.8	Filtered	12738.7	30106.9	Filtered	12721.2	35861.9	317433	388091	139433	313575	71759	66108.1	50251.5	21718.2	Filtered	44084.9	41042	23940.5	29598.1	Filtered	19960.7	13862	17431.2	Filtered	21783.9	Filtered	12454.2	24912.7
A3KGS3	Ralgapa2	Ral GTPase-activating protein subunit alpha-2	RGPA2_MOUSE	6865.86	9447.8	21986	95699.4	220751	217358	168540	188638	11463.2	2074.68	Filtered	1461.99	Filtered	Filtered	Filtered	Filtered	39484.4	41787.9	46375.9	8391.39	8443.44	9356.58	27578.3	25640.5	Filtered	101054	14685.5	Filtered	239940	211704	158082	158643	Filtered	Filtered	5005.72	Filtered	3177.4	Filtered	Filtered	Filtered	59250.3	35854.6	38282.8	54633.7	Filtered	8047.9
A3KMP2	Ttc38	Tetratricopeptide repeat protein 38	TTC38_MOUSE	5102283	6.76806e+06	6.49477e+06	5978820	2.06887e+06	1843758	1.31576e+06	1.58962e+06	649613	318750	162094	320619	323234	222537	186932	86574.2	9251.35	30707.8	60773.3	31549.5	4381.67	Filtered	Filtered	5129.1	4.92108e+06	5.02131e+06	4.74497e+06	4.58172e+06	209404	1.39754e+06	1.50518e+06	1.99493e+06	613171	562590	305409	243281	471519	392688	63883.3	200741	46605.5	36050.7	36230	142913	6904.27	7157.91
A4FUP9	Glt1d1	Glycosyltransferase 1 domain-containing protein 1	GL1D1_MOUSE	28224.8	23791.2	32357.7	15814.1	1933.52	Filtered	Filtered	Filtered	Filtered	Filtered	Filtered	Filtered	Filtered	Filtered	Filtered	Filtered	Filtered	Filtered	Filtered	Filtered	Filtered	Filtered	Filtered	Filtered	23844.2	30742.7	19280.2	15682	Filtered	Filtered	Filtered	Filtered	Filtered	Filtered	Filtered	Filtered	Filtered	Filtered	Filtered	Filtered	Filtered	Filtered	Filtered	Filtered	Filtered	Filtered
A6H584	Col6a5	Collagen alpha-5(VI) chain	CO6A5_MOUSE	145839	35424.7	7533.38	212450	37214.1	13611.7	265544	17453.8	2441.7	2550.02	12407.1	NaN	2200.32	120650	54608.9	118594	80538.3	43359.4	101052	140254	1.90204e+06	2257491	1.77428e+06	1.51593e+06	NaN	135748	115085	74120.1	14276	15358.3	12785.6	33100.8	1521.15	9440.47	NaN	3271.95	706.571	46160.6	84509.1	87108.7	52492.6	67761	66541.7	67007.2	489306	2.95402e+06
A6H5Z3	Exoc6b	Exocyst complex component 6B	EXC6B_MOUSE	Filtered	20465.8	Filtered	Filtered	186613	177379	120251	146549	15849	10971.4	10159.5	22228.7	Filtered	NaN	10995.6	7978.76	80960.8	68139.5	73153.6	14308.9	9826.3	19299.4	26300	41885.2	Filtered	Filtered	Filtered	15956.7	173117	167102	161525	137425	Filtered	Filtered	Filtered	7280.2	27662.6	18533.1	8749.42	3694.89	124868	124300	76281.6	98826.1	28140	39602.7
A6H611	Mipep	Mitochondrial intermediate peptidase	MIPEP_MOUSE	491955	604097	810221	794627	212740	180132	124040	170189	447882	330406	89226.3	300058	115217	114362	31529.5	70059.6	28181	23409.4	Filtered	Filtered	Filtered	Filtered	15641	53160.4	526484	772093	792598	684693	257153	225014	161359	208211	474994	444194	268058	102113	178865	233776	111712	68148.2	42513.7	9649.02	Filtered	53426	44622.1	30075.6
A6H6E2	Mmrn2	Multimerin-2	MMRN2_MOUSE	70197.1	Filtered	Filtered	Filtered	255740	Filtered	229057	26508.1	Filtered	Filtered	23499.9	Filtered	Filtered	Filtered	54135.3	Filtered	536232	673165	565551	268501	173574	170694	179657	144346	Filtered	61929.5	Filtered	Filtered	230155	Filtered	24977.7	Filtered	Filtered	Filtered	Filtered	Filtered	Filtered	7526.65	33105.8	32272.6	829781	689524	575727	780946	228241	202019
A6H6J2	Cyp2b13	Cytochrome P450, family 2, subfamily b, polypeptide 13	A6H6J2_MOUSE	Filtered	Filtered	NaN	NaN	NaN	NaN	NaN	NaN	Filtered	Filtered	NaN	NaN	NaN	NaN	NaN	NaN	NaN	Filtered	NaN	NaN	Filtered	Filtered	Filtered	NaN	Filtered	Filtered	Filtered	NaN	NaN	NaN	NaN	NaN	Filtered	Filtered	Filtered	NaN	NaN	NaN	NaN	NaN	NaN	NaN	NaN	NaN	Filtered	Filtered
A6PWY4	Wdr76	WD repeat-containing protein 76	WDR76_MOUSE	Filtered	Filtered	Filtered	Filtered	Filtered	Filtered	Filtered	Filtered	Filtered	Filtered	Filtered	Filtered	Filtered	Filtered	Filtered	Filtered	36356.1	32824.4	Filtered	Filtered	Filtered	Filtered	Filtered	Filtered	Filtered	Filtered	Filtered	Filtered	Filtered	Filtered	Filtered	Filtered	Filtered	Filtered	Filtered	Filtered	Filtered	Filtered	Filtered	Filtered	Filtered	Filtered	Filtered	28378.5	Filtered	Filtered
A6X8Z5	Arhgap31	Rho GTPase-activating protein 31	RHG31_MOUSE	Filtered	4371.69	Filtered	Filtered	Filtered	Filtered	5058.39	Filtered	Filtered	Filtered	Filtered	Filtered	Filtered	Filtered	Filtered	Filtered	7783.83	5217.65	Filtered	2468.88	Filtered	Filtered	Filtered	Filtered	6290.19	4890.18	5741.47	Filtered	Filtered	Filtered	Filtered	Filtered	Filtered	Filtered	Filtered	4457.27	Filtered	Filtered	Filtered	Filtered	4770.63	Filtered	5580.75	4973.71	Filtered	Filtered
A6X919	Dpy19l1	Probable C-mannosyltransferase DPY19L1	D19L1_MOUSE	Filtered	Filtered	Filtered	Filtered	59796.9	120785	35711.7	97899.7	32998.5	36442.3	19151.5	45164.8	181301	149886	57401.6	134237	113689	183931	114059	77654.1	Filtered	Filtered	Filtered	Filtered	Filtered	Filtered	Filtered	Filtered	116708	125664	89516.2	85638.3	67604.2	55819.2	42680	35529.7	177775	167831	119358	63189.1	216487	110947	111075	177592	Filtered	Filtered
A6X935	Itih4	Inter alpha-trypsin inhibitor, heavy chain 4	ITIH4_MOUSE	295891	456498	309369	223957	273022	343934	226410	245733	154403	153266	44745.2	108874	106903	124116	41245.8	75261.3	98633.2	153275	148572	95410.5	124759	197299	178858	109154	604232	1.1747e+06	347654	241113	518086	629733	311711	301614	391494	555394	143589	94388.1	225986	387274	120276	51061.7	341713	458775	172865	176575	343615	321029
A7MCT6	Etnk2	Ethanolamine kinase 2	EKI2_MOUSE	51282.8	61840.9	55709.3	59551.7	Filtered	Filtered	Filtered	Filtered	39692.6	Filtered	13478.6	Filtered	100683	Filtered	Filtered	Filtered	Filtered	Filtered	Filtered	Filtered	Filtered	Filtered	Filtered	Filtered	65905.1	80102.7	72216.7	72006.9	Filtered	Filtered	Filtered	Filtered	Filtered	Filtered	Filtered	31893.4	Filtered	Filtered	Filtered	56179.6	Filtered	Filtered	Filtered	Filtered	Filtered	Filtered
A8DUK4	Hbb-bs	Beta-globin	A8DUK4_MOUSE	227207408	301189856	159754944	103851832	22778694	19897608	9017170	5.15068e+06	26276840	24881260	11676898	6689395	15693000	10174907	4417392	2.81936e+06	1.94853e+06	3.19529e+06	1.66905e+06	898331	1.02322e+06	1.64346e+06	1168637	649937	57943988	171204032	125238832	101680152	4454743	9226309	4.69671e+06	7.48506e+06	7547673	14617263	5794482	3.20408e+06	3.82651e+06	10186952	3268928	3.58409e+06	1.16397e+06	1.92994e+06	1.26144e+06	2.08426e+06	422321	817015
A8Y5H7	Sec14l1	SEC14-like protein 1	S14L1_MOUSE	Filtered	25672.2	Filtered	Filtered	37453.8	31080.4	Filtered	30685.6	36914.4	29806	13877.7	29540.7	Filtered	Filtered	Filtered	14998.8	22611.5	25411.2	Filtered	10656.9	Filtered	Filtered	Filtered	20782.9	Filtered	Filtered	Filtered	Filtered	37976.7	35015.1	32801.8	33281.1	39395.8	30644.8	Filtered	23516.2	Filtered	Filtered	21259.2	Filtered	19390.7	13887.2	16107.5	10611.5	Filtered	Filtered
A9JSM3	Tmem238	Transmembrane protein 238	TM238_MOUSE	Filtered	Filtered	Filtered	Filtered	Filtered	189626	169390	301199	Filtered	20012.3	16286.3	34483.3	1.29397e+06	1.10065e+06	641592	927398	43406.4	Filtered	55158.7	29513.1	Filtered	Filtered	Filtered	Filtered	Filtered	Filtered	Filtered	Filtered	Filtered	Filtered	Filtered	Filtered	Filtered	Filtered	58286.2	Filtered	918273	951967	691506	603765	Filtered	70892.7	54933.7	Filtered	Filtered	Filtered
A9R9W0;P11588	Mup15;Mup1	Major urinary protein 15;Major urinary protein 1	A9R9W0_MOUSE;MUP1_MOUSE	Filtered	Filtered	Filtered	Filtered	Filtered	Filtered	Filtered	Filtered	Filtered	Filtered	Filtered	Filtered	Filtered	Filtered	Filtered	Filtered	Filtered	Filtered	Filtered	Filtered	Filtered	Filtered	Filtered	Filtered	Filtered	Filtered	27526.8	Filtered	Filtered	Filtered	Filtered	Filtered	168723	365052	101336	91618.6	20641.4	42334.2	Filtered	38597.9	Filtered	Filtered	Filtered	Filtered	Filtered	Filtered
B0QZW4	Supt3	Suppressor of Ty 3 (Fragment)	B0QZW4_MOUSE	Filtered	Filtered	Filtered	Filtered	3649.46	2834.92	Filtered	1647.97	Filtered	Filtered	Filtered	Filtered	Filtered	Filtered	Filtered	Filtered	Filtered	1907.76	Filtered	Filtered	Filtered	905.301	Filtered	975.798	Filtered	Filtered	Filtered	Filtered	3358.39	2047.5	1390.53	1627.1	Filtered	Filtered	Filtered	Filtered	Filtered	Filtered	Filtered	Filtered	3372.08	2477.85	1944.59	Filtered	Filtered	Filtered
B1AQ75	Krt36	Keratin, type I cuticular Ha6	KRT36_MOUSE	43775.8	41271.1	33335.5	37875.1	67919.8	41242.6	28177.1	48436.1	Filtered	Filtered	Filtered	Filtered	Filtered	Filtered	35272.9	92634.8	295621	117178	113075	430556	503674	282747	501444	582784	52301.4	63696.1	47583.1	48902.6	91391.4	79152.4	100207	81532.3	Filtered	43299.5	Filtered	Filtered	114869	79082.9	281630	190666	234462	219199	243765	169960	1.01894e+06	572901
B1AR13	Cisd3	CDGSH iron-sulfur domain-containing protein 3, mitochondrial	CISD3_MOUSE	17184.8	19722.9	12627.3	0.30338	Filtered	Filtered	8095.52	7579.74	50012	32522.9	17122.6	50463.6	23085.4	20245.8	11937	19170.1	16557	25846.4	14339.8	15140.1	23815.6	25614.1	27872.2	37441.3	27246.4	48319.1	30942.6	33676.1	Filtered	28450.5	5683.09	11373.8	64262.7	64803.4	43881.4	26630.1	25366.8	37298.1	22880	6121.86	14166	32053	26097.4	26572.7	51128.8	41156.3
B1AR17	Chd3	Chromodomain helicase DNA-binding protein 3	B1AR17_MOUSE	Filtered	Filtered	Filtered	Filtered	107819	97990.8	82015	88025.8	Filtered	Filtered	Filtered	Filtered	Filtered	Filtered	Filtered	Filtered	29261.9	42085.7	34272.2	18321.8	Filtered	Filtered	Filtered	Filtered	Filtered	Filtered	Filtered	Filtered	87109.8	84058.4	75831	110552	Filtered	Filtered	Filtered	Filtered	Filtered	Filtered	Filtered	Filtered	46926.5	33806.6	Filtered	59165.9	Filtered	Filtered
B1AR69	Myh13	Myosin, heavy polypeptide 13, skeletal muscle	B1AR69_MOUSE	Filtered	Filtered	Filtered	Filtered	Filtered	Filtered	Filtered	Filtered	Filtered	Filtered	Filtered	Filtered	Filtered	Filtered	Filtered	Filtered	Filtered	Filtered	Filtered	Filtered	Filtered	17791.3	Filtered	Filtered	Filtered	Filtered	Filtered	Filtered	Filtered	Filtered	Filtered	Filtered	Filtered	Filtered	Filtered	Filtered	Filtered	Filtered	Filtered	Filtered	Filtered	Filtered	Filtered	Filtered	Filtered	Filtered
B1ART2	Vps13d	Vacuolar protein sorting 13D	B1ART2_MOUSE	71933.1	58619.2	73553.8	26096.4	123578	170464	60317.7	100011	35206.4	45524.5	29926.5	62924.6	28370.7	28511.5	5863.19	60037.8	92219.8	138947	66456.9	45582.9	65290.8	26130.5	30433.4	34977.2	37982.6	103975	74449.3	21651.4	130741	53866.1	34908.2	47281.2	58167.8	54196.4	55099.2	52877.1	28501	21201.2	49170.5	16336	118068	31908.9	62849	104307	76211.1	43986.6
B1ASA5;E9Q1A5	Zfp362;Zfp384	Zinc finger protein 362;Zinc finger protein 384	B1ASA5_MOUSE;E9Q1A5_MOUSE	Filtered	Filtered	Filtered	Filtered	Filtered	Filtered	Filtered	Filtered	Filtered	Filtered	Filtered	Filtered	Filtered	Filtered	Filtered	Filtered	32456.9	69848.1	60244.2	38755.3	Filtered	Filtered	Filtered	Filtered	Filtered	Filtered	Filtered	Filtered	Filtered	Filtered	Filtered	Filtered	Filtered	Filtered	Filtered	Filtered	Filtered	Filtered	Filtered	Filtered	71738.3	46935.7	61970.5	Filtered	Filtered	Filtered
B1AUN2	Eif2b3	Eukaryotic translation initiation factor 2B, subunit 3	B1AUN2_MOUSE	1.14274e+06	1.55596e+06	1.11624e+06	1.08624e+06	731575	711415	508575	524500	177449	166517	87690.3	158343	172710	97953.5	56335.1	90341.4	730607	779204	810518	353499	102898	109208	140650	148709	1.33868e+06	1.34431e+06	1.09582e+06	888812	727011	542187	1.05788e+06	521858	148704	145743	102429	34147.8	181466	64326.5	98336.2	70765.6	692262	346161	499376	652837	91339.8	201094
B1AVK5	Col4a6	Collagen, type IV, alpha 6	B1AVK5_MOUSE	Filtered	Filtered	Filtered	Filtered	Filtered	Filtered	Filtered	Filtered	Filtered	Filtered	Filtered	Filtered	Filtered	Filtered	Filtered	11365.7	Filtered	Filtered	Filtered	Filtered	17232.3	29822.4	12388.9	8973.83	Filtered	Filtered	Filtered	Filtered	Filtered	Filtered	Filtered	Filtered	Filtered	Filtered	Filtered	Filtered	27544	Filtered	Filtered	14506.2	Filtered	Filtered	Filtered	Filtered	11968	21510.4
B1AY13	Usp24	Ubiquitin carboxyl-terminal hydrolase 24	UBP24_MOUSE	316442	329457	257140	279530	153889	148880	89572.7	99745.8	93460.2	70880.9	43507.3	61784.5	32243.1	38349.7	17593.7	22516	52900.8	36965.3	45580.3	37231.9	37248.3	18131.6	96636.1	97946	168521	205212	120351	130058	182731	122449	67426.6	92845.4	62509.6	55238.8	36557.7	49746.6	54095.9	28774.5	48233.3	8278.1	39529.2	15374.6	41729	65610.2	47962	47159.1
B1AYL1	Scn7a	Sodium channel protein	B1AYL1_MOUSE	Filtered	Filtered	Filtered	Filtered	Filtered	Filtered	Filtered	Filtered	Filtered	Filtered	Filtered	Filtered	203733	Filtered	131625	172904	129048	115915	85200.4	74425.7	52758.9	Filtered	96753.3	Filtered	Filtered	Filtered	Filtered	Filtered	Filtered	Filtered	Filtered	Filtered	Filtered	Filtered	Filtered	Filtered	268377	5290.62	229154	162964	109711	83353.6	100799	110385	79870.5	107544
B1AZ99	Otud3	OTU domain-containing protein 3	OTUD3_MOUSE	Filtered	Filtered	Filtered	Filtered	77626.7	68646.9	36029.6	59304.8	Filtered	Filtered	Filtered	Filtered	Filtered	Filtered	Filtered	Filtered	48842.2	41457	20718.6	26283.5	8317.8	14587.9	Filtered	11889.8	Filtered	Filtered	Filtered	Filtered	75156	56380	33017.7	43768.7	Filtered	Filtered	Filtered	Filtered	Filtered	Filtered	Filtered	Filtered	41093.7	44505.8	30192.2	46229.6	13950.9	Filtered
B1AZI6	Thoc2	THO complex subunit 2	THOC2_MOUSE	112586	173782	137030	122688	42777.8	61752.4	35339.9	49395.8	Filtered	1867.59	1173.31	Filtered	1070.4	Filtered	Filtered	Filtered	57929.6	62339.1	51967	25666	14982.2	12499.8	7956.39	14368.4	129470	129764	91666	90190.5	51988.5	59132.5	36546.8	42758.4	Filtered	NaN	2103.73	NaN	1054.66	Filtered	3612.64	1051.76	49265.6	26208.2	12083.7	59360.3	11054.2	8262.16
B1AZP2	Dlgap4	Disks large-associated protein 4	DLGP4_MOUSE	25999.6	25339.4	25437.8	26190.6	Filtered	Filtered	Filtered	Filtered	Filtered	Filtered	Filtered	Filtered	Filtered	Filtered	Filtered	Filtered	Filtered	Filtered	Filtered	Filtered	Filtered	Filtered	Filtered	Filtered	28326.8	12777.7	Filtered	19676.7	Filtered	Filtered	Filtered	Filtered	Filtered	Filtered	Filtered	Filtered	Filtered	Filtered	Filtered	Filtered	Filtered	Filtered	Filtered	Filtered	Filtered	Filtered
B2RPV6	Mmrn1	Multimerin-1	MMRN1_MOUSE	40200.9	122551	50685.3	Filtered	140712	241085	89775.6	161685	Filtered	370125	98448.4	Filtered	Filtered	30720.2	11579.8	Filtered	103691	177129	117971	68251.1	136500	355176	221308	112950	29285.7	48198.6	Filtered	33326.8	158720	181348	122949	166653	Filtered	23646.9	Filtered	Filtered	7749.41	Filtered	7532.75	Filtered	124734	132812	65258	159868	231317	202939
B2RPY5	Gpr161	G-protein coupled receptor 161	GP161_MOUSE	158647	153791	116328	153726	73383.5	91416.6	34761.6	88778	97745.6	105718	31461.8	61309.3	51535.8	53073.1	Filtered	Filtered	Filtered	Filtered	Filtered	Filtered	Filtered	Filtered	Filtered	Filtered	156830	123836	183714	138413	92332.4	107681	59950	86475.5	110569	120033	68906	66830.5	Filtered	45554	39355.2	59568.7	Filtered	Filtered	9970.88	Filtered	Filtered	Filtered
B2RQC6	Cad	CAD protein	PYR1_MOUSE	221257	214834	199285	267105	113735	82973.1	126186	78916.4	164443	123473	73624	124250	Filtered	Filtered	Filtered	Filtered	10282.4	Filtered	Filtered	Filtered	Filtered	1533.7	4534.03	Filtered	192340	272776	275133	225865	126250	59721.9	121049	160572	202990	202879	145929	98498.6	Filtered	Filtered	Filtered	Filtered	Filtered	Filtered	Filtered	Filtered	Filtered	Filtered
B2RQE8	Arhgap42	Rho GTPase-activating protein 42	RHG42_MOUSE	Filtered	Filtered	Filtered	Filtered	491939	479331	357832	431376	16275.1	9846.31	6815.27	12174.3	8034.54	Filtered	11055.9	6304.99	202809	163577	189880	110464	44134.4	38385.6	68572.3	50668.2	Filtered	Filtered	Filtered	Filtered	455388	315549	368076	348562	Filtered	Filtered	Filtered	Filtered	Filtered	4726.35	39149.2	3788.07	210430	163480	196045	224435	36380	34958.6
B2RQG2	Phf3	PHD finger protein 3	B2RQG2_MOUSE	719.644	Filtered	Filtered	Filtered	31708.9	29070.7	19448	22170.4	Filtered	Filtered	Filtered	Filtered	Filtered	Filtered	Filtered	Filtered	13135.2	16330.7	11333.4	Filtered	Filtered	Filtered	Filtered	Filtered	2429.43	Filtered	Filtered	Filtered	36639.3	33504.9	22082.1	37317.1	Filtered	Filtered	Filtered	Filtered	Filtered	Filtered	Filtered	Filtered	12411.5	10773	Filtered	18797.2	Filtered	Filtered
B2RR83	Ythdc2	3'-5' RNA helicase YTHDC2	YTDC2_MOUSE	32144.4	914042	723674	699454	781044	949895	608346	860422	5045.82	7531.11	Filtered	Filtered	51458.4	191997	475321	2.27208e+06	1.44473e+06	910877	680126	1.80865e+06	1118.19	4175.73	3530.32	6319374	820320	47251.5	59126.1	29733	1.43013e+06	877048	1.16172e+06	1.00017e+06	Filtered	Filtered	238002	173018	1.21172e+06	Filtered	1.60189e+06	Filtered	1.11883e+06	2.90599e+06	1.11737e+06	2.15961e+06	Filtered	12950
B2RRE7	Otud4	OTU domain-containing protein 4	OTUD4_MOUSE	83451.8	81958.5	66929.1	82632.6	54611.7	50620.3	27376.3	33447.4	Filtered	Filtered	12038.5	Filtered	Filtered	Filtered	Filtered	Filtered	16467.8	18297	9999.92	12063.4	17868	32291.2	20747.3	29096.2	50830.9	86121	71109.5	20333	57966.3	51472.3	33144.2	40901.5	Filtered	Filtered	Filtered	Filtered	Filtered	Filtered	12277	9023.53	15431.2	13074.5	12137.7	16675.5	24330	24820.2
B2RSH2	Gnai1	Guanine nucleotide-binding protein G(i) subunit alpha-1	GNAI1_MOUSE	Filtered	Filtered	Filtered	Filtered	Filtered	Filtered	Filtered	Filtered	Filtered	Filtered	Filtered	Filtered	22921.1	13139.1	36252.6	6962.09	6926.95	1728.23	Filtered	Filtered	12128.7	Filtered	6976.72	Filtered	Filtered	Filtered	Filtered	Filtered	Filtered	Filtered	Filtered	Filtered	Filtered	Filtered	Filtered	Filtered	49220.7	55056	32812.5	68034.8	Filtered	Filtered	Filtered	15289	4155.33	18946
B2RT14	Ugt1a5	UDP-glucuronosyltransferase	B2RT14_MOUSE	465787	572361	419753	543130	1.35835e+06	1.61412e+06	574277	1.71997e+06	1.10039e+06	854109	229797	838638	1.39491e+06	751633	824484	1.59763e+06	650243	658264	466690	275933	171634	375740	331651	310303	362512	446872	292690	462850	529498	1224146	958173	1.35069e+06	555943	599015	535743	324246	1329209	1.38176e+06	1.32883e+06	1.00496e+06	678466	1073326	739849	1.57992e+06	333047	178435
B2RT89;Q96LX3	Slc22a28;Slc22a30	Predicted gene, EG434674;Solute carrier family 22, member 30	B2RT89_MOUSE;Q96LX3_MOUSE	NaN	84595.1	50033.3	70187.5	37386	52558.9	24433	44870.8	86645.1	45447.6	32614.6	58741.8	820764	424768	313017	568748	63151.5	37156	19707.2	13171.9	30481.5	37235.2	41284.7	66362.5	44334.8	NaN	48372.7	41983.2	50508.4	44270.6	42376.7	51143.8	114563	88377.3	67620.3	76642	922810	646261	569376	679585	44076.8	26735.8	19511.5	27056.2	85118.8	68500.1
B2RU80	Ptprb	Receptor-type tyrosine-protein phosphatase beta	PTPRB_MOUSE	Filtered	Filtered	Filtered	Filtered	Filtered	Filtered	Filtered	Filtered	Filtered	Filtered	2839.32	Filtered	108981	63648	100928	79195.8	98383.4	72394.9	94615.8	32979.6	Filtered	13179.6	36350.7	Filtered	Filtered	Filtered	29534	Filtered	Filtered	Filtered	Filtered	Filtered	Filtered	Filtered	Filtered	Filtered	126017	67011.1	83961.5	97659.1	65881	73566.1	91358.2	79342.3	19924.6	Filtered
B2RX12	Abcc3	Canalicular multispecific organic anion transporter 2	MRP3_MOUSE	104020	38419.1	150261	142357	55608.8	61575.7	13931.8	65105.5	32772.8	39370.2	18925.6	94503.5	1800313	1.25883e+06	519857	1.78919e+06	1.46535e+06	846897	316154	776794	118254	169596	145711	382441	127910	Filtered	84997.5	77937.1	64371.2	43692.3	50506.7	68559.6	126504	142176	153790	115618	2167424	1.89334e+06	1.60802e+06	1.61762e+06	1326492	589833	1205349	1.4515e+06	411500	147501
B2RXC1	Trappc11	Trafficking protein particle complex subunit 11	TPC11_MOUSE	173697	179056	114524	170171	212159	180399	116910	210990	108488	64919.4	44417.4	88241.4	Filtered	Filtered	21479.6	Filtered	78353	19708.8	65802.3	16253.4	8717.66	Filtered	10297.3	5813.95	84664	92661.7	126659	Filtered	305003	263690	195519	189824	49372.3	85155.6	62725.7	73532.3	13804.1	67306.5	56324.2	Filtered	71132.6	Filtered	74621.4	37405.4	8351.49	10520.2
B2RXC6	Polr3a	DNA-directed RNA polymerase subunit	B2RXC6_MOUSE	Filtered	Filtered	Filtered	Filtered	10993.8	Filtered	9362.83	Filtered	Filtered	Filtered	Filtered	Filtered	26612.4	Filtered	23687.9	20745.9	Filtered	2808.39	12119.4	6642.37	Filtered	Filtered	Filtered	Filtered	Filtered	Filtered	Filtered	Filtered	Filtered	10763	Filtered	13129	Filtered	Filtered	Filtered	Filtered	Filtered	20290.9	14532.4	21080.2	5068.87	Filtered	Filtered	6784.79	Filtered	Filtered
B2RXM2	Gm6793	EG627828 protein	B2RXM2_MOUSE	571413	659959	393199	498039	184183	151330	131156	116558	18200.6	21873.1	15009.8	11600.5	18948.3	NaN	15682.2	13449.7	74811.3	156456	107463	44817.4	39554.3	17248.8	42649.3	43266.1	1.44892e+06	1.22865e+06	777904	1.0203e+06	274220	421815	286245	375411	34159.5	48607.4	29539.1	31689.7	17295.2	24733	19064.7	18022	196467	135962	163083	221122	84088.8	108008
B2RXM6	Ly6g6f	Ly6g6f protein	B2RXM6_MOUSE	Filtered	Filtered	Filtered	Filtered	Filtered	Filtered	Filtered	Filtered	Filtered	Filtered	Filtered	Filtered	Filtered	9222.34	Filtered	Filtered	Filtered	Filtered	Filtered	Filtered	Filtered	Filtered	Filtered	Filtered	Filtered	Filtered	Filtered	Filtered	Filtered	Filtered	Filtered	Filtered	Filtered	Filtered	Filtered	Filtered	Filtered	Filtered	Filtered	Filtered	Filtered	Filtered	Filtered	Filtered	Filtered	Filtered
B2RXQ2	Ppfia1	Ppfia1 protein	B2RXQ2_MOUSE	14110.9	Filtered	9213.97	Filtered	162181	154468	104047	87484	Filtered	Filtered	29212	Filtered	8778.31	26802.5	15471.3	20846.8	126825	110138	120625	63397.9	56551.6	94036.7	73347.1	114536	53090.8	NaN	Filtered	8705.64	154912	113066	125926	51417.5	Filtered	35613.4	7223.25	38072.4	64635.1	52232.7	46641.6	34379.5	133336	102130	91281.6	120667	151250	119906
B2RXS4	Plxnb2	Plexin-B2	PLXB2_MOUSE	161498	232005	196038	175842	120234	113735	88178.5	127021	244223	193538	192412	239683	2.44638e+06	1.56641e+06	1.47011e+06	1.45173e+06	158305	145560	157550	88516.9	111581	120007	195228	122200	196875	184352	171114	138699	186884	98668.9	156644	153664	345055	317147	231068	245606	2.83489e+06	2955026	1.66498e+06	1.3804e+06	172313	161926	155916	225185	162644	155958
B2RY04	Dock5	Dedicator of cytokinesis protein 5	DOCK5_MOUSE	Filtered	Filtered	Filtered	Filtered	122073	99378.6	63863.2	108284	Filtered	Filtered	Filtered	Filtered	Filtered	Filtered	Filtered	Filtered	36545.2	27880	25738.8	13197.5	12554.8	16878.3	18093.6	19716.6	Filtered	Filtered	Filtered	Filtered	110171	107480	83727.3	99361.6	Filtered	Filtered	Filtered	Filtered	Filtered	Filtered	8126.91	Filtered	22266.2	10681.7	23127.8	35345.9	1574.37	18249.6
B2RY56	Rbm25	RNA-binding protein 25	RBM25_MOUSE	102882	85974.2	80300.5	67447.1	52417.8	57862.1	49739.5	38562.8	Filtered	Filtered	3912.05	Filtered	4091.9	Filtered	6070.68	5312.94	74923.9	88632	78674.5	37555	24770.7	14042.9	21524.2	6359.74	103823	60943.5	104929	140765	46390.5	25223.4	29624.6	42836.4	Filtered	Filtered	Filtered	2080.84	Filtered	Filtered	Filtered	7034.03	73948.5	41261	48416.3	72604.8	22129.4	29819.7
B5THE2	Mgam	Maltase-glucoamylase	B5THE2_MOUSE	151194	352195	105097	274454	124694	76521.7	10585	163339	301320	147029	91716.6	155048	1.48757e+06	1.08901e+06	642610	722167	59700.4	69844.8	86047.7	59343.7	66819.8	38857.3	39149	48746.4	76958	187771	242327	183582	131514	109918	148317	128321	309905	298119	170636	182419	1.33475e+06	1.7657e+06	1.30083e+06	1.4025e+06	102331	91222.9	91915.5	213944	93453.2	58059.4
B7ZMP1	Xpnpep3	Xaa-Pro aminopeptidase 3	XPP3_MOUSE	314582	303106	348279	364151	2.22226e+06	2.22896e+06	1570300	1.68747e+06	164169	125585	47488.4	103839	38476.6	96755.7	5754.59	150574	370505	343699	230964	162152	55001.6	53741.9	61149.7	65851.5	325208	302766	358770	338365	2106348	1.4402e+06	1.71616e+06	1.86481e+06	170099	197726	112410	62930.2	87492.6	84260	26165.2	19118.8	290260	297485	322746	451375	91590.8	60504.7
B8JJ69	2310061I04Rik	RIKEN cDNA 2310061I04 gene	B8JJ69_MOUSE	41169.1	60593	49260.1	42093.9	76742.5	88187.2	48392.2	85517.5	117048	78168.9	38403	83395.6	65344.3	52561.1	30445.2	47582.4	34171.7	23840.3	18203.8	11743.1	28607.5	39451.7	31311.5	42783.9	17885.7	26763.8	41072.2	14022.9	94345.2	77659.2	78838.2	74809.5	127176	116554	72613.1	55707.6	79553.6	87392.9	67186.7	17385.9	37890.1	23443.8	24495.8	34596.2	44812.5	26754.8
B8JJN0	Gm20547	Predicted gene 20547	B8JJN0_MOUSE	NaN	NaN	NaN	NaN	NaN	NaN	NaN	NaN	NaN	NaN	NaN	NaN	NaN	NaN	NaN	NaN	NaN	NaN	NaN	NaN	NaN	NaN	NaN	NaN	NaN	NaN	NaN	NaN	NaN	NaN	NaN	NaN	NaN	NaN	NaN	NaN	NaN	NaN	NaN	NaN	NaN	NaN	NaN	NaN	NaN	NaN
B8JK39	Itga9	Integrin alpha-9	ITA9_MOUSE	846253	18070.3	82208.3	811628	257778	Filtered	13240.6	Filtered	146624	18791	133010	98104.4	910572	665699	916210	694679	319198	373291	413376	236309	331573	337829	551364	278288	Filtered	29128.1	Filtered	18018.4	388599	Filtered	Filtered	25492.5	120280	18068.8	138401	70826.9	886368	931597	686740	719527	447573	341429	331081	803579	571736	422267
B9EJ80	Pdzd8	PDZ domain-containing protein 8	PDZD8_MOUSE	Filtered	Filtered	Filtered	Filtered	8834.75	19571.5	Filtered	21346.6	6728.7	Filtered	Filtered	10901.3	22888.7	17757.7	Filtered	Filtered	52924.6	51764	65402.6	38043.7	Filtered	30088.8	51576.4	Filtered	Filtered	Filtered	Filtered	Filtered	17031.1	Filtered	15880	14679.5	Filtered	Filtered	Filtered	Filtered	15299.4	Filtered	27424	13666.2	49979.7	33001.8	53099.5	49696.5	56449.2	41466.9
B9EJ86	Osbpl8	Oxysterol-binding protein-related protein 8	OSBL8_MOUSE	61248.2	100747	65929.4	73032.3	430163	405972	195106	320767	47528.5	40050.3	9576.94	38914.4	190897	174037	88622.6	211821	357632	312518	202559	171335	85942.9	122419	185614	178262	99235.1	102131	67821.3	58997.7	458925	375161	382780	401891	69917.6	71627.9	40872.3	31162.8	393652	279578	349052	275292	419210	273520	189383	441200	248411	226021
B9EJR8	Dnaaf5	Dynein assembly factor 5, axonemal	DAAF5_MOUSE	47649.2	95840.6	65757.8	53422	3198.88	17128	Filtered	3671.54	28239.3	20580.2	6258.44	20589.9	Filtered	Filtered	Filtered	Filtered	Filtered	Filtered	Filtered	Filtered	Filtered	Filtered	Filtered	1512.62	75258.5	97326.7	50576.6	62754.9	1654.79	1867.11	1844.52	18193.1	Filtered	Filtered	Filtered	10045.7	Filtered	Filtered	Filtered	Filtered	Filtered	Filtered	Filtered	Filtered	Filtered	Filtered
B9EKI3	Tmf1	TATA element modulatory factor	TMF1_MOUSE	Filtered	Filtered	Filtered	Filtered	Filtered	59724.6	Filtered	35869.4	Filtered	10431.7	Filtered	6108.43	Filtered	15052.9	Filtered	8171.8	Filtered	9748.56	5975.63	Filtered	Filtered	Filtered	Filtered	Filtered	Filtered	Filtered	Filtered	Filtered	74330.3	14214.7	12512.7	18428.8	Filtered	Filtered	Filtered	Filtered	14704.5	10495.1	Filtered	11548.1	Filtered	Filtered	Filtered	Filtered	Filtered	Filtered
C0HKD8;C0HKD9	Mfap1a;Mfap1b	Microfibrillar-associated protein 1A;Microfibrillar-associated protein 1B	MFA1A_MOUSE;MFA1B_MOUSE	93587.3	110907	76636.4	43485.4	21681.2	47877.5	19685.5	23056	Filtered	Filtered	Filtered	Filtered	Filtered	Filtered	Filtered	Filtered	Filtered	37612.7	4572.49	15010.3	11061.3	21252.9	Filtered	11867.4	92829.9	88173.4	32395.3	41080.8	26615.9	33937.3	23973.2	28091.5	Filtered	Filtered	Filtered	Filtered	Filtered	Filtered	Filtered	Filtered	14125	23546.8	Filtered	Filtered	22550.8	16877.7
C0HKE1;C0HKE2;C0HKE3;C0HKE4;C0HKE5;C0HKE6;C0HKE7;C0HKE8;C0HKE9;Q64523;Q6GSS7;Q8BFU2;Q8CGP4;Q8CGP5;Q8CGP6;Q8CGP7;Q8R1M2	Hist1h2ab;Hist1h2ac;Hist1h2ad;Hist1h2ae;Hist1h2ag;Hist1h2ai;Hist1h2an;Hist1h2ao;Hist1h2ap;Hist2h2ac;Hist2h2aa1;Hist3h2a;Hist1h2aa;Hist1h2af;Hist1h2ah;Hist1h2ak;H2afj	Histone H2A type 1-B;Histone H2A type 1-C;Histone H2A type 1-D;Histone H2A type 1-E;Histone H2A type 1-G;Histone H2A type 1-I;Histone H2A type 1-N;Histone H2A type 1-O;Histone H2A type 1-P;Histone H2A type 2-C;Histone H2A type 2-A;Histone H2A type 3;Histone H2A;Histone H2A type 1-F;Histone H2A type 1-H;Histone H2A type 1-K;Histone H2A.J	H2A1B_MOUSE;H2A1C_MOUSE;H2A1D_MOUSE;H2A1E_MOUSE;H2A1G_MOUSE;H2A1I_MOUSE;H2A1N_MOUSE;H2A1O_MOUSE;H2A1P_MOUSE;H2A2C_MOUSE;H2A2A_MOUSE;H2A3_MOUSE;Q8CGP4_MOUSE;H2A1F_MOUSE;H2A1H_MOUSE;H2A1K_MOUSE;H2AJ_MOUSE	NaN	NaN	12331.3	NaN	52162.5	48690.3	74378.8	62422.8	NaN	25239.3	NaN	17668.7	54064.5	56413	58863.9	282645	740962	4.07054e+06	633531	616101	1209373	1.32174e+06	1.24747e+06	1.53347e+06	7349.13	32069.1	14866.3	NaN	18422.6	27883.2	61915.9	234964	NaN	275823	35756.1	5673.22	213522	257869	476145	367843	744531	805117	652288	1.16879e+06	2.69415e+06	1.31519e+06
CON__A2A5Y0;Q61765	TREMBL:A2A5Y0;Krt31	Tax_Id=10090 Gene_Symbol=Krt31 keratin complex 1, acidic, gene 1;Keratin, type I cuticular Ha1	;K1H1_MOUSE	Filtered	Filtered	Filtered	Filtered	Filtered	Filtered	Filtered	Filtered	Filtered	Filtered	Filtered	Filtered	Filtered	Filtered	1369.1	Filtered	Filtered	Filtered	22832.9	Filtered	35724.1	274831	58021.8	Filtered	Filtered	Filtered	Filtered	Filtered	Filtered	Filtered	Filtered	Filtered	Filtered	Filtered	Filtered	Filtered	Filtered	Filtered	Filtered	Filtered	Filtered	Filtered	Filtered	Filtered	283097	370472
CON__A2AB72;Q62168	TREMBL:A2AB72;Krt32	Tax_Id=10090 Gene_Symbol=Krt32 Keratin complex 1, acidic, gene 2;Keratin, type I cuticular Ha2	;K1H2_MOUSE	Filtered	Filtered	Filtered	Filtered	Filtered	Filtered	Filtered	Filtered	Filtered	Filtered	Filtered	Filtered	Filtered	Filtered	Filtered	Filtered	Filtered	Filtered	Filtered	Filtered	Filtered	Filtered	6437.11	Filtered	Filtered	Filtered	Filtered	Filtered	Filtered	Filtered	Filtered	Filtered	Filtered	Filtered	Filtered	Filtered	Filtered	Filtered	Filtered	Filtered	Filtered	Filtered	Filtered	Filtered	Filtered	Filtered
CON__A2VCT4;Q6IFX4	TREMBL:A2VCT4;Q0VDS4;Q6IFX4;Krt39	Tax_Id=10090 Gene_Symbol=Krt39 keratin 39;Keratin, type I cytoskeletal 39	;K1C39_MOUSE	Filtered	Filtered	Filtered	Filtered	Filtered	Filtered	NaN	Filtered	Filtered	Filtered	Filtered	Filtered	Filtered	Filtered	Filtered	Filtered	Filtered	Filtered	NaN	Filtered	Filtered	66263.6	Filtered	Filtered	Filtered	Filtered	Filtered	Filtered	Filtered	Filtered	Filtered	Filtered	Filtered	Filtered	Filtered	Filtered	Filtered	Filtered	Filtered	Filtered	Filtered	Filtered	Filtered	Filtered	60627.3	98387.5
CON__ENSEMBL:ENSBTAP00000023055;Q9R098	(Bos;Hgfac	taurus) 68 kDa protein;Hepatocyte growth factor activator	;HGFA_MOUSE	Filtered	Filtered	52952.4	Filtered	120279	110669	122356	75900	62235.4	59027.4	25038.5	49353.3	Filtered	Filtered	18995.3	Filtered	54046.2	55514.9	54152.1	14368.3	Filtered	Filtered	Filtered	Filtered	Filtered	44702.2	61472.6	22727	102752	76615.8	104507	79722.2	83348.7	79428.8	36755.3	26665.2	Filtered	Filtered	Filtered	Filtered	68786.5	58050.7	47192.9	52293	Filtered	Filtered
CON__H-INV:HIT000292931	Tax_Id=9606	Gene_Symbol=- Similar to Keratin, type II cytoskeletal 8		Filtered	Filtered	Filtered	Filtered	55371.9	51574	46917.7	62971.3	Filtered	Filtered	Filtered	Filtered	Filtered	Filtered	6193.84	6740.21	65275.6	49328.6	24711.5	89572.2	329720	292649	347574	190997	Filtered	Filtered	Filtered	Filtered	62463.4	58627.4	51300.2	54442.9	Filtered	Filtered	Filtered	Filtered	Filtered	Filtered	26584.3	Filtered	99432.8	83645	67371.5	84594	475661	243393
CON__O76009;CON__Q6NTB9	SWISS-PROT:O76009;TREMBL:Q6NTB9	Keratin, type I cuticular HA3-I (Hair keratin, type I HA3-I);Type I hair keratin 3A - Homo sapiens (Human).		Filtered	Filtered	Filtered	Filtered	Filtered	Filtered	Filtered	Filtered	Filtered	Filtered	Filtered	Filtered	Filtered	Filtered	Filtered	NaN	Filtered	Filtered	NaN	Filtered	NaN	NaN	NaN	Filtered	Filtered	Filtered	Filtered	Filtered	Filtered	Filtered	NaN	Filtered	Filtered	Filtered	Filtered	Filtered	Filtered	Filtered	Filtered	Filtered	Filtered	NaN	Filtered	Filtered	NaN	NaN
CON__P00711	SWISS-PROT:P00711	Alpha-lactalbumin - Bos taurus (Bovine).		Filtered	Filtered	Filtered	Filtered	Filtered	Filtered	Filtered	Filtered	10594	Filtered	Filtered	Filtered	Filtered	Filtered	Filtered	Filtered	Filtered	Filtered	Filtered	Filtered	5754.32	Filtered	Filtered	4202.45	Filtered	Filtered	Filtered	Filtered	Filtered	17239.4	Filtered	Filtered	Filtered	Filtered	Filtered	Filtered	24295.9	5973.21	Filtered	Filtered	4820.94	Filtered	Filtered	144280	Filtered	Filtered
CON__P00761	SWISS-PROT:P00761|TRYP_PIG	Trypsin - Sus scrofa (Pig).		11916237	6262524	20730762	18218094	48502212	52019336	52413704	58524280	59996976	41180172	79284288	75102952	50463716	65366560	70733976	60686228	47458624	73370024	66258240	67381200	32196794	21028834	38468048	39623264	1.69023e+06	12998374	27207804	8.24126e+06	59297156	51450296	62446532	45817492	63948632	64774672	77538400	83020040	36015268	48152396	42205388	41158964	62577388	66468476	56645332	57811968	35986920	15457330
CON__P01966	SWISS-PROT:P01966	(Bos taurus) Hemoglobin subunit alpha		90992.7	124424	NaN	NaN	29743.1	NaN	NaN	Filtered	NaN	48917.7	NaN	NaN	NaN	NaN	NaN	NaN	NaN	NaN	11065.7	NaN	Filtered	NaN	Filtered	Filtered	NaN	87189.4	NaN	NaN	Filtered	NaN	Filtered	NaN	NaN	NaN	NaN	NaN	Filtered	NaN	NaN	NaN	Filtered	Filtered	NaN	Filtered	Filtered	Filtered
CON__P02533	SWISS-PROT:P02533	Tax_Id=9606 Gene_Symbol=KRT14 Keratin, type I cytoskeletal 14		NaN	Filtered	Filtered	Filtered	Filtered	15992.2	84535.9	82961.3	60152.4	19545.9	59496.5	24225.2	34570.9	Filtered	55976.2	58377.4	61978.6	84051.7	213534	107573	199272	255017	253786	448591	NaN	Filtered	Filtered	Filtered	NaN	64079.2	15344.6	21372.6	Filtered	26140.5	22438.9	44544.6	Filtered	62689	127247	120357	65345.4	89666	165166	82138.5	204641	276851
CON__P02538;CON__P48668	SWISS-PROT:P02538;SWISS-PROT:P48668	Tax_Id=9606 Gene_Symbol=KRT6A Keratin, type II cytoskeletal 6A;Tax_Id=9606 Gene_Symbol=KRT6C Keratin, type II cytoskeletal 6C		Filtered	Filtered	Filtered	Filtered	Filtered	Filtered	Filtered	Filtered	6010.51	Filtered	21152.1	Filtered	Filtered	Filtered	Filtered	Filtered	Filtered	10697.8	17425.7	16295	Filtered	Filtered	13386.4	29593.5	Filtered	Filtered	Filtered	Filtered	Filtered	Filtered	Filtered	Filtered	Filtered	6391.05	Filtered	Filtered	Filtered	Filtered	Filtered	22254.9	Filtered	Filtered	15928.8	Filtered	Filtered	Filtered
CON__P02662	SWISS-PROT:P02662	Alpha-S1-casein - Bos taurus (Bovine).		144724	102257	161071	170264	380050	467493	360428	382368	519660	290293	214602	229376	315124	231828	319527	156560	71818.3	241045	274294	199007	1.01908e+06	172920	318333	741817	47318.2	37063.7	165573	91664.4	242828	1.4625e+06	493949	280558	166783	197179	243855	750380	6.31573e+06	550678	539300	363552	908836	727093	646183	22730914	329753	442964
CON__P02663	SWISS-PROT:P02663	Alpha-S2-casein [Contains: Casocidin-1 - Bos taurus (Bovine).		Filtered	Filtered	Filtered	Filtered	45874.3	72264.4	59291	49865.3	157278	31767	86260.1	61063.4	11868.5	45575.8	58835.4	48560.8	48109.6	68228.5	54511.5	52356.2	118405	43569.7	43689.9	107590	Filtered	Filtered	Filtered	Filtered	26914.7	244628	106824	48275.6	Filtered	Filtered	83039.5	215473	1.43424e+06	79735.6	80002.7	60838.8	263872	108451	78004.9	8711914	39088	51962.3
CON__P02666	SWISS-PROT:P02666	Beta-casein - Bos taurus (Bovine).		Filtered	Filtered	Filtered	Filtered	15193	30219.8	42499.4	24536.7	39686.8	Filtered	Filtered	7870.76	18088.9	9102.64	46416.8	Filtered	33447.9	25429.1	40297.1	45602.9	207784	Filtered	21466.6	68387.1	Filtered	Filtered	Filtered	Filtered	31283	99963.8	48536.7	35311.3	Filtered	9181.67	Filtered	109675	743772	43183.7	44552.5	27912.7	125311	92670.8	62861.1	3.43269e+06	34696.9	41907.1
CON__P02668	SWISS-PROT:P02668	Kappa-casein [Contains: Casoxin C; Casoxin 6; Casoxin A; Casoxin B; Casoplatelin] - Bos taurus (Bovine).		Filtered	Filtered	Filtered	Filtered	Filtered	Filtered	Filtered	Filtered	73035.1	Filtered	48482	Filtered	Filtered	31019.2	52068.1	Filtered	Filtered	32191.7	29528.3	Filtered	74522.2	52611.4	67647.6	110258	Filtered	Filtered	Filtered	Filtered	Filtered	Filtered	31988.8	Filtered	Filtered	Filtered	10494.8	211779	191378	Filtered	50787.5	35178.2	62370.8	31569.6	Filtered	901462	39568.4	59574.7
CON__P02754	SWISS-PROT:P02754	Beta-lactoglobulin - Bos taurus (Bovine).		Filtered	Filtered	Filtered	Filtered	Filtered	Filtered	Filtered	Filtered	20632.8	Filtered	2329.8	Filtered	Filtered	Filtered	Filtered	Filtered	Filtered	Filtered	Filtered	Filtered	33868	Filtered	13848.6	10788.7	Filtered	Filtered	Filtered	Filtered	0.319056	7362.06	11188.7	Filtered	Filtered	27578.7	Filtered	24100	231612	10708.3	Filtered	Filtered	4492.9	Filtered	Filtered	662679	Filtered	13859.9
CON__P02768-1	SWISS-PROT:P02768-1	Tax_Id=9606 Gene_Symbol=ALB Isoform 1 of Serum albumin precursor		NaN	NaN	NaN	NaN	NaN	NaN	NaN	NaN	NaN	NaN	NaN	NaN	NaN	NaN	36459.1	NaN	NaN	NaN	NaN	NaN	NaN	NaN	NaN	NaN	NaN	NaN	NaN	NaN	NaN	NaN	NaN	NaN	NaN	17719	NaN	NaN	NaN	NaN	NaN	NaN	NaN	NaN	NaN	NaN	NaN	22113.8
CON__P02769	SWISS-PROT:P02769	(Bos taurus) Bovine serum albumin precursor		101730	25273.2	387033	65227.7	85817	215541	640820	520946	295677	225378	445392	762654	41142.6	250996	269136	236712	175137	207274	585958	301263	466844	795465	865916	1.12765e+06	Filtered	429202	829944	23036.6	144674	112218	469470	223122	235637	228794	232121	60590.1	264852	130830	267669	200886	172243	217051	185987	329571	374347	440722
CON__P04258	SWISS-PROT:P04258	(Bos taurus) Similar to Collagen alpha 1(III) chain		Filtered	Filtered	Filtered	Filtered	4451.39	3688.51	3234.54	Filtered	Filtered	10080.8	NaN	Filtered	Filtered	Filtered	94869.3	3709.03	15506.9	32786.8	206190	343410	3.93887e+06	4766666	1.96085e+06	2.61918e+06	Filtered	Filtered	Filtered	Filtered	NaN	NaN	NaN	2382.2	Filtered	Filtered	Filtered	Filtered	Filtered	Filtered	68964.7	3235.54	34242	10332.8	42173.7	8468.24	2.33252e+06	5.36273e+06
CON__P04264	SWISS-PROT:P04264	Tax_Id=9606 Gene_Symbol=KRT1 Keratin, type II cytoskeletal 1		147789	121983	189272	110224	174334	140898	272283	215489	234061	127330	190238	136185	144444	64604.3	233542	205036	335987	262386	997294	608289	976413	1.53359e+06	995754	1.66283e+06	143176	64411.8	243435	79498.3	108949	800954	137873	130287	151798	166028	222223	128053	135893	311637	236275	208014	160313	292866	823345	249152	1.25593e+06	1.70124e+06
CON__P05784;P05784	SWISS-PROT:P05784;Krt18	Tax_Id=10090 Gene_Symbol=Krt18 Keratin, type I cytoskeletal 18;Keratin, type I cytoskeletal 18	;K1C18_MOUSE	2.35528e+06	3.11031e+06	2.67223e+06	2.54416e+06	5615818	5.47403e+06	3785582	5.86321e+06	1.10195e+06	1.04889e+06	557791	1.23814e+06	914033	863112	2.27865e+06	13420203	8786329	7426827	7680165	22764912	28505172	27515918	30121882	26989040	2.22971e+06	2599338	2.80023e+06	2172137	7.32491e+06	4604204	5756636	5449027	1.70349e+06	3.55579e+06	2573097	1.34391e+06	7.67737e+06	5.55483e+06	11034280	8754377	13459110	14216242	12090000	9431596	49267860	28205060
CON__P05787	SWISS-PROT:P05787	Tax_Id=9606 Gene_Symbol=KRT8 Keratin, type II cytoskeletal 8		NaN	NaN	NaN	NaN	21236	22774.7	NaN	37501.4	NaN	NaN	7168.07	NaN	NaN	16395.1	59099.6	149188	45994.6	56151.6	64219.8	285163	592128	249351	306156	529507	NaN	NaN	NaN	NaN	NaN	15623.4	45207.7	22199.4	NaN	NaN	20474.5	NaN	225879	NaN	206188	185037	110736	114637	84021.8	23423.1	684813	713804
CON__P08779	SWISS-PROT:P08779	Tax_Id=9606 Gene_Symbol=KRT16 Keratin, type I cytoskeletal 16		Filtered	Filtered	Filtered	Filtered	Filtered	Filtered	13852.8	Filtered	17175.8	9761.73	28690.7	Filtered	Filtered	Filtered	Filtered	Filtered	603.598	25939.1	44431.6	36006.3	3368.19	7982.71	4055.67	8504.99	Filtered	Filtered	Filtered	Filtered	Filtered	Filtered	Filtered	Filtered	Filtered	23442.4	Filtered	11816.2	Filtered	Filtered	9269.64	32882.3	Filtered	30628.2	53275	Filtered	Filtered	5036.3
CON__P13645	SWISS-PROT:P13645	Tax_Id=9606 Gene_Symbol=KRT10 Keratin, type I cytoskeletal 10		132587	71145.3	289224	61382.9	318846	413670	779372	725444	1.03177e+06	390454	405950	844192	420650	178770	814543	734694	750629	1273103	4.18808e+06	1.52422e+06	1.87347e+06	2.7276e+06	2961687	3.25579e+06	116880	Filtered	1.24133e+06	47364	408417	4.04646e+06	317234	146329	295440	209766	1.07087e+06	550831	441933	567838	1.26208e+06	475909	603228	796255	1.76327e+06	879973	2.28177e+06	2750258
CON__P13646-1	SWISS-PROT:P13646-1	Tax_Id=9606 Gene_Symbol=KRT13 Isoform 1 of Keratin, type I cytoskeletal 13		302019	528755	NaN	244989	NaN	NaN	NaN	NaN	NaN	NaN	NaN	NaN	Filtered	NaN	NaN	NaN	NaN	NaN	NaN	NaN	NaN	15871.4	NaN	NaN	NaN	570417	NaN	NaN	NaN	76678.4	NaN	49021.2	NaN	NaN	NaN	NaN	NaN	NaN	NaN	27025	4355.26	NaN	NaN	58703.2	NaN	NaN
CON__P13647	SWISS-PROT:P13647	Tax_Id=9606 Gene_Symbol=KRT5 Keratin, type II cytoskeletal 5		Filtered	Filtered	NaN	Filtered	Filtered	Filtered	123905	NaN	135983	21321.3	122490	112218	77337	Filtered	70824.7	62664.6	60353.7	56248.2	285859	184068	244078	103745	387562	515028	NaN	Filtered	NaN	Filtered	Filtered	214036	NaN	NaN	Filtered	59222.7	133584	68656.4	NaN	166353	119544	97153.2	56750.7	90917	209777	NaN	306903	395270
CON__P13717	SWISS-PROT:P13717	Nuclease - Serratia marcescens.		Filtered	Filtered	Filtered	1.63452e+06	37453.9	141243	151146	171905	Filtered	Filtered	Filtered	Filtered	25772	Filtered	Filtered	Filtered	2.77868e+06	5218728	4.98286e+06	3.84714e+06	287075	28469.4	99851.2	22994.1	1.44267e+06	52927.4	1587218	Filtered	Filtered	Filtered	Filtered	9488.23	29621.3	Filtered	Filtered	Filtered	40212.9	80329.8	46853.7	Filtered	5.23405e+06	5547449	5404122	4930111	43639.7	15516.7
CON__P15636	SWISS-PROT:P15636	Protease I precursor Lysyl endopeptidase Achromobacter lyticus.		5860089	5.07387e+06	6.5161e+06	6.50332e+06	8840782	8.32426e+06	8.00352e+06	10857271	14724625	14558107	18815582	18149518	14510807	13605853	14885528	15232900	6075983	11582650	12430250	11176036	8854650	6.52002e+06	9319312	9292465	8492945	9219433	10748668	9766345	14670295	14663958	16759395	14650620	15236087	16667924	18490460	19178014	10206489	12143759	12552387	11387060	13534409	13101132	13063690	13741083	10602795	7735081
CON__P19001;P19001	SWISS-PROT:P19001;Krt19	Tax_Id=10090 Gene_Symbol=Krt19 Keratin, type I cytoskeletal 19;Keratin, type I cytoskeletal 19	;K1C19_MOUSE	1.19706e+06	1.36385e+06	482869	1.44299e+06	522769	420534	482250	400396	430037	105749	59395.6	30027.6	75066.7	96937	323484	513581	817147	831037	1.63119e+06	2.26805e+06	15452353	5986581	12958768	6.55548e+06	1.76712e+06	1.40919e+06	310314	1.51602e+06	543498	422044	638181	785378	24428.2	175907	133437	177319	452783	112059	978210	718499	1.46592e+06	1.1579e+06	1.61879e+06	1.29688e+06	8453452	7995013
CON__P35527	SWISS-PROT:P35527	Tax_Id=9606 Gene_Symbol=KRT9 Keratin, type I cytoskeletal 9		Filtered	104014	44804.6	11544.8	79202.1	139823	219367	124605	269329	158696	254762	73200.8	113440	23743.7	118027	62825.9	307373	162611	694476	534312	293381	457493	447948	816542	54788.9	1450.65	6618.22	2889.06	168176	22603.7	81468.6	48159.9	4307.01	95885.1	212229	60036.8	20178.6	308496	156541	74154.8	96623.4	118483	677220	216328	455926	1.25366e+06
CON__P35908v2	SWISS-PROT:P35908	Tax_Id=9606 Gene_Symbol=KRT2 Keratin, type II cytoskeletal 2 epidermal		NaN	Filtered	NaN	NaN	NaN	NaN	NaN	NaN	NaN	NaN	7803.69	17598.9	NaN	NaN	NaN	8066.99	9897.96	NaN	26660.7	19779.5	21329	15109.7	19575.2	29431.9	NaN	NaN	NaN	NaN	NaN	55321.1	NaN	NaN	NaN	NaN	8748.55	14607.6	NaN	NaN	NaN	NaN	NaN	10209.2	24056.5	NaN	NaN	28833.2
CON__P78386	SWISS-PROT:P78386	Keratin, type II cuticular Hb5 (Hair keratin, type II Hb5) - Homo sapiens (Human).		Filtered	Filtered	Filtered	Filtered	Filtered	Filtered	Filtered	Filtered	Filtered	Filtered	Filtered	Filtered	Filtered	Filtered	Filtered	Filtered	NaN	Filtered	NaN	Filtered	NaN	NaN	NaN	Filtered	Filtered	Filtered	Filtered	Filtered	Filtered	Filtered	Filtered	Filtered	Filtered	Filtered	Filtered	Filtered	Filtered	Filtered	Filtered	Filtered	Filtered	Filtered	Filtered	Filtered	NaN	NaN
CON__Q04695	SWISS-PROT:Q04695	Tax_Id=9606 Gene_Symbol=KRT17 Keratin, type I cytoskeletal 17		NaN	NaN	NaN	NaN	NaN	NaN	NaN	NaN	NaN	NaN	NaN	NaN	NaN	NaN	NaN	NaN	NaN	NaN	NaN	NaN	11989	86201.8	39190.8	99501.5	NaN	NaN	NaN	NaN	NaN	NaN	NaN	NaN	NaN	NaN	NaN	NaN	NaN	NaN	NaN	NaN	NaN	NaN	8994.04	NaN	9904.48	17272.4
CON__Q0VBK2;Q0VBK2	TREMBL:Q0VBK2;Q8C1M7;Krt80	Tax_Id=10090 Gene_Symbol=Krt80 Keratin 80;Keratin, type II cytoskeletal 80	;K2C80_MOUSE	Filtered	Filtered	Filtered	Filtered	Filtered	Filtered	Filtered	Filtered	Filtered	Filtered	Filtered	Filtered	Filtered	Filtered	Filtered	Filtered	Filtered	Filtered	Filtered	Filtered	39853.1	Filtered	40610.2	19084.9	Filtered	Filtered	Filtered	Filtered	Filtered	Filtered	Filtered	Filtered	Filtered	Filtered	Filtered	Filtered	Filtered	Filtered	Filtered	Filtered	Filtered	Filtered	Filtered	Filtered	43373.4	59897.2
CON__Q2M2I5	SWISS-PROT:Q2M2I5	Tax_Id=9606 Gene_Symbol=KRT24 Keratin, type I cytoskeletal 24		Filtered	Filtered	Filtered	Filtered	105034	85022.3	Filtered	Filtered	Filtered	Filtered	Filtered	Filtered	Filtered	Filtered	89459.8	128852	178668	212318	328093	419594	2.56229e+06	1741649	2425117	1.03921e+06	Filtered	98053.6	Filtered	127185	136163	Filtered	125217	221618	Filtered	Filtered	24859.7	33534.8	100300	73181.3	186207	140783	144495	256011	184080	414636	1825026	1.49069e+06
CON__Q3SX14	TREMBL:Q3SX14	(Bos taurus) Similar to Gelsolin		5177.64	NaN	NaN	NaN	26178.7	34039.9	27168.4	NaN	NaN	NaN	5349.57	NaN	NaN	NaN	6807.15	NaN	20799.3	18499	20400.4	10415.8	17582.5	51897.1	19783.9	9022.1	NaN	23462.2	NaN	NaN	10556.3	28883.7	14230.8	27244.7	NaN	NaN	NaN	NaN	NaN	NaN	8009.92	NaN	17894.6	15451	21108.1	12446.9	23599.7	24840
CON__Q3SX28	TREMBL:Q3SX28;Q5KR48	(Bos taurus) Tropomyosin 2		NaN	NaN	NaN	31411.3	203529	83956.2	197921	72827.3	NaN	NaN	NaN	7612.32	NaN	NaN	NaN	NaN	74668	91908.2	98189.1	17041.9	NaN	9156.4	NaN	NaN	15994.6	45345.1	44404.4	47684.6	248236	228787	236820	1.0127e+06	NaN	NaN	NaN	22215.8	NaN	NaN	NaN	7986.66	216956	145911	115765	1.06069e+06	16648.3	10614
CON__Q3ZAW8;CON__Q9Z2K1;Q9Z2K1	TREMBL:Q3ZAW8;Q9EQD6;Q9EQD7;SWISS-PROT:Q9Z2K1;Krt16	Tax_Id=10090 Gene_Symbol=Krt16 Keratin intermediate filament 16a;Tax_Id=10090 Gene_Symbol=Krt16 Keratin, type I cytoskeletal 16;Keratin, type I cytoskeletal 16	;;K1C16_MOUSE	Filtered	Filtered	26316.3	Filtered	Filtered	2218.08	4187.7	Filtered	Filtered	Filtered	Filtered	Filtered	Filtered	Filtered	26163.9	Filtered	8546.67	3716.64	35528.6	9292.47	115145	150794	157877	51675.8	Filtered	Filtered	Filtered	Filtered	Filtered	Filtered	1681.85	Filtered	Filtered	Filtered	Filtered	Filtered	38390.1	26596.5	Filtered	Filtered	5954.29	7410.34	6404.47	6357.15	263871	328416
CON__Q497I4;Q497I4	TREMBL:Q497I4;Krt35	Tax_Id=10090 Gene_Symbol=Krt35 Krt35 protein;Keratin, type I cuticular Ha5	;KRT35_MOUSE	Filtered	Filtered	Filtered	Filtered	Filtered	Filtered	Filtered	Filtered	Filtered	Filtered	Filtered	Filtered	Filtered	Filtered	Filtered	Filtered	Filtered	Filtered	Filtered	Filtered	Filtered	Filtered	Filtered	Filtered	Filtered	Filtered	Filtered	Filtered	Filtered	Filtered	Filtered	Filtered	Filtered	Filtered	Filtered	Filtered	Filtered	Filtered	Filtered	Filtered	Filtered	Filtered	Filtered	Filtered	53094.4	69416.4
CON__Q5D862	SWISS-PROT:Q5D862	Tax_Id=9606 Gene_Symbol=FLG2 Filaggrin-2		Filtered	Filtered	Filtered	Filtered	Filtered	Filtered	15121.3	Filtered	Filtered	Filtered	8907.88	Filtered	Filtered	Filtered	Filtered	19824.3	20056.4	19181.5	47051.9	26488.4	62895.6	124470	99738.9	105036	Filtered	Filtered	Filtered	Filtered	23095.3	219911	Filtered	Filtered	Filtered	Filtered	13837.9	9941.48	Filtered	2883.69	32828.9	22081.3	15010	12012.9	38365.5	15051	81700.8	121368
CON__Q61726;E9Q1Y9	TREMBL:Q61726;Krt83	Tax_Id=10090 Gene_Symbol=5430421N21Rik Keratin type II;Keratin 83	;E9Q1Y9_MOUSE	NaN	Filtered	NaN	Filtered	NaN	Filtered	NaN	Filtered	Filtered	Filtered	Filtered	Filtered	Filtered	Filtered	3161.74	Filtered	NaN	NaN	104654	NaN	47143.2	220776	97275.6	3548.98	NaN	NaN	Filtered	Filtered	NaN	NaN	NaN	Filtered	Filtered	Filtered	Filtered	Filtered	Filtered	NaN	NaN	NaN	NaN	NaN	NaN	NaN	477675	714249
CON__Q7Z794	SWISS-PROT:Q7Z794	Tax_Id=9606 Gene_Symbol=KRT77 Keratin 77		Filtered	Filtered	9388571	Filtered	124710	151408	323133	220521	311706	116476	456989	250794	326501	43123.4	327301	238910	317557	358015	1446072	940190	641178	852432	895010	1.10268e+06	Filtered	Filtered	181623	Filtered	151310	1.61661e+06	158225	126018	98524.1	67726.1	215318	237271	53737.1	490051	337194	182191	238277	260275	477714	290085	707032	503018
CON__Q86YZ3	SWISS-PROT:Q86YZ3	Tax_Id=9606 Gene_Symbol=HRNR Hornerin		Filtered	Filtered	Filtered	Filtered	Filtered	Filtered	1466.59	Filtered	4074.57	1236.59	1431.31	Filtered	6232.14	Filtered	2317.03	Filtered	2952.34	Filtered	7091.36	6859.67	Filtered	Filtered	Filtered	2737.07	Filtered	Filtered	Filtered	Filtered	Filtered	Filtered	3813.62	3543.7	Filtered	862.219	Filtered	559.733	Filtered	7818.47	2205.14	Filtered	1993.04	Filtered	5915.9	2270.53	6040.03	Filtered
CON__Q8BGZ7;Q8BGZ7	TREMBL:Q8BGZ7;Q99MH7;Krt75	Tax_Id=10090 Gene_Symbol=Krt75 10 days neonate skin cDNA, RIKEN full-length enriched library, clone:4732475I03 product:CYTOKERATIN homolog;Keratin, type II cytoskeletal 75	;K2C75_MOUSE	Filtered	Filtered	Filtered	Filtered	Filtered	Filtered	Filtered	Filtered	Filtered	Filtered	9923.55	4834.08	Filtered	NaN	Filtered	Filtered	Filtered	Filtered	453249	Filtered	175067	964662	376806	Filtered	81840.6	Filtered	Filtered	Filtered	15979.7	Filtered	Filtered	Filtered	Filtered	Filtered	Filtered	Filtered	Filtered	Filtered	7249.57	NaN	Filtered	Filtered	Filtered	Filtered	750345	881281
CON__Q99PS0;Q99PS0	SWISS-PROT:Q99PS0;Krt23	Tax_Id=10090 Gene_Symbol=Krt23 Keratin, type I cytoskeletal 23;Keratin, type I cytoskeletal 23	;K1C23_MOUSE	Filtered	Filtered	Filtered	Filtered	Filtered	Filtered	Filtered	Filtered	Filtered	Filtered	Filtered	Filtered	Filtered	109562	15972.6	Filtered	33952.6	3220.35	112223	97848.1	237547	242130	220482	167680	Filtered	Filtered	Filtered	Filtered	Filtered	59272.4	Filtered	Filtered	Filtered	Filtered	Filtered	Filtered	Filtered	137941	80549.1	1522.67	43050.4	4911.57	116924	Filtered	206091	184723
CON__Q9D646;Q9D646	TREMBL:Q9D646;Krt34	Tax_Id=10090 Gene_Symbol=Krt34 10 days neonate skin cDNA, RIKEN full-length enriched library, clone:4733401E01 product:keratin complex 1, acidic, gene 4, full insert sequence;Keratin, type I cuticular Ha4	;KRT34_MOUSE	Filtered	Filtered	Filtered	Filtered	NaN	NaN	Filtered	NaN	NaN	Filtered	NaN	Filtered	Filtered	Filtered	NaN	NaN	Filtered	NaN	43879.5	NaN	7145.37	24202.3	14104.2	NaN	Filtered	Filtered	Filtered	Filtered	NaN	NaN	NaN	NaN	Filtered	NaN	NaN	NaN	Filtered	Filtered	NaN	NaN	NaN	NaN	NaN	NaN	37734.2	20126.1
CON__Q9DCV7;Q9DCV7	SWISS-PROT:Q9DCV7;Krt7	Tax_Id=10090 Gene_Symbol=Krt7 Keratin, type II cytoskeletal 7;Keratin, type II cytoskeletal 7	;K2C7_MOUSE	Filtered	Filtered	Filtered	Filtered	18375.5	3753.96	20634.2	3219.82	Filtered	Filtered	Filtered	Filtered	Filtered	Filtered	55446	34797.1	113726	70014.9	71381.5	317573	2.56099e+06	1.835e+06	2.09951e+06	1.10709e+06	Filtered	Filtered	NaN	Filtered	6828.32	9822.04	49920.8	51576.6	Filtered	Filtered	880.01	Filtered	26203.4	3969.94	126021	82920.3	158352	135461	214111	199840	1.78136e+06	1.46229e+06
CON__Q9QWL7;Q9QWL7	SWISS-PROT:Q9QWL7;Krt17	Tax_Id=10090 Gene_Symbol=Krt17 Keratin, type I cytoskeletal 17;Keratin, type I cytoskeletal 17	;K1C17_MOUSE	Filtered	Filtered	Filtered	Filtered	Filtered	Filtered	Filtered	Filtered	Filtered	Filtered	Filtered	Filtered	Filtered	Filtered	Filtered	Filtered	Filtered	Filtered	102434	Filtered	21682.7	354770	86792.7	30841.9	Filtered	Filtered	Filtered	Filtered	Filtered	Filtered	Filtered	58054.1	Filtered	Filtered	Filtered	Filtered	Filtered	Filtered	Filtered	Filtered	Filtered	Filtered	Filtered	Filtered	299109	308899
CON__REFSEQ:XP_986630;Q61897	Tax_Id=10090;Krt33b	Gene_Symbol=Krt33b keratin complex 1, acidic, gene 3;Keratin, type I cuticular Ha3-II	;KT33B_MOUSE	Filtered	Filtered	Filtered	Filtered	Filtered	Filtered	Filtered	38147.8	Filtered	Filtered	Filtered	Filtered	Filtered	9453.28	17637.2	Filtered	9229.27	Filtered	394720	10579.7	236614	1.95851e+06	435007	24473.4	Filtered	Filtered	Filtered	Filtered	Filtered	Filtered	Filtered	Filtered	Filtered	Filtered	Filtered	Filtered	Filtered	Filtered	Filtered	Filtered	Filtered	Filtered	8861.31	Filtered	1.73815e+06	2963211
D0QMC3	Mndal	Myeloid cell nuclear differentiation antigen-like protein	MNDAL_MOUSE	28159.2	Filtered	31998.9	24363.3	479528	388027	329548	281760	Filtered	Filtered	Filtered	Filtered	Filtered	Filtered	Filtered	Filtered	88243.4	79399.1	78548.9	30424	Filtered	Filtered	Filtered	Filtered	Filtered	23287.8	Filtered	Filtered	353421	274118	304909	336293	Filtered	Filtered	Filtered	Filtered	Filtered	Filtered	Filtered	Filtered	80793.8	68352.9	74911.5	106482	Filtered	Filtered
D3YU50	Mybpc1	Myosin-binding protein C, slow-type	D3YU50_MOUSE	Filtered	Filtered	Filtered	Filtered	Filtered	NaN	Filtered	Filtered	Filtered	NaN	Filtered	11168.6	Filtered	Filtered	Filtered	Filtered	2358.88	1.90613e+06	73970.1	27906	Filtered	103948	Filtered	Filtered	1635.5	Filtered	Filtered	Filtered	4222.09	Filtered	Filtered	657.09	Filtered	Filtered	Filtered	Filtered	Filtered	1180.24	Filtered	Filtered	Filtered	Filtered	Filtered	Filtered	Filtered	Filtered
D3YUP5	Exoc3l2	Exocyst complex component 3-like 2	D3YUP5_MOUSE	Filtered	12972.2	9310.19	9055.01	19259.1	Filtered	13628.9	20090.7	15636.4	10048.5	12180.4	Filtered	175074	112554	167111	150620	431588	240733	311812	154848	127598	73343.1	155531	160376	Filtered	Filtered	Filtered	Filtered	25214.5	25086	16144.8	92559.4	Filtered	40632.8	9868.53	21259.7	178042	145439	115966	229713	298702	216982	251831	292775	186682	149716
D3YXG0	Hmcn1	Hemicentin-1	HMCN1_MOUSE	Filtered	Filtered	Filtered	Filtered	Filtered	Filtered	Filtered	Filtered	Filtered	Filtered	Filtered	Filtered	Filtered	Filtered	Filtered	Filtered	Filtered	Filtered	Filtered	Filtered	Filtered	2590.74	Filtered	Filtered	23750.9	Filtered	Filtered	Filtered	Filtered	Filtered	Filtered	Filtered	Filtered	Filtered	Filtered	Filtered	Filtered	Filtered	Filtered	Filtered	Filtered	Filtered	Filtered	Filtered	Filtered	4727.05
D3YXK2	Safb	Scaffold attachment factor B1	SAFB1_MOUSE	534236	568453	471843	345159	372700	344958	182235	227036	Filtered	29287	12760.6	Filtered	Filtered	Filtered	Filtered	9129.19	147349	216543	183734	103108	81851	76730.7	100650	52513.5	586139	610711	460902	414632	291719	305188	251315	258923	NaN	Filtered	25132.1	27484.1	Filtered	Filtered	Filtered	Filtered	157560	112597	139237	217307	73900	14889.2
D3YYZ0	Cyp3a57	Cytochrome P450, family 3, subfamily a, polypeptide 57	D3YYZ0_MOUSE	74189.3	64350.7	93034.3	71444.4	Filtered	Filtered	195620	400335	111918	96208.2	43941.3	71330.6	207346	111161	Filtered	155496	443253	416245	277514	202713	80225.1	111323	136713	135748	85654.1	71204	81476.2	56118.5	424947	373861	Filtered	368362	74780	75975.2	75163.2	47549.3	Filtered	Filtered	197713	Filtered	395117	57480.1	264044	454871	162139	130781
D3YZZ5	Tmed7	Transmembrane p24-trafficking protein 7	D3YZZ5_MOUSE	72857.4	117901	112951	63941.6	433399	524465	241532	540563	92087.5	106736	49002.5	95854.7	712858	659587	323872	556149	103850	114742	87829.9	55154.3	40913	54021.6	42335.2	45797.6	168051	187574	94640.8	95918.6	691572	528357	439447	471266	93770.5	98406.2	71154.8	68028.9	486946	504028	356707	352196	138808	122843	91326.2	150893	53510.4	55223.1
D3Z0M9	Ddx23	DEAD (Asp-Glu-Ala-Asp) box polypeptide 23	D3Z0M9_MOUSE	658084	753939	579684	546771	221903	260556	185295	154747	Filtered	6316.36	2727.6	Filtered	15014.1	16567.6	36150.9	14510	352429	363194	318809	179505	148373	167152	126922	108727	608971	536626	431392	391520	274581	227316	200740	212515	Filtered	11647.1	7596.48	Filtered	Filtered	Filtered	51148.7	9511.58	298508	133879	237548	306450	118355	140606
D3Z2H9	Tpm3-rs7	Tropomyosin 3, related sequence 7	D3Z2H9_MOUSE	1.55129e+06	1.23429e+06	1.35056e+06	1.62536e+06	5.9866e+06	4.76936e+06	4.84307e+06	4742451	202113	230559	101173	186200	74585.1	58151.5	81142.9	123413	1.44605e+06	1.25969e+06	1.29836e+06	804978	117956	95117.9	110135	69280.2	2065600	2168962	2.0075e+06	2.10105e+06	4906545	4.93757e+06	4474734	7.48474e+06	369025	281597	231771	289930	125814	159359	129996	103650	2.37093e+06	1.90513e+06	1.38772e+06	1.86011e+06	154800	111216
D3Z3L3;E9PV98	Trim12c;Trim5	Tripartite motif-containing 12C;Tripartite motif-containing 5	D3Z3L3_MOUSE;E9PV98_MOUSE	39755.8	37556.4	NaN	NaN	NaN	9619.75	NaN	26723.4	Filtered	NaN	NaN	Filtered	Filtered	Filtered	Filtered	Filtered	3755.46	7514.21	2771.83	NaN	Filtered	Filtered	NaN	NaN	65516	38519.5	43227.5	NaN	17301.8	NaN	NaN	NaN	Filtered	Filtered	Filtered	Filtered	Filtered	Filtered	Filtered	Filtered	16200.2	NaN	4950.01	Filtered	Filtered	Filtered
D3Z3N4	Hnrnph3	Heterogeneous nuclear ribonucleoprotein H3	D3Z3N4_MOUSE	174617	194140	207360	150915	254521	254257	188021	163885	36986.8	39894.1	6286.46	Filtered	Filtered	Filtered	80404.7	37980.4	200729	209238	146540	88603.4	214727	240685	262149	164594	295159	291104	143867	253913	183842	222279	138093	244594	Filtered	Filtered	Filtered	20580.3	Filtered	Filtered	155307	Filtered	248981	269486	173312	260919	241554	278630
D3Z5F7;Q8CCS6	Gm20521;Pabpn1	Predicted gene 20521;Polyadenylate-binding protein 2	D3Z5F7_MOUSE;PABP2_MOUSE	820412	1.07681e+06	765339	849376	468228	471194	394585	369611	51645.2	62925.5	36356.9	42168.6	49254.9	56093.9	37262.7	36587.6	222373	217786	259191	116047	255089	370656	298240	237155	850884	945375	747864	740175	490802	559518	384476	420421	48160.8	67218.7	42558.4	44191.9	74793	71065	78602.9	53867.4	55303.9	253056	214710	323287	350681	323071
D3Z689	Adamtsl5	ADAMTS-like 5	D3Z689_MOUSE	Filtered	Filtered	Filtered	Filtered	Filtered	Filtered	Filtered	Filtered	Filtered	Filtered	Filtered	Filtered	Filtered	Filtered	Filtered	Filtered	Filtered	Filtered	Filtered	Filtered	4239.02	6318.14	4583.86	1543.57	Filtered	Filtered	Filtered	Filtered	Filtered	Filtered	Filtered	Filtered	Filtered	Filtered	Filtered	Filtered	Filtered	Filtered	Filtered	Filtered	Filtered	Filtered	Filtered	Filtered	1901.06	4568.24
D3Z6Q9	Bin2	Bridging integrator 2	BIN2_MOUSE	26133.6	70922.7	31858.9	48225.6	Filtered	Filtered	Filtered	Filtered	Filtered	3556.78	Filtered	Filtered	Filtered	2528.74	Filtered	Filtered	Filtered	Filtered	Filtered	Filtered	Filtered	Filtered	Filtered	Filtered	77707.1	115771	38723.5	49081.4	Filtered	Filtered	Filtered	Filtered	Filtered	Filtered	Filtered	Filtered	Filtered	Filtered	Filtered	Filtered	Filtered	Filtered	Filtered	Filtered	Filtered	Filtered
D3Z7P3	Gls	Glutaminase kidney isoform, mitochondrial	GLSK_MOUSE	Filtered	Filtered	Filtered	Filtered	Filtered	Filtered	Filtered	Filtered	1952.58	281537	128444	Filtered	2668.84	935523	223518	200685	Filtered	Filtered	Filtered	Filtered	Filtered	Filtered	Filtered	Filtered	Filtered	Filtered	Filtered	Filtered	Filtered	Filtered	Filtered	Filtered	Filtered	Filtered	172240	115752	595094	354881	945820	602212	Filtered	Filtered	Filtered	Filtered	Filtered	Filtered
D3Z7X0	Acad12	Acyl-Coenzyme A dehydrogenase family, member 12	D3Z7X0_MOUSE	Filtered	Filtered	Filtered	Filtered	Filtered	Filtered	20793.4	Filtered	Filtered	Filtered	Filtered	Filtered	Filtered	Filtered	Filtered	Filtered	14224.5	22240.7	11458.5	8496.72	Filtered	Filtered	Filtered	Filtered	Filtered	Filtered	Filtered	Filtered	Filtered	Filtered	Filtered	Filtered	Filtered	Filtered	Filtered	Filtered	Filtered	Filtered	Filtered	Filtered	18570.9	18346.2	12750.8	22444.9	Filtered	Filtered
D4AFX7	Dnajc13	DnaJ heat shock protein family (Hsp40) member C13	D4AFX7_MOUSE	96923	277682	105009	178967	214204	244235	103582	241094	134484	80178.4	56087.8	111001	139953	109472	64854.1	58658.6	129802	137163	129330	78520.6	122264	130960	152250	153019	153894	180962	141603	80488.5	295667	277095	185870	196792	54609.8	124836	65426.5	64330.4	165576	126722	112414	112854	150487	88122.5	139512	184440	153241	141060
D6RFQ2;Q9Z210	Gm42957;Pex11b	Predicted gene 42957;Peroxisomal membrane protein 11B	D6RFQ2_MOUSE;PX11B_MOUSE	Filtered	Filtered	Filtered	Filtered	Filtered	22587	Filtered	20825	Filtered	Filtered	Filtered	Filtered	79714.1	52534.9	21796	43466.7	54361.2	51817.5	33757.9	23076.7	Filtered	Filtered	Filtered	Filtered	Filtered	Filtered	Filtered	Filtered	23909.2	Filtered	Filtered	Filtered	Filtered	Filtered	Filtered	Filtered	49565.9	87872.9	31434	24353.4	49240.3	66782.9	24123.5	80666.2	Filtered	Filtered
E0CYR6;Q9JIY8	Nat8f7;Nat8f3	N-acetyltransferase family 8 member 7;N-acetyltransferase family 8 member 3	NT8F7_MOUSE;NT8F3_MOUSE	Filtered	Filtered	Filtered	Filtered	Filtered	16431	Filtered	8013.43	72979.6	12533.9	9802.79	Filtered	23695.4	24342	29878.3	31929.8	37354.1	40553.6	Filtered	22611.5	17054.9	13951.1	Filtered	18693.5	Filtered	Filtered	Filtered	Filtered	Filtered	Filtered	Filtered	6389.87	Filtered	Filtered	14067.1	Filtered	Filtered	Filtered	26088.3	15085.7	23644.8	34183.6	40430.7	Filtered	2412.73	Filtered
E0CZ22	Mroh1	Maestro heat-like repeat family member 1	E0CZ22_MOUSE	Filtered	42596.6	Filtered	18166.6	Filtered	50015.2	Filtered	14764.9	Filtered	Filtered	Filtered	Filtered	15320.9	Filtered	Filtered	Filtered	Filtered	17870.5	Filtered	Filtered	5448.9	Filtered	Filtered	9391.85	49157.7	70531.8	3180.32	Filtered	98364.8	107032	48686.4	66879.6	2354.3	4099.71	Filtered	Filtered	3008	1977.24	Filtered	Filtered	Filtered	Filtered	Filtered	19456.8	10190.4	Filtered
E9PUR0	Ankhd1	Ankyrin repeat and KH domain-containing 1	E9PUR0_MOUSE	NaN	NaN	13110.8	NaN	78107.1	83372.6	50800.5	62849	Filtered	Filtered	Filtered	Filtered	Filtered	Filtered	Filtered	Filtered	26659.7	26508.4	23133.7	4738.89	Filtered	NaN	NaN	Filtered	120854	NaN	NaN	NaN	115374	86433	62173.2	87778.2	Filtered	NaN	Filtered	Filtered	Filtered	NaN	Filtered	Filtered	37911.7	32340.9	23361.9	43372.8	Filtered	2662.83
E9PV24	Fga	Fibrinogen alpha chain	FIBA_MOUSE	3.31625e+06	5.67248e+06	3.54089e+06	2.77588e+06	1.68995e+06	2.72344e+06	1.33959e+06	1.41473e+06	1.62467e+06	2.0533e+06	785344	1277406	791019	657309	590214	968029	1.51328e+06	2.671e+06	2452827	3.33644e+06	8052683	98074752	23289356	12092657	6.39309e+06	14794263	4756730	2.34795e+06	2.57006e+06	3.79673e+06	1.78431e+06	1.37506e+06	2.94451e+06	5230376	1.66236e+06	1.3056e+06	2.2834e+06	2.75461e+06	5.83063e+06	2706206	2.34151e+06	3.29985e+06	6.58267e+06	1.89866e+06	71335720	25370136
E9PV38	Ces2g	Carboxylic ester hydrolase	E9PV38_MOUSE	411356	547319	426297	405455	220322	184192	113745	194299	481855	482080	156166	357823	186962	182169	74336.1	77450.3	Filtered	Filtered	Filtered	Filtered	Filtered	Filtered	Filtered	Filtered	376412	384360	458177	302328	161775	163716	93318.3	122926	522477	593727	252250	185520	244375	135618	148588	81098.4	Filtered	Filtered	Filtered	Filtered	Filtered	Filtered
E9PVA8	Gcn1	eIF-2-alpha kinase activator GCN1	GCN1_MOUSE	287408	352832	229925	297487	4.34584e+06	4.06458e+06	1.87353e+06	3.66884e+06	465952	529065	233315	313888	275212	269976	144336	211380	334866	340693	205858	132975	151861	256746	229052	251334	382830	461057	298676	297306	4452673	4334278	3.24115e+06	2659808	533003	613455	373069	423896	335540	354137	250207	209103	361408	342615	296916	380210	261529	276287
E9PVZ8	Golgb1	Golgi autoantigen, golgin subfamily b, macrogolgin 1	E9PVZ8_MOUSE	168577	362675	150209	182547	187685	211379	292069	358633	Filtered	48369.6	Filtered	9829.08	134194	167573	41949.8	147636	353328	356692	167926	213294	124524	128404	208806	185203	265100	252520	276625	189787	425474	393326	326227	194550	Filtered	Filtered	Filtered	Filtered	215403	168553	135923	149997	409055	411987	310362	494364	166160	220215
E9PW37	Rasal2	RAS protein activator-like 2	E9PW37_MOUSE	NaN	17276.9	15472.7	11489.6	5443.67	4675.93	NaN	4485.43	NaN	NaN	NaN	NaN	Filtered	NaN	Filtered	Filtered	5046.37	NaN	5164.09	NaN	NaN	NaN	NaN	NaN	11414.9	12005.5	10048	16085.2	4917.24	NaN	5498.76	NaN	NaN	Filtered	NaN	NaN	Filtered	Filtered	NaN	Filtered	NaN	4567.76	NaN	7357.36	NaN	NaN
E9PW74	Gimd1	GTPase IMAP family member GIMD1	GIMD1_MOUSE	7488648	7972830	Filtered	Filtered	349751	324004	12904.6	393322	1.06098e+06	572890	316517	619291	589533	345470	195347	416409	95307.7	74865.7	71154	47529	Filtered	Filtered	Filtered	Filtered	Filtered	8778659	39581	6340144	458997	413720	325145	463674	1.03918e+06	880450	732206	669246	776749	732079	550271	695004	122804	123332	89170.1	108861	Filtered	Filtered
E9PWG2	Trappc8	Trafficking protein particle complex 8	E9PWG2_MOUSE	51819.8	51981.2	414852	13009.8	464145	339137	246656	270486	5636.81	Filtered	Filtered	Filtered	Filtered	Filtered	Filtered	Filtered	110576	85760.6	62842.2	Filtered	Filtered	Filtered	Filtered	Filtered	507525	667523	552091	566602	381519	439274	392779	376724	187285	Filtered	151382	Filtered	282642	14005.8	147460	110161	159102	Filtered	90238	121365	2166.52	Filtered
E9PWI3	Mcc	Mutated in colorectal cancers	E9PWI3_MOUSE	37875.6	45812.9	48155.6	44400.8	35766.2	25103.8	24475	28204.8	10183.4	4274.05	Filtered	5479.77	4959.65	Filtered	Filtered	2952.66	21384.3	28223.7	29574	17350.4	Filtered	Filtered	8051.74	5675.92	Filtered	Filtered	10228.3	7726.44	23892.4	18265.7	23331.8	26267.7	Filtered	4269.54	2428.37	5243.21	Filtered	Filtered	Filtered	4292.88	25346.3	16749.5	22539.6	44971.1	Filtered	Filtered
E9PWQ3	Col6a3	Collagen, type VI, alpha 3	E9PWQ3_MOUSE	1.05367e+06	816178	1.4757e+06	590101	7597643	4424514	6.17943e+06	2.99596e+06	1.70173e+06	1.87881e+06	1.38733e+06	679084	1.27718e+06	819824	5249165	997173	9732522	6.99568e+06	15606370	14859855	102022608	122305392	105358448	68281488	847063	656125	1.28097e+06	684123	4374162	3.43535e+06	5525006	5326466	1.35841e+06	1.183e+06	1.23723e+06	1.73751e+06	1.35827e+06	924433	4654997	1.62217e+06	8213573	6188648	9346756	9563420	101625072	119693968
E9PWR4	Dip2c	Disco-interacting protein 2 homolog C	E9PWR4_MOUSE	57113.8	91792.3	126281	95630.2	211758	202341	175273	234344	24394.5	32711.7	15136.4	Filtered	39498.7	14824.5	12935.5	34021.6	209332	155762	148367	72593.3	14320.3	22130.1	44569.5	18460.3	94278	101311	131906	75476.6	325472	226525	239497	258872	Filtered	Filtered	39340.6	25680.3	60398.2	24125.7	59702.3	33967.8	232272	119083	162465	200518	36028.8	24847.6
E9PWV0	Cyp2t4	Cytochrome P450, family 2, subfamily t, polypeptide 4	E9PWV0_MOUSE	716480	765182	869262	902433	3.13696e+06	4.98324e+06	1.99248e+06	5349276	1.04744e+06	900561	497623	977696	7498217	6306913	3.78578e+06	5.71803e+06	1.24953e+06	1.71458e+06	1.27379e+06	1.06039e+06	353706	648543	659308	801939	501216	538672	435895	669434	5344365	3.69183e+06	2.34624e+06	3.53477e+06	487815	388828	313708	246041	8192169	7206520	5.16988e+06	5743625	1.61797e+06	2.32926e+06	1.39289e+06	1.3162e+06	632056	654720
E9PWW9	Rsf1	Remodeling and spacing factor 1	E9PWW9_MOUSE	Filtered	Filtered	Filtered	Filtered	70697.7	59681.8	42116.3	53059.8	Filtered	Filtered	Filtered	Filtered	Filtered	Filtered	1364.94	Filtered	50337.4	54851.1	37807.2	23801.4	19700	19324.1	15587.8	20824.7	Filtered	Filtered	Filtered	Filtered	66072	48304.6	40560.5	45245.8	Filtered	Filtered	Filtered	Filtered	Filtered	Filtered	Filtered	Filtered	28998.1	49565.3	42865.9	75768.9	19300.5	19267.5
E9PX68	Slc4a1ap	Solute carrier family 4 (anion exchanger), member 1, adaptor protein	E9PX68_MOUSE	370116	269630	305523	317913	76836.6	Filtered	35771.5	34409.5	Filtered	Filtered	Filtered	Filtered	Filtered	Filtered	Filtered	Filtered	66248.4	73172.1	13513.2	6051.05	Filtered	Filtered	Filtered	Filtered	328890	311885	243381	267289	Filtered	27847	27979.2	50743.8	Filtered	Filtered	Filtered	Filtered	Filtered	Filtered	Filtered	Filtered	10313.7	55436.5	66766.6	17183.7	Filtered	Filtered
E9PXC0;P14576	Srp54c;Srp54	Signal recognition particle 54 kDa protein	E9PXC0_MOUSE;SRP54_MOUSE	303095	359043	358469	369809	1.06607e+06	1.16244e+06	481922	948807	169552	154311	76301.1	144070	112628	150152	53389.3	90256.8	136836	236490	143905	104831	58900.4	104013	111865	129944	222821	329434	494173	253981	1.35031e+06	1.08704e+06	603887	746178	102589	110624	73689.5	51886.4	218253	208100	104636	57215.9	478825	305687	143609	253127	130013	91534.8
E9PXC3	Cyp2c69	Cytochrome P450, family 2, subfamily c, polypeptide 69	E9PXC3_MOUSE	64984.9	NaN	94462.3	60028.2	480894	437740	211837	572304	120930	33854.1	20827	101048	857336	514402	292161	619285	525855	276703	329457	213719	65617.8	42964.8	102713	98370.6	NaN	NaN	NaN	41743.4	164144	52815	50267.5	382547	NaN	NaN	10646.7	24512.2	322877	167022	234036	425336	222754	206653	137771	376036	15507.3	NaN
E9PXF8	Sbf2	SET-binding factor 2	E9PXF8_MOUSE	Filtered	Filtered	Filtered	Filtered	103963	102429	68881.9	114019	Filtered	Filtered	Filtered	Filtered	Filtered	Filtered	10952.2	Filtered	118652	149087	109085	75041.6	31010.5	22608.8	34651.3	52488	Filtered	Filtered	Filtered	Filtered	109570	99495.2	104486	96121.5	Filtered	Filtered	Filtered	Filtered	Filtered	Filtered	Filtered	Filtered	182442	108843	116528	180515	37510.5	35294.9
E9PY03	Tstd1	Thiosulfate sulfurtransferase (rhodanese)-like domain-containing 1	E9PY03_MOUSE	45035.6	53571	68089.1	117301	22228	38583.1	Filtered	Filtered	36759.1	29909.8	16666.8	26090.9	Filtered	Filtered	Filtered	Filtered	Filtered	Filtered	Filtered	Filtered	Filtered	Filtered	Filtered	Filtered	59297.2	79379.6	81224.6	70177.5	39440.1	41257.7	30625.3	29448.9	44406.7	48835.6	Filtered	14243.2	Filtered	Filtered	9502.11	Filtered	Filtered	Filtered	Filtered	Filtered	Filtered	Filtered
E9PY39;Q9CZY3;Q9D2M8	Gm20431;Ube2v1;Ube2v2	Predicted gene 20431;Ubiquitin-conjugating enzyme E2 variant 1;Ubiquitin-conjugating enzyme E2 variant 2	E9PY39_MOUSE;UB2V1_MOUSE;UB2V2_MOUSE	5.66555e+06	5.71646e+06	5.06541e+06	5.05117e+06	394070	268665	125662	253425	685432	475033	262129	395111	316929	185041	174131	252050	63354.4	76264.4	59175.4	40269.7	128037	195052	190944	233672	5714498	5.55051e+06	4.11365e+06	4456985	412011	219863	360795	452895	604940	424240	375843	342286	360417	112019	214024	198741	Filtered	3316.26	83000.5	97317.7	229981	91488.3
E9PYB0	Ahnak2	AHNAK nucleoprotein 2 (Fragment)	E9PYB0_MOUSE	91351	18921.4	102322	Filtered	270970	198681	448706	119057	Filtered	Filtered	Filtered	Filtered	141193	Filtered	54850.1	Filtered	291243	381554	358115	38826.8	137773	177135	161805	56253.6	Filtered	75770.5	82427.7	43136.5	322892	336324	300552	304580	14463.3	23226.8	Filtered	26007.2	10616.7	Filtered	168760	81389.8	820767	715876	511979	986731	189540	221789
E9PYD1	Fam98c	Family with sequence similarity 98, member C	E9PYD1_MOUSE	51817.9	74412.5	Filtered	35190.9	444572	424982	264388	389762	17306	22496	21187.5	17653.7	Filtered	18515	Filtered	29036.9	184084	155471	25132.2	127006	32928.7	107306	35501.6	62576.3	Filtered	41544.6	35324.5	27748.9	363625	286178	335335	309371	Filtered	63306.5	Filtered	Filtered	Filtered	Filtered	Filtered	Filtered	226729	132791	119154	251807	85120.8	Filtered
E9PYF4	Lmo7	LIM domain only 7	E9PYF4_MOUSE	110296	201991	196154	216367	519643	402644	250319	503937	28763.2	117052	31490.7	78554.2	82417.4	30240.2	31785.7	133637	502335	441822	294677	393937	220087	214911	230941	285762	98468.5	117481	106363	138571	448843	377461	433376	397361	58765.8	82323.6	67482.5	54797.4	222665	66841.1	164589	117556	586418	248419	505936	487194	244336	293424
E9PYG6	Rasa1	RAS p21 protein activator 1	E9PYG6_MOUSE	65486.6	39479.3	97583.9	26460.5	88345.7	73478.9	66848.7	18517.7	16223.8	Filtered	Filtered	Filtered	Filtered	Filtered	Filtered	Filtered	46270.8	31348.9	34136.7	10711.6	Filtered	23295.1	Filtered	Filtered	15126.1	65885	31798.3	Filtered	106896	120881	65962	98837.9	Filtered	Filtered	Filtered	Filtered	Filtered	Filtered	Filtered	Filtered	42846.6	38718.5	34338.7	57676.5	Filtered	23193.1
E9PYK3	Parp4	Protein mono-ADP-ribosyltransferase PARP4	PARP4_MOUSE	176247	155728	210852	161778	774035	560408	638964	607854	Filtered	26078.5	20608.5	4962.18	65177.7	41151.1	23092.4	12347.1	112471	111725	61588.7	60266.2	68324.6	16197.1	92512.7	74930.5	111476	99118.7	208085	132589	443851	393283	514311	560669	21777.3	43686.2	11184.7	31789	69537.7	87460.2	42987.7	32843.8	92127.3	99952.7	58215.1	155835	63800.2	69534.2
E9PYP1	Ces1a	Carboxylic ester hydrolase	E9PYP1_MOUSE	27098.4	Filtered	38001.9	34469.3	Filtered	34616.3	Filtered	Filtered	147375	160648	40257.8	132954	59138.2	71337.1	40533	39958.4	Filtered	Filtered	Filtered	Filtered	Filtered	Filtered	Filtered	Filtered	Filtered	Filtered	18614	18392	Filtered	24825.3	Filtered	Filtered	101403	112457	67126.3	97599.6	Filtered	Filtered	Filtered	45723.5	Filtered	Filtered	Filtered	Filtered	Filtered	Filtered
E9PZ26	Brd1	Bromodomain-containing 1	E9PZ26_MOUSE	Filtered	Filtered	Filtered	Filtered	23043.7	20058.2	11411.8	21829.7	Filtered	Filtered	Filtered	Filtered	Filtered	Filtered	4666.89	Filtered	86642.9	71206.7	47972.6	26473.8	15827.7	22316.1	25986.8	18487.4	Filtered	Filtered	Filtered	Filtered	9801.24	13432.4	15678.5	16971.6	Filtered	Filtered	Filtered	Filtered	Filtered	Filtered	Filtered	Filtered	53816.7	27313.7	41998.4	61897.6	19365.4	21249.1
E9PZF0	Gm20390	Nucleoside diphosphate kinase	E9PZF0_MOUSE	NaN	NaN	NaN	NaN	NaN	NaN	NaN	NaN	NaN	NaN	NaN	NaN	NaN	NaN	NaN	NaN	NaN	NaN	NaN	NaN	NaN	NaN	NaN	NaN	NaN	NaN	NaN	NaN	NaN	NaN	NaN	NaN	NaN	NaN	NaN	NaN	NaN	NaN	NaN	NaN	NaN	NaN	NaN	NaN	NaN	NaN
E9PZJ8	Ascc3	Activating signal cointegrator 1 complex subunit 3	ASCC3_MOUSE	62462.9	49631.9	127953	81604.9	278942	290402	125097	336669	35285.4	53461.4	Filtered	Filtered	38604.1	67830.5	34678.7	69370.7	692538	711251	569206	420938	88391.9	70353.8	47527.2	86331	48679.5	71178.1	67583.4	63146.8	378948	346464	267096	289041	47589.6	Filtered	Filtered	Filtered	145854	138293	144007	77875.7	778383	361752	580951	695790	181339	103904
E9PZM4	Chd2	Chromodomain-helicase-DNA-binding protein 2	CHD2_MOUSE	NaN	NaN	NaN	NaN	21975.9	NaN	NaN	NaN	NaN	NaN	NaN	NaN	NaN	NaN	NaN	NaN	69643.4	68297.6	39409.1	32728.3	17216	NaN	21106.1	20668	NaN	NaN	NaN	Filtered	NaN	NaN	5613.82	NaN	Filtered	NaN	NaN	NaN	NaN	NaN	1547.02	2133.38	49421.4	33635.9	37536.4	85707.3	21445.4	20670.5
E9PZQ0	Ryr1	Ryanodine receptor 1	RYR1_MOUSE	Filtered	Filtered	Filtered	Filtered	Filtered	Filtered	Filtered	Filtered	Filtered	Filtered	Filtered	Filtered	Filtered	Filtered	21250.1	Filtered	Filtered	46670.3	Filtered	Filtered	Filtered	110248	Filtered	Filtered	Filtered	Filtered	Filtered	Filtered	Filtered	Filtered	Filtered	Filtered	Filtered	Filtered	Filtered	Filtered	Filtered	Filtered	Filtered	Filtered	Filtered	Filtered	6647.87	Filtered	Filtered	Filtered
E9PZQ1	Ddx60	DEAD (Asp-Glu-Ala-Asp) box polypeptide 60	E9PZQ1_MOUSE	7402.17	Filtered	9569.49	Filtered	64175.8	70726.5	27122.1	48416.4	Filtered	Filtered	Filtered	Filtered	Filtered	Filtered	Filtered	Filtered	37484.6	40039.6	30014	13871.6	Filtered	Filtered	Filtered	Filtered	12453.5	9898.13	87528.1	Filtered	101595	114372	47188.6	51374.7	Filtered	Filtered	Filtered	Filtered	Filtered	11858.1	Filtered	Filtered	46492.1	38581.8	32108.5	41602.5	Filtered	Filtered
E9Q035	Gm20425	Predicted gene 20425	E9Q035_MOUSE	NaN	NaN	NaN	NaN	NaN	NaN	NaN	NaN	NaN	NaN	NaN	NaN	NaN	NaN	NaN	NaN	NaN	NaN	NaN	NaN	NaN	NaN	NaN	NaN	NaN	NaN	NaN	NaN	NaN	NaN	NaN	NaN	NaN	NaN	NaN	NaN	NaN	NaN	NaN	NaN	NaN	NaN	NaN	NaN	NaN	NaN
E9Q0S6	Tns1	Tensin 1	E9Q0S6_MOUSE	1.12669e+06	810604	1680543	795218	2.49391e+06	1.68688e+06	2.86064e+06	1.84366e+06	677947	461467	541965	327078	500739	317403	361476	248390	1.73181e+06	2.37123e+06	3116366	1.31351e+06	645961	768131	1.54502e+06	531859	905430	1195347	1.37501e+06	1.14179e+06	2.09622e+06	1.71827e+06	2258562	2.38695e+06	647767	537803	472193	678875	431904	379991	469300	459022	2.90268e+06	1.63162e+06	2.58094e+06	2.61458e+06	838476	696089
E9Q137	Tex264	Testis-expressed gene 264	E9Q137_MOUSE	130963	190905	96559.7	192565	332474	333206	76329.3	417812	96303.5	153831	65536.7	111450	877807	744475	399429	466954	Filtered	26605.2	Filtered	Filtered	Filtered	Filtered	Filtered	Filtered	206728	226886	123189	170403	362884	293913	226632	293125	105919	151060	100311	103096	724967	935018	403094	443485	Filtered	53833.6	Filtered	22218.5	Filtered	Filtered
E9Q166	Atad2b	ATPase family, AAA domain-containing 2B	E9Q166_MOUSE	214292	Filtered	93844.3	Filtered	293672	259087	180748	271661	Filtered	Filtered	Filtered	Filtered	Filtered	Filtered	Filtered	7473.48	281818	252470	161092	139945	125491	227922	187330	198082	15843.6	Filtered	54359.4	Filtered	235787	215333	240039	214363	22785.1	29019.3	Filtered	32830.9	Filtered	Filtered	33351.6	Filtered	234651	254804	170164	382772	245459	155743
E9Q1P8	Irf2bp2	Interferon regulatory factor 2-binding protein 2	I2BP2_MOUSE	6283.55	5990.91	6536.89	7332.07	2704.98	1786.17	1596.06	Filtered	Filtered	Filtered	Filtered	Filtered	Filtered	Filtered	Filtered	Filtered	Filtered	Filtered	Filtered	Filtered	Filtered	Filtered	Filtered	Filtered	4343.3	8744	6988.56	11813.5	Filtered	Filtered	Filtered	Filtered	Filtered	Filtered	Filtered	Filtered	Filtered	Filtered	Filtered	Filtered	Filtered	Filtered	Filtered	Filtered	Filtered	Filtered
E9Q1W3	Neb	Nebulin	E9Q1W3_MOUSE	449574	193405	310804	5602.33	295999	119837	5393082	177055	73091.9	22699.9	Filtered	58112.1	391100	414938	275975	265636	Filtered	55908.5	22415.5	1.54092e+06	43719	216800	20174.6	24324.2	116294	111923	Filtered	1.20224e+06	293318	205508	3.43285e+06	93411.9	Filtered	51185	20118.9	111189	1.59439e+06	437750	255962	231309	42276.1	Filtered	65533.3	86044.9	Filtered	62868.8
E9Q236	Abcc4	ATP-binding cassette, sub-family C (CFTR/MRP), member 4	E9Q236_MOUSE	Filtered	Filtered	Filtered	Filtered	Filtered	Filtered	Filtered	Filtered	Filtered	Filtered	Filtered	Filtered	61867.5	45009.2	50845.6	23740	52580.2	30130.5	34333.3	14028.4	8378.94	12186.5	8489.49	13002.4	Filtered	Filtered	Filtered	Filtered	Filtered	Filtered	Filtered	Filtered	Filtered	Filtered	Filtered	Filtered	60287.1	47259.6	54577.4	64181.3	27716.1	8333.19	27935.4	27370	20033.9	26584.9
E9Q238	Kank1	KN motif and ankyrin repeat domains 1	E9Q238_MOUSE	147116	183068	Filtered	Filtered	125430	204125	108070	117955	146966	66474.1	57035.6	91275.5	Filtered	Filtered	40269.8	19653.7	9146.53	51490.1	35740.7	17013	275451	166575	273495	236976	Filtered	35728.2	47162.9	36593.9	96272	92066.8	23826.6	94163.9	112629	126806	87674.5	68888.5	35406.5	Filtered	14051.1	5738.01	10846.7	10886.1	34496.9	77964.1	187750	227277
E9Q2A2;Q8BUX5	Gm38392;Rhbg	Predicted gene, 38392 (Fragment);Ammonium transporter Rh type B	E9Q2A2_MOUSE;RHBG_MOUSE	Filtered	132410	Filtered	91490.1	75230.2	Filtered	Filtered	97342.8	146632	Filtered	Filtered	Filtered	776934	593933	519905	462429	79980.9	72536.9	74060.5	33735.3	Filtered	29973.5	45049.2	58065.7	112524	Filtered	Filtered	Filtered	131386	Filtered	112438	83857.2	95465.6	99960.5	Filtered	28411.6	1162315	1.09595e+06	750803	709510	58428.2	32746.7	50794	75206	56649.7	Filtered
E9Q2E4	Hectd4	HECT domain E3 ubiquitin protein ligase 4	E9Q2E4_MOUSE	Filtered	Filtered	Filtered	Filtered	380283	567604	252290	380091	Filtered	268770	169317	Filtered	1.1114e+06	1.49169e+06	1.12042e+06	Filtered	88394.9	240170	254541	101333	7967.34	46419.2	22013.7	15332.2	60190.1	Filtered	4790.65	Filtered	264893	250774	108387	224902	Filtered	1455.26	40274.6	Filtered	995522	Filtered	2920.85	34750.9	161317	220467	93849.2	136813	22037.3	29240.3
E9Q2E9	Krtap11-1	Keratin-associated protein 11-1	E9Q2E9_MOUSE	Filtered	Filtered	Filtered	Filtered	Filtered	Filtered	Filtered	Filtered	Filtered	Filtered	Filtered	Filtered	Filtered	Filtered	Filtered	Filtered	Filtered	Filtered	29314.6	Filtered	29343.9	170670	45979.8	Filtered	Filtered	Filtered	Filtered	Filtered	Filtered	Filtered	Filtered	Filtered	Filtered	Filtered	Filtered	Filtered	Filtered	Filtered	Filtered	Filtered	Filtered	Filtered	Filtered	Filtered	149310	209176
E9Q2I4	Elmsan1	ELM2 and Myb/SANT-like domain-containing 1	E9Q2I4_MOUSE	Filtered	Filtered	Filtered	Filtered	129709	12034.7	6023.09	Filtered	Filtered	Filtered	Filtered	Filtered	Filtered	Filtered	Filtered	Filtered	Filtered	Filtered	Filtered	Filtered	Filtered	Filtered	Filtered	Filtered	Filtered	Filtered	Filtered	Filtered	8696.83	Filtered	Filtered	6613.03	Filtered	Filtered	Filtered	Filtered	Filtered	Filtered	Filtered	Filtered	Filtered	Filtered	Filtered	Filtered	Filtered	Filtered
E9Q394	Akap13	A-kinase anchor protein 13	AKP13_MOUSE	23284.7	3186.92	25757.8	23383.4	49413.4	40311.3	21689.4	29171.9	8195.49	Filtered	Filtered	8747.17	2240.49	Filtered	1712.52	Filtered	27638.2	21201.3	15227.5	9612.4	Filtered	21214.6	Filtered	12362.2	26936.1	30369.7	23469.2	8335.49	63289.7	48555.9	29680.8	36947.1	Filtered	Filtered	Filtered	6172.47	Filtered	Filtered	Filtered	Filtered	23779.2	7184.29	7850.48	28884.4	Filtered	24019.5
E9Q3C1	C2cd2	C2 domain-containing protein 2	C2CD2_MOUSE	222597	216154	75413.5	140486	284471	295563	104974	260534	147641	172113	78342.2	153550	1.27918e+06	823903	308207	1.44022e+06	581615	578552	338588	548983	335518	319484	122217	491545	145831	229156	230559	135742	362703	263141	292497	312387	271583	230816	251730	116142	1.43292e+06	1.25335e+06	967699	890888	712727	303189	523876	622588	552327	396859
E9Q3L2	Pi4ka	Phosphatidylinositol 4-kinase alpha	PI4KA_MOUSE	512502	684915	540490	571822	625913	484438	308877	480532	231217	189038	90765.1	192404	284280	161630	125836	170573	414949	233786	342130	176362	100848	138990	230103	201846	756754	862772	614810	788171	614055	643335	615064	521139	283275	213274	164903	148766	226304	369704	197411	147723	445163	176748	351906	450227	254180	256272
E9Q3T0;P47955	Gm10073;Rplp1	Predicted pseudogene 10073;60S acidic ribosomal protein P1	E9Q3T0_MOUSE;RLA1_MOUSE	30070.4	21041.8	15390.1	24598.2	217324	198785	159047	186286	Filtered	11818.3	Filtered	6734.47	100029	77072.9	26572.2	63278.5	112532	97239.4	73231.4	53365.1	41144.5	19955.4	40547.6	17621.2	24575.5	31537.1	16616	21793.8	181009	237903	176691	231956	32240.3	35829	8833.49	9027.32	105429	113787	81217.3	60852.9	258530	189822	168526	50808.2	59927.2	51501.3
E9Q411	Nbas	Neuroblastoma-amplified sequence	E9Q411_MOUSE	76112.2	109560	44040.6	108005	209359	289377	104467	237751	100029	84820.8	47493.2	114695	277716	219187	121311	221394	246292	260929	183403	122050	108236	148923	144216	166127	152861	107852	65964.6	71994.9	356582	305165	200081	225250	77583	104259	63620.1	77509.8	362521	328406	244181	211356	244457	152931	177341	213625	217921	226540
E9Q414	Apob	Apolipoprotein B-100	APOB_MOUSE	780207	972352	599186	744384	1.12655e+06	1.14309e+06	596817	1.13068e+06	2.68305e+06	1.77691e+06	652154	1.612e+06	1104827	841970	430436	932363	1.14359e+06	972009	745635	670056	489615	586508	456630	685349	945771	1094468	624553	629332	1.3988e+06	1151840	926547	958644	2.64087e+06	2.5551e+06	1.42753e+06	1.37826e+06	1.35535e+06	1.24822e+06	932194	795226	695324	562986	894947	876759	814661	788920
E9Q4N7	Arid1b	AT-rich interactive domain-containing protein 1B	ARI1B_MOUSE	17062.7	16424.7	36048.7	16254.6	497282	469626	311004	410677	Filtered	Filtered	Filtered	Filtered	Filtered	Filtered	Filtered	Filtered	120322	179983	111647	58983	26881.8	41697.4	44543.5	62125.3	20035	30101.4	Filtered	9088.57	530837	446535	402819	381505	Filtered	4532.71	Filtered	Filtered	Filtered	Filtered	Filtered	Filtered	211985	133113	73534.1	233722	67813.5	49565.1
E9Q4Z2	Acacb	Acetyl-CoA carboxylase 2	ACACB_MOUSE	546525	677619	342035	431488	391560	338394	121642	311814	228638	147785	68572.6	162918	145176	110877	57862.1	120673	164801	111343	76271.2	83924.4	151440	221626	160192	228937	305888	394594	422940	250911	207006	240551	206430	193437	88138.4	125604	110217	94824.5	65321.6	100294	203142	126515	51999.1	39504.6	47359.3	98418.9	132613	153175
E9Q512	Trip11	Thyroid hormone receptor interactor 11	E9Q512_MOUSE	17282.9	19239.7	17662.2	25078.2	5425.95	Filtered	Filtered	2875.67	2392.03	Filtered	Filtered	6942.23	Filtered	Filtered	Filtered	Filtered	Filtered	Filtered	Filtered	Filtered	Filtered	4665.56	Filtered	3605.62	37507.5	37637.3	36707	28161.4	6946.79	Filtered	11015.6	Filtered	3281.93	4123.38	Filtered	Filtered	Filtered	Filtered	2926.76	Filtered	Filtered	3293.9	Filtered	4164.56	Filtered	3131.68
E9Q555	Rnf213	E3 ubiquitin-protein ligase RNF213	RN213_MOUSE	205572	148803	255501	164230	996048	1100849	498907	860272	Filtered	18728.3	2638.51	28252.7	460690	25060.7	Filtered	100090	78097.6	68844.1	49601.3	22621.5	36307.9	49325.5	77454.3	42748.6	72610.9	171931	106024	174052	1377634	1.25458e+06	992132	725122	53189.4	Filtered	3214.47	0.397133	42567.1	43501.2	115142	210782	100161	42430.4	93444.1	51459.4	72333.1	97842.3
E9Q557	Dsp	Desmoplakin	DESP_MOUSE	590177	592692	136808	126812	529304	276865	209473	411848	88609.6	64818.2	32418.2	71020	69695.5	177118	107758	724385	455034	254873	157955	840413	2651994	1797621	1.48331e+06	2.46739e+06	60610.2	498211	94362.4	360764	370225	335544	480606	647009	64346.1	176557	146599	104314	637193	334276	607904	581731	333627	309717	461931	218805	3.19665e+06	2.4839e+06
E9Q593	Cyp2b23	Cytochrome P450, family 2, subfamily b, polypeptide 23	E9Q593_MOUSE	430384	395862	278803	417348	678006	529779	372619	505951	334130	225517	40932	236182	711905	439603	227291	401845	641508	574401	194978	290242	132386	260171	257234	303185	440495	402348	225974	316704	1.19352e+06	501121	588465	768086	202129	195521	145550	87769.1	1.14304e+06	1237438	559028	408848	815327	1.09119e+06	499603	1.07552e+06	50681	431753
E9Q5C9	Nolc1	Nucleolar and coiled-body phosphoprotein 1	NOLC1_MOUSE	1.16907e+06	1142746	856764	787398	453451	373855	251564	333327	59269.2	59956.3	37485.8	34540.6	26548.5	18278	18263.6	34111.4	125259	152994	123839	77617.3	44362	87092.8	67299.4	102028	1.27833e+06	1.43235e+06	838283	1.18148e+06	436760	471096	370752	459912	55505.6	65558.2	48412.6	46110.6	29068.5	35289.2	40924.3	39740.5	164663	136380	136616	149311	105005	90479.4
E9Q5K4	Cyp2c23	Cytochrome P450, family 2, subfamily c, polypeptide 23	E9Q5K4_MOUSE	707017	774138	512406	785004	2.01078e+06	2.31483e+06	815429	2.5729e+06	741244	640257	308251	708469	4622701	2.1801e+06	1.53346e+06	3.34996e+06	1.04955e+06	875310	498877	432016	173948	242400	176435	291401	496856	479728	554328	558763	1.78791e+06	1.4491e+06	1.19251e+06	1.72966e+06	431374	393110	438289	413451	3.91762e+06	3.76199e+06	2.9723e+06	2.83798e+06	862739	953139	731798	1382554	206688	141584
E9Q616	Ahnak	AHNAK nucleoprotein (desmoyokin)	E9Q616_MOUSE	533125	417579	540891	249916	233664	195052	277351	124361	148278	113896	119194	53063.6	89740.5	72267.7	66705.1	30736.5	171124	184927	197714	101961	187369	185565	196356	99039.1	455103	438526	535092	444597	272550	200838	208072	207404	199036	179805	92370	158020	118297	122706	94441.3	113540	284103	265511	227801	311567	155897	197424
E9Q634	Myo1e	Unconventional myosin-Ie	MYO1E_MOUSE	232551	253074	316434	261025	396988	333622	276718	271299	32585.7	29256.6	50547.1	146135	Filtered	11721	37116.2	51018.9	155414	157634	133516	142798	109523	106526	105762	116999	149774	147732	256651	104680	276653	233329	311842	329444	30957.6	78387.2	29262	35503.8	46398.5	17244.9	79747.8	108073	253369	139052	286654	172849	70291.4	142963
E9Q6B2	Ccdc85c	Coiled-coil domain-containing protein 85C	CC85C_MOUSE	Filtered	Filtered	Filtered	Filtered	40704.6	30357.8	14535.7	32337.4	Filtered	Filtered	Filtered	Filtered	Filtered	Filtered	Filtered	Filtered	Filtered	4220.88	Filtered	4593.51	5001.96	9834.18	9185.33	5626.57	Filtered	Filtered	18035.3	Filtered	47346	40561	40157.6	50661.5	Filtered	Filtered	Filtered	Filtered	Filtered	Filtered	6806.03	Filtered	4823.46	6692.04	6469.29	8461.96	9550.74	13895.7
E9Q6D6	Zfp277	Zinc finger protein 277	E9Q6D6_MOUSE	583952	693260	9696889	681664	3.0841e+06	1.93822e+06	41617.6	3.46907e+06	85653.7	85130.7	113982	181266	Filtered	Filtered	Filtered	Filtered	Filtered	Filtered	Filtered	Filtered	Filtered	Filtered	Filtered	Filtered	566428	746160	674128	636497	3.15382e+06	2803179	2.07519e+06	2925169	Filtered	632484	60623.7	1.83344e+06	Filtered	463143	Filtered	Filtered	Filtered	Filtered	20267.5	Filtered	62608.6	Filtered
E9Q6D8	C6	Complement component 6	E9Q6D8_MOUSE	430906	720652	547115	477011	464213	617187	242721	596344	934516	1.04372e+06	256280	841394	445329	507704	203419	363086	116226	180979	84392	115336	77226	108067	91810.4	46841.4	877498	738355	748054	439703	704434	629543	491785	509760	1.8392e+06	1.37196e+06	830703	104511	833822	871935	347592	465990	220146	223833	131802	174900	210860	185277
E9Q6E5	Srsf11	Serine/arginine-rich-splicing factor 11	E9Q6E5_MOUSE	278343	275997	283288	352010	2723891	2737752	1895393	2.79045e+06	100750	273322	150722	195531	175339	213930	159714	267534	1860363	1883419	1.18927e+06	1.08436e+06	81016.2	105471	63426.4	36458.8	183285	250459	220358	158785	2.13372e+06	2801030	2.07971e+06	2.08903e+06	79930.8	102374	110147	119286	296107	266770	209765	182034	2071008	2.26339e+06	1140585	1.61878e+06	77434.1	88829.7
E9Q6H8	Plekha5	Pleckstrin homology domain-containing, family A member 5	E9Q6H8_MOUSE	150552	80342.6	178766	265148	220411	193341	130814	202403	8656.48	5112.4	3213.65	23786.1	Filtered	26320	66758	123936	185305	192440	165076	163298	94288.7	103601	78773.5	142601	51719.2	171418	65557.9	233337	223373	153696	162953	149917	15973.2	58967.4	78059.4	25383.7	149446	89369.7	109536	94460.4	350345	227942	226329	240803	222589	167597
E9Q6P5	Ttc7b	Tetratricopeptide repeat protein 7B	TTC7B_MOUSE	15263.9	18987.2	11258.8	16777.6	196649	178665	123895	179770	10034.3	17733.5	Filtered	12008.1	78448.2	57544.8	44239.5	76561.9	141159	168376	133013	95168.5	35726.7	44069.2	77023.2	50468.5	14527.2	15350.5	17106.6	113587	252063	184147	196379	198793	14135.7	20123.5	14613.1	10804	124500	95478.9	83032.2	77003.3	317697	176367	96166.9	268582	78435.2	65159.8
E9Q6R7	Utrn	Utrophin	E9Q6R7_MOUSE	143008	152439	146572	126513	941839	706834	837062	798559	165543	134378	109565	135418	340727	247213	278432	254404	1.67342e+06	897442	1.36193e+06	754144	576745	536971	793586	553800	128840	107606	161830	109874	924677	584220	860163	677480	145335	137315	98154.5	141920	548032	451133	377158	343015	1.49671e+06	1.38922e+06	1.48089e+06	1.67542e+06	721096	570999
E9Q735	Ube4a	Ubiquitin conjugation factor E4 A	UBE4A_MOUSE	602024	761898	573970	591869	268315	385010	206448	377601	165630	176697	85199.9	164675	174890	80841.1	88405.4	93351.5	52630	1.05121e+06	384328	1.10246e+06	65875.2	74337.8	9819.21	20736.8	840123	717909	547399	556042	273547	315591	251241	317671	185139	196333	143506	138845	120200	211501	136109	139712	163058	2.31317e+06	1.78253e+06	108907	70707	19312.5
E9Q7E2	Arid2	AT-rich interactive domain-containing protein 2	ARID2_MOUSE	Filtered	Filtered	Filtered	Filtered	92502.8	100824	3482.43	4914.84	Filtered	Filtered	Filtered	Filtered	Filtered	Filtered	Filtered	Filtered	3472.13	2945.52	53356.1	1233.17	Filtered	40894.5	39839.7	37126.9	Filtered	Filtered	Filtered	Filtered	5975.1	3988.05	2819.07	84312.8	Filtered	Filtered	Filtered	Filtered	Filtered	Filtered	Filtered	Filtered	3006.07	3257.57	47545.8	88044.4	Filtered	36729.9
E9Q7G0	Numa1	Nuclear mitotic apparatus protein 1	NUMA1_MOUSE	448310	567275	499630	397910	235220	212505	189457	195818	55449.4	59469.6	30197.8	29291.6	57798.6	94331.5	58743.3	30580.2	183884	166823	165369	90348	96751.3	66314.5	104150	72608.4	531503	489496	335858	444423	230207	214640	178015	243045	33937.2	37635.7	52274	68067	95065.6	132044	99965.8	26767.2	166466	169965	106778	221432	126453	90200.3
E9Q7L1	Urb2	URB2 ribosome biogenesis 2 homolog (S. cerevisiae)	E9Q7L1_MOUSE	Filtered	Filtered	Filtered	Filtered	166068	144531	65023.7	177562	Filtered	Filtered	Filtered	Filtered	31876.2	Filtered	Filtered	Filtered	359975	292828	168182	121118	97133.6	137379	71219.5	127203	Filtered	Filtered	Filtered	Filtered	137453	103633	138226	102644	Filtered	Filtered	Filtered	Filtered	123518	Filtered	117122	Filtered	214789	208627	146239	291000	48580.4	98209.5
E9Q7X6	Heg1	Protein HEG homolog 1	HEG1_MOUSE	Filtered	77851.6	Filtered	Filtered	22669.8	7698.11	Filtered	32898.2	Filtered	Filtered	Filtered	Filtered	56972.7	40707.1	38861.9	36558	Filtered	Filtered	Filtered	Filtered	Filtered	Filtered	Filtered	Filtered	Filtered	Filtered	Filtered	Filtered	32276	19629.6	Filtered	Filtered	Filtered	Filtered	Filtered	Filtered	25759.8	24858.3	54721.6	20692.6	25878.8	Filtered	Filtered	Filtered	Filtered	Filtered
E9Q842	Nav2	Neuron navigator 2	E9Q842_MOUSE	Filtered	Filtered	Filtered	Filtered	6917.61	6859.01	1432.5	9252.19	Filtered	Filtered	Filtered	Filtered	Filtered	Filtered	Filtered	Filtered	Filtered	Filtered	Filtered	Filtered	Filtered	2620.45	Filtered	Filtered	Filtered	Filtered	Filtered	Filtered	2474.25	16113.6	6478.77	10593.9	Filtered	Filtered	Filtered	Filtered	Filtered	Filtered	Filtered	Filtered	Filtered	Filtered	Filtered	1027.62	5750.12	Filtered
E9Q8B5;Q4LDF6	Gm4788;Cfhr2	Predicted gene 4788;Complement factor H-related 2	E9Q8B5_MOUSE;Q4LDF6_MOUSE	131694	79930.7	152385	135038	410327	429393	287232	350045	137435	93096.6	91535.7	84798.7	351971	174812	67823.7	287442	213041	236695	308553	128013	86221.6	65850	118944	Filtered	Filtered	243967	Filtered	Filtered	493018	428806	401353	305652	Filtered	118133	87294.5	88327.1	424417	425075	374912	313779	317021	241886	236310	354710	73470.4	Filtered
E9Q8D0	Dnajc21	DnaJ homolog subfamily C member 21	DJC21_MOUSE	Filtered	Filtered	Filtered	Filtered	99268.9	105031	88999.6	100183	Filtered	Filtered	Filtered	Filtered	Filtered	Filtered	Filtered	Filtered	Filtered	32531	24881.2	11228.7	Filtered	Filtered	Filtered	Filtered	Filtered	Filtered	Filtered	30216.3	92746.4	82205.7	95855.7	113528	Filtered	Filtered	Filtered	Filtered	Filtered	Filtered	Filtered	Filtered	Filtered	28475.1	17924.2	39663.1	Filtered	Filtered
E9Q8Q6	Ccdc141	Coiled-coil domain-containing 141	E9Q8Q6_MOUSE	Filtered	Filtered	Filtered	Filtered	16783	14708.3	7921.4	69407.5	Filtered	Filtered	38526.2	Filtered	Filtered	Filtered	12129	1763.88	67354	56443	51319.3	33417.7	65591.4	56788.1	104486	55592.9	Filtered	Filtered	Filtered	Filtered	Filtered	65828.2	76979.8	18826.7	Filtered	Filtered	Filtered	Filtered	Filtered	Filtered	22691.3	3054.4	40876.6	75975.6	60168.9	79389.7	77985	53534.3
E9Q8V6	Dennd4a	DENN/MADD domain-containing 4A	E9Q8V6_MOUSE	Filtered	33258.8	17380.6	Filtered	25208.4	20830.4	7313.14	16223.6	4854.15	Filtered	Filtered	Filtered	Filtered	Filtered	Filtered	Filtered	9262.76	5683.77	4065.27	2281.24	Filtered	Filtered	Filtered	7364.71	29782	37848	18121.5	Filtered	21049	16498	12164.9	12523.4	Filtered	Filtered	Filtered	Filtered	Filtered	Filtered	4068.91	Filtered	Filtered	Filtered	3469.2	Filtered	5692.9	Filtered
E9Q912	Rap1gds1	RAP1, GTP-GDP dissociation stimulator 1	E9Q912_MOUSE	364470	532400	395732	457684	19793.1	34466.3	Filtered	50353.3	47954.4	9879.64	8244.47	Filtered	21780.7	11135.2	5106.87	14570.1	Filtered	17917.4	Filtered	7457.36	Filtered	Filtered	Filtered	39164.5	401179	452438	335188	394420	48182.1	59292	59238.8	22631.4	19406.3	40812.3	12976.4	24620.1	Filtered	19561.2	16436.9	7649.09	Filtered	Filtered	Filtered	Filtered	Filtered	Filtered
E9Q9B7	Kidins220	Kinase D-interacting substrate 220	E9Q9B7_MOUSE	Filtered	Filtered	Filtered	Filtered	16109.3	Filtered	Filtered	16552.1	Filtered	1927.28	Filtered	Filtered	190457	152797	126186	89041.4	218374	119173	144886	95863.4	84781.6	103533	93337.2	130146	Filtered	Filtered	Filtered	Filtered	Filtered	Filtered	Filtered	Filtered	2617.86	Filtered	Filtered	5070.43	398619	304612	244965	230756	215810	123896	162078	157907	182522	165202
E9Q9P8	Rdh16f1	RDH16 family member 1	E9Q9P8_MOUSE	NaN	NaN	NaN	NaN	NaN	NaN	NaN	NaN	NaN	NaN	NaN	NaN	NaN	NaN	NaN	NaN	NaN	NaN	NaN	NaN	NaN	NaN	NaN	NaN	NaN	NaN	NaN	NaN	NaN	NaN	NaN	NaN	NaN	NaN	NaN	NaN	NaN	NaN	NaN	NaN	NaN	NaN	NaN	NaN	NaN	NaN
E9Q9Q2	R3hdm1	R3H domain-containing 1	E9Q9Q2_MOUSE	Filtered	Filtered	Filtered	Filtered	21685.4	23843.3	Filtered	17923.3	Filtered	Filtered	Filtered	Filtered	Filtered	Filtered	Filtered	Filtered	Filtered	21222.8	Filtered	9810.34	12169.4	Filtered	Filtered	24161.1	Filtered	Filtered	Filtered	Filtered	Filtered	Filtered	Filtered	8615.14	Filtered	Filtered	Filtered	Filtered	Filtered	Filtered	Filtered	Filtered	16521.7	18208.8	14460.3	17923.3	Filtered	19295.8
E9QA15	Cald1	Caldesmon 1	E9QA15_MOUSE	921731	1.1761e+06	1.32024e+06	733083	12140366	8294774	7.49502e+06	10105537	124324	63508.6	61458.3	56347.3	83178.4	95208.9	54670.5	171492	1442004	1.41361e+06	1.02474e+06	559014	227565	113706	239220	170029	800304	988003	1.13422e+06	937199	16770044	10566344	9482602	9815788	96569.7	84446	76938.2	80616.8	138035	118926	123374	96290	2285613	1795526	1922268	3.78393e+06	230096	210671
E9QAB6	Ptar1	Protein prenyltransferase alpha subunit repeat-containing 1	E9QAB6_MOUSE	Filtered	Filtered	35515.4	38166.1	Filtered	Filtered	Filtered	Filtered	Filtered	Filtered	Filtered	Filtered	Filtered	Filtered	Filtered	Filtered	Filtered	Filtered	Filtered	Filtered	Filtered	Filtered	Filtered	Filtered	13482.8	14672.4	36354.9	Filtered	Filtered	Filtered	Filtered	Filtered	Filtered	Filtered	Filtered	Filtered	Filtered	Filtered	Filtered	Filtered	Filtered	Filtered	Filtered	Filtered	Filtered	Filtered
E9QAE3	Btaf1	B-TFIID TATA-box-binding protein-associated factor 1	E9QAE3_MOUSE	Filtered	27431.9	Filtered	125587	80099.7	70475.1	18985.4	57567.1	9676.62	6569.76	Filtered	Filtered	10947.9	Filtered	6391.94	19877.6	96042.9	65087.4	46625.8	40051.7	17154.1	16652.6	24224.8	31155.3	54726	49925.3	Filtered	Filtered	86880.1	69729.7	66275.1	51890.1	11426.1	5132.71	5076.76	8146.73	24897.8	11830.5	29339.5	13155.7	112104	85096.8	46895	121971	23755.8	24654.9
E9QAM5	Helz2	Helicase with zinc finger domain 2	HELZ2_MOUSE	264323	312680	207946	282755	825976	913758	467036	778747	13675.6	21235.2	2620.71	9268.21	201189	89841.4	73326.1	97487	130954	272536	135486	85492.7	38921.7	24824.8	59002.1	30546.2	424991	410390	225028	273579	979699	934514	735011	549486	9338.05	30705.3	10365.8	Filtered	144371	184470	73802.3	42190.4	191761	109050	107328	185215	52537.2	83004
E9QAS7	Inpp5a	Inositol polyphosphate-5-phosphatase A	E9QAS7_MOUSE	Filtered	Filtered	Filtered	Filtered	Filtered	13738.3	Filtered	Filtered	16050.6	Filtered	13415.9	20439.4	365668	317259	310785	238905	64362.1	77647.1	157655	65708.7	113016	42189.5	178623	74789.5	Filtered	Filtered	Filtered	Filtered	14451.1	Filtered	Filtered	29386.6	Filtered	12131.1	10801.8	20138.3	303053	329036	310804	337555	92821.8	67086.3	70081	124949	90765.6	78199.2
E9QAT4	Sec16a	Protein transport protein Sec16A	SC16A_MOUSE	525411	569358	386565	561078	562763	605262	315872	557208	147258	79448.7	48614.1	96397.8	39476.1	55815.1	53832	131284	208238	270442	220186	170920	140208	202594	182433	110147	597534	743682	470026	428051	740078	579381	474656	541645	109035	173638	167025	150729	160494	146284	121734	84673.4	259343	310979	219801	297173	219706	196392
F2Z3U3	Raph1	Ras association (RalGDS/AF-6) and pleckstrin homology domains 1	F2Z3U3_MOUSE	58331.3	88488.2	91996.2	58992.8	206935	199919	118189	211167	6123.02	Filtered	9035.56	17542.8	19785.2	7610.92	10337.5	13330.3	58884.8	78397.9	72498.1	41366	Filtered	Filtered	Filtered	Filtered	64557.8	91652.5	77360.9	58293.6	308129	253319	198131	243659	6959.95	13920.6	12565.3	9917.24	20401.8	41543	6602.92	7200.76	114396	97921.4	137409	130190	Filtered	37298.5
F6QL70;P47915	Gm17669;Rpl29	60S ribosomal protein L29	F6QL70_MOUSE;RL29_MOUSE	Filtered	Filtered	Filtered	Filtered	11788.8	6454.51	14237.2	12927.4	1607.52	NaN	2217.98	NaN	5825.22	12241.3	5755.18	8098.54	4648.89	10845.6	7944.75	9042.62	Filtered	Filtered	Filtered	Filtered	Filtered	Filtered	Filtered	Filtered	13758.8	7885.68	15239.5	10817	Filtered	Filtered	NaN	1388.43	8829.8	17309.5	7108.9	4706.07	8130.55	12445.8	13523.2	8589.52	Filtered	Filtered
F6SVV1;P62082	Gm9493;Rps7	40S ribosomal protein S7	F6SVV1_MOUSE;RS7_MOUSE	1.63116e+06	2.13976e+06	1.21134e+06	1.86466e+06	4.91876e+06	5605240	2.96701e+06	5256544	204124	133389	13336.6	146606	1.56049e+06	999313	232102	776381	435440	780171	659925	427637	207416	513076	375374	296517	2.11248e+06	2.49204e+06	1.45737e+06	1.5782e+06	5.97466e+06	5.72155e+06	4724388	6049096	217238	288189	188695	49684.6	2866935	2.83969e+06	1281871	767588	2134969	1.92882e+06	1.39238e+06	1.45552e+06	466487	961579
F6TVX7;Q8BSF4	Gm20671;Pisd	Predicted gene 20671 (Fragment);Phosphatidylserine decarboxylase proenzyme, mitochondrial	F6TVX7_MOUSE;PISD_MOUSE	Filtered	Filtered	Filtered	Filtered	93824.8	126311	76015.8	208301	34067.8	Filtered	7893.72	Filtered	256991	181328	73797.2	206367	154073	173849	61612.6	89872	42715.5	28204.4	66536.2	61283.7	Filtered	Filtered	Filtered	Filtered	170766	158876	109503	141411	49885.4	38913.9	21327.4	Filtered	236194	263417	118760	90162.6	188365	85485.7	53668.1	173958	63897.6	70912.5
F6U5V1	Larp1b	La ribonucleoprotein domain family, member 1B	F6U5V1_MOUSE	13146.3	10172.7	10518.5	13701.8	55376.5	66290.4	41041.2	48878	Filtered	Filtered	Filtered	Filtered	Filtered	2927.29	Filtered	Filtered	13224.6	15356.1	10692.1	Filtered	Filtered	8835.86	Filtered	Filtered	Filtered	16095.1	8267.38	17142.5	56087.5	32216.8	26169.3	16829	Filtered	Filtered	Filtered	Filtered	Filtered	3189.34	Filtered	Filtered	18018.7	7834.41	9218.34	Filtered	Filtered	Filtered
F6XJP7	Pcsk6	Proprotein convertase subtilisin/kexin type 6	F6XJP7_MOUSE	Filtered	Filtered	Filtered	Filtered	26837.3	19074.3	22966	Filtered	Filtered	Filtered	2978.41	Filtered	Filtered	Filtered	Filtered	Filtered	Filtered	7888.69	6823.61	3100.5	3466.88	7534.61	Filtered	Filtered	Filtered	Filtered	Filtered	Filtered	12529.3	8000.32	13989.9	16183.9	Filtered	Filtered	Filtered	Filtered	Filtered	Filtered	Filtered	Filtered	5810.5	5868.93	5810.57	4683.98	Filtered	Filtered
F6XX07;Q61190	Gm21970;Il10rb	Predicted gene 21970 (Fragment);Interleukin-10 receptor subunit beta	F6XX07_MOUSE;I10R2_MOUSE	Filtered	Filtered	Filtered	Filtered	Filtered	Filtered	Filtered	Filtered	7530.86	Filtered	4614.12	Filtered	49781.8	42801.3	32276.4	33344.6	21578.2	15694	18318.9	9497.08	Filtered	Filtered	31304	Filtered	Filtered	Filtered	Filtered	Filtered	Filtered	Filtered	Filtered	Filtered	Filtered	Filtered	Filtered	Filtered	66406.1	56703.9	52153.8	24415.6	24622.1	17592.2	16032.3	16273.6	Filtered	Filtered
F6Y2A6;P56567	Gm5689;Csta	Predicted gene 5689;Cystatin-A	F6Y2A6_MOUSE;CYTA_MOUSE	Filtered	Filtered	Filtered	Filtered	Filtered	Filtered	Filtered	Filtered	Filtered	Filtered	Filtered	Filtered	Filtered	Filtered	Filtered	90.9146	Filtered	Filtered	11076.6	Filtered	19507	97776.7	75508.7	Filtered	Filtered	Filtered	Filtered	Filtered	Filtered	Filtered	Filtered	Filtered	Filtered	Filtered	Filtered	Filtered	Filtered	Filtered	Filtered	Filtered	Filtered	Filtered	Filtered	Filtered	88883.8	94590.5
F6ZDS4	Tpr	Nucleoprotein TPR	TPR_MOUSE	170109	211200	209567	241076	266944	227773	190867	195693	48233.2	100519	21389.2	71368.5	33207.4	26488.7	1117.8	569620	235204	226299	211199	92146.9	57168.8	81317.4	89936.5	72505.9	274936	196719	179970	162912	235015	308979	289670	222620	57382.7	44222.5	46818.7	70812.2	87292.4	72726.3	41324	3874.3	249101	248719	247844	317429	101081	87422.9
F7BE84	Ankrd50	Ankyrin repeat domain 50 (Fragment)	F7BE84_MOUSE	Filtered	Filtered	Filtered	Filtered	19306.7	14347.4	18217.4	16682.3	Filtered	Filtered	Filtered	Filtered	Filtered	Filtered	Filtered	Filtered	24213.2	18778.3	24616.2	7450.06	Filtered	Filtered	Filtered	Filtered	Filtered	Filtered	Filtered	Filtered	15058	Filtered	21275.5	21276.6	Filtered	Filtered	Filtered	Filtered	Filtered	Filtered	Filtered	Filtered	Filtered	Filtered	14509.9	23676.9	Filtered	Filtered
F7BJB9	Morc3	MORC family CW-type zinc finger protein 3	MORC3_MOUSE	Filtered	Filtered	Filtered	Filtered	558069	542659	323667	479467	Filtered	Filtered	3373.14	6613.9	Filtered	Filtered	Filtered	Filtered	57254.8	29303.4	37437.5	31204.3	20480.6	13022.6	4517.28	Filtered	Filtered	Filtered	22580.8	Filtered	599014	481165	350097	423305	Filtered	Filtered	Filtered	Filtered	11894.6	Filtered	Filtered	Filtered	68858.8	9833.88	51012.4	85074.8	9093.41	21976.4
F7BJK1	Pcdh1	Protocadherin 1 (Fragment)	F7BJK1_MOUSE	553908	711082	623209	597294	426792	460398	287210	382173	333255	200286	171614	191185	414120	319021	197195	458747	116899	167079	174710	116431	21657.2	27920.9	113600	83316.5	614170	508929	552688	455380	539259	462884	350386	303560	260874	463329	195364	265755	448331	661770	257701	360819	266022	241690	144151	206549	85329.6	72826.4
F7BWT7	Tspan15	Tetraspanin-15	TSN15_MOUSE	Filtered	Filtered	Filtered	Filtered	Filtered	Filtered	Filtered	Filtered	Filtered	Filtered	Filtered	Filtered	13801.4	12280.1	9544.71	11132	Filtered	Filtered	Filtered	Filtered	Filtered	Filtered	Filtered	Filtered	Filtered	Filtered	Filtered	Filtered	Filtered	Filtered	Filtered	Filtered	Filtered	Filtered	Filtered	Filtered	19271.1	Filtered	15627.3	Filtered	Filtered	Filtered	Filtered	Filtered	Filtered	Filtered
F7D3W5;Q922S4	Gm45837;Pde2a	Phosphodiesterase;cGMP-dependent 3',5'-cyclic phosphodiesterase	F7D3W5_MOUSE;PDE2A_MOUSE	159709	159997	136038	178896	73878.3	42679.2	39687.7	65694.6	64474.2	42703.8	22545.7	35055	69076.6	55407.1	29562.5	37261.9	13128.6	Filtered	14138.1	Filtered	13295	13162.1	11098.9	15329.1	150156	134692	139587	113828	45825.2	57231.4	26103.7	64422.8	53911.5	50943.9	37500.3	28407.7	120592	106290	79570.8	81885.1	13841.6	21009.2	Filtered	Filtered	Filtered	Filtered
F8VPK0	Ttc37	Tetratricopeptide repeat domain 37	F8VPK0_MOUSE	155468	189266	151882	175881	626628	612104	459032	512620	31918.1	Filtered	24756	25917.2	60991.4	60334.2	19578.1	48610.9	153221	228186	173556	82830.8	38050.7	21529.8	32875.5	277791	147646	166075	141011	133148	551691	457473	428049	496732	16485.2	Filtered	19387.3	5270.79	85623.4	96974.4	37638.6	32600.2	203530	132857	150529	224293	32853.2	60281.9
F8VPN4	Agl	Amylo-1,6-glucosidase, 4-alpha-glucanotransferase	F8VPN4_MOUSE	4.31988e+06	4.08083e+06	4.96088e+06	4.82977e+06	544694	413820	390320	319816	65870.9	79285.1	47985.3	Filtered	57441.9	45694.2	30110.2	22573	289559	270083	138577	140199	78377.7	46184.5	80461.7	79404.3	2.93753e+06	3500442	4.22743e+06	3.6734e+06	397249	291727	319035	439780	63977.6	87922.5	27923.2	125241	73958.1	90329.5	24327.6	39401.9	60126.7	403152	218515	361472	80865.9	108008
F8VPP8	Zc3h7b	Zinc finger CCCH type-containing 7B	F8VPP8_MOUSE	Filtered	Filtered	Filtered	Filtered	34835.2	37743.1	24575.8	30083.9	Filtered	Filtered	Filtered	Filtered	Filtered	Filtered	Filtered	Filtered	13185.8	11701.1	Filtered	Filtered	Filtered	Filtered	Filtered	Filtered	Filtered	Filtered	Filtered	Filtered	16990	Filtered	20561.8	Filtered	Filtered	Filtered	Filtered	Filtered	Filtered	Filtered	Filtered	Filtered	Filtered	Filtered	Filtered	Filtered	Filtered	Filtered
F8VPU2	Farp1	FERM, ARHGEF and pleckstrin domain-containing protein 1	FARP1_MOUSE	205708	182532	167717	188946	900621	704928	609011	673660	137549	121696	90275.7	128341	572760	545377	463656	647110	1.36759e+06	1.28927e+06	1.29863e+06	612354	328353	410486	592165	393960	259268	234350	202945	184508	832883	601033	627310	695268	146610	122262	127840	89802.7	1.05675e+06	862313	784032	656483	1.42064e+06	854342	1.16013e+06	1.63915e+06	632909	610763
F8VQ05	Fryl	FRY-like transcription coactivator	F8VQ05_MOUSE	Filtered	Filtered	Filtered	Filtered	Filtered	21662.3	15284.5	16112.6	Filtered	8156.15	5589.37	9102.2	12001	10297	8420.4	9749.06	13663.2	12088	9772.57	6539.21	9677.77	Filtered	9085.66	10258.8	Filtered	Filtered	Filtered	Filtered	Filtered	Filtered	Filtered	Filtered	Filtered	Filtered	12355.5	14060.1	Filtered	Filtered	Filtered	Filtered	12713.1	11331	Filtered	10537.5	Filtered	10527.3
F8VQB6	Myo10	Unconventional myosin-X	MYO10_MOUSE	Filtered	Filtered	Filtered	Filtered	33445.6	27066.5	19576.3	8914.23	Filtered	Filtered	Filtered	Filtered	Filtered	Filtered	Filtered	Filtered	26418.2	20925.4	24634.8	7832.71	41914	5236.94	Filtered	17532.2	Filtered	Filtered	Filtered	Filtered	52950.6	41846.3	34969.9	15488.9	Filtered	Filtered	Filtered	Filtered	Filtered	Filtered	Filtered	Filtered	17638.1	8204.99	21423.2	15767.3	15901.4	5294.11
F8VQC1	Srp72	Signal recognition particle subunit SRP72	F8VQC1_MOUSE	1.56171e+06	2.22722e+06	1.57819e+06	1.6037e+06	2944652	3.27633e+06	1.30559e+06	2.61824e+06	367896	308500	149876	305026	291057	348513	136550	321032	355890	603716	359557	239348	170359	310913	312399	333317	2.04434e+06	1.6807e+06	1.8256e+06	1.26567e+06	3658376	2.83245e+06	1.89322e+06	2.13921e+06	315062	407319	286069	172496	260419	616719	260060	123404	631843	723481	359420	681911	321035	353118
G3UW82	Myh2	MCG140437, isoform CRA_d	G3UW82_MOUSE	Filtered	56179.8	41236.3	Filtered	80747.6	Filtered	NaN	Filtered	Filtered	26456.5	6372.05	Filtered	Filtered	Filtered	91490.1	Filtered	Filtered	2.12207e+06	37395.3	Filtered	Filtered	4677895	204076	99892.5	Filtered	38776	Filtered	Filtered	Filtered	Filtered	Filtered	Filtered	Filtered	Filtered	NaN	7110.15	17169	Filtered	Filtered	16863.1	Filtered	19303.8	Filtered	17839.6	Filtered	Filtered
G3UWD9	Slc17a3	Solute carrier family 17 (Sodium phosphate), member 3, isoform CRA_c	G3UWD9_MOUSE	36338.6	55973.9	42770.5	41569.2	67214.4	3219.73	Filtered	70922.9	96589.7	63206	44209.9	44583.1	497838	365130	276738	322250	47458.9	46932.6	4787.27	28401.8	32880.9	3612.6	54029.1	41164.5	Filtered	Filtered	88769.7	33455.5	4862.15	Filtered	3748.85	42947.7	163681	81525	80734.9	59855.5	547906	467829	410165	345259	57252.2	37164.7	32462.1	72046.3	81184	70444.8
G3UXL2;Q9D7G0	Prps1l3;Prps1	Phosphoribosyl pyrophosphate synthetase 1-like 3;Ribose-phosphate pyrophosphokinase 1	G3UXL2_MOUSE;PRPS1_MOUSE	157120	157216	197071	205158	31552.3	35249.5	29765.3	28646.8	3045.25	1836.47	1410.23	Filtered	Filtered	Filtered	Filtered	Filtered	17532.2	12911.9	13993.2	7100.84	Filtered	1341.35	Filtered	Filtered	83657	126296	126715	138326	28472.3	21598	22300.1	18384.4	Filtered	Filtered	Filtered	Filtered	1867.24	NaN	Filtered	Filtered	21536.3	11332.1	13496	23806.3	Filtered	Filtered
G3UYJ7	Gm20441	Predicted gene 20441 (Fragment)	G3UYJ7_MOUSE	NaN	NaN	NaN	NaN	NaN	NaN	NaN	NaN	NaN	NaN	NaN	NaN	NaN	NaN	NaN	NaN	NaN	NaN	NaN	NaN	NaN	Filtered	NaN	NaN	NaN	NaN	NaN	NaN	NaN	NaN	NaN	NaN	NaN	NaN	NaN	NaN	NaN	NaN	NaN	NaN	NaN	NaN	NaN	NaN	NaN	NaN
G3UZ60;Q9Z172	Gm49325;Sumo3	Predicted gene, 49325;Small ubiquitin-related modifier 3	G3UZ60_MOUSE;SUMO3_MOUSE	NaN	NaN	NaN	NaN	NaN	NaN	NaN	NaN	NaN	NaN	NaN	NaN	NaN	NaN	NaN	Filtered	NaN	NaN	NaN	NaN	Filtered	Filtered	NaN	NaN	NaN	17936.2	12150.3	18158.7	NaN	NaN	NaN	NaN	Filtered	NaN	NaN	NaN	Filtered	Filtered	NaN	NaN	NaN	NaN	NaN	NaN	Filtered	Filtered
G3UZF1;Q99L28	Gm20509;Rsl24d1	Predicted gene 20509 (Fragment);Probable ribosome biogenesis protein RLP24	G3UZF1_MOUSE;RLP24_MOUSE	Filtered	Filtered	Filtered	Filtered	95955.4	96352.1	65194.4	84273.9	Filtered	Filtered	Filtered	Filtered	Filtered	Filtered	Filtered	Filtered	24329.8	25552.7	16042.8	17224.4	Filtered	27134.3	41293.4	35494.9	Filtered	Filtered	Filtered	Filtered	88453.2	61363.6	80386.8	83262.3	Filtered	Filtered	Filtered	Filtered	Filtered	Filtered	Filtered	Filtered	31916.4	30785.6	28663.6	31917.1	45149.2	42763.7
G3UZN6	Abhd12b	Abhydrolase domain-containing 12B	G3UZN6_MOUSE	1.25397e+06	1073837	1.06585e+06	1.30811e+06	266910	Filtered	184200	382857	1.41963e+06	1.18369e+06	203872	Filtered	Filtered	64331.1	36101.4	71219.9	Filtered	Filtered	Filtered	Filtered	Filtered	Filtered	Filtered	Filtered	170493	1.40861e+06	1.12687e+06	119726	344713	546114	403048	73260.6	1089104	1.14316e+06	815301	239762	84178.1	1.15442e+06	Filtered	34811.3	5673.28	5968.9	Filtered	Filtered	Filtered	Filtered
G3X8U3	2210016F16Rik	Queuosine salvage protein	G3X8U3_MOUSE	625345	612272	508521	706299	34978.3	Filtered	6206.48	10009.5	59573.3	Filtered	5576.1	20749.6	11698.8	Filtered	3998.05	Filtered	Filtered	Filtered	Filtered	Filtered	Filtered	Filtered	Filtered	Filtered	552838	594671	528345	637507	6107.36	Filtered	Filtered	Filtered	59971	12477.8	16609.5	5525.59	31001.5	Filtered	Filtered	Filtered	Filtered	Filtered	Filtered	Filtered	Filtered	Filtered
G3X8X0	Dhx16	DEAH (Asp-Glu-Ala-His) box polypeptide 16	G3X8X0_MOUSE	19559.1	68519.8	Filtered	27002.4	32862	26304.7	30323.9	27987.2	Filtered	Filtered	Filtered	Filtered	Filtered	42154.8	Filtered	Filtered	Filtered	16276.1	11168.4	9946.14	10089.8	9885.43	13576.5	11374.7	22699.2	Filtered	53854	13993.8	37458.6	11606.6	31468.3	38331.1	Filtered	Filtered	Filtered	Filtered	Filtered	Filtered	Filtered	Filtered	2499.7	Filtered	6599.95	9956.97	10820.9	11660.7
G3X972	Sec24c	SEC24 related gene family, member C (S. cerevisiae), isoform CRA_a	G3X972_MOUSE	952473	1.12729e+06	983761	980412	2424870	2147035	1.29472e+06	1978343	432050	383227	166905	360513	112224	70474.4	58678.4	66830.8	158339	139997	136495	74667.7	70583.6	78675.9	87941.9	61362.9	1.04534e+06	1.0383e+06	970657	732649	2.54547e+06	2076656	1.91119e+06	1.9412e+06	453158	413995	268990	245620	144916	152228	109032	83227	142574	70672.7	154021	208819	88619.3	89737.6
G3X982	Aox3	Aldehyde oxidase 3	AOXC_MOUSE	5.09588e+06	5944833	3.91726e+06	6.31373e+06	258380	218626	96632.2	175078	463304	266598	112836	259154	89054.1	35794.8	28021.3	88313.6	30707.2	22520.1	28055.9	54416.4	9732.67	57532.8	17747.8	67493.3	5275595	5.55265e+06	4794510	4397423	318777	177318	154750	303172	311655	284108	208243	163556	94860.1	135330	79195.6	43655.8	66171.2	17447.3	22551.5	72534.2	16828.1	25313.1
G3X9B1	Heatr1	HEAT repeat-containing 1	G3X9B1_MOUSE	2795882	2.55373e+06	2938700	3288111	3505487	2.09081e+06	1552214	2.89948e+06	946997	605176	112563	697414	157839	121529	53656.9	20248.4	299587	703259	325290	350345	79961.4	124625	94554.6	81048.8	5873820	4712218	4.71511e+06	5.29162e+06	8480385	3.65419e+06	3453576	5840249	2.71202e+06	2.3194e+06	1.1019e+06	403144	241395	352021	144809	54991.3	1425297	1.74982e+06	757184	1.08394e+06	122168	146856
G3X9D6	Apon	Apolipoprotein N	G3X9D6_MOUSE	Filtered	Filtered	Filtered	Filtered	Filtered	Filtered	Filtered	5224.33	15505.8	15405.1	9640.72	17612.7	Filtered	7900.23	Filtered	6647.15	Filtered	Filtered	Filtered	Filtered	Filtered	Filtered	Filtered	Filtered	Filtered	Filtered	Filtered	Filtered	Filtered	Filtered	Filtered	Filtered	16363.6	16673.4	17048.7	15654.1	Filtered	Filtered	Filtered	Filtered	Filtered	Filtered	Filtered	Filtered	Filtered	Filtered
G3X9K3	Arfgef1	Brefeldin A-inhibited guanine nucleotide-exchange protein 1	BIG1_MOUSE	56246.5	77469.1	59652.1	43356.9	23470	33148.1	8496.29	33198.7	52111.4	22856.6	10566	23762.9	12832.2	11277	8206.55	16131.4	4282.97	5171.17	1529.09	NaN	NaN	NaN	6143.5	8964.8	93208.5	88941.7	37784.8	24013.8	50362.3	29637.1	9777.04	14739.6	13905.4	24795.6	9638.74	8130.61	19832.6	9988.8	8907.31	5917.24	11315.5	5866.43	5777.4	6926.71	9571.83	7239.86
G3X9Y6	Akr1c19	Aldo-keto reductase family 1, member C19	G3X9Y6_MOUSE	6114210	5.61634e+06	7.03101e+06	8635860	593565	451754	177337	246468	948127	440166	266530	498471	491439	326062	190718	246528	Filtered	Filtered	Filtered	Filtered	Filtered	Filtered	Filtered	Filtered	6.81691e+06	6746315	7101842	7341025	586352	388324	231774	556071	900669	666533	593201	364288	347097	245782	214518	277336	Filtered	Filtered	Filtered	Filtered	Filtered	Filtered
G3XA59	Lrrc32	Transforming growth factor beta activator LRRC32	LRC32_MOUSE	Filtered	Filtered	Filtered	Filtered	Filtered	Filtered	Filtered	Filtered	Filtered	Filtered	Filtered	Filtered	54121.3	29269	20994.5	14185.5	Filtered	Filtered	Filtered	Filtered	Filtered	13451	Filtered	Filtered	Filtered	Filtered	Filtered	Filtered	Filtered	Filtered	Filtered	Filtered	Filtered	Filtered	Filtered	Filtered	93252.3	59642.8	43294	39408.6	9805.6	Filtered	Filtered	7532.85	Filtered	Filtered
G5E829	Atp2b1	Plasma membrane calcium-transporting ATPase 1	AT2B1_MOUSE	87677.4	NaN	NaN	100570	147241	162678	58091.9	71112.1	184167	122242	58111.9	123881	1.76066e+06	1167366	1.12201e+06	1.06999e+06	350843	347626	414657	189193	NaN	NaN	201828	175722	127833	Filtered	NaN	Filtered	225003	151502	67559.7	175082	244732	240168	173585	72151.7	1.68852e+06	1.76877e+06	1.0583e+06	1.29443e+06	520420	176922	382327	642381	178563	316898
G5E870	Trip12	E3 ubiquitin-protein ligase TRIP12	TRIPC_MOUSE	95709.3	162589	90226.6	75711.9	339430	276213	172608	172519	86537.1	72815.1	20306.1	49121.8	63784.6	7074.3	19677.2	43335.5	100052	109586	90499.1	64115.8	37842.4	59871.4	52811.4	68363.1	65571.1	57669.6	63688.4	60269.1	257152	269600	197333	205966	30790.7	32502.9	30666.3	25126.2	26590.5	23458.2	72824.9	17103.8	137413	148774	71379.3	95562.1	68932.2	62610
G5E897	Kdelc2	Protein O-glucosyltransferase 3	PLGT3_MOUSE	104401	101823	92636	89189.2	12658.1	29983.2	16989.1	21934.8	31370.9	31944.6	25190.9	24676	Filtered	7039.45	8137	7215.2	9091.62	7675.93	7063.54	Filtered	Filtered	Filtered	Filtered	Filtered	126401	41100.9	83693.2	88214.7	Filtered	33954.3	11858.1	34873.3	13777.4	30710	9823.98	6952.06	11692.4	12290.2	14681.7	11851.7	18498.5	16540.8	10437.7	39764.7	Filtered	Filtered
G5E8K5	Ank3	Ankyrin-3	ANK3_MOUSE	191262	170370	126752	116263	316887	314424	199506	264913	223773	180186	17710.8	169530	72464	52536.8	22416.2	43372.5	97707.8	101390	112956	58263.8	113634	88940.1	143723	115175	150054	111141	128982	156605	379683	264743	293425	256911	287914	350375	174178	126528	116745	100682	95931.9	103773	136740	94293	106495	129601	157247	192798
G5E8Q8	Adgrf5	Adhesion G protein-coupled receptor F5	AGRF5_MOUSE	Filtered	Filtered	Filtered	Filtered	Filtered	Filtered	Filtered	Filtered	Filtered	Filtered	42559.9	Filtered	240372	169325	144672	78353.8	172667	108529	219641	19911.4	10477.3	12781.2	Filtered	12273.7	Filtered	25630.7	27923	Filtered	Filtered	Filtered	Filtered	Filtered	Filtered	Filtered	Filtered	7146.56	203229	204259	200345	196717	81629.8	36525.5	55901.2	240607	Filtered	Filtered
G5E8V9	Arfip1	ADP-ribosylation factor-interacting protein 1	G5E8V9_MOUSE	199617	240320	NaN	192923	88778.1	75729.4	198797	123957	136064	96527.9	68089.8	101692	38152.3	53065.5	10596.4	15408.5	NaN	NaN	NaN	NaN	Filtered	Filtered	Filtered	NaN	293272	280631	293764	NaN	244552	233344	199382	NaN	164577	187291	115245	37617.5	49978.2	NaN	NaN	43898	NaN	NaN	NaN	NaN	Filtered	Filtered
I3ITR1;Q9D924	AK157302;Isca1	MCG50313;Iron-sulfur cluster assembly 1 homolog, mitochondrial	I3ITR1_MOUSE;ISCA1_MOUSE	6564.34	8101.83	125449	8376.51	Filtered	Filtered	Filtered	Filtered	7459.96	100153	Filtered	72503.8	11577	Filtered	Filtered	Filtered	Filtered	Filtered	Filtered	Filtered	Filtered	Filtered	Filtered	Filtered	12993.4	124266	8153.14	11019.3	Filtered	Filtered	3196.95	Filtered	141219	131147	78324.8	Filtered	Filtered	34051.2	Filtered	Filtered	Filtered	Filtered	Filtered	Filtered	Filtered	Filtered
J3QN89	Aamp	Angio-associated migratory protein	J3QN89_MOUSE	32369.3	36971.2	Filtered	36647.6	Filtered	Filtered	Filtered	Filtered	Filtered	Filtered	Filtered	Filtered	Filtered	Filtered	Filtered	Filtered	Filtered	Filtered	Filtered	Filtered	Filtered	Filtered	Filtered	Filtered	Filtered	23510	26211.7	22672.8	Filtered	Filtered	Filtered	Filtered	Filtered	Filtered	Filtered	Filtered	Filtered	Filtered	Filtered	Filtered	Filtered	Filtered	Filtered	Filtered	Filtered	Filtered
J3QNH8	Gm7694	Predicted gene 7694	J3QNH8_MOUSE	Filtered	Filtered	Filtered	Filtered	Filtered	Filtered	Filtered	Filtered	Filtered	Filtered	Filtered	Filtered	Filtered	67862.6	51155.7	Filtered	Filtered	7817.04	Filtered	5804.67	Filtered	Filtered	Filtered	Filtered	44828.1	37435.3	20450.7	18347.4	12280.1	16276.4	3593.67	5088.44	5542.26	8038.1	Filtered	Filtered	114333	36758.7	62487.9	Filtered	81841.3	95688.5	51183.1	11429.6	12896.2	48114.4
J3QNT6	Gm5039	Predicted gene 5039	J3QNT6_MOUSE	NaN	NaN	NaN	NaN	NaN	NaN	NaN	NaN	Filtered	Filtered	Filtered	Filtered	Filtered	Filtered	Filtered	Filtered	NaN	NaN	NaN	NaN	Filtered	NaN	NaN	NaN	NaN	NaN	NaN	NaN	NaN	NaN	NaN	NaN	Filtered	NaN	Filtered	Filtered	Filtered	Filtered	Filtered	Filtered	NaN	NaN	NaN	NaN	NaN	NaN
K7N6C2	Cyp2c68	Cytochrome P450, family 2, subfamily c, polypeptide 68	K7N6C2_MOUSE	230607	208348	159307	241027	391313	570400	297619	721021	236203	165215	80849.8	205494	1.29567e+06	1.0105e+06	644190	1.03769e+06	179878	246936	160832	138121	28056	76294.6	88427	112771	123814	125411	90873	147555	536343	390967	269772	447904	93516.7	92140.4	71588.6	59262.3	899001	812409	661479	585989	247717	237668	173740	336352	67350.7	67851.8
K9J7B2	Ugt1a6b	UDP-glucuronosyltransferase	K9J7B2_MOUSE	143443	146095	153625	122420	415887	535318	390011	544022	321973	353104	296910	498215	765577	658252	391612	713592	389231	445249	291410	227453	186404	188952	258766	205121	179215	202354	166696	198487	534874	483970	277858	350367	445717	247810	348262	148591	738606	736405	658277	538527	438871	422203	292438	732646	392519	421001
L7N222	Mup13	Major urinary protein 13	L7N222_MOUSE	30938.6	42080.1	26564.8	29697.2	7012.58	NaN	Filtered	10322.5	14461	36546.2	7717.86	15761.4	10811.7	19724.9	3413.11	7659.5	Filtered	Filtered	Filtered	Filtered	Filtered	Filtered	Filtered	Filtered	39257.3	49709.7	25648.9	33330	13148.5	16965	5862.51	Filtered	34150.5	44683.1	12790.9	10536.6	32712.2	40439.7	9440.33	15933.2	Filtered	Filtered	Filtered	Filtered	Filtered	Filtered
L7N463	Cyp2d34	Cytochrome P450, family 2, subfamily d, polypeptide 34	L7N463_MOUSE	86758.6	70588.4	52111.4	59910.6	197926	200612	93452.2	246624	260229	181601	81519.7	223028	466070	335719	149693	339899	14503.1	25932.4	15235.1	NaN	NaN	NaN	NaN	NaN	NaN	63624.7	36386.1	68431	168480	133397	94844.5	123104	145251	99987.2	98313.9	113473	255864	362571	176388	83940.2	25270.6	21368.4	14987.9	22017	NaN	NaN
L7N466	Mthfsl	5-formyltetrahydrofolate cyclo-ligase	L7N466_MOUSE	210280	340224	277393	229403	57203.4	104654	12663.2	62825.8	163545	98816	40612.8	105214	44473.7	73700	23364.5	39220.5	150881	102942	128668	Filtered	Filtered	Filtered	Filtered	Filtered	236979	185689	183496	190891	78798	51001.3	21116.7	79333.4	183563	164634	91757.3	53371.3	68065.5	81584.7	56046.4	64304.3	Filtered	293426	Filtered	197817	Filtered	66024.9
O08529	Capn2	Calpain-2 catalytic subunit	CAN2_MOUSE	377909	386638	370139	404043	Filtered	35388.3	32306.9	214524	70697.8	50119.5	26107.6	40451.7	8185.38	7855.83	2805.25	9285.64	Filtered	2522.62	Filtered	Filtered	Filtered	22266.2	23502.1	46100.5	437174	416570	424661	357961	56297.4	46229.6	47510.6	7906.01	75321.1	59646	52395.5	27923.3	8237.01	29115.9	7560.64	7121.21	2949.8	3187.21	5244.93	1504.12	14852.2	Filtered
O08530	S1pr1	Sphingosine 1-phosphate receptor 1	S1PR1_MOUSE	Filtered	Filtered	Filtered	Filtered	24815.8	Filtered	Filtered	27518.7	43202.3	Filtered	14591.4	Filtered	375660	250760	211041	252401	128386	122055	83361.1	36264.4	45424.8	53216.8	83199.8	74623.6	Filtered	Filtered	Filtered	Filtered	32327	27965.8	43681.5	18870.8	Filtered	34356.7	22374.4	28368.1	379240	355349	286287	163090	209630	208804	121340	207598	87098.6	86612.8
O08532	Cacna2d1	Voltage-dependent calcium channel subunit alpha-2/delta-1	CA2D1_MOUSE	59448.1	180402	161517	168983	746033	225474	776717	188855	Filtered	90041.8	56760	102783	1.72691e+06	1.41456e+06	717197	1.00895e+06	270207	335099	536090	Filtered	57741.8	50651.3	214423	627865	186452	229748	165428	1.51915e+06	934787	128689	NaN	949575	Filtered	26907.3	38125.1	143362	1.40625e+06	2.08765e+06	1400729	914720	627261	554298	78071.3	572037	156483	564425
O08539	Bin1	Myc box-dependent-interacting protein 1	BIN1_MOUSE	469768	525694	544848	476947	557375	516286	311370	440537	63589.3	16165.1	8404.7	18378	23474	18159.7	12337.5	10959	84142	85270.5	62187.4	24256.5	9266.07	19974.8	13866	12710.4	517580	467132	433501	374597	467369	377590	318750	529594	24771.8	21295.8	16730.1	10998.9	21385.1	70649.5	55906	32679.8	34076.1	83418.9	79774.1	131223	Filtered	16796.7
O08547	Sec22b	Vesicle-trafficking protein SEC22b	SC22B_MOUSE	513652	755705	472903	639891	892693	994948	425484	904784	225232	220074	100923	208374	1.74555e+06	1370470	733143	1.20253e+06	597486	675977	544522	343318	274577	216508	291500	186202	573241	748937	602735	430381	1.04153e+06	927791	627231	687055	266984	256004	165053	153582	1.44622e+06	1.98587e+06	1.1304e+06	916423	889394	688210	369867	827488	309679	244399
O08553	Dpysl2	Dihydropyrimidinase-related protein 2	DPYL2_MOUSE	1272055	1.29015e+06	1.24361e+06	1.35061e+06	107885	108475	73185.4	37591.4	221476	161411	87527.5	99331	148940	87451.7	82379.3	46347.1	63382.4	101635	103758	34432.1	16600.4	93221.8	79685.9	38616.5	1.31045e+06	1.27575e+06	1.23594e+06	1.28603e+06	149699	116538	95082.8	245119	196566	196573	120155	159302	159448	96563.5	60492.3	64411.6	152523	108338	92327.6	145527	66899.3	78249.3
O08573	Lgals9	Galectin-9	LEG9_MOUSE	1466304	285973	413293	1.64881e+06	1.01228e+06	983160	893412	926273	542236	435196	368490	243620	1.3195e+06	1.20632e+06	958211	1.21205e+06	529360	548680	596054	583666	715772	805162	1.2826e+06	1.08096e+06	1.54167e+06	1.75927e+06	396863	270374	1.05979e+06	1.08956e+06	1.08466e+06	1.04235e+06	499025	462543	494553	648139	1.16733e+06	1.24016e+06	1.01241e+06	1.2854e+06	658443	502688	353682	741998	1.1691e+06	1.37508e+06
O08579	Emd	Emerin	EMD_MOUSE	102199	119534	93737.7	97854.4	124677	134830	70800.3	48000.6	59355.3	20509	14355.6	48111	211250	153919	123857	145079	145455	142506	129809	78081.8	66169.9	80385.7	124756	84733.7	150690	120921	91045.8	101894	159682	153818	111679	40282	90059.7	29523.5	59989.1	86771.8	221550	254868	148457	155383	199738	180292	79942.3	235473	161465	88888.4
O08580	Esrra	Steroid hormone receptor ERR1	ERR1_MOUSE	NaN	NaN	NaN	NaN	101522	79529.1	48343.3	60466.2	NaN	NaN	Filtered	NaN	Filtered	Filtered	Filtered	Filtered	30398.5	32598.7	15641	13329	NaN	NaN	Filtered	Filtered	Filtered	NaN	NaN	NaN	63666	43073.7	34468.4	60072	NaN	NaN	NaN	Filtered	Filtered	Filtered	Filtered	Filtered	NaN	15218.2	14355.2	55898.8	NaN	NaN
O08582	Gtpbp1	GTP-binding protein 1	GTPB1_MOUSE	136581	170977	166764	73179.8	258352	258924	143054	158274	Filtered	Filtered	Filtered	Filtered	Filtered	Filtered	Filtered	Filtered	27238.9	28678.7	27090	Filtered	Filtered	17520.2	22748	Filtered	38995.1	144796	224456	124145	238181	195936	157454	237259	Filtered	Filtered	Filtered	Filtered	Filtered	Filtered	Filtered	Filtered	24282.4	Filtered	26869.3	10060.9	24920.2	20706.4
O08583	Alyref	THO complex subunit 4	THOC4_MOUSE	475879	415737	389831	650077	174018	147971	165945	71381.4	Filtered	44104.5	32446.5	21561.9	49841.2	23245.5	51576.1	45445.3	109408	172111	164632	114430	255309	435914	308669	251541	1.15238e+06	1.05757e+06	672759	743377	66778.1	150144	110843	94405.9	59828.3	60351.7	31161.6	20292.6	86463.5	113599	96595.7	67928.4	104672	166775	124907	172862	326272	271808
O08585	Clta	Clathrin light chain A	CLCA_MOUSE	611402	543121	640386	705791	650063	596186	553615	849571	254821	303512	243694	265843	384131	296997	185557	369122	491371	474371	389198	379526	167653	192377	353954	243585	399129	605617	517302	341703	816530	791218	528921	576198	255980	262621	143640	131529	336869	483575	277290	236185	898813	772086	596601	686190	505493	229736
O08599	Stxbp1	Syntaxin-binding protein 1	STXB1_MOUSE	19165.3	Filtered	Filtered	Filtered	342719	253816	249508	216060	77326.9	85993.6	72037.2	21992.2	763138	550497	745049	421619	306508	358885	279419	175320	71791.3	103803	105373	77389	Filtered	Filtered	Filtered	84018	247764	159396	206400	278538	17850.7	Filtered	8053.69	65274.8	888491	684334	510432	577559	499566	313828	276995	381572	52615	147212
O08600	Endog	Endonuclease G, mitochondrial	NUCG_MOUSE	1.59687e+06	1.34405e+06	1.40654e+06	1.6975e+06	29251272	24215552	18590904	25360724	523403	410511	140718	236628	1.17489e+06	956424	687814	1.07523e+06	19862840	16235658	13231500	7888748	962465	1.08263e+06	1.11748e+06	679954	1.49202e+06	1.42016e+06	1.51438e+06	1.36403e+06	26854964	22975036	23539822	22605366	525404	660200	340718	232348	2.38452e+06	2.47592e+06	1.59747e+06	1.06863e+06	24441786	18769590	15783677	19077812	974832	1361041
O08601	Mttp	Microsomal triglyceride transfer protein large subunit	MTP_MOUSE	2.01597e+06	2154847	2577381	1.85544e+06	988725	1197740	562755	1.29456e+06	6.18738e+06	5.44036e+06	1552103	4308579	1.28217e+06	1351533	590636	873426	96689.1	101477	78374	60977	61674.9	64630	25876	51535.9	3.03208e+06	2.63365e+06	2531840	1.79083e+06	1.42944e+06	1.58529e+06	1.07141e+06	1.25658e+06	7.91359e+06	8310767	3.92677e+06	2957706	1.59993e+06	1.76109e+06	1.0413e+06	1.62532e+06	83633.1	40345.8	55269.5	164607	77588.1	77510.1
O08609	Mlx	Max-like protein X	MLX_MOUSE	17773.2	58875.7	57037.1	58735.7	312679	249240	156603	211369	137429	144344	81355.2	137935	10554.4	28845.8	31398.6	14787.2	243647	236778	169952	103103	35128.5	52770.3	61049.2	41410.5	17972.4	68485.5	52283.1	13017.4	230152	68563.4	49436	199317	105002	139544	123793	123008	50924.4	38449	12227.3	27664.3	270515	276780	140171	307405	70338.3	65904.4
O08632	Krtap19-5	Keratin-associated protein 19-5	KR195_MOUSE	Filtered	Filtered	Filtered	Filtered	Filtered	Filtered	Filtered	Filtered	Filtered	Filtered	Filtered	Filtered	Filtered	Filtered	5470.37	Filtered	Filtered	Filtered	47008.6	Filtered	13733.6	68932.6	48866.4	Filtered	Filtered	Filtered	Filtered	Filtered	Filtered	Filtered	Filtered	Filtered	Filtered	Filtered	Filtered	Filtered	Filtered	Filtered	Filtered	Filtered	Filtered	Filtered	Filtered	Filtered	123677	69622.2
O08633	Krtap8-1	Keratin-associated protein 8-1	KRA81_MOUSE	Filtered	Filtered	Filtered	Filtered	Filtered	Filtered	Filtered	Filtered	Filtered	Filtered	Filtered	Filtered	Filtered	Filtered	Filtered	Filtered	Filtered	Filtered	52196.8	Filtered	35969	139543	22524.2	Filtered	Filtered	Filtered	Filtered	Filtered	Filtered	Filtered	Filtered	Filtered	Filtered	Filtered	Filtered	Filtered	Filtered	Filtered	Filtered	Filtered	Filtered	Filtered	Filtered	Filtered	158418	359630
O08638	Myh11	Myosin-11	MYH11_MOUSE	838220	1.04468e+06	1.40416e+06	994944	1744734	1.38367e+06	1.77992e+06	932401	102374	91991.6	34146.2	88449.2	33716.4	71116	78812.8	188557	491597	536106	455220	484530	2.72427e+06	2.06538e+06	2.31559e+06	973418	1.13275e+06	1.13236e+06	1.61e+06	1.71425e+06	1.64211e+06	1.36678e+06	1541889	3.31872e+06	179351	262331	76386.8	191082	234196	191394	171374	157663	706208	452676	400081	1.47379e+06	1.83203e+06	2927358
O08663	Metap2	Methionine aminopeptidase 2	MAP2_MOUSE	1.17336e+06	1.14119e+06	923945	1.15342e+06	3.41101e+06	2.64497e+06	1.84485e+06	2045786	81673.3	69874.8	45535.3	37449.1	65017.7	47153.3	38878.3	43055.6	419642	445536	397863	207940	41712.9	93428.1	59288.2	98629.7	763418	921147	527917	714983	2.91729e+06	2.38592e+06	1883080	2.65845e+06	62522.2	81405	49054	47775	60567.9	71221.3	93126	57155.8	470286	512513	370487	603737	92247.7	59664.2
O08664	Bcl7c	B-cell CLL/lymphoma 7 protein family member C	BCL7C_MOUSE	Filtered	Filtered	Filtered	Filtered	Filtered	15199.3	Filtered	13667	Filtered	Filtered	Filtered	Filtered	Filtered	Filtered	Filtered	Filtered	Filtered	Filtered	Filtered	Filtered	Filtered	Filtered	Filtered	Filtered	Filtered	Filtered	11107.4	Filtered	17723.3	18764.2	10618.1	10807	Filtered	Filtered	Filtered	Filtered	Filtered	Filtered	Filtered	Filtered	Filtered	7813.36	5326.95	6082.79	Filtered	Filtered
O08677	Kng1	Kininogen-1	KNG1_MOUSE	520146	881688	595011	464308	287794	282835	195927	276421	274367	260102	97065.1	198937	186263	157622	82520.8	62409.5	143455	122680	93169.2	62703.3	82350.8	138643	100658	75774.5	623468	994831	439117	413175	156590	282645	215872	213605	370894	371510	172708	148315	197076	157992	98995.4	108100	80489.6	132749	99288.6	148802	131364	89011.6
O08688	Capn5	Calpain-5	CAN5_MOUSE	Filtered	Filtered	Filtered	Filtered	Filtered	Filtered	Filtered	Filtered	Filtered	Filtered	Filtered	Filtered	85181.9	72531.4	72929.6	44475	34648.6	52151.9	64741.3	12815	4070.42	6506.66	10254.4	4101.44	Filtered	Filtered	Filtered	Filtered	Filtered	Filtered	Filtered	Filtered	Filtered	Filtered	Filtered	Filtered	57348	51380.1	55822	68079.1	31931.3	2965.72	48448.7	63606.2	Filtered	4618.66
O08705	Slc10a1	Sodium/bile acid cotransporter	NTCP_MOUSE	2.77604e+06	1.80785e+06	3061977	3096959	648437	1.05019e+06	372204	805323	2.01733e+06	1.00243e+06	1.18049e+06	1583607	19391894	9111802	11554146	10732190	668319	1.12048e+06	686907	217765	365626	337043	631586	636551	2.0472e+06	1.32446e+06	3.57809e+06	2.76069e+06	1.56213e+06	1.30184e+06	1.46188e+06	1.51725e+06	2489702	2.37252e+06	1.56612e+06	2.23589e+06	16193785	19786988	11385226	10970897	693261	522429	523200	1.14251e+06	629633	622721
O08709	Prdx6	Peroxiredoxin-6	PRDX6_MOUSE	85510264	77528424	82999368	75377944	2206493	1.54002e+06	1152173	1677093	9209853	4.1451e+06	1344252	4196440	2.81608e+06	1.17039e+06	1.18624e+06	1.31367e+06	264556	346796	239032	213272	119352	313509	366832	342466	72911920	72234264	73452304	82429808	2244587	1.46323e+06	1.28708e+06	2.26899e+06	7167357	5342197	4194177	3.33232e+06	2.71229e+06	2.93213e+06	1395272	1.95634e+06	394547	373852	557613	96054.9	342957	425663
O08715	Akap1	A-kinase anchor protein 1, mitochondrial	AKAP1_MOUSE	761221	801902	139861	177181	276505	347323	149397	339864	201578	91631.3	72469.1	199472	855145	583299	271953	321490	174891	214490	91813.1	71027.8	13643	32730.2	46754.7	84586	147255	123458	253411	125521	370848	290205	238356	178367	141588	38056.4	60290	110974	592910	556591	353264	275453	148808	136628	94200.4	198074	117346	7637.1
O08717	Inhbe	Inhibin beta E chain	INHBE_MOUSE	Filtered	Filtered	4570.6	3377.33	Filtered	Filtered	1.87756e+06	Filtered	2801.36	2521.49	Filtered	5889.83	Filtered	Filtered	1816.68	Filtered	1.00637e+06	1.42511e+06	10434.8	14850.5	52777.4	67911.2	86384.6	64495.9	Filtered	Filtered	Filtered	Filtered	1.07236e+06	6524.25	Filtered	Filtered	4084.22	Filtered	Filtered	Filtered	12020.8	Filtered	9628.02	Filtered	1.70036e+06	1.74528e+06	19791.7	12396	63492.4	98029
O08734	Bak1	Bcl-2 homologous antagonist/killer	BAK_MOUSE	88909.8	5626.04	Filtered	138589	121342	130425	83007.9	153041	133438	120883	Filtered	95964.4	621648	445508	211406	330301	115618	84537.3	57014.5	43147.8	88908.5	33354.2	60315.8	81266	Filtered	Filtered	Filtered	Filtered	168835	127216	78777.8	105462	182217	142378	86663.8	44050.1	564277	227329	239093	225529	103500	116372	68150.4	116620	79143.5	84707.3
O08738	Casp6	Caspase-6	CASP6_MOUSE	555286	580338	475133	588381	15732.3	Filtered	7221.55	Filtered	36328.5	8257.72	3734.53	8233.49	Filtered	Filtered	3001.71	Filtered	Filtered	Filtered	Filtered	Filtered	Filtered	Filtered	Filtered	Filtered	256287	334828	234686	294540	13629.8	Filtered	Filtered	Filtered	11088	4342.49	Filtered	Filtered	Filtered	6639.42	Filtered	Filtered	Filtered	Filtered	Filtered	Filtered	Filtered	Filtered
O08739	Ampd3	AMP deaminase 3	AMPD3_MOUSE	Filtered	14195.5	Filtered	Filtered	11274.9	36579	9951.2	13176.6	5948.6	Filtered	Filtered	Filtered	Filtered	Filtered	Filtered	Filtered	42878.4	36417.7	42534.4	14518.3	4808.4	5959.69	Filtered	Filtered	12555.2	Filtered	Filtered	8278.18	34300.4	16783.7	24102.4	10773.5	Filtered	Filtered	Filtered	Filtered	Filtered	Filtered	Filtered	Filtered	37169.2	20311.9	42641	40248	5237.76	6860.02
O08742	Gp5	Platelet glycoprotein V	GPV_MOUSE	Filtered	Filtered	Filtered	Filtered	Filtered	Filtered	Filtered	Filtered	Filtered	Filtered	Filtered	Filtered	Filtered	16681.1	Filtered	Filtered	Filtered	14144.2	Filtered	Filtered	Filtered	5554.82	Filtered	Filtered	Filtered	Filtered	Filtered	Filtered	Filtered	Filtered	Filtered	Filtered	Filtered	Filtered	Filtered	Filtered	Filtered	Filtered	12276.4	10939.1	Filtered	8416.41	4243.05	14642.1	Filtered	Filtered
O08746	Matn2	Matrilin-2	MATN2_MOUSE	Filtered	Filtered	Filtered	Filtered	296587	191099	230526	66106	Filtered	Filtered	Filtered	Filtered	Filtered	Filtered	Filtered	14638.5	187789	224635	186768	70038.5	181295	238707	190042	95261.7	Filtered	Filtered	Filtered	Filtered	347095	179588	241579	203363	Filtered	Filtered	Filtered	Filtered	Filtered	Filtered	Filtered	Filtered	50751.9	233904	201806	223422	207587	296188
O08749	Dld	Dihydrolipoyl dehydrogenase, mitochondrial	DLDH_MOUSE	4104243	4.42502e+06	5365618	4950838	2.438e+06	2148613	1.5793e+06	2.16571e+06	6.79346e+06	4787941	1.84827e+06	4.70734e+06	1.50772e+06	1.60685e+06	468130	865003	308721	273450	291937	221604	197910	198600	243534	197888	3.8548e+06	3.83811e+06	3.74152e+06	3244250	2.27384e+06	1.75733e+06	1.84111e+06	1439762	5922582	5.45461e+06	3603366	1.31322e+06	1.94088e+06	2460187	799274	569243	375746	208281	223228	554394	239478	164918
O08756	Hsd17b10	3-hydroxyacyl-CoA dehydrogenase type-2	HCD2_MOUSE	1.30435e+06	1.47773e+06	1.74392e+06	1.32975e+06	5082216	4915316	3.9236e+06	5453678	928648	737518	434289	836244	459476	341326	179157	376403	1.27289e+06	1.00411e+06	833916	673823	116220	72975.7	192573	161998	2.31379e+06	1.82668e+06	1.73677e+06	1.99557e+06	7.93178e+06	5719488	5.66326e+06	7789805	1671404	1.5709e+06	1.16597e+06	630388	739340	1.19331e+06	356554	282838	2.12615e+06	2.01112e+06	1.19885e+06	1.60268e+06	103980	77704.3
O08759	Ube3a	Ubiquitin-protein ligase E3A	UBE3A_MOUSE	530972	497339	407170	530403	Filtered	Filtered	Filtered	Filtered	Filtered	Filtered	18340.2	Filtered	Filtered	Filtered	Filtered	Filtered	Filtered	Filtered	1117.78	Filtered	Filtered	Filtered	Filtered	Filtered	473187	416542	323108	393610	Filtered	Filtered	Filtered	Filtered	Filtered	Filtered	Filtered	Filtered	Filtered	Filtered	Filtered	Filtered	Filtered	Filtered	Filtered	Filtered	Filtered	Filtered
O08784	Tcof1	Treacle protein	TCOF_MOUSE	128228	52474	86735.4	114797	340358	243689	265155	277720	Filtered	Filtered	Filtered	Filtered	Filtered	64917.5	31453.6	51032.2	219787	189785	194814	105238	126590	207113	117793	135810	188136	220775	57576.1	186408	276825	303635	294577	315241	Filtered	Filtered	31174.3	Filtered	Filtered	53750.3	37920.6	Filtered	131707	103476	110893	215861	113190	153174
O08785	Clock	Circadian locomoter output cycles protein kaput	CLOCK_MOUSE	Filtered	Filtered	Filtered	Filtered	19045.5	45833.8	6810.03	55535.4	Filtered	Filtered	Filtered	Filtered	Filtered	Filtered	Filtered	Filtered	24272.8	27535.9	8477.73	9970.32	Filtered	Filtered	13443.6	13967.9	Filtered	Filtered	Filtered	Filtered	69674.1	51072.1	35763	42563.3	Filtered	Filtered	Filtered	Filtered	Filtered	Filtered	Filtered	Filtered	48164.4	Filtered	19399.3	34350.7	Filtered	Filtered
O08786	Cckar	Cholecystokinin receptor type A	CCKAR_MOUSE	Filtered	Filtered	Filtered	Filtered	Filtered	Filtered	Filtered	Filtered	Filtered	Filtered	Filtered	Filtered	Filtered	Filtered	Filtered	Filtered	Filtered	Filtered	Filtered	Filtered	Filtered	Filtered	Filtered	Filtered	Filtered	Filtered	Filtered	Filtered	Filtered	Filtered	Filtered	Filtered	Filtered	Filtered	Filtered	Filtered	Filtered	Filtered	Filtered	3780.09	Filtered	Filtered	Filtered	13335.7	Filtered	Filtered
O08788	Dctn1	Dynactin subunit 1	DCTN1_MOUSE	480737	554404	413011	425945	1175016	1192633	664086	1.03584e+06	155595	128546	54430.5	135222	120705	79738.4	61574.4	102866	319090	456163	246903	230514	166536	163461	139243	200271	442881	541590	344291	401599	1221749	1.27556e+06	842524	917508	173759	176895	128780	96482.5	189330	170512	170896	66793.4	556774	428661	401818	608372	236401	125517
O08795	Prkcsh	Glucosidase 2 subunit beta	GLU2B_MOUSE	3565385	3771190	3733033	3.69934e+06	1.56974e+06	1.80778e+06	658470	1.96771e+06	4.99061e+06	6317022	2.15492e+06	4609093	2.0849e+06	2.20428e+06	998319	1.57205e+06	446282	460635	301147	186243	68260.7	42438.4	112690	50057.3	4.02517e+06	4.21414e+06	3.04961e+06	3.12348e+06	2.02006e+06	1.72635e+06	1201911	1.46491e+06	8.3679e+06	8.06327e+06	4.04532e+06	3.27001e+06	2.65155e+06	1846686	1.0612e+06	1.39606e+06	442169	431562	329845	907350	74780.8	106383
O08797	Serpinb9	SPI6	O08797_MOUSE	395204	411836	405849	469037	33859.3	7465.04	Filtered	Filtered	25504.2	10507	4398.69	7184.84	8335.33	Filtered	11968.2	Filtered	Filtered	Filtered	Filtered	Filtered	Filtered	Filtered	Filtered	Filtered	301855	336683	316433	282061	34351.1	25260	Filtered	38859.7	Filtered	Filtered	Filtered	Filtered	Filtered	Filtered	Filtered	Filtered	Filtered	Filtered	Filtered	Filtered	Filtered	Filtered
O08804;W4VSP4	Serpinb6b;Serpinb6c	NK13;Serine (Or cysteine) peptidase inhibitor, clade B, member 6C	O08804_MOUSE;W4VSP4_MOUSE	40973.4	26402.5	41057.8	45377.6	Filtered	Filtered	Filtered	Filtered	Filtered	Filtered	Filtered	Filtered	Filtered	Filtered	Filtered	Filtered	Filtered	Filtered	Filtered	Filtered	Filtered	Filtered	Filtered	Filtered	29931.9	53331.1	43646.9	23219.8	Filtered	Filtered	Filtered	Filtered	Filtered	Filtered	Filtered	Filtered	Filtered	Filtered	Filtered	Filtered	Filtered	Filtered	Filtered	Filtered	Filtered	Filtered
O08807	Prdx4	Peroxiredoxin-4	PRDX4_MOUSE	647961	460721	801566	577376	396854	462609	224969	556342	2845945	2.78191e+06	833262	2476323	577068	660673	294092	389254	68422.1	78866.2	69814.7	24606.5	45413.2	10490	46905.7	10052.4	922817	789347	761941	654628	474059	444121	409760	445434	3.42219e+06	3.21715e+06	2.11816e+06	1.49237e+06	465618	604366	311569	438449	94567.4	35962.6	51632.8	151120	60949.9	23661.6
O08808	Diaph1	Protein diaphanous homolog 1	DIAP1_MOUSE	350878	420787	312263	348060	241571	278192	141869	218195	167092	93566.1	43300	97680.5	89508.7	78133.8	20556.3	106179	139835	162030	142377	91906.1	102453	132794	128623	117278	490914	419023	308632	336052	288411	224491	213479	206938	128392	129129	73143.6	81460.2	118813	112269	99138	72464.2	181410	188345	133534	174589	165293	61392.4
O08810	Eftud2	116 kDa U5 small nuclear ribonucleoprotein component	U5S1_MOUSE	980480	1.27251e+06	909751	994770	1313904	1273434	831024	912469	56494.8	51651.2	25497.3	44679.2	43028.7	14259.4	53172.7	61069.4	716032	543417	675276	308590	473632	681570	448576	223423	1.19161e+06	1.22553e+06	968214	827171	1.28854e+06	1.14843e+06	885157	995937	26077.4	40314.4	17844	31945.9	58403.1	58899.9	89127.6	62757.1	461732	398089	484274	658059	546858	571510
O08811	Ercc2	General transcription and DNA repair factor IIH helicase subunit XPD	ERCC2_MOUSE	38986.2	Filtered	22157.3	Filtered	892131	776362	560486	634210	Filtered	Filtered	65573	5998.74	Filtered	64335.8	Filtered	Filtered	281583	230156	223196	119839	42314.3	59485.4	30928.4	31789.6	125972	197103	29595.6	34055.6	915121	709325	559339	643849	17132.7	Filtered	Filtered	Filtered	Filtered	Filtered	16942.2	25515.1	254444	161316	178250	279446	30359.3	72476.2
O08912	Galnt1	Polypeptide N-acetylgalactosaminyltransferase 1	GALT1_MOUSE	Filtered	Filtered	Filtered	Filtered	Filtered	30633	Filtered	Filtered	Filtered	Filtered	Filtered	Filtered	42030.5	29359.1	9283.34	25052.8	Filtered	Filtered	9911.68	Filtered	Filtered	Filtered	Filtered	Filtered	Filtered	Filtered	Filtered	20313.6	36724.9	Filtered	Filtered	36785.4	Filtered	Filtered	Filtered	Filtered	38836.1	28812.7	25517.5	21982.7	Filtered	Filtered	Filtered	Filtered	Filtered	Filtered
O08914	Faah	Fatty-acid amide hydrolase 1	FAAH1_MOUSE	136702	282740	242360	176774	838283	1.06193e+06	808098	1.18281e+06	460482	448001	324124	460940	2.0642e+06	2.02266e+06	973941	1.67588e+06	949320	933648	362007	460227	292621	297841	377967	330290	334096	387480	261759	303675	1.06024e+06	861718	1.12932e+06	858030	1.04429e+06	316478	431647	301370	1.97484e+06	1.47133e+06	1639909	1.73981e+06	1.08515e+06	684793	709683	968085	525283	466050
O08915	Aip	AH receptor-interacting protein	AIP_MOUSE	337885	309504	304490	286442	80081.5	63470.3	38409.1	72071.6	48854.7	39865	20605.1	42250.6	45747.6	23673.2	18252	23591.1	25528.6	12071.3	8760.05	14878.5	14674.5	16052.7	15353.7	48501.7	371031	370780	271318	239374	86686	69438.2	84477.4	75476.3	Filtered	45255.1	39354.6	24961	56050.9	41437.9	57653.2	50197.9	23209.2	8817.39	20575.4	24360.5	30145.5	22276.1
O08917	Flot1	Flotillin-1	FLOT1_MOUSE	161796	132102	77208.9	81848.4	99191.1	103826	23486.5	89274.7	63070.2	187280	56347.4	50295.8	222343	311545	144874	370769	85775.1	74183.4	153224	304158	634512	454158	676824	697966	21133.3	Filtered	42673.9	128992	130331	58726	96400.7	128129	66145.4	108133	62691.9	41039.5	780538	418081	667337	1.13493e+06	215545	185941	218249	129636	828842	1.42941e+06
O08919	Numbl	Numb-like protein	NUMBL_MOUSE	Filtered	Filtered	Filtered	Filtered	488817	408683	201966	380633	Filtered	Filtered	19132.7	Filtered	Filtered	Filtered	Filtered	Filtered	504715	388126	454562	262866	38305.6	Filtered	Filtered	80249.3	Filtered	Filtered	Filtered	Filtered	559810	406148	Filtered	287219	Filtered	Filtered	Filtered	Filtered	29833.6	Filtered	Filtered	58192.8	615259	722725	454397	659510	Filtered	Filtered
O08966	Slc22a1	Solute carrier family 22 member 1	S22A1_MOUSE	265033	289053	309400	375545	211560	245384	137513	289843	482630	361202	300692	486981	4607165	3.23055e+06	2.41567e+06	3.71638e+06	122685	136398	166850	87492.8	34301	18962.3	66068.2	125863	345914	331627	422235	245089	388170	304824	298275	316342	863440	834922	434187	698646	4411558	5692184	3.57572e+06	2.89386e+06	141414	102702	121530	139642	119515	118477
O08967;P63034;Q9QX11	Cyth3;Cyth2;Cyth1	Cytohesin-3;Cytohesin-2;Cytohesin-1	CYH3_MOUSE;CYH2_MOUSE;CYH1_MOUSE	113931	98161.2	112744	51075.1	135664	87210.5	81438.2	93119.7	Filtered	Filtered	Filtered	Filtered	Filtered	Filtered	Filtered	Filtered	100254	91865.7	84310.8	54864.6	Filtered	Filtered	69354	63975.6	Filtered	Filtered	Filtered	Filtered	124720	76591.7	Filtered	102034	Filtered	Filtered	Filtered	Filtered	Filtered	21517.5	27047.6	Filtered	112388	119736	88159.9	123566	76967.3	Filtered
O08992	Sdcbp	Syntenin-1	SDCB1_MOUSE	6846.34	Filtered	20583.7	14693.6	3808.49	Filtered	2194.43	Filtered	Filtered	Filtered	Filtered	Filtered	38606.6	28944.4	20037.4	23574.7	5645.03	8976	7840.97	Filtered	33972.3	28456.6	20984.3	10709.8	36425.6	Filtered	Filtered	8235.62	4608.38	3593.15	4600.12	4494.05	Filtered	Filtered	Filtered	Filtered	60829.9	59618.7	41035.6	27101.1	8707.61	Filtered	8872.45	15505.1	47454.5	21557.1
O08999	Ltbp2	Latent-transforming growth factor beta-binding protein 2	LTBP2_MOUSE	Filtered	Filtered	Filtered	Filtered	Filtered	Filtered	Filtered	Filtered	Filtered	Filtered	Filtered	Filtered	Filtered	Filtered	Filtered	Filtered	28009.2	21196.2	Filtered	Filtered	137967	131652	70478.1	47246.7	Filtered	Filtered	Filtered	Filtered	Filtered	Filtered	Filtered	Filtered	Filtered	Filtered	Filtered	Filtered	Filtered	Filtered	Filtered	Filtered	Filtered	32089	16316.2	12090.7	66612.9	137568
O09005	Degs1	Sphingolipid delta(4)-desaturase DES1	DEGS1_MOUSE	Filtered	Filtered	Filtered	Filtered	Filtered	65779	Filtered	56398.3	Filtered	Filtered	Filtered	Filtered	97358.2	72726.9	41773	52029.8	Filtered	Filtered	15111.8	Filtered	Filtered	Filtered	Filtered	Filtered	Filtered	Filtered	Filtered	Filtered	Filtered	Filtered	Filtered	Filtered	Filtered	Filtered	Filtered	Filtered	57664	33633.1	68936.2	68451.2	Filtered	10562	20754.6	17188.6	Filtered	Filtered
O09012	Pex5	Peroxisomal targeting signal 1 receptor	PEX5_MOUSE	796125	932523	749909	839339	268239	301732	95181.7	433437	229977	192938	111714	194095	358054	313717	164850	221666	284595	257502	197451	158680	175463	250386	256497	261708	982387	859258	712494	690253	379025	133669	239538	257471	180989	213025	212795	116206	476109	276929	268613	207967	232233	290769	200473	297045	284872	231675
O09043	Napsa	Napsin-A	NAPSA_MOUSE	46421.1	71089.6	55789.6	41551	Filtered	61736.3	25453.3	60439.9	161126	117785	72004.1	176934	36961.3	61640.7	15440.7	45447.6	Filtered	Filtered	Filtered	Filtered	Filtered	Filtered	39314.2	Filtered	Filtered	Filtered	Filtered	Filtered	101320	Filtered	30358.4	28128.4	77436.7	68506.2	52174.9	95226.2	39319	Filtered	Filtered	18074.2	16471.9	Filtered	Filtered	Filtered	Filtered	Filtered
O09044	Snap23	Synaptosomal-associated protein 23	SNP23_MOUSE	155351	184695	210286	198870	233435	214605	174254	251243	180053	165758	111462	187332	2784480	1.75999e+06	1.88769e+06	1.98529e+06	241154	263251	190822	138488	147339	181457	329921	151091	174966	180838	263033	203506	339449	281354	202132	265275	280323	286554	220147	157068	2825926	3.24463e+06	2.46578e+06	2.66318e+06	212607	327181	199228	296660	239561	241819
O09061	Psmb1	Proteasome subunit beta type-1	PSB1_MOUSE	1.42904e+06	1169345	913237	1.50001e+06	244424	147229	100348	124117	119757	117779	61965.4	131760	139684	117631	73484.6	115740	43132.4	52032.1	48651.1	Filtered	35953.9	43312.7	Filtered	36563.6	1.62956e+06	1.92518e+06	1.65352e+06	1.41315e+06	223001	240926	189043	243112	234950	Filtered	171513	146419	276017	232708	203971	161895	49911.8	95810.3	70745.5	102961	76749.2	65301.4
O09106	Hdac1	Histone deacetylase 1	HDAC1_MOUSE	43699.4	85525.5	62830.9	91051.6	175852	161875	131001	124002	5326.62	NaN	2876.98	6802.2	Filtered	7105.61	Filtered	Filtered	41040.1	67083.3	59638.5	22435.7	23934.4	23971.1	38702.2	21389.8	38666.7	63694.7	77885	62581.5	144920	166014	142850	169401	NaN	3318.67	11723.9	13625.1	Filtered	Filtered	9140.04	Filtered	38248.5	67854.4	63496.2	85748.7	22091.5	14528.6
O09110	Map2k3	Dual specificity mitogen-activated protein kinase kinase 3	MP2K3_MOUSE	248372	286497	250267	277261	31818.4	35300.9	12163	20345.6	11343.8	5446.24	1110.07	2960.7	4256.34	1841.25	1580.5	5058.01	3886.32	5225.77	2045.36	Filtered	6077.99	14932.5	13546.2	12827.5	303868	218048	204827	164750	50941	36301.3	22786.2	54076.9	4761.47	6056.03	1554.84	Filtered	4239.56	5622.15	5237.47	3925.26	3888.4	Filtered	Filtered	5976.21	10516.2	17217.6
O09111	Ndufb11	NADH dehydrogenase [ubiquinone] 1 beta subcomplex subunit 11, mitochondrial	NDUBB_MOUSE	Filtered	Filtered	Filtered	Filtered	1.12081e+06	1441544	685373	1.48094e+06	89604.3	75350.1	72198.1	106810	6039827	4708885	2.1756e+06	3661503	511123	573950	429887	287013	138679	18561.2	71663.7	146269	Filtered	Filtered	Filtered	Filtered	1.4083e+06	1305820	1175662	1.18296e+06	102285	218354	155156	113646	3.79162e+06	6.01296e+06	2.43463e+06	2389693	640428	738065	490753	922216	38780.1	Filtered
O09117	Sypl1	Synaptophysin-like protein 1	SYPL1_MOUSE	19982.3	29521.4	23003	26319.3	15970.5	10665	12320.3	11298.1	9916.3	6239.98	Filtered	5639.85	106788	52120.8	72653.2	56325	3913.39	6059.52	4128.56	Filtered	Filtered	Filtered	Filtered	Filtered	26340.6	23970.2	Filtered	23654.7	28768.8	11390.2	10018.8	14768.7	Filtered	6604.39	3156.07	2464.46	50772.1	73536.9	38586.6	43802.5	3523.77	Filtered	2213.01	9049.35	Filtered	Filtered
O09131	Gsto1	Glutathione S-transferase omega-1	GSTO1_MOUSE	27759008	24170296	24836340	34676168	994797	644258	367597	645275	2.6785e+06	1.23738e+06	551961	1.13181e+06	806503	540176	355891	514728	82664.9	56003	44787.6	45267.2	Filtered	46956.3	45252.2	Filtered	33817880	30212018	27276942	31876448	881052	700539	617190	1.09092e+06	2.5152e+06	2.08877e+06	1.27637e+06	793094	1.13752e+06	1.44609e+06	687652	844755	51865.8	12533.9	49951.7	61852.1	75302.6	87738.4
O09158	Cyp3a25	Cytochrome P450 3A25	CP3AP_MOUSE	78859.1	103033	109693	91644.5	311818	416830	173129	394961	84549.3	77919.2	21473.6	76510.1	168536	229863	101637	167578	496953	465572	330841	213188	60814.9	111749	107281	115793	87738	93672.4	113080	79192.6	462050	337616	245691	344709	80212.8	76635.5	72521.3	37546.9	275745	278641	177091	189828	417954	336086	361497	534701	111432	150583
O09159	Man2b1	Lysosomal alpha-mannosidase	MA2B1_MOUSE	1.41899e+06	1380525	1.31848e+06	1.44697e+06	761674	594941	466350	647930	213052	200329	121354	187364	255916	138840	79818.9	104735	215673	135094	130791	39333.6	22759.8	18414.9	Filtered	26496.2	1.28845e+06	1.1578e+06	1.05858e+06	1.03012e+06	781671	601288	605481	783069	244353	257991	189170	170830	238437	293089	195208	185300	267820	250297	161588	294353	31311	63276.2
O09161	Casq2	Calsequestrin-2	CASQ2_MOUSE	24549.6	Filtered	Filtered	Filtered	26397.7	70320.8	Filtered	Filtered	Filtered	Filtered	Filtered	Filtered	Filtered	113918	4712.33	Filtered	6279.48	387960	9835.9	Filtered	Filtered	56884.8	Filtered	Filtered	Filtered	Filtered	Filtered	Filtered	Filtered	26592.8	Filtered	14675	Filtered	Filtered	9558.27	Filtered	38903.3	39946.5	Filtered	Filtered	Filtered	Filtered	Filtered	96003.8	2881.53	Filtered
O09164	Sod3	Extracellular superoxide dismutase [Cu-Zn]	SODE_MOUSE	443156	385450	410344	408438	249148	277068	238756	181581	29767.3	34871.4	61391.5	49347.5	35889.5	29170.1	26275	29231.9	199835	158363	166274	40050	Filtered	Filtered	5292.14	Filtered	592015	296567	242312	90052.2	478566	319081	197595	262110	115991	25093.2	24136.9	55836.9	142487	35743.3	26496.1	47575.7	332257	289693	139209	204982	Filtered	Filtered
O09165	Casq1	Calsequestrin-1	CASQ1_MOUSE	Filtered	Filtered	Filtered	Filtered	Filtered	Filtered	Filtered	Filtered	Filtered	Filtered	Filtered	Filtered	Filtered	Filtered	Filtered	Filtered	Filtered	29354.1	Filtered	Filtered	Filtered	Filtered	Filtered	Filtered	Filtered	Filtered	Filtered	Filtered	Filtered	Filtered	Filtered	Filtered	Filtered	Filtered	Filtered	Filtered	Filtered	Filtered	Filtered	Filtered	Filtered	Filtered	Filtered	Filtered	Filtered	Filtered
O09167	Rpl21	60S ribosomal protein L21	RL21_MOUSE	183703	149861	145830	213140	6.09748e+06	5912059	4934125	5387728	191933	242009	90570.5	222009	1.98687e+06	2.15471e+06	561886	1.97347e+06	1.83031e+06	2.62396e+06	2.13446e+06	1.27564e+06	209850	242814	253927	274510	186715	287560	241426	163266	4.42788e+06	4.15339e+06	5235448	5549287	203075	270294	212467	119794	1.6204e+06	2.5713e+06	1.02623e+06	569124	2.96705e+06	1.96339e+06	2.2196e+06	2.81283e+06	309423	155505
O09172	Gclm	Glutamate--cysteine ligase regulatory subunit	GSH0_MOUSE	559388	894714	668495	833965	78451	83393.4	64816	184972	104763	100478	147609	108767	26510.3	21016.4	62115.1	92247.2	45673.3	87452	52993.4	53879.6	25270	Filtered	48940.7	49232.2	807372	1.07938e+06	758403	1.02527e+06	42023.5	89697.2	187125	60259.2	25536.9	107216	129160	212446	8711.78	49642.7	99057.3	74646.3	52087.8	19985.3	13298.1	108103	31098.6	Filtered
O09173	Hgd	Homogentisate 1,2-dioxygenase	HGD_MOUSE	13525056	14114525	19837610	13721829	1.0426e+06	612721	534693	666565	1.23317e+06	662664	506501	754942	410083	249261	178134	251426	178742	224908	149518	130236	83156.9	53990	103039	114773	12106892	11478617	16896024	11083428	1.01505e+06	869525	629254	1.41459e+06	1464577	1.36043e+06	793316	844704	610962	597988	293400	337152	184850	304484	144158	232363	127398	73153.4
O09174	Amacr	Alpha-methylacyl-CoA racemase	AMACR_MOUSE	5.81291e+06	6.44304e+06	5.22669e+06	6.79789e+06	1.69158e+06	1.52138e+06	683020	1.85713e+06	8660985	6450726	1.68286e+06	4687514	671893	785358	169054	277507	49284	63734.2	29997.5	40354.7	Filtered	Filtered	16623.9	23392.7	7.28617e+06	5786091	5758805	5.36704e+06	1.96888e+06	1.76234e+06	1.40114e+06	1.03316e+06	8645321	9897669	4.36688e+06	2485836	1.02751e+06	1.47853e+06	481983	506230	92606.4	83916.9	66239.1	120676	Filtered	Filtered
O35074	Ptgis	Prostacyclin synthase	PTGIS_MOUSE	Filtered	20635.4	Filtered	Filtered	30109.2	64483.9	47418.9	27613.5	38375.1	13478.8	20181.1	Filtered	577460	388652	332710	152547	84060.3	85185.6	50598.8	36851.9	77806.3	88246.4	62098	31482.5	Filtered	Filtered	13933.6	Filtered	45186.4	65167.1	49053.2	81373.5	27212.2	28545.3	47182.5	10490.7	579356	522782	402983	564264	95443.8	74683.6	73803.5	219249	38710.9	182622
O35075	Dscr3	Down syndrome critical region protein 3 homolog	DSCR3_MOUSE	195660	168049	261397	200471	723021	602457	421882	533153	44193.3	51486.6	12258.3	8180.65	Filtered	Filtered	5358.13	4462.37	185576	140852	104386	Filtered	43280.4	34041.5	59008.8	74960.3	204204	197842	225037	87807.2	566059	638265	578896	538111	11773.9	107186	37511.1	Filtered	Filtered	53021.5	11076.6	Filtered	189294	28425.6	100467	13221.8	87004.7	67648.2
O35083	Agpat1	1-acyl-sn-glycerol-3-phosphate acyltransferase alpha	PLCA_MOUSE	Filtered	45203.5	Filtered	Filtered	136643	132437	Filtered	48871.8	17726.3	14351.4	4862.35	15331.8	63371.5	182512	139048	68804.2	144110	95263.5	79634.7	37076.2	34554	35982.1	56868.5	32169.4	21407.8	74190.9	75570.4	Filtered	137442	115694	46056.1	41129.9	26672.6	28025.4	16360.4	Filtered	231472	59653.8	104708	104730	146649	112230	99404	172703	55368.4	74510.5
O35114	Scarb2	Lysosome membrane protein 2	SCRB2_MOUSE	318134	533599	304121	422608	286670	228148	78217.9	244793	189503	149780	63818.1	152240	1.52245e+06	892240	848036	708634	50600	48726.3	41808.1	13819.3	49658.9	25451.1	43922.7	15646	414359	576336	432138	455946	359859	334217	199009	259364	258003	271927	159437	143177	1.37391e+06	1.50863e+06	932759	824683	66539	56402.4	38057.4	132182	67647.5	55725
O35127	Grcc10	Protein C10	C10_MOUSE	218490	195413	134450	202586	55586.2	46507.7	28055.2	39249.2	Filtered	Filtered	Filtered	Filtered	Filtered	Filtered	Filtered	Filtered	13592.7	10683.4	5034.09	Filtered	24006.8	Filtered	24064.9	15900.9	232092	210062	107728	213139	72739	63402.6	31705.9	55658.1	Filtered	Filtered	Filtered	Filtered	38349	13922.1	25536.7	Filtered	23596.5	19413.3	Filtered	25552.6	Filtered	32846
O35129	Phb2	Prohibitin-2	PHB2_MOUSE	634345	553117	583235	886696	5780024	6237278	3.69579e+06	7852272	202116	170667	173251	286530	14150827	10948206	3934258	10274160	3.90046e+06	5.16932e+06	3.28561e+06	1.492e+06	1.86754e+06	1.07803e+06	2.34106e+06	1.91669e+06	742850	1.21022e+06	298409	1.15679e+06	5877693	5512062	5017616	6.38297e+06	266952	641372	424256	272739	12880259	15998978	7480115	5.34021e+06	6777255	7.33739e+06	2.63104e+06	7503777	2.26985e+06	2.29441e+06
O35130	Emg1	Ribosomal RNA small subunit methyltransferase NEP1	NEP1_MOUSE	Filtered	Filtered	Filtered	Filtered	368194	334155	259679	290701	Filtered	Filtered	Filtered	Filtered	Filtered	Filtered	Filtered	Filtered	198902	290988	217548	158525	Filtered	38682.3	45744.4	38595.4	Filtered	Filtered	Filtered	Filtered	384485	267647	367883	332450	Filtered	Filtered	Filtered	Filtered	Filtered	Filtered	Filtered	Filtered	270724	190851	170326	281177	Filtered	Filtered
O35134	Polr1a	DNA-directed RNA polymerase I subunit RPA1	RPA1_MOUSE	140612	26887.1	Filtered	254437	141565	39243.2	21620.5	106072	Filtered	Filtered	Filtered	Filtered	Filtered	Filtered	Filtered	Filtered	130345	127615	111104	24000.7	Filtered	Filtered	Filtered	Filtered	Filtered	Filtered	11785.9	Filtered	193446	161200	161327	17474.6	Filtered	Filtered	Filtered	Filtered	Filtered	Filtered	Filtered	Filtered	119695	64853.1	81317	105269	Filtered	Filtered
O35143	ATP5IF1	ATPase inhibitor, mitochondrial	ATIF1_MOUSE	126358	77278.4	390939	319988	879863	846897	736742	539840	93309.3	101333	59261.4	54383	90958.6	70947.9	37645.3	25181.1	442968	727157	607238	223297	133663	165424	271907	180706	86581.8	186258	677059	133057	950363	766063	651668	854682	80754.2	127860	76643.1	31674.1	94572.7	85933	98148.7	36121.1	570174	295633	296226	726077	13526.3	9973.91
O35144	Terf2	Telomeric repeat-binding factor 2	TERF2_MOUSE	Filtered	Filtered	Filtered	2450.33	79041.8	82842.5	58759.4	63783.1	Filtered	Filtered	Filtered	Filtered	Filtered	Filtered	Filtered	Filtered	37240.8	38353.9	27267	Filtered	Filtered	Filtered	Filtered	Filtered	Filtered	690.626	1994.67	Filtered	80699.9	75470.8	48035.9	76185.6	Filtered	Filtered	Filtered	Filtered	Filtered	Filtered	Filtered	Filtered	25915.1	29025.3	29970.3	49365.6	Filtered	Filtered
O35166	Gosr2	Golgi SNAP receptor complex member 2	GOSR2_MOUSE	143811	139713	137425	140012	53814.4	76958.5	10569.1	106945	63975.5	36908.8	8731.67	51447.7	82543.6	126691	40383.3	114216	61006.5	65542.5	50445.6	23539.6	7735.51	23345.4	18647.8	29533.4	185473	206553	93980.5	136654	116832	162861	12001.1	80263.3	86906	70234.3	45017.4	13515.6	180686	227289	98020.5	71564.1	80443	109162	40972.4	124381	12141.1	34990.1
O35206	Col15a1	Collagen alpha-1(XV) chain	COFA1_MOUSE	37213.7	Filtered	Filtered	71327.4	329608	1.05834e+06	629381	1.01358e+06	133125	96041.4	24742	30480.1	766476	771519	22825.3	528025	732789	624043	342318	254482	778538	958608	759865	387283	Filtered	Filtered	234519	Filtered	1.34074e+06	1.0422e+06	339145	1.15255e+06	493842	437718	131990	96978.9	973577	312702	528673	459034	575410	749987	553778	873290	1.00251e+06	813145
O35215	Ddt	D-dopachrome decarboxylase	DOPD_MOUSE	2.38572e+06	4.17972e+06	3503880	3.4591e+06	420062	269085	324751	310088	728190	563723	520842	434382	420424	201201	392716	330411	58813.6	95384	97253.7	111470	8037.97	23246.9	41858.4	29168	5.24455e+06	2803595	4034937	2.83152e+06	502861	349923	339039	457609	575716	388507	542527	723740	350911	128775	238365	351867	83642.2	67883.3	116397	133276	50924.4	8161.64
O35216	Cenpa	Histone H3-like centromeric protein A	CENPA_MOUSE	Filtered	Filtered	Filtered	Filtered	Filtered	Filtered	Filtered	Filtered	Filtered	Filtered	Filtered	Filtered	Filtered	Filtered	Filtered	Filtered	9030.72	3171.18	Filtered	5131.07	Filtered	Filtered	Filtered	Filtered	Filtered	Filtered	Filtered	Filtered	Filtered	Filtered	Filtered	Filtered	Filtered	Filtered	Filtered	Filtered	Filtered	Filtered	Filtered	Filtered	6523.48	Filtered	6958.6	5939.69	Filtered	Filtered
O35226	Psmd4	26S proteasome non-ATPase regulatory subunit 4	PSMD4_MOUSE	4475190	3684378	3.77933e+06	4500826	91481184	80757216	63307968	78003072	2658365	2416911	1.28755e+06	2.54435e+06	10501336	8172406	2.56643e+06	6.00027e+06	38145972	45971764	36808980	22386044	1.09782e+06	914588	681200	392284	4.28207e+06	5.05969e+06	4283114	5122958	77444168	54022196	68509448	69571232	3.56109e+06	3.93332e+06	2.6838e+06	1.24938e+06	11938126	4.90783e+06	5.05428e+06	2331564	55238504	61224144	38808256	61720692	752330	872552
O35231	Kifc3	Kinesin-like protein KIFC3	KIFC3_MOUSE	101258	113354	114244	73012.5	220758	202422	220664	197341	69548.1	52595.4	28850.6	27629.5	18330.6	19432.9	15057.9	13777.6	174107	153154	264522	98668	50884.5	116961	116881	111339	73549	66084.1	72678.1	Filtered	296015	208359	208137	219249	26318.5	20292.4	26020.8	18559.8	Filtered	12637.3	Filtered	8725.6	338220	203732	257505	401255	83331.9	116563
O35239	Ptpn9	Tyrosine-protein phosphatase non-receptor type 9	PTN9_MOUSE	107384	182098	119608	126210	178867	162502	79795.7	131687	96664.2	52922.3	33240.7	51302.2	Filtered	Filtered	17955.1	32326.9	55127.4	52815.9	50655.5	33130.9	12457	18040.9	28720.1	42785.4	35312.7	136218	141925	110469	199629	151353	114290	142949	77120.2	74061.3	60708.1	16618.6	30373.1	Filtered	Filtered	25993.4	48813.7	Filtered	39386.8	71036.1	Filtered	19553.7
O35245	Pkd2	Polycystin-2	PKD2_MOUSE	Filtered	Filtered	Filtered	Filtered	Filtered	Filtered	Filtered	Filtered	Filtered	Filtered	Filtered	Filtered	32712.9	31898.7	19601	19880.5	17335.3	23646.6	Filtered	14163.6	Filtered	Filtered	23465.1	21246.7	Filtered	Filtered	Filtered	Filtered	Filtered	Filtered	Filtered	Filtered	Filtered	Filtered	Filtered	Filtered	31469.8	Filtered	28863.1	32888.5	Filtered	16664.7	14370.5	Filtered	35993	Filtered
O35250	Exoc7	Exocyst complex component 7	EXOC7_MOUSE	45038.9	90290.7	395751	489198	554742	464892	407269	393892	101609	65290.3	98862.3	37058.3	72482.5	65568.9	29707.2	48310.7	257355	287608	282205	121000	39918	51088.9	64948.4	58039.9	67284.8	44998.6	615100	595502	632903	494175	471063	305418	41224.1	16766.9	416628	195663	151549	193923	53690.8	49065.4	208765	304495	186552	351879	70294.5	68128.3
O35261	E2f3	Transcription factor E2F3	E2F3_MOUSE	Filtered	Filtered	Filtered	Filtered	3648.25	4852.35	Filtered	2359.1	Filtered	Filtered	Filtered	Filtered	Filtered	Filtered	Filtered	Filtered	2138.04	1034.21	Filtered	Filtered	Filtered	Filtered	Filtered	Filtered	Filtered	Filtered	Filtered	Filtered	Filtered	Filtered	Filtered	3225.66	Filtered	Filtered	Filtered	Filtered	Filtered	Filtered	Filtered	Filtered	3836.77	1931.29	Filtered	5530.45	Filtered	Filtered
O35286	Dhx15	Pre-mRNA-splicing factor ATP-dependent RNA helicase DHX15	DHX15_MOUSE	445686	613613	588047	410215	568988	394187	383324	378435	115227	50506.3	9034.53	58503.5	9864.46	Filtered	13399	37071.3	404582	421093	325401	193805	233366	332574	293307	214416	386138	436173	671081	294572	646543	541522	506650	565441	47655.4	51036.7	15130.3	43381.7	138404	22481.6	79437.9	68740.6	247855	141090	282092	377797	263039	320556
O35295	Purb	Transcriptional activator protein Pur-beta	PURB_MOUSE	170790	267469	200002	235707	390142	438850	346198	325965	35182	32059.2	18851.8	20336.4	18653.7	26629.2	11970	11034.6	284834	398290	281759	160612	Filtered	Filtered	2116.3	Filtered	257873	243427	207280	209571	359714	393839	353101	322687	36305.5	34768.8	22299	18865	19483	26609.1	13330	3030.73	398188	551311	275756	472342	10196.7	17366.2
O35309	Nmi	N-myc-interactor	NMI_MOUSE	178355	267445	225324	159543	634568	587495	360638	585167	15646	16154.8	8968.7	113849	Filtered	Filtered	Filtered	Filtered	60227.2	43921.2	66096	11276.9	Filtered	3749.33	Filtered	Filtered	151500	209499	280440	235979	735514	733861	437912	469251	43425.6	17785.5	Filtered	7283.16	Filtered	18792.4	6999.11	15124.4	122302	91727.3	64480.7	130313	Filtered	Filtered
O35316	Slc6a6	Sodium- and chloride-dependent taurine transporter	SC6A6_MOUSE	3632.26	3453.92	5227.73	4207.51	Filtered	Filtered	Filtered	Filtered	5159.78	3540.77	Filtered	Filtered	31338.7	27377	28812.1	15093	Filtered	Filtered	Filtered	Filtered	76557.1	Filtered	Filtered	59646.1	Filtered	Filtered	2146.23	3288.93	809.213	Filtered	Filtered	Filtered	6270.76	4490.29	2398.62	2820.61	45901	56923.4	38463.9	38103.5	Filtered	4254.18	Filtered	3272.2	Filtered	Filtered
O35326	Srsf5	Serine/arginine-rich splicing factor 5	SRSF5_MOUSE	91035.5	95327	118360	99034.3	75714.3	78918.7	17157.4	21915.8	Filtered	24353.2	11558.5	Filtered	Filtered	Filtered	10822.4	Filtered	58864.8	49769.9	28182.6	22856.9	6621.11	27671.4	5210.46	25812.8	88604.2	143772	64530.9	72092.9	94972.8	89648.6	49423.4	62132	Filtered	Filtered	Filtered	Filtered	Filtered	Filtered	2872.54	4430.07	31671.4	35385.3	38212.3	59939.8	18634.7	31667.2
O35344	Kpna3	Importin subunit alpha-4	IMA4_MOUSE	180718	199348	202109	184881	110795	118324	71496.5	81551.3	56067.5	45219.8	19544.4	45450	19092.2	24551.6	10949.8	42113.7	84615.9	63118.9	52891	42432.6	23209.8	16731.5	36031.5	189435	151152	201073	171031	151769	106782	99408.6	86283	85413.8	31302	25890.3	27985.9	33661.1	19414.2	11798.4	33055.3	33013.2	53613.9	49991.3	113314	84623.7	253463	33240.8
O35350	Capn1	Calpain-1 catalytic subunit	CAN1_MOUSE	430120	690140	359532	443085	279669	342264	217709	299921	147024	128419	140078	113891	183363	67146.6	35424.5	50750.2	89066.2	69729.6	83606.1	55169.2	60533.8	120856	65290	9199.85	578599	628639	472124	455484	353384	337502	226456	271734	208374	219468	171483	167166	171027	84648.7	98453.9	91641.4	138768	78836.3	123239	141172	111860	123432
O35379	Abcc1	Multidrug resistance-associated protein 1	MRP1_MOUSE	Filtered	Filtered	Filtered	Filtered	Filtered	Filtered	Filtered	Filtered	Filtered	Filtered	Filtered	Filtered	13587.8	Filtered	6562.85	8166.14	Filtered	Filtered	Filtered	Filtered	Filtered	Filtered	Filtered	Filtered	Filtered	Filtered	Filtered	Filtered	Filtered	Filtered	Filtered	Filtered	Filtered	Filtered	Filtered	Filtered	14778	12681.7	15004.4	14034.5	Filtered	Filtered	Filtered	Filtered	Filtered	Filtered
O35381	Anp32a	Acidic leucine-rich nuclear phosphoprotein 32 family member A	AN32A_MOUSE	120903	34449.6	126390	106791	546962	496598	721739	295982	NaN	NaN	NaN	Filtered	NaN	Filtered	NaN	Filtered	51273.9	38451.7	36171.5	NaN	NaN	Filtered	Filtered	NaN	42445.1	40367.5	36210.1	47601.9	363904	278763	249461	468455	Filtered	NaN	NaN	NaN	Filtered	NaN	Filtered	Filtered	41235.3	45506.2	28859.5	67106.6	NaN	NaN
O35382	Exoc4	Exocyst complex component 4	EXOC4_MOUSE	Filtered	34212.6	20690.2	32002.6	392482	342719	288323	299581	65527.2	57093.3	15514.8	42637.1	37149	28751.1	23174.5	47576.3	182088	168157	171449	98463.2	72329.7	80081.4	86006.8	94154.4	67505.8	61462.2	62524.9	32219	518991	493099	442413	378203	44212.9	37174.4	27672.1	29073.3	82081.1	51702.2	81461.2	53335.2	277277	250354	204674	265847	126886	128255
O35386	Phyh	Phytanoyl-CoA dioxygenase, peroxisomal	PAHX_MOUSE	3.62892e+06	3.68026e+06	3.83847e+06	3.69199e+06	1.25737e+06	849211	416691	767193	3.88996e+06	3.20947e+06	836300	2.19314e+06	340613	202038	101072	133041	143022	100748	81938	44903	3879.47	6866.56	Filtered	7055.14	5352150	3.42074e+06	3.26701e+06	3.7906e+06	1.5468e+06	988608	733403	927664	4379279	4329788	1.83754e+06	1.56805e+06	310352	388966	193653	261358	222906	162120	78885.8	295860	60864.3	4872.05
O35387	Hax1	HCLS1-associated protein X-1	HAX1_MOUSE	19447.1	21076	15281.8	22031.6	167229	153383	86342.3	182756	132002	85093.8	48735.6	88431.9	268675	222237	102696	186832	120316	63806.7	61146.6	44617.5	39453.3	51913.7	69614.2	69007.5	23402.1	28805.7	16579.6	19375	192601	171398	103295	169734	138013	121214	94847.1	66560.6	284627	301150	232871	267642	113678	126242	63118.1	122944	93575.3	46790.5
O35405	Pld3	Phospholipase D3	PLD3_MOUSE	315325	334553	275631	302776	200338	26981.2	61940.3	Filtered	32953.3	24871.1	12308.1	14435.5	10510.6	Filtered	Filtered	Filtered	4888.29	Filtered	Filtered	Filtered	Filtered	13634.1	Filtered	Filtered	410392	391401	346565	311134	52921.8	50461.5	122392	201949	55461.9	62191.7	28270	25011.4	98234.6	91226.2	46024.4	22978.6	49329.1	56161.5	Filtered	Filtered	Filtered	Filtered
O35423	Agxt	Serine--pyruvate aminotransferase, mitochondrial	SPYA_MOUSE	2.77554e+06	2.96972e+06	3.06449e+06	3.52729e+06	501563	596057	196485	373521	1.24849e+06	1301980	557695	944407	159179	269076	76627.1	118089	52470.7	60476.9	46838.9	105183	Filtered	10270.7	40159.7	33169.6	2.75856e+06	2.29918e+06	2.27131e+06	2.66882e+06	703588	633701	244477	187932	1.02847e+06	1.27985e+06	940723	757214	150299	343510	80776.2	67683.3	54880.5	62237.1	22031.7	48623.6	74258.2	35257.5
O35425	Bok	Bcl-2-related ovarian killer protein	BOK_MOUSE	Filtered	Filtered	Filtered	Filtered	Filtered	Filtered	Filtered	Filtered	Filtered	Filtered	Filtered	Filtered	Filtered	Filtered	Filtered	Filtered	85098.2	84337.8	86716.4	35836.6	Filtered	Filtered	Filtered	Filtered	Filtered	Filtered	Filtered	Filtered	Filtered	Filtered	Filtered	Filtered	Filtered	Filtered	Filtered	Filtered	Filtered	Filtered	Filtered	Filtered	121393	73913.1	76644.1	140176	27623.5	30503.5
O35435	Dhodh	Dihydroorotate dehydrogenase (quinone), mitochondrial	PYRD_MOUSE	Filtered	Filtered	Filtered	Filtered	223507	268549	127759	350519	135670	108020	29676.1	97489.6	941314	826489	375758	470589	213113	157270	100659	81379.4	37199.4	22217.1	35566.9	43455.1	Filtered	Filtered	Filtered	32621.3	252848	207521	214898	274310	98070.4	83013.6	93645.2	46217.1	1.27689e+06	408773	536984	765690	191191	227645	120060	214927	56801.7	78562.9
O35448	Ppt2	Lysosomal thioesterase PPT2	PPT2_MOUSE	327334	314959	246363	286838	19452.2	24779.2	5644.31	Filtered	31991.7	32630.2	13893.2	25673.6	34137.1	17477.4	4222.23	12944.7	Filtered	Filtered	Filtered	Filtered	Filtered	Filtered	Filtered	Filtered	434032	361421	293857	356723	28946.6	37189.9	14533.6	26217.3	54131.8	60796.2	35867.4	Filtered	33790.8	40230.8	17337.3	25137.3	Filtered	Filtered	Filtered	Filtered	Filtered	Filtered
O35452	Tnxb	Tenascin X	O35452_MOUSE	242669	277214	369134	176347	5.31625e+06	3.56543e+06	4337802	2.56202e+06	142420	136069	91936.1	50374.9	218431	80722.4	294319	54602.7	9743482	7645182	9565899	2264583	3687410	5.28402e+06	5.28462e+06	3.0773e+06	230643	244495	263848	178986	3.52465e+06	3.67244e+06	3.586e+06	4.19627e+06	143228	134352	102671	93520.7	88060.5	108638	203073	161737	7764182	6.69954e+06	6.7846e+06	8567709	3.84503e+06	5.12487e+06
O35453	Hpn	Serine protease hepsin	HEPS_MOUSE	211001	262537	188514	223209	141612	113987	72595.8	130606	126822	97485.2	56183.9	92465.5	1.27472e+06	646275	563559	722262	82509.4	106261	112083	26212	11073.8	9251.48	22097.5	19011.2	42783	159804	210260	148871	179866	123609	104323	173272	129740	146999	85670.5	97463	902750	1.47329e+06	683006	616954	144505	134143	76877.2	159127	21201.2	11136
O35459	Ech1	Delta(3,5)-Delta(2,4)-dienoyl-CoA isomerase, mitochondrial	ECH1_MOUSE	511039	549031	752286	753843	3.22309e+06	2489101	1738400	3.0688e+06	1017628	638102	224753	631106	511140	429214	105673	256765	415745	404650	240046	189147	52492	50969	60547.1	40131.3	422493	465759	410207	510876	2.81282e+06	1.622e+06	1.67914e+06	2.23775e+06	843877	638767	419795	208011	483303	640388	193426	128839	628510	698621	397260	502812	49813.7	53438.5
O35465	Fkbp8	Peptidyl-prolyl cis-trans isomerase FKBP8	FKBP8_MOUSE	115934	151328	108682	104312	360395	410615	191552	469150	116323	107286	59782.9	102217	876950	738711	373301	627809	431610	427459	296619	205896	85546.1	111123	87230.6	129797	124928	80633.2	63140.9	90863	353542	337737	276702	324816	91284.4	94997	87337.8	56716.7	848877	791857	639440	607375	172790	485181	350956	298348	131201	120905
O35488	Slc27a2	Very long-chain acyl-CoA synthetase	S27A2_MOUSE	2.62533e+06	4.08359e+06	3.13398e+06	3469567	9714461	11799298	5083105	12722965	3521981	2972714	1536355	3.21163e+06	12561105	7121779	4.82318e+06	11333684	13263934	15668852	7170195	7675650	1.90569e+06	2692573	2.98037e+06	3.89306e+06	3.47084e+06	4.27241e+06	2.80141e+06	3.7707e+06	14287580	11363908	7628882	8625569	3197039	3.55602e+06	2.49042e+06	2.17743e+06	14841190	13961656	7462125	5.74342e+06	15037321	7.97748e+06	7524607	14268081	2.18875e+06	3562917
O35490	Bhmt	Betaine--homocysteine S-methyltransferase 1	BHMT1_MOUSE	25639580	25360576	33621164	33073652	1.84178e+06	1.29133e+06	1.89794e+06	1323622	2.79467e+06	1.66766e+06	1.75382e+06	2.13505e+06	836119	937307	846074	1.04532e+06	313682	464181	640274	351836	230045	426852	516795	203786	39954716	36653488	30934724	31634094	1.91445e+06	1.86667e+06	1.28862e+06	2.76267e+06	2.35134e+06	2.08738e+06	2.20229e+06	2.65452e+06	1368019	2.15368e+06	821970	1.18038e+06	636874	857815	420236	694921	503997	329582
O35516	Notch2	Neurogenic locus notch homolog protein 2	NOTC2_MOUSE	Filtered	Filtered	Filtered	Filtered	10565.8	Filtered	Filtered	6755.6	24156.9	9179.85	13190.8	24898.1	314364	235115	137537	213444	11086.3	31200.8	24773.3	14030.6	43198	59107.4	82720.4	13248.7	Filtered	Filtered	5037.85	7527.03	20567.2	7291.93	7942.94	8086.43	84113.9	92980.8	49942.7	38298.3	337997	419971	201944	148741	40669	38696.6	27260	34606	67392.4	80888.7
O35566	Cd151	CD151 antigen	CD151_MOUSE	Filtered	495.07	Filtered	Filtered	Filtered	Filtered	1050.38	Filtered	Filtered	1364.46	19014.4	11427.6	146340	98882.5	135087	79698.7	20581.3	4013.98	20295.6	10591.1	25163.6	Filtered	43797.9	Filtered	Filtered	Filtered	Filtered	Filtered	Filtered	Filtered	Filtered	Filtered	1226.36	1706.51	1393.01	Filtered	73535.3	12261	85868.1	84055.3	35914.2	2167.63	3686.51	54074	Filtered	Filtered
O35593	Psmd14	26S proteasome non-ATPase regulatory subunit 14	PSDE_MOUSE	843913	785476	707654	830354	396635	158024	275637	144976	318667	207095	44146.3	92773.4	67842.4	121898	95996.3	126127	56866.8	87577.2	67089.2	41912.9	42501.1	19326.1	50685.2	85421.5	658375	781979	715416	663274	212966	135174	150809	395067	213718	199103	211211	163682	193119	126190	117469	132136	105033	93216.6	37786.2	120791	53820.5	131107
O35598	Adam10	Disintegrin and metalloproteinase domain-containing protein 10	ADA10_MOUSE	Filtered	Filtered	Filtered	Filtered	27713.2	Filtered	Filtered	20805.5	Filtered	68396.9	67235.2	12328.8	399732	282208	290165	250484	43097.6	128787	145678	83183.8	5242.2	Filtered	Filtered	Filtered	Filtered	Filtered	Filtered	Filtered	8739.76	Filtered	Filtered	37098	Filtered	Filtered	14939.4	81062.8	362721	401458	319112	328488	244086	241589	153015	313430	120015	Filtered
O35601	Fyb1	FYN-binding protein 1	FYB1_MOUSE	Filtered	4919.21	2393.09	3636.4	Filtered	529.875	Filtered	Filtered	Filtered	Filtered	Filtered	Filtered	Filtered	Filtered	Filtered	Filtered	Filtered	Filtered	Filtered	Filtered	Filtered	Filtered	Filtered	Filtered	1156.31	4165.45	4047.11	4389.02	Filtered	Filtered	Filtered	Filtered	Filtered	Filtered	Filtered	Filtered	Filtered	Filtered	Filtered	Filtered	Filtered	Filtered	Filtered	Filtered	Filtered	Filtered
O35604	Npc1	NPC intracellular cholesterol transporter 1	NPC1_MOUSE	27186	Filtered	27448.9	Filtered	Filtered	46875.9	31716.9	29089.8	9084.43	Filtered	Filtered	12276.6	39384.6	22794.6	32197.3	24207.7	Filtered	Filtered	Filtered	Filtered	7507.85	Filtered	Filtered	Filtered	Filtered	24114.2	22324.3	17869.4	56942.6	35607.3	Filtered	55594.8	Filtered	Filtered	Filtered	Filtered	32529.7	37606.3	38636.6	22921.4	Filtered	Filtered	Filtered	Filtered	Filtered	Filtered
O35607	Bmpr2	Bone morphogenetic protein receptor type-2	BMPR2_MOUSE	Filtered	Filtered	Filtered	Filtered	Filtered	Filtered	Filtered	Filtered	Filtered	Filtered	Filtered	Filtered	13352.3	11202.2	12225.1	7422.88	Filtered	Filtered	Filtered	Filtered	Filtered	Filtered	Filtered	Filtered	Filtered	Filtered	Filtered	Filtered	Filtered	Filtered	Filtered	Filtered	Filtered	Filtered	Filtered	Filtered	8690.54	8449.02	11090.3	11587.3	Filtered	Filtered	Filtered	Filtered	Filtered	Filtered
O35609	Scamp3	Secretory carrier-associated membrane protein 3	SCAM3_MOUSE	168482	180035	106246	152629	207799	236432	79162.1	223040	164670	234539	119668	181403	690169	492462	409229	523761	69903.3	57643.9	39325.7	43396	71198.2	Filtered	60410.1	26091.7	181378	194235	135111	99445.9	275031	299980	118799	205462	150217	152172	322499	243278	781570	770588	494013	472011	93590.2	70562	61696.7	86811.1	51596.9	Filtered
O35613	Daxx	Death domain-associated protein 6	DAXX_MOUSE	Filtered	20347.5	Filtered	15773.2	Filtered	41639	Filtered	Filtered	Filtered	Filtered	Filtered	Filtered	Filtered	Filtered	Filtered	Filtered	52710.4	39644.8	29884.6	26667.4	25227.6	31044	26886.6	34065.1	24197.6	Filtered	16914.5	14665.2	26669.2	Filtered	Filtered	27668.2	Filtered	Filtered	Filtered	Filtered	Filtered	Filtered	Filtered	Filtered	41947.4	39229.9	32780.9	14979.1	41901.2	27551.4
O35623	Bet1	BET1 homolog	BET1_MOUSE	Filtered	17091.9	Filtered	Filtered	29464	19469.4	119896	184816	36231.9	34317.9	4803.96	10740.4	95223.7	95037.2	51393.8	71876.7	68086.1	15887.3	9084.15	Filtered	11351.2	5183.01	8116.25	13929.3	Filtered	Filtered	Filtered	Filtered	38572.2	32525.4	21503.6	30502.2	9562.35	16696	Filtered	Filtered	88696.6	92264.1	84724.5	66424.3	25069.4	16003.9	Filtered	12709.3	14770.9	22668.9
O35627	Nr1i3	Nuclear receptor subfamily 1 group I member 3	NR1I3_MOUSE	40632	Filtered	Filtered	Filtered	52300.7	46347.9	52180.2	52862.3	Filtered	Filtered	Filtered	Filtered	Filtered	Filtered	Filtered	Filtered	81274.3	71128	68012	27627.6	Filtered	13837.6	10184.4	21937.2	Filtered	6586.25	Filtered	Filtered	49044	40660.9	52856.9	60040.5	Filtered	Filtered	Filtered	Filtered	Filtered	Filtered	Filtered	Filtered	87703.4	62104.5	45609.8	124832	9361.68	30277.9
O35632	Hyal2	Hyaluronidase-2	HYAL2_MOUSE	Filtered	Filtered	Filtered	Filtered	Filtered	Filtered	Filtered	Filtered	6894.88	Filtered	Filtered	11524.4	308282	216215	242868	256764	29386.7	9014.98	20648	Filtered	28679	27645.1	158790	40912.7	47936.9	Filtered	Filtered	Filtered	18913.8	Filtered	18411.8	Filtered	25166.5	23826.4	21595.9	12778.3	448092	407800	235427	270045	18275.2	30563.7	21684.1	48671.9	55961.5	42515.4
O35638	Stag2	Cohesin subunit SA-2	STAG2_MOUSE	187763	196740	176609	33657.7	854472	960309	553009	851677	111943	73657.6	33879.2	75374.7	Filtered	Filtered	Filtered	Filtered	404585	670142	539501	218956	47035.1	41991	Filtered	38058	Filtered	Filtered	Filtered	40793.1	970365	660738	584211	712436	Filtered	Filtered	12641.5	6499.38	Filtered	Filtered	Filtered	12005	597352	357574	468075	730766	41662.7	36773.3
O35639	Anxa3	Annexin A3	ANXA3_MOUSE	309702	252513	250158	354925	Filtered	Filtered	Filtered	Filtered	Filtered	23928.5	20731	6965.84	87149.8	98780.2	76221.9	18971	Filtered	15186.2	Filtered	Filtered	Filtered	Filtered	Filtered	Filtered	358655	357052	302075	272764	4146.19	6550.44	Filtered	Filtered	17327.8	6048.69	18891.2	Filtered	114066	61993.2	38005.5	60250.7	42220.6	Filtered	Filtered	14407.6	Filtered	Filtered
O35643	Ap1b1	AP-1 complex subunit beta-1	AP1B1_MOUSE	1.05593e+06	1.65466e+06	1.10331e+06	1.17561e+06	2381917	2.23287e+06	1.46918e+06	2.4241e+06	395673	305142	209619	290247	609849	518490	468217	614017	1.51132e+06	1.92374e+06	2.02369e+06	935818	291508	364626	568814	469044	1.82213e+06	1.19686e+06	1.11377e+06	935631	3.1509e+06	2600920	2.10942e+06	2290196	419325	504560	302038	284002	958224	1.02419e+06	630443	511341	3.89945e+06	3898582	2448119	3126888	644625	544815
O35646	Capn6	Calpain-6	CAN6_MOUSE	Filtered	Filtered	Filtered	Filtered	Filtered	Filtered	Filtered	Filtered	Filtered	Filtered	2849.64	Filtered	Filtered	39164.1	56643.5	32214	147683	93310.8	124715	74667.3	Filtered	37284.4	65525.7	38734	Filtered	Filtered	Filtered	Filtered	Filtered	Filtered	Filtered	Filtered	Filtered	Filtered	Filtered	Filtered	62922.2	Filtered	49549.6	59442.5	104813	63865.8	120599	76007	50380.7	53754.2
O35654	Pold2	DNA polymerase delta subunit 2	DPOD2_MOUSE	13358.8	17473.6	16043.7	19310.4	75790.4	60433.3	71777.5	46090	Filtered	Filtered	7542.87	Filtered	Filtered	Filtered	Filtered	Filtered	34633.8	34242.2	24409.4	Filtered	Filtered	Filtered	Filtered	Filtered	17600.7	17976.3	54862.1	16228.9	78714	63379.2	54170.2	66150.8	Filtered	Filtered	Filtered	Filtered	Filtered	Filtered	Filtered	Filtered	46657.6	39576.6	30401.7	18589.5	Filtered	Filtered
O35657	Neu1	Sialidase-1	NEUR1_MOUSE	Filtered	140479	101222	150951	Filtered	Filtered	Filtered	Filtered	Filtered	Filtered	Filtered	Filtered	Filtered	18478.8	Filtered	Filtered	Filtered	Filtered	Filtered	Filtered	Filtered	Filtered	Filtered	Filtered	104717	56914.8	67205.1	68429.2	Filtered	12486.8	Filtered	Filtered	Filtered	22132.9	15957.4	Filtered	Filtered	27981.5	Filtered	Filtered	Filtered	Filtered	Filtered	Filtered	Filtered	Filtered
O35658	C1qbp	Complement component 1 Q subcomponent-binding protein, mitochondrial	C1QBP_MOUSE	713675	799431	735200	834315	200910	398629	195119	441095	530400	626743	297146	712559	857158	492006	267724	472716	58960.2	94556.6	274364	68933.8	67107.6	97937.8	59489.9	133881	2.42957e+06	613870	3085474	515370	504572	377873	335418	275654	731533	608056	577453	131287	958654	1302193	459406	349141	265663	147320	140563	162939	90171.2	121343
O35660	Gstm6	Glutathione S-transferase Mu 6	GSTM6_MOUSE	5.43377e+06	4571587	4.37086e+06	5508440	400242	222536	47549.8	130893	701520	289046	161964	318881	317937	154316	86810.5	137806	Filtered	36075.8	Filtered	Filtered	Filtered	Filtered	Filtered	Filtered	4.2874e+06	4171056	4235813	5.45215e+06	598490	190024	163340	420022	435422	328604	343100	324520	393224	311883	207978	232344	140775	24020.7	36253.4	Filtered	Filtered	Filtered
O35671	Itgb1bp1	Integrin beta-1-binding protein 1	ITBP1_MOUSE	Filtered	Filtered	Filtered	Filtered	3480.83	4126.18	Filtered	3269.84	Filtered	Filtered	Filtered	Filtered	Filtered	Filtered	Filtered	Filtered	2979.46	Filtered	Filtered	Filtered	Filtered	Filtered	Filtered	Filtered	Filtered	Filtered	Filtered	Filtered	Filtered	Filtered	Filtered	Filtered	Filtered	Filtered	Filtered	Filtered	Filtered	Filtered	Filtered	Filtered	Filtered	Filtered	3035.95	2865.89	Filtered	Filtered
O35678	Mgll	Monoglyceride lipase	MGLL_MOUSE	458743	422628	559124	553886	371519	392601	229042	415953	941168	670912	482986	670694	133318	75085.8	61729.6	63886	19952.7	667.091	21453.6	619.466	61843	82961.6	236397	95762.8	596745	600862	569120	410473	438589	318714	309120	357340	965783	986559	626227	743808	96522.8	384572	107325	137812	Filtered	47621.4	Filtered	172916	88218.4	104994
O35680	Mrps12	28S ribosomal protein S12, mitochondrial	RT12_MOUSE	61158.8	57382.1	70044.1	80256.2	53137.6	54459.4	37087.8	57903	59235.5	41472.7	7472.47	49814.4	33809.4	28322.5	6536	21820.1	29758.6	45805.8	41172.8	26934.2	6000.43	9751.65	7600.05	12494.9	23865.4	64427.1	55647.8	64715.1	31868.8	33317.5	35632.3	33512.2	60404	56595.6	30929.1	9417.74	28643.9	62801.2	11655.2	10999.5	61827.4	54798	37050.7	41123.5	12241.9	9028.35
O35682	Myadm	Myeloid-associated differentiation marker	MYADM_MOUSE	Filtered	Filtered	Filtered	Filtered	Filtered	Filtered	Filtered	Filtered	Filtered	Filtered	4229.48	Filtered	764820	573134	606861	373668	418082	322853	330551	66136.6	223055	147706	76103.3	159858	Filtered	Filtered	Filtered	Filtered	Filtered	Filtered	Filtered	Filtered	Filtered	Filtered	Filtered	Filtered	651174	498627	576371	198171	296610	178241	249993	460762	205481	275761
O35683	Ndufa1	NADH dehydrogenase [ubiquinone] 1 alpha subcomplex subunit 1	NDUA1_MOUSE	Filtered	Filtered	48354.5	95071.4	158368	191938	82591.4	213317	22843.7	Filtered	Filtered	21102.6	767105	602484	262135	462270	91537.1	74921	47164.3	29909.6	48088.5	69510.1	32790.3	36904.8	Filtered	124402	60516.4	135283	276748	228061	142906	225805	31218	64289.6	29228.8	14946.8	1.14134e+06	1.13602e+06	634423	656567	150292	90484.4	65245	134981	87144	88896.3
O35685	Nudc	Nuclear migration protein nudC	NUDC_MOUSE	1.39615e+06	1.49971e+06	1.27112e+06	1325902	565729	568202	386175	519321	304962	258793	134078	120368	90294.7	130140	109583	167741	82227.2	145336	91713.8	60172.8	5590.32	38522.3	67679.8	56129	1.32699e+06	1.33173e+06	1.0868e+06	1.06702e+06	542824	459136	443338	444187	236206	227757	166290	159728	115981	205839	96879.2	74691.6	108322	111614	123515	178886	203874	29124.1
O35691	Pnn	Pinin	PININ_MOUSE	351418	419758	337830	394670	192054	251272	148950	160357	Filtered	Filtered	Filtered	224542	Filtered	Filtered	4934.45	23090.1	142735	126422	118762	78662.7	146555	212791	216285	141287	404683	550451	343016	417730	188141	194439	146783	153707	Filtered	Filtered	Filtered	Filtered	16091.5	Filtered	34049.5	Filtered	123439	166814	54064.6	142376	241048	157925
O35711	Ppfibp2	Liprin-beta-2	LIPB2_MOUSE	202796	186232	282912	133266	899182	743688	508828	653023	69900.1	135024	30540.8	105283	29625.2	92124.6	90254	49505.6	286765	278269	295488	106603	31709.3	40772.6	54911.3	49083.3	152003	116503	182752	38751.7	762214	539084	474018	618161	211650	45775.8	38679.2	205613	66358.4	105334	108129	NaN	380246	415285	278764	449925	45818.9	20194.1
O35728	Cyp4a14	Cytochrome P450 4A14	CP4AE_MOUSE	420376	259379	611352	447126	1.31202e+06	814348	916087	1.52739e+06	339090	137825	214811	307909	1.2108e+06	541713	574754	903818	1.4097e+06	906362	1.75512e+06	576339	376409	372600	797830	604511	207520	179113	194460	349405	673101	286666	600593	1.30339e+06	230628	97191.7	145314	177877	628709	258396	644798	908762	711936	241701	696475	1.64933e+06	374163	326712
O35737	Hnrnph1	Heterogeneous nuclear ribonucleoprotein H	HNRH1_MOUSE	591475	610059	475330	468428	432250	506240	322858	326974	NaN	39305.2	NaN	NaN	45709.6	NaN	41992.6	NaN	286007	279090	204347	21493.4	220185	260778	266184	174209	550666	537102	473484	442621	572481	509368	341596	553620	49884	NaN	48997.3	NaN	53036	NaN	66293.8	NaN	288354	301698	267662	384767	216233	236432
O35744	Chil3	Chitinase-like protein 3	CHIL3_MOUSE	5317.22	Filtered	5026.79	4968.5	Filtered	Filtered	Filtered	Filtered	Filtered	Filtered	Filtered	Filtered	Filtered	Filtered	Filtered	Filtered	Filtered	Filtered	NaN	Filtered	Filtered	Filtered	Filtered	Filtered	3171.4	5788.43	5511.64	Filtered	NaN	Filtered	Filtered	Filtered	Filtered	Filtered	Filtered	Filtered	Filtered	Filtered	Filtered	Filtered	Filtered	Filtered	Filtered	Filtered	Filtered	Filtered
O35841	Api5	Apoptosis inhibitor 5	API5_MOUSE	570863	494380	505872	509826	1.01168e+06	987803	923750	556246	67784.3	161254	86368.5	130448	13128.2	92630.6	23379.8	71357.4	389614	398188	317642	168769	99991.5	172552	148318	181200	399839	550267	539451	408651	512851	715101	577552	689053	90671.4	98823.6	104898	122143	33462.5	64634.6	84450.5	46483.4	454075	560157	263558	526030	144777	168150
O35855	Bcat2	Branched-chain-amino-acid aminotransferase, mitochondrial	BCAT2_MOUSE	60021.5	51855.3	58583.6	48381	Filtered	Filtered	Filtered	Filtered	144585	36864.2	44404.7	70729.1	132205	117904	72542.2	60390.4	Filtered	11570.7	Filtered	Filtered	Filtered	Filtered	Filtered	Filtered	57619.2	56178.7	44725.3	44207.9	Filtered	Filtered	Filtered	2861.95	39230	Filtered	76775.1	63820.3	117238	102780	53249	92385.4	Filtered	Filtered	Filtered	37960.6	Filtered	Filtered
O35857	Timm44	Mitochondrial import inner membrane translocase subunit TIM44	TIM44_MOUSE	505470	815331	804983	892547	806182	893883	438401	859815	2.40938e+06	1.55536e+06	526649	1.103e+06	415132	513501	96650.4	241371	371038	335418	205082	281005	213383	279375	261377	479173	502726	912925	524219	454128	910195	635894	598903	601540	1.66596e+06	1.40159e+06	792928	506449	475954	525029	358709	292236	260334	217244	251131	390704	301185	225931
O35864	Cops5	COP9 signalosome complex subunit 5	CSN5_MOUSE	577922	537418	476298	553438	116245	106224	71286.4	98948.6	56105.6	29915.1	14141.1	32099	15481.7	43133.2	15742.1	23183.4	5762.05	2364.18	2748.46	4075.41	Filtered	Filtered	Filtered	Filtered	412353	490815	270143	443184	103785	77755.1	87706.5	102946	962356	17497.5	12337	6671.42	36907.2	Filtered	2418.72	Filtered	6339.72	Filtered	6346.32	4027.48	Filtered	Filtered
O35874	Slc1a4	Neutral amino acid transporter A	SATT_MOUSE	Filtered	Filtered	Filtered	Filtered	Filtered	Filtered	Filtered	Filtered	Filtered	Filtered	Filtered	Filtered	174203	100335	97984	105274	6129.66	Filtered	3473.8	Filtered	Filtered	Filtered	Filtered	Filtered	Filtered	Filtered	Filtered	Filtered	25394.2	Filtered	18496.5	Filtered	16428.8	Filtered	Filtered	Filtered	425773	235868	94864.8	39381	10987	2271.05	4398.89	6070.5	Filtered	11207.7
O35887	Calu	Calumenin	CALU_MOUSE	955362	860485	815395	813111	329025	419005	166988	471903	1.04819e+06	1.14415e+06	507427	788821	581036	581022	331510	435221	124157	185630	141147	108064	Filtered	29103.5	17732.5	Filtered	1.20967e+06	1.11146e+06	777645	746902	542071	392661	261371	326730	1.49964e+06	1.48142e+06	668674	651667	552257	622697	284071	366135	271963	254597	148062	333550	30312.7	Filtered
O35900	Lsm2	U6 snRNA-associated Sm-like protein LSm2	LSM2_MOUSE	156267	178697	125403	156589	74761.7	78512.3	45069.3	59446.4	7909.88	Filtered	Filtered	Filtered	Filtered	Filtered	Filtered	Filtered	62247.4	57080	37460.3	16713.7	12553.8	31212	25129.4	21755.8	194083	183841	147297	146324	115185	98040	66306.7	87192.2	Filtered	Filtered	Filtered	Filtered	Filtered	Filtered	Filtered	Filtered	60013	92349.8	39846.8	83242.3	22618.6	23041
O35904;Q8BTI9	Pik3cd;Pik3cb	Phosphatidylinositol 4,5-bisphosphate 3-kinase catalytic subunit delta isoform;Phosphatidylinositol 4,5-bisphosphate 3-kinase catalytic subunit beta isoform	PK3CD_MOUSE;PK3CB_MOUSE	13927.4	23034.1	Filtered	Filtered	56214.8	45427.8	28600.5	35018.9	5408.4	Filtered	Filtered	Filtered	Filtered	Filtered	Filtered	Filtered	Filtered	Filtered	8688.21	4227.66	Filtered	Filtered	Filtered	4233.64	Filtered	17380.8	Filtered	Filtered	59322.6	47914.8	36563.4	44461.9	Filtered	Filtered	Filtered	Filtered	Filtered	Filtered	Filtered	Filtered	14822.1	10411.6	7841.37	16425.3	Filtered	Filtered
O35943	Fxn	Frataxin, mitochondrial	FRDA_MOUSE	1.69961e+06	1.35948e+06	1.45148e+06	1346904	201112	156816	72650.8	272634	1.15417e+06	1.07725e+06	483119	1.01543e+06	374226	425947	75860	143475	Filtered	Filtered	Filtered	Filtered	Filtered	Filtered	Filtered	Filtered	1330408	1.32514e+06	928260	1175510	184954	129923	207655	115271	741651	709681	443157	221623	326450	334805	196337	122957	Filtered	Filtered	Filtered	Filtered	Filtered	Filtered
O35945	Aldh1a7	Aldehyde dehydrogenase, cytosolic 1	AL1A7_MOUSE	3705690	3.76253e+06	3.16515e+06	4.26983e+06	193734	144563	43823.7	183518	307061	150850	75464	175610	135019	112080	35178.5	115567	NaN	50071.7	31737.4	NaN	8924.56	9301.31	NaN	7407.22	3.97757e+06	4370695	3.72989e+06	3.72812e+06	277081	196244	119449	215304	359661	347457	242238	179862	114137	118156	85411.5	94885.5	70612.4	38990.8	6978.66	17926.8	8105.46	NaN
O35955	Psmb10	Proteasome subunit beta type-10	PSB10_MOUSE	2.67226e+06	2.43819e+06	2450318	2.01848e+06	192345	81695.2	45517.3	73735.6	44826.3	595231	299877	438538	Filtered	46587.4	Filtered	Filtered	28410.6	32191.1	Filtered	10210.8	Filtered	Filtered	Filtered	Filtered	2537439	2.01044e+06	2.16001e+06	2.39802e+06	122232	153294	151191	93133.3	31046.7	25484.4	434102	16590.3	179566	81590.3	Filtered	Filtered	39006.2	51276.4	23877.3	46362.3	Filtered	Filtered
O35963	Rab33b	Ras-related protein Rab-33B	RB33B_MOUSE	Filtered	6343.99	Filtered	12992.7	16834.1	22114.4	Filtered	Filtered	11452.1	12074.7	8793.43	9851.45	44324.7	51386.3	44470.6	44370.4	Filtered	17381	Filtered	Filtered	Filtered	Filtered	Filtered	Filtered	Filtered	Filtered	Filtered	3633.52	Filtered	22030.8	16525.7	Filtered	15070.4	Filtered	17913.3	17605.5	Filtered	31902.1	27815.6	23904.6	Filtered	12876.7	Filtered	17678.1	Filtered	Filtered
O35969	Gamt	Guanidinoacetate N-methyltransferase	GAMT_MOUSE	1429984	1.23265e+06	1.30315e+06	1.63943e+06	84325.4	53079.1	37766.2	74896.3	205581	104892	66935.7	120277	55931.7	19133.9	39614.5	30521.8	18561.2	18947.8	12903.2	Filtered	Filtered	Filtered	24441.2	27338.6	1.68885e+06	1.29754e+06	1.28476e+06	1.66626e+06	130533	82454.4	52784.5	97996	155496	140515	114453	105682	79431.4	67245.2	62352.6	62145.9	Filtered	30801.7	Filtered	48872.7	Filtered	15814.1
O35972	Mrpl23	39S ribosomal protein L23, mitochondrial	RM23_MOUSE	190819	218264	180796	178598	103752	101830	68342.5	128005	178467	121238	42628	139178	88003	137119	49581.3	102997	74448.8	59334.1	40376.4	32036.4	24036.3	27386.6	26217.3	30555.1	222717	197499	165267	197282	48433.2	69281.5	59230.3	53096.6	178204	166736	101110	42771.2	316724	344476	176865	119086	81856.1	98030.5	30235.9	99339.5	34216.2	38770.5
O35980	Nthl1	Endonuclease III-like protein 1	NTH_MOUSE	Filtered	Filtered	Filtered	Filtered	184980	171791	86741.7	144352	Filtered	Filtered	Filtered	Filtered	Filtered	Filtered	Filtered	Filtered	104780	108006	90979.4	42513	6007.49	30454.4	27620.5	37121.8	Filtered	Filtered	Filtered	Filtered	157127	120687	112155	129824	16797.3	Filtered	Filtered	Filtered	Filtered	Filtered	3773.37	Filtered	80280.9	126262	82933.1	179387	39156.4	29842.8
O35988	Sdc4	Syndecan-4	SDC4_MOUSE	Filtered	2316.38	3168.77	Filtered	1453.31	Filtered	Filtered	2402.95	Filtered	Filtered	Filtered	Filtered	5002.99	4141.36	Filtered	4570.8	5192.09	4594.04	3495.11	2721.69	Filtered	Filtered	Filtered	Filtered	2533.08	Filtered	2956.18	3861.35	5054.82	Filtered	Filtered	2803.56	Filtered	1986.52	Filtered	Filtered	5881.49	Filtered	Filtered	Filtered	11909.7	14187.7	4501.46	9530.77	Filtered	Filtered
O54692	Zw10	Centromere/kinetochore protein zw10 homolog	ZW10_MOUSE	43047.1	72521.1	18301.1	62137.8	80765	90993.3	19724.4	72954	46862.8	41992.8	15061.8	37292.9	104136	76441	38228	80940.3	114468	91838.7	56051.7	41578.8	28872.8	54607.5	40395.9	19466	50637.1	81149.6	24948.4	45986.4	95578	100079	65642.5	55984.2	40170.3	42342.5	22000.3	29910.8	162250	117180	106100	62100.2	125799	146724	74718.5	113286	63544.2	61976.2
O54724	Cavin1	Caveolae-associated protein 1	CAVN1_MOUSE	342084	174859	1.42477e+06	285640	606842	376580	493877	349601	144106	355295	64045.6	88967.3	341996	287746	253993	203249	3.77518e+06	4332311	4496007	1307748	752797	771278	702924	392620	346631	247121	345087	1.04011e+06	437877	252715	387967	463406	29304.4	93194.4	82619.6	115395	340986	570869	275271	384037	6236385	4.42262e+06	5080830	11823944	611796	721747
O54734	Ddost	Dolichyl-diphosphooligosaccharide--protein glycosyltransferase 48 kDa subunit	OST48_MOUSE	582343	491234	575005	641765	3323180	4680311	2017138	4475980	627202	582206	266505	522178	6.64933e+06	5398099	1.92668e+06	4.57933e+06	5318633	7754615	5.22948e+06	3345562	1.43518e+06	1677401	1792899	2.16041e+06	927710	1.29641e+06	724026	576978	4.93828e+06	5.32001e+06	3.64285e+06	3.4677e+06	677592	899222	539760	421091	8221767	8540405	3.74295e+06	2.44598e+06	8252835	7.28633e+06	6.49995e+06	4634570	2434371	2.61692e+06
O54749	Cyp2j5	Cytochrome P450 2J5	CP2J5_MOUSE	662302	820513	617197	617169	1366382	1.4335e+06	668180	1.73971e+06	507022	317560	151891	374378	2447453	1818237	830965	1.98046e+06	1.21327e+06	772110	743803	685072	222386	302632	383914	313000	829015	744463	545622	598971	1.43608e+06	1.4717e+06	1.05109e+06	1.03484e+06	352077	398780	269675	191531	2407982	2.352e+06	1.55634e+06	1.42545e+06	1.18423e+06	1.54245e+06	952280	1.25804e+06	378054	439760
O54750	Cyp2j6	Cytochrome P450 2J6	CP2J6_MOUSE	NaN	NaN	NaN	6655.86	20179.3	18779.1	NaN	16030.4	NaN	NaN	NaN	NaN	34959	18872.8	11302.4	18408.6	NaN	5063.12	NaN	NaN	NaN	NaN	NaN	4424.7	NaN	10498	NaN	NaN	21043.2	19205.7	16700.9	14176.4	NaN	NaN	NaN	NaN	30527.8	31758.2	26122.6	27457.2	NaN	12559.1	NaN	16970.3	NaN	NaN
O54754	Aox1	Aldehyde oxidase 1	AOXA_MOUSE	1.38123e+06	1.4238e+06	1.30333e+06	1.49628e+06	47234	21170.1	12193.4	Filtered	89216.4	74405.8	41750.5	Filtered	Filtered	274358	106395	54662.9	Filtered	Filtered	Filtered	Filtered	Filtered	Filtered	Filtered	Filtered	1.00045e+06	1.10745e+06	1.09556e+06	1.00099e+06	22067.6	197475	Filtered	180861	14911.5	13941.4	15411.1	48215.9	383623	9452.43	47712.7	234718	Filtered	Filtered	Filtered	Filtered	Filtered	Filtered
O54774	Ap3d1	AP-3 complex subunit delta-1	AP3D1_MOUSE	249367	268755	268697	254367	1.08323e+06	1.07666e+06	759028	998009	68813.1	55388.5	37707.2	55744.2	105302	109479	52635.6	67879.8	304627	320572	283277	176722	72514.3	120317	95426.8	109810	208883	267752	297810	202031	1.16056e+06	892922	927518	823750	80904.3	42209.2	35730.4	48864.4	94740.8	113600	86562.6	23441	442295	383616	250830	418139	57765.5	69051.2
O54782	Man2b2	Epididymis-specific alpha-mannosidase	MA2B2_MOUSE	1.51959e+06	1.74123e+06	1.23894e+06	1.59022e+06	46230.7	41356.1	17605.1	Filtered	613600	437572	25871	422479	31288.7	20674.3	17190.9	17563.1	20308.7	Filtered	Filtered	Filtered	Filtered	Filtered	Filtered	Filtered	2226274	2.12236e+06	1.62214e+06	1.76145e+06	787012	464541	431760	541450	721594	598298	460131	272379	1.2661e+06	1.85196e+06	Filtered	27001.1	34501.7	33352.4	Filtered	Filtered	Filtered	Filtered
O54784	Dapk3	Death-associated protein kinase 3	DAPK3_MOUSE	Filtered	Filtered	Filtered	Filtered	43698.3	20453.8	36625.7	37992.4	Filtered	Filtered	Filtered	Filtered	Filtered	Filtered	Filtered	Filtered	16187	33449	22375.8	10234.5	20530.7	Filtered	18483.7	18311.9	Filtered	Filtered	Filtered	Filtered	149793	117624	120247	141399	Filtered	Filtered	Filtered	Filtered	Filtered	Filtered	Filtered	Filtered	32075.2	26759.1	25091.2	32921.9	17807.5	Filtered
O54790	Mafg	Transcription factor MafG	MAFG_MOUSE	Filtered	24577.8	Filtered	Filtered	Filtered	Filtered	Filtered	Filtered	Filtered	Filtered	Filtered	Filtered	Filtered	Filtered	Filtered	Filtered	169365	221329	149768	109274	Filtered	Filtered	Filtered	Filtered	36031	Filtered	25842.7	Filtered	Filtered	Filtered	Filtered	Filtered	Filtered	Filtered	Filtered	Filtered	Filtered	Filtered	Filtered	Filtered	173726	205204	181629	347242	Filtered	Filtered
O54791	Maff	Transcription factor MafF	MAFF_MOUSE	Filtered	Filtered	Filtered	Filtered	Filtered	Filtered	Filtered	Filtered	Filtered	Filtered	Filtered	Filtered	Filtered	Filtered	Filtered	Filtered	22620.9	12547.3	17048.2	9550.38	Filtered	Filtered	Filtered	Filtered	Filtered	Filtered	Filtered	Filtered	Filtered	Filtered	Filtered	Filtered	Filtered	Filtered	Filtered	Filtered	Filtered	Filtered	Filtered	Filtered	34423.8	20203.3	Filtered	32919.4	Filtered	Filtered
O54804	Chka	Choline kinase alpha	CHKA_MOUSE	195321	226213	187878	244135	101574	81898.6	51157.6	91512	39160	22139	Filtered	28866	Filtered	Filtered	Filtered	Filtered	Filtered	17249.7	18253.8	12527.5	Filtered	6121.13	Filtered	12738.3	209619	206819	212711	101124	Filtered	80053.4	62466.1	70686	36845.1	Filtered	Filtered	Filtered	Filtered	Filtered	Filtered	14817.5	Filtered	24737.3	21373.7	22559.4	Filtered	Filtered
O54818	Tpd52l1	Tumor protein D53	TPD53_MOUSE	46351.8	41905.3	24776.1	37928	Filtered	16429	Filtered	18494.9	71643.3	51932.2	27101.8	55294.6	Filtered	Filtered	Filtered	Filtered	Filtered	Filtered	Filtered	Filtered	Filtered	Filtered	Filtered	Filtered	51742	49592.3	28279.2	50456	Filtered	Filtered	Filtered	Filtered	68258.3	58288.8	22312.4	46239.2	Filtered	Filtered	Filtered	Filtered	Filtered	Filtered	Filtered	Filtered	Filtered	Filtered
O54824	Il16	Pro-interleukin-16	IL16_MOUSE	124132	354716	191987	411931	342196	257815	192341	237532	35564.4	23516.1	Filtered	Filtered	Filtered	Filtered	Filtered	Filtered	82114.9	81945	27689	24036.4	Filtered	Filtered	20624.4	Filtered	Filtered	93324.4	162628	60776.1	252678	232321	249827	227697	12821.2	18550.1	Filtered	9957.71	2744.22	7325.54	Filtered	Filtered	104231	53499.1	59449.9	84336.5	Filtered	Filtered
O54825	Bysl	Bystin	BYST_MOUSE	250675	390396	240302	310616	930204	712624	609437	558737	52304.3	46756.9	5407.55	Filtered	47357	Filtered	1607.94	37513.4	273266	501188	324883	256547	26648.7	109243	89624	97788.5	254262	344915	63050.9	226497	806407	884826	660544	882163	Filtered	Filtered	8728.59	Filtered	73839	71271.1	79372.1	48316	413725	494482	452897	551169	100616	84474.2
O54833	Csnk2a2	Casein kinase II subunit alpha'	CSK22_MOUSE	601299	919134	568273	387537	290497	310936	239291	314788	816900	17541.8	16179.2	70345.2	27309	59718.5	49321.8	93105	784356	917189	739186	585956	42286.8	27801.5	48456	46164.8	730694	394431	379271	379318	315515	149413	176179	172362	1.20568e+06	1190287	Filtered	329176	61430	37606.7	64142.3	52830.1	1.08438e+06	1.04191e+06	965542	1.0465e+06	49272	97607.1
O54834	Arhgap6	Rho GTPase-activating protein 6	RHG06_MOUSE	2308.02	43712.9	Filtered	37203.5	26705.3	Filtered	Filtered	Filtered	Filtered	Filtered	Filtered	Filtered	Filtered	Filtered	Filtered	Filtered	18654.5	15180.8	Filtered	Filtered	7872.91	11116.2	Filtered	Filtered	34100.4	33109.4	3090.46	31138.9	38557.6	Filtered	19182.5	Filtered	Filtered	Filtered	Filtered	Filtered	Filtered	Filtered	Filtered	Filtered	Filtered	Filtered	Filtered	17886.3	12770.7	18333.5
O54865	Gucy1b1	Guanylate cyclase soluble subunit beta-1	GCYB1_MOUSE	739209	1.29571e+06	551959	1.47716e+06	177340	152415	79429.5	7092.86	70728.9	46534.9	18266	39793	73073.2	81989	54731	38570.6	53501.1	15165.5	50764.7	32266.6	54815.5	Filtered	42664.9	47465.8	131403	986427	727750	874001	191430	144171	119154	172999	Filtered	Filtered	9376.06	Filtered	73007.6	31724.5	55968	72516.3	40550.6	23670.4	38931.1	70218.7	51427.4	54871.8
O54879	Hmgb3	High mobility group protein B3	HMGB3_MOUSE	Filtered	Filtered	Filtered	Filtered	909818	729196	589718	628851	Filtered	15092.3	Filtered	11104	Filtered	Filtered	Filtered	Filtered	229127	231722	178648	123338	Filtered	Filtered	Filtered	Filtered	Filtered	Filtered	Filtered	Filtered	732031	501886	482934	569581	Filtered	Filtered	13699.7	Filtered	18044.8	Filtered	20224.8	9385.95	207186	193810	159870	357422	Filtered	Filtered
O54890	Itgb3	Integrin beta-3	ITB3_MOUSE	Filtered	9159.37	Filtered	Filtered	25137.6	210991	10761.8	Filtered	20743.6	72777.9	51283	Filtered	996062	1.72157e+06	544461	207835	59210.7	188740	162635	49774.7	127363	370635	368959	110856	Filtered	42970	Filtered	47606	34191.1	Filtered	Filtered	Filtered	20482.5	39272.3	29691.9	2935.42	1.53303e+06	1.07769e+06	691960	982351	108835	97400.4	70536.4	286087	364602	146292
O54901	Cd200	OX-2 membrane glycoprotein	OX2G_MOUSE	Filtered	Filtered	Filtered	Filtered	Filtered	Filtered	Filtered	Filtered	Filtered	Filtered	Filtered	Filtered	201374	129726	106960	73891.9	Filtered	31896	Filtered	Filtered	Filtered	Filtered	Filtered	Filtered	Filtered	Filtered	Filtered	Filtered	26175.3	Filtered	Filtered	24863.2	Filtered	Filtered	Filtered	Filtered	117854	151620	94286.9	123813	29878.9	35563.6	31319.8	81417.5	Filtered	Filtered
O54904	B3galt1	Beta-1,3-galactosyltransferase 1	B3GT1_MOUSE	Filtered	Filtered	Filtered	Filtered	Filtered	Filtered	Filtered	Filtered	Filtered	Filtered	Filtered	Filtered	13535.9	Filtered	4282.14	14857.4	19174.2	32114.7	6460.48	10840	Filtered	8363.22	Filtered	10740	Filtered	Filtered	Filtered	Filtered	16052.9	20879.8	Filtered	4140.91	Filtered	Filtered	Filtered	Filtered	30178.2	33330.2	17028.6	12522.8	41004.4	53712.4	17264.8	18907.5	13581.7	15785.2
O54909	Rdh16	Cis-retinol androgen dehydrogenase 1	O54909_MOUSE	NaN	NaN	NaN	NaN	NaN	NaN	NaN	NaN	NaN	NaN	NaN	NaN	NaN	NaN	NaN	NaN	NaN	NaN	NaN	NaN	NaN	NaN	NaN	NaN	NaN	NaN	NaN	NaN	NaN	NaN	NaN	NaN	NaN	NaN	NaN	NaN	NaN	NaN	NaN	NaN	NaN	NaN	NaN	NaN	NaN	NaN
O54916	Reps1	RalBP1-associated Eps domain-containing protein 1	REPS1_MOUSE	111605	136033	138918	113436	33573.1	Filtered	28563.7	53346.1	Filtered	13331.5	5936.41	9022.95	Filtered	Filtered	Filtered	3335.57	27372	10022.9	8726.85	5221.5	Filtered	5345.13	6426.98	NaN	117783	121806	107290	95278.5	72539.1	Filtered	58830.3	31974.2	Filtered	NaN	Filtered	21948	Filtered	Filtered	Filtered	NaN	NaN	11936.7	6426.01	12969.5	4505.15	5204.5
O54931	Akap2	A-kinase anchor protein 2	AKAP2_MOUSE	80627.8	46056.9	105269	25939.8	924198	654949	1.01245e+06	823045	56990.6	41460.2	32665.7	27325.4	11694.3	2267.74	22271.7	26725.6	538159	456238	466801	276505	44370.5	48523.8	68537.8	45554.9	38536.1	31237.1	53456.9	62833.5	911348	579048	815245	824862	69053.4	61585.1	44102.2	62039.8	11167.5	7173.74	35690.5	30139.9	803666	650210	618134	772230	42715.1	20770.7
O54941	Smarce1	SWI/SNF-related matrix-associated actin-dependent regulator of chromatin subfamily E member 1	SMCE1_MOUSE	119424	140049	124292	136191	1.11445e+06	925345	595500	828800	Filtered	14196.1	Filtered	18125.2	Filtered	11825.2	15116.8	15721.3	471604	535110	387248	243419	115524	153075	141637	139132	119197	140539	134881	133313	924087	787074	725280	805915	20977.7	15010.3	Filtered	15332.2	32531.3	Filtered	66885.8	21077.7	573722	418559	323549	854421	188039	162972
O54946;Q9QYI8	Dnajb6;Dnajb7	DnaJ homolog subfamily B member 6;DnaJ homolog subfamily B member 7	DNJB6_MOUSE;DNJB7_MOUSE	107840	Filtered	74160.2	70897.7	52231.6	34436.4	57770.1	47551.4	41413.1	35735.5	20513.1	22030.1	31423.9	16211.3	18039.6	32708.5	65102.7	62082.1	13664.4	Filtered	79874.4	105393	127394	104425	64041.6	74941.5	50840.5	50213.5	59136.2	33649.8	33022.2	46644.7	Filtered	20452.3	27386.6	23980.8	24418.8	Filtered	45813.3	21219.2	70625.5	70395.2	48442.5	77195.5	120429	104168
O54950	Prkag1	5'-AMP-activated protein kinase subunit gamma-1	AAKG1_MOUSE	513474	1.26983e+06	1.22391e+06	1.15335e+06	860441	826588	487961	750358	426471	313023	124432	282636	89288.4	43775	82224.1	127953	139231	139535	120809	99466.7	74040.1	58472.2	150709	177773	843299	1.1536e+06	830129	749490	974575	703733	662888	619877	316819	277525	221826	143228	99941.2	101694	160294	62058.6	279206	182116	149954	241621	64241.4	46547.2
O54962	Banf1	Barrier-to-autointegration factor	BAF_MOUSE	50518.2	51007.4	36572.6	Filtered	225225	224794	206116	107147	38353.9	45912.8	9810.28	40389.5	64142	74926.3	107306	75218.1	931308	803644	625786	570028	2.13592e+06	2.03485e+06	2251281	1.67911e+06	8265.95	47672.9	10322.3	27122.2	178253	103234	137575	157793	Filtered	11228.6	10498	Filtered	175311	66289.1	165845	122795	705941	901677	635326	1.04786e+06	1.61252e+06	1.27837e+06
O54965	Rnf13	E3 ubiquitin-protein ligase RNF13	RNF13_MOUSE	73308.1	Filtered	27261.2	22610.5	Filtered	Filtered	Filtered	Filtered	Filtered	Filtered	Filtered	11551.3	51285.3	35599.5	16656	34909.7	Filtered	Filtered	Filtered	Filtered	Filtered	Filtered	Filtered	Filtered	Filtered	Filtered	37330.1	Filtered	16855.2	12781.7	Filtered	9947.18	Filtered	Filtered	13084.8	Filtered	72094.2	68897.1	51819.3	57147.3	Filtered	7634.38	Filtered	Filtered	Filtered	Filtered
O54984	Asna1	ATPase Asna1	ASNA_MOUSE	1176868	1.38329e+06	1.1151e+06	1.3701e+06	759703	886873	514829	907168	1.62532e+06	1.84944e+06	826584	1.02965e+06	170399	134082	91848.8	10363	Filtered	Filtered	Filtered	Filtered	Filtered	47877	Filtered	Filtered	1.41228e+06	1.35237e+06	1.31737e+06	1.1425e+06	872059	813123	684981	723116	2266170	2.169e+06	1.18299e+06	1.22113e+06	182305	186362	125739	209483	Filtered	Filtered	Filtered	Filtered	Filtered	80104
O54988	Slk	STE20-like serine/threonine-protein kinase	SLK_MOUSE	39478.4	54439	92793.7	96548	266094	218725	243237	297830	Filtered	45152.3	6179.67	Filtered	Filtered	Filtered	20690.8	23016.6	150045	236193	166541	143417	19868.9	53662.2	Filtered	41265.7	43995.4	88471.5	121584	91492.1	274394	272208	226958	264141	31314.6	Filtered	25763.1	Filtered	40937.8	50184.3	31939	30662.4	279486	189839	123748	253001	Filtered	21649.6
O54998	Fkbp7	Peptidyl-prolyl cis-trans isomerase FKBP7	FKBP7_MOUSE	Filtered	25158.3	25994.8	25902	49775.2	58720.5	51290.3	83364.1	24581.3	51104.5	23451.8	Filtered	25391.8	14794.8	21188.5	Filtered	61289.9	35359.3	39400.4	Filtered	Filtered	Filtered	Filtered	Filtered	Filtered	Filtered	25445.6	30209	71380	64353.7	13635.6	89650.4	30634.4	20364.3	55393.2	10229.3	41267	31154.4	20344.2	15081.6	56046.2	32961.6	38398.8	44837.4	Filtered	Filtered
O55003	Bnip3	BCL2/adenovirus E1B 19 kDa protein-interacting protein 3	BNIP3_MOUSE	34701.2	45784.2	6596.6	Filtered	22978.6	31854	15602.9	35240.6	Filtered	Filtered	Filtered	Filtered	99739.9	73224	32330	32614.5	11023.6	13333	10570.3	5958.93	Filtered	Filtered	6818.73	Filtered	61920.3	27584.6	15014.3	48958.9	35740.7	19179.3	22384.9	24602.3	Filtered	Filtered	Filtered	Filtered	86377	31450.5	33413.8	30587.8	22072.3	11508	Filtered	8351.63	10603.2	Filtered
O55013	Trappc3	Trafficking protein particle complex subunit 3	TPPC3_MOUSE	166750	208289	142987	187542	175781	136703	104743	148416	28360.5	42317.2	25790.4	36926.3	Filtered	33647.5	25545.8	36026	34676	42564.6	37092.8	19130.7	Filtered	Filtered	Filtered	Filtered	197199	250222	142977	188423	227219	167696	146077	140504	70777.8	81979.6	37917.9	47688.2	49719.8	54428.9	36652	30888.9	50948.5	64071.5	32555.7	73484.8	Filtered	Filtered
O55022	Pgrmc1	Membrane-associated progesterone receptor component 1	PGRC1_MOUSE	4.0179e+06	3.74949e+06	2.61707e+06	3.57691e+06	9878412	12064013	4677701	12770136	3.8997e+06	3.55835e+06	1.90237e+06	3719064	32111054	26182168	13495381	20326298	2177894	2.56285e+06	1.80185e+06	1051967	616362	810682	549160	849495	3985778	3.85865e+06	2.92514e+06	3.65671e+06	12312332	12122135	7.60152e+06	9766027	2.36969e+06	3.85816e+06	3.36613e+06	1453576	29248094	28440582	21927938	20638082	2.6937e+06	2.86398e+06	1.92998e+06	3.56178e+06	897105	772182
O55023	Impa1	Inositol monophosphatase 1	IMPA1_MOUSE	1.11885e+06	1514368	1.02929e+06	1.3509e+06	90687.4	90395.7	Filtered	91038.7	139479	67445.7	30711.1	66319.8	34868.7	24639.9	6098.8	21222.4	Filtered	Filtered	Filtered	Filtered	6622.94	28344.6	16948.7	28982.3	1.56685e+06	1.6106e+06	1334385	1.22254e+06	131515	113672	86829.4	118538	121528	97773.1	67340.1	48615.9	55100	41223.5	33613.5	32377.1	36798.8	21247	16601.2	23258.2	30619.6	23962.1
O55026	Entpd2	Ectonucleoside triphosphate diphosphohydrolase 2	ENTP2_MOUSE	Filtered	Filtered	Filtered	Filtered	Filtered	Filtered	Filtered	50715.4	120033	Filtered	1911.56	Filtered	686896	474534	464054	128255	74158.9	61959.2	62040.2	2670.13	6787.45	14257.1	6546.36	2458.56	Filtered	Filtered	Filtered	Filtered	Filtered	Filtered	Filtered	Filtered	Filtered	Filtered	15332.2	96970.9	581312	439330	416500	552565	58373.1	60467	17219.3	177212	4791.63	10779.1
O55028	Bckdk	[3-methyl-2-oxobutanoate dehydrogenase [lipoamide]] kinase, mitochondrial	BCKD_MOUSE	13064.2	6730.27	Filtered	15103.8	30866.1	38745.6	24141.5	38877.9	Filtered	Filtered	Filtered	Filtered	Filtered	1508.17	Filtered	3941.85	27588.3	32685.2	20138.5	2055.72	Filtered	3459.7	Filtered	Filtered	Filtered	20950.5	Filtered	8601.61	32380.7	36645.6	33360.6	52143.9	Filtered	Filtered	Filtered	Filtered	18827	23690.9	11777.7	Filtered	34541.1	28235	27619.7	34737.2	Filtered	Filtered
O55029	Copb2	Coatomer subunit beta'	COPB2_MOUSE	609125	632382	466958	458434	971531	978821	493068	997460	230591	221031	92092.2	247891	129983	103555	83884.9	182909	235951	286655	89322	89448.3	80885.8	138486	98749.6	126459	772544	793020	601733	594927	1.34954e+06	1.17751e+06	950196	958339	316983	306153	261254	189196	156203	305353	281941	221899	305399	202699	266929	319848	143500	139639
O55042	Snca	Alpha-synuclein	SYUA_MOUSE	81972.2	119926	7277.97	Filtered	30731.6	47793.1	Filtered	Filtered	20923.3	21438.6	12561.3	Filtered	Filtered	Filtered	Filtered	Filtered	Filtered	Filtered	Filtered	Filtered	Filtered	Filtered	Filtered	Filtered	Filtered	40584.4	Filtered	Filtered	Filtered	Filtered	Filtered	1949.25	Filtered	Filtered	Filtered	Filtered	Filtered	Filtered	Filtered	Filtered	Filtered	Filtered	Filtered	Filtered	Filtered	Filtered
O55060	Tpmt	Thiopurine S-methyltransferase	TPMT_MOUSE	3410413	3.33751e+06	3.35633e+06	3765265	168908	116345	80184.4	179642	390737	201132	97111	197908	275369	75219	97438.5	69554.4	38463	35450.9	Filtered	Filtered	Filtered	Filtered	Filtered	Filtered	3.26367e+06	3615787	2.66813e+06	3.13313e+06	202536	117838	100943	175150	308234	284749	167030	177747	313202	324441	175908	230395	20518.3	38596	23153.2	24563.3	Filtered	Filtered
O55071	Cyp2b19	Cytochrome P450 2B19	CP2BJ_MOUSE	Filtered	Filtered	16412.4	14141.3	Filtered	13277.3	14136.8	29244.8	Filtered	Filtered	Filtered	Filtered	40765.9	11751.9	21714.2	24439.9	Filtered	Filtered	5580.02	Filtered	Filtered	Filtered	Filtered	Filtered	5088.55	15011	Filtered	Filtered	24066.7	20302	9739	27175.7	Filtered	Filtered	Filtered	Filtered	40937.7	38092.8	25653.7	32755.9	Filtered	3837.79	Filtered	9376.84	Filtered	Filtered
O55102	Bloc1s1	Biogenesis of lysosome-related organelles complex 1 subunit 1	BL1S1_MOUSE	Filtered	164260	102508	147525	168808	175225	91955.4	151543	Filtered	Filtered	Filtered	Filtered	Filtered	Filtered	Filtered	36210	Filtered	Filtered	Filtered	Filtered	Filtered	Filtered	Filtered	Filtered	195023	231686	Filtered	127740	213780	208318	126700	Filtered	42873.2	Filtered	Filtered	Filtered	86724.6	90981.3	47363.6	Filtered	Filtered	Filtered	Filtered	Filtered	Filtered	Filtered
O55106	Strn	Striatin	STRN_MOUSE	130906	107752	140066	158014	39176.3	42908.1	21154.9	38190.5	14371	Filtered	4555.6	Filtered	58926	47464.9	58055.8	39261.2	16840.2	33076.9	17687.9	Filtered	Filtered	Filtered	Filtered	Filtered	130706	106543	140314	168498	47892	34524.1	39628.3	5152.78	Filtered	Filtered	11470.9	6652.31	114017	76877.7	69306.1	34249.9	Filtered	22834.6	28575.1	27825.2	Filtered	Filtered
O55111	Dsg2	Desmoglein-2	DSG2_MOUSE	592024	500537	585255	448290	450430	357507	229574	391013	343450	145583	173439	301789	1656311	1.0067e+06	776342	932547	373638	268212	227827	588083	1.40861e+06	1.12484e+06	949933	1.21628e+06	437583	377750	624533	520763	391325	154350	405380	520491	198962	170445	357067	451642	2.0562e+06	1.56273e+06	1.72408e+06	1.64447e+06	331411	172337	330570	292140	1.90242e+06	1.12818e+06
O55125	Nipsnap1	Protein NipSnap homolog 1	NIPS1_MOUSE	963434	959579	1.17933e+06	1.20797e+06	1.32888e+06	1.09153e+06	813912	1.37345e+06	2147591	1927707	1.02869e+06	2.4259e+06	1.74928e+06	1465385	685446	1.24239e+06	1135698	1.28491e+06	1.00634e+06	816977	208496	267300	323611	489690	1006211	878602	1.45928e+06	1.16864e+06	1516948	1.34933e+06	1.38686e+06	1.57395e+06	3659410	3.47984e+06	2.38748e+06	1.36576e+06	2.13291e+06	2.75526e+06	1.18703e+06	958897	1793996	1.60249e+06	1.13295e+06	1.29622e+06	590344	309045
O55126	Nipsnap2	Protein NipSnap homolog 2	NIPS2_MOUSE	Filtered	141758	121714	Filtered	130392	130015	72010.4	106887	181552	127849	61801.1	115547	136331	135675	85735.3	90824.1	145753	300208	150517	91614.2	26069.4	46507	36438.6	27942.8	14769.7	9342.46	95054.4	88126.8	147742	62988.2	64716.5	130138	122284	92845.7	64690.3	46159.9	94684.4	166470	65965.7	51326.4	234985	221648	100427	234085	34103.9	13213.9
O55128	Sap18	Histone deacetylase complex subunit SAP18	SAP18_MOUSE	26374	24887.2	25820.9	55498.7	41429.8	46811.2	13797.3	35761.8	Filtered	Filtered	Filtered	Filtered	Filtered	Filtered	Filtered	Filtered	7896.73	10351.4	7703.58	6540.63	29827	62734.4	55687	28406.3	84563.3	98049.8	84630.4	75955.4	58793.1	75734.8	31437.9	61206.1	Filtered	Filtered	Filtered	Filtered	Filtered	Filtered	Filtered	Filtered	23398.7	23210.2	11936.5	16369.5	60624.4	79417.6
O55131	2007-09-01	Septin-7	SEPT7_MOUSE	1006918	1.13733e+06	1210030	993418	1.25477e+06	1.23613e+06	1.16179e+06	975083	145537	102588	54129.2	77478	71945.4	52646	45126.3	39749.6	260794	304741	298899	168011	95392.7	113855	106840	57307.1	1.14842e+06	1.10303e+06	1.43384e+06	873573	1.28972e+06	1.23103e+06	1.3906e+06	1.38158e+06	166212	151165	107872	134631	101153	111253	130059	84375.1	412323	305682	384263	568989	81380.5	179091
O55135	Eif6	Eukaryotic translation initiation factor 6	IF6_MOUSE	211683	114456	228797	193697	292521	209408	156039	218875	17402.3	Filtered	6150.73	8336.83	Filtered	Filtered	Filtered	13667.4	60328.4	88106.1	92744	66972.7	6577.98	23292.1	Filtered	22110	252648	245467	245999	280860	241541	321005	243566	247630	11765.1	10100.7	18669.7	11247.1	44750.8	11663.6	3594.57	3987.92	126659	103854	104701	153101	64513.8	33439.3
O55137	Acot1	Acyl-coenzyme A thioesterase 1	ACOT1_MOUSE	115702	100518	141600	122310	NaN	NaN	NaN	NaN	32628.4	NaN	14418.1	20791.5	NaN	NaN	NaN	Filtered	Filtered	Filtered	Filtered	Filtered	Filtered	Filtered	Filtered	Filtered	70478.6	69763.5	96712.9	143373	NaN	NaN	NaN	NaN	NaN	NaN	24922.5	25398.5	NaN	NaN	NaN	NaN	Filtered	Filtered	Filtered	Filtered	Filtered	Filtered
O55142	Rpl35a	60S ribosomal protein L35a	RL35A_MOUSE	998422	693895	506885	1.03117e+06	7.62057e+06	5998212	4.70899e+06	6.03127e+06	323500	251104	89105.8	249825	2.6427e+06	2.33812e+06	566290	2.12937e+06	3.22699e+06	4.77622e+06	3.40848e+06	2.01596e+06	812366	975016	814792	965343	1.23799e+06	1.53935e+06	1.14703e+06	1.25909e+06	6012697	9951609	8215909	8406662	491243	658502	429632	210627	3.85154e+06	4.27268e+06	1.52101e+06	906840	5646804	4585199	4.28593e+06	5232514	1.11822e+06	1.36777e+06
O55143	Atp2a2	Sarcoplasmic/endoplasmic reticulum calcium ATPase 2	AT2A2_MOUSE	460010	508382	396651	503594	823794	1.08702e+06	535145	1.14877e+06	285204	238542	104304	259040	2.87666e+06	2.58384e+06	1.64499e+06	1.93009e+06	242462	309728	229150	118866	230967	221804	164814	175414	496922	761995	582012	536492	1.27329e+06	1.37634e+06	982854	951194	399255	431339	307337	212145	3.48324e+06	3.5622e+06	1927386	2.48407e+06	286897	193806	206168	468613	274367	534872
O55201	Supt5h	Transcription elongation factor SPT5	SPT5H_MOUSE	98536.2	345579	189763	159381	338178	324602	211946	268011	7166.12	14291.6	5301.77	13306.7	Filtered	Filtered	Filtered	39165.4	116781	69342	99572	55126.5	17899.5	54692.3	21125.6	4848.28	256460	240649	155748	162274	323257	226203	209712	266475	40257	26308.7	24004.2	73489.3	Filtered	Filtered	19124.6	8685.39	124215	29572.3	70352.9	124692	Filtered	52895.7
O55222	Ilk	Integrin-linked protein kinase	ILK_MOUSE	1210397	1.24635e+06	1.26126e+06	876543	7217603	5424706	6228830	4.04642e+06	476546	293963	267540	228892	308766	234543	272999	201041	2.85464e+06	2.22623e+06	2.44349e+06	1.19965e+06	508957	671570	922245	648759	1.16388e+06	1.18183e+06	1.31639e+06	1.23812e+06	6.81119e+06	5.48011e+06	5966542	8.23929e+06	410799	364398	322488	427391	423723	367722	474139	486185	2.99747e+06	2447715	2277107	4703240	667489	836604
O55234	Psmb5	Proteasome subunit beta type-5	PSB5_MOUSE	1.04758e+06	1.15481e+06	1.09136e+06	1.42068e+06	184009	164571	112540	190981	128660	59422.8	43959	96373	35745.7	90417.7	66759.7	47419.6	Filtered	29946.3	32145.5	Filtered	Filtered	Filtered	21029.5	Filtered	1.23889e+06	1.2155e+06	1.08214e+06	1.06671e+06	195006	174144	124627	175714	27948.6	71036.3	22206.2	56837.4	80520.1	100954	66335.2	47982.2	57544.7	68147	14684.5	86275.1	24924.1	18062.5
O55236	Rngtt	mRNA-capping enzyme	MCE1_MOUSE	Filtered	Filtered	Filtered	Filtered	690657	578923	447094	576703	Filtered	Filtered	Filtered	Filtered	Filtered	Filtered	Filtered	Filtered	70246.5	71792.8	Filtered	Filtered	Filtered	31177.2	Filtered	21527.4	Filtered	Filtered	Filtered	Filtered	326437	461738	558616	581057	Filtered	Filtered	Filtered	Filtered	Filtered	Filtered	Filtered	Filtered	67663.1	Filtered	28483.1	121652	133080	Filtered
O55239	Nnmt	Nicotinamide N-methyltransferase	NNMT_MOUSE	383530	453772	559275	430829	Filtered	Filtered	Filtered	19299.6	27267.1	14235.9	7908.74	9781.54	Filtered	Filtered	Filtered	Filtered	6480.35	Filtered	7789.13	Filtered	Filtered	Filtered	17757	9220.37	625128	778523	304156	246075	30384.2	58657.6	Filtered	31805.7	14647.5	Filtered	9959.1	Filtered	Filtered	16911.9	Filtered	Filtered	14248.6	20471.7	9313.87	Filtered	3536.48	10423.7
O55242	Sigmar1	Sigma non-opioid intracellular receptor 1	SGMR1_MOUSE	31138.9	38978.7	26537.5	37878	73713.5	100681	40831.9	101486	214729	128284	30697.4	127543	195654	157429	69511.5	112109	22668.7	39385.3	23976.8	15058.6	13448.8	16264.2	19211.6	16830.3	40892.7	40209.5	30901.3	31484.2	109343	84337.9	57311.8	76970.1	181306	147618	84586.6	50738	182184	190164	91491.2	89531.7	43907.8	45603.1	31107.5	50223	17022.2	24043.4
O70131	Ninj1	Ninjurin-1	NINJ1_MOUSE	Filtered	Filtered	Filtered	62562	13623.4	19880.8	Filtered	13951.8	Filtered	Filtered	Filtered	Filtered	82796.8	41982.9	38914	43390	14966	16625.7	9140.2	10090.2	5905.95	12447.3	14545.2	11032	Filtered	20513	133433	19789.2	36009.1	Filtered	14019.2	Filtered	Filtered	Filtered	Filtered	Filtered	105949	112820	66743.5	61788.6	11104.5	11359.4	7486.8	16294.9	17998.3	29042.9
O70133	Dhx9	ATP-dependent RNA helicase A	DHX9_MOUSE	2.40858e+06	3.11829e+06	2.32608e+06	2174342	3.33964e+06	3.1006e+06	2.32909e+06	2.45878e+06	124443	49659.5	112891	59363.8	380537	205355	260357	293365	3117752	3224572	2.50537e+06	1.39865e+06	1563075	1.88626e+06	1.97706e+06	1.44571e+06	2844179	2.58892e+06	2.41123e+06	1798554	3.40433e+06	3202261	2668756	3.20186e+06	150917	178676	146081	84430.3	347682	290425	418794	254495	2.4164e+06	1239455	1993107	2791934	1.86829e+06	2388656
O70152	Dpm1	Dolichol-phosphate mannosyltransferase subunit 1	DPM1_MOUSE	235972	334660	128313	135263	384462	886034	435838	963523	146564	135933	62038.1	132437	1.32613e+06	870516	904219	1.06242e+06	409021	376893	232034	188731	164190	202110	183437	203856	271448	313124	95899.4	111744	808839	796894	565097	646629	157439	193880	111478	93903	1581079	1.96074e+06	1.30923e+06	1.53992e+06	342321	303767	183305	306512	231405	324044
O70161	Pip5k1c	Phosphatidylinositol 4-phosphate 5-kinase type-1 gamma	PI51C_MOUSE	32896.5	18669.9	19784.4	Filtered	83821.8	38521.9	62265.4	28161.4	Filtered	Filtered	Filtered	Filtered	3701.1	Filtered	Filtered	3014.03	46943.8	58774.9	72321.9	20953.8	Filtered	Filtered	Filtered	Filtered	Filtered	11642.2	46578	Filtered	40598.7	17452.7	12051.4	24403.8	Filtered	14539.9	Filtered	Filtered	Filtered	7768.23	Filtered	Filtered	53805.3	89182.4	61788.6	77976.9	Filtered	Filtered
O70172;Q80XI4	Pip4k2a;Pip4k2b	Phosphatidylinositol 5-phosphate 4-kinase type-2 alpha;Phosphatidylinositol 5-phosphate 4-kinase type-2 beta	PI42A_MOUSE;PI42B_MOUSE	269982	243901	320707	215082	115002	96321.9	134174	117738	17445	16526.4	Filtered	Filtered	22204	17443.2	15090.8	30760.1	141431	167499	152327	73758.1	12092.3	22725.5	Filtered	18897.9	103776	266575	263398	267340	183848	124815	135123	154579	36220.8	Filtered	20177.4	15666.7	20112.6	27951.8	20633.7	19165.4	147972	120136	144937	197124	Filtered	14981.4
O70194	Eif3d	Eukaryotic translation initiation factor 3 subunit D	EIF3D_MOUSE	1.00728e+06	1.24054e+06	1.07165e+06	1.31841e+06	1.70791e+06	1.89111e+06	1.03295e+06	1493877	Filtered	32090.3	9373.42	17691.6	Filtered	9746.74	23425.9	45198.7	394546	657323	464696	241567	185698	241407	243108	169589	1.4065e+06	1666752	1.4467e+06	1.10718e+06	2246842	1.8701e+06	1.52735e+06	1.82596e+06	41681	33903.1	25785.6	2346.06	45710.4	18797.3	36155.1	33488.7	508006	488509	468870	710553	247539	219395
O70200	Aif1	Allograft inflammatory factor 1	AIF1_MOUSE	140312	171434	158512	119273	459151	397126	177698	383879	12769.2	88692.6	26319.4	64813.7	Filtered	Filtered	Filtered	2225.01	121247	170434	71924.6	61368.7	21048	45219	23661.3	25573.6	114179	166076	157426	9815.67	438086	300223	238948	316536	106844	109471	48825.3	44823.8	8348.86	Filtered	39559.3	Filtered	316897	317404	254281	290138	54787	60855.4
O70209	Pdlim3	PDZ and LIM domain protein 3	PDLI3_MOUSE	Filtered	117181	Filtered	Filtered	113438	67364.3	109713	Filtered	Filtered	Filtered	Filtered	Filtered	Filtered	Filtered	25739.7	Filtered	63696.8	91890.9	77142.8	Filtered	Filtered	86634.4	4003.07	Filtered	Filtered	167310	299297	20223	161139	359553	367481	534898	Filtered	Filtered	Filtered	43221.9	230000	17302.3	97155.2	88173.2	173046	162952	99198	409770	73594.7	123681
O70228	Atp9a	Probable phospholipid-transporting ATPase IIA	ATP9A_MOUSE	Filtered	Filtered	Filtered	Filtered	Filtered	Filtered	Filtered	Filtered	Filtered	Filtered	Filtered	Filtered	Filtered	Filtered	Filtered	Filtered	Filtered	Filtered	Filtered	Filtered	Filtered	Filtered	Filtered	Filtered	Filtered	Filtered	Filtered	Filtered	Filtered	Filtered	Filtered	Filtered	Filtered	Filtered	Filtered	Filtered	11147.3	11841.4	Filtered	8672.95	Filtered	Filtered	Filtered	Filtered	Filtered	Filtered
O70230	Znf143	Zinc finger protein 143	ZN143_MOUSE	Filtered	Filtered	Filtered	NaN	33546	26286.2	15966.9	24595.2	Filtered	Filtered	Filtered	Filtered	Filtered	Filtered	Filtered	Filtered	15452.7	6141.85	14608.6	6892.01	Filtered	Filtered	Filtered	Filtered	Filtered	Filtered	Filtered	Filtered	39099.6	34620.6	26713	35574.9	Filtered	Filtered	Filtered	Filtered	Filtered	Filtered	NaN	Filtered	15615.5	NaN	13195.6	22568	Filtered	Filtered
O70251	Eef1b	Elongation factor 1-beta	EF1B_MOUSE	7489766	7.69793e+06	6168681	7805611	48661080	42653416	28712580	35761400	383348	379332	330804	305299	512647	427681	287177	385651	1.85646e+06	2.02773e+06	2.0572e+06	1.2538e+06	388620	371747	356061	257434	7.43107e+06	7233552	6.10642e+06	5527906	38199556	30604920	32830952	37672504	375163	382288	361074	442095	514554	607728	351163	324566	2.05415e+06	2794486	1895467	3.56904e+06	308702	426680
O70252	Hmox2	Heme oxygenase 2	HMOX2_MOUSE	177382	185205	145992	155549	313026	345097	176930	352991	146898	174084	89183.4	140632	1289088	956412	731767	598819	141197	128512	106042	53676.6	48998.8	99386.7	62161.2	79840.6	178048	201401	129529	141782	387216	320394	237231	253904	140648	111123	101125	88220.9	1.33293e+06	1.17221e+06	933348	884618	94097.5	162701	102845	201366	62717.8	92865.7
O70255	Mpzl2	Myelin protein zero-like protein 2	MPZL2_MOUSE	Filtered	Filtered	Filtered	Filtered	Filtered	Filtered	Filtered	Filtered	Filtered	Filtered	Filtered	Filtered	162140	120672	66710.8	132370	Filtered	Filtered	Filtered	Filtered	Filtered	Filtered	Filtered	Filtered	Filtered	Filtered	Filtered	Filtered	Filtered	Filtered	Filtered	Filtered	Filtered	Filtered	Filtered	Filtered	283824	174440	99993.2	110927	Filtered	Filtered	Filtered	Filtered	Filtered	Filtered
O70258	Sgce	Epsilon-sarcoglycan	SGCE_MOUSE	Filtered	Filtered	9096.34	Filtered	Filtered	335911	Filtered	Filtered	Filtered	16603.9	Filtered	Filtered	240542	144841	106798	112140	250041	252886	307348	117624	36082.2	16463.3	109107	25473.5	Filtered	Filtered	Filtered	Filtered	Filtered	194630	Filtered	232223	Filtered	Filtered	Filtered	Filtered	123061	111177	166302	130788	320736	218092	186799	370259	22400.4	89840.3
O70274;Q63739	Ptp4a2;Ptp4a1	Protein tyrosine phosphatase type IVA 2;Protein tyrosine phosphatase type IVA 1	TP4A2_MOUSE;TP4A1_MOUSE	Filtered	Filtered	Filtered	30352.5	68874.6	72508.3	50977.3	56241.6	24066.2	19682.7	6685.31	Filtered	Filtered	Filtered	6526.78	Filtered	17303.5	Filtered	16746.6	Filtered	Filtered	Filtered	Filtered	Filtered	Filtered	Filtered	Filtered	12407.9	119761	60881.4	42783.5	Filtered	Filtered	Filtered	Filtered	Filtered	Filtered	Filtered	Filtered	Filtered	41357.5	34282.3	10440.2	22743.8	Filtered	Filtered
O70281	Tpst1	Protein-tyrosine sulfotransferase 1	TPST1_MOUSE	Filtered	Filtered	Filtered	Filtered	14130.6	11838.4	2843.58	15941.5	Filtered	Filtered	Filtered	Filtered	15382	6563.32	2569.49	13145.2	31349.5	18898.1	15096.9	13255.6	6661.64	Filtered	Filtered	6990.97	14596.3	Filtered	Filtered	Filtered	13514.7	13531.2	9311.05	15517.8	Filtered	2133.75	Filtered	Filtered	31272.7	21742.7	4663.89	7930.62	40783.5	50038.4	26276.6	11333.9	12310.2	10930.4
O70293	Grk6	G protein-coupled receptor kinase 6	GRK6_MOUSE	Filtered	Filtered	Filtered	Filtered	174249	193668	122966	162738	Filtered	12693	Filtered	Filtered	Filtered	Filtered	Filtered	Filtered	51974.5	41145.6	41085.3	24804.3	Filtered	Filtered	13142.6	11906.8	Filtered	Filtered	Filtered	Filtered	195987	137234	123206	131828	Filtered	Filtered	Filtered	Filtered	Filtered	Filtered	Filtered	Filtered	58948	29997.1	32363.6	62531.5	Filtered	Filtered
O70303	Cideb	Cell death activator CIDE-B	CIDEB_MOUSE	180374	220078	144663	219900	327672	369942	128905	457630	338910	237385	126872	265909	390218	289697	100620	271986	183514	216032	119476	72799.4	20101.7	29457.5	90181.1	77059.4	191322	184259	121773	170417	276914	256415	248485	206998	284021	252173	135973	135452	242783	357961	216109	138710	232096	279310	133979	285299	19739.2	86856.4
O70305	Atxn2	Ataxin-2	ATX2_MOUSE	375033	107811	368064	439461	156922	Filtered	Filtered	Filtered	Filtered	Filtered	Filtered	Filtered	Filtered	Filtered	Filtered	Filtered	Filtered	Filtered	Filtered	Filtered	Filtered	Filtered	Filtered	Filtered	413580	400623	326292	406769	Filtered	Filtered	Filtered	41191	Filtered	Filtered	Filtered	Filtered	Filtered	Filtered	Filtered	Filtered	Filtered	Filtered	Filtered	Filtered	Filtered	Filtered
O70309	Itgb5	Integrin beta-5	ITB5_MOUSE	11236.9	Filtered	24816.2	26811.8	30127.1	28844.3	13427.1	11005.7	6640.34	Filtered	12161.3	10488.9	314714	225389	222194	169999	54874.2	40728	40513.5	29044.4	28588.6	18171	49633.5	7160.8	21545.9	55225.5	Filtered	15697	41531.9	17954.6	10236.4	13847.6	Filtered	Filtered	Filtered	11982.3	342401	323033	232644	206270	70264.1	45291.7	48522.9	72922.3	43159.4	62737.7
O70310	Nmt1	Glycylpeptide N-tetradecanoyltransferase 1	NMT1_MOUSE	71472.5	174129	110237	181665	401988	493441	354748	411680	Filtered	Filtered	Filtered	3580.82	24541.6	6743.23	Filtered	12042.4	158995	97350.3	107982	54099.4	19189.4	45930.6	9471.8	68888.7	158945	150152	78908.1	92313.2	487759	482299	374415	393450	6580.17	7194.85	3559.14	Filtered	22318.1	33546.1	9232.54	Filtered	129876	72937.3	93516.8	134641	36680.6	NaN
O70311	Nmt2	Glycylpeptide N-tetradecanoyltransferase 2	NMT2_MOUSE	11289.6	29081.1	8407.25	68318.3	334326	381921	238866	263552	Filtered	Filtered	Filtered	Filtered	Filtered	Filtered	Filtered	Filtered	57938.9	58185.7	72381.1	31157.5	6419.62	12466.3	15393.4	34723.7	Filtered	53477.4	75311.8	605162	295283	263242	218231	292771	Filtered	Filtered	Filtered	1798.84	Filtered	Filtered	Filtered	1285.06	36437.6	22145.6	33924	59843.3	15690.2	Filtered
O70318	Epb41l2	Band 4.1-like protein 2	E41L2_MOUSE	339836	431264	586655	407238	646778	488868	609038	518503	295092	241533	263100	181983	681842	459722	585309	479612	667117	741549	899705	469360	739939	641833	754293	597696	337769	309386	511235	268255	523217	207207	246962	223216	357925	382036	243526	185606	637762	739172	537801	437342	1.02407e+06	575811	783631	1.03468e+06	859157	664895
O70324	Slc16a2	Monocarboxylate transporter 8	MOT8_MOUSE	Filtered	Filtered	Filtered	Filtered	Filtered	Filtered	Filtered	Filtered	Filtered	Filtered	Filtered	Filtered	130921	115996	101945	124422	Filtered	Filtered	Filtered	Filtered	Filtered	Filtered	4805.58	Filtered	Filtered	Filtered	Filtered	Filtered	Filtered	Filtered	Filtered	Filtered	25143.8	23916.6	Filtered	Filtered	254520	213391	222001	223175	19694.5	Filtered	Filtered	Filtered	Filtered	18371.3
O70325	Gpx4	Phospholipid hydroperoxide glutathione peroxidase	GPX4_MOUSE	393278	380811	415094	331015	741369	569464	377798	558088	152717	73151.4	71219.8	63531	107794	41802.9	50608.5	68398.8	94191.3	92905.1	90956.4	54904.6	23938.1	14398.9	17427.5	17932	326726	285383	331388	266887	774782	535717	589106	623231	95458	103023	69808.3	88145.4	48294.1	62362.8	58265.8	31853.8	129714	80680.5	66725	162598	Filtered	27671.2
O70362	Gpld1	Phosphatidylinositol-glycan-specific phospholipase D	PHLD_MOUSE	505167	755011	532409	566891	430535	443948	262364	433943	851217	656457	368152	486017	320745	235979	168237	158204	96612	102817	95418.5	35645.5	Filtered	14649.3	15617.1	Filtered	627130	798065	444439	417066	412694	356985	309992	397662	816877	992784	472679	670382	324414	327301	162922	234849	54932	106654	18389.5	125203	Filtered	15498.5
O70370	Ctss	Cathepsin S	CATS_MOUSE	191485	159780	156762	167017	28604.9	36194.9	Filtered	Filtered	59444.1	42858.7	Filtered	36878.9	41923.8	29786.9	26290.9	23145.1	Filtered	5605.24	Filtered	Filtered	Filtered	Filtered	Filtered	Filtered	154323	161173	141103	126813	35075.1	42154.5	22241.5	22105.8	66485.8	54315.1	43983.1	Filtered	46541.4	47045.1	36409.8	Filtered	Filtered	Filtered	Filtered	Filtered	Filtered	Filtered
O70378	Emc8	ER membrane protein complex subunit 8	EMC8_MOUSE	121511	124455	93820.8	135237	227949	317640	154716	337674	70659	55171.4	32550.2	66510	572485	521498	179683	490946	465346	563824	480094	203466	114956	160300	178188	141264	194993	203310	111924	140521	301661	381393	288526	265599	84398.1	111581	73509.1	46064.4	538615	770976	345423	227072	818446	322691	558809	834372	183814	190535
O70400	Pdlim1	PDZ and LIM domain protein 1	PDLI1_MOUSE	3.21256e+06	3.48969e+06	3.15713e+06	2.73991e+06	863146	802013	767119	677281	911229	889345	664836	416647	653630	529508	387161	285342	462719	478240	356871	207161	115601	91682.5	102788	35082.9	3.26732e+06	3761844	3.52979e+06	2.75106e+06	761097	551682	693759	591342	779349	747977	594609	890918	591700	294991	347504	562744	571224	536570	468301	545316	106331	102940
O70404	Vamp8	Vesicle-associated membrane protein 8	VAMP8_MOUSE	342292	455154	310710	380669	187508	162045	88154.4	251085	140008	84015.3	7867.42	102985	763393	560393	362343	425052	96969.6	80974.6	125597	117336	Filtered	Filtered	Filtered	Filtered	372859	448848	356264	361229	265646	285870	146182	187639	152662	170524	97867.2	111596	688310	1.02857e+06	450512	429826	157542	101441	67196.2	145781	Filtered	Filtered
O70422	Gtf2h4	General transcription factor IIH subunit 4	TF2H4_MOUSE	Filtered	Filtered	Filtered	Filtered	92238	87386	75068.9	84529.6	Filtered	Filtered	Filtered	Filtered	Filtered	Filtered	Filtered	Filtered	53606.7	68491.9	51706	26493	Filtered	Filtered	Filtered	Filtered	Filtered	10122.4	Filtered	Filtered	80570	79971.1	75625.7	58356.8	Filtered	Filtered	Filtered	Filtered	Filtered	Filtered	Filtered	Filtered	80320.8	33135.9	49238.3	68246.3	Filtered	Filtered
O70423	Aoc3	Membrane primary amine oxidase	AOC3_MOUSE	Filtered	Filtered	Filtered	Filtered	Filtered	8497.15	Filtered	Filtered	Filtered	Filtered	8298.51	Filtered	710403	382363	373107	181727	78500.9	206006	173774	Filtered	134153	188622	177820	3874.23	Filtered	Filtered	Filtered	Filtered	Filtered	Filtered	Filtered	3777.22	Filtered	Filtered	12124.5	22487.9	550194	612220	487473	991019	192515	133719	93911.2	265793	92440.4	237387
O70435	Psma3	Proteasome subunit alpha type-3	PSA3_MOUSE	4.15774e+06	4500657	3.60195e+06	4.73481e+06	766351	611884	451616	623238	433518	350861	137407	349733	439582	329047	198385	290790	231029	246017	235786	128363	61293.9	76965.7	81091.1	64670.6	4.83272e+06	4799610	3.76913e+06	4124459	661356	525572	535502	615786	457086	420728	295992	242069	392203	429398	224378	264302	315341	299149	208356	338240	83819	69219.4
O70439	Stx7	Syntaxin-7	STX7_MOUSE	Filtered	Filtered	Filtered	Filtered	561713	477112	33348.4	454457	1.19871e+06	1.10011e+06	328756	862526	592811	501199	226967	329531	46655.7	Filtered	102436	37247.4	Filtered	Filtered	Filtered	11860.3	Filtered	Filtered	46959.3	Filtered	529125	499846	483450	591488	1.2678e+06	1.38448e+06	1.0348e+06	272733	832745	914258	541850	522278	Filtered	58245.5	26999.3	176673	Filtered	42964.5
O70451	Slc16a7	Monocarboxylate transporter 2	MOT2_MOUSE	3166.72	Filtered	Filtered	1606.2	15546.8	Filtered	Filtered	Filtered	17839.8	9663.76	Filtered	16524.3	9269.57	Filtered	22415.5	31749.3	39542.3	53523.4	69857.4	42731.5	Filtered	Filtered	2444.45	1595.23	Filtered	Filtered	Filtered	Filtered	Filtered	Filtered	8272.92	24841.8	Filtered	Filtered	Filtered	Filtered	11125.1	8995.92	6700.33	6389.34	60628.8	15632.3	34836.2	64574.9	Filtered	2363.34
O70456	Sfn	14-3-3 protein sigma	1433S_MOUSE	Filtered	Filtered	Filtered	Filtered	Filtered	Filtered	Filtered	Filtered	Filtered	Filtered	Filtered	Filtered	Filtered	Filtered	Filtered	Filtered	Filtered	Filtered	38298.2	Filtered	Filtered	89192.3	51111.6	Filtered	Filtered	Filtered	Filtered	Filtered	Filtered	Filtered	84512.6	Filtered	Filtered	Filtered	Filtered	Filtered	Filtered	Filtered	Filtered	Filtered	Filtered	Filtered	Filtered	Filtered	72789.9	143267
O70475	Ugdh	UDP-glucose 6-dehydrogenase	UGDH_MOUSE	17387288	18969412	14235260	17825002	670943	463673	264923	363161	793253	411274	161148	332530	441634	210931	146041	188615	61082.8	51815.8	64200	27591.7	36976.4	40281.4	47758.8	57384.6	17942382	16693455	13186112	13199931	683604	474752	347162	646103	667231	533494	310027	290845	423652	489984	184932	228253	66405.2	34438.8	49068.3	83258.8	25704.8	61634.2
O70477	Pknox1	Homeobox protein PKNOX1	PKNX1_MOUSE	Filtered	Filtered	Filtered	Filtered	7250.88	7705.36	9208.38	8480.45	Filtered	Filtered	Filtered	Filtered	Filtered	Filtered	Filtered	Filtered	6165.63	Filtered	8709.5	Filtered	Filtered	Filtered	Filtered	Filtered	Filtered	Filtered	Filtered	Filtered	8973.83	8237.01	10562	10286	Filtered	Filtered	Filtered	Filtered	Filtered	Filtered	Filtered	Filtered	7459.15	Filtered	8977.8	7922.49	Filtered	Filtered
O70479;Q8BGV7;Q922M3	Tnfaip1;Kctd13;Kctd10	BTB/POZ domain-containing adapter for CUL3-mediated RhoA degradation protein 2;BTB/POZ domain-containing adapter for CUL3-mediated RhoA degradation protein 1;BTB/POZ domain-containing adapter for CUL3-mediated RhoA degradation protein 3	BACD2_MOUSE;BACD1_MOUSE;BACD3_MOUSE	Filtered	Filtered	Filtered	Filtered	4928.99	6285.15	Filtered	4560.37	Filtered	Filtered	Filtered	Filtered	Filtered	Filtered	Filtered	4435.89	5254.34	4422.54	4475.46	Filtered	7759.95	7518.39	9518.68	9143.64	Filtered	Filtered	Filtered	Filtered	7763.06	2927.74	5090.35	4809.28	Filtered	Filtered	Filtered	Filtered	Filtered	4423.18	3513.34	4732.27	6453.31	4019.16	4840.76	6001.1	11011.8	5679.75
O70480	Vamp4	Vesicle-associated membrane protein 4	VAMP4_MOUSE	Filtered	Filtered	32152.9	Filtered	28366.9	31667.2	23241.3	28680.6	Filtered	Filtered	Filtered	12196.1	42923.9	39662.3	29940.3	34815.2	18959.4	21319.6	19228.1	Filtered	Filtered	Filtered	Filtered	Filtered	Filtered	31105	26808	25517.5	52616.8	37927.4	24902.6	24577.1	Filtered	Filtered	Filtered	Filtered	70273.4	74929.6	54032.1	50072	46827.3	34783.4	23139.2	34044.7	32460	36239.3
O70492	Snx3	Sorting nexin-3	SNX3_MOUSE	990365	1.23984e+06	1.0173e+06	1.04708e+06	1.34192e+06	1.25193e+06	971023	1.26532e+06	683058	618126	503201	495750	309914	176772	154400	111932	106701	117782	71540.9	58467.2	107668	96797.8	164859	149971	1.11599e+06	1.13343e+06	1.22762e+06	934689	1.4542e+06	1.21831e+06	866792	932945	801130	837845	449458	529705	287298	175783	211779	220875	159667	104882	72491.6	183182	139414	80031.6
O70493	Snx12	Sorting nexin-12	SNX12_MOUSE	496559	489133	384023	487083	154717	138683	115522	111624	99379.3	81848.7	61341.8	67835.2	60535.9	Filtered	44491.8	51943.4	50561.1	34500.5	30541.5	21116.6	44736.1	92752.3	90786.1	94677.7	553456	556187	469175	438269	194153	163518	87140.4	89353.3	108552	88731.4	66977.4	70894.6	59957.1	46766.2	51693.5	42979.9	26031.5	31501.6	29985.8	46002.1	59685.3	36592.2
O70494	Sp3	Transcription factor Sp3	SP3_MOUSE	Filtered	4632.13	4341.38	5982.97	7558.92	8862.16	3025.02	5569.52	Filtered	Filtered	Filtered	Filtered	Filtered	Filtered	Filtered	Filtered	7771.01	11236.2	8145.62	6595.11	Filtered	Filtered	Filtered	Filtered	5535.17	7650.55	7205.01	5995.94	7050.27	7158.58	9211.15	7441.12	Filtered	Filtered	Filtered	Filtered	Filtered	Filtered	Filtered	Filtered	15866	14395.3	5537.3	12746.8	Filtered	Filtered
O70503	Hsd17b12	Very-long-chain 3-oxoacyl-CoA reductase	DHB12_MOUSE	600712	674750	406104	639755	1.3533e+06	1.97231e+06	871530	2.10233e+06	372707	302863	135512	283835	1.68363e+06	1.2985e+06	503014	1507722	3.47444e+06	2.86375e+06	2040230	1.54123e+06	410006	645155	615132	614090	714147	751960	746418	595302	2.3735e+06	1.87886e+06	1.35152e+06	1.42563e+06	463396	295060	246792	171774	2.60989e+06	2.61326e+06	1.14933e+06	905037	4353880	4827010	2530028	3.61946e+06	822919	1.01082e+06
O70551	Srpk1	SRSF protein kinase 1	SRPK1_MOUSE	Filtered	Filtered	21442.1	75610.2	185771	187133	115366	148173	Filtered	Filtered	Filtered	Filtered	Filtered	Filtered	Filtered	1662.78	67064.7	60124.5	34994.8	30731.7	14544.2	Filtered	Filtered	31856.6	30572.4	71907.3	5927.31	22131.7	187805	153599	138708	141327	Filtered	Filtered	Filtered	Filtered	Filtered	Filtered	Filtered	Filtered	71929.1	56477.9	49431.8	130741	Filtered	11053.5
O70566	Diaph2	Protein diaphanous homolog 2	DIAP2_MOUSE	157951	128421	142430	116464	471036	421419	274457	340569	32838	4924.57	14489.4	12207	53385.5	Filtered	6585.07	39653.9	135173	163531	143781	91271.1	6437.63	67012.5	74751.6	101401	41129.1	93895.9	181381	117743	501747	447308	313104	380082	36323.1	Filtered	59753.8	35822.6	67511.3	95322.7	63951.3	Filtered	184194	134457	165770	212470	87249.3	88078.9
O70570	Pigr	Polymeric immunoglobulin receptor	PIGR_MOUSE	663324	396333	397306	628169	454342	445352	285799	441421	448252	239280	242579	252548	840854	480477	417322	481752	220929	145075	118607	95631.9	74755.2	53420.2	85905.3	57004.3	370428	433904	454971	648937	524685	522140	365706	429557	303470	464927	303348	302597	776490	1.96268e+06	724273	686690	203851	188745	122095	216807	113208	78435.9
O70572	Smpd2	Sphingomyelin phosphodiesterase 2	NSMA_MOUSE	50760.3	95538.1	37664.5	64534.1	218850	290924	131746	302331	82682.2	69918.9	40641.7	65152.8	471466	440105	299831	391961	205585	203897	163097	87815.3	64612.6	82462.9	82321.3	77785.1	63540.3	91051.1	49576.5	52256.4	314933	307601	177104	180176	77000.4	73415.1	59237.9	55137.6	673883	468837	312447	345961	237088	237445	148981	215508	76968.6	119437
O70579	Slc25a17	Peroxisomal membrane protein PMP34	PM34_MOUSE	Filtered	Filtered	Filtered	Filtered	Filtered	Filtered	Filtered	21807.8	8519.51	Filtered	2540.28	Filtered	25447.7	24352.2	Filtered	21486.4	96534.2	78613.7	33994.6	27897.1	9137.95	18942.4	10735.8	17096.1	Filtered	Filtered	Filtered	Filtered	30251.9	18269.7	13835.7	Filtered	Filtered	Filtered	Filtered	Filtered	34233.6	Filtered	23931.1	20222.7	25040.7	39621	40057	84043	22567.1	22808.5
O70585	Dtnb	Dystrobrevin beta	DTNB_MOUSE	Filtered	11080.6	NaN	24181.9	168825	135282	14648.1	6894.17	64602.6	27076.9	33447.8	40340	323958	244082	241154	344633	372422	385045	360445	202941	186899	181463	299560	218163	Filtered	Filtered	25437.2	26794.4	6349.41	Filtered	NaN	17987.4	90152.5	35914.5	51500.4	56371.7	855000	484834	364297	369885	592700	307425	565703	522419	336764	263364
O70589	Cask	Peripheral plasma membrane protein CASK	CSKP_MOUSE	60520.6	69422.9	73464.6	33133.2	234017	240427	144467	189805	181254	103343	98011	139610	755342	404655	439848	481976	929307	708322	983034	606989	126509	254746	440629	363653	82968	76019	113561	59245.3	345170	177779	201095	240025	130967	97626.9	100758	108220	884711	592581	469629	576214	1.19473e+06	487106	932716	977944	435028	366000
O70591	Pfdn2	Prefoldin subunit 2	PFD2_MOUSE	260038	260792	221535	248536	Filtered	Filtered	Filtered	Filtered	1824.57	Filtered	Filtered	Filtered	8427.74	Filtered	Filtered	Filtered	Filtered	Filtered	Filtered	Filtered	Filtered	3544.52	Filtered	Filtered	269196	258107	220138	245912	3398.92	Filtered	Filtered	Filtered	2564.31	1510.55	Filtered	8638.69	Filtered	17563.6	Filtered	12261.5	Filtered	Filtered	Filtered	Filtered	Filtered	Filtered
O70622	Rtn2	Reticulon-2	RTN2_MOUSE	Filtered	Filtered	762930	103669	Filtered	Filtered	Filtered	Filtered	Filtered	Filtered	86133.9	129571	101718	206541	62984.3	4534.82	Filtered	110943	834.783	Filtered	Filtered	Filtered	Filtered	44445.4	Filtered	Filtered	Filtered	Filtered	Filtered	Filtered	Filtered	Filtered	253878	Filtered	Filtered	Filtered	218052	186977	79065.8	6236.09	88439.6	29790.9	2536.91	8752.99	Filtered	Filtered
O88200	Clec11a	C-type lectin domain family 11 member A	CLC11_MOUSE	Filtered	Filtered	Filtered	Filtered	Filtered	Filtered	2258.89	Filtered	Filtered	Filtered	Filtered	Filtered	Filtered	Filtered	Filtered	Filtered	Filtered	1676.55	Filtered	Filtered	8091.85	10100.5	6962.48	1555.06	Filtered	Filtered	Filtered	Filtered	Filtered	Filtered	Filtered	Filtered	Filtered	Filtered	Filtered	Filtered	Filtered	Filtered	Filtered	Filtered	Filtered	Filtered	Filtered	Filtered	6191.03	8877.8
O88207	Col5a1	Collagen alpha-1(V) chain	CO5A1_MOUSE	Filtered	Filtered	Filtered	Filtered	Filtered	Filtered	Filtered	Filtered	15912.5	Filtered	Filtered	Filtered	Filtered	Filtered	Filtered	Filtered	Filtered	Filtered	109748	129429	1906986	1.74372e+06	2180480	1.01972e+06	Filtered	Filtered	Filtered	Filtered	Filtered	Filtered	Filtered	Filtered	Filtered	Filtered	Filtered	Filtered	Filtered	Filtered	Filtered	Filtered	32831.6	43246.6	44106.8	Filtered	1.63943e+06	1.60799e+06
O88271	Cfdp1	Craniofacial development protein 1	CFDP1_MOUSE	111606	189438	98279.9	Filtered	Filtered	Filtered	53288.5	55866.6	Filtered	Filtered	12336	Filtered	Filtered	Filtered	Filtered	Filtered	29467.2	Filtered	Filtered	26104.1	Filtered	Filtered	Filtered	Filtered	286472	230891	94209.8	245548	Filtered	Filtered	Filtered	Filtered	Filtered	Filtered	Filtered	Filtered	Filtered	Filtered	Filtered	Filtered	Filtered	Filtered	Filtered	Filtered	Filtered	Filtered
O88286	Wiz	Protein Wiz	WIZ_MOUSE	Filtered	Filtered	Filtered	Filtered	30880.6	25544.6	20231.6	Filtered	Filtered	Filtered	Filtered	Filtered	Filtered	Filtered	Filtered	Filtered	42724.1	63656	38557	20382.4	Filtered	13016.4	Filtered	Filtered	Filtered	Filtered	Filtered	Filtered	Filtered	Filtered	Filtered	Filtered	Filtered	Filtered	Filtered	Filtered	Filtered	Filtered	Filtered	Filtered	27716.8	37511.2	26471	62600.1	Filtered	Filtered
O88291	Znf326	DBIRD complex subunit ZNF326	ZN326_MOUSE	183717	136904	76899.7	36992.5	155080	137695	101504	108859	Filtered	Filtered	Filtered	Filtered	Filtered	Filtered	Filtered	Filtered	106480	167859	116510	58640.1	85105.6	67406.1	75824.3	52919	210897	230144	201015	136759	127660	122935	132449	81378.8	Filtered	Filtered	Filtered	Filtered	Filtered	Filtered	Filtered	11066.3	95605.3	88930.8	85671	125731	86494.1	82020.4
O88322	Nid2	Nidogen-2	NID2_MOUSE	428106	441261	467686	184201	337187	246107	237331	133308	107186	88033.3	89178.1	33963.3	81581.5	66261.9	162621	86610.6	191163	205409	508561	291214	1.71632e+06	1.81282e+06	1.67601e+06	1.12543e+06	408412	472313	477481	347563	269560	257427	280262	280190	110374	118689	43184.3	126749	122923	115987	154808	78970.3	208166	302470	340822	202953	1.41599e+06	1430226
O88325	Naglu	Alpha-N-acetylglucosaminidase	O88325_MOUSE	462198	502255	418363	463378	209580	196039	144237	184861	181455	101276	55165.6	124268	104240	39340.4	19177	35896.4	31460.4	38923.4	18936.7	9371.05	Filtered	Filtered	Filtered	9222.69	501350	463498	453086	338364	217637	171490	171317	204564	132688	171425	103368	99230.3	81025.4	45573.8	27967.5	25306.9	72803.4	66727.4	13055.5	34091.9	Filtered	Filtered
O88327	Ctnnal1	Alpha-catulin	CTNL1_MOUSE	Filtered	Filtered	Filtered	Filtered	29481.9	Filtered	23063.5	Filtered	Filtered	Filtered	Filtered	Filtered	32202.3	5162.75	Filtered	9869.87	66987.8	63463.6	84967.7	11532.3	Filtered	Filtered	16287.7	5930.4	Filtered	Filtered	Filtered	Filtered	Filtered	Filtered	Filtered	Filtered	Filtered	Filtered	Filtered	Filtered	Filtered	Filtered	Filtered	12541.3	135736	116403	60178.3	187292	Filtered	Filtered
O88342	Wdr1	WD repeat-containing protein 1	WDR1_MOUSE	3.36375e+06	3.4533e+06	3.49021e+06	3338066	2223643	1.48162e+06	1.16728e+06	1.79664e+06	865947	617160	417023	504150	649179	387265	323820	152316	598122	533747	592263	327656	61642.6	15589.5	51302.4	38864	3460505	3.41256e+06	3.43476e+06	2.77715e+06	2.74134e+06	2324117	2.26643e+06	2.57114e+06	696944	795605	217833	755821	603660	381218	387018	428115	772462	364457	745403	821630	89131.8	90420.6
O88343	Slc4a4	Electrogenic sodium bicarbonate cotransporter 1	S4A4_MOUSE	2021.36	6321.36	7033.51	5336.25	4077.32	1997.12	0.314878	24701.7	5366.89	1786.18	Filtered	3564.51	214903	146370	93411.4	132233	61750.5	35121	42728.5	14509.1	9252	36149	30601.8	18296.4	10305.4	Filtered	5200.3	Filtered	57453	33863.3	3790	5025.4	7045.86	2557.33	4767.39	1129.37	361835	351385	253354	211486	72625.9	46485.7	47421.9	59680.3	80626.6	72078.8
O88346	Tnnt1	Troponin T, slow skeletal muscle	TNNT1_MOUSE	Filtered	Filtered	Filtered	Filtered	Filtered	158834	Filtered	Filtered	Filtered	Filtered	Filtered	10522.7	Filtered	Filtered	Filtered	Filtered	49153.6	168221	Filtered	Filtered	Filtered	63704.6	Filtered	Filtered	Filtered	Filtered	96360.2	Filtered	Filtered	Filtered	Filtered	Filtered	Filtered	Filtered	Filtered	Filtered	Filtered	Filtered	Filtered	Filtered	152106	Filtered	Filtered	Filtered	Filtered	Filtered
O88351	Ikbkb	Inhibitor of nuclear factor kappa-B kinase subunit beta	IKKB_MOUSE	164801	186832	187159	159994	119586	96596.9	16759.5	114892	Filtered	109071	14413.5	32589.9	19727.5	38391.7	9850.55	27380.3	54900.5	36554.3	33820.2	23079.3	Filtered	36286.3	33076.8	28616.5	119235	203030	84837.2	172647	129486	108161	89591.3	112124	15768.1	54322.3	Filtered	20632.7	Filtered	13497.1	8580.73	52924	44896.9	46099	41552.3	57057.6	39948.1	21244.8
O88384	Vti1b	Vesicle transport through interaction with t-SNAREs homolog 1B	VTI1B_MOUSE	Filtered	28756.3	Filtered	49771.5	Filtered	Filtered	Filtered	Filtered	Filtered	Filtered	Filtered	11643.9	99346.9	87824.4	50151.7	73489.9	Filtered	10932.1	4798	Filtered	Filtered	Filtered	Filtered	Filtered	36162.2	62748.5	Filtered	Filtered	27697.3	20712.5	40548.4	Filtered	10173.6	7632.97	Filtered	Filtered	178148	142738	102139	58604.7	17335.8	15863.1	Filtered	16319.6	Filtered	Filtered
O88428	Papss2	Bifunctional 3'-phosphoadenosine 5'-phosphosulfate synthase 2	PAPS2_MOUSE	817536	896352	996539	987367	48082.2	101993	54815.2	60080.3	96770.7	372988	104876	71427.8	197713	237695	95906.9	8240.2	Filtered	Filtered	58317.4	55647.5	Filtered	66455.5	6834.22	5442.99	457518	616267	583794	674100	90239.5	77106.3	51696.3	90363.6	96982.2	55766.3	41776.7	67835.6	303211	428244	158642	17216.5	Filtered	Filtered	17998.9	81502.2	Filtered	Filtered
O88441	Mtx2	Metaxin-2	MTX2_MOUSE	Filtered	Filtered	Filtered	Filtered	89601.8	343290	244990	388048	Filtered	Filtered	Filtered	34226.6	511644	449669	186882	425273	460971	455316	238822	282498	129019	132417	188888	171090	Filtered	Filtered	Filtered	41461.3	281912	281137	241665	261932	Filtered	Filtered	Filtered	Filtered	226521	354410	228297	181286	534094	382190	364566	457641	175089	116210
O88445	Aurkc	Aurora kinase C	AURKC_MOUSE	125270	244936	Filtered	Filtered	Filtered	Filtered	Filtered	Filtered	Filtered	22233.5	Filtered	Filtered	Filtered	Filtered	Filtered	Filtered	Filtered	Filtered	Filtered	Filtered	Filtered	Filtered	Filtered	Filtered	191043	305097	542242	Filtered	Filtered	Filtered	Filtered	Filtered	Filtered	Filtered	Filtered	Filtered	Filtered	Filtered	Filtered	Filtered	Filtered	Filtered	Filtered	Filtered	Filtered	Filtered
O88451	Rdh7	Retinol dehydrogenase 7	RDH7_MOUSE	9520118	11229886	11616456	10954148	17211268	20556888	11569615	24190264	23321334	19774998	8484801	19272524	33997056	31581614	21724832	31941764	2228505	3.00642e+06	3.31371e+06	1.87192e+06	1.15223e+06	1.42884e+06	2.09345e+06	1.82399e+06	11484736	11573564	9662035	10068677	23863882	17625570	14061816	16309296	20653414	17364348	13229736	11034028	35127240	35880812	25910760	23601876	3.82307e+06	3.10271e+06	2.70701e+06	4421672	1.53335e+06	1.43578e+06
O88455	Dhcr7	7-dehydrocholesterol reductase	DHCR7_MOUSE	8568.6	9793.34	Filtered	142236	477556	696084	305036	733845	144557	131255	59769.8	154873	1.50543e+06	1353959	667787	1.20916e+06	974624	858609	493609	487922	246790	406163	286328	570315	Filtered	174472	63497.1	73307.8	714369	714430	525647	489524	75177.6	109558	127129	87746.3	1.29285e+06	1.31306e+06	1.36152e+06	1.07586e+06	695204	408428	505677	558669	574038	535707
O88456	Capns1	Calpain small subunit 1	CPNS1_MOUSE	729149	791240	1.40047e+06	2.76085e+06	169596	143447	58935.9	84603.1	69055	76152.9	68271.8	56177.9	93771.5	39794.6	44062.4	57026	90862.7	47069.9	44970.4	33778.3	43832.8	52823.5	79009.6	50981.3	796703	720373	567100	632957	225107	404682	90995.7	128332	210317	107914	83278.6	44373.4	91261.5	79787.2	175994	106821	52418.8	73620.1	51496.4	49209	28900.6	54131.1
O88487	Dync1i2	Cytoplasmic dynein 1 intermediate chain 2	DC1I2_MOUSE	147300	178865	144764	184043	156312	172848	133123	138308	20410.9	12492.5	4331.58	21374.9	11501.3	9728.49	3144.99	15886.8	45107.4	37346.3	44059.9	27972.4	27640.5	41047.1	38058.7	35355.3	136498	173015	137933	129828	301536	248025	164265	180518	40414.8	34252.5	21091.8	21488.5	27705.4	26368.8	8204.93	5284.47	73462.4	32335.6	59533.9	72664	20400.9	53082.6
O88492	Plin4	Perilipin-4	PLIN4_MOUSE	Filtered	Filtered	Filtered	Filtered	Filtered	Filtered	Filtered	Filtered	Filtered	Filtered	21722.9	Filtered	Filtered	6603.9	Filtered	Filtered	Filtered	Filtered	25636	Filtered	Filtered	Filtered	Filtered	Filtered	Filtered	Filtered	Filtered	Filtered	Filtered	Filtered	Filtered	101262	Filtered	Filtered	Filtered	55728.7	Filtered	Filtered	Filtered	14066.8	Filtered	Filtered	Filtered	Filtered	Filtered	Filtered
O88502	Pde8a	High affinity cAMP-specific and IBMX-insensitive 3',5'-cyclic phosphodiesterase 8A	PDE8A_MOUSE	Filtered	Filtered	Filtered	Filtered	21361.1	147430	Filtered	18844.3	Filtered	Filtered	Filtered	Filtered	68123.2	52714.3	40748.4	37292.2	17378	13509.5	17268.3	Filtered	11911.1	13237.3	24980.9	18872.2	Filtered	Filtered	Filtered	Filtered	22259.8	Filtered	278203	Filtered	Filtered	Filtered	Filtered	Filtered	81081.7	81296.5	54065.7	76124.8	26506.5	23801.8	16704.6	32824.5	23121.3	28018.4
O88507	Cntfr	Ciliary neurotrophic factor receptor subunit alpha	CNTFR_MOUSE	Filtered	Filtered	Filtered	Filtered	Filtered	Filtered	Filtered	Filtered	Filtered	Filtered	Filtered	Filtered	363959	265174	307417	240903	89999.2	52928.1	77478.6	Filtered	64977.3	42784.7	67593.5	Filtered	Filtered	Filtered	Filtered	Filtered	Filtered	24848.2	Filtered	Filtered	Filtered	Filtered	Filtered	Filtered	243826	284763	207586	203219	Filtered	83098	Filtered	105054	54671.3	71177.6
O88520	Shoc2	Leucine-rich repeat protein SHOC-2	SHOC2_MOUSE	28515.6	113106	34717.5	28369.2	924055	820210	645708	747526	13059.1	10136.6	8384.75	17518.7	69752.9	50087.5	22539.2	26293.4	514292	433742	365419	201446	53241.9	76852.4	123490	55087.5	Filtered	234622	207035	28167.8	825518	719500	623778	677066	9443.61	18686.2	Filtered	Filtered	113376	95063.5	113796	99852.6	510340	479305	398531	605275	68397.2	32873.7
O88522	Ikbkg	NF-kappa-B essential modulator	NEMO_MOUSE	61650.4	62355.2	53754.8	84581.2	Filtered	Filtered	Filtered	14399.3	Filtered	Filtered	Filtered	Filtered	Filtered	Filtered	Filtered	Filtered	Filtered	Filtered	Filtered	Filtered	Filtered	Filtered	Filtered	Filtered	99550.4	84028.4	71611.3	66276.3	Filtered	26416	Filtered	Filtered	Filtered	Filtered	Filtered	Filtered	Filtered	Filtered	Filtered	Filtered	Filtered	Filtered	Filtered	Filtered	Filtered	Filtered
O88531	Ppt1	Palmitoyl-protein thioesterase 1	PPT1_MOUSE	26918.4	42285.6	54778.5	26853.3	102273	77212.1	81919.1	90740.3	126695	170408	183034	177004	59624.2	Filtered	33677.2	45677.1	Filtered	Filtered	Filtered	Filtered	Filtered	Filtered	Filtered	Filtered	17855	87376.5	32638.7	Filtered	86070.1	30628	67937.2	34855	174907	164765	158635	262164	37866.5	13476.4	Filtered	13142.6	Filtered	Filtered	Filtered	Filtered	Filtered	Filtered
O88533	Ddc	Aromatic-L-amino-acid decarboxylase	DDC_MOUSE	879839	1.23092e+06	1.06848e+06	1.15117e+06	2.98074e+06	51949.7	29664.3	45476.2	685443	635986	38795	791652	32768.3	40153	177690	19312.5	6860.12	13500.6	19891.2	239252	2070.89	Filtered	Filtered	2776.1	1991743	874276	990600	1.00964e+06	4.30921e+06	3219871	29625.4	124712	121116	1.05912e+06	713073	76116.9	20513.7	3.15733e+06	21532.9	16929.8	200682	12972.5	12934.4	6986723	Filtered	Filtered
O88543	Cops3	COP9 signalosome complex subunit 3	CSN3_MOUSE	477880	522158	502731	679114	116373	103995	69449.7	109076	87672.1	55794.4	31493.8	62056.2	52674.8	35102.4	28743.1	29387.3	Filtered	Filtered	Filtered	Filtered	Filtered	Filtered	Filtered	Filtered	328711	622592	540084	533082	141824	113794	115876	107839	83175.2	74643.7	59105.6	53274.6	35341.9	42092.6	Filtered	23572.9	Filtered	24111.4	Filtered	Filtered	Filtered	Filtered
O88544	Cops4	COP9 signalosome complex subunit 4	CSN4_MOUSE	1.46461e+06	1.45152e+06	1.22645e+06	1.57518e+06	242318	191571	216384	199556	123432	75244	59044.8	87313.7	122521	62481.9	51428.8	72814.2	124172	96559.1	121836	29112.5	25979.4	49848	38488.1	49610	1.87959e+06	1.65775e+06	1.2576e+06	1.34775e+06	306800	216942	195136	230402	136141	126137	99479.9	111532	103881	76918.7	85103.4	47412.8	110394	83601.8	42119.8	141893	46128.1	39180.2
O88545	Cops6	COP9 signalosome complex subunit 6	CSN6_MOUSE	382728	398881	358515	454793	83547.8	101102	55684.2	10885.7	40713.4	Filtered	10739.6	18573.5	Filtered	Filtered	22511.1	Filtered	Filtered	Filtered	Filtered	Filtered	Filtered	Filtered	Filtered	Filtered	422236	407659	314408	375549	97109.9	87489	57469.2	73509.4	28661.1	40616.5	29338.9	10826.8	80461.2	60974.3	52691.6	68580.6	Filtered	50752.2	44896.4	49496	Filtered	Filtered
O88554	Parp2	Poly [ADP-ribose] polymerase 2	PARP2_MOUSE	Filtered	Filtered	Filtered	Filtered	Filtered	Filtered	Filtered	Filtered	Filtered	Filtered	Filtered	Filtered	Filtered	Filtered	Filtered	Filtered	28570.4	18575.6	19914.9	14961.9	15251.2	17687.6	16586.6	9474.9	Filtered	Filtered	Filtered	Filtered	Filtered	Filtered	Filtered	Filtered	Filtered	Filtered	Filtered	Filtered	Filtered	Filtered	Filtered	Filtered	20807.5	13846.4	24167.4	33369	11703.3	14869.2
O88569	Hnrnpa2b1	Heterogeneous nuclear ribonucleoproteins A2/B1	ROA2_MOUSE	6105166	7890447	7019483	7.11613e+06	9270652	11192797	9962585	7653773	1.02529e+06	1893712	1.41466e+06	849965	420495	557288	611851	389241	6.06237e+06	9129223	7339041	3326184	1.23528e+06	2.243e+06	2.18842e+06	1.29747e+06	8885042	9153628	8.21919e+06	6.2737e+06	8579584	9209425	7.46778e+06	8462666	1.14658e+06	1.75462e+06	1.22999e+06	1.0775e+06	468049	732353	498582	381622	6807771	7.11514e+06	3.55981e+06	9592978	2.29746e+06	2.24939e+06
O88573	Aff1	AF4/FMR2 family member 1	AFF1_MOUSE	Filtered	Filtered	Filtered	Filtered	53432.1	51967.3	26649.2	Filtered	Filtered	Filtered	Filtered	Filtered	Filtered	Filtered	Filtered	Filtered	19413.1	Filtered	Filtered	Filtered	Filtered	17291	Filtered	13047.4	Filtered	Filtered	Filtered	Filtered	52387.1	51360.1	45246.1	52792.8	Filtered	10345.2	Filtered	Filtered	Filtered	Filtered	Filtered	Filtered	Filtered	Filtered	16591.6	27340.1	Filtered	Filtered
O88587	Comt	Catechol O-methyltransferase	COMT_MOUSE	5495440	5.37479e+06	4.9675e+06	5355884	2776213	3.52297e+06	1.20921e+06	4230714	2727305	2.18099e+06	581327	2.43661e+06	9458284	8171975	3.18327e+06	7998812	606508	609178	419915	353476	451205	750041	544053	443957	6238717	5.96895e+06	5167971	5715429	4.42274e+06	3.23948e+06	3303648	3.36329e+06	2812342	4.02299e+06	2098628	1.21513e+06	10860997	12042259	6673724	8187015	793875	670608	639563	1231205	446854	627711
O88597	Becn1	Beclin-1	BECN1_MOUSE	Filtered	21410.3	Filtered	24777.5	54948.8	57367.6	25433.9	42126.2	Filtered	Filtered	Filtered	Filtered	Filtered	Filtered	Filtered	Filtered	14290	16576.2	11559.5	Filtered	Filtered	Filtered	Filtered	Filtered	Filtered	Filtered	Filtered	Filtered	32605.5	28441.6	Filtered	25985.1	Filtered	Filtered	Filtered	Filtered	Filtered	Filtered	Filtered	Filtered	21320.5	14455.4	8862.82	17668.5	Filtered	Filtered
O88622	Parg	Poly(ADP-ribose) glycohydrolase	PARG_MOUSE	16530.9	Filtered	Filtered	Filtered	298169	243670	158358	257328	Filtered	Filtered	Filtered	10426.7	Filtered	25482.4	17435.5	Filtered	81833.3	88281.1	77780.6	51260.2	17709.4	28359.5	26485.7	28828.2	Filtered	Filtered	Filtered	Filtered	230783	222282	183252	221594	Filtered	Filtered	Filtered	Filtered	32062.9	24548.9	33265.8	Filtered	76075.5	49423.8	55762.7	92078.6	28428.8	31626.4
O88630	Gosr1	Golgi SNAP receptor complex member 1	GOSR1_MOUSE	8365.79	24713.4	18853.8	Filtered	Filtered	Filtered	Filtered	Filtered	Filtered	Filtered	Filtered	Filtered	4784.09	4169.59	1500.32	5009.1	Filtered	Filtered	Filtered	Filtered	Filtered	Filtered	Filtered	Filtered	9392.85	Filtered	Filtered	6855.72	3140.92	Filtered	Filtered	3851.88	Filtered	Filtered	Filtered	Filtered	8424.62	8743.68	6053.67	5550.37	5925.41	Filtered	3106.61	1508.54	Filtered	Filtered
O88653	Lamtor3	Ragulator complex protein LAMTOR3	LTOR3_MOUSE	137104	175283	145074	161155	37200.7	37072.7	13945	42230.4	14015	13816.2	Filtered	8510.32	85541.1	25900.6	49069.6	42346	Filtered	Filtered	Filtered	Filtered	Filtered	Filtered	8539.28	Filtered	126480	92738.7	99142	78898.7	Filtered	38991	24135.7	29696.6	Filtered	10107.2	Filtered	Filtered	10125.4	74842.5	Filtered	55064.2	Filtered	Filtered	Filtered	Filtered	Filtered	Filtered
O88665	Brd7	Bromodomain-containing protein 7	BRD7_MOUSE	Filtered	Filtered	Filtered	Filtered	46119.5	45830.3	23046.8	37370.9	Filtered	Filtered	Filtered	Filtered	Filtered	Filtered	Filtered	Filtered	39377.3	41698.9	30163.4	20410.6	Filtered	15504.5	14709.2	13368.3	Filtered	Filtered	Filtered	Filtered	Filtered	Filtered	Filtered	Filtered	Filtered	Filtered	Filtered	Filtered	Filtered	Filtered	Filtered	Filtered	44081.6	38933.1	26519.5	60623.7	Filtered	Filtered
O88668	Creg1	Protein CREG1	CREG1_MOUSE	4273809	4092114	2907405	3.38484e+06	489638	395596	307454	360638	502876	325368	150093	266590	388299	169372	201204	203941	132161	85771.7	31301	45321.3	73080.1	49290.1	71850.9	43199.5	4072181	3.11981e+06	2.35862e+06	3282166	720297	490699	392569	573260	505052	543174	305575	193524	373278	458514	151729	272070	143948	123983	104573	203724	77048.6	50004.9
O88685	Psmc3	26S proteasome regulatory subunit 6A	PRS6A_MOUSE	872521	1.01163e+06	630646	989227	166988	143892	80832.8	133840	128077	38929.3	37705.7	92109.7	98317.3	61910.6	56193.6	78673.1	50758.1	124393	28925.2	44625.6	6342.1	52443.8	38142.7	31568.5	898247	1029663	744585	755255	186383	168687	183258	167982	128218	73179.4	129746	65028.5	173863	145603	102901	96470.2	57066.5	57836.7	46373.2	66444.7	38491.1	40088.9
O88696	Clpp	ATP-dependent Clp protease proteolytic subunit, mitochondrial	CLPP_MOUSE	120086	51790.2	62149	53036.8	81808.2	89235	97875.2	87727.3	423139	343267	142017	340703	98792.9	128693	52916.8	71760	13121.9	0.524333	Filtered	Filtered	Filtered	Filtered	Filtered	Filtered	84238.3	111867	268886	224632	102843	118828	141346	130869	683007	695014	430024	258377	101025	154080	78560.2	80134.5	23143.6	11841.6	10432	Filtered	Filtered	Filtered
O88697	Stk16	Serine/threonine-protein kinase 16	STK16_MOUSE	8743.58	Filtered	Filtered	7901.38	13888.3	11549.7	3298.45	12414.2	12424.8	19498.8	14834.9	Filtered	227012	149981	113498	131671	7323.44	6637.72	Filtered	2454.82	Filtered	Filtered	4617.48	Filtered	Filtered	17764.5	9114.05	Filtered	15231.9	17109.6	9523.29	Filtered	Filtered	30648.9	27297.1	26794.8	213152	257482	131609	189110	2891.16	50357.2	5799.53	Filtered	Filtered	Filtered
O88712	Ctbp1	C-terminal-binding protein 1	CTBP1_MOUSE	313615	369508	308969	311551	29270.1	47111.4	17447.3	Filtered	Filtered	NaN	NaN	Filtered	NaN	Filtered	Filtered	Filtered	NaN	NaN	NaN	Filtered	Filtered	Filtered	Filtered	Filtered	362030	319334	254050	253963	34812.1	28082.2	23111	38953.9	Filtered	Filtered	Filtered	Filtered	Filtered	Filtered	Filtered	Filtered	NaN	Filtered	Filtered	Filtered	Filtered	NaN
O88735	Map7	Ensconsin	MAP7_MOUSE	21447.4	37535.4	46511.3	49452.7	Filtered	Filtered	Filtered	Filtered	Filtered	14540.8	Filtered	Filtered	Filtered	Filtered	Filtered	Filtered	Filtered	Filtered	221465	280474	301708	282182	247907	584122	47447.5	70614.4	37783.9	54348.1	Filtered	Filtered	Filtered	Filtered	Filtered	121944	Filtered	Filtered	Filtered	Filtered	Filtered	Filtered	551838	282269	Filtered	Filtered	345320	331566
O88736	Hsd17b7	3-keto-steroid reductase	DHB7_MOUSE	68285.3	83781.9	22923	79483.7	129292	157391	65851	189676	132808	105451	81372.7	106010	310016	273770	151357	239454	3193.7	5176.45	13425.4	8198.96	Filtered	5347.16	5442.32	Filtered	4394.65	63850.6	39329.4	67715.4	186705	150392	89469.6	121078	123577	91999.2	96034.2	80195	262864	316850	236402	275144	19605.9	13942	7933.97	53116.3	Filtered	7884.74
O88738	Birc6	Baculoviral IAP repeat-containing protein 6	BIRC6_MOUSE	216132	230712	184134	206992	114403	112561	64762.8	109119	110948	43998.9	27103.8	62074.2	108913	57068.6	5700.7	89527.7	49452.9	38034.4	44780.1	57610.6	62283.5	67666	88486.6	124698	219054	209070	190861	167741	136000	450042	93776.5	104723	73787.2	70306.1	42407.7	29732.9	36215.5	14272.8	133607	12778.1	57682.3	42611.5	38482.8	46028.1	73856.5	87202.6
O88746	Tom1	Target of Myb protein 1	TOM1_MOUSE	722436	678904	584780	633324	177509	151567	68566.9	146257	132343	96079.1	65968	83743.1	98496.6	38070	43721.6	63921.1	103424	59641.4	50986.5	34019.8	3451.38	60927.5	66686.5	49704	641161	611265	508162	444040	186145	199245	128748	142695	158523	182577	92497.7	97469.1	122897	143290	54787	69807.2	101156	127081	74745	106331	84287.7	80995.6
O88783	F5	Coagulation factor V	FA5_MOUSE	Filtered	Filtered	52014	Filtered	32991	46537.9	17442.7	32545.5	19309.3	16899.8	10290	16623.3	25715.6	29833	NaN	NaN	31944.1	56548.1	33740.3	17336.1	8792.35	23475	8850.92	8262.27	Filtered	Filtered	Filtered	Filtered	40601.4	37607.2	32430.6	28730.3	31517.7	35017.7	7958.2	13819.4	38341	37972.9	19159.3	28368.9	48799.5	32524.3	31759	38424.6	20910.2	13271.1
O88792	F11r	Junctional adhesion molecule A	JAM1_MOUSE	Filtered	Filtered	50419.1	Filtered	106359	63566.9	49204.4	58371.9	181428	159987	85874.9	157481	3.57353e+06	2.11203e+06	1.26237e+06	1.50911e+06	168095	133315	122793	63861.2	66221.3	54426.8	96382.3	78787.1	Filtered	Filtered	46194.6	Filtered	113787	58551.4	87177.5	114715	255435	214897	185822	200926	2.74127e+06	3237825	1.84691e+06	1.94286e+06	161913	131382	45492	187230	88177.3	59058
O88796	Rpp30	Ribonuclease P protein subunit p30	RPP30_MOUSE	80223.9	2.11268e+06	505510	48748.9	381959	354319	208747	300676	Filtered	Filtered	Filtered	Filtered	Filtered	Filtered	Filtered	7756.71	204162	143664	177913	88971.8	25820.4	35827.9	32027.8	30760.4	82111.8	74843	94263.3	63232.1	378265	319015	269757	293363	Filtered	Filtered	Filtered	Filtered	Filtered	Filtered	Filtered	Filtered	149299	63720	152967	126254	17216.8	41415.9
O88811	Stam2	Signal transducing adapter molecule 2	STAM2_MOUSE	127170	122795	115049	150107	999412	885117	414399	737454	126048	100763	31771.6	58189.5	62873.2	49078.1	4661.08	50347	Filtered	81569.4	Filtered	Filtered	Filtered	Filtered	60688.9	Filtered	35322.4	136484	105274	108162	937007	480416	404839	477658	58251.5	67304.4	35603.6	35876.5	62020.5	65716.2	31809.5	32457.3	155078	79633.2	115641	153170	Filtered	Filtered
O88829	St3gal5	Lactosylceramide alpha-2,3-sialyltransferase	SIAT9_MOUSE	Filtered	57203.4	Filtered	Filtered	47249.5	65255.8	40050.5	54894.7	21643.6	11978.5	Filtered	67929.6	171936	194986	149588	114938	58930	64019.8	63980.6	30737.4	Filtered	41276.2	59638.4	41579.8	Filtered	Filtered	Filtered	Filtered	78552.9	52185.7	59519.9	51111.5	Filtered	24823.5	Filtered	106410	244300	208501	182869	146865	75983.6	47528	58681.7	56608.4	Filtered	Filtered
O88833	Cyp4a10	Cytochrome P450 4A10	CP4AA_MOUSE	NaN	83333.7	NaN	NaN	240347	305053	132722	373120	51803.2	55957.5	28418.1	60968.5	527265	460712	254656	414807	75861.4	135657	90361.5	28451.3	NaN	NaN	19697.4	18189.8	99971.5	NaN	92122.5	161156	373674	181615	242862	305900	58980.8	43848.1	51538.9	58362.2	490583	437810	378169	393525	158549	74395.1	110870	138735	20743.9	NaN
O88843	Cradd	Death domain-containing protein CRADD	CRADD_MOUSE	70237.6	76718.9	73423.7	85923.7	5693.56	Filtered	Filtered	Filtered	Filtered	Filtered	Filtered	Filtered	Filtered	Filtered	Filtered	Filtered	Filtered	Filtered	Filtered	Filtered	Filtered	Filtered	Filtered	Filtered	67490.5	66748.5	44029.5	43368.6	Filtered	Filtered	Filtered	Filtered	Filtered	Filtered	Filtered	Filtered	Filtered	Filtered	Filtered	Filtered	Filtered	Filtered	Filtered	Filtered	Filtered	Filtered
O88844	Idh1	Isocitrate dehydrogenase [NADP] cytoplasmic	IDHC_MOUSE	48582136	50296536	46536800	53154752	2.12995e+06	1.73598e+06	883744	1.62972e+06	5677536	3311098	1.71405e+06	2.63932e+06	1.83515e+06	1.02223e+06	820470	938095	226253	138908	194563	113959	100120	106104	97532.4	100789	49770956	43828232	33576416	40713248	2.25823e+06	1.70747e+06	856299	1966508	3.41209e+06	3.56204e+06	1.75984e+06	2.25185e+06	1.4341e+06	1.5851e+06	1.05733e+06	1227945	222758	253199	168003	299667	106640	126761
O88845	Akap10	A-kinase anchor protein 10, mitochondrial	AKA10_MOUSE	44301.3	63277.4	Filtered	Filtered	23649	28752.1	Filtered	24666.8	Filtered	Filtered	Filtered	Filtered	11306.3	Filtered	Filtered	Filtered	8285.57	6436.94	Filtered	5304.43	10220.1	Filtered	15857.7	19161.1	60376.4	71915.3	Filtered	Filtered	41011.1	31758.8	Filtered	26835.1	Filtered	Filtered	9190.96	Filtered	Filtered	Filtered	Filtered	10021.4	Filtered	Filtered	Filtered	11373.8	19839.7	32998.1
O88851	Rbbp9	Putative hydrolase RBBP9	RBBP9_MOUSE	217899	217632	161779	226978	Filtered	Filtered	Filtered	Filtered	2311.01	Filtered	Filtered	Filtered	Filtered	3784.34	Filtered	Filtered	Filtered	Filtered	Filtered	Filtered	Filtered	Filtered	Filtered	Filtered	233190	245921	118639	261729	Filtered	Filtered	Filtered	Filtered	Filtered	Filtered	Filtered	Filtered	Filtered	Filtered	22514.7	16421.5	Filtered	Filtered	Filtered	Filtered	Filtered	Filtered
O88874	Ccnk	Cyclin-K	CCNK_MOUSE	38184.5	Filtered	Filtered	Filtered	75229.1	85517.3	54053.7	53703.7	Filtered	Filtered	Filtered	Filtered	Filtered	Filtered	Filtered	Filtered	Filtered	Filtered	Filtered	Filtered	Filtered	Filtered	Filtered	Filtered	18723.8	Filtered	13206	Filtered	93878.5	70985.3	49881	60296.4	Filtered	Filtered	Filtered	Filtered	Filtered	Filtered	Filtered	Filtered	Filtered	Filtered	Filtered	Filtered	Filtered	Filtered
O88876	Dhrs3	Short-chain dehydrogenase/reductase 3	DHRS3_MOUSE	Filtered	Filtered	Filtered	Filtered	132909	136676	59131.1	145192	187913	153734	144341	129801	311330	245015	193853	253416	34444.7	32011.7	54160.9	36169.5	Filtered	Filtered	20812.8	Filtered	Filtered	35271.9	Filtered	Filtered	147298	148326	39086.5	121597	204650	169344	146249	155186	150468	306637	258052	230978	132111	153522	100465	151331	31654.1	Filtered
O88879	Apaf1	Apoptotic protease-activating factor 1	APAF_MOUSE	28068.9	20533.6	20093.6	21128.2	25518.2	11266	8737.3	7745.73	Filtered	Filtered	Filtered	Filtered	Filtered	Filtered	Filtered	Filtered	Filtered	Filtered	2824.18	Filtered	2262.74	3271.74	Filtered	Filtered	23338.9	22121.3	Filtered	14857.8	23651.2	17070.3	11477.6	16727.5	Filtered	Filtered	Filtered	Filtered	Filtered	Filtered	Filtered	Filtered	5709.24	3924.4	Filtered	6013.61	Filtered	Filtered
O88907	Pias1	E3 SUMO-protein ligase PIAS1	PIAS1_MOUSE	Filtered	Filtered	Filtered	Filtered	73512.5	62339.5	44619	61172.7	Filtered	Filtered	Filtered	Filtered	Filtered	Filtered	Filtered	Filtered	25816.9	26256.6	22977.1	11553.3	7256.54	12588.9	Filtered	10123.8	Filtered	Filtered	Filtered	Filtered	64051.3	65200.8	57023	74831.3	Filtered	Filtered	Filtered	Filtered	Filtered	Filtered	Filtered	Filtered	26059.3	28956.5	Filtered	40282.3	Filtered	Filtered
O88908	Soat2	Sterol O-acyltransferase 2	SOAT2_MOUSE	24212.1	84058.8	16406.3	123105	388829	416060	156919	435316	80394.1	39152	21290.1	64213.6	925809	666591	180230	663066	429201	626292	432690	244479	53857.1	80719.7	112042	129633	116891	212472	106201	124216	478123	512635	341457	397435	76516.9	105241	68699.6	59669.9	579854	659791	377240	271219	514598	185361	285159	370613	157168	153964
O88947	F10	Coagulation factor X	FA10_MOUSE	Filtered	Filtered	Filtered	Filtered	10896.8	20119.7	Filtered	22245.5	Filtered	Filtered	Filtered	Filtered	22905	21629.9	6164.16	20083.3	Filtered	20644	5480.39	Filtered	Filtered	Filtered	Filtered	Filtered	Filtered	17402.6	Filtered	Filtered	33528.9	24788.4	19331.5	13126.2	Filtered	Filtered	Filtered	Filtered	31683.1	26627.6	14867	15272.8	28772.5	25683.9	18608.1	22513	Filtered	Filtered
O88952	Lin7c	Protein lin-7 homolog C	LIN7C_MOUSE	Filtered	Filtered	Filtered	Filtered	187851	203651	168572	192385	217192	171806	152057	167114	317998	240240	220161	257518	289307	237275	202870	177522	76597.5	89765.9	110347	143063	Filtered	Filtered	Filtered	Filtered	305591	96002.6	185461	156015	85662.2	91452.9	Filtered	110945	257771	261250	261796	242787	339116	307380	300838	319815	132075	116012
O88958	Gnpda1	Glucosamine-6-phosphate isomerase 1	GNPI1_MOUSE	381611	399738	428441	455564	Filtered	Filtered	Filtered	Filtered	43496.2	32708.7	Filtered	Filtered	Filtered	Filtered	Filtered	Filtered	Filtered	Filtered	Filtered	Filtered	Filtered	Filtered	Filtered	Filtered	385476	426607	387487	397611	Filtered	Filtered	Filtered	Filtered	4370.64	55978.9	3434.26	Filtered	Filtered	Filtered	6260.69	9213.17	19078.9	Filtered	Filtered	Filtered	Filtered	Filtered
O88962	Cyp8b1	7-alpha-hydroxycholest-4-en-3-one 12-alpha-hydroxylase	CP8B1_MOUSE	745309	880567	814860	811299	2.19054e+06	2.62905e+06	1.19321e+06	2.67884e+06	500942	404153	252523	457873	2741706	2.13654e+06	1.34993e+06	2.32385e+06	2.10159e+06	2.02889e+06	1.51232e+06	1.02624e+06	412475	365383	662169	748374	714269	795367	736586	717616	2.82354e+06	2.24296e+06	1.88614e+06	2.11545e+06	520748	471908	455379	293257	2.73236e+06	2929503	2.3404e+06	2.08658e+06	2.04815e+06	1.49564e+06	1.61808e+06	1.90867e+06	757035	714634
O88967	Yme1l1	ATP-dependent zinc metalloprotease YME1L1	YMEL1_MOUSE	Filtered	Filtered	Filtered	Filtered	125247	148156	72244.9	158301	Filtered	Filtered	3132.9	8852.9	307893	199429	81496.1	185547	102418	89427.7	59746.6	43432.9	19523.7	53559.7	73868.7	67349	Filtered	22421.3	Filtered	22370	139651	151139	124712	134315	Filtered	7352.84	12156.7	Filtered	423103	249375	201725	166048	85088.2	86519.6	93851.7	116700	74329.9	38389.6
O88968	Tcn2	Transcobalamin-2	TCO2_MOUSE	54807.1	117185	63335.2	63519.6	307345	333915	265575	156325	20127.5	Filtered	Filtered	12631.3	17932.1	24211.6	11281.9	Filtered	88375.4	149753	109075	44515.7	15959.2	20217	9842.08	14089.1	Filtered	Filtered	Filtered	39010.8	319538	324869	254828	213747	Filtered	Filtered	Filtered	Filtered	27819.6	28896.5	24030.7	18999.2	180664	190217	114093	132335	Filtered	Filtered
O88974	Setdb1	Histone-lysine N-methyltransferase SETDB1	SETB1_MOUSE	24596.3	33287.6	27829	26994.1	Filtered	Filtered	Filtered	Filtered	Filtered	Filtered	Filtered	Filtered	Filtered	Filtered	Filtered	Filtered	Filtered	Filtered	Filtered	2529.6	Filtered	Filtered	4087.87	Filtered	Filtered	22522.6	Filtered	Filtered	Filtered	Filtered	Filtered	Filtered	Filtered	Filtered	Filtered	Filtered	Filtered	Filtered	Filtered	Filtered	Filtered	Filtered	Filtered	Filtered	Filtered	Filtered
O88983	Stx8	Syntaxin-8	STX8_MOUSE	33524.1	47752.3	63004.3	106565	70841	77048.3	17576.6	86447	Filtered	17270.1	19495.5	13280.1	260436	181176	112057	189017	91984.1	78124	73681.1	47428.3	28161.2	10035.7	43213.6	25169.1	Filtered	50109.1	142153	89843	124302	66328	65221.6	94733.1	17195.4	13092.3	18131.2	33336.5	384086	354870	265758	245460	110111	138993	87270.2	131563	66407	68776.5
O88986	Gcat	2-amino-3-ketobutyrate coenzyme A ligase, mitochondrial	KBL_MOUSE	2411442	2.19528e+06	2180878	2451060	539826	385213	233056	462285	1.71306e+06	1025325	275951	704078	363781	381876	73519.1	168318	67600.3	32964.2	30679	22618.8	64260.9	32694.7	59998.3	123740	2097153	1781860	1.63576e+06	1953232	389818	370160	413449	293889	1.7667e+06	1.56665e+06	927446	265466	664223	762631	272051	330955	16209.7	50487.2	34642.9	49753.4	81031	13376.1
O88990	Actn3	Alpha-actinin-3	ACTN3_MOUSE	Filtered	Filtered	Filtered	Filtered	9260.07	Filtered	11199	Filtered	Filtered	Filtered	Filtered	Filtered	Filtered	Filtered	Filtered	Filtered	Filtered	18370.1	Filtered	Filtered	Filtered	462416	7993.79	Filtered	Filtered	Filtered	Filtered	Filtered	Filtered	Filtered	Filtered	Filtered	Filtered	Filtered	Filtered	Filtered	Filtered	Filtered	Filtered	Filtered	Filtered	Filtered	Filtered	Filtered	Filtered	Filtered
O89001	Cpd	Carboxypeptidase D	CBPD_MOUSE	Filtered	3982.44	Filtered	Filtered	Filtered	227215	Filtered	2293.42	63876.2	Filtered	11095	43799.4	262281	232347	186047	200430	92664.9	48588.5	66158.5	26819.5	Filtered	Filtered	Filtered	Filtered	Filtered	Filtered	Filtered	Filtered	107974	326015	59182.6	Filtered	Filtered	43942.3	Filtered	Filtered	491142	359016	296671	165036	83609.7	Filtered	35705.3	136858	Filtered	Filtered
O89017	Lgmn	Legumain	LGMN_MOUSE	318254	325954	474761	378968	1.11148e+06	994170	702329	799033	Filtered	20862	Filtered	Filtered	20355.9	Filtered	28884.8	5703.07	621209	654420	587627	141221	105930	176647	177973	18691.4	276237	285102	491590	225781	1.49162e+06	837276	786718	870330	97230.5	100479	55015.4	56844.8	38681.1	55414.7	36060	8354.59	930065	760637	675328	1.03298e+06	150199	43854
O89023	Tpp1	Tripeptidyl-peptidase 1	TPP1_MOUSE	Filtered	Filtered	63287.1	51333.1	551701	484241	693917	524972	85806.8	103749	69271.4	60522.7	60530.9	54452.2	37498.3	46919.9	497507	324513	509896	246595	Filtered	13920.5	Filtered	Filtered	Filtered	Filtered	Filtered	Filtered	437361	449521	450313	503844	141089	118799	79546	78465	69770.8	85945.5	63155.8	39615.5	464539	404057	424114	625775	22170.2	13012.7
O89051	Itm2b	Integral membrane protein 2B	ITM2B_MOUSE	Filtered	9300.56	12346.7	Filtered	129369	70656.9	30329.5	94646.5	Filtered	Filtered	Filtered	Filtered	412869	333470	218217	294984	106761	62004.3	95167.5	25791.1	64680.4	80070.7	133717	68860	Filtered	Filtered	6097.12	11845.7	163068	164767	74284.3	8141.65	Filtered	Filtered	Filtered	34416.4	334227	407985	249291	223981	138149	152995	62132.1	169564	73720.3	67262.8
O89053	Coro1a	Coronin-1A	COR1A_MOUSE	241591	231368	248517	249621	4.44974e+06	3.48749e+06	1.78326e+06	2.83826e+06	23542.9	16435.8	16341.6	Filtered	106578	148835	20968.4	77675.9	376578	391527	280508	145204	10929.6	14698.1	76526.2	Filtered	153597	393825	387921	207475	5258239	5318906	3.89802e+06	3.65866e+06	29496.7	72652.2	9334.19	6467.8	147947	156040	170330	111780	606648	260181	390079	841607	65659.2	44106.6
O89079	Cope	Coatomer subunit epsilon	COPE_MOUSE	531421	625732	363609	619082	694466	784386	375134	691459	221415	140659	68830.3	195790	185234	116858	61686.9	126278	142096	169611	243641	86232.2	237588	120231	177366	127704	406375	445739	333407	392867	773379	599827	490475	487230	168473	179930	129392	117908	194681	169328	129990	123563	244785	239628	178666	229206	98087.8	117069
O89086	Rbm3	RNA-binding protein 3	RBM3_MOUSE	14434.9	24816.5	45038.8	46641.1	16929.1	7849.23	7457.62	9456.25	Filtered	Filtered	Filtered	Filtered	Filtered	Filtered	Filtered	Filtered	Filtered	Filtered	Filtered	Filtered	Filtered	Filtered	Filtered	Filtered	33709.5	33870.3	36970.9	30020	6429.03	14780.9	2003.65	14321.4	Filtered	Filtered	Filtered	Filtered	Filtered	Filtered	Filtered	Filtered	Filtered	6971.53	Filtered	Filtered	Filtered	Filtered
O89090	Sp1	Transcription factor Sp1	SP1_MOUSE	46563.1	41426.3	44195.6	41372.4	17387.8	17709.6	13303.5	15761.3	Filtered	Filtered	2739.02	Filtered	Filtered	Filtered	Filtered	Filtered	10322	12766	13387	7250.14	Filtered	Filtered	Filtered	Filtered	63246.4	57239.1	46093.7	50540.4	12446.4	11911	17171.2	14498.7	Filtered	3480.42	Filtered	3298.07	Filtered	Filtered	Filtered	Filtered	15325.4	16563.5	10033.5	17670.7	Filtered	Filtered
O89103	Cd93	Complement component C1q receptor	C1QR1_MOUSE	47899.4	47577.5	37264.6	17100	67509.5	Filtered	46573.9	Filtered	16790	9914.5	11951	4618.53	60176.9	46542.5	50558.1	Filtered	230559	170007	145262	69839.4	34920.6	43582.7	46481	Filtered	46647.2	8690.09	46074.6	41033.5	83168	50109.1	70665.9	83890	27426.9	27145.8	20583.9	28920.7	88201.7	71734.5	62164.6	70788.9	255623	254910	198067	237418	39883.8	41604.4
O89110	Casp8	Caspase-8	CASP8_MOUSE	354696	405922	326770	381972	102287	62067.2	73869.8	83320.8	Filtered	21351.6	8747.77	14816	65248.3	34983.7	Filtered	48762.1	Filtered	Filtered	Filtered	Filtered	Filtered	25552.6	Filtered	Filtered	444242	437048	324611	345877	100620	63126.3	81936.7	59383.4	77595.6	Filtered	15366.8	Filtered	56309.2	66250	Filtered	Filtered	7362.45	Filtered	Filtered	41801.8	Filtered	Filtered
O89112	Lancl1	Glutathione S-transferase LANCL1	LANC1_MOUSE	235826	293083	260599	268278	Filtered	32917.2	21263.1	23086.7	4996.45	Filtered	Filtered	6714.45	Filtered	Filtered	Filtered	Filtered	8583.94	12055.1	9560.14	4436.8	Filtered	Filtered	Filtered	Filtered	300981	289604	255224	181113	71412.2	69102.5	28722	81004.4	Filtered	Filtered	Filtered	5142.23	Filtered	13919.4	Filtered	Filtered	36436.4	15579.6	11193	23821.6	23207.5	Filtered
P00158	Mt-Cyb	Cytochrome b	CYB_MOUSE	Filtered	Filtered	Filtered	Filtered	73996.8	98663.1	60619.3	139223	Filtered	Filtered	Filtered	Filtered	528548	342883	77211.5	224617	73852.5	76885.2	Filtered	Filtered	9259.6	Filtered	Filtered	Filtered	Filtered	Filtered	Filtered	Filtered	90921.5	57413.3	Filtered	107108	Filtered	Filtered	Filtered	Filtered	426480	389622	279740	234236	30897.8	Filtered	25044.8	67002.8	Filtered	Filtered
P00184	Cyp1a1	Cytochrome P450 1A1	CP1A1_MOUSE	438550	538538	315190	486409	902920	934814	231908	1.14609e+06	110207	54041.3	15346.3	74095.7	830767	803343	Filtered	383056	515300	408620	284381	318837	96847.8	232412	216808	268621	504042	527335	280528	498610	755183	953266	741293	1.06523e+06	78856.9	99354.4	63243.9	31094.8	1.43116e+06	1.84122e+06	1.14334e+06	679935	804264	1227963	364075	1.13181e+06	148486	405655
P00186	Cyp1a2	Cytochrome P450 1A2	CP1A2_MOUSE	2336418	2.28008e+06	1.89263e+06	2.73088e+06	8104880	8228834	3.72882e+06	11084287	1604884	1.43467e+06	619237	1.92373e+06	14156084	12643052	5443774	12346676	7.79489e+06	7681460	5170176	4.67611e+06	1.26322e+06	1445604	1.58325e+06	2.30025e+06	1.89637e+06	3890257	1.68142e+06	2.91597e+06	6046997	6799640	5464917	7.7118e+06	1.03418e+06	1.2874e+06	1.37117e+06	1294204	9764460	11964105	10610299	11401104	6.63308e+06	9884167	6442491	6667697	1.70331e+06	2.08686e+06
P00329	Adh1	Alcohol dehydrogenase 1	ADH1_MOUSE	91326288	96916736	120884960	117231048	6249589	4394089	2.95512e+06	4174811	14016021	6.48332e+06	3864491	5948352	3627741	1.99102e+06	1.68682e+06	1.65103e+06	565756	672229	755216	555582	417414	498167	553271	538650	41164760	69467264	75622848	55443984	6322192	3.38205e+06	2990995	6229003	7.22892e+06	5503744	4.96871e+06	3.95098e+06	2.71501e+06	3.00761e+06	1.52759e+06	1.94347e+06	649695	392648	566724	864800	373467	317512
P00375	Dhfr	Dihydrofolate reductase	DYR_MOUSE	437381	265607	250274	296838	25816.8	Filtered	Filtered	Filtered	Filtered	4669.63	1677.96	2980.15	Filtered	4756.13	6755.21	Filtered	Filtered	Filtered	Filtered	Filtered	Filtered	Filtered	Filtered	Filtered	577052	569256	414242	545010	52022.5	Filtered	Filtered	17200.8	12151	5781.43	5149.34	10342.3	8557.72	22283.7	Filtered	Filtered	Filtered	Filtered	Filtered	Filtered	Filtered	Filtered
P00397	Mtco1	Cytochrome c oxidase subunit 1	COX1_MOUSE	23620	29748.2	Filtered	40110.9	132797	240506	94368.2	253562	4616.29	Filtered	2899.45	5552.19	407176	310885	167895	80604	64142.8	70711.6	48053.4	34213.7	16031.5	33499.2	12540.3	27017.2	Filtered	32398.7	Filtered	15377.9	325387	198422	144319	168169	Filtered	Filtered	Filtered	Filtered	350285	300248	216236	129031	61966.5	26460.5	42374.3	91471.2	18591.5	17897.3
P00405	Mtco2	Cytochrome c oxidase subunit 2	COX2_MOUSE	930262	748250	821213	1272624	6591975	7.79561e+06	3414119	8508842	524555	293216	247587	571682	19431760	13547847	6235162	10756759	2.34198e+06	2.6066e+06	1.4813e+06	978272	678873	895032	815174	679685	812973	1.75553e+06	795513	1.48402e+06	8605117	7.86487e+06	5284984	6.36849e+06	440930	1069144	547044	326292	18975482	25526600	11570433	10968644	1.97532e+06	2583358	1.36729e+06	4237013	721644	825210
P00416	mt-Co3	Cytochrome c oxidase subunit 3	COX3_MOUSE	Filtered	Filtered	Filtered	Filtered	37230.2	78817.5	27837.8	75492.1	2955.84	Filtered	3114.99	3338.88	170937	213857	59437.3	101943	10558.5	17220.6	7531.46	5976.75	Filtered	Filtered	Filtered	Filtered	Filtered	Filtered	Filtered	Filtered	48217.5	58834	29960	50128.2	3240.94	6760.24	3711.98	4662.33	191045	100441	109122	69774.9	15474.6	Filtered	8445	33713.7	Filtered	Filtered
P00493	Hprt1	Hypoxanthine-guanine phosphoribosyltransferase	HPRT_MOUSE	4419187	4.92932e+06	4043335	4.80816e+06	212476	73568.7	40378.8	128593	303872	145941	61809.2	144661	150735	62513.4	70727.7	92592.1	8575.49	17774.3	17469.6	5801.36	5261.39	Filtered	8757.65	22825.4	5634098	5927506	4.82429e+06	4246006	179938	172624	67778.2	189723	363095	304972	179512	148625	268353	210415	152419	74498.7	20262.4	16153.8	98846.1	27983.5	46650.4	16809.6
P00687	Amy1	Alpha-amylase 1	AMY1_MOUSE	44415	61244	75364.2	66306.5	19431.8	57229	16992.2	78319.6	80663.4	88133.7	30691.9	83981.6	69572.2	72302	19936.9	56156.6	Filtered	Filtered	8876.37	Filtered	Filtered	15000.9	12271.1	Filtered	47829.3	42019.9	NaN	59264.5	59708.1	39008.8	32225.2	53786.1	92672.3	96750.8	43866.4	43859.2	95487	99173.8	63167.1	81197.3	Filtered	13324.5	Filtered	Filtered	13608.2	Filtered
P00920	Ca2	Carbonic anhydrase 2	CAH2_MOUSE	1.53772e+06	1.86027e+06	1.1577e+06	1.24899e+06	114144	114007	69620.8	25510.3	385869	227486	115373	159127	207764	122227	82177	8829	Filtered	26312.8	Filtered	Filtered	Filtered	Filtered	9782.89	Filtered	822140	1389992	1.16435e+06	1.03594e+06	7169.51	48457.7	18444.8	39690.9	175444	187789	153546	187934	40513.9	157408	65293.1	77963.7	Filtered	Filtered	16560.8	Filtered	Filtered	Filtered
P01027	C3	Complement C3	CO3_MOUSE	2.2227e+06	4338948	3476538	3.04e+06	1697549	1963343	1495714	1.84639e+06	2.9105e+06	3.16257e+06	1.14345e+06	2754436	764518	770403	485129	677948	460463	616794	660418	421961	1.33447e+06	1.13226e+06	1.80078e+06	890971	3930143	5551193	3.11157e+06	2.02144e+06	2.74347e+06	2.86075e+06	1.33762e+06	1.85194e+06	4.17715e+06	4.1143e+06	1720509	1.00534e+06	1103361	1653752	828762	689760	851044	442460	472527	679536	823687	1769635
P01029	C4b	Complement C4-B	CO4B_MOUSE	288004	432603	310981	190727	1.2886e+06	1.48126e+06	724074	1.05858e+06	331601	388263	134414	324027	229875	257578	123262	179132	380814	375062	218320	170299	190356	220366	206141	184330	485009	759654	403699	257997	1.99646e+06	1.82844e+06	1.30072e+06	994951	658167	828952	472427	294633	524213	577554	277800	201066	530107	428437	305007	357739	258345	486741
P01654;P01655;P01656;P01657;P01659;P01660;P01664;P01665;P01666;P01667;P01668;P01669;P01670;P01671;P01672;P01673;P03977		Ig kappa chain V-III region PC 2880/PC 1229;Ig kappa chain V-III region PC 7132;Ig kappa chain V-III region MOPC 70;Ig kappa chain V-III region PC 2413;Ig kappa chain V-III region TEPC 124;Ig kappa chain V-III region PC 3741/TEPC 111;Ig kappa chain V-III region CBPC 101;Ig kappa chain V-III region PC 7043;Ig kappa chain V-III region PC 7183;Ig kappa chain V-III region PC 6308;Ig kappa chain V-III…	KV3A1_MOUSE;KV3A2_MOUSE;KV3A3_MOUSE;KV3A5_MOUSE;KV3A7_MOUSE;KV3A8_MOUSE;KV3AC_MOUSE;KV3AD_MOUSE;KV3AE_MOUSE;KV3AF_MOUSE;KV3AG_MOUSE;KV3AH_MOUSE;KV3AI_MOUSE;KV3AJ_MOUSE;KV3AK_MOUSE;KV3AL_MOUSE;KV3A4_MOUSE	Filtered	Filtered	Filtered	Filtered	Filtered	29277.5	42928.6	Filtered	Filtered	Filtered	5757.91	Filtered	Filtered	Filtered	24023.5	Filtered	Filtered	Filtered	Filtered	Filtered	Filtered	Filtered	4843.75	Filtered	Filtered	Filtered	Filtered	Filtered	Filtered	16154.3	14283.6	4475.6	Filtered	Filtered	Filtered	15078.2	Filtered	Filtered	23918.7	51564.4	Filtered	Filtered	Filtered	14155.3	Filtered	Filtered
P01756;P01757;P06330		Ig heavy chain V region MOPC 104E;Ig heavy chain V region J558;Ig heavy chain V region AC38 205.12	HVM12_MOUSE;HVM13_MOUSE;HVM51_MOUSE	33117.9	108534	26510.8	42394.3	183682	224460	119563	165070	40028.7	37974.6	11238.3	52274.4	188473	182849	69966.2	149214	39032.1	65306.1	51332.2	23179.9	Filtered	Filtered	Filtered	Filtered	Filtered	Filtered	Filtered	Filtered	193582	137083	75628.9	99147.8	34643.6	30062.2	23639.6	24707.9	147705	168167	93600.9	81488.5	66245	46770.3	39332	46996.9	Filtered	Filtered
P01831	Thy1	Thy-1 membrane glycoprotein	THY1_MOUSE	Filtered	Filtered	Filtered	Filtered	Filtered	Filtered	Filtered	Filtered	Filtered	Filtered	Filtered	Filtered	200119	155054	128618	53339	35326.8	48037.9	24499.3	9082.67	34563.5	33293.2	40082.1	11402.9	Filtered	Filtered	Filtered	Filtered	Filtered	Filtered	Filtered	Filtered	Filtered	Filtered	Filtered	Filtered	172865	202411	127442	454351	51695	30607.3	13482.7	187384	23581	39518.9
P01837	Igkc	Immunoglobulin kappa constant	IGKC_MOUSE	29662.3	23365.5	74192.5	37977.4	107542	109582	88441.1	77072.5	33320	45412.8	31375.1	51161.7	60106.2	48045.1	43221.6	56902.8	32593.8	42848.5	33707.2	20004	9668.51	Filtered	22267.1	10253.1	3004.7	13749.2	12944.8	6402.22	101998	100962	79840.8	76649	23927.4	32219.2	31613.2	58064.1	65545.4	46195.8	34426.2	53535.6	14257.8	21081.6	19993.1	30609.1	31786.6	Filtered
P01869	Ighg1	Ig gamma-1 chain C region, membrane-bound form	IGH1M_MOUSE	214709	613594	370648	177039	289661	530094	270105	164978	58271.8	77815.3	59339.7	43968.5	105592	40000.5	73783.8	43189.8	53589.8	88036.9	72395.1	21132.8	Filtered	Filtered	Filtered	Filtered	320324	436813	217628	201536	406856	251272	230671	289114	70581.8	76501.2	34742.8	83318.4	91420.9	81637.2	64618.1	101552	101455	62968	68274.9	130680	7214.76	Filtered
P01872	Ighm	Immunoglobulin heavy constant mu	IGHM_MOUSE	34547.7	93528.6	142552	47953	127396	398437	335981	175831	Filtered	7011.33	5470.85	Filtered	27755	28938.8	16770.5	10528.7	84326.7	96939.3	205765	40401.5	19212.3	34152.9	210952	22404.9	59216.9	134574	35817.2	26033.6	244939	443370	170279	102198	6260.16	21489.5	Filtered	Filtered	35935	63335.5	19535	10327	129605	151269	51750.3	48306.9	87140.5	83045.4
P01887	B2m	Beta-2-microglobulin	B2MG_MOUSE	351732	391197	433446	414513	82586.8	128339	105332	104170	508483	500134	268325	470486	2.55864e+06	1.84298e+06	1.56377e+06	1.49031e+06	70854.2	93572.2	105031	47195.2	188738	243422	289654	153090	480649	447296	641455	423595	163395	115303	151050	144559	510096	506379	345403	317705	1.97853e+06	2862106	1.88583e+06	1.51613e+06	229669	113198	95507.4	157980	265503	265524
P01897	H2-L	H-2 class I histocompatibility antigen, L-D alpha chain	HA1L_MOUSE	93643.2	115840	74665.9	93041.7	138974	155179	67147.4	159956	151842	100678	122194	104595	2.09073e+06	1.37482e+06	1.14591e+06	1.0197e+06	243450	210220	347914	73791.8	81390	93282.4	113235	68848.1	91451.5	121265	71406	91862.7	179646	122448	90269.1	75238.5	114446	139805	126627	110178	1.33215e+06	1.82203e+06	1.00204e+06	910954	233016	263111	116412	320129	105991	98056.1
P01898	H2-Q10	H-2 class I histocompatibility antigen, Q10 alpha chain	HA10_MOUSE	218833	248785	233407	218906	117943	147150	49029.3	136660	283763	263174	67359	178209	109618	75165.4	41459.1	87185.9	7735.04	6488.6	4171.21	2377.34	19668.9	32699	28078.5	21036.2	167234	325350	247451	162263	143377	135498	80531.2	94529.4	241443	268503	124334	116646	72294.3	115264	41514.3	66137.3	13917.4	30220.1	15608.6	35521.4	27720.8	27946.4
P01901	H2-K1	H-2 class I histocompatibility antigen, K-B alpha chain	HA1B_MOUSE	119794	141023	120873	188391	127892	121951	56419.1	111209	124225	121525	127915	106667	1.41925e+06	1.02371e+06	392654	705481	131851	87212.4	114243	37149	94838.7	73902.4	116656	69541.5	70469.5	100143	110467	34121.5	154540	177228	123969	153149	259242	263593	123756	86256.3	1.39833e+06	1.30548e+06	933105	965416	166630	55858.2	126924	137611	127965	128959
P01921	H2-Ab1	H-2 class II histocompatibility antigen, A-D beta chain	HB2D_MOUSE	Filtered	Filtered	Filtered	Filtered	Filtered	Filtered	Filtered	Filtered	Filtered	Filtered	Filtered	Filtered	71636.6	126035	51662	24396.7	10177.6	11400.8	8226.47	Filtered	6411.64	Filtered	Filtered	Filtered	Filtered	Filtered	Filtered	Filtered	Filtered	Filtered	Filtered	Filtered	Filtered	Filtered	Filtered	Filtered	57382.4	43985.1	59393.5	54539	11573.6	10043.9	9905.18	17071.4	Filtered	Filtered
P01942	Hba	Hemoglobin subunit alpha	HBA_MOUSE	46413724	66654468	27983114	16579800	1.90668e+06	1.91795e+06	1.01078e+06	600037	4.1948e+06	3.61314e+06	1.49994e+06	976704	1.60129e+06	765633	458052	248480	230600	409924	204568	122378	157892	297827	173874	156460	15659386	36138880	16918672	20249398	219400	696890	303932	598921	345070	1.37574e+06	655047	683905	393154	669391	271662	327306	96020.1	213124	173098	191929	156862	146372
P02089	Hbb-b2	Hemoglobin subunit beta-2	HBB2_MOUSE	462985	703364	313220	199658	51365.4	69886	24144.4	Filtered	Filtered	62860.8	29301.6	26289.9	56774.4	30471.8	15628.8	Filtered	Filtered	Filtered	Filtered	Filtered	Filtered	Filtered	Filtered	Filtered	239294	495758	321992	282315	Filtered	Filtered	Filtered	Filtered	Filtered	73647.4	27847.4	30786.2	Filtered	26542.5	Filtered	Filtered	Filtered	Filtered	Filtered	Filtered	Filtered	Filtered
P02301;P68433;P84228;P84244	H3f3c;Hist1h3a;Hist1h3b;H3f3a	Histone H3.3C;Histone H3.1;Histone H3.2;Histone H3.3	H3C_MOUSE;H31_MOUSE;H32_MOUSE;H33_MOUSE	Filtered	Filtered	Filtered	Filtered	Filtered	4749.78	Filtered	Filtered	Filtered	Filtered	10424.2	41761.7	Filtered	55696.1	60123.9	165590	36610.2	1.78772e+06	134525	38088.4	1.01904e+06	333282	300688	471193	178069	259161	145524	129897	Filtered	68546.2	190715	148986	85993.2	293130	213215	108061	509267	424154	854357	495912	272420	248480	255014	114379	2433853	1.85602e+06
P02463	Col4a1	Collagen alpha-1(IV) chain	CO4A1_MOUSE	Filtered	Filtered	Filtered	244397	Filtered	Filtered	21942.1	Filtered	Filtered	71096	Filtered	Filtered	Filtered	Filtered	572768	195010	214440	147296	696974	1.47534e+06	7.8447e+06	9407309	8455787	6441549	Filtered	Filtered	218984	Filtered	37734.5	Filtered	5643.04	4940.51	Filtered	32256	33143.8	Filtered	223603	32157	598686	109449	192914	90549.5	764933	159010	5682812	10123755
P02468	Lamc1	Laminin subunit gamma-1	LAMC1_MOUSE	14930.3	172467	200573	159615	236542	199113	433351	161324	17221.6	78544	60617.4	7881.43	148704	69108.9	286782	120617	376951	465286	847342	930205	4408540	4.89395e+06	7197878	3.21415e+06	155634	91444.7	123029	Filtered	406802	360152	450456	497756	44195.8	13847.3	14214.3	68364.1	234925	16214.2	309525	192171	461342	435817	311277	645862	3.94036e+06	4314401
P02469	Lamb1	Laminin subunit beta-1	LAMB1_MOUSE	312262	357349	202410	438631	351063	318481	240268	197744	142827	103747	47866.6	18714.4	139875	132171	132629	70854.6	296945	240618	233863	296393	1.66079e+06	2.08156e+06	2.0197e+06	1.12856e+06	Filtered	186486	146141	Filtered	274552	236322	207155	298816	118379	81968.4	59606.9	53730.4	141837	170533	204366	156763	335081	302637	334466	238153	1.48531e+06	1.02476e+06
P03888	Mtnd1	NADH-ubiquinone oxidoreductase chain 1	NU1M_MOUSE	192028	196827	34127.3	281697	549213	713646	348121	760833	24025.5	15490.6	12606.7	25899.4	2.01424e+06	1.49036e+06	586176	1.00892e+06	599618	393585	414379	232275	101313	136245	54483.9	100340	186675	254970	110732	185388	824124	609524	478206	589781	12371.3	37819.4	18894.3	10841.1	1.66134e+06	1.62625e+06	1.0334e+06	897089	433530	214852	366437	683279	125344	102744
P03893	Mtnd2	NADH-ubiquinone oxidoreductase chain 2	NU2M_MOUSE	Filtered	Filtered	Filtered	Filtered	4395.87	7214.1	4059.75	28692	Filtered	Filtered	Filtered	Filtered	68311.4	53047.2	24765.4	42215.6	18909.2	18178.1	13623.3	Filtered	Filtered	Filtered	Filtered	Filtered	Filtered	Filtered	Filtered	8144.15	5733.97	6477.43	4827.66	5495.79	Filtered	Filtered	Filtered	Filtered	59179.4	53837	35104.5	4418.82	15192.5	11087.3	3446.49	30829.7	Filtered	1812.89
P03911	Mtnd4	NADH-ubiquinone oxidoreductase chain 4	NU4M_MOUSE	118151	147873	291338	102264	225249	315898	107626	282869	Filtered	Filtered	7355.9	Filtered	756219	479908	208353	320498	163504	224091	145433	87493.7	23066.6	27270.3	46382	109976	123623	78273.3	57481.9	126483	389201	342520	266482	243674	Filtered	Filtered	16006.5	Filtered	442184	586938	289214	204543	266458	79382	102499	253552	56958.1	Filtered
P03921	Mtnd5	NADH-ubiquinone oxidoreductase chain 5	NU5M_MOUSE	73497.4	64476.1	30643.4	85452.3	399964	608055	245466	799018	21473.5	Filtered	9829.63	11011.3	1.8983e+06	1.23699e+06	511767	1.05513e+06	208076	329972	216762	84437.8	17290.2	53177.5	80771.7	46467.6	101181	130455	83766.8	103926	755597	345791	357738	552245	Filtered	21172.8	18713.4	12453.2	1.34058e+06	1.29378e+06	757962	730564	296716	116350	171313	320486	45875.2	24268.9
P03930	Mtatp8	ATP synthase protein 8	ATP8_MOUSE	Filtered	Filtered	Filtered	Filtered	137517	107894	Filtered	76905.2	Filtered	Filtered	Filtered	Filtered	139070	Filtered	76089.7	Filtered	Filtered	Filtered	Filtered	Filtered	Filtered	Filtered	Filtered	Filtered	Filtered	Filtered	Filtered	Filtered	Filtered	Filtered	114250	Filtered	Filtered	Filtered	Filtered	Filtered	37044.6	Filtered	Filtered	47519.8	Filtered	Filtered	Filtered	Filtered	Filtered	Filtered
P03953	Cfd	Complement factor D	CFAD_MOUSE	26422.6	52500.4	44204.8	49067.2	Filtered	Filtered	Filtered	8765.31	Filtered	12344.6	7239.74	3899.98	Filtered	Filtered	Filtered	Filtered	Filtered	Filtered	Filtered	Filtered	Filtered	Filtered	Filtered	Filtered	10840.2	140699	42851.2	16913.2	Filtered	Filtered	Filtered	Filtered	11716.6	23025.9	Filtered	9013.84	Filtered	Filtered	Filtered	Filtered	Filtered	1754.5	Filtered	Filtered	Filtered	Filtered
P03958	Ada	Adenosine deaminase	ADA_MOUSE	94593.4	119888	110562	105126	Filtered	Filtered	Filtered	Filtered	Filtered	Filtered	Filtered	Filtered	Filtered	Filtered	Filtered	Filtered	Filtered	Filtered	Filtered	Filtered	Filtered	Filtered	Filtered	Filtered	99252.1	93705.5	76089.8	100326	Filtered	Filtered	Filtered	Filtered	Filtered	7094.56	Filtered	Filtered	Filtered	Filtered	Filtered	Filtered	Filtered	Filtered	Filtered	Filtered	Filtered	Filtered
P03995	Gfap	Glial fibrillary acidic protein	GFAP_MOUSE	Filtered	14069.3	Filtered	15660.4	Filtered	Filtered	468226	520138	Filtered	Filtered	Filtered	Filtered	Filtered	Filtered	Filtered	20243.2	Filtered	30678.3	Filtered	Filtered	219804	228559	286694	172745	Filtered	Filtered	Filtered	Filtered	Filtered	Filtered	Filtered	441478	Filtered	Filtered	Filtered	Filtered	Filtered	Filtered	Filtered	Filtered	Filtered	6919.67	48453.1	86152.1	226827	253924
P04117	Fabp4	Fatty acid-binding protein, adipocyte	FABP4_MOUSE	542720	603358	623303	498815	20091.9	Filtered	Filtered	Filtered	110055	48739.7	60860.8	8260.92	Filtered	Filtered	42940.9	Filtered	Filtered	Filtered	22291.5	Filtered	Filtered	43434.7	19105.8	Filtered	669022	574379	452719	312572	4648.69	Filtered	Filtered	Filtered	89699.1	57599.5	11493.9	45737.7	Filtered	5341.99	21315.7	Filtered	Filtered	Filtered	Filtered	Filtered	34162	28287.7
P04441	Cd74	H-2 class II histocompatibility antigen gamma chain	HG2A_MOUSE	Filtered	Filtered	Filtered	Filtered	Filtered	Filtered	Filtered	Filtered	Filtered	Filtered	Filtered	Filtered	122049	60019.1	49632.1	21249.3	17839.9	5275.45	2874.76	Filtered	11757	7962.08	5777.95	Filtered	Filtered	Filtered	Filtered	Filtered	Filtered	Filtered	Filtered	Filtered	Filtered	Filtered	Filtered	Filtered	91714.2	92030.6	36119	50927.6	6216.02	10942.3	5127.43	23589.9	Filtered	12177.8
P04627	Araf	Serine/threonine-protein kinase A-Raf	ARAF_MOUSE	330702	323030	305808	335044	131676	124308	120306	126757	38642.7	25144	15512.9	27934.1	31495.9	Filtered	13919.3	9613.32	74041.9	64153.3	69919.8	48088.7	43247	24253.5	98351.8	104041	264574	288733	318875	257502	210878	166168	136641	154312	162053	140317	45704.2	97986.5	79984.2	147937	44263.7	54358.4	113656	92922.5	88653.4	154781	48946.1	100114
P04919	Slc4a1	Band 3 anion transport protein	B3AT_MOUSE	51955.6	98737.7	Filtered	Filtered	133316	160956	43550.8	40832	20403.8	71094.5	4732.51	2279.66	1.42848e+06	1.45238e+06	375039	364702	272668	266815	75592.6	64881.2	96380.9	438417	117016	104642	Filtered	8492.37	Filtered	4085.48	35965.8	93811.2	57108	63186.1	Filtered	191409	2820.98	14319.5	929579	566694	410673	595935	118998	10183.3	74153.9	152644	200494	120262
P04939	Mup3	Major urinary protein 3	MUP3_MOUSE	121828	91186.5	96862.5	103151	33711.3	33803.2	16296.4	29352.4	17798.1	31394.4	7189.97	20988.2	13430.4	17623.5	10230.2	8122.1	NaN	NaN	Filtered	NaN	Filtered	Filtered	Filtered	Filtered	100743	79769.5	39878.5	96442.4	36471.8	27834.1	19596.2	25096.3	13254.2	16395	6054.24	4364.62	23662.7	25744.7	10868.5	15874.4	NaN	NaN	NaN	NaN	Filtered	Filtered
P05063	Aldoc	Fructose-bisphosphate aldolase C	ALDOC_MOUSE	1.19851e+06	941064	714187	1.15824e+06	21961.5	Filtered	Filtered	15162.6	105502	30312.6	Filtered	38025.9	33893.7	Filtered	12217.1	10328.1	Filtered	Filtered	Filtered	Filtered	Filtered	Filtered	Filtered	Filtered	1.35889e+06	1.25869e+06	1.08969e+06	1.0716e+06	32392.4	Filtered	15958.6	43915.6	106966	99706.4	47091.9	62112.8	Filtered	Filtered	Filtered	19342.6	Filtered	Filtered	Filtered	Filtered	Filtered	Filtered
P05064	Aldoa	Fructose-bisphosphate aldolase A	ALDOA_MOUSE	182513	386427	367114	502292	392300	411496	431460	283468	41696.8	8980.71	10938.6	NaN	103036	82765.5	25559.9	NaN	10115.1	8084.6	22083.1	NaN	Filtered	NaN	NaN	Filtered	86287.5	305951	366490	341042	390158	278093	213079	235219	18499.1	24519	14168.7	26764	87712.6	121344	33924.9	34942.8	139151	160978	9463.71	187624	Filtered	NaN
P05132	Prkaca	cAMP-dependent protein kinase catalytic subunit alpha	KAPCA_MOUSE	122989	144403	129864	109284	51927.1	57342.5	37056.5	43255.1	19831.8	11224.7	3286.88	6854.04	8650.87	7655.66	8564.1	5523.77	Filtered	3493.42	Filtered	Filtered	Filtered	9861.13	Filtered	Filtered	103129	107654	102855	86790.2	62625.1	53817	40571.7	46830.1	15640.2	10131.5	5685.21	3898.39	Filtered	14063.6	11878.8	9707.49	Filtered	10244.3	7042.49	6694.9	Filtered	Filtered
P05201	Got1	Aspartate aminotransferase, cytoplasmic	AATC_MOUSE	18420586	16078345	23904614	19316748	583806	377109	351676	394648	1.50994e+06	609434	526762	501117	509887	320685	281483	242338	29078.7	74045.8	51032.3	36705.6	621059	21217.5	107489	19604.4	18238412	14569270	12423160	20490898	573666	386412	280323	637192	1.16132e+06	922951	805081	716803	512560	645808	196410	310517	111123	65429.2	29350.8	54263.7	86203.6	20710.4
P05202	Got2	Aspartate aminotransferase, mitochondrial	AATM_MOUSE	66416756	57906320	76386808	70799360	11391114	9354790	8753811	12567178	84955024	57564376	17711008	54815528	16366350	16204048	4054486	6815462	864464	733229	576591	361869	408768	392379	407768	394784	66242348	64638704	64324032	65205088	10745938	10180676	11757708	7785863	80649936	71005440	41731024	17481820	21042688	31806192	8.01921e+06	6.61694e+06	985173	910332	571885	1.50859e+06	319949	352931
P05213	Tuba1b	Tubulin alpha-1B chain	TBA1B_MOUSE	NaN	NaN	NaN	NaN	NaN	NaN	NaN	NaN	NaN	NaN	NaN	NaN	NaN	NaN	NaN	NaN	NaN	NaN	NaN	NaN	NaN	NaN	NaN	NaN	NaN	NaN	NaN	NaN	NaN	NaN	NaN	NaN	NaN	NaN	NaN	NaN	NaN	NaN	NaN	NaN	NaN	NaN	NaN	NaN	NaN	NaN
P05366	Saa1	Serum amyloid A-1 protein	SAA1_MOUSE	Filtered	Filtered	Filtered	Filtered	Filtered	Filtered	Filtered	Filtered	Filtered	Filtered	Filtered	Filtered	Filtered	Filtered	Filtered	Filtered	Filtered	Filtered	Filtered	Filtered	Filtered	Filtered	Filtered	Filtered	36874.1	136069	17238.5	Filtered	19541.8	53382.5	6498.74	Filtered	59061.3	146647	7243.28	Filtered	47525.3	136507	15420.2	Filtered	2658.17	3295.99	Filtered	Filtered	Filtered	13094
P05367	Saa2	Serum amyloid A-2 protein	SAA2_MOUSE	Filtered	Filtered	Filtered	Filtered	23066.1	Filtered	Filtered	Filtered	Filtered	Filtered	Filtered	Filtered	Filtered	Filtered	Filtered	Filtered	Filtered	Filtered	Filtered	Filtered	Filtered	Filtered	Filtered	Filtered	2586.12	248835	1883.32	Filtered	NaN	114397	NaN	970.187	45176.2	203208	4846.45	Filtered	118186	324229	815.17	Filtered	Filtered	26151.6	Filtered	Filtered	Filtered	NaN
P05532	Kit	Mast/stem cell growth factor receptor Kit	KIT_MOUSE	Filtered	Filtered	50664.9	34717.9	Filtered	6571.29	Filtered	Filtered	Filtered	Filtered	Filtered	Filtered	12713.2	10208.6	15260.8	9910.15	Filtered	Filtered	Filtered	Filtered	Filtered	Filtered	Filtered	Filtered	Filtered	Filtered	Filtered	Filtered	Filtered	Filtered	Filtered	Filtered	Filtered	Filtered	Filtered	Filtered	12020.8	Filtered	12009.7	7195.06	Filtered	Filtered	Filtered	Filtered	Filtered	Filtered
P05555;Q3U1U4	Itgam;Gm49368	Integrin alpha-M;Predicted gene, 49368	ITAM_MOUSE;Q3U1U4_MOUSE	Filtered	Filtered	Filtered	Filtered	Filtered	Filtered	Filtered	Filtered	Filtered	Filtered	Filtered	Filtered	9457.49	Filtered	Filtered	Filtered	Filtered	4335.16	3823.17	4079.44	Filtered	Filtered	Filtered	Filtered	Filtered	Filtered	Filtered	Filtered	Filtered	Filtered	Filtered	Filtered	Filtered	Filtered	Filtered	Filtered	Filtered	Filtered	Filtered	Filtered	5973.69	Filtered	4550.24	6550.56	Filtered	Filtered
P05622	Pdgfrb	Platelet-derived growth factor receptor beta	PGFRB_MOUSE	19861	Filtered	Filtered	Filtered	2087.19	Filtered	Filtered	Filtered	Filtered	Filtered	21384.6	Filtered	351325	253651	249713	154555	64687.2	58891.1	67013	37417.9	22195.9	21783.4	29065.7	41653.2	Filtered	Filtered	Filtered	Filtered	0.313291	Filtered	Filtered	Filtered	Filtered	18318.2	Filtered	4031.65	361015	361427	307640	261754	86544.8	89950.6	71367	73227.7	76118.7	101941
P05977	Myl1	Myosin light chain 1/3, skeletal muscle isoform	MYL1_MOUSE	Filtered	Filtered	Filtered	Filtered	Filtered	16549.6	Filtered	81055.8	22688	Filtered	Filtered	Filtered	Filtered	9954.56	Filtered	Filtered	Filtered	888924	53033.1	Filtered	60415.1	7486987	189489	151665	Filtered	Filtered	12975.8	Filtered	Filtered	Filtered	Filtered	87729.8	Filtered	Filtered	Filtered	Filtered	Filtered	Filtered	Filtered	Filtered	85079.5	Filtered	Filtered	Filtered	Filtered	Filtered
P06151	Ldha	L-lactate dehydrogenase A chain	LDHA_MOUSE	126734768	130197936	123653240	132471992	4.97136e+06	3.85225e+06	2.08516e+06	3.57894e+06	8572135	4696618	2737365	4835219	3.5202e+06	2.59927e+06	1.43327e+06	2.11486e+06	542004	424345	479915	311722	196308	254164	279972	264886	205590032	165522800	120522200	114816144	7676208	5.97239e+06	3289405	6.02194e+06	11168888	9615256	5.45233e+06	4.40515e+06	5.46606e+06	7.1049e+06	2.94886e+06	4.11217e+06	884044	822741	384809	897970	546464	565744
P06344		H-2 class II histocompatibility antigen, A-U beta chain	HB2U_MOUSE	Filtered	Filtered	Filtered	Filtered	Filtered	Filtered	Filtered	Filtered	Filtered	Filtered	Filtered	Filtered	239174	127182	130305	75781	60359.3	50575.1	51396.8	Filtered	28088.5	22833.9	24715.5	Filtered	Filtered	Filtered	Filtered	Filtered	Filtered	Filtered	Filtered	Filtered	Filtered	Filtered	Filtered	Filtered	134433	105052	102519	111883	58056.4	60165.6	52948.8	81351.5	19141.9	16899.1
P06537	Nr3c1	Glucocorticoid receptor	GCR_MOUSE	261851	299056	274725	288596	301626	237513	70631.8	207355	47063	34826.6	Filtered	23671.2	Filtered	15232.1	Filtered	Filtered	140410	140449	68620.5	39951.2	27167.5	42020.5	58871.2	Filtered	352489	270592	218048	199223	261029	264472	229519	242895	55638	110000	26746.3	43677.1	Filtered	28895.9	Filtered	Filtered	144833	100780	47275.8	182951	Filtered	51711.4
P06683	C9	Complement component C9	CO9_MOUSE	214370	499369	243088	259390	146045	264535	92760.4	167513	152623	275368	67242.3	180411	36050.8	122465	10799	130306	58396.8	113433	87115.9	51961.2	20560.6	94963.7	104358	28923	354461	1.04674e+06	344804	168480	314751	357215	196198	187704	369270	425531	148069	121200	123638	187380	26217	92170.8	96294.4	116586	85911.9	160499	58028.5	118020
P06684	C5	Complement C5	CO5_MOUSE	87427.5	176903	63672.7	64032.3	214543	394226	156572	204554	71018.7	98791.4	7870.7	65046.3	21983.5	12886.4	Filtered	39845	124282	145854	91213	57810	2729.81	49984	4403.82	51114.3	148358	216268	50310.8	10249.6	293183	388136	153994	145748	185546	224721	90212.9	29000.7	64557.6	86652.7	48247.6	Filtered	190006	141644	114747	127895	60999.3	51685.4
P06728	Apoa4	Apolipoprotein A-IV	APOA4_MOUSE	683592	1.81476e+06	585205	628663	514995	1.04764e+06	377633	475247	1.56446e+06	3105113	964034	1254123	305783	327366	156844	175569	24146.8	99641.4	42639.2	6491.58	120570	408272	173169	150252	1.3812e+06	2.04538e+06	752269	575436	974539	1.16314e+06	456080	436661	2.8891e+06	3.60152e+06	1.24128e+06	1061220	502233	570454	218308	219661	66330	80124.7	32914.4	69956.1	537550	263727
P06745	Gpi	Glucose-6-phosphate isomerase	G6PI_MOUSE	5.62289e+06	6.11987e+06	4.83673e+06	5675131	235762	173776	113987	152812	447074	226236	101319	152595	209249	140819	95242.7	114940	13745.1	6138.12	6061.51	7010.89	12134.7	Filtered	Filtered	Filtered	4.87254e+06	4606290	3.87156e+06	3.56039e+06	272868	183344	130606	220698	273946	235700	136902	98119.4	205948	226840	97151	89724.5	6639.14	6041.58	4564.33	57180.4	2813.66	Filtered
P06797	Ctsl	Cathepsin L1	CATL1_MOUSE	214554	179864	203026	217154	78766.2	99846.5	41438.9	Filtered	102768	106541	50283.2	78863.7	49013	25446.2	42216.3	54651.4	36225.8	30898.2	Filtered	Filtered	Filtered	Filtered	Filtered	Filtered	138056	159257	259465	202546	104237	31370.8	Filtered	91267.3	164899	142789	44431.5	58682.4	100942	49250.7	65444.4	Filtered	Filtered	36520.4	Filtered	38308.6	Filtered	Filtered
P06800	Ptprc	Receptor-type tyrosine-protein phosphatase C	PTPRC_MOUSE	Filtered	141762	129855	197019	94408.4	84369.9	Filtered	65971.2	Filtered	Filtered	Filtered	Filtered	196998	151908	86817.9	94127.1	60437.8	45354.5	41664.3	Filtered	36517.6	39774.2	Filtered	34427.2	128140	Filtered	154935	135139	93468.6	81118.6	66885	50075.7	Filtered	Filtered	Filtered	Filtered	219665	213211	179388	155784	54978.2	48415.5	35878.2	70264.6	47587.7	48096.7
P06801	Me1	NADP-dependent malic enzyme	MAOX_MOUSE	12947910	9901957	10895568	11233751	2.66302e+06	2377029	1244674	1502501	853206	513244	322205	460578	606277	340634	277756	289288	194801	186236	121616	77779.3	12560.6	48851.4	129578	26077.7	7368807	8960141	10297664	7.48126e+06	3006090	2.31183e+06	1.28324e+06	1.49229e+06	730158	472806	438961	332301	554992	591041	261124	308030	194035	147481	153591	191474	77277.4	68873.6
P06802	Enpp1	Ectonucleotide pyrophosphatase/phosphodiesterase family member 1	ENPP1_MOUSE	36691.2	184229	38524.9	46000.9	23097.2	25079	Filtered	4300.92	125627	57570.1	67375.2	88351.2	609261	466280	561838	518608	63102.5	36151.2	54202.6	44536.2	29268.5	75314.2	66909	49276.7	3868.08	15441.7	72413.5	40230.9	47167.2	52491.1	37753.5	37374.8	112720	107518	89911.9	110343	809350	548791	593397	570313	59375.5	37716.2	42034.5	57287.1	72062.2	35443.7
P06909	Cfh	Complement factor H	CFAH_MOUSE	Filtered	49490.3	65752.5	Filtered	1.42222e+06	2.67423e+06	1.22307e+06	1.46134e+06	114192	50183.2	37210.8	65883.4	Filtered	23932.9	11400	23699.6	187060	265759	249706	105557	174998	28128.8	172995	116800	Filtered	130413	Filtered	Filtered	2.20832e+06	3004617	1.66086e+06	1.05134e+06	44967.1	129925	22749.2	48016.6	70773.9	66476.9	29230.1	Filtered	243711	288889	231950	277810	127561	36770.6
P07309	Ttr	Transthyretin	TTHY_MOUSE	4.1637e+06	5.0448e+06	4724158	3.42883e+06	803605	881443	405394	1.0264e+06	2.33113e+06	2.81651e+06	855284	1.9741e+06	1.74061e+06	1459802	749863	732094	11524.2	105199	88653.6	24255	18664.8	35161.4	46040	23793.8	4309339	5299862	4.4451e+06	3.50585e+06	918151	819071	537032	837761	2.38611e+06	2140611	1.15361e+06	1.10027e+06	1.12404e+06	1.48094e+06	770941	1.0786e+06	144555	91676.6	70411.6	192436	36193	18592.9
P07310	Ckm	Creatine kinase M-type	KCRM_MOUSE	Filtered	449875	Filtered	Filtered	Filtered	223948	Filtered	Filtered	Filtered	215573	9193.56	Filtered	Filtered	229482	Filtered	Filtered	Filtered	574540	29049.4	Filtered	Filtered	178458	18517.9	Filtered	Filtered	Filtered	Filtered	Filtered	Filtered	Filtered	Filtered	Filtered	Filtered	28880.6	Filtered	Filtered	Filtered	Filtered	Filtered	Filtered	Filtered	Filtered	Filtered	Filtered	Filtered	Filtered
P07356	Anxa2	Annexin A2	ANXA2_MOUSE	4435829	4.79019e+06	6552188	3554773	5.22909e+06	4929751	5650930	1.92112e+06	1.16983e+06	788304	992390	449394	1.0488e+06	684017	837840	363979	1.09471e+06	1.24598e+06	1289410	348638	98857.5	208392	227618	125287	3.45159e+06	2.63427e+06	4.29368e+06	2729459	7726783	7523277	3.74431e+06	4551482	1383032	1.59357e+06	600940	996865	860977	1.19589e+06	520626	585412	1.87188e+06	1.92868e+06	913498	1.96281e+06	171066	234632
P07361	Orm2	Alpha-1-acid glycoprotein 2	A1AG2_MOUSE	NaN	NaN	Filtered	NaN	Filtered	Filtered	Filtered	NaN	NaN	NaN	Filtered	NaN	Filtered	NaN	NaN	NaN	Filtered	Filtered	Filtered	Filtered	Filtered	Filtered	Filtered	Filtered	NaN	112759	NaN	NaN	NaN	34511.3	NaN	Filtered	42155	65841.8	NaN	NaN	NaN	10818.5	NaN	NaN	Filtered	Filtered	Filtered	Filtered	Filtered	Filtered
P07724	Alb	Serum albumin	ALBU_MOUSE	21967382	68411808	30968818	22773110	3.80842e+06	4118888	2159479	5.16377e+06	6.17148e+06	8880902	2.31471e+06	5536160	4.2148e+06	5999210	2.21056e+06	2985277	690926	589992	472152	396053	607269	756459	395208	755932	46133132	93960928	29112472	27184404	7725831	8558129	3.54959e+06	3133096	13401448	16383089	4761508	5277506	5868588	15569399	2.5844e+06	3.23014e+06	1.43419e+06	1.08686e+06	443179	1.75223e+06	598427	595375
P07742	Rrm1	Ribonucleoside-diphosphate reductase large subunit	RIR1_MOUSE	25361.7	34776.6	23274.9	36641.3	Filtered	Filtered	Filtered	Filtered	Filtered	Filtered	Filtered	Filtered	Filtered	Filtered	Filtered	Filtered	Filtered	Filtered	Filtered	Filtered	Filtered	Filtered	Filtered	Filtered	7377.5	22250.2	26567.6	29699.3	Filtered	Filtered	Filtered	Filtered	Filtered	3751.72	Filtered	Filtered	Filtered	Filtered	Filtered	Filtered	Filtered	Filtered	Filtered	Filtered	Filtered	Filtered
P07743	Bpifa2	BPI fold-containing family A member 2	BPIA2_MOUSE	Filtered	990749	1.21535e+06	1.07257e+06	Filtered	Filtered	95219.7	Filtered	Filtered	Filtered	228934	Filtered	Filtered	16202.2	199879	Filtered	Filtered	28621.1	122584	34821.8	Filtered	13244.9	93141.1	5999.3	571533	Filtered	995084	764120	56382.2	Filtered	Filtered	88621.1	Filtered	Filtered	Filtered	Filtered	Filtered	15820	Filtered	Filtered	15330.1	12832.9	Filtered	Filtered	13293.1	Filtered
P07758	Serpina1a	Alpha-1-antitrypsin 1-1	A1AT1_MOUSE	61084.4	122634	22197.4	47682.4	NaN	NaN	NaN	NaN	NaN	NaN	NaN	NaN	NaN	NaN	NaN	NaN	NaN	NaN	NaN	NaN	NaN	NaN	NaN	NaN	166072	123216	34560.5	68423.8	11434.5	NaN	NaN	NaN	NaN	NaN	NaN	NaN	NaN	3681.6	NaN	NaN	NaN	NaN	NaN	NaN	NaN	NaN
P07759	Serpina3k	Serine protease inhibitor A3K	SPA3K_MOUSE	1.57073e+06	2.6524e+06	1.56471e+06	1.54363e+06	406467	619469	185100	545310	908887	1.06709e+06	379766	663966	528181	673554	126999	369680	131133	127716	83252	52099.2	162549	220580	256711	86290.8	1.3045e+06	2.1479e+06	1.73363e+06	1.16756e+06	677527	648037	410314	417281	1.03468e+06	1.12207e+06	547090	475446	631832	680172	421723	499248	124024	206561	100558	223437	168839	141260
P07901	Hsp90aa1	Heat shock protein HSP 90-alpha	HS90A_MOUSE	11029927	13407143	11243559	13595614	3.23106e+06	3.26928e+06	2013858	3.33065e+06	1.30049e+06	967524	470076	806184	802188	705907	436496	604353	315507	361782	384723	213846	156434	270729	228130	218625	15534524	14264388	12088176	11970070	4066097	2.52744e+06	2345916	2684963	931092	1.25808e+06	652784	632600	869100	1.19473e+06	585718	529734	445731	330251	381059	596246	271428	309920
P07903	Ercc1	DNA excision repair protein ERCC-1	ERCC1_MOUSE	Filtered	Filtered	Filtered	Filtered	31843.6	22628.2	18154.6	18881.6	Filtered	Filtered	Filtered	Filtered	Filtered	Filtered	Filtered	Filtered	Filtered	6756.27	8203.69	3249.34	Filtered	Filtered	Filtered	Filtered	Filtered	Filtered	Filtered	Filtered	33014.9	25657.6	21796.3	21521.8	10607	Filtered	Filtered	Filtered	Filtered	Filtered	Filtered	Filtered	11245.6	13829.7	2500.01	11270.2	Filtered	Filtered
P08003	Pdia4	Protein disulfide-isomerase A4	PDIA4_MOUSE	1.91337e+06	2.27957e+06	2.12042e+06	2.20069e+06	2.68859e+06	3.38142e+06	1.69923e+06	3.20374e+06	5277422	4549627	1691236	3917039	1475711	1.35097e+06	600182	1.23569e+06	344366	466241	314834	238662	Filtered	64357.5	Filtered	9600.19	2.79073e+06	2606233	2242808	1.87153e+06	4.78048e+06	3.24524e+06	2608648	3.04405e+06	5583979	5642081	2991411	2048157	1.742e+06	2.50368e+06	850253	1.01539e+06	803818	683140	406352	618736	27021	65921.5
P08030	Aprt	Adenine phosphoribosyltransferase	APT_MOUSE	97046.5	66158.3	95789.8	115722	Filtered	Filtered	Filtered	Filtered	25015.8	10272.6	5127.58	13637.2	Filtered	Filtered	Filtered	Filtered	Filtered	Filtered	Filtered	Filtered	Filtered	Filtered	Filtered	Filtered	320982	237935	265668	225016	Filtered	Filtered	Filtered	Filtered	Filtered	Filtered	Filtered	Filtered	Filtered	Filtered	Filtered	Filtered	Filtered	Filtered	Filtered	Filtered	Filtered	Filtered
P08032	Spta1	Spectrin alpha chain, erythrocytic 1	SPTA1_MOUSE	NaN	NaN	NaN	Filtered	37143.5	NaN	NaN	41685.2	NaN	NaN	NaN	NaN	13593.3	11363	NaN	NaN	44101	19473.7	21833.6	1971.3	123769	144566	20662.2	8641	35921.8	NaN	NaN	NaN	50434.2	NaN	73976.5	25028.3	NaN	NaN	NaN	NaN	NaN	8752	NaN	NaN	NaN	22229	15315	NaN	153218	38681.3
P08071	Ltf	Lactotransferrin	TRFL_MOUSE	Filtered	Filtered	Filtered	Filtered	145465	132363	81542.7	127696	Filtered	Filtered	Filtered	Filtered	Filtered	Filtered	Filtered	Filtered	Filtered	7033.12	Filtered	Filtered	Filtered	Filtered	Filtered	Filtered	53358	Filtered	Filtered	Filtered	380325	338153	168209	98679.1	Filtered	Filtered	Filtered	Filtered	Filtered	Filtered	Filtered	Filtered	30108.4	23541.7	11822.7	12332.7	Filtered	Filtered
P08101	Fcgr2	Low affinity immunoglobulin gamma Fc region receptor II	FCGR2_MOUSE	89114.3	104729	134650	81533	223095	271492	191478	247098	155485	156632	217753	125426	1.83676e+06	1002618	1295935	843601	434810	333020	528316	155999	231348	141961	231204	249093	Filtered	40745.6	69182.9	18098.6	206675	112485	284172	190531	62202	65148.5	66598.6	100358	1.57016e+06	1.06173e+06	1.03391e+06	1.08735e+06	560186	273004	325020	727864	236694	116946
P08103	Hck	Tyrosine-protein kinase HCK	HCK_MOUSE	Filtered	36738.4	Filtered	37072.2	Filtered	Filtered	Filtered	Filtered	Filtered	Filtered	Filtered	Filtered	Filtered	Filtered	Filtered	Filtered	Filtered	Filtered	Filtered	Filtered	Filtered	Filtered	Filtered	Filtered	Filtered	Filtered	Filtered	40877.8	Filtered	9981.39	Filtered	Filtered	Filtered	Filtered	2174.16	Filtered	10087	12718.4	Filtered	3456.26	Filtered	Filtered	Filtered	Filtered	Filtered	Filtered
P08113	Hsp90b1	Endoplasmin	ENPL_MOUSE	26171204	33238460	32335350	33291312	18350248	20677790	8837138	25293308	68375960	63914656	19849950	51645320	10770119	10588126	4698164	8335546	13951400	12122434	11061460	6691142	708644	1.15928e+06	663831	508076	34626556	37780388	32015248	23173784	23343784	21226280	15245381	17197446	86157384	98530048	44069944	29029186	15846046	19307258	9151819	4347235	18020918	19659970	11691378	24743848	987866	1.05478e+06
P08121	Col3a1	Collagen alpha-1(III) chain	CO3A1_MOUSE	Filtered	Filtered	4447.94	Filtered	Filtered	19492.8	Filtered	Filtered	Filtered	672.444	23420.2	8443.99	Filtered	Filtered	185372	Filtered	Filtered	Filtered	404564	367584	2.04951e+06	6407833	1.43405e+06	1.99188e+06	Filtered	Filtered	Filtered	Filtered	Filtered	Filtered	1730.4	Filtered	Filtered	Filtered	13462.2	Filtered	Filtered	3816.85	133613	Filtered	95900.2	Filtered	201124	Filtered	4879691	3770582
P08122	Col4a2	Collagen alpha-2(IV) chain	CO4A2_MOUSE	Filtered	20678.8	9540.29	Filtered	130218	44399.8	120797	43047.4	Filtered	192926	26151	11113	20554.3	20198.2	1.12399e+06	796109	831390	535094	4315943	5916489	37223248	44368256	45280452	17991958	Filtered	10485.3	Filtered	17484.7	57287.1	6232.3	181519	116846	Filtered	64333.8	80039.3	10918.5	767825	406161	3.02758e+06	910803	715359	649329	2.67449e+06	486315	44420644	32956440
P08207	S100a10	Protein S100-A10	S10AA_MOUSE	1.56362e+06	1.52813e+06	2.21433e+06	883376	1.73354e+06	1.56158e+06	2.94426e+06	286972	516591	761887	832750	7497.81	280751	259322	326451	Filtered	447775	134699	338081	Filtered	171882	111638	17087.3	2945.63	537750	333647	807533	425717	1.6119e+06	1.41155e+06	684113	319378	48499.1	68008.2	23183	174732	56640	204721	25863.5	56552.8	561685	512498	197843	398635	15871.3	127138
P08226	Apoe	Apolipoprotein E	APOE_MOUSE	5384529	7239649	4762382	6554501	5171263	6132848	2987273	5717812	20530086	17232636	11059296	18473074	6888194	5734906	3.57821e+06	5132317	1.04688e+06	1144475	916530	789040	287532	362587	358724	243467	6277561	7649719	5.9772e+06	6.95551e+06	5.85689e+06	5.30342e+06	4.42359e+06	4744546	24496676	25374468	19538406	16994720	5.35983e+06	7.87603e+06	3.99133e+06	4.08458e+06	1454478	1.45887e+06	1.07378e+06	1.59881e+06	442150	394387
P08228	Sod1	Superoxide dismutase [Cu-Zn]	SODC_MOUSE	85781240	74310944	83203384	85667552	3199695	2490688	1.87459e+06	2830353	13694272	8840879	4.76739e+06	8793590	3.73267e+06	2.56835e+06	1.3046e+06	2140822	139091	165280	85450.8	44504.3	68292.7	73539.6	77886.9	40984.8	97724320	94733288	69723792	84597688	1.71568e+06	1.42726e+06	1.16782e+06	2.08655e+06	9383894	6.39238e+06	5339205	4518560	2.66919e+06	3.58132e+06	1.65963e+06	2.15464e+06	200689	203185	60415.2	352893	84013.8	85979.4
P08249	Mdh2	Malate dehydrogenase, mitochondrial	MDHM_MOUSE	39808300	47790084	42925988	46075016	6.0878e+06	5906764	3.71107e+06	7426115	42543624	29082582	8.3575e+06	24718500	8000543	8.11515e+06	2.21399e+06	4.0158e+06	1.38682e+06	1.29239e+06	923258	448451	726282	711755	698524	361796	46295948	39834756	31127132	42329728	6333243	8067444	7573346	6.07576e+06	44837708	33254518	20476838	2.44178e+06	10703228	17900384	5.99064e+06	5.85861e+06	1.89386e+06	1.8155e+06	1.02358e+06	2049663	731963	1.09139e+06
P08551	Nefl	Neurofilament light polypeptide	NFL_MOUSE	Filtered	Filtered	Filtered	Filtered	23250.1	Filtered	Filtered	Filtered	Filtered	Filtered	Filtered	Filtered	Filtered	Filtered	Filtered	Filtered	Filtered	Filtered	Filtered	Filtered	265176	389804	240383	1622.43	Filtered	Filtered	Filtered	Filtered	26842.5	Filtered	Filtered	25707.8	Filtered	Filtered	Filtered	Filtered	Filtered	Filtered	13875.1	Filtered	Filtered	Filtered	Filtered	Filtered	3170.55	215879
P08553	Nefm	Neurofilament medium polypeptide	NFM_MOUSE	9321.74	Filtered	Filtered	11860.3	104233	90374.6	55113.5	124208	8835.12	Filtered	Filtered	Filtered	Filtered	Filtered	9986.55	57009	45645.6	29492.3	29178.2	83373.2	297412	148047	176724	235899	Filtered	Filtered	11259.1	Filtered	101414	67626.6	113172	115796	Filtered	20997.5	Filtered	11190.8	35379.9	Filtered	55932.8	38800.4	38897.2	31299.4	47700.4	23260.5	247940	308841
P08556	Nras	GTPase NRas	RASN_MOUSE	146868	199786	139708	NaN	70897.6	48944.3	NaN	NaN	130241	100632	101123	94189.3	244843	172059	250987	168345	33468.5	NaN	48897.3	NaN	NaN	NaN	NaN	NaN	194575	197587	128661	170301	104963	90655.5	NaN	NaN	122860	132407	95901.9	99842	303092	244386	150248	136643	NaN	NaN	NaN	68754.6	37465.6	NaN
P08607	C4bpa	C4b-binding protein	C4BPA_MOUSE	Filtered	Filtered	Filtered	Filtered	676321	807564	479945	615733	Filtered	Filtered	Filtered	Filtered	Filtered	Filtered	Filtered	Filtered	42017.2	207577	55006.2	39645.6	Filtered	19838.3	11324.1	9249.21	Filtered	Filtered	43559.3	Filtered	814484	545949	675800	744092	21296.5	27642.5	15655	Filtered	Filtered	Filtered	Filtered	Filtered	241364	268759	165383	90110.2	14509.5	15388.3
P08680	Alas2	5-aminolevulinate synthase, erythroid-specific, mitochondrial	HEM0_MOUSE	92296.9	60177.4	73645.1	37059.3	11147.2	Filtered	9448.06	Filtered	43508.9	24673.2	5156.17	8821.47	Filtered	6607.87	Filtered	Filtered	Filtered	Filtered	Filtered	6130.75	Filtered	Filtered	Filtered	Filtered	Filtered	Filtered	Filtered	57332.1	Filtered	Filtered	18426.1	14649.1	27960.4	22354.4	Filtered	Filtered	Filtered	Filtered	Filtered	Filtered	14974.2	21305.7	23384.1	Filtered	Filtered	Filtered
P08752	Gnai2	Guanine nucleotide-binding protein G(i) subunit alpha-2	GNAI2_MOUSE	40830.3	99032.5	24427	78813.5	90769.9	80238.5	51675.2	57534	91848	62802.9	62155.9	85191.8	1.06214e+06	784786	997893	688766	47484.8	51118	77513.8	52845.5	138287	49653.4	165715	87896.8	40299.7	51361.9	88030.9	36867	108150	87622.7	75456.2	250494	104684	98010.8	87055.1	73257.4	1.15883e+06	1.0419e+06	1076361	1.1671e+06	104226	79710.2	103438	184437	222204	229805
P08775	Polr2a	DNA-directed RNA polymerase II subunit RPB1	RPB1_MOUSE	145763	120549	90026.6	171447	390815	335067	251657	312802	19356.5	Filtered	Filtered	Filtered	Filtered	3551.34	70581.4	116475	224537	268590	183524	120523	99179.6	105718	121052	73669.9	137640	79353.9	99842.9	81168	332205	269694	275229	342353	Filtered	49551.5	23541.2	Filtered	290932	291065	36144.8	109886	216440	121662	187738	219002	124732	133325
P08905	Lyz2	Lysozyme C-2	LYZ2_MOUSE	10157.2	NaN	NaN	14607.8	36368.7	26965.6	35321.8	24439.9	NaN	NaN	Filtered	Filtered	NaN	NaN	Filtered	NaN	NaN	NaN	NaN	NaN	Filtered	Filtered	Filtered	Filtered	19085	19029.6	23303.4	NaN	79510.2	88204	49688.3	39728.2	NaN	8238.69	NaN	Filtered	NaN	Filtered	NaN	Filtered	9824.57	10631.5	6879.62	9972.2	Filtered	NaN
P09055	Itgb1	Integrin beta-1	ITB1_MOUSE	268546	360584	360016	220302	275682	256239	216224	235191	425770	294056	417379	351531	7030056	3.89311e+06	7794139	4020484	1763406	1.42696e+06	2.08734e+06	1170602	2.83564e+06	2.44328e+06	4.2289e+06	2.05457e+06	282897	297165	333363	268339	282468	278007	307202	306988	453713	370185	435389	477976	5355087	5175634	4864369	5606862	1.51421e+06	1.17252e+06	1.75082e+06	3.15055e+06	3611218	2.19948e+06
P09103	P4hb	Protein disulfide-isomerase	PDIA1_MOUSE	49210496	53118116	56646712	52405856	20495232	25798092	9556925	26823970	63014200	63025096	19116828	46818312	21261804	24391754	8606910	15255182	1.24646e+06	1397470	762028	707009	411318	505883	486779	409008	67472192	58771052	50338408	43635640	29251740	27993690	15056568	20200610	67404256	74882552	32424084	28229728	23450768	30268482	15247566	21379706	1.52895e+06	1.89309e+06	1.02654e+06	3213936	526040	803042
P09242	Alpl	Alkaline phosphatase, tissue-nonspecific isozyme	PPBT_MOUSE	Filtered	Filtered	Filtered	Filtered	Filtered	Filtered	Filtered	Filtered	Filtered	Filtered	Filtered	Filtered	100483	89553.4	32758.3	67637	29398.1	Filtered	4232.42	Filtered	32973.3	40675.2	37110.3	26859.8	Filtered	Filtered	Filtered	Filtered	Filtered	Filtered	Filtered	Filtered	Filtered	Filtered	3164.1	Filtered	133715	153046	128320	126065	Filtered	Filtered	Filtered	Filtered	67725.8	58895.3
P09405	Ncl	Nucleolin	NUCL_MOUSE	9770408	10077763	8993902	8325789	28734226	25703022	16901252	21078142	1646314	1.55357e+06	635275	1.20093e+06	1.01115e+06	853772	581969	1.07569e+06	11312212	9557170	7891082	4874195	2.82952e+06	4.49268e+06	2.97921e+06	4.00586e+06	9255180	8658001	9281261	7259695	22275970	21064424	18695690	21764688	1.40761e+06	1.75179e+06	1.10949e+06	841172	1.41715e+06	1.26978e+06	1.23589e+06	835210	4952434	8041854	7.10337e+06	13983945	4.57393e+06	3.71843e+06
P09411	Pgk1	Phosphoglycerate kinase 1	PGK1_MOUSE	5.54921e+06	5684654	7406680	7603578	257320	221881	144486	272644	732914	387762	192662	353271	394910	198185	140506	185589	81165.5	40425.2	39893.8	51374.6	25293.6	34162	33316.8	67137.8	6549021	7.54816e+06	6.91398e+06	7.03021e+06	358213	272274	245818	362336	766053	864790	647010	558922	334973	699517	219516	242636	109209	60290.1	89995.9	98892	43886.9	50691.2
P09470	Ace	Angiotensin-converting enzyme	ACE_MOUSE	Filtered	Filtered	39577.2	Filtered	8510.97	11698.3	13109.9	9452.07	15767.6	17793	22593.5	11335.8	276108	247141	180327	122408	19357.8	48684	25085	6430.02	Filtered	Filtered	Filtered	Filtered	Filtered	Filtered	4053.28	Filtered	8048.11	6745.64	12533.2	15468.9	16127	82327.6	83558.9	91248.8	406073	187480	220580	280621	54505.3	59188.5	37953.8	182460	Filtered	Filtered
P09528	Fth1	Ferritin heavy chain	FRIH_MOUSE	5346196	4.14952e+06	13615669	4.88054e+06	356637	298744	360665	332557	440803	326859	380801	298807	419150	346718	351391	192957	63290.9	101430	120506	62137.5	48075.3	90577.4	134645	86928.8	5417904	5112052	3.28923e+06	3.86177e+06	499306	337588	228641	346151	426555	400350	241869	170310	566708	775017	385560	367912	145632	93299.8	95590.6	146780	102671	83632.3
P09542	Myl3	Myosin light chain 3	MYL3_MOUSE	Filtered	Filtered	Filtered	Filtered	Filtered	Filtered	Filtered	Filtered	Filtered	Filtered	Filtered	Filtered	Filtered	Filtered	Filtered	Filtered	Filtered	203306	NaN	NaN	NaN	295358	14283.7	8234.11	Filtered	Filtered	Filtered	Filtered	12096.8	Filtered	Filtered	22695.1	Filtered	Filtered	Filtered	19410.8	Filtered	Filtered	Filtered	Filtered	Filtered	Filtered	Filtered	Filtered	Filtered	Filtered
P09581	Csf1r	Macrophage colony-stimulating factor 1 receptor	CSF1R_MOUSE	Filtered	Filtered	Filtered	Filtered	Filtered	138552	Filtered	Filtered	Filtered	Filtered	Filtered	Filtered	201728	115796	70980.4	103968	Filtered	Filtered	Filtered	54523.5	Filtered	Filtered	Filtered	Filtered	Filtered	Filtered	Filtered	Filtered	134251	Filtered	Filtered	Filtered	Filtered	Filtered	Filtered	Filtered	141194	212730	95333.1	87019.1	159305	151746	103069	111527	3545.95	Filtered
P09671	Sod2	Superoxide dismutase [Mn], mitochondrial	SODM_MOUSE	3.30249e+06	3.15137e+06	3.64297e+06	3.43624e+06	543444	505148	404983	631598	3530543	2.56247e+06	691451	2.02642e+06	613909	574655	152117	245924	20891.6	19178.6	13778.2	Filtered	9841.11	8187.68	Filtered	Filtered	1.8371e+06	1.69909e+06	1.56485e+06	1.90007e+06	464419	290062	295636	201704	1.58649e+06	1320191	686660	264177	461091	783008	202356	157330	42485.3	21639.3	6530.81	70102.9	Filtered	Filtered
P09803	Cdh1	Cadherin-1	CADH1_MOUSE	50835.6	132074	41269.3	85605.2	167408	133106	92866.3	183884	195316	144991	99760.3	194652	733823	529287	412203	744372	241465	209167	171890	197764	163394	219406	149061	194658	92389.3	50893.1	95569.7	95208.7	215346	128005	214991	210660	264935	166372	279939	282085	1.0126e+06	791238	893737	821789	342351	341288	300838	279007	347254	311864
P09813	Apoa2	Apolipoprotein A-II	APOA2_MOUSE	89368.4	147495	58867.7	63632	32058.4	98550.3	42377.4	66791.6	102218	320765	158644	187458	61792.6	49084.3	27447.5	21339.5	Filtered	Filtered	Filtered	Filtered	5127.74	Filtered	Filtered	Filtered	123267	457132	58185.4	116907	Filtered	128576	45320.4	10861.1	253413	446768	180173	186037	45676	82136.2	18334.4	39949.7	Filtered	Filtered	Filtered	Filtered	7138.76	Filtered
P09925	Surf1	Surfeit locus protein 1	SURF1_MOUSE	23580.8	Filtered	Filtered	8345.9	142102	141181	133424	217738	Filtered	Filtered	Filtered	Filtered	575010	407054	222686	442517	73385.8	69405	14247.5	9104.74	11089.1	19046	8448.11	22524.7	Filtered	11692.5	Filtered	15043.4	154040	174922	145410	153552	Filtered	10238.8	7483.46	18030.9	395973	621459	363354	357300	93259.9	80625.9	24825.1	117706	25994.4	28472.5
P0C0A3	Chmp6	Charged multivesicular body protein 6	CHMP6_MOUSE	Filtered	Filtered	22042.4	Filtered	Filtered	18961.3	11268.7	8789.67	31264.9	24497.5	31882.4	12339.1	28754.5	35207.3	10652.1	23108.7	Filtered	Filtered	Filtered	Filtered	Filtered	Filtered	Filtered	Filtered	8739.58	Filtered	Filtered	Filtered	11404.9	16343.6	Filtered	17758.2	24037.8	24734.7	10960.7	10944.7	19888.8	27242.9	13322	18097.8	18717	11136.7	Filtered	Filtered	Filtered	Filtered
P0C0S6;Q3THW5	H2afz;H2afv	Histone H2A.Z;Histone H2A.V	H2AZ_MOUSE;H2AV_MOUSE	42969.9	31492.4	Filtered	23348.7	265348	328900	364516	385334	30802.3	64125.6	40476.4	98293.4	199790	196941	449932	1.11585e+06	3986277	6655944	3973676	4.25168e+06	6.9428e+06	12115878	12221050	9415222	Filtered	129508	44427.9	Filtered	31087.5	77652.5	366709	298798	16470.4	158831	101371	25187.3	1.22805e+06	791329	1.78798e+06	1.11798e+06	4181000	5.00466e+06	3.48741e+06	7274501	9677592	7040155
P0DJE0	Pet100	Protein PET100 homolog, mitochondrial	PT100_MOUSE	Filtered	Filtered	Filtered	Filtered	23216.2	23229.3	Filtered	23925.9	Filtered	3383.68	Filtered	Filtered	51129	40581.8	17083.8	33119	Filtered	Filtered	Filtered	Filtered	Filtered	Filtered	Filtered	Filtered	Filtered	Filtered	Filtered	7555.27	22468.6	21827.4	22844.8	20077	Filtered	8089.58	Filtered	Filtered	43001	73351.2	21417.8	23554.9	Filtered	Filtered	Filtered	Filtered	Filtered	Filtered
P0DN34	Ndufb1	NADH dehydrogenase [ubiquinone] 1 beta subcomplex subunit 1	NDUB1_MOUSE	15174.8	9061	7657.02	10500.9	55266.5	84483.3	51741.1	113330	6792.64	Filtered	Filtered	Filtered	243955	212635	127223	167631	50357.4	52659.6	53365	19722.9	13543.6	68062.9	26252.5	36415.4	Filtered	16091.2	7920.22	15713.4	54048.5	56429.4	32579.3	90745.7	4528.4	4954.3	Filtered	Filtered	133895	199900	131633	167634	41363.9	51259.9	28213.6	64908.9	33156.7	39711.9
P0DN89;P0DN90;P0DN91	Tmem254a;Tmem254b;Tmem254c	Transmembrane protein 254;Transmembrane protein 254b;Transmembrane protein 254c	T254A_MOUSE;T254B_MOUSE;T254C_MOUSE	121772	26704.7	74513.8	151381	252900	278905	131594	292784	347085	232367	96224.7	239515	411242	357796	105690	220796	305588	235835	356255	208867	56631.7	83490.4	125342	130492	202583	142539	Filtered	94727.3	297760	298959	181317	209766	290524	289130	186870	139236	335795	543899	285232	221229	592697	648958	403957	587343	152511	89029.4
P0DOV1	Mnda	Interferon-activable protein 205-B	IFI5B_MOUSE	NaN	NaN	Filtered	NaN	NaN	NaN	NaN	NaN	Filtered	Filtered	Filtered	Filtered	Filtered	Filtered	NaN	Filtered	NaN	NaN	NaN	NaN	Filtered	NaN	Filtered	Filtered	NaN	Filtered	Filtered	NaN	NaN	NaN	NaN	NaN	Filtered	Filtered	Filtered	Filtered	Filtered	Filtered	Filtered	Filtered	NaN	NaN	NaN	NaN	Filtered	Filtered
P0DOV2	Ifi204	Interferon-activable protein 204	IFI4_MOUSE	46747	32908.1	24914.8	18986.7	1494505	1.18208e+06	1.16095e+06	1.10738e+06	Filtered	Filtered	Filtered	Filtered	Filtered	Filtered	Filtered	Filtered	258440	251750	254811	151857	10063.5	10641.6	Filtered	Filtered	21625.7	22366.4	15771.2	82321.6	1.70537e+06	910570	1.42961e+06	1.16826e+06	Filtered	Filtered	Filtered	Filtered	12010.1	Filtered	Filtered	Filtered	190386	175105	237147	279444	Filtered	13084.8
P0DP26;P0DP27;P0DP28	Calm1;Calm2;Calm3	Calmodulin-1;Calmodulin-2;Calmodulin-3	CALM1_MOUSE;CALM2_MOUSE;CALM3_MOUSE	8872033	8543434	6.48571e+06	8097509	4475899	2.90741e+06	2.76719e+06	3.57717e+06	1.77909e+06	1.62889e+06	910954	1.37011e+06	1.83796e+06	1.41718e+06	649948	1.57132e+06	3.39072e+06	3713485	3.75103e+06	3.2645e+06	2.0404e+06	1.69931e+06	2.6605e+06	1.65727e+06	5.5252e+06	5633661	3.78345e+06	6.16825e+06	3461153	2313441	2.40285e+06	3.29636e+06	696176	572591	425378	401309	1.53704e+06	1.84826e+06	1.09993e+06	1.05842e+06	6600307	6.8751e+06	4980341	5918484	2.26299e+06	1.58609e+06
P10107	Anxa1	Annexin A1	ANXA1_MOUSE	274992	268988	293296	262049	44470.3	48971	10119.8	7474.66	34661.1	37413.9	30150.1	27217.7	97095.2	64442.2	48209.3	51565.2	60511.8	21385.8	21076	Filtered	12026.8	50570.2	19475.8	2984.21	503866	666729	382830	354536	55790.2	58192.4	16832.2	29947.1	86988.2	122002	50463.9	39746.3	232415	278431	70033.9	157204	36415	42871.2	60304	39847.7	54675.7	109127
P10126	Eef1a1	Elongation factor 1-alpha 1	EF1A1_MOUSE	15895684	18462152	15995916	17131500	67722776	66363920	46044672	61028028	2508138	2.00052e+06	1.15991e+06	1.7204e+06	1.54467e+06	1.20285e+06	1.17704e+06	1.38599e+06	6.86875e+06	8622783	7.19756e+06	6336823	2.18322e+06	4.00624e+06	2.16179e+06	3.16995e+06	13140175	12755075	15775374	12885726	63717820	48915308	54720164	58627240	2.2954e+06	2147597	1480886	1.37948e+06	1.81039e+06	1.76591e+06	2.12489e+06	1.34834e+06	6.41216e+06	5.08898e+06	8.20916e+06	10359396	2.74649e+06	3.06015e+06
P10404;P11370	;Fv4	MLV-related proviral Env polyprotein;Retrovirus-related Env polyprotein from Fv-4 locus	ENV1_MOUSE;ENV2_MOUSE	Filtered	Filtered	Filtered	Filtered	Filtered	Filtered	Filtered	Filtered	Filtered	Filtered	Filtered	Filtered	144153	101789	69037.1	97264.2	19536.9	21163.3	22506.1	13272.2	6161.19	Filtered	8444.1	Filtered	Filtered	Filtered	Filtered	Filtered	Filtered	Filtered	Filtered	42206.3	Filtered	Filtered	Filtered	Filtered	252903	378857	110810	75551.8	43801.9	43943.6	29115.8	29290.3	21042.3	30814.7
P10493	Nid1	Nidogen-1	NID1_MOUSE	846780	861585	1.30763e+06	399986	725717	488741	570880	270814	99139.6	95894.1	90041.4	81509.5	61837.7	47811.9	104743	83238.5	219070	241007	375862	285755	2.91849e+06	1775807	2.43105e+06	1.13847e+06	753060	787137	998712	694799	604398	717702	475160	822862	102373	139555	85493.5	167464	86889.8	89337.4	149326	93514.8	324567	371837	227273	402674	2.6085e+06	2.03501e+06
P10518	Alad	Delta-aminolevulinic acid dehydratase	HEM2_MOUSE	14622946	14979622	11329398	16684114	424727	310123	102146	312300	464355	237015	189512	231519	355331	211866	119891	131432	26230.8	27368.6	16848.7	16777.2	16070	24182.7	21951.9	15211.9	14700978	13473094	9765516	12724112	507965	334047	198032	500775	352410	442229	196046	156839	381528	341827	139335	217175	64438.3	86635.7	32993.8	52734.3	21336.4	4857.33
P10605	Ctsb	Cathepsin B	CATB_MOUSE	1495452	1.37577e+06	1.10478e+06	1.66965e+06	367378	332342	151351	219223	385011	279664	99260.5	269155	247693	150360	112501	90910.4	30234.6	31403.4	28921.1	20767.2	Filtered	Filtered	16287.8	Filtered	1.99881e+06	1.62517e+06	1.45216e+06	2.52489e+06	425978	311865	197064	238611	358985	363043	227999	176068	202934	409525	138689	151835	39888.6	56358.1	28525.2	60539	Filtered	17253.4
P10630	Eif4a2	Eukaryotic initiation factor 4A-II	IF4A2_MOUSE	502656	994408	886094	957147	926528	1.07162e+06	560905	831208	143976	51927.1	37839.5	50094	9945.85	Filtered	6936.29	13188.9	124969	77068.9	61771.9	33241	Filtered	44418	40379.6	15365.6	407988	623340	538507	284314	1.12118e+06	814372	596224	779589	Filtered	61764.4	16999.3	13166	Filtered	Filtered	7678.9	Filtered	228595	111619	149932	95257.7	25571	23651.9
P10639	Txn	Thioredoxin	THIO_MOUSE	12029986	11233367	9254677	10144472	775135	526330	307886	513886	1.25923e+06	848289	408312	683309	786531	516650	274825	416293	79805.5	73926.6	73069.7	37284.8	97420.4	28204.7	108098	85070.9	8667568	9459112	7094273	9221835	857233	598699	468131	722735	1.01717e+06	817737	511371	427295	665820	689573	348771	403218	123486	93364.7	80786	127335	133094	128014
P10649	Gstm1	Glutathione S-transferase Mu 1	GSTM1_MOUSE	6.88037e+06	5684019	5928996	8114671	252528	130926	101303	166005	694597	232093	107727	247848	242524	113670	92579.2	104034	27218.4	80908.8	95568.6	23531.5	109756	105875	71901.6	135907	6059055	4935782	6258123	6107787	279080	166372	144108	239166	440618	251915	283051	158399	160112	295671	105591	131294	45320.4	38134.8	32221.5	52877.3	198761	158873
P10711	Tcea1	Transcription elongation factor A protein 1	TCEA1_MOUSE	272119	310114	316627	270025	79868.5	101149	175411	84317.9	11177.3	Filtered	Filtered	Filtered	Filtered	Filtered	Filtered	Filtered	Filtered	Filtered	Filtered	Filtered	Filtered	Filtered	Filtered	Filtered	446474	408366	335985	384548	173118	117638	73535.8	121951	Filtered	Filtered	Filtered	Filtered	Filtered	Filtered	Filtered	Filtered	Filtered	17792.4	Filtered	Filtered	Filtered	Filtered
P10810	Cd14	Monocyte differentiation antigen CD14	CD14_MOUSE	Filtered	Filtered	Filtered	Filtered	Filtered	Filtered	Filtered	Filtered	Filtered	Filtered	8663.1	Filtered	100354	82091.7	55536.1	47770.3	Filtered	Filtered	Filtered	Filtered	Filtered	17597.9	Filtered	Filtered	Filtered	Filtered	Filtered	Filtered	Filtered	Filtered	Filtered	Filtered	Filtered	Filtered	Filtered	Filtered	122020	116364	90749.8	82483.9	Filtered	Filtered	Filtered	Filtered	Filtered	Filtered
P10833	Rras	Ras-related protein R-Ras	RRAS_MOUSE	196215	286551	201270	145703	234154	249628	225615	213217	202160	190104	127063	154877	2.48542e+06	1.923e+06	1.67459e+06	995477	316172	201080	222389	108895	294636	63719.7	383367	96782.6	135151	125571	130711	133480	273308	107904	192132	264732	149547	155053	378880	190053	2.13264e+06	2.03623e+06	1.8245e+06	2.30841e+06	189235	232636	107301	617630	91108.8	97823.2
P10852	Slc3a2	4F2 cell-surface antigen heavy chain	4F2_MOUSE	4335.83	37304	25140.8	46397.7	55556.2	54858.1	17471	60948	83865.9	67164	36517.7	100147	1.09737e+06	802534	731566	743618	63500.9	31468.2	57559.5	25178.3	43902.9	62160.8	58772.8	15658.9	5102.98	Filtered	46318.6	54793.5	100382	9273.97	61611.8	43733.5	189383	164596	52289	112596	1.38686e+06	1277980	1404627	1.1284e+06	69320.3	61325.4	53203.1	84149.9	124387	99573.1
P10853;P10854;Q64475;Q64478;Q64525;Q6ZWY9;Q8CGP1;Q8CGP2	Hist1h2bf;Hist1h2bm;Hist1h2bb;Hist1h2bh;Hist2h2bb;Hist1h2bc;Hist1h2bk;Hist1h2bp	Histone H2B type 1-F/J/L;Histone H2B type 1-M;Histone H2B type 1-B;Histone H2B type 1-H;Histone H2B type 2-B;Histone H2B type 1-C/E/G;Histone H2B type 1-K;Histone H2B type 1-P	H2B1F_MOUSE;H2B1M_MOUSE;H2B1B_MOUSE;H2B1H_MOUSE;H2B2B_MOUSE;H2B1C_MOUSE;H2B1K_MOUSE;H2B1P_MOUSE	25909.1	NaN	NaN	29239.7	742383	698106	954332	952380	187257	249637	109278	241742	639063	748452	1.15406e+06	2.36714e+06	7320641	15328712	10925066	10655490	10441301	12292884	19716904	6325752	NaN	84269	27678	36611.3	562061	673303	1473885	1.12547e+06	NaN	913261	501102	194342	1.14275e+06	984589	2.54127e+06	1.20928e+06	12873340	15424620	10006476	19035062	12649355	8485359
P10922	H1f0	Histone H1.0	H10_MOUSE	4110.14	Filtered	18856.7	22439.1	454963	737983	572620	869736	42928	67743.8	38402.9	37840.7	206491	195541	331067	977207	3.82133e+06	2.22153e+06	4244553	2254325	2.17728e+06	1.42988e+06	2.17606e+06	1.86128e+06	Filtered	13703.1	45738.2	15169.1	459141	354821	722433	831808	36821.5	79499	37428.3	41785.2	393654	329430	810232	393953	1.73205e+06	577830	2503334	5217100	2.32227e+06	939953
P11031	Sub1	Activated RNA polymerase II transcriptional coactivator p15	TCP4_MOUSE	Filtered	Filtered	Filtered	Filtered	3.01229e+06	3.02431e+06	1.77899e+06	2.538e+06	201477	214026	132108	174337	243244	172741	217728	328882	2.85761e+06	3.82354e+06	2.52684e+06	1.64257e+06	379865	919430	545634	858406	119285	213488	Filtered	Filtered	3.57046e+06	2745912	2426182	2.19085e+06	183879	191150	239226	58970.5	330928	287663	392816	235389	3.33356e+06	3192093	2.20144e+06	6049466	873660	631158
P11087	Col1a1	Collagen alpha-1(I) chain	CO1A1_MOUSE	112576	178740	264077	307690	777075	595926	749316	773990	573771	795891	598195	490941	385961	567482	2.89595e+06	765535	1.14215e+06	923241	5.41573e+06	5.92606e+06	24324030	16996080	18472262	16360062	128964	353505	303039	202663	834281	805561	667554	681721	424293	529116	506707	684694	766760	833453	1826624	792439	1538839	923162	2860897	1.09894e+06	26360448	5688180
P11103	Parp1	Poly [ADP-ribose] polymerase 1	PARP1_MOUSE	142046	135677	168088	133698	634695	662203	424448	447386	4865.61	6398.44	42291.7	Filtered	18311.8	Filtered	40896	85226.2	884788	916098	799152	292353	78696.9	154113	133665	165638	79293.2	128897	146432	150367	589177	536255	475739	641280	Filtered	34841.9	Filtered	Filtered	20743.7	115444	144579	81097.6	526336	731030	117221	1.16772e+06	136798	143324
P11247	Mpo	Myeloperoxidase	PERM_MOUSE	175265	171825	20976.4	29556.9	255001	98860.8	156665	225538	15046.3	Filtered	Filtered	Filtered	18498.3	11194.2	Filtered	55353.1	209190	161237	100259	146487	Filtered	Filtered	3323.01	Filtered	Filtered	Filtered	Filtered	208949	331428	330113	227134	157312	Filtered	Filtered	Filtered	Filtered	129258	48099.4	59525.6	Filtered	528402	430579	316539	175429	25507.5	25163.6
P11276	Fn1	Fibronectin	FINC_MOUSE	189706	222685	251445	183429	3.19512e+06	2.63002e+06	1.96779e+06	2.13083e+06	174166	269728	105675	84845.2	282280	223824	745194	611381	4636694	3978328	3.89396e+06	3.48488e+06	11424163	16812198	7448929	9894606	212151	271635	291170	125670	3.19007e+06	2.8821e+06	3038826	2.02693e+06	182370	334594	203918	112809	875223	674386	1.71654e+06	702349	4.57121e+06	3.13935e+06	4.19108e+06	2.95792e+06	17040322	11240175
P11352	Gpx1	Glutathione peroxidase 1	GPX1_MOUSE	8789725	6645761	9917331	10181069	628930	492762	396949	483452	1.55822e+06	876212	425161	1055253	957982	620657	324964	527879	408099	341054	315508	215728	530983	607769	860242	437179	7349913	9388042	7403367	12958573	479148	611525	624569	574005	1.98957e+06	1.63222e+06	1.19191e+06	674084	1.22287e+06	1586928	878129	701467	370027	455433	391514	597274	392098	539302
P11438	Lamp1	Lysosome-associated membrane glycoprotein 1	LAMP1_MOUSE	420098	472570	287300	463129	267165	331832	158996	288917	670357	529745	482808	623870	1387733	1.14579e+06	843658	606069	24939.9	16058.9	Filtered	17532.7	Filtered	Filtered	104231	31747.5	661515	432939	385325	316927	389888	387499	238074	220257	767704	753876	520706	498445	989445	1.49125e+06	691503	747545	47084.7	37444.9	26858.8	41285.2	38664.1	Filtered
P11499	Hsp90ab1	Heat shock protein HSP 90-beta	HS90B_MOUSE	48267860	59995068	49533576	57174796	14602245	13826044	8830680	14499710	5.4818e+06	4690250	2.96955e+06	4556917	4169892	3400152	1972322	2.497e+06	1.44157e+06	1.66841e+06	1.40794e+06	781815	668190	500944	1099627	935153	44589284	51678452	43167288	39455204	15055877	11976762	11674567	12711701	5196829	5.25215e+06	3.55818e+06	3.41122e+06	4338810	4830854	2353891	2.37699e+06	1.70058e+06	1.05893e+06	1.24339e+06	1.93026e+06	1.02113e+06	953427
P11531	Dmd	Dystrophin	DMD_MOUSE	221289	238486	229168	181244	271782	251801	238035	228281	157985	93420.3	90189	88232.7	781886	468117	507789	426432	978372	603996	949415	359602	283371	290744	528134	306278	176862	194029	217061	186745	276752	215955	230252	215307	133053	100670	104985	116211	711512	791774	764275	749074	1.12778e+06	767854	762182	1.27186e+06	385880	333970
P11609	Cd1d1	Antigen-presenting glycoprotein CD1d1	CD1D1_MOUSE	142209	246211	169344	144336	178843	157113	96424.1	197795	99341.9	130556	126349	80827.4	971667	617325	570269	705970	70702.3	39097.6	56419.7	29129.7	43549	Filtered	90077.7	73701.1	170232	136394	206478	232470	196862	167234	165606	211460	215896	139189	164624	230716	1.06764e+06	948621	573151	640033	49408.2	56111.4	42246.2	91480.9	48688.8	23356.7
P11679	Krt8	Keratin, type II cytoskeletal 8	K2C8_MOUSE	21319826	15836133	17116562	14777616	4.03005e+06	4.08767e+06	3.0492e+06	4.93556e+06	1246944	1.03563e+06	516531	1091520	1.02242e+06	922547	1.98334e+06	13164107	5462596	6787612	5449291	17510012	27672884	30475240	30126290	39136660	29905320	29351082	12758688	23455804	4.95674e+06	4849122	7.55493e+06	5464861	1.50334e+06	2837450	2.36155e+06	1.07562e+06	9106583	6.60758e+06	13765096	11619450	9892417	10877954	5.77829e+06	9827102	59704288	31672050
P11688	Itga5	Integrin alpha-5	ITA5_MOUSE	131407	79954.7	159162	134001	144772	130982	57879.8	128163	200133	154957	153953	154429	2.85313e+06	1.97112e+06	1761409	1.80988e+06	595085	369199	474756	347914	886740	842039	974302	803614	77188.5	Filtered	133503	27534.6	141652	111765	174462	159918	203619	174555	239683	196796	3.38985e+06	2.80773e+06	2.62577e+06	2.6529e+06	606475	446379	461906	706504	1.63899e+06	894553
P11714	Cyp2d9	Cytochrome P450 2D9	CP2D9_MOUSE	7894934	8249650	5.97127e+06	6.70194e+06	16103108	15960572	6274244	16635405	20339298	15039712	5.57096e+06	14067241	34855788	28942282	14805132	20448384	3.21113e+06	2.38805e+06	1.78777e+06	1.40293e+06	1188285	1.15798e+06	999808	1.72207e+06	7448026	7404070	5203617	5275022	14855202	12899566	11190155	14429126	15416037	10696601	10505155	4.64728e+06	41804996	37698496	25674478	30740166	1.77321e+06	2.62498e+06	1.92703e+06	4126767	1.36751e+06	1.42868e+06
P11725	Otc	Ornithine carbamoyltransferase, mitochondrial	OTC_MOUSE	46248160	39431120	46581032	42659720	9874143	7.88978e+06	6892766	9179515	45087132	31743724	9908832	28155560	8.08024e+06	8.02406e+06	1.5833e+06	4.03435e+06	1.45983e+06	982261	567827	463810	190556	332151	421071	106849	37214384	31241202	30268592	31562032	9403379	6387269	6781210	5681334	36141564	31980962	20231524	7.02233e+06	9103693	9867025	3.39494e+06	1868633	1.49109e+06	1.57912e+06	650961	1.64933e+06	529476	203678
P11835	Itgb2	Integrin beta-2	ITB2_MOUSE	8055.64	Filtered	Filtered	9066.86	49101.7	27042.1	23170.2	18811.2	Filtered	Filtered	4392.31	Filtered	143193	169504	82476.5	95322.4	27201.4	35178.7	9359.24	12687.7	2997.31	Filtered	Filtered	3617.01	Filtered	Filtered	22637	Filtered	31627.4	35637.3	19857.8	16481.3	Filtered	Filtered	6871.55	Filtered	142472	196103	117764	117708	65275.2	52813.8	35870	45791.4	4144.52	Filtered
P11859	Agt	Angiotensinogen	ANGT_MOUSE	Filtered	114921	182191	68454.4	78818.2	100682	29341.3	90333.8	188427	294928	64451.4	170479	101552	123584	44075.8	94013.7	29368.6	24541.9	Filtered	Filtered	Filtered	Filtered	6200.35	Filtered	Filtered	198387	122784	70330	107897	94394.4	55668.5	81985.2	312777	318993	116774	189808	208240	155276	122752	145295	38021.9	33209.5	14567.2	32628.1	Filtered	Filtered
[truncated: 4,923 more rows]
[truncated: 2 more columns]

## Sheet: S9B-log2 processed Liver
PG.Genes	CTRL_FR1_REP1_01	CTRL_FR1_REP2_01	CTRL_FR1_REP3_01	CTRL_FR1_REP3_01_20201002195754	EGF_FR1_REP1_01	EGF_FR1_REP2_01	EGF_FR1_REP3_01	EGF_FR1_REP4_01	CTRL_FR2_REP1_01	CTRL_FR2_REP2_01	CTRL_FR2_REP3_01	CTRL_FR2_REP4_01	EGF_FR2_REP1_01	EGF_FR2_REP2_01	EGF_FR2_REP3_01	EGF_FR2_REP4_01	CTRL_FR3_REP1_01	CTRL_FR3_REP2_01	CTRL_FR3_REP3_01	CTRL_FR3_REP4_01	EGF_FR3_REP1_01	EGF_FR3_REP2_01	EGF_FR3_REP3_01	EGF_FR3_REP4_01	CTRL_FR4_REP1_01	CTRL_FR4_REP2_01	CTRL_FR4_REP3_01	CTRL_FR4_REP4_01	EGF_FR4_REP1_01	EGF_FR4_REP2_01	EGF_FR4_REP3_01	EGF_FR4_REP4_01	CTRL_FR5_REP1_01	CTRL_FR5_REP2_01	CTRL_FR5_REP3_01	CTRL_FR5_REP4_01	EGF_FR5_REP1_01	EGF_FR5_REP2_01	EGF_FR5_REP3_01	EGF_FR5_REP4_01	CTRL_FR6_REP1_01	CTRL_FR6_REP2_01	CTRL_FR6_REP3_01	CTRL_FR6_REP4_01	EGF_FR6_REP1_01	EGF_FR6_REP2_01	EGF_FR6_REP3_01	EGF_FR6_REP4_01
[truncated: 5,789 more rows]

[truncated: 2 more sheets: S9C-Collapse Phos Liver, S9D-log2 proc Liver]
