# Supplementary material for: Spatial-proteomics reveals phospho-signaling dynamics at subcellular resolution
Source: Nat Commun. 2021 Dec 7;12:7113. doi: 10.1038/s41467-021-27398-y (PMC8651693; doi:10.1038/s41467-021-27398-y)
Supplement: Supplementary file 13 — Supplementary Dataset 10 [file 41467_2021_27398_MOESM13_ESM.xlsx]

## Sheet: Legend
Sheet	Description
S10A	Raw intensity results at Protein Groups level from Spectronaut (V14) search for U2OS samples treated with Sorbitol for 1 hour and after realease at 30 minutes, 3 hours and 24 hours.
S10B	Log2 transformed intensity results at Protein Groups level for U2OS+sorbitol experiment. Data was normalized, filtered by missing values and imputed.
S10C	Collapsed data to Phospho-sites using PTM results from Spectronaut (V14) search for U2OS samples treated with sorbitol at all time points.
S10D	Log2 transformed intensity results at Phospho-site level for U2OS + sorbitol experiment. Data was normalized, filtered by missing values and imputed.

## Sheet: S10A-Output SN U2OS Osm PROT
PG.ProteinGroups	PG.Genes	PG.ProteinDescriptions	PG.ProteinNames	[1] 20200207_EXPL2_Evo1_AMV_SA_21m_DIA_Prot_U2OS_SUBCELL_OSMSTR_1hSORB3hREL_FR1_Rep1.raw.PG.Quantity	[2] 20200207_EXPL2_Evo1_AMV_SA_21m_DIA_Prot_U2OS_SUBCELL_OSMSTR_1hSORB3hREL_FR1_Rep2.raw.PG.Quantity	[3] 20200207_EXPL2_Evo1_AMV_SA_21m_DIA_Prot_U2OS_SUBCELL_OSMSTR_1hSORB3hREL_FR1_Rep3.raw.PG.Quantity	[4] 20200207_EXPL2_Evo1_AMV_SA_21m_DIA_Prot_U2OS_SUBCELL_OSMSTR_1hSORB3hREL_FR1_Rep4.raw.PG.Quantity	[5] 20200207_EXPL2_Evo1_AMV_SA_21m_DIA_Prot_U2OS_SUBCELL_OSMSTR_1hSORB3hREL_FR2_Rep1.raw.PG.Quantity	[6] 20200207_EXPL2_Evo1_AMV_SA_21m_DIA_Prot_U2OS_SUBCELL_OSMSTR_1hSORB3hREL_FR2_Rep2.raw.PG.Quantity	[7] 20200207_EXPL2_Evo1_AMV_SA_21m_DIA_Prot_U2OS_SUBCELL_OSMSTR_1hSORB3hREL_FR2_Rep3.raw.PG.Quantity	[8] 20200207_EXPL2_Evo1_AMV_SA_21m_DIA_Prot_U2OS_SUBCELL_OSMSTR_1hSORB3hREL_FR2_Rep4.raw.PG.Quantity	[9] 20200207_EXPL2_Evo1_AMV_SA_21m_DIA_Prot_U2OS_SUBCELL_OSMSTR_1hSORB3hREL_FR3_Rep1.raw.PG.Quantity	[10] 20200207_EXPL2_Evo1_AMV_SA_21m_DIA_Prot_U2OS_SUBCELL_OSMSTR_1hSORB3hREL_FR3_Rep2.raw.PG.Quantity	[11] 20200207_EXPL2_Evo1_AMV_SA_21m_DIA_Prot_U2OS_SUBCELL_OSMSTR_1hSORB3hREL_FR3_Rep3.raw.PG.Quantity	[12] 20200207_EXPL2_Evo1_AMV_SA_21m_DIA_Prot_U2OS_SUBCELL_OSMSTR_1hSORB3hREL_FR3_Rep4.raw.PG.Quantity	[13] 20200207_EXPL2_Evo1_AMV_SA_21m_DIA_Prot_U2OS_SUBCELL_OSMSTR_1hSORB3hREL_FR4_Rep1.raw.PG.Quantity	[14] 20200207_EXPL2_Evo1_AMV_SA_21m_DIA_Prot_U2OS_SUBCELL_OSMSTR_1hSORB3hREL_FR4_Rep2.raw.PG.Quantity	[15] 20200207_EXPL2_Evo1_AMV_SA_21m_DIA_Prot_U2OS_SUBCELL_OSMSTR_1hSORB3hREL_FR4_Rep3.raw.PG.Quantity	[16] 20200207_EXPL2_Evo1_AMV_SA_21m_DIA_Prot_U2OS_SUBCELL_OSMSTR_1hSORB3hREL_FR4_Rep4.raw.PG.Quantity	[17] 20200207_EXPL2_Evo1_AMV_SA_21m_DIA_Prot_U2OS_SUBCELL_OSMSTR_1hSORB3hREL_FR5_Rep1.raw.PG.Quantity	[18] 20200207_EXPL2_Evo1_AMV_SA_21m_DIA_Prot_U2OS_SUBCELL_OSMSTR_1hSORB3hREL_FR5_Rep2.raw.PG.Quantity	[19] 20200207_EXPL2_Evo1_AMV_SA_21m_DIA_Prot_U2OS_SUBCELL_OSMSTR_1hSORB3hREL_FR5_Rep3.raw.PG.Quantity	[20] 20200207_EXPL2_Evo1_AMV_SA_21m_DIA_Prot_U2OS_SUBCELL_OSMSTR_1hSORB3hREL_FR5_Rep4.raw.PG.Quantity	[21] 20200207_EXPL2_Evo1_AMV_SA_21m_DIA_Prot_U2OS_SUBCELL_OSMSTR_1hSORB3hREL_FR6_Rep1.raw.PG.Quantity	[22] 20200207_EXPL2_Evo1_AMV_SA_21m_DIA_Prot_U2OS_SUBCELL_OSMSTR_1hSORB3hREL_FR6_Rep2.raw.PG.Quantity	[23] 20200207_EXPL2_Evo1_AMV_SA_21m_DIA_Prot_U2OS_SUBCELL_OSMSTR_1hSORB3hREL_FR6_Rep3.raw.PG.Quantity	[24] 20200207_EXPL2_Evo1_AMV_SA_21m_DIA_Prot_U2OS_SUBCELL_OSMSTR_1hSORB3hREL_FR6_Rep4.raw.PG.Quantity	[25] 20200207_EXPL2_Evo1_AMV_SA_21m_DIA_Prot_U2OS_SUBCELL_OSMSTR_1hSORB24hREL_FR1_Rep1.raw.PG.Quantity	[26] 20200207_EXPL2_Evo1_AMV_SA_21m_DIA_Prot_U2OS_SUBCELL_OSMSTR_1hSORB24hREL_FR1_Rep2.raw.PG.Quantity	[27] 20200207_EXPL2_Evo1_AMV_SA_21m_DIA_Prot_U2OS_SUBCELL_OSMSTR_1hSORB24hREL_FR1_Rep3.raw.PG.Quantity	[28] 20200207_EXPL2_Evo1_AMV_SA_21m_DIA_Prot_U2OS_SUBCELL_OSMSTR_1hSORB24hREL_FR1_Rep4.raw.PG.Quantity	[29] 20200207_EXPL2_Evo1_AMV_SA_21m_DIA_Prot_U2OS_SUBCELL_OSMSTR_1hSORB24hREL_FR2_Rep1.raw.PG.Quantity	[30] 20200207_EXPL2_Evo1_AMV_SA_21m_DIA_Prot_U2OS_SUBCELL_OSMSTR_1hSORB24hREL_FR2_Rep2.raw.PG.Quantity	[31] 20200207_EXPL2_Evo1_AMV_SA_21m_DIA_Prot_U2OS_SUBCELL_OSMSTR_1hSORB24hREL_FR2_Rep3.raw.PG.Quantity	[32] 20200207_EXPL2_Evo1_AMV_SA_21m_DIA_Prot_U2OS_SUBCELL_OSMSTR_1hSORB24hREL_FR2_Rep4.raw.PG.Quantity	[33] 20200207_EXPL2_Evo1_AMV_SA_21m_DIA_Prot_U2OS_SUBCELL_OSMSTR_1hSORB24hREL_FR3_Rep1.raw.PG.Quantity	[34] 20200207_EXPL2_Evo1_AMV_SA_21m_DIA_Prot_U2OS_SUBCELL_OSMSTR_1hSORB24hREL_FR3_Rep2.raw.PG.Quantity	[35] 20200207_EXPL2_Evo1_AMV_SA_21m_DIA_Prot_U2OS_SUBCELL_OSMSTR_1hSORB24hREL_FR3_Rep3.raw.PG.Quantity	[36] 20200207_EXPL2_Evo1_AMV_SA_21m_DIA_Prot_U2OS_SUBCELL_OSMSTR_1hSORB24hREL_FR3_Rep4.raw.PG.Quantity	[37] 20200207_EXPL2_Evo1_AMV_SA_21m_DIA_Prot_U2OS_SUBCELL_OSMSTR_1hSORB24hREL_FR4_Rep1.raw.PG.Quantity	[38] 20200207_EXPL2_Evo1_AMV_SA_21m_DIA_Prot_U2OS_SUBCELL_OSMSTR_1hSORB24hREL_FR4_Rep2b_20200210150709.raw.PG.Quantity	[39] 20200207_EXPL2_Evo1_AMV_SA_21m_DIA_Prot_U2OS_SUBCELL_OSMSTR_1hSORB24hREL_FR4_Rep3.raw.PG.Quantity	[40] 20200207_EXPL2_Evo1_AMV_SA_21m_DIA_Prot_U2OS_SUBCELL_OSMSTR_1hSORB24hREL_FR4_Rep4.raw.PG.Quantity	[41] 20200207_EXPL2_Evo1_AMV_SA_21m_DIA_Prot_U2OS_SUBCELL_OSMSTR_1hSORB24hREL_FR5_Rep1.raw.PG.Quantity	[42] 20200207_EXPL2_Evo1_AMV_SA_21m_DIA_Prot_U2OS_SUBCELL_OSMSTR_1hSORB24hREL_FR5_Rep2.raw.PG.Quantity	[43] 20200207_EXPL2_Evo1_AMV_SA_21m_DIA_Prot_U2OS_SUBCELL_OSMSTR_1hSORB24hREL_FR5_Rep3.raw.PG.Quantity	[44] 20200207_EXPL2_Evo1_AMV_SA_21m_DIA_Prot_U2OS_SUBCELL_OSMSTR_1hSORB24hREL_FR5_Rep4.raw.PG.Quantity	[45] 20200207_EXPL2_Evo1_AMV_SA_21m_DIA_Prot_U2OS_SUBCELL_OSMSTR_1hSORB24hREL_FR6_Rep1.raw.PG.Quantity	[46] 20200207_EXPL2_Evo1_AMV_SA_21m_DIA_Prot_U2OS_SUBCELL_OSMSTR_1hSORB24hREL_FR6_Rep2.raw.PG.Quantity
A0A087WUM0	SYNJ2BP-COX16	SYNJ2BP-COX16 readthrough (Fragment)	A0A087WUM0_HUMAN	Filtered	NaN	Filtered	Filtered	Filtered	Filtered	Filtered	Filtered	NaN	NaN	NaN	NaN	NaN	NaN	NaN	NaN	NaN	NaN	NaN	NaN	NaN	NaN	NaN	NaN	NaN	NaN	Filtered	Filtered	Filtered	Filtered	Filtered	Filtered	NaN	NaN	NaN	NaN	NaN	NaN	NaN	NaN	NaN	NaN	Filtered	NaN	NaN	NaN
A0A087WZ62;Q9H6U8	;ALG9	Mannosyltransferase;Alpha-1,2-mannosyltransferase ALG9	A0A087WZ62_HUMAN;ALG9_HUMAN	Filtered	Filtered	Filtered	Filtered	Filtered	Filtered	Filtered	Filtered	Filtered	Filtered	Filtered	Filtered	212504	152885	185593	59212.4	21232.1	23595.9	93362.1	55849.8	48109.9	34206.9	74831.1	43114.4	Filtered	Filtered	Filtered	Filtered	Filtered	Filtered	Filtered	Filtered	Filtered	Filtered	15091.6	Filtered	283673	Filtered	265960	94459.8	6089.68	18378.3	Filtered	Filtered	27697.4	10024.6
A0A087WZG4;Q6ZSZ5	ARHGEF18	Rho guanine nucleotide exchange factor 18 (Fragment);Rho guanine nucleotide exchange factor 18	A0A087WZG4_HUMAN;ARHGI_HUMAN	124179	72007	173911	145918	27681.3	12256.4	21310.8	85071.5	14815.9	14837	14871.7	4005.53	Filtered	Filtered	Filtered	Filtered	Filtered	Filtered	Filtered	Filtered	10065.8	8606.62	11969.1	5922.19	247098	238255	87025.3	199240	Filtered	Filtered	Filtered	5680.48	4868.16	Filtered	21122.5	7109.32	Filtered	Filtered	16622.7	5288.08	Filtered	Filtered	13569.4	Filtered	Filtered	27221.8
A0A087X1C1;P0CG34;P0CG35	TMSB15B;TMSB15A;TMSB15B	Thymosin beta-15B;Thymosin beta-15A;Thymosin beta-15B	A0A087X1C1_HUMAN;TB15A_HUMAN;TB15B_HUMAN	48714	Filtered	Filtered	44522.4	Filtered	Filtered	Filtered	Filtered	Filtered	Filtered	Filtered	Filtered	Filtered	Filtered	Filtered	Filtered	Filtered	Filtered	Filtered	Filtered	Filtered	Filtered	Filtered	Filtered	Filtered	Filtered	Filtered	Filtered	Filtered	Filtered	Filtered	Filtered	Filtered	Filtered	Filtered	Filtered	Filtered	Filtered	Filtered	Filtered	Filtered	Filtered	Filtered	Filtered	Filtered	Filtered
A0A087X1K6;Q9Y2Y9	KLF13	Krueppel-like factor 13	A0A087X1K6_HUMAN;KLF13_HUMAN	Filtered	Filtered	Filtered	Filtered	Filtered	Filtered	Filtered	8590.77	Filtered	Filtered	Filtered	Filtered	Filtered	Filtered	Filtered	Filtered	Filtered	Filtered	Filtered	Filtered	Filtered	Filtered	Filtered	Filtered	Filtered	Filtered	Filtered	Filtered	Filtered	Filtered	Filtered	Filtered	Filtered	Filtered	Filtered	Filtered	Filtered	Filtered	Filtered	Filtered	Filtered	Filtered	Filtered	Filtered	Filtered	Filtered
A0A087X1L8;O75144	LOC102723996;ICOSLG	Uncharacterized protein;ICOS ligand	A0A087X1L8_HUMAN;ICOSL_HUMAN	Filtered	Filtered	Filtered	Filtered	Filtered	Filtered	Filtered	Filtered	Filtered	Filtered	Filtered	Filtered	32560.3	15566.5	38090.4	45453.4	Filtered	Filtered	Filtered	Filtered	Filtered	Filtered	Filtered	Filtered	Filtered	Filtered	Filtered	Filtered	Filtered	Filtered	Filtered	Filtered	Filtered	Filtered	Filtered	Filtered	43855.8	6140.89	Filtered	33306.9	Filtered	Filtered	Filtered	Filtered	Filtered	Filtered
A0A096LP01	SMIM26	Small integral membrane protein 26	SIM26_HUMAN	Filtered	Filtered	Filtered	Filtered	Filtered	Filtered	Filtered	Filtered	Filtered	Filtered	Filtered	Filtered	14274.7	9571.23	20550.7	9903.1	Filtered	Filtered	Filtered	Filtered	Filtered	Filtered	Filtered	Filtered	Filtered	Filtered	Filtered	Filtered	Filtered	Filtered	Filtered	Filtered	Filtered	Filtered	Filtered	Filtered	27901.8	Filtered	23789.7	7043.37	Filtered	Filtered	Filtered	Filtered	Filtered	Filtered
A0A096LPI6		Uncharacterized protein (Fragment)	A0A096LPI6_HUMAN	Filtered	Filtered	NaN	Filtered	NaN	NaN	NaN	NaN	NaN	NaN	Filtered	Filtered	NaN	NaN	NaN	NaN	NaN	NaN	NaN	NaN	NaN	NaN	NaN	NaN	Filtered	Filtered	Filtered	Filtered	NaN	NaN	Filtered	NaN	NaN	NaN	NaN	NaN	NaN	NaN	NaN	NaN	NaN	NaN	Filtered	NaN	NaN	NaN
A0A0A6YYA0;Q9Y3B3	TMED7-TICAM2;TMED7	Protein TMED7-TICAM2;Transmembrane emp24 domain-containing protein 7	A0A0A6YYA0_HUMAN;TMED7_HUMAN	Filtered	Filtered	Filtered	Filtered	21899.3	32831.2	31893.7	23048.4	21419.7	17710.2	13122.7	Filtered	876270	554446	790585	677096	3498.37	15048.2	90369.6	67155.1	52870.7	16796.5	36822.7	24675.7	Filtered	Filtered	Filtered	Filtered	16344.8	25450.4	25788.4	17007.2	41932.8	53079.1	31887.6	14836.9	867868	21725.4	736065	292055	11945.5	23752.1	Filtered	11476.8	27871	Filtered
A0A0A6YYC7;Q96JP5	ZFP91-CNTF;ZFP91	HCG2042749, isoform CRA_d;E3 ubiquitin-protein ligase ZFP91	A0A0A6YYC7_HUMAN;ZFP91_HUMAN	7254.03	Filtered	4319.87	2494.26	30829.4	32027.2	54243	17596.5	18291.7	34209.7	14631.6	6744.01	37017.9	30711.9	20238.6	15889	22203.1	17546.8	36566.1	24132.2	8812.6	6108.35	9656.5	6414.56	50585.8	32483.9	25107.2	9871.61	11747.1	17434.1	11851.5	5430.43	7382.45	8967.82	7703.65	5362.43	7207.34	Filtered	9240.21	4221.22	10448.4	7951.17	11626.7	6163.53	Filtered	3766.52
A0A0A6YYF3;Q9Y575	GPR75-ASB3;ASB3	Protein GPR75-ASB3;Ankyrin repeat and SOCS box protein 3	A0A0A6YYF3_HUMAN;ASB3_HUMAN	65389.7	Filtered	Filtered	Filtered	Filtered	19813.4	6341.42	17531.3	Filtered	Filtered	Filtered	Filtered	Filtered	Filtered	Filtered	Filtered	5925.76	Filtered	Filtered	Filtered	Filtered	Filtered	Filtered	Filtered	47051.6	37382.6	Filtered	25678.5	11086.3	23612.3	Filtered	15764.7	6767.25	6340.73	Filtered	Filtered	Filtered	Filtered	Filtered	Filtered	Filtered	8410.66	Filtered	3515.32	Filtered	Filtered
A0A0A6YYH1;Q7Z6K5	C15orf38-AP3S2;ARPIN	Protein C15orf38-AP3S2;Arpin	A0A0A6YYH1_HUMAN;ARPIN_HUMAN	277957	204922	345439	259951	Filtered	Filtered	Filtered	29173	Filtered	Filtered	Filtered	Filtered	Filtered	Filtered	Filtered	9103.28	Filtered	Filtered	Filtered	Filtered	Filtered	Filtered	Filtered	Filtered	162543	290918	300498	134233	8659.03	Filtered	Filtered	8901.74	29295.2	16660.5	Filtered	8878.22	Filtered	Filtered	Filtered	9617.25	Filtered	Filtered	Filtered	Filtered	Filtered	54341.6
A0A0A6YYL1;P49914	ST20-MTHFS;MTHFS	5-formyltetrahydrofolate cyclo-ligase	A0A0A6YYL1_HUMAN;MTHFS_HUMAN	365075	455921	314663	316508	Filtered	Filtered	Filtered	Filtered	Filtered	Filtered	Filtered	Filtered	212601	148960	225228	260044	Filtered	Filtered	Filtered	Filtered	Filtered	Filtered	Filtered	Filtered	298082	201568	Filtered	423562	Filtered	Filtered	Filtered	Filtered	20157.6	Filtered	Filtered	Filtered	210785	Filtered	253331	152649	Filtered	Filtered	Filtered	Filtered	Filtered	Filtered
A0A0A6YYL6;P18621	RPL17-C18orf32;RPL17	Protein RPL17-C18orf32;60S ribosomal protein L17	A0A0A6YYL6_HUMAN;RL17_HUMAN	308401	321401	930943	385737	321497	421361	643771	355886	19027.7	29597.3	47084.4	Filtered	216585	219535	451554	223219	4844.39	40746.7	160664	84701.2	198811	199478	443977	241629	411616	425629	1.01437e+06	566038	605921	869570	1.66048e+06	1.34983e+06	115229	184484	236186	113835	358556	14489.8	759992	322508	35185.8	52954.5	39317.2	16167.9	240111	422990
A0A0B4J1V8;Q9NQ55	PPAN-P2RY11;PPAN	HCG2039996;Suppressor of SWI4 1 homolog	A0A0B4J1V8_HUMAN;SSF1_HUMAN	168924	Filtered	Filtered	Filtered	Filtered	Filtered	Filtered	Filtered	Filtered	Filtered	Filtered	Filtered	Filtered	Filtered	Filtered	Filtered	53216	68427.8	168457	142736	88829	68815.2	185864	179580	Filtered	Filtered	Filtered	Filtered	Filtered	Filtered	Filtered	Filtered	Filtered	Filtered	Filtered	Filtered	Filtered	Filtered	Filtered	27208.7	111884	251138	59416	52467.7	193966	254231
A0A0B4J2A0		Uncharacterized protein	A0A0B4J2A0_HUMAN	80072.4	92785.6	79446.8	87994.9	Filtered	Filtered	Filtered	Filtered	Filtered	Filtered	Filtered	Filtered	Filtered	Filtered	Filtered	Filtered	Filtered	Filtered	Filtered	Filtered	Filtered	Filtered	Filtered	Filtered	70298.7	66877.3	NaN	60327.8	Filtered	Filtered	Filtered	Filtered	Filtered	Filtered	Filtered	Filtered	Filtered	Filtered	Filtered	Filtered	Filtered	Filtered	Filtered	Filtered	Filtered	Filtered
A0A0B4J2E5;Q15269	LOC102724159;PWP2	Uncharacterized protein;Periodic tryptophan protein 2 homolog	A0A0B4J2E5_HUMAN;PWP2_HUMAN	Filtered	Filtered	Filtered	Filtered	Filtered	Filtered	Filtered	10644.6	Filtered	Filtered	Filtered	Filtered	1954.8	Filtered	25244.7	Filtered	423134	572194	902987	631970	1210835	938637	1.74775e+06	1.56784e+06	2434.86	Filtered	Filtered	Filtered	80049.9	64857.9	53951.5	60432.8	24868.2	63585.1	46760	28463.2	90472	Filtered	32294.9	135991	473913	728348	179450	350516	2592560	2.4344e+06
A0A0B4J2F0	PIGBOS1	Protein PIGBOS1	PIOS1_HUMAN	Filtered	Filtered	Filtered	Filtered	Filtered	Filtered	5899.23	Filtered	Filtered	Filtered	Filtered	Filtered	76671.8	62045.4	92435.5	43610.2	Filtered	Filtered	Filtered	Filtered	Filtered	Filtered	Filtered	Filtered	Filtered	Filtered	Filtered	Filtered	Filtered	Filtered	Filtered	Filtered	Filtered	Filtered	Filtered	Filtered	154707	Filtered	115714	32949.3	Filtered	Filtered	Filtered	Filtered	Filtered	Filtered
A0A0C4DH25;P01619	IGKV3D-20;IGKV3-20	Immunoglobulin kappa variable 3D-20;Immunoglobulin kappa variable 3-20	KVD20_HUMAN;KV320_HUMAN	Filtered	Filtered	Filtered	Filtered	Filtered	Filtered	Filtered	Filtered	Filtered	Filtered	Filtered	Filtered	Filtered	Filtered	Filtered	Filtered	Filtered	Filtered	Filtered	Filtered	Filtered	Filtered	Filtered	Filtered	Filtered	Filtered	Filtered	Filtered	Filtered	Filtered	Filtered	Filtered	Filtered	Filtered	Filtered	Filtered	Filtered	Filtered	Filtered	Filtered	Filtered	Filtered	Filtered	Filtered	Filtered	Filtered
A0A0D9SG24;Q9BT43	;POLR3GL	Uncharacterized protein (Fragment);DNA-directed RNA polymerase III subunit RPC7-like	A0A0D9SG24_HUMAN;RPC7L_HUMAN	12163.2	9724.94	17892.9	18140.1	9736.78	9043.67	9936.12	14932.8	4082.93	6226.84	5186.15	Filtered	9707.62	10094.8	13066	10700.1	3634.48	5027.72	10311.6	4342.25	Filtered	Filtered	Filtered	Filtered	12426.4	11303.7	Filtered	24408.5	3465.15	6339.81	5091.18	3325.6	3185.3	3809.99	3449.77	3772.35	Filtered	Filtered	2545.29	1959.45	Filtered	5935.91	Filtered	3627.14	2349.19	Filtered
A0A0G2JND7		Uncharacterized protein	A0A0G2JND7_HUMAN	Filtered	Filtered	Filtered	Filtered	248702	230231	Filtered	Filtered	Filtered	Filtered	Filtered	Filtered	Filtered	Filtered	Filtered	Filtered	Filtered	Filtered	Filtered	Filtered	Filtered	Filtered	Filtered	Filtered	Filtered	41941.7	Filtered	Filtered	Filtered	Filtered	Filtered	Filtered	Filtered	Filtered	Filtered	Filtered	Filtered	Filtered	Filtered	Filtered	Filtered	Filtered	Filtered	Filtered	Filtered	Filtered
A0A0G2JPF8;B7ZW38;O60812;P0DMR1	HNRNPCL4;HNRNPCL3;HNRNPCL1;HNRNPCL4	Heterogeneous nuclear ribonucleoprotein C-like 4;Heterogeneous nuclear ribonucleoprotein C-like 3;Heterogeneous nuclear ribonucleoprotein C-like 1;Heterogeneous nuclear ribonucleoprotein C-like 4	A0A0G2JPF8_HUMAN;HNRC3_HUMAN;HNRC1_HUMAN;HNRC4_HUMAN	Filtered	Filtered	NaN	NaN	NaN	NaN	34290.9	29897.8	NaN	NaN	NaN	7480.02	16391.9	NaN	25249.8	NaN	127150	244835	278845	392396	495080	420294	357614	485683	Filtered	Filtered	Filtered	NaN	4951.19	NaN	NaN	29399.9	11058.7	20187	NaN	13662.8	21663.5	11789.8	NaN	60836.7	304197	405965	NaN	374590	503542	468558
A0A0U1RQM0;Q15004	;PCLAF	Uncharacterized protein;PCNA-associated factor	A0A0U1RQM0_HUMAN;PAF15_HUMAN	31448	40544.5	29971.3	13143.1	18955.5	27099.9	7274.25	2118.01	Filtered	Filtered	Filtered	Filtered	Filtered	Filtered	Filtered	Filtered	Filtered	Filtered	Filtered	Filtered	Filtered	Filtered	Filtered	Filtered	11911.9	16763.1	13051.2	3794.22	Filtered	Filtered	Filtered	Filtered	Filtered	Filtered	Filtered	Filtered	Filtered	Filtered	Filtered	Filtered	Filtered	Filtered	Filtered	Filtered	Filtered	Filtered
A0A0U1RR11;A0A0U1RRI6;P0DPI3	CENPVL1;CENPVL3;CENPVL2	Centromere protein V-like protein 1;Centromere protein V-like protein 3;Centromere protein V-like protein 2	CENL1_HUMAN;CENL3_HUMAN;CENL2_HUMAN	211690	256728	Filtered	269446	303754	Filtered	Filtered	161813	Filtered	Filtered	Filtered	Filtered	Filtered	Filtered	158771	90665	14864	5509.45	Filtered	112824	85691.4	8923.15	63354.9	66218.1	Filtered	145072	Filtered	Filtered	Filtered	219905	Filtered	156038	Filtered	Filtered	Filtered	Filtered	107421	Filtered	Filtered	81116.7	Filtered	Filtered	Filtered	5729.59	15076.1	Filtered
A0A1B0GTE1;Q9BZ76	CNTNAP3C;CNTNAP3	Contactin-associated protein-like 3C (Fragment);Contactin-associated protein-like 3	A0A1B0GTE1_HUMAN;CNTP3_HUMAN	Filtered	Filtered	Filtered	Filtered	Filtered	Filtered	Filtered	Filtered	NaN	NaN	NaN	NaN	Filtered	NaN	Filtered	NaN	Filtered	Filtered	Filtered	Filtered	Filtered	Filtered	Filtered	Filtered	Filtered	Filtered	Filtered	119605	Filtered	Filtered	Filtered	Filtered	NaN	NaN	Filtered	NaN	Filtered	Filtered	Filtered	Filtered	Filtered	Filtered	Filtered	Filtered	Filtered	Filtered
A0A1B0GW59	FAM95C	Family with sequence similarity 95 member C (Fragment)	A0A1B0GW59_HUMAN	Filtered	Filtered	Filtered	Filtered	Filtered	Filtered	Filtered	Filtered	113500	104963	Filtered	39659.9	6953.02	Filtered	Filtered	Filtered	Filtered	Filtered	Filtered	Filtered	Filtered	Filtered	Filtered	Filtered	Filtered	Filtered	Filtered	Filtered	Filtered	Filtered	11188.1	Filtered	87625.2	128678	Filtered	Filtered	12968.3	Filtered	Filtered	Filtered	Filtered	Filtered	Filtered	Filtered	Filtered	Filtered
A0A1C7CYW4;O75787	ATP6AP2	Renin receptor	A0A1C7CYW4_HUMAN;RENR_HUMAN	Filtered	Filtered	Filtered	Filtered	Filtered	Filtered	Filtered	Filtered	200282	174116	94760.9	78546.3	1508717	1.25905e+06	2.20538e+06	1900327	12044.7	3887.41	41148.1	20034.2	4171.17	3401.87	24925.3	39666.2	Filtered	Filtered	Filtered	Filtered	Filtered	32583.7	Filtered	6539.88	166241	264804	Filtered	122659	1.90826e+06	253723	Filtered	1.07822e+06	43051	32289.4	Filtered	12941	62879	29709.9
A0A1W2PNV4		Uncharacterized protein	A0A1W2PNV4_HUMAN	NaN	NaN	NaN	NaN	NaN	NaN	NaN	NaN	NaN	NaN	NaN	NaN	NaN	NaN	NaN	NaN	NaN	NaN	NaN	NaN	NaN	NaN	NaN	NaN	NaN	NaN	NaN	NaN	NaN	NaN	NaN	NaN	NaN	NaN	NaN	NaN	NaN	Filtered	NaN	NaN	NaN	NaN	NaN	NaN	NaN	NaN
A0A1W2PP11;Q9H300	;PARL	Uncharacterized protein;Presenilins-associated rhomboid-like protein, mitochondrial	A0A1W2PP11_HUMAN;PARL_HUMAN	Filtered	Filtered	Filtered	Filtered	Filtered	Filtered	Filtered	Filtered	Filtered	Filtered	Filtered	Filtered	174784	134582	146048	148340	Filtered	Filtered	Filtered	16258.9	8507.81	7263.83	Filtered	26507.9	Filtered	Filtered	Filtered	Filtered	Filtered	Filtered	Filtered	Filtered	Filtered	Filtered	Filtered	Filtered	233762	Filtered	156366	115768	4721.49	Filtered	Filtered	Filtered	Filtered	Filtered
A0A1W2PRB8		Uncharacterized protein	A0A1W2PRB8_HUMAN	NaN	NaN	Filtered	NaN	NaN	NaN	NaN	NaN	Filtered	Filtered	Filtered	NaN	NaN	NaN	NaN	NaN	NaN	NaN	NaN	NaN	NaN	NaN	NaN	NaN	NaN	NaN	Filtered	NaN	NaN	NaN	NaN	NaN	NaN	Filtered	NaN	NaN	NaN	Filtered	NaN	NaN	NaN	NaN	NaN	NaN	NaN	NaN
A0A286YES4;O14495	;PLPP3	Uncharacterized protein (Fragment);Phospholipid phosphatase 3	A0A286YES4_HUMAN;PLPP3_HUMAN	Filtered	Filtered	Filtered	Filtered	Filtered	Filtered	Filtered	Filtered	Filtered	Filtered	Filtered	Filtered	190818	118081	181698	268928	Filtered	Filtered	Filtered	Filtered	Filtered	Filtered	Filtered	Filtered	Filtered	Filtered	Filtered	Filtered	Filtered	Filtered	Filtered	Filtered	Filtered	Filtered	Filtered	Filtered	154268	Filtered	Filtered	98165.5	Filtered	Filtered	Filtered	Filtered	Filtered	Filtered
A0A286YFD6;P31350	;RRM2	Uncharacterized protein;Ribonucleoside-diphosphate reductase subunit M2	A0A286YFD6_HUMAN;RIR2_HUMAN	2.05267e+06	2.11712e+06	2.26338e+06	2.65066e+06	166486	209292	188951	240102	317053	407131	172814	35829.5	14880.7	26820.1	88938.9	Filtered	10440.6	15278.6	42935.7	Filtered	4744.16	28347.4	45557.4	34153.7	869000	781040	694837	858447	17484.2	114255	57587.8	71569.9	113460	138434	96665.3	99596	29032.5	Filtered	7404.62	7369.1	9019.14	4410.66	Filtered	8739.19	NaN	32787.1
A0A2R8Y455;Q86VX2	;COMMD7	Uncharacterized protein;COMM domain-containing protein 7	A0A2R8Y455_HUMAN;COMD7_HUMAN	31447.6	16143.5	108471	75869.2	148009	80183.4	126304	151609	Filtered	Filtered	Filtered	Filtered	Filtered	Filtered	96560.6	Filtered	Filtered	Filtered	Filtered	Filtered	Filtered	11060.4	Filtered	Filtered	19752.8	6847.51	Filtered	45387.2	130698	163835	Filtered	151293	Filtered	Filtered	Filtered	Filtered	Filtered	Filtered	Filtered	90975.9	Filtered	Filtered	Filtered	Filtered	Filtered	Filtered
A0A2R8YDH4;Q9UDY2	TJP2	Tight junction protein ZO-2	A0A2R8YDH4_HUMAN;ZO2_HUMAN	177640	156224	194320	135922	499400	492600	476879	513932	43736.4	49607.1	31607.2	3603.11	112850	95328.7	95950	62286.1	187768	167183	399731	231837	259980	188855	221454	164403	408433	462710	490268	292966	201022	303484	234660	211222	56426	98113.4	87530.2	35048.7	127234	2079.67	127235	54910.2	53950.8	75879.9	67896.1	30291.7	212456	275245
A0A2R8YDQ0;Q9H267	;VPS33B	Uncharacterized protein;Vacuolar protein sorting-associated protein 33B	A0A2R8YDQ0_HUMAN;VP33B_HUMAN	239834	192392	275906	157213	Filtered	37368.9	Filtered	19722.2	22198.4	17970.9	Filtered	Filtered	Filtered	Filtered	Filtered	Filtered	Filtered	8681.05	Filtered	Filtered	Filtered	Filtered	Filtered	5607.13	54864.1	242673	221910	37455.7	14033.6	30590.3	Filtered	Filtered	10295.2	11924	Filtered	5542.5	Filtered	Filtered	Filtered	Filtered	Filtered	Filtered	Filtered	Filtered	Filtered	Filtered
A0A2R8YEY8;P13637	;ATP1A3	Sodium/potassium-transporting ATPase subunit alpha;Sodium/potassium-transporting ATPase subunit alpha-3	A0A2R8YEY8_HUMAN;AT1A3_HUMAN	NaN	NaN	NaN	NaN	NaN	NaN	NaN	NaN	NaN	NaN	NaN	NaN	4413.9	3416.43	NaN	NaN	NaN	NaN	NaN	NaN	NaN	NaN	NaN	NaN	NaN	NaN	NaN	NaN	NaN	NaN	NaN	NaN	NaN	NaN	NaN	NaN	3955.83	NaN	NaN	NaN	NaN	NaN	NaN	NaN	NaN	NaN
A0A3B3IRV3	MCTS2P	Malignant T-cell-amplified sequence	A0A3B3IRV3_HUMAN	38035.7	41638	39743	40999.6	236850	147093	120154	162646	Filtered	Filtered	NaN	Filtered	Filtered	Filtered	Filtered	NaN	NaN	9451.69	14297.9	15655.1	NaN	Filtered	Filtered	Filtered	NaN	22622.1	NaN	NaN	81694.6	113820	NaN	96024.1	NaN	NaN	Filtered	Filtered	NaN	Filtered	Filtered	Filtered	20125.6	NaN	NaN	Filtered	NaN	NaN
A0A3B3IS24;O75688	;PPM1B	Uncharacterized protein;Protein phosphatase 1B	A0A3B3IS24_HUMAN;PPM1B_HUMAN	65376.1	172209	513195	316617	Filtered	15043.2	Filtered	Filtered	6503.32	24152.7	Filtered	Filtered	Filtered	Filtered	Filtered	Filtered	Filtered	Filtered	Filtered	Filtered	Filtered	Filtered	Filtered	Filtered	173358	186279	512045	477471	5932.16	Filtered	Filtered	Filtered	34043.9	Filtered	Filtered	Filtered	Filtered	Filtered	Filtered	Filtered	Filtered	Filtered	Filtered	Filtered	Filtered	14186.2
A0A3B3ISV5;Q8N9N7	;LRRC57	Uncharacterized protein;Leucine-rich repeat-containing protein 57	A0A3B3ISV5_HUMAN;LRC57_HUMAN	Filtered	Filtered	56608.8	46866.1	Filtered	Filtered	14082	37904.3	12225	Filtered	Filtered	5844.59	10167.1	86269.1	17235.2	22945.6	Filtered	Filtered	Filtered	Filtered	37840.2	17033.3	23838.9	25941.6	20316.3	20928	Filtered	31719.2	34884.2	101922	Filtered	95556.7	14940	21112	Filtered	20707.7	7896.85	3286.5	Filtered	19556.6	26206.2	4086.89	Filtered	Filtered	62556.6	10744.6
A0A3B3ITR4		Uncharacterized protein (Fragment)	A0A3B3ITR4_HUMAN	Filtered	Filtered	Filtered	Filtered	NaN	NaN	Filtered	NaN	NaN	Filtered	Filtered	Filtered	NaN	NaN	NaN	Filtered	NaN	NaN	NaN	Filtered	NaN	NaN	NaN	Filtered	Filtered	Filtered	Filtered	Filtered	NaN	NaN	Filtered	NaN	NaN	Filtered	Filtered	Filtered	Filtered	Filtered	Filtered	NaN	NaN	NaN	Filtered	NaN	Filtered	NaN
A0A3B3ITS5;Q14181	;POLA2	DNA polymerase alpha subunit B	A0A3B3ITS5_HUMAN;DPOA2_HUMAN	133890	124787	107312	153970	50227.7	12005	26946.3	63904.6	Filtered	Filtered	21192.8	7153.75	Filtered	Filtered	Filtered	3618.95	Filtered	16886.2	Filtered	Filtered	Filtered	Filtered	Filtered	Filtered	23658.4	91485.9	64587.7	109076	Filtered	Filtered	Filtered	Filtered	Filtered	Filtered	Filtered	Filtered	Filtered	Filtered	Filtered	Filtered	Filtered	Filtered	Filtered	4878.83	Filtered	Filtered
A0AV96	RBM47	RNA-binding protein 47	RBM47_HUMAN	Filtered	Filtered	Filtered	Filtered	14233.3	Filtered	Filtered	Filtered	Filtered	Filtered	Filtered	Filtered	Filtered	Filtered	Filtered	Filtered	Filtered	Filtered	Filtered	Filtered	Filtered	Filtered	Filtered	Filtered	Filtered	Filtered	Filtered	Filtered	Filtered	13853.3	Filtered	4098.17	Filtered	Filtered	Filtered	Filtered	Filtered	Filtered	Filtered	Filtered	Filtered	Filtered	Filtered	Filtered	Filtered	Filtered
A0AVF1	TTC26	Intraflagellar transport protein 56	IFT56_HUMAN	Filtered	30307.8	52992.1	Filtered	Filtered	Filtered	9994.15	19273.1	Filtered	2794.7	Filtered	Filtered	Filtered	Filtered	Filtered	Filtered	Filtered	Filtered	13592.7	13650.3	Filtered	4182.03	Filtered	Filtered	28956.3	42082.3	Filtered	25848.9	Filtered	7549.21	Filtered	Filtered	Filtered	Filtered	Filtered	5685.11	7146.65	Filtered	Filtered	Filtered	Filtered	Filtered	Filtered	Filtered	Filtered	13630.1
A0AVT1	UBA6	Ubiquitin-like modifier-activating enzyme 6	UBA6_HUMAN	874314	838874	1.10573e+06	1.18793e+06	65109.4	56368.2	91539.4	84417.3	44006.2	62010.5	89421	25926.5	33462.7	60430.7	41597.2	8937.59	38128.1	43861.1	49104.4	41980.6	40022.5	29127.6	65768.4	18340.6	647829	681438	358870	1.12985e+06	53428.2	62225.8	75265.7	80088.8	44460.8	41494.7	69209.5	48672.4	64617.3	Filtered	67681.4	44213.7	41619.7	27611	57397.6	32029.8	55701	69205.3
A0FGR8	ESYT2	Extended synaptotagmin-2	ESYT2_HUMAN	Filtered	Filtered	Filtered	Filtered	Filtered	Filtered	7737.96	8839.41	69144.9	47399	30534	10420.2	444182	325588	487501	352996	Filtered	16125.4	9609.98	38964.7	10889	7792.76	24336.8	Filtered	Filtered	Filtered	Filtered	Filtered	38640.7	51234.6	6229.64	25735	106032	141463	69940.2	55080	330148	17556	289007	144208	13957.4	12389.1	Filtered	Filtered	5901.11	10727.2
A0JLT2	MED19	Mediator of RNA polymerase II transcription subunit 19	MED19_HUMAN	Filtered	Filtered	Filtered	Filtered	Filtered	12441.9	6188.97	Filtered	Filtered	Filtered	Filtered	Filtered	Filtered	Filtered	6954.55	Filtered	15654	34423.9	25882.4	93536.8	15320.5	6801.59	39992.7	9415.36	Filtered	Filtered	Filtered	Filtered	Filtered	Filtered	Filtered	Filtered	Filtered	9135.15	9016.87	8579.19	Filtered	Filtered	Filtered	19491.2	50010.2	77332.2	12620.2	23179.9	15342.3	25568.8
A0JNW5	UHRF1BP1L	UHRF1-binding protein 1-like	UH1BL_HUMAN	26200.7	29046.6	Filtered	11144	15091.4	20114.7	Filtered	4858.63	2696.87	4252.14	Filtered	Filtered	Filtered	Filtered	Filtered	Filtered	Filtered	Filtered	Filtered	Filtered	Filtered	Filtered	Filtered	Filtered	26174.9	20008.5	Filtered	8398.69	8520.87	14278	8344.35	10269	2554.69	2268.02	Filtered	Filtered	Filtered	Filtered	Filtered	Filtered	Filtered	Filtered	Filtered	Filtered	Filtered	Filtered
A0MZ66	SHTN1	Shootin-1	SHOT1_HUMAN	337817	447932	410245	394090	7130.53	12619	43298	17949.5	17341.6	33426.2	13569.6	2271.83	Filtered	7393.08	5285.72	3837.9	18649.9	6519.68	10083.8	15404.7	36147.4	9002.02	18693.3	9026.24	346723	352058	390944	474908	20112.6	37886.2	5226.3	23847.2	7034.02	34883.7	7045.03	4941.09	9661.38	Filtered	5882.56	3228.87	26069	16258.5	6914.03	10645.6	49467.6	19070.7
A0PJW6	TMEM223	Transmembrane protein 223	TM223_HUMAN	Filtered	Filtered	Filtered	Filtered	Filtered	Filtered	Filtered	Filtered	Filtered	Filtered	Filtered	Filtered	22718.8	36806.7	86464.7	25876.9	Filtered	Filtered	Filtered	Filtered	Filtered	Filtered	Filtered	Filtered	Filtered	Filtered	Filtered	Filtered	Filtered	Filtered	Filtered	Filtered	Filtered	Filtered	Filtered	Filtered	27109.5	Filtered	86218	13235.9	Filtered	Filtered	Filtered	Filtered	Filtered	Filtered
A0PJZ3	GXYLT2	Glucoside xylosyltransferase 2	GXLT2_HUMAN	Filtered	Filtered	Filtered	Filtered	Filtered	Filtered	Filtered	Filtered	Filtered	Filtered	Filtered	Filtered	21299.2	13577.7	Filtered	16388.8	2805.52	4008.91	Filtered	Filtered	6734.33	3501.12	Filtered	Filtered	Filtered	Filtered	Filtered	Filtered	Filtered	Filtered	Filtered	Filtered	Filtered	3080.3	Filtered	Filtered	19454.3	Filtered	Filtered	8759.47	Filtered	Filtered	Filtered	Filtered	Filtered	Filtered
A1A4S6	ARHGAP10	Rho GTPase-activating protein 10	RHG10_HUMAN	174913	143374	204023	217488	40015.7	5110.73	6877.35	21245.6	2427	Filtered	Filtered	Filtered	8312.04	5947.93	24267.7	23888.6	14473.3	22138.7	38346.3	48645.4	14590.2	11889.1	6496.14	6070.64	127334	99034.8	Filtered	226555	13252.9	29236.8	5723.43	19354.2	8460.99	11356.8	11310	15230.8	2036.9	Filtered	4533.45	923.65	7533.95	16731.2	11356.2	Filtered	Filtered	5201.55
A1KXE4	FAM168B	Myelin-associated neurite-outgrowth inhibitor	F168B_HUMAN	20368.8	16498.3	Filtered	19256.9	Filtered	Filtered	Filtered	Filtered	12234.5	7721.88	7819.51	1701.57	Filtered	Filtered	Filtered	Filtered	Filtered	Filtered	Filtered	Filtered	Filtered	Filtered	Filtered	Filtered	27190.9	30797.7	Filtered	17881.4	Filtered	6416.03	Filtered	Filtered	15865.6	11874	11540.8	13782.5	Filtered	Filtered	Filtered	Filtered	Filtered	Filtered	Filtered	Filtered	Filtered	Filtered
A1L020	MEX3A	RNA-binding protein MEX3A	MEX3A_HUMAN	32274.3	Filtered	Filtered	Filtered	58493.8	42355.6	23304.2	30777.7	Filtered	Filtered	Filtered	Filtered	Filtered	Filtered	Filtered	Filtered	Filtered	Filtered	21074.6	Filtered	Filtered	Filtered	Filtered	Filtered	Filtered	Filtered	Filtered	Filtered	18849.9	30722.5	Filtered	1657.18	11489.5	16617.1	Filtered	Filtered	Filtered	Filtered	Filtered	Filtered	Filtered	Filtered	Filtered	Filtered	Filtered	Filtered
A1L0T0	ILVBL	Acetolactate synthase-like protein	ILVBL_HUMAN	Filtered	Filtered	Filtered	Filtered	Filtered	Filtered	Filtered	4797.34	47892	37134.7	5186.25	Filtered	388980	283250	420593	426122	60859.6	86661.7	261449	248875	150654	84497.9	157647	183597	Filtered	Filtered	Filtered	Filtered	49038.6	24794.5	Filtered	40188.8	76428.1	80856.1	66874	64001.3	382042	90909.8	249345	326220	38389.7	41543	Filtered	13705.4	41282.7	47428.4
A1L390	PLEKHG3	Pleckstrin homology domain-containing family G member 3	PKHG3_HUMAN	211764	164310	195564	196608	54934.3	57615.2	128200	50753.7	41663.2	65547.1	37965.6	Filtered	87143.7	123885	71824.6	49517.5	59396.9	56911.9	149278	68222.7	104319	87256.5	245601	151532	114002	132544	118366	176650	81324.9	307957	109910	225094	117723	70429.3	889594	53106.2	75972.6	13756.6	169906	18168.7	32623.7	61043.4	26215.3	16314.1	7986.1	48112.2
A1L3X0	ELOVL7	Elongation of very long chain fatty acids protein 7	ELOV7_HUMAN	Filtered	Filtered	Filtered	Filtered	Filtered	Filtered	Filtered	Filtered	Filtered	Filtered	Filtered	Filtered	10320.2	8710.09	19517.6	10306	2728.26	5015.18	6094.35	7822.61	6164.79	5228.98	7934.27	Filtered	Filtered	Filtered	Filtered	12293.8	Filtered	Filtered	Filtered	Filtered	Filtered	Filtered	3863.62	Filtered	Filtered	Filtered	19381.3	4623.47	Filtered	Filtered	Filtered	Filtered	5923.12	Filtered
A1X283	SH3PXD2B	SH3 and PX domain-containing protein 2B	SPD2B_HUMAN	128129	211487	213215	119383	262471	278896	227116	203472	Filtered	Filtered	40929	Filtered	77312.3	38441.4	100621	66026.2	68669	80049.9	148512	90474.6	34603.7	19845.1	44868.6	35761	168358	157824	152053	150085	67766.4	163695	108176	65008.5	12870.5	46539.6	22156.9	22262.4	Filtered	Filtered	86558.1	23244.8	35659	40975.3	31455.1	16573.7	40230.5	49146
A2RRP1	NBAS	Neuroblastoma-amplified sequence	NBAS_HUMAN	Filtered	Filtered	Filtered	4789.54	3649.94	4122.2	Filtered	Filtered	43906.4	50545.5	4695.39	Filtered	569962	348290	461075	626251	Filtered	16058.4	64685.4	60544.5	64559.5	53962.3	69693.5	97975.9	Filtered	Filtered	Filtered	9097.67	8659.95	21224.3	Filtered	32016.1	58172.1	98497.9	14486.7	60942.6	780811	169843	440711	274048	19250.8	17216	Filtered	10237.4	59153.6	28028.5
A2RU67	FAM234B	Protein FAM234B	F234B_HUMAN	Filtered	Filtered	Filtered	Filtered	Filtered	Filtered	Filtered	Filtered	Filtered	9608.81	Filtered	Filtered	72204	55369.8	25373.1	17003.4	Filtered	Filtered	Filtered	Filtered	Filtered	Filtered	Filtered	Filtered	Filtered	Filtered	Filtered	Filtered	Filtered	Filtered	Filtered	Filtered	Filtered	Filtered	Filtered	Filtered	25459.5	2220.4	6226.92	45096.3	Filtered	Filtered	Filtered	Filtered	Filtered	Filtered
A2RUC4	TYW5	tRNA wybutosine-synthesizing protein 5	TYW5_HUMAN	417464	314654	361162	325531	Filtered	37770.4	85447.7	96206.5	38613.8	Filtered	Filtered	Filtered	Filtered	Filtered	Filtered	Filtered	21653.4	27403.9	Filtered	18572.2	Filtered	Filtered	8616.84	Filtered	400170	325524	162135	318070	Filtered	41040	Filtered	Filtered	67051.1	Filtered	Filtered	31401.1	Filtered	Filtered	Filtered	Filtered	36284.8	15044.2	Filtered	Filtered	18940.9	8895.79
A2VDJ0	TMEM131L	Transmembrane protein 131-like	T131L_HUMAN	Filtered	14908.8	Filtered	Filtered	Filtered	Filtered	Filtered	Filtered	Filtered	Filtered	Filtered	Filtered	74411.2	44887.3	16815.8	53577.8	Filtered	Filtered	Filtered	Filtered	Filtered	Filtered	Filtered	18130.9	Filtered	Filtered	Filtered	Filtered	Filtered	Filtered	Filtered	Filtered	Filtered	Filtered	Filtered	Filtered	28447.9	Filtered	Filtered	23550	Filtered	Filtered	Filtered	Filtered	Filtered	Filtered
A3KMH1	VWA8	von Willebrand factor A domain-containing protein 8	VWA8_HUMAN	Filtered	Filtered	Filtered	Filtered	178151	167978	Filtered	303012	10641.8	Filtered	Filtered	Filtered	591370	544670	1.00431e+06	555736	33456.5	53671.1	86676.4	94467.7	108055	9828.06	617915	65745.9	Filtered	Filtered	Filtered	Filtered	Filtered	11063.7	Filtered	Filtered	11843.4	Filtered	Filtered	8737.27	657534	60086.1	758591	8398233	38471.2	4.01064e+06	9800.68	640221	58332.9	24529.8
A3KN83	SBNO1	Protein strawberry notch homolog 1	SBNO1_HUMAN	203323	251245	197144	226282	46978	39638.2	24362.1	57157	8554.47	18305.8	NaN	Filtered	Filtered	Filtered	Filtered	Filtered	45747.3	45627	39317.3	30123.2	16231.7	22392.6	6022.96	Filtered	187175	201125	43795.3	260918	3568.31	4238.2	Filtered	14787.1	NaN	2767.19	Filtered	10364.3	Filtered	Filtered	Filtered	Filtered	27621.6	34646	Filtered	22338.4	Filtered	20506.4
A4D1E9	GTPBP10	GTP-binding protein 10	GTPBA_HUMAN	Filtered	Filtered	Filtered	Filtered	1472.38	Filtered	Filtered	Filtered	5235.5	Filtered	Filtered	Filtered	423601	373870	740513	722358	100285	92350.4	230218	238094	19268.9	21948.9	10717.9	20156	1233.44	Filtered	Filtered	Filtered	8225.82	Filtered	732314	3960.35	Filtered	Filtered	30101.4	19008.9	600068	91091.3	502766	384092	212041	206416	93334.6	87798	65075	43903.1
A4D1P6	WDR91	WD repeat-containing protein 91	WDR91_HUMAN	98727.4	32607.5	77035	11358.5	44213.4	22730.1	44618.9	35848.4	Filtered	Filtered	Filtered	Filtered	205766	163116	196211	325430	Filtered	Filtered	Filtered	Filtered	Filtered	Filtered	Filtered	Filtered	137309	84549.5	10310.9	145661	7982.81	Filtered	Filtered	Filtered	Filtered	Filtered	Filtered	Filtered	33952.7	Filtered	7279.65	Filtered	Filtered	Filtered	Filtered	Filtered	Filtered	Filtered
A4D1S5	RAB19	Ras-related protein Rab-19	RAB19_HUMAN	2.45607e+06	2.72466e+06	Filtered	2.67461e+06	906768	730415	859656	1.27503e+06	1.55024e+06	1769894	777677	105152	15165643	11692730	19179628	10965506	129384	165214	432448	308556	835092	689376	1.82342e+06	813132	1.95573e+06	2.31732e+06	3.70397e+06	2106554	901185	1279866	1.21592e+06	1.2474e+06	1554712	2389811	1.99028e+06	1.68132e+06	13315101	Filtered	17794824	5124071	270202	425161	120586	30101.6	1.21428e+06	1.41726e+06
A4D1U4	LCHN	Protein LCHN	LCHN_HUMAN	Filtered	Filtered	Filtered	Filtered	Filtered	Filtered	Filtered	Filtered	Filtered	Filtered	Filtered	Filtered	95474.6	63184.7	79148.5	124387	Filtered	Filtered	Filtered	Filtered	Filtered	Filtered	Filtered	Filtered	Filtered	Filtered	Filtered	Filtered	Filtered	Filtered	Filtered	Filtered	Filtered	Filtered	Filtered	Filtered	81821.7	Filtered	Filtered	44233.2	Filtered	Filtered	Filtered	Filtered	Filtered	Filtered
A5A3E0	POTEF	POTE ankyrin domain family member F	POTEF_HUMAN	Filtered	Filtered	Filtered	Filtered	Filtered	Filtered	Filtered	Filtered	Filtered	Filtered	Filtered	NaN	NaN	NaN	NaN	NaN	Filtered	Filtered	Filtered	Filtered	NaN	NaN	NaN	NaN	Filtered	Filtered	Filtered	Filtered	Filtered	Filtered	Filtered	Filtered	NaN	Filtered	Filtered	Filtered	NaN	NaN	NaN	NaN	Filtered	Filtered	Filtered	Filtered	NaN	NaN
A5D8V6	VPS37C	Vacuolar protein sorting-associated protein 37C	VP37C_HUMAN	148757	121788	138889	190666	Filtered	22208.6	17525.8	Filtered	Filtered	Filtered	32846.6	26708.5	Filtered	Filtered	Filtered	Filtered	Filtered	Filtered	Filtered	Filtered	Filtered	6814.3	Filtered	Filtered	126204	165533	Filtered	155555	Filtered	Filtered	Filtered	Filtered	Filtered	Filtered	54859.4	39825	Filtered	Filtered	Filtered	15558.9	Filtered	Filtered	Filtered	Filtered	Filtered	Filtered
A5PLK6	RGSL1	Regulator of G-protein signaling protein-like	RGSL_HUMAN	360316	420415	183303	713582	593487	592458	754792	785413	63215.6	57996.4	60514.1	Filtered	65438.2	61608.8	128832	86741.2	135809	162599	385962	206067	46267.8	39319.3	93492.1	43082.5	381748	491625	98055	957410	340478	475184	574921	708086	122260	124686	160675	80393.9	176717	Filtered	289413	125748	116700	175001	Filtered	95992.7	72773	87782
A5PLL7	TMEM189	Transmembrane protein 189	TM189_HUMAN	48999.2	36083.7	53249.1	44724.8	62901.2	74549.2	53615.4	78364.3	Filtered	Filtered	Filtered	Filtered	6254.4	9516.93	21196.4	6628.67	Filtered	Filtered	Filtered	Filtered	Filtered	Filtered	Filtered	Filtered	45192.6	43156.4	Filtered	Filtered	29707.6	49825.3	27641.1	41806.4	2685.44	3822.68	Filtered	3755.45	14877.8	Filtered	Filtered	Filtered	Filtered	Filtered	Filtered	Filtered	Filtered	Filtered
A5PLN9	TRAPPC13	Trafficking protein particle complex subunit 13	TPC13_HUMAN	Filtered	Filtered	6448.78	Filtered	13619.2	Filtered	11704.4	15484.5	13423.9	18383.9	9684.38	Filtered	Filtered	Filtered	Filtered	Filtered	Filtered	Filtered	Filtered	Filtered	Filtered	1224.57	Filtered	Filtered	Filtered	Filtered	Filtered	Filtered	Filtered	Filtered	Filtered	Filtered	Filtered	Filtered	Filtered	Filtered	Filtered	Filtered	Filtered	Filtered	Filtered	Filtered	Filtered	Filtered	Filtered	1376.04
A5YKK6	CNOT1	CCR4-NOT transcription complex subunit 1	CNOT1_HUMAN	480490	469794	614119	294755	722734	756009	755781	523842	20417.1	33068.3	25910.1	8274.23	121751	122092	128424	136997	103704	100262	228419	176514	153593	122934	170703	127656	343063	359528	379719	212656	511119	825502	666835	524573	52330.4	78288.4	82836.9	31320.6	212131	51636.9	280384	112762	71402.7	77692.7	64634.1	34828.5	111099	116516
A6NCE7;Q9GZQ8	MAP1LC3B2;MAP1LC3B	Microtubule-associated proteins 1A/1B light chain 3 beta 2;Microtubule-associated proteins 1A/1B light chain 3B	MP3B2_HUMAN;MLP3B_HUMAN	277090	346867	235796	253781	124284	131566	149016	160394	Filtered	13673.9	2503.84	Filtered	39247.3	35216.1	55773.5	79398.7	4817.27	3981.81	17617	31453	22059	10832.3	Filtered	Filtered	307660	201113	46344.9	267364	88702.8	154506	644522	72853	34830.2	46298.9	18728.6	24714.2	205368	56356.3	29555.5	253442	34215.1	35576	Filtered	Filtered	64812.7	53957.5
A6ND36	FAM83G	Protein FAM83G	FA83G_HUMAN	181715	108191	122603	134776	65409.1	52973.4	40239.5	18758.1	Filtered	Filtered	Filtered	Filtered	16311.9	Filtered	9990.15	36841.8	15431.1	Filtered	9248.62	Filtered	Filtered	Filtered	5763.61	Filtered	238984	252992	201023	192524	6723.22	13178.9	Filtered	5286.03	29346.4	23307.8	Filtered	16030.5	138236	Filtered	71789.5	69101.1	Filtered	Filtered	Filtered	Filtered	Filtered	Filtered
A6NDB9	PALM3	Paralemmin-3	PALM3_HUMAN	Filtered	Filtered	Filtered	Filtered	40919.4	Filtered	35068.3	22188.1	Filtered	10971.5	Filtered	9561.08	13490.2	13350.3	73193.4	126842	Filtered	4207.19	6058.01	30549.4	6479.28	2826.81	21834	16459.3	Filtered	Filtered	Filtered	Filtered	Filtered	Filtered	Filtered	Filtered	13399.6	14088.5	Filtered	17497.2	85424.1	Filtered	23460.2	52713.7	Filtered	Filtered	Filtered	Filtered	Filtered	3114.3
A6NDG6	PGP	Glycerol-3-phosphate phosphatase	PGP_HUMAN	69807.3	93201.3	163503	103630	Filtered	Filtered	Filtered	Filtered	Filtered	Filtered	Filtered	1760.4	Filtered	Filtered	Filtered	Filtered	Filtered	Filtered	Filtered	Filtered	Filtered	Filtered	Filtered	Filtered	26789.9	84908.7	105733	92398.5	Filtered	Filtered	Filtered	Filtered	Filtered	Filtered	Filtered	Filtered	Filtered	Filtered	Filtered	Filtered	Filtered	Filtered	Filtered	Filtered	Filtered	Filtered
A6NDR6;O00470;O14770;Q99687	MEIS3P1;MEIS1;MEIS2;MEIS3	Putative homeobox protein Meis3-like 1;Homeobox protein Meis1;Homeobox protein Meis2;Homeobox protein Meis3	ME3L1_HUMAN;MEIS1_HUMAN;MEIS2_HUMAN;MEIS3_HUMAN	Filtered	Filtered	Filtered	Filtered	85687.8	59277.5	37948.8	Filtered	Filtered	Filtered	Filtered	Filtered	Filtered	25314.5	Filtered	Filtered	Filtered	Filtered	Filtered	Filtered	Filtered	Filtered	Filtered	Filtered	Filtered	Filtered	Filtered	15251.1	Filtered	133597	Filtered	Filtered	Filtered	Filtered	Filtered	Filtered	Filtered	Filtered	Filtered	Filtered	Filtered	Filtered	Filtered	Filtered	Filtered	Filtered
A6NDU8	C5orf51	UPF0600 protein C5orf51	CE051_HUMAN	270559	136236	246238	321037	Filtered	Filtered	Filtered	Filtered	Filtered	11874.4	Filtered	Filtered	Filtered	Filtered	Filtered	Filtered	Filtered	9968.58	Filtered	Filtered	Filtered	Filtered	Filtered	Filtered	204671	260914	284666	199570	Filtered	10225.3	Filtered	Filtered	Filtered	10205.5	Filtered	Filtered	Filtered	Filtered	Filtered	Filtered	Filtered	Filtered	Filtered	Filtered	7595.1	Filtered
A6NED2	RCCD1	RCC1 domain-containing protein 1	RCCD1_HUMAN	125124	84755.8	114153	40558.5	Filtered	Filtered	Filtered	Filtered	Filtered	Filtered	Filtered	Filtered	Filtered	Filtered	Filtered	Filtered	Filtered	Filtered	Filtered	Filtered	Filtered	Filtered	Filtered	Filtered	84587.7	78145	72637.3	74537.6	Filtered	Filtered	Filtered	Filtered	Filtered	Filtered	Filtered	Filtered	Filtered	Filtered	Filtered	Filtered	Filtered	Filtered	Filtered	Filtered	Filtered	5448.1
A6NFI3	ZNF316	Zinc finger protein 316	ZN316_HUMAN	Filtered	Filtered	Filtered	Filtered	3903.86	7780.85	12851.9	Filtered	3246.44	Filtered	Filtered	Filtered	Filtered	7633.77	Filtered	Filtered	12813.8	12805.4	18004.2	24902.4	3883.09	Filtered	Filtered	Filtered	Filtered	Filtered	Filtered	Filtered	5772.86	6568.33	3247.42	Filtered	Filtered	Filtered	4167.05	Filtered	5159.08	Filtered	Filtered	Filtered	10290.4	13409.2	10117.7	2997.03	Filtered	4550.85
A6NFN3	RBFOX3	RNA binding protein fox-1 homolog 3	RFOX3_HUMAN	Filtered	Filtered	Filtered	Filtered	3285.24	5498.45	13030.1	6372.58	Filtered	Filtered	Filtered	Filtered	Filtered	Filtered	Filtered	Filtered	Filtered	Filtered	Filtered	Filtered	Filtered	Filtered	2996.91	Filtered	Filtered	Filtered	Filtered	Filtered	Filtered	Filtered	Filtered	4150.34	Filtered	Filtered	Filtered	Filtered	Filtered	Filtered	Filtered	Filtered	Filtered	Filtered	Filtered	Filtered	Filtered	Filtered
A6NFQ2	TCAF2	TRPM8 channel-associated factor 2	TCAF2_HUMAN	NaN	Filtered	NaN	Filtered	19182.6	19973.9	30520.4	40245.8	Filtered	Filtered	Filtered	Filtered	NaN	NaN	Filtered	NaN	Filtered	Filtered	Filtered	Filtered	Filtered	Filtered	Filtered	Filtered	Filtered	Filtered	Filtered	Filtered	NaN	21045.4	26342.1	25757.6	Filtered	Filtered	Filtered	Filtered	Filtered	Filtered	Filtered	Filtered	Filtered	Filtered	Filtered	Filtered	Filtered	Filtered
A6NFY7	SDHAF1	Succinate dehydrogenase assembly factor 1, mitochondrial	SDHF1_HUMAN	Filtered	Filtered	Filtered	Filtered	Filtered	Filtered	Filtered	Filtered	Filtered	Filtered	Filtered	Filtered	10539.4	8040.14	19659.6	11091.2	Filtered	Filtered	Filtered	Filtered	Filtered	Filtered	Filtered	Filtered	Filtered	Filtered	Filtered	Filtered	Filtered	Filtered	Filtered	Filtered	Filtered	Filtered	Filtered	Filtered	19223.1	Filtered	25801.4	5018.73	Filtered	Filtered	Filtered	Filtered	Filtered	Filtered
A6NGN9	IGLON5	IgLON family member 5	IGLO5_HUMAN	Filtered	Filtered	Filtered	Filtered	Filtered	Filtered	Filtered	Filtered	Filtered	Filtered	Filtered	Filtered	23638.2	21508.5	42352.2	26377.4	Filtered	Filtered	Filtered	Filtered	Filtered	Filtered	11002	Filtered	Filtered	Filtered	Filtered	Filtered	Filtered	Filtered	Filtered	Filtered	7228.69	6048.45	Filtered	Filtered	30508.7	Filtered	51010.5	14576	Filtered	Filtered	Filtered	Filtered	Filtered	Filtered
A6NHL2	TUBAL3	Tubulin alpha chain-like 3	TBAL3_HUMAN	206102	442392	Filtered	90766.9	Filtered	Filtered	Filtered	Filtered	Filtered	Filtered	Filtered	Filtered	Filtered	Filtered	Filtered	Filtered	Filtered	Filtered	Filtered	Filtered	Filtered	Filtered	Filtered	Filtered	290504	200059	Filtered	Filtered	Filtered	Filtered	Filtered	Filtered	Filtered	Filtered	Filtered	Filtered	Filtered	Filtered	Filtered	Filtered	Filtered	Filtered	Filtered	Filtered	Filtered	Filtered
A6NHR9	SMCHD1	Structural maintenance of chromosomes flexible hinge domain-containing protein 1	SMHD1_HUMAN	149167	182455	66749	25663.7	1.43605e+06	890317	1.07869e+06	996067	33228.4	37815.1	10847.5	7466.2	52657.3	47849	52244.1	10147.7	1.46695e+06	1.35362e+06	2.75636e+06	2.10716e+06	95187.6	64617.9	77788	57752.4	59809.5	32485	Filtered	53047.2	313694	644754	576894	647834	20885.6	22425.1	8154.05	24523.4	106431	28239.4	Filtered	138918	2.13534e+06	2579692	1.14411e+06	1.59002e+06	205798	197368
A6NHX0	CASTOR2	Cytosolic arginine sensor for mTORC1 subunit 2	CAST2_HUMAN	196261	241921	310079	121942	Filtered	Filtered	Filtered	Filtered	Filtered	Filtered	Filtered	Filtered	Filtered	Filtered	Filtered	Filtered	Filtered	Filtered	Filtered	Filtered	Filtered	Filtered	Filtered	Filtered	155804	90677.2	134759	149465	Filtered	Filtered	Filtered	Filtered	Filtered	Filtered	Filtered	Filtered	Filtered	Filtered	Filtered	Filtered	Filtered	Filtered	Filtered	Filtered	Filtered	Filtered
A6NI28	ARHGAP42	Rho GTPase-activating protein 42	RHG42_HUMAN	Filtered	Filtered	44009.5	57214.6	54067.9	63030.6	68067.2	90952.1	15162.6	12586.8	8383.9	Filtered	103589	71562.6	97987.3	89804.3	5769.91	5105.06	Filtered	20238.1	13314.4	15223.5	38072.8	18945.5	47317.9	Filtered	Filtered	68514.6	Filtered	Filtered	Filtered	27445.4	4946.14	6520.57	Filtered	Filtered	24457.5	Filtered	Filtered	13182.9	Filtered	Filtered	Filtered	Filtered	Filtered	Filtered
A6NIH7	UNC119B	Protein unc-119 homolog B	U119B_HUMAN	276266	247886	365060	293684	14730.5	22485.4	1995.79	18312.9	Filtered	Filtered	Filtered	Filtered	Filtered	Filtered	Filtered	Filtered	Filtered	Filtered	Filtered	Filtered	Filtered	Filtered	Filtered	Filtered	214798	195639	281161	161308	Filtered	16513	Filtered	Filtered	Filtered	Filtered	Filtered	Filtered	Filtered	Filtered	Filtered	Filtered	Filtered	Filtered	Filtered	Filtered	Filtered	Filtered
A6NJ78	METTL15	Probable methyltransferase-like protein 15	MET15_HUMAN	Filtered	Filtered	Filtered	Filtered	Filtered	Filtered	11353.3	Filtered	Filtered	Filtered	Filtered	Filtered	350367	259118	372160	446120	97904.1	98761.8	171734	216935	Filtered	Filtered	Filtered	Filtered	Filtered	Filtered	Filtered	Filtered	Filtered	Filtered	Filtered	Filtered	4140.35	Filtered	Filtered	Filtered	584508	13032.8	175435	319560	68813.2	8461.42	Filtered	Filtered	Filtered	Filtered
A6NJ88	SAGE2P	Putative SAGE1-like protein	SGE2P_HUMAN	54093	Filtered	Filtered	Filtered	Filtered	Filtered	Filtered	Filtered	Filtered	Filtered	Filtered	Filtered	Filtered	Filtered	Filtered	Filtered	Filtered	Filtered	Filtered	Filtered	Filtered	Filtered	Filtered	Filtered	Filtered	Filtered	Filtered	Filtered	Filtered	Filtered	Filtered	Filtered	Filtered	Filtered	Filtered	Filtered	Filtered	Filtered	Filtered	Filtered	Filtered	Filtered	Filtered	Filtered	Filtered	Filtered
A6NJR5;A6NNV3	;SPDYE16	Putative speedy protein-like protein 3;Putative speedy protein E16	SPDL3_HUMAN;SPD16_HUMAN	Filtered	Filtered	Filtered	Filtered	Filtered	Filtered	Filtered	Filtered	Filtered	Filtered	Filtered	Filtered	Filtered	Filtered	Filtered	Filtered	Filtered	Filtered	Filtered	Filtered	Filtered	Filtered	Filtered	Filtered	Filtered	Filtered	Filtered	Filtered	Filtered	Filtered	Filtered	Filtered	Filtered	Filtered	Filtered	Filtered	Filtered	Filtered	Filtered	Filtered	Filtered	Filtered	Filtered	Filtered	Filtered	Filtered
A6NKF1	SAC3D1	SAC3 domain-containing protein 1	SAC31_HUMAN	400347	270309	254307	154579	179330	195107	214487	180752	10413.3	Filtered	7071.25	Filtered	Filtered	Filtered	Filtered	Filtered	67071.6	67843.6	139327	81069.7	Filtered	Filtered	61618	Filtered	303862	264204	116831	313517	138579	210359	195687	167682	44730.5	72152.4	35003.6	8482.58	Filtered	Filtered	10072.8	30872.1	44672.6	31787.8	17605.9	18004.4	14600.5	30040.1
A6NMZ5	OR4C45	Olfactory receptor 4C45	O4C45_HUMAN	Filtered	Filtered	Filtered	Filtered	Filtered	24979.2	Filtered	Filtered	Filtered	Filtered	Filtered	Filtered	637553	538749	997153	Filtered	28227.2	30880.6	37423.2	Filtered	30590.3	22613.5	Filtered	Filtered	Filtered	Filtered	Filtered	Filtered	Filtered	43984.4	Filtered	Filtered	70502.3	64681.3	60855.8	Filtered	610160	Filtered	815419	Filtered	44807.9	Filtered	Filtered	14828.2	50203.3	27542.9
A6NNL5	C15orf61	Uncharacterized protein C15orf61	CO061_HUMAN	Filtered	Filtered	Filtered	Filtered	Filtered	Filtered	Filtered	Filtered	Filtered	Filtered	Filtered	Filtered	14316.3	14109.3	22900.4	23688.6	Filtered	Filtered	Filtered	Filtered	Filtered	Filtered	Filtered	Filtered	Filtered	Filtered	Filtered	Filtered	Filtered	Filtered	Filtered	Filtered	Filtered	Filtered	Filtered	Filtered	26539.9	Filtered	Filtered	22193.7	Filtered	Filtered	Filtered	Filtered	Filtered	Filtered
A6NNZ2		Tubulin beta-8 chain-like protein LOC260334	TBB8L_HUMAN	Filtered	Filtered	Filtered	Filtered	Filtered	Filtered	Filtered	Filtered	26724.1	Filtered	Filtered	Filtered	Filtered	Filtered	Filtered	Filtered	Filtered	Filtered	Filtered	Filtered	Filtered	Filtered	Filtered	Filtered	Filtered	Filtered	Filtered	Filtered	Filtered	91007.4	Filtered	Filtered	46876.4	50198.7	Filtered	Filtered	Filtered	Filtered	Filtered	Filtered	Filtered	Filtered	Filtered	Filtered	Filtered	Filtered
A7E2V4	ZSWIM8	Zinc finger SWIM domain-containing protein 8	ZSWM8_HUMAN	9487.69	16502.6	13874.8	18592.7	10273.3	13930.5	10286.7	4712.39	7192.55	7324.01	8909.51	Filtered	6873.6	7094.67	8141.05	Filtered	6012.41	4325.09	Filtered	Filtered	Filtered	3756.85	6405.86	Filtered	25789.7	47026.3	Filtered	25613.7	10797.2	17673.2	11139.4	4419.62	Filtered	Filtered	4843.27	Filtered	6315.14	Filtered	9269.35	Filtered	5471.92	Filtered	Filtered	Filtered	Filtered	10962.8
A8CG34	POM121C	Nuclear envelope pore membrane protein POM 121C	P121C_HUMAN	Filtered	Filtered	Filtered	Filtered	Filtered	NaN	Filtered	NaN	Filtered	Filtered	Filtered	Filtered	Filtered	Filtered	NaN	Filtered	15068.7	NaN	21323.6	NaN	99648.2	47877.8	72675.1	50691.4	Filtered	Filtered	Filtered	Filtered	Filtered	Filtered	Filtered	Filtered	Filtered	Filtered	Filtered	Filtered	52500.2	Filtered	NaN	13258.8	31086.7	46280.6	Filtered	NaN	109622	88960.3
A8KAH6;Q16082	HSPB2-C11orf52;HSPB2	Heat shock 27kDa protein 2, isoform CRA_a;Heat shock protein beta-2	A8KAH6_HUMAN;HSPB2_HUMAN	101504	51423.2	44427.4	54722.3	Filtered	Filtered	Filtered	Filtered	Filtered	Filtered	Filtered	Filtered	Filtered	Filtered	Filtered	Filtered	Filtered	Filtered	Filtered	Filtered	Filtered	Filtered	Filtered	Filtered	84838.6	Filtered	Filtered	Filtered	Filtered	Filtered	Filtered	Filtered	Filtered	Filtered	Filtered	Filtered	Filtered	Filtered	Filtered	Filtered	Filtered	Filtered	Filtered	Filtered	Filtered	Filtered
A8MT69	CENPX	Centromere protein X	CENPX_HUMAN	50704.4	Filtered	Filtered	39062.8	Filtered	Filtered	Filtered	Filtered	Filtered	Filtered	Filtered	Filtered	Filtered	Filtered	Filtered	Filtered	Filtered	Filtered	Filtered	Filtered	9374.9	11778.7	Filtered	Filtered	29358.5	Filtered	Filtered	Filtered	Filtered	Filtered	Filtered	Filtered	Filtered	Filtered	Filtered	Filtered	Filtered	Filtered	Filtered	Filtered	Filtered	Filtered	Filtered	Filtered	Filtered	11905.1
A8MTT3	CEBPZOS	Protein CEBPZOS	CEBOS_HUMAN	Filtered	Filtered	Filtered	Filtered	Filtered	Filtered	Filtered	Filtered	Filtered	Filtered	Filtered	Filtered	Filtered	13168	24314.6	16946.1	Filtered	Filtered	Filtered	Filtered	8669.2	8904.45	Filtered	Filtered	Filtered	Filtered	Filtered	Filtered	Filtered	Filtered	Filtered	Filtered	Filtered	Filtered	Filtered	Filtered	17039	Filtered	Filtered	12499.4	Filtered	Filtered	Filtered	Filtered	18671.3	Filtered
A8MVW0	FAM171A2	Protein FAM171A2	F1712_HUMAN	Filtered	Filtered	Filtered	Filtered	17747.4	Filtered	Filtered	Filtered	Filtered	Filtered	Filtered	Filtered	104963	78965.2	113942	125346	Filtered	Filtered	Filtered	Filtered	18048.7	19355	Filtered	38752.2	Filtered	Filtered	Filtered	Filtered	Filtered	Filtered	Filtered	Filtered	Filtered	Filtered	Filtered	Filtered	87848.3	Filtered	65089	24434.2	Filtered	Filtered	Filtered	Filtered	Filtered	Filtered
A8MW92	PHF20L1	PHD finger protein 20-like protein 1	P20L1_HUMAN	Filtered	Filtered	Filtered	Filtered	19037.7	Filtered	Filtered	Filtered	Filtered	Filtered	Filtered	Filtered	Filtered	Filtered	22507.1	Filtered	118707	128108	260558	219808	10259.4	28701.5	18366.3	Filtered	Filtered	Filtered	Filtered	Filtered	53680.3	81831.6	53279.4	41660.1	34120.4	126860	Filtered	29466.8	Filtered	Filtered	Filtered	5547.96	34633.9	43021.6	Filtered	5180.94	19051.2	56030.3
A8MWD9;P62308	SNRPGP15;SNRPG	Putative small nuclear ribonucleoprotein G-like protein 15;Small nuclear ribonucleoprotein G	RUXGL_HUMAN;RUXG_HUMAN	297973	401994	365855	16660.7	471186	343580	327591	365519	124955	104361	67585.9	56880	699579	473837	557576	809881	197287	205252	654698	787571	756082	508217	349768	541753	444728	371834	Filtered	294809	228016	350641	7151.14	191707	88710.5	168326	Filtered	81675.7	331963	Filtered	Filtered	249828	230900	187429	Filtered	100268	858665	553064
A8MXV4	NUDT19	Nucleoside diphosphate-linked moiety X motif 19	NUD19_HUMAN	Filtered	Filtered	Filtered	Filtered	Filtered	Filtered	Filtered	Filtered	107862	110693	67186.3	23001.9	134013	124010	211453	176104	Filtered	Filtered	Filtered	Filtered	18365.3	13770.7	20830.3	Filtered	Filtered	Filtered	27451.4	Filtered	Filtered	Filtered	Filtered	Filtered	95345.2	129779	103085	86081.3	204324	15652.2	415579	101332	15358.9	4737.73	Filtered	Filtered	Filtered	Filtered
A8MYZ6	FOXO6	Forkhead box protein O6	FOXO6_HUMAN	Filtered	Filtered	Filtered	Filtered	23514.5	Filtered	Filtered	Filtered	Filtered	Filtered	Filtered	Filtered	Filtered	Filtered	Filtered	Filtered	Filtered	Filtered	Filtered	Filtered	Filtered	Filtered	Filtered	Filtered	Filtered	Filtered	Filtered	Filtered	Filtered	Filtered	Filtered	Filtered	Filtered	Filtered	Filtered	Filtered	Filtered	Filtered	Filtered	Filtered	Filtered	Filtered	Filtered	Filtered	Filtered	Filtered
A9UHW6	MIF4GD	MIF4G domain-containing protein	MI4GD_HUMAN	Filtered	Filtered	99328.3	124874	48229.5	44437.8	50472.9	59073.8	Filtered	Filtered	Filtered	Filtered	Filtered	Filtered	Filtered	Filtered	Filtered	Filtered	Filtered	Filtered	Filtered	Filtered	Filtered	Filtered	54604.8	97993.9	Filtered	141197	17598.2	Filtered	Filtered	25027.3	Filtered	Filtered	Filtered	Filtered	Filtered	Filtered	Filtered	Filtered	Filtered	28289.4	Filtered	Filtered	Filtered	Filtered
B0YJ81	HACD1	Very-long-chain (3R)-3-hydroxyacyl-CoA dehydratase 1	HACD1_HUMAN	Filtered	Filtered	Filtered	Filtered	Filtered	Filtered	Filtered	Filtered	Filtered	Filtered	Filtered	Filtered	22152	17437.2	25896.3	15136.3	Filtered	2675.19	9548.54	8087.06	12566.8	5557.7	20688.9	8894.76	Filtered	Filtered	Filtered	Filtered	Filtered	Filtered	Filtered	Filtered	Filtered	Filtered	Filtered	Filtered	35696.2	2308.45	59766.8	12992.9	Filtered	7608.77	Filtered	Filtered	Filtered	Filtered
B1AHC4;P85299	PRR5-ARHGAP8;PRR5	PRR5-ARHGAP8 readthrough;Proline-rich protein 5	B1AHC4_HUMAN;PRR5_HUMAN	Filtered	39582.6	59054.5	Filtered	13897.8	15056.7	Filtered	Filtered	Filtered	Filtered	Filtered	Filtered	Filtered	Filtered	Filtered	Filtered	Filtered	Filtered	Filtered	Filtered	Filtered	Filtered	Filtered	Filtered	Filtered	Filtered	Filtered	27863.2	Filtered	Filtered	Filtered	Filtered	Filtered	Filtered	Filtered	Filtered	Filtered	Filtered	Filtered	Filtered	Filtered	Filtered	Filtered	Filtered	Filtered	Filtered
B1ALY0	PALM2-AKAP2	PALM2-AKAP2 readthrough (Fragment)	B1ALY0_HUMAN	11866.7	13896.8	12069.7	3256.45	95769.8	90051.4	110463	103389	Filtered	Filtered	Filtered	Filtered	23112	25336.4	Filtered	22329.3	3219.34	28855.9	45383.9	28212.1	1853.68	Filtered	NaN	Filtered	26256.4	21777.1	18938.9	9438.05	49785.9	60202.9	14652.3	52209.8	Filtered	2002.18	1601.28	13417.9	45590.1	Filtered	35896.8	Filtered	Filtered	Filtered	Filtered	Filtered	Filtered	Filtered
B2RTY4	MYO9A	Unconventional myosin-IXa	MYO9A_HUMAN	3455.27	Filtered	5579.04	Filtered	Filtered	Filtered	Filtered	Filtered	Filtered	Filtered	Filtered	Filtered	Filtered	Filtered	Filtered	Filtered	Filtered	Filtered	Filtered	Filtered	Filtered	Filtered	Filtered	Filtered	2432.43	Filtered	Filtered	Filtered	Filtered	Filtered	Filtered	Filtered	Filtered	Filtered	Filtered	Filtered	Filtered	Filtered	Filtered	Filtered	Filtered	Filtered	Filtered	Filtered	Filtered	Filtered
B2RUZ4	SMIM1	Small integral membrane protein 1	SMIM1_HUMAN	Filtered	Filtered	Filtered	Filtered	Filtered	Filtered	Filtered	Filtered	Filtered	Filtered	Filtered	Filtered	26231.9	21340.2	9747.26	6128.6	Filtered	Filtered	Filtered	Filtered	Filtered	Filtered	Filtered	Filtered	Filtered	Filtered	Filtered	Filtered	Filtered	Filtered	Filtered	Filtered	Filtered	Filtered	Filtered	Filtered	34243	Filtered	30467.3	9762.9	Filtered	Filtered	Filtered	Filtered	Filtered	Filtered
B3KWA1;P22304	IDS	Iduronate 2-sulfatase (Hunter syndrome), isoform CRA_e;Iduronate 2-sulfatase	B3KWA1_HUMAN;IDS_HUMAN	Filtered	Filtered	Filtered	Filtered	Filtered	Filtered	Filtered	Filtered	Filtered	Filtered	Filtered	5610.94	Filtered	Filtered	Filtered	Filtered	Filtered	Filtered	Filtered	Filtered	Filtered	Filtered	Filtered	Filtered	Filtered	Filtered	Filtered	Filtered	Filtered	Filtered	Filtered	Filtered	6811.53	9344.68	Filtered	Filtered	31340.3	Filtered	Filtered	Filtered	Filtered	Filtered	Filtered	Filtered	Filtered	Filtered
B4DGG1;Q9H0X4	FAM234A	Protein FAM234A	B4DGG1_HUMAN;F234A_HUMAN	Filtered	Filtered	Filtered	Filtered	Filtered	Filtered	Filtered	Filtered	Filtered	Filtered	Filtered	Filtered	46763.9	40823.6	88376.5	59602.4	Filtered	Filtered	Filtered	Filtered	Filtered	Filtered	Filtered	Filtered	Filtered	Filtered	Filtered	Filtered	Filtered	Filtered	Filtered	Filtered	Filtered	Filtered	Filtered	Filtered	54056.5	Filtered	78437.9	20486.4	Filtered	Filtered	Filtered	Filtered	3950.24	Filtered
B4DL54	CHURC1-FNTB	Protein farnesyltransferase subunit beta	B4DL54_HUMAN	NaN	NaN	NaN	Filtered	Filtered	Filtered	Filtered	Filtered	Filtered	Filtered	Filtered	Filtered	Filtered	Filtered	Filtered	Filtered	Filtered	Filtered	Filtered	Filtered	Filtered	Filtered	Filtered	Filtered	NaN	NaN	Filtered	NaN	Filtered	Filtered	NaN	Filtered	Filtered	Filtered	Filtered	Filtered	NaN	Filtered	Filtered	NaN	Filtered	Filtered	Filtered	Filtered	Filtered	Filtered
B4E171;P41732	;TSPAN7	Tetraspanin;Tetraspanin-7	B4E171_HUMAN;TSN7_HUMAN	Filtered	Filtered	Filtered	Filtered	Filtered	Filtered	Filtered	Filtered	Filtered	Filtered	Filtered	Filtered	8249.04	4504.74	8041.51	4189.21	Filtered	Filtered	Filtered	Filtered	Filtered	Filtered	Filtered	Filtered	Filtered	Filtered	Filtered	Filtered	Filtered	Filtered	Filtered	Filtered	Filtered	Filtered	Filtered	Filtered	7977.41	Filtered	4515.68	2195.69	Filtered	Filtered	Filtered	Filtered	Filtered	Filtered
B5ME19;Q99613	EIF3CL;EIF3C	Eukaryotic translation initiation factor 3 subunit C-like protein;Eukaryotic translation initiation factor 3 subunit C	EIFCL_HUMAN;EIF3C_HUMAN	598038	384595	488463	291705	2.15318e+06	2244799	1.9673e+06	1.11283e+06	401796	480343	412395	170270	652480	645672	648054	288924	970041	1.01454e+06	1.3212e+06	558131	354179	246329	320052	102989	558041	661550	1.00468e+06	525435	1.2624e+06	2231204	1.31661e+06	860356	368498	382465	354682	182853	498883	79828.7	507712	221911	454686	555932	476681	183248	254723	339761
B7ZAQ6;P0CG08	GPR89A;GPR89B	Golgi pH regulator A;Golgi pH regulator B	GPHRA_HUMAN;GPHRB_HUMAN	5760.91	Filtered	Filtered	Filtered	Filtered	Filtered	Filtered	Filtered	Filtered	Filtered	Filtered	Filtered	204025	221077	351142	332921	1970.35	Filtered	46621.1	11571.5	Filtered	Filtered	110901	106445	Filtered	Filtered	Filtered	Filtered	Filtered	Filtered	Filtered	Filtered	7891.31	Filtered	Filtered	Filtered	246747	17375.8	461911	304743	Filtered	Filtered	Filtered	Filtered	6902.91	14273
B7ZL25	VARS2	VARS2 protein	B7ZL25_HUMAN	Filtered	Filtered	Filtered	Filtered	Filtered	Filtered	Filtered	Filtered	Filtered	Filtered	Filtered	Filtered	8634.25	10561.7	38476.7	10064.1	NaN	NaN	NaN	Filtered	Filtered	Filtered	Filtered	Filtered	Filtered	Filtered	Filtered	Filtered	Filtered	NaN	Filtered	Filtered	Filtered	Filtered	Filtered	NaN	12430.6	NaN	NaN	28564.3	Filtered	NaN	Filtered	Filtered	Filtered	Filtered
B9A064;P0CF74;P0CG04;P0DOY2;P0DOY3	IGLL5;IGLC6;IGLC1;IGLC2;IGLC3	Immunoglobulin lambda-like polypeptide 5;Immunoglobulin lambda constant 6;Immunoglobulin lambda constant 1;Immunoglobulin lambda constant 2;Immunoglobulin lambda constant 3	IGLL5_HUMAN;IGLC6_HUMAN;IGLC1_HUMAN;IGLC2_HUMAN;IGLC3_HUMAN	Filtered	Filtered	Filtered	Filtered	Filtered	Filtered	Filtered	Filtered	Filtered	Filtered	Filtered	Filtered	Filtered	Filtered	Filtered	Filtered	Filtered	Filtered	Filtered	Filtered	Filtered	Filtered	Filtered	Filtered	Filtered	Filtered	Filtered	Filtered	Filtered	Filtered	Filtered	Filtered	Filtered	Filtered	Filtered	Filtered	Filtered	Filtered	Filtered	Filtered	Filtered	Filtered	Filtered	Filtered	Filtered	Filtered
C4AMC7;Q6VEQ5	WASH3P;WASH2P	Putative WAS protein family homolog 3;WAS protein family homolog 2	WASH3_HUMAN;WASH2_HUMAN	NaN	NaN	NaN	NaN	NaN	NaN	NaN	NaN	NaN	NaN	NaN	NaN	NaN	NaN	NaN	NaN	Filtered	Filtered	Filtered	Filtered	NaN	NaN	NaN	NaN	NaN	NaN	NaN	NaN	NaN	NaN	NaN	NaN	NaN	NaN	NaN	NaN	Filtered	Filtered	Filtered	NaN	Filtered	Filtered	Filtered	Filtered	NaN	NaN
C9J7I0	UMAD1	UBAP1-MVB12-associated (UMA)-domain containing protein 1	UMAD1_HUMAN	133775	146364	86965.7	52477.4	Filtered	6341.28	4569	Filtered	9948.83	13631.8	10374.4	2142.6	2906.89	2648.57	Filtered	Filtered	1346.14	1212.25	Filtered	Filtered	Filtered	Filtered	2034.36	Filtered	113339	150267	99522.4	48998.8	3132.55	6151.9	Filtered	1044.03	12862.8	11838.8	14533.7	4664.63	11196	Filtered	Filtered	Filtered	Filtered	Filtered	Filtered	Filtered	Filtered	Filtered
C9JLR9	C11orf95	Uncharacterized protein C11orf95	CK095_HUMAN	Filtered	Filtered	Filtered	Filtered	2503.85	Filtered	Filtered	Filtered	Filtered	Filtered	Filtered	Filtered	28033.6	Filtered	Filtered	5245.44	14369.6	Filtered	14831.5	Filtered	Filtered	Filtered	Filtered	Filtered	Filtered	Filtered	Filtered	Filtered	3826.8	Filtered	Filtered	Filtered	Filtered	Filtered	Filtered	2066.98	33736.6	Filtered	Filtered	Filtered	Filtered	Filtered	Filtered	Filtered	Filtered	Filtered
C9JLW8	MCRIP1	Mapk-regulated corepressor-interacting protein 1	MCRI1_HUMAN	146743	191157	251631	246651	196672	176725	50210.9	186100	6387.98	Filtered	6554.59	Filtered	Filtered	Filtered	Filtered	Filtered	Filtered	6784.44	Filtered	Filtered	22315.3	Filtered	20842.3	16062.6	32710.9	113924	70227	166835	57339.6	86910.3	19872.8	59966.8	Filtered	Filtered	57819.3	3000.07	Filtered	Filtered	Filtered	11571.9	Filtered	Filtered	Filtered	Filtered	15840.1	18597.2
E7ENX8		Uncharacterized protein (Fragment)	E7ENX8_HUMAN	Filtered	Filtered	Filtered	Filtered	Filtered	Filtered	Filtered	Filtered	Filtered	Filtered	Filtered	Filtered	NaN	NaN	NaN	NaN	Filtered	NaN	NaN	NaN	NaN	NaN	NaN	NaN	Filtered	Filtered	Filtered	Filtered	Filtered	Filtered	Filtered	NaN	NaN	NaN	NaN	NaN	NaN	NaN	NaN	NaN	Filtered	Filtered	Filtered	NaN	NaN	NaN
E7EQ34;O14653	;GOSR2	Uncharacterized protein;Golgi SNAP receptor complex member 2	E7EQ34_HUMAN;GOSR2_HUMAN	10841	19662.7	Filtered	4388.7	21978	36613	14077.5	18870.9	63469.9	55887	49770.9	46266.8	634588	505035	466348	302205	74747.1	72293.3	189178	113547	182734	106319	133607	76488.9	34436.8	30459.7	17705.1	7834.16	23757.5	60909.8	17466.3	20460.6	131452	143298	73558.7	18616.6	950259	28121	593824	273435	46075.6	60005	10957.5	Filtered	96021.2	62175.1
E7EVH7;Q07866	;KLC1	Uncharacterized protein;Kinesin light chain 1	E7EVH7_HUMAN;KLC1_HUMAN	416514	494194	553838	247152	30900.3	81335.1	37124.4	14234.4	28425.3	35673	15388.1	2707.22	15938.6	18213.6	17348.7	1271.42	20004.5	7262.29	18481.5	Filtered	15866.6	1342.93	16777.8	Filtered	350348	342675	403285	226385	19125	41982.2	15108.1	8923.82	5605.17	14884.2	14387.9	Filtered	24874.9	Filtered	22335.5	6012.4	1297.19	13736.4	Filtered	Filtered	19162.4	15400.4
E9PAV3	NACA	Nascent polypeptide-associated complex subunit alpha, muscle-specific form	NACAM_HUMAN	6701895	8690431	11246017	7314696	3.22873e+06	3187406	3.28534e+06	3.40376e+06	439085	575751	470735	157928	408509	357918	442076	291692	1.24711e+06	1.22034e+06	1.53467e+06	672879	456141	344600	453330	247642	4957028	5171363	5.63545e+06	5.35267e+06	2310867	4329517	3.57626e+06	3404689	312505	461939	725789	297274	301830	3711.79	435680	177203	554965	616226	828708	321946	313552	290382
E9PCH4;Q8TEU7	;RAPGEF6	Uncharacterized protein;Rap guanine nucleotide exchange factor 6	E9PCH4_HUMAN;RPGF6_HUMAN	45751	35287	71592	64739.2	24201.1	6682.73	11589.2	11396.9	Filtered	10726.8	Filtered	Filtered	Filtered	Filtered	Filtered	Filtered	48392.5	Filtered	111190	Filtered	14918.5	9842.44	31270.2	14838.8	95134.6	83340.9	21317.8	80495.3	Filtered	10214.9	Filtered	Filtered	Filtered	Filtered	Filtered	9807.61	Filtered	Filtered	Filtered	Filtered	20783.9	4549.1	Filtered	6836.92	10047.1	14000.2
E9PI62;Q9BT17	;MTG1	Mitochondrial GTPase 1;Mitochondrial ribosome-associated GTPase 1	E9PI62_HUMAN;MTG1_HUMAN	Filtered	Filtered	Filtered	Filtered	Filtered	Filtered	Filtered	Filtered	Filtered	Filtered	Filtered	Filtered	168317	145781	196023	129047	122279	123841	213208	91164	10442.9	10007.8	10942	6174.64	Filtered	Filtered	26108.7	Filtered	Filtered	Filtered	Filtered	Filtered	Filtered	Filtered	Filtered	Filtered	130919	7463	270248	91892.3	136160	154701	97174.5	66428	Filtered	18134.4
E9PL57	NEDD8-MDP1	NEDD8-MDP1 readthrough (Fragment)	E9PL57_HUMAN	NaN	NaN	NaN	NaN	NaN	NaN	NaN	NaN	NaN	NaN	NaN	Filtered	Filtered	NaN	NaN	Filtered	NaN	NaN	NaN	NaN	Filtered	Filtered	Filtered	Filtered	NaN	NaN	NaN	NaN	NaN	NaN	NaN	NaN	NaN	NaN	NaN	NaN	NaN	Filtered	NaN	Filtered	NaN	NaN	Filtered	Filtered	Filtered	Filtered
E9PLD3;E9PRG8	;C11orf98	Uncharacterized protein;Uncharacterized protein C11orf98	E9PLD3_HUMAN;CK098_HUMAN	557518	524975	707944	588648	631326	478798	381162	312102	24081	41281.4	27932.3	10506	293815	234173	326699	266904	96251.8	121184	162664	137265	389294	295450	554056	600452	360560	367464	3124.61	716786	170004	301767	323136	296812	89386.1	113391	138573	130367	227165	2294.13	229461	327938	115962	149798	Filtered	51505.6	1.43395e+06	2.1047e+06
E9PLN8;Q9BQB6	;VKORC1	Uncharacterized protein (Fragment);Vitamin K epoxide reductase complex subunit 1	E9PLN8_HUMAN;VKOR1_HUMAN	Filtered	Filtered	Filtered	Filtered	Filtered	Filtered	Filtered	Filtered	Filtered	Filtered	Filtered	Filtered	19114.4	10465.2	26029	Filtered	Filtered	Filtered	Filtered	Filtered	Filtered	Filtered	Filtered	Filtered	Filtered	Filtered	Filtered	Filtered	Filtered	Filtered	Filtered	Filtered	Filtered	Filtered	Filtered	Filtered	Filtered	Filtered	106285	Filtered	Filtered	Filtered	Filtered	Filtered	Filtered	Filtered
E9PR17;P13987	;CD59	Uncharacterized protein;CD59 glycoprotein	E9PR17_HUMAN;CD59_HUMAN	Filtered	Filtered	Filtered	Filtered	Filtered	Filtered	Filtered	Filtered	Filtered	Filtered	Filtered	Filtered	135529	68906.6	147431	147859	Filtered	Filtered	Filtered	Filtered	7941.27	3715.24	15092.2	16687	Filtered	Filtered	Filtered	Filtered	Filtered	Filtered	Filtered	Filtered	Filtered	Filtered	Filtered	Filtered	102699	2584.97	459551	51415.2	Filtered	10660.1	Filtered	Filtered	13382.9	20788.5
E9PSI1		Transmembrane 9 superfamily member	E9PSI1_HUMAN	NaN	NaN	NaN	NaN	NaN	NaN	NaN	NaN	NaN	NaN	NaN	NaN	NaN	NaN	NaN	NaN	NaN	NaN	NaN	Filtered	NaN	NaN	NaN	Filtered	NaN	NaN	NaN	NaN	NaN	NaN	NaN	NaN	NaN	NaN	NaN	NaN	NaN	NaN	NaN	NaN	NaN	NaN	NaN	NaN	NaN	NaN
ENSEMBL:ENSBTAP00000018574		taurus) 55 kDa protein		Filtered	Filtered	Filtered	Filtered	Filtered	Filtered	Filtered	Filtered	Filtered	Filtered	Filtered	Filtered	Filtered	Filtered	Filtered	Filtered	Filtered	Filtered	Filtered	Filtered	20533.8	11283.8	4695.8	7148.02	Filtered	Filtered	Filtered	Filtered	Filtered	Filtered	20382	Filtered	Filtered	Filtered	Filtered	Filtered	Filtered	Filtered	Filtered	Filtered	Filtered	Filtered	Filtered	Filtered	41350.9	4749.36
ENSEMBL:ENSBTAP00000024146		taurus) similar to alpha-2-macroglobulin isoform 1		Filtered	Filtered	97530.7	Filtered	78317.9	79024.2	Filtered	Filtered	13208	90615.4	Filtered	1874.1	37826	Filtered	Filtered	107857	Filtered	Filtered	Filtered	Filtered	Filtered	Filtered	Filtered	Filtered	388354	Filtered	Filtered	Filtered	Filtered	Filtered	Filtered	Filtered	47616.1	Filtered	Filtered	Filtered	Filtered	Filtered	Filtered	76162.1	Filtered	Filtered	Filtered	7448.59	Filtered	Filtered
ENSEMBL:ENSBTAP00000025008		taurus) hypothetical protein		1.07849e+06	1.29773e+06	1.5962e+06	1.1465e+06	88021.3	50651.3	219485	2.52541e+06	157532	414769	250632	99942.2	130932	972864	886738	2.07092e+06	180907	135860	345224	210153	149194	85641.9	254454	76256.9	941012	1.01143e+06	2.94592e+06	1.73999e+06	657258	890011	260360	113498	Filtered	288913	Filtered	541128	51765	49402.8	1.27699e+06	630133	51611.6	124282	220766	75645.6	8098.07	124504
ENSEMBL:ENSBTAP00000032840		taurus) similar to apolipoprotein B, partial		Filtered	Filtered	Filtered	Filtered	Filtered	Filtered	Filtered	Filtered	Filtered	Filtered	Filtered	Filtered	Filtered	Filtered	Filtered	Filtered	Filtered	Filtered	Filtered	Filtered	19730.8	Filtered	6231.48	11251.1	Filtered	Filtered	Filtered	Filtered	Filtered	Filtered	Filtered	Filtered	Filtered	Filtered	Filtered	Filtered	Filtered	Filtered	Filtered	17053	Filtered	Filtered	Filtered	Filtered	20833.4	8240.35
ENSEMBL:ENSBTAP00000034412		taurus) similar to C4b-binding protein alpha chain		Filtered	Filtered	Filtered	Filtered	Filtered	Filtered	Filtered	Filtered	Filtered	Filtered	2457.28	Filtered	Filtered	Filtered	Filtered	Filtered	Filtered	Filtered	Filtered	Filtered	Filtered	Filtered	Filtered	Filtered	Filtered	Filtered	Filtered	Filtered	Filtered	Filtered	Filtered	Filtered	Filtered	Filtered	Filtered	Filtered	Filtered	Filtered	Filtered	Filtered	Filtered	Filtered	Filtered	Filtered	Filtered	Filtered
F5H5P2;P12694	;BCKDHA	2-oxoisovalerate dehydrogenase subunit alpha;2-oxoisovalerate dehydrogenase subunit alpha, mitochondrial	F5H5P2_HUMAN;ODBA_HUMAN	Filtered	36916.3	Filtered	Filtered	Filtered	Filtered	4073.44	Filtered	5181.42	Filtered	4067.71	Filtered	175698	114989	274237	239442	27864.3	29950.6	86403.2	75429.9	Filtered	14157.9	Filtered	7565.93	Filtered	Filtered	Filtered	Filtered	Filtered	Filtered	Filtered	Filtered	2415.43	Filtered	Filtered	Filtered	156060	31923.4	310100	137858	10153.8	40199.2	10029.9	8053.3	Filtered	Filtered
F8VUJ3;Q8N4A0	POC1B-GALNT4;GALNT4	Polypeptide N-acetylgalactosaminyltransferase;Polypeptide N-acetylgalactosaminyltransferase 4	F8VUJ3_HUMAN;GALT4_HUMAN	Filtered	Filtered	Filtered	Filtered	Filtered	Filtered	Filtered	NaN	NaN	Filtered	Filtered	Filtered	35102.9	180005	202899	84109.9	19781.2	Filtered	NaN	25057.2	NaN	NaN	NaN	19002.4	Filtered	Filtered	Filtered	Filtered	Filtered	Filtered	Filtered	NaN	NaN	Filtered	NaN	NaN	259450	5293.48	NaN	107769	Filtered	Filtered	Filtered	Filtered	Filtered	Filtered
F8W031		Uncharacterized protein (Fragment)	F8W031_HUMAN	NaN	NaN	NaN	NaN	NaN	NaN	NaN	NaN	NaN	NaN	NaN	NaN	NaN	NaN	NaN	NaN	Filtered	Filtered	Filtered	Filtered	Filtered	Filtered	Filtered	Filtered	NaN	NaN	NaN	NaN	NaN	NaN	NaN	NaN	NaN	NaN	NaN	NaN	NaN	Filtered	NaN	NaN	Filtered	Filtered	Filtered	Filtered	NaN	Filtered
G3V325	ATP5MF-PTCD1	ATP5MF-PTCD1 readthrough	G3V325_HUMAN	Filtered	NaN	NaN	Filtered	NaN	NaN	NaN	1432.81	NaN	NaN	Filtered	Filtered	137338	123547	129822	65988.1	42412.4	21077.4	237860	68447.1	17853.3	2735.7	62111.8	NaN	Filtered	Filtered	Filtered	NaN	NaN	3638.73	NaN	NaN	2926.11	2552.38	NaN	NaN	138656	NaN	78057.1	79605.1	37725.3	64177.8	31957.3	NaN	17934.5	276244
G3V3G9		Uncharacterized protein	G3V3G9_HUMAN	NaN	Filtered	NaN	NaN	Filtered	Filtered	Filtered	Filtered	Filtered	Filtered	Filtered	NaN	Filtered	Filtered	NaN	Filtered	Filtered	Filtered	Filtered	Filtered	Filtered	Filtered	Filtered	Filtered	Filtered	Filtered	Filtered	Filtered	Filtered	NaN	Filtered	Filtered	Filtered	Filtered	Filtered	Filtered	Filtered	Filtered	Filtered	Filtered	Filtered	Filtered	Filtered	Filtered	Filtered	Filtered
G3V4G9;P07902	;GALT	Uncharacterized protein (Fragment);Galactose-1-phosphate uridylyltransferase	G3V4G9_HUMAN;GALT_HUMAN	44032.6	46899.5	39541	24547	Filtered	Filtered	Filtered	Filtered	Filtered	Filtered	Filtered	Filtered	Filtered	Filtered	Filtered	Filtered	Filtered	Filtered	Filtered	Filtered	Filtered	Filtered	Filtered	Filtered	33904.9	30213.9	36506.2	23611.7	Filtered	Filtered	Filtered	Filtered	Filtered	Filtered	Filtered	Filtered	Filtered	Filtered	Filtered	Filtered	Filtered	Filtered	Filtered	Filtered	Filtered	Filtered
G5E9Z4;Q8TCG2	PI4K2B	Phosphatidylinositol 4-kinase type 2-beta	G5E9Z4_HUMAN;P4K2B_HUMAN	Filtered	Filtered	Filtered	Filtered	11929.8	7381.03	Filtered	20347	118231	103513	101771	Filtered	113550	89156.1	141255	251976	Filtered	Filtered	Filtered	Filtered	276177	Filtered	299860	579293	Filtered	Filtered	Filtered	Filtered	Filtered	11137.6	Filtered	Filtered	Filtered	Filtered	Filtered	Filtered	61586.5	27676.6	67778.7	106279	Filtered	Filtered	Filtered	8408.61	Filtered	401550
H0Y3Z8;Q08334	;IL10RB	Uncharacterized protein (Fragment);Interleukin-10 receptor subunit beta	H0Y3Z8_HUMAN;I10R2_HUMAN	Filtered	Filtered	Filtered	Filtered	Filtered	Filtered	Filtered	Filtered	Filtered	Filtered	Filtered	Filtered	59320.5	43703.3	56025.6	80819.1	Filtered	Filtered	Filtered	Filtered	Filtered	Filtered	Filtered	Filtered	Filtered	Filtered	Filtered	Filtered	Filtered	Filtered	Filtered	Filtered	Filtered	Filtered	Filtered	16047.8	99850.4	Filtered	Filtered	42373.3	Filtered	Filtered	Filtered	Filtered	Filtered	Filtered
H0Y626;O95361	;TRIM16	Uncharacterized protein;Tripartite motif-containing protein 16	H0Y626_HUMAN;TRI16_HUMAN	217168	146892	191184	111375	Filtered	Filtered	Filtered	Filtered	Filtered	Filtered	Filtered	Filtered	Filtered	Filtered	Filtered	Filtered	Filtered	Filtered	Filtered	Filtered	Filtered	Filtered	Filtered	Filtered	99494.3	112608	Filtered	113109	Filtered	Filtered	Filtered	3260.99	Filtered	Filtered	Filtered	Filtered	Filtered	Filtered	Filtered	Filtered	Filtered	Filtered	Filtered	Filtered	Filtered	2384.69
H0YHG0		Uncharacterized protein (Fragment)	H0YHG0_HUMAN	NaN	NaN	NaN	NaN	NaN	NaN	NaN	NaN	NaN	NaN	NaN	NaN	NaN	NaN	NaN	NaN	NaN	NaN	NaN	NaN	NaN	NaN	NaN	NaN	NaN	NaN	NaN	NaN	NaN	NaN	NaN	NaN	NaN	NaN	NaN	NaN	NaN	NaN	NaN	NaN	NaN	NaN	NaN	NaN	NaN	NaN
H0YIV9		Uncharacterized protein (Fragment)	H0YIV9_HUMAN	Filtered	Filtered	Filtered	Filtered	Filtered	NaN	Filtered	Filtered	NaN	Filtered	Filtered	NaN	NaN	NaN	NaN	NaN	Filtered	Filtered	NaN	Filtered	NaN	NaN	NaN	NaN	Filtered	Filtered	Filtered	Filtered	Filtered	Filtered	Filtered	Filtered	Filtered	Filtered	NaN	Filtered	NaN	NaN	NaN	NaN	Filtered	Filtered	Filtered	Filtered	NaN	NaN
H3BN57;Q8TDH9	BLOC1S5-TXNDC5;BLOC1S5	BLOC1S5-TXNDC5 readthrough (NMD candidate) (Fragment);Biogenesis of lysosome-related organelles complex 1 subunit 5	H3BN57_HUMAN;BL1S5_HUMAN	Filtered	5128	53223.1	Filtered	Filtered	Filtered	Filtered	Filtered	Filtered	33586.8	Filtered	19539.9	Filtered	Filtered	Filtered	Filtered	Filtered	Filtered	Filtered	Filtered	Filtered	Filtered	Filtered	Filtered	Filtered	Filtered	Filtered	Filtered	Filtered	Filtered	Filtered	Filtered	Filtered	Filtered	Filtered	Filtered	Filtered	Filtered	Filtered	Filtered	Filtered	Filtered	Filtered	Filtered	Filtered	Filtered
H3BN98		Uncharacterized protein (Fragment)	H3BN98_HUMAN	NaN	NaN	NaN	NaN	NaN	NaN	NaN	NaN	NaN	NaN	NaN	NaN	NaN	NaN	NaN	NaN	NaN	NaN	NaN	NaN	NaN	NaN	NaN	NaN	NaN	NaN	NaN	NaN	NaN	NaN	NaN	NaN	NaN	NaN	NaN	NaN	NaN	NaN	NaN	NaN	NaN	NaN	NaN	NaN	NaN	NaN
H3BNC9;P08708	;RPS17	Uncharacterized protein;40S ribosomal protein S17	H3BNC9_HUMAN;RS17_HUMAN	1.10091e+06	1.05096e+06	1.05787e+06	1.48274e+06	990143	1085205	647281	749862	97385.5	154635	86600.2	52518.1	336447	368562	464135	382630	87891.1	140629	151780	354926	636773	449871	501525	357265	942460	779525	92626.2	516113	933340	1.56266e+06	338532	967716	224974	275667	112126	107000	518529	97221.4	263495	334403	118565	107904	34020.9	30589.3	415202	375221
H3BP13;Q9UL33	TRAPPC2L	Trafficking protein particle complex subunit 2-like protein	H3BP13_HUMAN;TPC2L_HUMAN	81215.8	113993	143875	122422	70115.9	65176.8	48152	54967.5	17841.7	22349.6	9925.16	Filtered	Filtered	Filtered	35688.7	51709.6	Filtered	Filtered	16453.5	Filtered	Filtered	Filtered	Filtered	Filtered	84502.3	83304.9	Filtered	152295	24560.6	44810.8	40194.1	26371.6	Filtered	Filtered	Filtered	20434.3	Filtered	Filtered	46204.2	19820.5	Filtered	Filtered	Filtered	Filtered	Filtered	8937.77
H3BQ06;Q9ULP9	;TBC1D24	Uncharacterized protein;TBC1 domain family member 24	H3BQ06_HUMAN;TBC24_HUMAN	165452	27404.5	55346.3	37048.1	Filtered	Filtered	Filtered	Filtered	Filtered	Filtered	Filtered	Filtered	Filtered	Filtered	Filtered	Filtered	Filtered	Filtered	Filtered	Filtered	Filtered	Filtered	Filtered	Filtered	Filtered	24972.9	47569.6	36121.2	Filtered	Filtered	Filtered	Filtered	Filtered	Filtered	Filtered	Filtered	Filtered	Filtered	Filtered	Filtered	Filtered	Filtered	Filtered	Filtered	Filtered	Filtered
H3BQZ7;Q1KMD3	HNRNPUL2-BSCL2;HNRNPUL2	HCG2044799;Heterogeneous nuclear ribonucleoprotein U-like protein 2	H3BQZ7_HUMAN;HNRL2_HUMAN	182286	478437	174933	174717	129703	82550.6	218177	155612	114078	131021	54740.6	Filtered	344227	268050	195826	181978	347223	405016	1.34109e+06	1.29187e+06	730021	245096	320340	472713	486951	203935	19254.4	265834	231156	454322	207915	435177	107108	148822	147146	168025	148761	Filtered	87334.7	162463	158032	217116	61041.6	98831.5	340874	389262
H3BRW5;O14521	;SDHD	Succinate dehydrogenase [ubiquinone] cytochrome b small subunit;Succinate dehydrogenase [ubiquinone] cytochrome b small subunit, mitochondrial	H3BRW5_HUMAN;DHSD_HUMAN	Filtered	Filtered	Filtered	Filtered	Filtered	Filtered	Filtered	Filtered	Filtered	Filtered	Filtered	Filtered	40499.1	43214.5	58115	25520.1	Filtered	Filtered	Filtered	Filtered	Filtered	Filtered	Filtered	Filtered	Filtered	Filtered	Filtered	Filtered	Filtered	Filtered	Filtered	Filtered	Filtered	Filtered	Filtered	Filtered	50296.1	Filtered	Filtered	25608.5	Filtered	Filtered	Filtered	Filtered	Filtered	Filtered
H3BU86;O14662	STX16-NPEPL1;STX16	STX16-NPEPL1 readthrough (NMD candidate);Syntaxin-16	H3BU86_HUMAN;STX16_HUMAN	8871.56	Filtered	Filtered	Filtered	18355.1	12341.2	Filtered	18615.6	7014.89	9505.55	7174.76	11026.7	169411	123910	231455	221905	6956.18	10296.7	9710	38718.8	14410.8	10709.2	25235.3	15797.4	17201.3	10713.7	Filtered	Filtered	26349.8	33190.5	Filtered	13825.4	24798	41269.4	Filtered	14650.1	191986	40298.6	45368.2	138078	9422.55	5277.9	Filtered	3261.78	13751.2	2572.83
H3BUS1;Q8N2H4	SYS1-DBNDD2;SYS1	SYS1-DBNDD2 readthrough (NMD candidate);Protein SYS1 homolog	H3BUS1_HUMAN;SYS1_HUMAN	Filtered	Filtered	Filtered	Filtered	Filtered	Filtered	Filtered	Filtered	Filtered	Filtered	Filtered	Filtered	34473.4	33702.8	Filtered	41036.7	Filtered	Filtered	Filtered	Filtered	Filtered	Filtered	Filtered	Filtered	Filtered	Filtered	Filtered	Filtered	Filtered	Filtered	Filtered	Filtered	Filtered	Filtered	Filtered	Filtered	47699.6	Filtered	Filtered	23923	Filtered	Filtered	Filtered	Filtered	Filtered	Filtered
H6UMI1;O95166	GABARAP	GABARAP-a;Gamma-aminobutyric acid receptor-associated protein	H6UMI1_HUMAN;GBRAP_HUMAN	21128.4	Filtered	26569.5	11145.1	5345.74	7124.21	12331	7047.38	1620.51	Filtered	5862.32	Filtered	Filtered	Filtered	Filtered	Filtered	Filtered	Filtered	4583.3	Filtered	Filtered	Filtered	4606.28	Filtered	21000.8	23888.6	34339.8	7595.31	1776.6	Filtered	8362.22	4347.62	3281.99	Filtered	4551.32	Filtered	Filtered	Filtered	Filtered	Filtered	Filtered	3725.31	Filtered	1380.99	Filtered	Filtered
H7BYZ3;P63098	;PPP3R1	Uncharacterized protein;Calcineurin subunit B type 1	H7BYZ3_HUMAN;CANB1_HUMAN	565348	597533	947764	675066	342802	74504	122712	176370	153071	203867	129733	43179.8	NaN	26162.5	25033.9	12417.2	13464.5	16213.8	15360.4	Filtered	31094.5	30025	16816.4	16919.3	636499	757858	459198	985569	67438.7	106992	152166	203961	91569.7	87410.5	215507	82735.2	44215.4	Filtered	107874	Filtered	15090.5	8569.03	Filtered	5545.8	43137.6	53313.2
H7BZ11;P83881;Q969Q0	RPL36A-HNRNPH2;RPL36A;RPL36AL	RPL36A-HNRNPH2 readthrough;60S ribosomal protein L36a;60S ribosomal protein L36a-like	H7BZ11_HUMAN;RL36A_HUMAN;RL36L_HUMAN	Filtered	Filtered	Filtered	Filtered	6349.32	Filtered	8215.42	Filtered	Filtered	Filtered	Filtered	Filtered	Filtered	Filtered	Filtered	Filtered	Filtered	Filtered	Filtered	Filtered	Filtered	Filtered	Filtered	Filtered	Filtered	Filtered	Filtered	Filtered	5248.65	16117.1	17181.6	9270.8	Filtered	Filtered	Filtered	Filtered	Filtered	Filtered	Filtered	Filtered	Filtered	Filtered	Filtered	Filtered	Filtered	Filtered
H7C0S8;O75575	;CRCP	Uncharacterized protein (Fragment);DNA-directed RNA polymerase III subunit RPC9	H7C0S8_HUMAN;RPC9_HUMAN	18941.9	15512.3	15423.1	6272.59	Filtered	1634.09	Filtered	Filtered	Filtered	Filtered	Filtered	Filtered	4283.96	2383.11	3082.2	4685.91	Filtered	Filtered	Filtered	Filtered	Filtered	Filtered	Filtered	Filtered	31631.8	47239.1	34607.4	17984.3	Filtered	Filtered	Filtered	Filtered	Filtered	Filtered	Filtered	Filtered	Filtered	Filtered	Filtered	Filtered	Filtered	Filtered	Filtered	Filtered	Filtered	Filtered
H-INV:HIT000292931		Gene_Symbol=- Similar to Keratin, type II cytoskeletal 8		Filtered	Filtered	Filtered	Filtered	Filtered	Filtered	Filtered	Filtered	Filtered	Filtered	Filtered	Filtered	Filtered	Filtered	Filtered	Filtered	28189.1	Filtered	Filtered	Filtered	7543.52	9900.44	33488.2	7363.82	Filtered	Filtered	Filtered	Filtered	Filtered	Filtered	Filtered	Filtered	Filtered	Filtered	Filtered	Filtered	Filtered	Filtered	Filtered	Filtered	Filtered	Filtered	Filtered	Filtered	11334.2	19304.1
I3L0A0	TMEM189-UBE2V1	HCG2044781	I3L0A0_HUMAN	NaN	NaN	NaN	NaN	NaN	NaN	NaN	NaN	NaN	NaN	NaN	NaN	NaN	NaN	NaN	NaN	NaN	NaN	NaN	NaN	NaN	NaN	NaN	NaN	NaN	NaN	NaN	NaN	NaN	NaN	NaN	NaN	NaN	NaN	NaN	NaN	NaN	NaN	NaN	NaN	NaN	NaN	NaN	NaN	NaN	NaN
I3L0E3;Q9Y2R5	hCG_1984214;MRPS17	HCG1984214, isoform CRA_a;28S ribosomal protein S17, mitochondrial	I3L0E3_HUMAN;RT17_HUMAN	Filtered	Filtered	Filtered	Filtered	37190.8	15840.8	21957.4	28345.3	18281.8	12483.3	10731.1	7120.56	3356039	1.86261e+06	2947825	3.61519e+06	160075	139540	266738	352553	149656	105776	177423	41926.2	Filtered	Filtered	Filtered	Filtered	Filtered	29637.1	Filtered	33247.2	67239.1	41745.2	18489.8	61209	4.0592e+06	338013	908167	1.72208e+06	121748	211749	Filtered	64189.4	78993.4	57198.1
I3L4J1;Q9UN37	;VPS4A	Uncharacterized protein (Fragment);Vacuolar protein sorting-associated protein 4A	I3L4J1_HUMAN;VPS4A_HUMAN	636556	432521	736797	615116	51060	32953.9	Filtered	64811.5	19720.3	24469.8	Filtered	12206.2	Filtered	24838.9	38501.4	Filtered	Filtered	Filtered	Filtered	Filtered	32046.7	23240.2	35644.2	42947.1	326065	449636	25021.7	584562	63373.8	96798.8	13391.4	94634.9	25337	34509.1	50483.5	31792.8	57845.6	Filtered	Filtered	70615	Filtered	19278.9	Filtered	Filtered	82243.4	69984.8
I3L521		Uncharacterized protein (Fragment)	I3L521_HUMAN	21530.1	25816.8	25735.9	11151.7	NaN	4556.88	NaN	NaN	NaN	NaN	NaN	Filtered	NaN	NaN	8618.44	4274.18	Filtered	NaN	NaN	NaN	4778.96	3240.6	3964.56	2393.32	22871.1	17302.8	20850	NaN	NaN	4151.59	NaN	NaN	1841.3	NaN	3903.38	NaN	NaN	Filtered	4852.66	NaN	NaN	NaN	Filtered	Filtered	18309.7	25953
J3KQ70;Q9C086	INO80B-WBP1;INO80B	HCG2039827, isoform CRA_e;INO80 complex subunit B	J3KQ70_HUMAN;IN80B_HUMAN	Filtered	Filtered	Filtered	Filtered	Filtered	Filtered	Filtered	Filtered	Filtered	Filtered	Filtered	Filtered	Filtered	Filtered	Filtered	Filtered	Filtered	Filtered	Filtered	Filtered	Filtered	Filtered	Filtered	Filtered	Filtered	Filtered	Filtered	Filtered	Filtered	Filtered	Filtered	Filtered	Filtered	Filtered	Filtered	Filtered	Filtered	Filtered	Filtered	Filtered	Filtered	5374.4	Filtered	Filtered	Filtered	Filtered
J3QQQ9;P61254	;RPL26	Uncharacterized protein;60S ribosomal protein L26	J3QQQ9_HUMAN;RL26_HUMAN	NaN	NaN	NaN	NaN	NaN	NaN	NaN	NaN	NaN	NaN	NaN	NaN	NaN	NaN	NaN	NaN	NaN	NaN	NaN	NaN	NaN	NaN	NaN	NaN	NaN	NaN	NaN	NaN	NaN	NaN	NaN	NaN	NaN	NaN	NaN	NaN	NaN	NaN	NaN	2015.31	NaN	NaN	NaN	5213.17	NaN	NaN
K7EMT4;Q86Y39	;NDUFA11	Uncharacterized protein (Fragment);NADH dehydrogenase [ubiquinone] 1 alpha subcomplex subunit 11	K7EMT4_HUMAN;NDUAB_HUMAN	Filtered	Filtered	Filtered	Filtered	Filtered	Filtered	Filtered	Filtered	Filtered	Filtered	Filtered	Filtered	598865	694021	365707	318728	165907	162138	210210	293739	159706	118345	143164	152307	Filtered	Filtered	Filtered	Filtered	Filtered	Filtered	Filtered	Filtered	Filtered	Filtered	Filtered	Filtered	722480	116317	Filtered	375203	216438	255103	Filtered	46081.8	110336	91625.7
K7EQG2		Uncharacterized protein (Fragment)	K7EQG2_HUMAN	Filtered	Filtered	11536.2	16983.9	164519	101810	125715	131356	32610.1	44940.8	31848.8	11766	22500.3	18242.7	47008.2	20937.8	2300.25	4362.56	165238	70849.4	84085.1	65503.2	107491	58647.2	18457.7	26375.2	Filtered	21781.9	65431.4	95854.2	74865	100097	64285.9	105599	179123	111889	28341.9	Filtered	27777.2	29660.1	11508.4	33246.8	Filtered	Filtered	51658.9	65810.5
K7ERE1;Q8N2U0	TMEM256-PLSCR3;TMEM256	TMEM256-PLSCR3 readthrough (NMD candidate);Transmembrane protein 256	K7ERE1_HUMAN;TM256_HUMAN	Filtered	Filtered	Filtered	Filtered	Filtered	Filtered	Filtered	Filtered	Filtered	Filtered	Filtered	Filtered	132199	118530	228403	274578	Filtered	Filtered	Filtered	13623.1	Filtered	Filtered	Filtered	Filtered	Filtered	Filtered	Filtered	Filtered	Filtered	Filtered	Filtered	Filtered	Filtered	Filtered	Filtered	Filtered	210810	3248.36	51341.4	146910	7821.13	Filtered	Filtered	6932.82	Filtered	Filtered
L0R819	ASDURF	ASNSD1 upstream open reading frame protein	ASURF_HUMAN	Filtered	Filtered	140321	138746	59489.8	51324.8	Filtered	26150.2	Filtered	Filtered	Filtered	Filtered	Filtered	Filtered	Filtered	Filtered	Filtered	Filtered	Filtered	Filtered	Filtered	Filtered	Filtered	Filtered	Filtered	190693	154976	104196	14886.4	29895.4	Filtered	Filtered	Filtered	Filtered	Filtered	Filtered	Filtered	Filtered	Filtered	Filtered	Filtered	Filtered	Filtered	Filtered	Filtered	Filtered
L7N2F9;P63027	;VAMP2	Uncharacterized protein (Fragment);Vesicle-associated membrane protein 2	L7N2F9_HUMAN;VAMP2_HUMAN	NaN	NaN	Filtered	Filtered	52127.4	37133.6	9276.34	22437.8	35948.1	42086.3	27554.1	17853.6	414611	356430	332749	157752	10890.2	NaN	NaN	NaN	36717.7	16963.8	34440	NaN	12610.6	8410.83	Filtered	NaN	69897.9	84363.6	12131.9	53427.7	86759.2	81286.5	74422	34301.3	416880	8414.64	106848	104401	15507.9	8503.12	Filtered	Filtered	19411.6	16372.6
M0QYT0		Uncharacterized protein (Fragment)	M0QYT0_HUMAN	NaN	NaN	NaN	NaN	NaN	NaN	NaN	NaN	NaN	NaN	NaN	NaN	NaN	NaN	NaN	NaN	NaN	NaN	NaN	NaN	NaN	NaN	NaN	NaN	NaN	NaN	NaN	NaN	NaN	NaN	NaN	NaN	NaN	NaN	NaN	NaN	NaN	NaN	NaN	NaN	NaN	NaN	NaN	NaN	NaN	NaN
M0QZD8	LOC400499	Uncharacterized protein	M0QZD8_HUMAN	Filtered	Filtered	Filtered	Filtered	Filtered	1413.59	Filtered	Filtered	5397.29	9833.28	Filtered	Filtered	7065.62	Filtered	Filtered	Filtered	90766	62474	Filtered	90046.5	275934	196378	87326.2	48330.2	Filtered	Filtered	Filtered	Filtered	Filtered	Filtered	Filtered	Filtered	Filtered	Filtered	Filtered	Filtered	51688.1	1533.4	Filtered	86213.8	105000	94465.2	Filtered	26908.2	182901	251693
M0R3H8		Uncharacterized protein (Fragment)	M0R3H8_HUMAN	NaN	NaN	NaN	NaN	NaN	NaN	NaN	NaN	Filtered	NaN	NaN	Filtered	NaN	NaN	NaN	Filtered	NaN	NaN	NaN	NaN	NaN	NaN	NaN	NaN	NaN	NaN	Filtered	NaN	NaN	NaN	NaN	NaN	NaN	NaN	NaN	NaN	NaN	Filtered	Filtered	NaN	NaN	Filtered	Filtered	Filtered	NaN	NaN
O00115	DNASE2	Deoxyribonuclease-2-alpha	DNS2A_HUMAN	172443	215719	285908	120132	Filtered	13802.2	19476.1	Filtered	86170.8	88102.8	143377	57471.9	45285.5	43917.5	64199.9	70245.5	Filtered	Filtered	Filtered	Filtered	Filtered	Filtered	10768.9	Filtered	100917	156032	206669	115936	12529.6	Filtered	15869.9	Filtered	100001	133485	189429	51498.2	131324	Filtered	154906	38839.1	Filtered	Filtered	Filtered	Filtered	16723.9	Filtered
O00116	AGPS	Alkyldihydroxyacetonephosphate synthase, peroxisomal	ADAS_HUMAN	122305	Filtered	22803.3	29615.7	9026.05	12839.9	66255.8	34255.6	1.48315e+06	1.41756e+06	578044	127098	1.68435e+06	1.23538e+06	1.90674e+06	1153143	281484	336122	442161	288754	308982	191665	404700	338539	172796	Filtered	49471.5	119931	67813.3	80173.8	24775.8	26793.2	2.58541e+06	3463044	2.4147e+06	1.75037e+06	983782	40017.7	1.13092e+06	406782	149767	204658	61855.7	58678.3	209834	183652
O00124	UBXN8	UBX domain-containing protein 8	UBXN8_HUMAN	Filtered	Filtered	Filtered	Filtered	Filtered	Filtered	Filtered	Filtered	Filtered	Filtered	Filtered	Filtered	30633.6	22230.1	15976.6	11267.8	Filtered	Filtered	Filtered	Filtered	Filtered	Filtered	Filtered	Filtered	Filtered	Filtered	Filtered	Filtered	Filtered	Filtered	Filtered	Filtered	Filtered	Filtered	Filtered	Filtered	13126.1	Filtered	11594.6	2830.12	Filtered	Filtered	Filtered	Filtered	Filtered	Filtered
O00139	KIF2A	Kinesin-like protein KIF2A	KIF2A_HUMAN	311991	336311	539023	503631	1.07723e+06	716227	701949	787613	13882.9	31428.9	Filtered	10759.7	152575	107518	125435	175000	440652	469688	858982	951823	127223	83842.5	102489	126732	469712	490223	57849.2	648042	225355	376876	1.10956e+06	338308	123676	179897	30347.6	146163	66335.9	Filtered	Filtered	91466	138975	204440	26913.3	153944	157257	122831
O00142	TK2	Thymidine kinase 2, mitochondrial	KITM_HUMAN	Filtered	Filtered	Filtered	Filtered	Filtered	Filtered	60818.1	42556.9	Filtered	Filtered	Filtered	Filtered	391766	325728	561541	640914	Filtered	30965	6851.47	7232.73	Filtered	3245.45	Filtered	282575	Filtered	Filtered	Filtered	Filtered	Filtered	Filtered	Filtered	46829.3	Filtered	Filtered	Filtered	Filtered	418115	Filtered	345605	373821	26573.1	Filtered	Filtered	10489.8	15799.2	Filtered
O00148	DDX39A	ATP-dependent RNA helicase DDX39A	DX39A_HUMAN	2.0704e+06	2582600	2708527	1.88537e+06	5351547	3329505	4992924	1.11934e+06	293179	303919	171611	86816.6	892155	226658	1.1033e+06	1.04125e+06	1.29609e+06	3.46111e+06	2.1537e+06	2.42382e+06	1944830	720429	558518	643348	2187766	1.88152e+06	NaN	2.44222e+06	2.81402e+06	3.27936e+06	35647.3	2.98932e+06	1.25668e+06	1.8912e+06	14368.9	232724	1.09921e+06	129116	10629.8	819530	4049020	1468865	62147.3	842916	1.38695e+06	986750
O00151	PDLIM1	PDZ and LIM domain protein 1	PDLI1_HUMAN	38668.7	57580.3	77199.8	25873.8	Filtered	Filtered	Filtered	Filtered	Filtered	Filtered	Filtered	Filtered	Filtered	Filtered	Filtered	Filtered	Filtered	Filtered	Filtered	Filtered	Filtered	Filtered	Filtered	Filtered	21925.6	60628.2	35489	26632.3	Filtered	Filtered	Filtered	Filtered	Filtered	Filtered	Filtered	Filtered	Filtered	Filtered	Filtered	Filtered	Filtered	Filtered	Filtered	Filtered	Filtered	Filtered
O00154	ACOT7	Cytosolic acyl coenzyme A thioester hydrolase	BACH_HUMAN	8022530	8.12011e+06	12208122	8081835	137701	154966	235694	207680	127421	180003	123216	72321.1	199180	177748	306482	169189	66314.5	76011.5	68533.7	61670.5	118359	114641	117208	106934	6.77522e+06	5767236	986242	8604533	113668	201738	Filtered	98373.5	131027	125165	138909	130019	335442	Filtered	370890	226846	97634.3	86990.9	Filtered	76618	213070	218371
O00159	MYO1C	Unconventional myosin-Ic	MYO1C_HUMAN	691674	624040	735184	428817	544962	438532	562299	726343	535695	537848	170847	66145	327549	244093	310705	278863	833924	871825	1391026	1.80828e+06	1.81099e+06	953397	1.97299e+06	3.17535e+06	1.61149e+06	1.33834e+06	263782	1.07726e+06	443988	669388	1.27116e+06	622863	289974	423255	376773	314516	594118	52436.4	540074	453811	499739	801991	217857	523275	718048	681191
O00160	MYO1F	Unconventional myosin-If	MYO1F_HUMAN	NaN	NaN	NaN	Filtered	17264.1	Filtered	11864.4	Filtered	Filtered	Filtered	Filtered	Filtered	13597.9	Filtered	Filtered	Filtered	Filtered	26792.9	39537.6	20000.2	Filtered	Filtered	Filtered	Filtered	NaN	Filtered	Filtered	Filtered	Filtered	17453	Filtered	10939.9	Filtered	Filtered	Filtered	Filtered	Filtered	Filtered	Filtered	4409.44	23322.8	22970.3	Filtered	2650.01	9611.69	6335.6
O00161	SNAP23	Synaptosomal-associated protein 23	SNP23_HUMAN	94284.3	87235.5	95267.4	110306	28276.8	30487.1	77787.2	67758.5	118010	112439	116291	102207	2.03228e+06	1.66839e+06	2.55321e+06	2.38198e+06	28041.2	16479.9	47075	Filtered	207965	138052	359459	318986	97855.8	294478	6288.36	103087	77778.3	147654	4229.68	91192.4	153375	168442	230169	127430	1.70122e+06	109444	1.25215e+06	1.17621e+06	49338.7	70532.5	Filtered	10708.4	176090	193944
O00165	HAX1	HCLS1-associated protein X-1	HAX1_HUMAN	Filtered	Filtered	Filtered	Filtered	Filtered	Filtered	13918.5	Filtered	158077	94510.1	173466	104291	562838	451287	692891	880046	Filtered	Filtered	Filtered	Filtered	Filtered	Filtered	Filtered	16543.1	Filtered	Filtered	Filtered	Filtered	7830.22	Filtered	Filtered	Filtered	368692	521668	377567	347347	412700	77238.1	334988	257336	Filtered	3953.02	Filtered	843.949	1219.98	Filtered
O00170	AIP	AH receptor-interacting protein	AIP_HUMAN	1607493	1.34607e+06	894740	1.3293e+06	54972	67079.2	72979.7	52479.2	57859.3	71594.7	68081.1	40693.7	52687.4	48201.6	49954.6	52652.5	52229.6	54636.2	14808.3	16266.6	56745.1	62358.8	44830.8	31617.3	811359	862740	800732	1.48575e+06	50908.1	67856	53640.8	45570.5	79616.4	66458.1	61801.4	71658.8	47705.2	Filtered	53863.2	45496.9	117889	56899	44707.8	48780.1	110526	51340.8
O00178	GTPBP1	GTP-binding protein 1	GTPB1_HUMAN	495263	475284	677973	395729	193341	143969	187215	233705	5083.07	12316	Filtered	Filtered	4918.27	Filtered	Filtered	11500.9	19384.3	23621.9	82658.8	48432.4	20564.1	13132	25951.1	12265.3	452418	408080	191352	679084	51654	92494.4	54827.4	94889.1	5882.29	22869.9	8166.64	11324.2	Filtered	Filtered	8245.3	19733.4	25738.1	32850.3	23416.7	17286.5	30308.5	31658.5
O00186	STXBP3	Syntaxin-binding protein 3	STXB3_HUMAN	16536.4	26030.9	55224.3	42058	170276	82943.3	103184	140258	26140.9	17812.6	Filtered	Filtered	417732	350129	728656	684560	69765.4	53480.9	112516	120374	27331.8	20095.9	61878.5	75002	17722.9	29912.1	Filtered	Filtered	117207	163851	12075.5	102818	115182	159920	57895.7	101030	358615	66396.2	324792	345668	82870.7	119046	21261.7	78125.3	29446	66299.9
O00189	AP4M1	AP-4 complex subunit mu-1	AP4M1_HUMAN	Filtered	Filtered	Filtered	Filtered	66770.7	39544.8	Filtered	32506	21552.4	19475.1	Filtered	Filtered	Filtered	24004.2	69489.7	Filtered	Filtered	Filtered	Filtered	Filtered	Filtered	Filtered	Filtered	Filtered	Filtered	Filtered	Filtered	Filtered	Filtered	Filtered	Filtered	Filtered	Filtered	Filtered	Filtered	Filtered	Filtered	Filtered	Filtered	Filtered	Filtered	Filtered	Filtered	Filtered	Filtered	Filtered
O00192	ARVCF	Armadillo repeat protein deleted in velo-cardio-facial syndrome	ARVC_HUMAN	125520	74788.5	145421	113005	88265.1	66362.3	50495.3	31602.8	211078	203830	44267.8	Filtered	736469	582886	989481	894212	178010	59818.5	257978	154913	259821	164574	206929	264684	119303	113526	81005.3	54244.1	35844	59329.8	233019	36841	107472	247418	26265.7	73347.8	760588	100250	874758	486214	133862	167104	Filtered	15671.9	337973	212568
O00193	SMAP	Small acidic protein	SMAP_HUMAN	261545	233043	205120	158931	11883.5	10391.8	11414.3	4848.92	3519.31	4784.89	1905.06	Filtered	10506.3	5509.73	3889	1491.58	8172.73	6935.41	15211.5	5000.61	4158.56	Filtered	2725.33	Filtered	294981	433608	295561	142323	6287.98	6700.13	4751.89	4167.82	3491.22	4794.41	5816.62	Filtered	2652.7	Filtered	Filtered	Filtered	2430.38	2238.55	Filtered	Filtered	Filtered	Filtered
O00194	RAB27B	Ras-related protein Rab-27B	RB27B_HUMAN	Filtered	Filtered	Filtered	Filtered	Filtered	Filtered	NaN	Filtered	NaN	Filtered	NaN	NaN	7699.21	7485.13	NaN	NaN	NaN	NaN	NaN	NaN	NaN	NaN	NaN	NaN	Filtered	Filtered	Filtered	Filtered	Filtered	Filtered	Filtered	NaN	NaN	NaN	Filtered	NaN	13374.5	NaN	Filtered	NaN	Filtered	NaN	Filtered	Filtered	NaN	Filtered
O00203	AP3B1	AP-3 complex subunit beta-1	AP3B1_HUMAN	1140995	1132673	1.14017e+06	1.19676e+06	448429	399076	409643	533722	95524.2	116274	73398.2	29025.4	150118	139001	231669	196115	133176	145379	479065	212744	218173	180211	160817	130132	1.15419e+06	873778	433241	1.44836e+06	184835	330228	198154	268041	104041	133862	104144	129494	133770	Filtered	133117	97268.9	169794	249822	69799.2	145634	126352	203173
O00213	APBB1	Amyloid-beta A4 precursor protein-binding family B member 1	APBB1_HUMAN	247211	248561	159527	194389	Filtered	Filtered	Filtered	Filtered	Filtered	11733.1	Filtered	Filtered	Filtered	Filtered	61051.4	Filtered	Filtered	Filtered	Filtered	Filtered	Filtered	Filtered	Filtered	Filtered	162830	148951	9364.88	163585	Filtered	Filtered	Filtered	Filtered	Filtered	Filtered	Filtered	Filtered	Filtered	Filtered	Filtered	Filtered	Filtered	Filtered	Filtered	Filtered	Filtered	28819.4
O00214	LGALS8	Galectin-8	LEG8_HUMAN	2716.13	Filtered	16938.3	Filtered	42429.4	37644.8	19360.5	30094.3	29470	25683	8350.65	Filtered	237135	189476	257259	128627	12435.8	14330.7	22174.5	9756.8	99783	69093	130035	85773.5	Filtered	Filtered	Filtered	Filtered	26083	33155.2	24972.5	27316.1	37789.6	49162.3	22920.4	14602.3	219337	Filtered	211029	76978.4	30262.6	18952.7	8424.71	Filtered	104285	96157
O00217	NDUFS8	NADH dehydrogenase [ubiquinone] iron-sulfur protein 8, mitochondrial	NDUS8_HUMAN	Filtered	Filtered	Filtered	Filtered	Filtered	Filtered	Filtered	10239.5	Filtered	Filtered	Filtered	Filtered	892855	1.15167e+06	431939	2.04335e+06	31021.6	39117.9	52026.6	82254.9	206081	161333	309747	193548	Filtered	Filtered	Filtered	Filtered	Filtered	Filtered	Filtered	Filtered	Filtered	Filtered	Filtered	8396.51	1758666	69224.5	326504	981454	61541.4	74783.6	Filtered	1721.77	114383	69844.6
O00221	NFKBIE	NF-kappa-B inhibitor epsilon	IKBE_HUMAN	33226.4	13605.1	70205.7	28283.5	Filtered	Filtered	Filtered	Filtered	Filtered	Filtered	Filtered	Filtered	Filtered	Filtered	Filtered	Filtered	Filtered	Filtered	Filtered	Filtered	Filtered	Filtered	Filtered	Filtered	6250.48	29947.6	54611.7	32330	Filtered	Filtered	Filtered	Filtered	Filtered	Filtered	Filtered	Filtered	Filtered	Filtered	Filtered	Filtered	Filtered	Filtered	Filtered	Filtered	Filtered	Filtered
O00231	PSMD11	26S proteasome non-ATPase regulatory subunit 11	PSD11_HUMAN	2017635	2.15067e+06	2.36477e+06	1.63314e+06	405674	341874	310520	402840	286978	322560	139512	105497	604577	657840	721068	1.0101e+06	127772	154508	245417	272379	115142	79318.2	129557	195205	2.33931e+06	1.58081e+06	575883	2.08501e+06	247767	371083	1.56707e+06	331575	138581	225107	74667.6	205084	366045	45030.9	158414	234264	82504.7	94644.6	114088	145460	258708	176972
O00232	PSMD12	26S proteasome non-ATPase regulatory subunit 12	PSD12_HUMAN	1.20239e+06	1.00939e+06	1.33358e+06	1.08554e+06	194650	180286	165294	240276	141240	185750	67127.9	109471	437997	364448	480990	422003	62146.7	97924	118688	101732	50708.9	50596.8	79517.6	49685.3	1.00933e+06	897021	259540	1.30886e+06	117021	202596	135769	138663	78612.4	123812	144064	46130	185649	12294.2	249808	118799	54721.3	36178	281538	31219.6	82159.3	75758.1
O00233	PSMD9	26S proteasome non-ATPase regulatory subunit 9	PSMD9_HUMAN	288239	256794	464216	200856	21420.9	42369	52129.5	28997.9	31927.5	54946	65883	17249.3	20181.5	28830.7	40670.4	9690.79	36576.4	Filtered	Filtered	4373.61	20323.4	14817.2	15548.2	Filtered	389433	500349	506208	196722	31147.7	9080.89	Filtered	26748.2	37116.4	36223.3	52819.8	23620.2	25057.1	Filtered	25456.8	23140.3	39315.9	Filtered	17131.1	9391.57	36207.3	42750
O00244	ATOX1	Copper transport protein ATOX1	ATOX1_HUMAN	25195	12931.6	33855.8	15485.5	Filtered	Filtered	Filtered	Filtered	Filtered	Filtered	Filtered	Filtered	Filtered	Filtered	Filtered	Filtered	Filtered	Filtered	Filtered	Filtered	Filtered	Filtered	Filtered	Filtered	22902	14084.2	39909.7	Filtered	Filtered	Filtered	Filtered	Filtered	Filtered	Filtered	Filtered	Filtered	Filtered	Filtered	Filtered	Filtered	Filtered	Filtered	Filtered	Filtered	Filtered	Filtered
O00255	MEN1	Menin	MEN1_HUMAN	Filtered	Filtered	Filtered	Filtered	223286	141809	171447	221877	Filtered	4014.93	Filtered	Filtered	Filtered	Filtered	Filtered	Filtered	174879	367393	889154	660854	208782	123623	91374.3	37450.2	Filtered	15382	Filtered	Filtered	95672.2	153390	185572	245010	7024.83	34327.6	23498.2	69629.3	Filtered	Filtered	8588.05	Filtered	213852	290847	19456.4	61815	229792	139901
O00257	CBX4	E3 SUMO-protein ligase CBX4	CBX4_HUMAN	Filtered	Filtered	Filtered	Filtered	Filtered	Filtered	Filtered	Filtered	Filtered	Filtered	Filtered	Filtered	Filtered	Filtered	Filtered	Filtered	22266.2	Filtered	99228.9	95347.3	24415.2	21114.3	39339.6	17261.2	Filtered	Filtered	Filtered	Filtered	13211.6	11316.2	7129.86	54127.2	4386.86	Filtered	Filtered	22327.8	11812.7	Filtered	10240.2	Filtered	Filtered	Filtered	Filtered	Filtered	97413.5	113803
O00264	PGRMC1	Membrane-associated progesterone receptor component 1	PGRC1_HUMAN	Filtered	33259.5	Filtered	Filtered	40473	57870.7	43941.2	59568.7	268675	254737	210840	149026	3742345	2516270	4925407	5.43454e+06	19987.7	30376.4	46306.6	68937.8	151531	80635.6	132104	141666	Filtered	Filtered	15370.8	70879.9	141920	169511	8061.1	136173	295629	412674	432806	584948	2.86239e+06	68454.7	3.7297e+06	2.82525e+06	25538.6	44925.4	Filtered	5907.37	98676.6	102362
O00267	SUPT5H	Transcription elongation factor SPT5	SPT5H_HUMAN	307909	316658	324276	185779	98591	106258	98602.8	103367	33206.3	33454.5	39950	10002.8	21679.6	40178.3	23191.8	4851.81	212275	201675	379048	150192	29869.2	18221.3	33644.9	16550	277126	291337	371378	210691	81904.3	123631	107477	95865.5	82875.5	87412	163613	89182.3	82518.8	Filtered	51968.1	39957.5	172269	286270	239760	85460.9	44358.5	30737.1
O00268	TAF4	Transcription initiation factor TFIID subunit 4	TAF4_HUMAN	Filtered	Filtered	Filtered	Filtered	18937.9	Filtered	Filtered	Filtered	Filtered	Filtered	Filtered	Filtered	132174	155634	Filtered	Filtered	Filtered	41636	59113.2	56019	36820.8	30084.1	35904.2	7208.5	Filtered	Filtered	Filtered	Filtered	8318.53	Filtered	Filtered	Filtered	Filtered	Filtered	Filtered	3368.1	233427	Filtered	Filtered	8917.42	47917	24475.5	Filtered	13335.8	64376	46755.7
O00273	DFFA	DNA fragmentation factor subunit alpha	DFFA_HUMAN	473483	540636	444079	439979	Filtered	20358.4	20308.1	21452.8	Filtered	17195.6	12067.3	4941.13	Filtered	Filtered	Filtered	Filtered	Filtered	Filtered	Filtered	Filtered	Filtered	Filtered	Filtered	Filtered	510935	503483	458724	436744	Filtered	Filtered	12512.1	Filtered	Filtered	15329.2	17834.2	6864.17	Filtered	Filtered	Filtered	4371.31	Filtered	Filtered	Filtered	Filtered	Filtered	Filtered
O00291	HIP1	Huntingtin-interacting protein 1	HIP1_HUMAN	Filtered	75407.4	Filtered	78912.9	137741	115740	42383.7	94911.2	6599.29	4278.76	Filtered	Filtered	169170	118280	152884	166835	121679	139998	203715	165367	33350.4	31141.6	15364.3	3975.56	Filtered	125515	Filtered	56733	82387	118129	105075	78887.6	32865.3	47886.9	60371.9	82313.4	183070	Filtered	257338	133331	36544.7	35865	32547.5	22276.5	Filtered	Filtered
O00299	CLIC1	Chloride intracellular channel protein 1	CLIC1_HUMAN	16851720	15502481	16350012	14897235	673477	867058	1.16249e+06	479927	776942	954400	1.0807e+06	358478	636544	712056	833933	412523	655439	741814	726413	277803	329519	285423	573143	206650	15042378	11976937	5448469	15090168	722186	1.07819e+06	6512685	510595	727986	738608	818026	480313	891157	49449.9	961226	521718	713601	684964	810070	385554	485951	445855
O00303	EIF3F	Eukaryotic translation initiation factor 3 subunit F	EIF3F_HUMAN	2.53718e+06	2.39762e+06	3828863	3.62076e+06	2.69233e+06	2.2698e+06	2.55668e+06	3.02555e+06	303289	337294	228211	46027.2	621144	610970	816366	506530	718934	980407	1.79592e+06	1.2665e+06	387547	337493	355997	190950	2.69047e+06	3.01811e+06	1.93848e+06	4.35228e+06	1.45319e+06	2419657	2113880	2.1475e+06	308638	444437	406029	291443	444323	29789.2	587645	275501	256947	309097	148410	164153	310574	386334
O00308	WWP2	NEDD4-like E3 ubiquitin-protein ligase WWP2	WWP2_HUMAN	Filtered	Filtered	Filtered	Filtered	30243.7	Filtered	Filtered	34670.2	Filtered	19405.1	Filtered	Filtered	Filtered	Filtered	12708.7	36660	27016.4	17871.9	Filtered	65475.5	18203.7	30754.5	21656	Filtered	Filtered	Filtered	Filtered	Filtered	7685.47	18143.1	Filtered	Filtered	Filtered	9084.83	Filtered	Filtered	36242.9	Filtered	Filtered	21139.6	13903.3	7201.42	Filtered	Filtered	48863.7	10860.5
O00311	CDC7	Cell division cycle 7-related protein kinase	CDC7_HUMAN	11834.7	12945.9	13144.5	Filtered	52932.7	49882.9	Filtered	43853	Filtered	Filtered	Filtered	Filtered	61221.5	47173.6	Filtered	83687.2	30492.7	28528.3	Filtered	46472.8	Filtered	Filtered	Filtered	Filtered	12335.9	Filtered	Filtered	Filtered	Filtered	Filtered	Filtered	17640.1	Filtered	Filtered	Filtered	Filtered	Filtered	Filtered	Filtered	Filtered	14405.9	Filtered	Filtered	Filtered	Filtered	Filtered
O00329	PIK3CD	Phosphatidylinositol 4,5-bisphosphate 3-kinase catalytic subunit delta isoform	PK3CD_HUMAN	8385.14	11432	16202.7	3561.18	Filtered	Filtered	Filtered	Filtered	Filtered	Filtered	Filtered	Filtered	Filtered	Filtered	Filtered	Filtered	Filtered	Filtered	Filtered	Filtered	Filtered	Filtered	Filtered	Filtered	13308.2	12739.4	16334.7	Filtered	Filtered	Filtered	Filtered	Filtered	Filtered	Filtered	Filtered	Filtered	Filtered	Filtered	Filtered	Filtered	Filtered	Filtered	Filtered	Filtered	Filtered	Filtered
O00330	PDHX	Pyruvate dehydrogenase protein X component, mitochondrial	ODPX_HUMAN	Filtered	Filtered	Filtered	Filtered	Filtered	Filtered	113344	Filtered	19661.2	Filtered	11304.9	Filtered	794451	577675	894516	591394	461551	43965.8	134359	47355.1	Filtered	Filtered	21260.6	Filtered	Filtered	Filtered	Filtered	Filtered	Filtered	Filtered	Filtered	21592.8	Filtered	Filtered	Filtered	Filtered	1.13791e+06	47277	1.22875e+06	312775	36825.2	43641.8	21270.1	Filtered	Filtered	24291.8
O00391	QSOX1	Sulfhydryl oxidase 1	QSOX1_HUMAN	Filtered	Filtered	Filtered	Filtered	Filtered	Filtered	Filtered	Filtered	Filtered	Filtered	Filtered	Filtered	8876.18	Filtered	40027.1	13976.6	22108.2	Filtered	54826.5	33331.9	Filtered	5994.27	12693.4	Filtered	Filtered	Filtered	Filtered	Filtered	Filtered	Filtered	Filtered	8043.79	29629.3	37356.8	Filtered	21630.8	39579.4	Filtered	83703	29336.1	49154.1	72298	6369.68	10878.3	22664.8	Filtered
O00399	DCTN6	Dynactin subunit 6	DCTN6_HUMAN	Filtered	Filtered	Filtered	Filtered	13951.8	20573.7	25063.2	7692.78	3136.66	5929.08	6525.69	Filtered	3377.36	Filtered	7860.94	3428.01	6999.21	34634.1	42032.8	38853.9	Filtered	Filtered	Filtered	Filtered	Filtered	Filtered	Filtered	Filtered	17545.2	20626.6	14265.3	5304.26	7390.17	10770.5	8022.75	3797.97	4978.19	Filtered	57718.9	2980.82	7900.43	2709.33	9803.86	3623.01	Filtered	Filtered
O00400	SLC33A1	Acetyl-coenzyme A transporter 1	ACATN_HUMAN	Filtered	Filtered	Filtered	Filtered	Filtered	Filtered	Filtered	Filtered	Filtered	Filtered	Filtered	Filtered	45514.1	30825	47619.1	55421.8	Filtered	Filtered	Filtered	Filtered	Filtered	Filtered	Filtered	NaN	Filtered	Filtered	Filtered	Filtered	Filtered	Filtered	Filtered	Filtered	Filtered	Filtered	Filtered	Filtered	60757.6	NaN	63086.4	69037.5	NaN	Filtered	Filtered	Filtered	Filtered	Filtered
O00401	WASL	Neural Wiskott-Aldrich syndrome protein	WASL_HUMAN	158494	211548	410846	322624	319485	369428	253731	566493	16162.6	21036.6	42921.3	11826.2	Filtered	9216.72	Filtered	27025.8	25140	29618.6	Filtered	118287	Filtered	4172.63	13164	Filtered	233420	288267	557221	412467	133532	256341	179908	102996	20442.2	56861.3	38724.7	33956.1	37171.9	Filtered	Filtered	Filtered	42930.7	29227.6	41562.2	15900.4	Filtered	11218.3
O00408	PDE2A	cGMP-dependent 3',5'-cyclic phosphodiesterase	PDE2A_HUMAN	86477.6	12609.6	52280.8	11028.4	Filtered	Filtered	Filtered	Filtered	Filtered	Filtered	Filtered	Filtered	Filtered	Filtered	Filtered	Filtered	Filtered	Filtered	Filtered	Filtered	Filtered	Filtered	Filtered	Filtered	59764.2	44884.5	47882	12460.6	Filtered	Filtered	Filtered	Filtered	Filtered	Filtered	Filtered	Filtered	54845.8	Filtered	Filtered	Filtered	Filtered	Filtered	Filtered	Filtered	Filtered	Filtered
O00410	IPO5	Importin-5	IPO5_HUMAN	2010704	2120695	2.06107e+06	1.8454e+06	126741	138088	150670	99196	66607.1	97077.8	73577.8	26498.1	435933	304885	437664	436617	52331.5	52413.6	74129.9	28835.5	83715.1	63626.7	65975.8	79203.4	2444674	1.56322e+06	352732	1.99902e+06	123784	163959	64758.7	171817	75287.7	109056	84531	100712	289003	68204.1	240325	240530	64288.3	50434.6	28382.3	37692.9	159136	139541
O00411	POLRMT	DNA-directed RNA polymerase, mitochondrial	RPOM_HUMAN	Filtered	Filtered	Filtered	Filtered	Filtered	Filtered	Filtered	Filtered	Filtered	Filtered	Filtered	Filtered	56612.3	37442	74593.2	32663.5	51229.3	58059.4	94855.8	40191.3	11130.1	39820.4	38455.3	1787.26	Filtered	Filtered	Filtered	Filtered	Filtered	Filtered	Filtered	Filtered	Filtered	Filtered	Filtered	Filtered	76891.1	6018.4	87968.5	30144.9	50050.8	68116.2	124076	17662.8	38730.1	41063.7
O00418	EEF2K	Eukaryotic elongation factor 2 kinase	EF2K_HUMAN	Filtered	39352.2	76376.5	22027.1	Filtered	Filtered	Filtered	Filtered	Filtered	Filtered	Filtered	Filtered	Filtered	Filtered	Filtered	Filtered	Filtered	Filtered	Filtered	Filtered	Filtered	Filtered	Filtered	Filtered	Filtered	Filtered	Filtered	10983.4	Filtered	Filtered	Filtered	Filtered	Filtered	Filtered	Filtered	Filtered	Filtered	Filtered	Filtered	Filtered	Filtered	Filtered	Filtered	Filtered	Filtered	Filtered
O00422	SAP18	Histone deacetylase complex subunit SAP18	SAP18_HUMAN	Filtered	Filtered	Filtered	Filtered	Filtered	Filtered	Filtered	Filtered	Filtered	Filtered	Filtered	Filtered	22220.1	24689.7	2060.73	19124.7	34002.1	25663.1	118451	196387	430202	269636	287605	217160	Filtered	Filtered	Filtered	Filtered	Filtered	10017.9	Filtered	Filtered	Filtered	4014.1	Filtered	2300.55	19271.3	19400.6	Filtered	33764	66879.5	38515.1	Filtered	5054.3	560195	849618
O00423	EML1	Echinoderm microtubule-associated protein-like 1	EMAL1_HUMAN	75548	79031.6	77770.6	23644.8	25344.2	28856.5	32281.1	24535.3	Filtered	Filtered	5857.26	Filtered	Filtered	Filtered	Filtered	Filtered	Filtered	Filtered	Filtered	Filtered	Filtered	Filtered	Filtered	Filtered	67904.6	75043.8	53902.6	26005.7	Filtered	Filtered	Filtered	Filtered	Filtered	Filtered	Filtered	3753.77	Filtered	Filtered	Filtered	Filtered	Filtered	Filtered	Filtered	Filtered	Filtered	Filtered
O00429	DNM1L	Dynamin-1-like protein	DNM1L_HUMAN	4.96105e+06	3.84779e+06	4.66413e+06	4513535	153940	186575	228431	177034	134179	244313	193303	50022.2	248168	189492	157253	21420.5	133523	181566	136247	35806.4	198067	171132	180612	73490.5	4307208	2788654	2177082	4292139	140604	204525	134546	146131	156287	183880	263658	138684	272296	Filtered	296736	191316	158983	169166	148392	137040	283381	336311
O00442	RTCA	RNA 3'-terminal phosphate cyclase	RTCA_HUMAN	358185	327065	358968	358199	95717.9	90644.1	115579	136213	4732.48	Filtered	Filtered	Filtered	18619.8	28729	8007.48	14999.7	5378.05	2148.92	22155.8	16497	8978.18	6132.81	21810.3	12055.7	268118	258556	Filtered	374733	64638.8	119726	241574	99022.8	Filtered	Filtered	60079	11361.2	Filtered	Filtered	Filtered	Filtered	Filtered	4716.28	Filtered	5866.22	2748.02	Filtered
O00443	PIK3C2A	Phosphatidylinositol 4-phosphate 3-kinase C2 domain-containing subunit alpha	P3C2A_HUMAN	136134	88350.8	127995	84315.8	592229	380972	368870	484275	62556.4	58157.9	24767.6	Filtered	347420	245377	375480	322930	81761.8	134359	247575	180580	136468	81142.4	91112.4	77179.4	135476	122130	100647	98622.9	292048	411437	246163	369848	91045.8	104054	67470.5	62484.9	312635	19548.1	224525	142601	40222.9	43098.2	24185.6	36319.7	52537.7	44843.6
O00458	IFRD1	Interferon-related developmental regulator 1	IFRD1_HUMAN	81654.6	16038	61305.8	75189.6	15827.3	21886.9	35493.3	Filtered	Filtered	Filtered	Filtered	Filtered	2044.61	2219.91	2732.7	Filtered	9593.68	1263.04	1538.59	13741.7	5225	3422.09	Filtered	Filtered	128382	125828	20743.1	156049	52050.9	91039.7	6173.52	98150.7	2648.36	2900.68	1921.09	40903.7	27991.3	Filtered	2681.71	38698.9	6545.58	Filtered	Filtered	Filtered	8584.91	Filtered
O00459	PIK3R2	Phosphatidylinositol 3-kinase regulatory subunit beta	P85B_HUMAN	36237.1	78696.9	88986.1	35824.9	NaN	Filtered	1.95958e+06	16122.6	Filtered	Filtered	NaN	Filtered	NaN	NaN	Filtered	Filtered	242758	51277.6	Filtered	Filtered	Filtered	859802	Filtered	Filtered	67812.3	27732.7	Filtered	17078.9	NaN	NaN	466275	407271	Filtered	NaN	Filtered	Filtered	172725	Filtered	Filtered	83443.7	NaN	NaN	Filtered	Filtered	Filtered	Filtered
O00461	GOLIM4	Golgi integral membrane protein 4	GOLI4_HUMAN	13355.6	Filtered	Filtered	Filtered	51051.1	24088.4	43055.9	26647.8	32784.5	45715.8	56608.2	7132.96	355560	292950	373688	178947	83690.4	72726.2	126360	53247.5	77516.8	38088.2	59645.2	54282.1	Filtered	Filtered	Filtered	Filtered	Filtered	31370.3	20014.4	14997	36701.7	46422.3	179279	32929	340820	26571.2	301022	100010	53612.9	63158	41100.5	6931.91	55584.1	32796.8
O00462	MANBA	Beta-mannosidase	MANBA_HUMAN	81409.1	Filtered	Filtered	64328.7	Filtered	112726	123399	Filtered	69394.9	82742.9	11985.2	13634.8	Filtered	28450.3	Filtered	169328	Filtered	Filtered	Filtered	Filtered	Filtered	Filtered	Filtered	Filtered	Filtered	Filtered	Filtered	Filtered	Filtered	Filtered	Filtered	Filtered	56600	92930.9	64426.8	69074.2	53471.1	Filtered	Filtered	75476.5	Filtered	Filtered	Filtered	Filtered	Filtered	Filtered
O00468	AGRN	Agrin	AGRIN_HUMAN	Filtered	Filtered	Filtered	Filtered	55731.9	61478.7	Filtered	Filtered	188091	173431	66204.2	15708.2	189512	150881	174433	151409	155307	188453	289826	211730	4671.9	37906.1	12835.8	6136.56	Filtered	Filtered	Filtered	Filtered	10877.6	1957.89	Filtered	11475.2	237215	327240	320198	136578	291315	18536.6	356533	124444	113603	96624	62855.4	47864.5	67548.1	67901.8
O00469	PLOD2	Procollagen-lysine,2-oxoglutarate 5-dioxygenase 2	PLOD2_HUMAN	186225	50690	69054.7	299795	104838	76626.8	97775.6	111460	4017488	4242834	2.02346e+06	595741	648093	465787	787645	1.0069e+06	85404.1	94145.6	136069	212301	26184.8	112697	28512	31345.9	45748.6	19542.3	Filtered	27665.4	120125	180339	116602	149163	3360687	5026744	3496677	2.46542e+06	642911	83909.8	567637	321916	90895	102581	53034.2	46651.5	67955.2	64762.5
O00471	EXOC5	Exocyst complex component 5	EXOC5_HUMAN	392533	399480	366783	351942	892749	937179	763915	889770	79578.9	74554	44589.6	12387.1	232904	190041	221048	176649	46508.7	66889.4	109001	127068	96587.6	96134.6	125038	93569	410248	426585	53705.3	294574	343576	533039	278270	382079	89968.6	111322	117453	76455.4	113146	Filtered	124829	97445.5	20636.3	41833	15687.8	18897.8	60396.4	86878.5
O00478;O00481;P78410	BTN3A3;BTN3A1;BTN3A2	Butyrophilin subfamily 3 member A3;Butyrophilin subfamily 3 member A1;Butyrophilin subfamily 3 member A2	BT3A3_HUMAN;BT3A1_HUMAN;BT3A2_HUMAN	Filtered	Filtered	Filtered	Filtered	Filtered	21588.4	Filtered	Filtered	30162.3	Filtered	Filtered	Filtered	93660.8	Filtered	125963	Filtered	Filtered	Filtered	Filtered	Filtered	23489.6	1.1792e+06	Filtered	13670.3	Filtered	Filtered	Filtered	Filtered	Filtered	Filtered	Filtered	Filtered	Filtered	Filtered	Filtered	Filtered	Filtered	Filtered	Filtered	84891.2	780466	Filtered	Filtered	Filtered	Filtered	Filtered
O00479	HMGN4	High mobility group nucleosome-binding domain-containing protein 4	HMGN4_HUMAN	Filtered	Filtered	Filtered	Filtered	Filtered	Filtered	Filtered	Filtered	Filtered	Filtered	Filtered	Filtered	Filtered	Filtered	Filtered	Filtered	Filtered	Filtered	Filtered	Filtered	Filtered	Filtered	Filtered	Filtered	Filtered	Filtered	Filtered	Filtered	Filtered	Filtered	Filtered	Filtered	6986.06	2760.58	Filtered	Filtered	Filtered	Filtered	Filtered	Filtered	Filtered	Filtered	Filtered	Filtered	Filtered	Filtered
O00483	NDUFA4	Cytochrome c oxidase subunit NDUFA4	NDUA4_HUMAN	Filtered	Filtered	Filtered	Filtered	Filtered	Filtered	Filtered	Filtered	Filtered	Filtered	Filtered	Filtered	643596	610431	1.23066e+06	695860	Filtered	Filtered	Filtered	Filtered	15068.2	13465.4	14503.6	9741.46	Filtered	Filtered	Filtered	Filtered	Filtered	Filtered	Filtered	Filtered	Filtered	Filtered	Filtered	Filtered	1.00726e+06	Filtered	901873	409456	5916.93	11545.5	Filtered	Filtered	19767.6	13586.4
O00487	PSMD14	26S proteasome non-ATPase regulatory subunit 14	PSDE_HUMAN	3.74288e+06	3.67875e+06	3.29568e+06	3.31592e+06	515065	506677	523593	626256	307032	399066	252695	65697.9	1.02774e+06	944684	1.36266e+06	1.09508e+06	136414	130413	384658	194924	45151.4	54939	239989	101907	3.59803e+06	3.12387e+06	443123	3700898	389178	574325	458680	440304	173393	269792	314725	195720	452802	8088.24	533586	273023	67068	183566	152990	113199	129824	175404
O00499	BIN1	Myc box-dependent-interacting protein 1	BIN1_HUMAN	889387	614811	524367	809167	1066498	617993	657885	532813	270277	194520	182144	86495.4	57875.1	37514.1	12018.2	Filtered	Filtered	Filtered	Filtered	22939.5	Filtered	14493.6	Filtered	Filtered	832070	983405	16640.9	571299	357474	564366	526789	484678	241558	399883	229809	246127	Filtered	Filtered	Filtered	Filtered	Filtered	Filtered	Filtered	8896.52	Filtered	Filtered
O00505	KPNA3	Importin subunit alpha-4	IMA4_HUMAN	178938	134211	41264.3	114494	233115	143379	106943	96338.6	60748.8	81826.6	51762.6	14804.7	58362.4	78035.7	41450.4	18990.8	102398	92873.6	109469	52356.5	74052.7	51801	56012.9	40524.1	73970.2	191208	NaN	42393.1	140720	124613	34867.7	67023.7	40179.5	82475.8	31219.4	20653.6	71646.5	Filtered	27584.5	19882.2	61755.7	53040.3	38237.6	39690.3	58611.7	28511.2
O00506	STK25	Serine/threonine-protein kinase 25	STK25_HUMAN	133892	116378	NaN	86835.1	360214	234731	144841	232267	19727.7	17256.1	Filtered	4873.29	25616.1	Filtered	24818.7	35629.6	NaN	30293.4	41409	NaN	Filtered	Filtered	15885.1	21556.9	NaN	112142	NaN	84751.7	62349.2	101048	NaN	71198	NaN	NaN	83746.9	15617.4	NaN	Filtered	Filtered	21469.2	NaN	12802.2	Filtered	10711.3	5447.07	NaN
O00512	BCL9	B-cell CLL/lymphoma 9 protein	BCL9_HUMAN	3175.18	Filtered	2223.14	1316.07	Filtered	Filtered	Filtered	Filtered	Filtered	Filtered	Filtered	Filtered	Filtered	Filtered	Filtered	Filtered	Filtered	Filtered	Filtered	Filtered	Filtered	Filtered	Filtered	Filtered	3594.88	9686.06	3335.73	Filtered	Filtered	Filtered	Filtered	Filtered	Filtered	Filtered	Filtered	Filtered	Filtered	Filtered	Filtered	Filtered	Filtered	Filtered	Filtered	Filtered	Filtered	Filtered
O00534	VWA5A	von Willebrand factor A domain-containing protein 5A	VMA5A_HUMAN	369899	575229	472340	210161	5382.69	Filtered	Filtered	Filtered	Filtered	Filtered	Filtered	Filtered	Filtered	Filtered	4867.98	Filtered	11295.4	Filtered	Filtered	11872	12056.3	Filtered	Filtered	Filtered	272386	233335	234346	161633	Filtered	Filtered	Filtered	Filtered	Filtered	Filtered	Filtered	Filtered	10437.4	Filtered	Filtered	Filtered	7815.62	9886.71	Filtered	1893.38	54097.3	Filtered
O00541	PES1	Pescadillo homolog	PESC_HUMAN	329015	270679	400006	225667	74898.3	103767	109757	82069.5	26063.2	46719.2	50719.4	14085.8	29988.1	39315.9	65678.6	12729.7	136482	163958	283276	110620	457862	254779	553444	330291	244644	287593	286692	277767	57667.7	94798.4	78036.4	64338.1	45807.4	31961.7	49963.1	18967.3	76635	3434.07	54230.1	75994.6	214656	266092	127636	53718.3	692600	781980
O00560	SDCBP	Syntenin-1	SDCB1_HUMAN	60181.2	49511.2	24198.2	Filtered	Filtered	Filtered	18976.3	Filtered	110760	110027	39645.1	18292.1	80862.8	84264	70137.4	111400	Filtered	7581.28	Filtered	Filtered	Filtered	Filtered	31096	Filtered	356940	373135	66765.4	326529	60136.9	130210	63519.6	118817	214870	365254	277452	248573	750165	24399	500193	394431	237277	215364	90666.7	100020	39591.9	50144.2
O00566	MPHOSPH10	U3 small nucleolar ribonucleoprotein protein MPP10	MPP10_HUMAN	Filtered	Filtered	Filtered	Filtered	Filtered	Filtered	Filtered	Filtered	Filtered	Filtered	Filtered	Filtered	Filtered	Filtered	14533.6	Filtered	54810	36692.4	78894	88485.1	200242	133139	199171	219359	Filtered	2619.47	Filtered	Filtered	Filtered	Filtered	Filtered	Filtered	Filtered	Filtered	Filtered	Filtered	34936.4	Filtered	Filtered	44351.7	48302	59290.2	Filtered	13397	449774	342480
O00567	NOP56	Nucleolar protein 56	NOP56_HUMAN	Filtered	Filtered	81524.1	23386.8	64714.6	73393.2	111183	34981.3	28158.1	46096.9	70952.7	3717.95	143443	144355	334044	83824.1	1.06097e+06	1.21822e+06	2.86041e+06	1.29148e+06	2.31792e+06	1.6425e+06	4017506	2910387	29193.1	37761.2	40034.1	39012.8	253716	298042	319269	271960	257029	381422	357439	106911	567747	24754.7	685566	453908	1.78044e+06	3.31739e+06	1.96586e+06	678286	3919281	4.05682e+06
O00571	DDX3X	ATP-dependent RNA helicase DDX3X	DDX3X_HUMAN	3.81923e+06	4.72498e+06	5.42394e+06	3.12794e+06	3.83787e+06	3040915	1991075	3330431	234968	386471	74877.5	105691	1.41793e+06	958597	1.19624e+06	1.98802e+06	471806	543664	815524	1.5877e+06	905205	731299	1.09782e+06	879218	2.89105e+06	2.43097e+06	NaN	3.34628e+06	1.69659e+06	2.07106e+06	119490	2.46746e+06	301159	357488	13236.2	244582	847303	327250	NaN	454281	426073	378584	15139.1	195401	1.17037e+06	1.43875e+06
O00584	RNASET2	Ribonuclease T2	RNT2_HUMAN	25442.1	31880.9	28746.3	Filtered	Filtered	Filtered	6212.38	Filtered	28738.7	16790.8	59936.9	36885.2	Filtered	4907.21	Filtered	33180.3	2540.66	1235.05	3769.74	Filtered	Filtered	Filtered	1854.76	Filtered	Filtered	Filtered	Filtered	Filtered	5424.51	3106.11	Filtered	Filtered	19134.4	24080	56552.2	17302.7	6878.67	Filtered	9626.48	4048.01	2866.94	6791.4	Filtered	Filtered	Filtered	Filtered
O00592	PODXL	Podocalyxin	PODXL_HUMAN	27024.6	18677.8	Filtered	Filtered	Filtered	Filtered	Filtered	Filtered	Filtered	Filtered	Filtered	Filtered	14845.6	34280.3	23949.1	91614.9	Filtered	Filtered	Filtered	Filtered	Filtered	8113.47	52947.2	Filtered	36388.6	Filtered	Filtered	Filtered	Filtered	Filtered	Filtered	Filtered	1768.14	Filtered	2966.82	Filtered	60372.5	36556.6	26500.6	51858	6532.86	5534.66	9284.36	4582.33	26938.6	26975.2
O00622	CYR61	Protein CYR61	CYR61_HUMAN	Filtered	Filtered	Filtered	Filtered	Filtered	Filtered	Filtered	Filtered	8089.21	Filtered	39506.9	9794.41	96463.8	22601.3	132219	78762.4	16394.6	42778.6	25555.3	84145.1	12715.9	3707.62	49516.8	Filtered	Filtered	Filtered	Filtered	Filtered	3432.36	Filtered	Filtered	15033.7	81106.9	93011.6	80552.5	67225.4	125607	Filtered	153819	146091	92973.3	115391	19162.9	6985.57	84256.8	111939
O00625	PIR	Pirin	PIR_HUMAN	287234	398525	362469	215748	Filtered	Filtered	Filtered	17781.3	8477.38	Filtered	Filtered	Filtered	Filtered	Filtered	Filtered	Filtered	Filtered	Filtered	Filtered	Filtered	Filtered	Filtered	Filtered	Filtered	265234	236790	186208	69631.9	Filtered	4486.3	Filtered	Filtered	Filtered	6452.16	Filtered	Filtered	Filtered	Filtered	Filtered	Filtered	Filtered	Filtered	Filtered	Filtered	Filtered	Filtered
O00629	KPNA4	Importin subunit alpha-3	IMA3_HUMAN	173603	203464	141676	99705.3	41727.4	36960.1	44698.8	31230.7	19057.7	23965	29689.4	11787.2	20972.3	16002.3	19479.5	23070.3	34139.4	41319.2	57321.2	55620.2	36370.5	14172.9	23230.7	43732.7	252796	197545	175671	170724	31855.4	38426.8	5992.9	39110	16844.6	31609.4	19936	30510.1	40695.9	Filtered	Filtered	14094.1	18062.7	7190.73	Filtered	11825.6	12470.6	8357.14
O00635	TRIM38	E3 ubiquitin-protein ligase TRIM38	TRI38_HUMAN	59188.8	58141.8	59135.1	45456.3	28284.9	30982.5	23005.5	29137.8	Filtered	Filtered	Filtered	Filtered	Filtered	Filtered	Filtered	Filtered	Filtered	Filtered	Filtered	Filtered	13721.5	Filtered	Filtered	Filtered	47392.6	65973.4	Filtered	48731.5	23997.6	37827.2	32524.4	36833.2	Filtered	Filtered	Filtered	34509.2	57087.6	Filtered	Filtered	Filtered	13827.2	16717.1	Filtered	6816.87	Filtered	Filtered
O00712	NFIB	Nuclear factor 1 B-type	NFIB_HUMAN	41514.8	Filtered	29922.9	20884.4	232068	173872	167742	195667	6360.61	16110.4	2570.48	Filtered	Filtered	Filtered	9933.41	Filtered	227829	244395	551128	493445	100650	46685.4	60038.2	37876.1	Filtered	39829.2	18497	Filtered	165367	232296	232938	217750	78049.9	111068	66248.7	93891.5	Filtered	Filtered	Filtered	36702.2	69164.7	111291	34432.8	50437.6	30613.8	6198.41
O00716	E2F3	Transcription factor E2F3	E2F3_HUMAN	Filtered	Filtered	NaN	Filtered	7107.38	Filtered	Filtered	Filtered	Filtered	Filtered	Filtered	Filtered	Filtered	Filtered	Filtered	NaN	NaN	Filtered	NaN	14473	Filtered	Filtered	Filtered	Filtered	Filtered	Filtered	Filtered	Filtered	Filtered	Filtered	NaN	Filtered	Filtered	Filtered	Filtered	Filtered	Filtered	Filtered	Filtered	Filtered	Filtered	Filtered	Filtered	Filtered	Filtered	NaN
O00743	PPP6C	Serine/threonine-protein phosphatase 6 catalytic subunit	PPP6_HUMAN	110404	127163	108433	85037.6	6380.38	10535.2	15221	23429	7515.89	Filtered	Filtered	Filtered	6850.58	8778.3	14237.7	6898.92	Filtered	1570.64	Filtered	Filtered	2370.55	2788.45	8246.16	Filtered	70614.4	87479.5	142310	76961.4	5059.99	11614.6	Filtered	13866.8	5741.73	Filtered	Filtered	Filtered	Filtered	Filtered	Filtered	Filtered	Filtered	Filtered	4097.12	Filtered	6544.68	Filtered
O00748	CES2	Cocaine esterase	EST2_HUMAN	Filtered	Filtered	30599.8	74277.5	Filtered	Filtered	Filtered	Filtered	170236	190410	96676.1	27751.9	Filtered	Filtered	Filtered	Filtered	13442.8	37674.6	Filtered	Filtered	48937.4	Filtered	74920.9	Filtered	Filtered	Filtered	Filtered	Filtered	Filtered	Filtered	Filtered	Filtered	185974	235886	151878	153850	Filtered	Filtered	Filtered	Filtered	Filtered	Filtered	Filtered	Filtered	Filtered	98753.5
O00754	MAN2B1	Lysosomal alpha-mannosidase	MA2B1_HUMAN	287643	319944	267351	148393	Filtered	Filtered	26924.3	24347.1	264775	319547	273881	244475	158644	150456	196491	558932	Filtered	NaN	Filtered	9687.18	Filtered	Filtered	11781	Filtered	151896	85675.6	NaN	132770	NaN	NaN	19082.3	62918.9	302526	445651	15511.9	298195	550607	71893.1	15755.1	260193	11546.3	Filtered	Filtered	9799.84	Filtered	Filtered
O00762	UBE2C	Ubiquitin-conjugating enzyme E2 C	UBE2C_HUMAN	205172	157384	142566	84487.9	Filtered	Filtered	6713.16	5239.02	Filtered	Filtered	Filtered	Filtered	Filtered	Filtered	Filtered	Filtered	Filtered	Filtered	Filtered	Filtered	Filtered	Filtered	Filtered	Filtered	82768.8	69779.9	35137.1	88021.9	Filtered	Filtered	Filtered	Filtered	Filtered	Filtered	Filtered	Filtered	Filtered	Filtered	Filtered	Filtered	Filtered	Filtered	Filtered	Filtered	Filtered	Filtered
O00764	PDXK	Pyridoxal kinase	PDXK_HUMAN	1.02843e+06	1.5271e+06	1.77381e+06	1270265	77925	102050	143644	45906.8	91740.4	129078	140080	37245.9	69732.9	81978.6	90605.2	38321.9	79350.9	80301.1	79723.6	25534.1	51363.1	45498.2	81311.2	31574.7	1.14653e+06	565789	1387123	999446	92037.2	143035	83863	75811.9	97669.8	98379.8	108403	78810.6	73208.2	Filtered	109546	57993.2	104907	127390	100850	57450.3	69421.9	91312.9
O00767	SCD	Acyl-CoA desaturase	ACOD_HUMAN	Filtered	Filtered	Filtered	Filtered	Filtered	Filtered	56365.3	Filtered	30732.9	Filtered	11367.4	Filtered	528469	511644	933674	441210	Filtered	31822.6	101513	92488.5	41926.8	35825.8	108068	63104	Filtered	Filtered	39686.1	Filtered	Filtered	Filtered	Filtered	Filtered	Filtered	93596.6	53831.9	39912.4	808899	55131.6	652435	465520	54304.8	55212.6	Filtered	Filtered	54762.2	77342.1
O14494	PLPP1	Phospholipid phosphatase 1	PLPP1_HUMAN	Filtered	Filtered	Filtered	Filtered	Filtered	Filtered	Filtered	Filtered	Filtered	Filtered	Filtered	Filtered	Filtered	Filtered	Filtered	83749.9	Filtered	Filtered	Filtered	Filtered	Filtered	Filtered	Filtered	Filtered	Filtered	Filtered	Filtered	Filtered	Filtered	Filtered	Filtered	Filtered	Filtered	Filtered	Filtered	Filtered	Filtered	Filtered	Filtered	Filtered	Filtered	Filtered	Filtered	Filtered	Filtered	Filtered
O14497	ARID1A	AT-rich interactive domain-containing protein 1A	ARI1A_HUMAN	Filtered	17006.5	58776.9	Filtered	222977	204506	136904	246275	13225	26910.7	19914	7115.56	20851	19000.1	NaN	NaN	228797	255831	488213	190289	82736.3	73868.6	72970.1	72685.3	7213.86	7334.92	38231.4	Filtered	70257.2	106204	63831.8	209208	14165	47497.4	73744.7	16529.8	110018	Filtered	96763.2	65494.1	170499	187115	132654	38834.7	124962	108952
O14503	BHLHE40	Class E basic helix-loop-helix protein 40	BHE40_HUMAN	Filtered	Filtered	Filtered	Filtered	Filtered	Filtered	Filtered	Filtered	Filtered	Filtered	Filtered	Filtered	Filtered	Filtered	Filtered	Filtered	Filtered	Filtered	Filtered	20000.4	26932	21743.7	43314.6	28540.9	Filtered	Filtered	Filtered	Filtered	Filtered	29076.8	Filtered	17513.5	Filtered	Filtered	Filtered	Filtered	Filtered	Filtered	Filtered	Filtered	Filtered	Filtered	Filtered	Filtered	Filtered	12559
O14519	CDK2AP1	Cyclin-dependent kinase 2-associated protein 1	CDKA1_HUMAN	Filtered	Filtered	Filtered	Filtered	Filtered	Filtered	Filtered	Filtered	Filtered	Filtered	Filtered	Filtered	Filtered	Filtered	Filtered	Filtered	Filtered	Filtered	Filtered	Filtered	Filtered	Filtered	7909.96	Filtered	Filtered	Filtered	Filtered	Filtered	Filtered	Filtered	Filtered	Filtered	Filtered	Filtered	Filtered	Filtered	Filtered	Filtered	Filtered	Filtered	Filtered	Filtered	Filtered	Filtered	Filtered	6279.77
O14523	C2CD2L	Phospholipid transfer protein C2CD2L	C2C2L_HUMAN	Filtered	Filtered	Filtered	Filtered	Filtered	Filtered	Filtered	Filtered	Filtered	Filtered	Filtered	Filtered	13650.2	13268.1	Filtered	23785.3	Filtered	Filtered	Filtered	11980.9	7480.07	4437.21	15095.7	7526.61	Filtered	Filtered	Filtered	Filtered	Filtered	Filtered	Filtered	Filtered	Filtered	Filtered	Filtered	Filtered	42769.6	11555.5	Filtered	15523.5	Filtered	Filtered	Filtered	Filtered	Filtered	Filtered
O14524	NEMP1	Nuclear envelope integral membrane protein 1	NEMP1_HUMAN	Filtered	Filtered	Filtered	Filtered	Filtered	Filtered	Filtered	Filtered	Filtered	Filtered	Filtered	Filtered	220599	183833	282928	125811	12844.1	8539.89	Filtered	29243.9	60224.3	30611.4	129752	93828.8	Filtered	Filtered	Filtered	Filtered	Filtered	Filtered	Filtered	Filtered	3795.01	2319.16	Filtered	Filtered	319104	3821.64	356345	87920.5	38749.4	44289.2	Filtered	Filtered	52636.9	47822.8
O14529	CUX2	Homeobox protein cut-like 2	CUX2_HUMAN	Filtered	Filtered	Filtered	Filtered	Filtered	Filtered	Filtered	Filtered	Filtered	Filtered	Filtered	Filtered	Filtered	9965.14	Filtered	Filtered	Filtered	Filtered	Filtered	12343.7	Filtered	34945.6	Filtered	Filtered	Filtered	Filtered	Filtered	Filtered	Filtered	5201.42	Filtered	Filtered	Filtered	Filtered	Filtered	Filtered	10795.4	Filtered	Filtered	Filtered	Filtered	Filtered	Filtered	Filtered	Filtered	Filtered
O14530	TXNDC9	Thioredoxin domain-containing protein 9	TXND9_HUMAN	114832	92723.5	191320	192416	23748.1	18751.8	Filtered	21329.3	Filtered	Filtered	7797.28	5089	Filtered	Filtered	Filtered	6433.15	Filtered	Filtered	Filtered	Filtered	Filtered	Filtered	Filtered	Filtered	55363.3	78477.7	Filtered	82152	Filtered	Filtered	Filtered	2972.86	Filtered	Filtered	Filtered	Filtered	9195.23	Filtered	Filtered	3698.26	Filtered	Filtered	Filtered	4052.84	Filtered	Filtered
O14531	DPYSL4	Dihydropyrimidinase-related protein 4	DPYL4_HUMAN	362114	370463	196252	235354	100846	112267	93692.9	82465.9	27005.7	68429.9	49848.5	11328.5	15001.7	21453.4	32927	8832.42	21571.2	21307.7	2638.88	Filtered	27968.2	7485.33	17943.8	6054.18	304268	288100	248342	410208	30529.8	80633.5	39245.8	88369	28314.2	25057.7	74408.9	24771.8	16648	Filtered	25628.4	23260.2	23133.9	26750	24883.1	9875.14	34993	25613.3
O14545	TRAFD1	TRAF-type zinc finger domain-containing protein 1	TRAD1_HUMAN	Filtered	Filtered	Filtered	Filtered	Filtered	5684.96	3678.36	Filtered	Filtered	1748.57	1692.4	Filtered	Filtered	Filtered	Filtered	Filtered	Filtered	Filtered	Filtered	Filtered	Filtered	Filtered	Filtered	Filtered	Filtered	Filtered	Filtered	Filtered	Filtered	Filtered	Filtered	Filtered	Filtered	975.195	Filtered	Filtered	Filtered	Filtered	Filtered	Filtered	Filtered	Filtered	Filtered	Filtered	Filtered	Filtered
O14548	COX7A2L	Cytochrome c oxidase subunit 7A-related protein, mitochondrial	COX7R_HUMAN	Filtered	Filtered	Filtered	Filtered	Filtered	Filtered	Filtered	Filtered	Filtered	Filtered	Filtered	Filtered	214397	151115	338724	171123	Filtered	Filtered	Filtered	Filtered	Filtered	Filtered	Filtered	Filtered	Filtered	Filtered	Filtered	Filtered	Filtered	Filtered	Filtered	Filtered	Filtered	Filtered	Filtered	Filtered	297519	Filtered	232514	96254.9	Filtered	Filtered	Filtered	Filtered	Filtered	Filtered
O14561	NDUFAB1	Acyl carrier protein, mitochondrial	ACPM_HUMAN	Filtered	Filtered	Filtered	Filtered	Filtered	9901.03	2243.84	Filtered	11889.4	11065.7	32463.7	Filtered	562800	369842	748525	693068	3532.23	16706.4	23603.8	76926.6	52355.8	36525.6	63288.5	80148.9	Filtered	Filtered	Filtered	Filtered	8550.33	7129.05	Filtered	Filtered	16075.7	2792.44	Filtered	2310.52	495077	54869.5	762182	379037	33752.5	41883.6	Filtered	Filtered	13296.5	9934.55
O14562	UBFD1	Ubiquitin domain-containing protein UBFD1	UBFD1_HUMAN	643286	504954	547285	692261	176140	228809	231243	320920	37183.3	35219.8	32352	7133.66	29132.7	29009.4	40914.6	Filtered	Filtered	Filtered	Filtered	Filtered	Filtered	Filtered	Filtered	Filtered	530208	352718	526210	495669	77540.8	211359	98089.8	83211.4	21916.6	22355.7	33763.3	Filtered	Filtered	Filtered	Filtered	Filtered	Filtered	Filtered	Filtered	Filtered	Filtered	5840.01
O14569;U3KQU4	CYB561D2;	Cytochrome b561 domain-containing protein 2;Uncharacterized protein	C56D2_HUMAN;U3KQU4_HUMAN	Filtered	Filtered	Filtered	Filtered	Filtered	Filtered	Filtered	Filtered	Filtered	Filtered	Filtered	Filtered	19483.2	21930.5	14142.3	7229.09	Filtered	Filtered	Filtered	Filtered	3842.42	Filtered	Filtered	Filtered	Filtered	Filtered	Filtered	Filtered	Filtered	Filtered	Filtered	Filtered	Filtered	Filtered	Filtered	Filtered	37529.5	Filtered	Filtered	5226.1	Filtered	Filtered	Filtered	Filtered	Filtered	Filtered
O14578	CIT	Citron Rho-interacting kinase	CTRO_HUMAN	177772	182525	188087	110790	512554	543888	485728	443504	15034.7	45847.4	237958	60005.3	246967	201360	169534	74654.7	204440	221781	511213	262343	97858.4	73214.2	115145	93531.2	138923	133784	156131	128344	77537.6	156374	365666	116353	1.33106e+06	2.15303e+06	25345.7	38838.3	85097.8	Filtered	81749	1415810	108089	168608	56794.3	52479.9	123189	112166
O14579	COPE	Coatomer subunit epsilon	COPE_HUMAN	406343	585586	761753	519413	614774	666498	602728	819787	112720	130497	82857.5	Filtered	121552	107082	185667	140756	42689.6	106155	154619	22121.2	10008.7	36023	59030.5	73436.9	381983	414705	491757	401135	343353	635124	426043	454140	58463.2	92187.2	157548	74149.3	143845	Filtered	205894	129983	23612.4	42437.4	16198.2	Filtered	66085.6	71681.1
O14593	RFXANK	DNA-binding protein RFXANK	RFXK_HUMAN	Filtered	Filtered	Filtered	Filtered	28888.6	17863.1	Filtered	15851.1	Filtered	Filtered	Filtered	Filtered	Filtered	Filtered	Filtered	Filtered	6076.87	7269.28	Filtered	27332	5466.36	4668.98	Filtered	Filtered	Filtered	Filtered	Filtered	Filtered	Filtered	15128.6	Filtered	Filtered	Filtered	Filtered	Filtered	Filtered	Filtered	Filtered	Filtered	Filtered	Filtered	Filtered	Filtered	Filtered	Filtered	Filtered
O14595	CTDSP2	Carboxy-terminal domain RNA polymerase II polypeptide A small phosphatase 2	CTDS2_HUMAN	Filtered	Filtered	308341	Filtered	Filtered	Filtered	Filtered	15065.3	Filtered	Filtered	Filtered	Filtered	77360.5	48391.2	52303.9	58357.7	Filtered	Filtered	Filtered	Filtered	Filtered	Filtered	Filtered	Filtered	Filtered	Filtered	Filtered	Filtered	Filtered	Filtered	Filtered	17776.6	Filtered	Filtered	Filtered	Filtered	95268.9	Filtered	29479.9	36914.1	Filtered	Filtered	Filtered	Filtered	Filtered	Filtered
O14602;P47813	EIF1AY;EIF1AX	Eukaryotic translation initiation factor 1A, Y-chromosomal;Eukaryotic translation initiation factor 1A, X-chromosomal	IF1AY_HUMAN;IF1AX_HUMAN	282907	250570	304680	287740	398223	292459	232533	237279	45124.5	55468	58590.7	38068	72132.9	95131.2	31277.1	70991.1	66221.3	87871.5	19794.7	93884.5	64390.6	48610.1	111681	58346.2	406720	337946	202581	273693	203005	338828	61841.4	228287	66453.6	96646.9	32509.7	57610.8	69257.5	Filtered	17836	38043.6	48985.5	36876.6	32557.1	33281.7	71389.4	43094.6
O14613	CDC42EP2	Cdc42 effector protein 2	BORG1_HUMAN	Filtered	Filtered	Filtered	Filtered	35962	Filtered	27321.4	56006.7	48442.4	89847.2	52473.8	40744.2	14608.1	Filtered	Filtered	10410.6	Filtered	Filtered	Filtered	Filtered	Filtered	Filtered	Filtered	14973.1	21920.3	74128.3	48752.7	142878	18054.6	18278.8	Filtered	17020.2	104119	134436	73146.5	81804.1	Filtered	Filtered	Filtered	Filtered	Filtered	Filtered	Filtered	Filtered	15923.7	Filtered
O14617	AP3D1	AP-3 complex subunit delta-1	AP3D1_HUMAN	379542	417384	473107	324452	225753	195978	156763	220402	77938.8	69501.8	47963.7	2792.17	106041	92752.3	110424	89309.5	66164.5	83439.7	173718	87138.5	134285	117039	121193	83200.2	423171	407549	532448	417520	102204	192504	92602.5	135460	78169.8	67258.1	56359.8	56974.4	102528	Filtered	24379.1	33650.7	91549.3	127764	38274.7	43639.7	166633	151748
O14639	ABLIM1	Actin-binding LIM protein 1	ABLM1_HUMAN	446938	494105	628038	347407	574336	541314	496894	447924	28098.4	45180	23320.7	36655.8	55753.9	43480.1	72004.2	39069	539087	565906	1.36716e+06	1303276	211222	130944	352134	429845	478375	424315	529505	396554	304448	584127	315003	356165	109098	164960	231852	123667	127721	4129.05	96071	78752.7	125179	178515	131744	121384	72448.6	85071.2
O14640;P54792	DVL1;DVL1P1	Segment polarity protein dishevelled homolog DVL-1;Putative segment polarity protein dishevelled homolog DVL1P1	DVL1_HUMAN;DVLP1_HUMAN	Filtered	Filtered	Filtered	Filtered	Filtered	Filtered	Filtered	Filtered	Filtered	Filtered	Filtered	Filtered	26445	19492.3	55046.4	7149.37	Filtered	Filtered	Filtered	Filtered	Filtered	Filtered	Filtered	Filtered	Filtered	Filtered	Filtered	Filtered	Filtered	Filtered	Filtered	Filtered	Filtered	Filtered	Filtered	Filtered	41830	Filtered	52151.2	20872.8	Filtered	Filtered	Filtered	Filtered	Filtered	Filtered
O14641	DVL2	Segment polarity protein dishevelled homolog DVL-2	DVL2_HUMAN	32030.9	Filtered	24861.4	25662.4	Filtered	Filtered	Filtered	Filtered	Filtered	Filtered	Filtered	Filtered	NaN	NaN	Filtered	Filtered	Filtered	Filtered	Filtered	Filtered	NaN	NaN	Filtered	Filtered	Filtered	Filtered	Filtered	Filtered	Filtered	Filtered	Filtered	Filtered	Filtered	Filtered	Filtered	Filtered	NaN	Filtered	Filtered	Filtered	Filtered	Filtered	Filtered	Filtered	Filtered	NaN
O14646	CHD1	Chromodomain-helicase-DNA-binding protein 1	CHD1_HUMAN	46254.4	67234.4	75979.8	26495.6	238895	217443	125976	141570	13412.1	17103	15930.1	2876.98	178531	152609	256435	147825	242765	250828	416197	181914	101459	69567.6	75182.4	42274.9	137268	135983	10748.5	31217.8	102119	173886	145050	129777	30434.9	27183.4	16618.9	4754.72	34611.4	Filtered	Filtered	30091.7	154753	180031	37748.8	17690	229134	251456
O14647	CHD2	Chromodomain-helicase-DNA-binding protein 2	CHD2_HUMAN	Filtered	Filtered	Filtered	Filtered	Filtered	Filtered	Filtered	Filtered	Filtered	Filtered	22054.6	Filtered	Filtered	Filtered	Filtered	Filtered	67463.5	83486.8	136353	113739	52877.4	28099.9	129737	49205.8	20231	Filtered	Filtered	Filtered	17854	67056	Filtered	16412.2	Filtered	3474.97	Filtered	2806.98	Filtered	Filtered	Filtered	Filtered	54093.3	52750.7	Filtered	1871.3	148676	108867
O14656	TOR1A	Torsin-1A	TOR1A_HUMAN	Filtered	Filtered	Filtered	Filtered	32332.7	Filtered	17126.8	Filtered	872851	1.09994e+06	425646	166718	501584	382734	596705	658921	Filtered	Filtered	Filtered	Filtered	11712	Filtered	6408.1	13165.2	Filtered	95301.7	Filtered	Filtered	43393.2	61836.3	Filtered	26497.5	513618	901696	961511	620394	548510	60359	200060	394615	12604.8	Filtered	Filtered	Filtered	51412.9	43321.9
O14657	TOR1B	Torsin-1B	TOR1B_HUMAN	Filtered	Filtered	Filtered	Filtered	59567.3	18391.2	40318.5	Filtered	656243	629358	253697	63923.2	213208	158702	198350	118925	3356.39	Filtered	6876.39	12773.3	Filtered	Filtered	16116.2	Filtered	Filtered	Filtered	Filtered	Filtered	5722.25	42532.4	67541.8	47435.1	670187	794710	685654	254274	202372	10764.9	207564	77633.9	32680	8040.02	4714.83	Filtered	33496	17676
O14672	ADAM10	Disintegrin and metalloproteinase domain-containing protein 10	ADA10_HUMAN	39489.9	23640.5	28878.6	Filtered	30544.8	18266.6	15888.7	21994.8	55763	66812	24332.3	14332.3	583468	391037	469493	462698	76359.9	104008	210353	250747	132333	88436.7	104875	143685	31617	38135.3	Filtered	Filtered	30279.5	42723.2	Filtered	24264.1	71345.1	103785	101352	52072.2	631045	45901.7	689002	337802	57180.2	40092.3	Filtered	6009.34	96740.7	101258
O14678	ABCD4	ATP-binding cassette sub-family D member 4	ABCD4_HUMAN	Filtered	Filtered	Filtered	Filtered	Filtered	Filtered	2108.96	Filtered	Filtered	Filtered	Filtered	Filtered	148878	122000	172403	200092	Filtered	Filtered	Filtered	Filtered	94114.4	92455.3	189171	147976	Filtered	Filtered	Filtered	Filtered	Filtered	Filtered	Filtered	Filtered	Filtered	12028.5	6768.26	Filtered	199404	Filtered	189423	105380	Filtered	Filtered	Filtered	Filtered	Filtered	192482
O14681	EI24	Etoposide-induced protein 2.4 homolog	EI24_HUMAN	Filtered	Filtered	Filtered	Filtered	Filtered	Filtered	Filtered	Filtered	Filtered	Filtered	Filtered	Filtered	186392	191961	315271	193475	Filtered	27531	79177.8	73030.3	121901	113638	225333	146395	Filtered	Filtered	Filtered	Filtered	Filtered	Filtered	Filtered	Filtered	42926.2	47369.8	54376.2	42761	402657	11856.3	600651	333443	Filtered	Filtered	Filtered	Filtered	60754.4	59060.1
O14683	TP53I11	Tumor protein p53-inducible protein 11	P5I11_HUMAN	Filtered	Filtered	Filtered	Filtered	Filtered	Filtered	Filtered	Filtered	5079	4796.79	Filtered	Filtered	405788	343613	420276	263902	21180.6	38228.5	148909	97472.4	75774.7	52570.9	131923	83996.3	Filtered	Filtered	Filtered	Filtered	Filtered	Filtered	Filtered	5365.75	17842.1	25122.5	20233.2	8655.91	540296	14684.1	690856	159421	16801.5	26576.1	3635.84	Filtered	28544.7	24504.6
O14686	KMT2D	Histone-lysine N-methyltransferase 2D	KMT2D_HUMAN	Filtered	Filtered	4839.67	Filtered	6917.7	Filtered	Filtered	41121.6	Filtered	Filtered	Filtered	Filtered	Filtered	10065.8	Filtered	Filtered	77838.6	86658	155631	175456	21377.4	13542.3	58913.4	10725.2	Filtered	Filtered	Filtered	Filtered	4622.13	5028.72	Filtered	21086.8	Filtered	Filtered	Filtered	14445.8	31461.5	Filtered	Filtered	19562.2	47522.2	60976.4	Filtered	22821.8	3551.21	8916.21
O14713	ITGB1BP1	Integrin beta-1-binding protein 1	ITBP1_HUMAN	Filtered	Filtered	Filtered	Filtered	Filtered	Filtered	Filtered	Filtered	Filtered	Filtered	Filtered	Filtered	Filtered	Filtered	Filtered	Filtered	Filtered	Filtered	Filtered	Filtered	Filtered	Filtered	Filtered	Filtered	Filtered	Filtered	Filtered	Filtered	Filtered	Filtered	Filtered	Filtered	Filtered	Filtered	Filtered	Filtered	Filtered	Filtered	Filtered	Filtered	Filtered	16536	Filtered	5577.81	Filtered	Filtered
O14715	RGPD8	RANBP2-like and GRIP domain-containing protein 8	RGPD8_HUMAN	NaN	NaN	NaN	NaN	NaN	NaN	NaN	NaN	NaN	NaN	NaN	NaN	NaN	NaN	NaN	NaN	NaN	NaN	NaN	NaN	NaN	NaN	NaN	NaN	NaN	NaN	NaN	NaN	NaN	NaN	NaN	NaN	NaN	NaN	NaN	NaN	NaN	NaN	NaN	NaN	NaN	NaN	NaN	NaN	NaN	NaN
O14717	TRDMT1	tRNA (cytosine(38)-C(5))-methyltransferase	TRDMT_HUMAN	164864	292987	93051.7	71048.4	Filtered	Filtered	Filtered	Filtered	Filtered	Filtered	Filtered	Filtered	Filtered	Filtered	Filtered	Filtered	Filtered	Filtered	Filtered	Filtered	Filtered	Filtered	Filtered	Filtered	323256	28451.9	11868.6	50503.6	Filtered	Filtered	Filtered	Filtered	Filtered	Filtered	Filtered	Filtered	Filtered	Filtered	Filtered	Filtered	Filtered	Filtered	Filtered	Filtered	Filtered	Filtered
O14727	APAF1	Apoptotic protease-activating factor 1	APAF_HUMAN	200484	261833	74190.8	205592	Filtered	Filtered	Filtered	Filtered	9506.54	13189.6	Filtered	Filtered	Filtered	Filtered	Filtered	Filtered	Filtered	Filtered	Filtered	Filtered	Filtered	Filtered	Filtered	Filtered	194041	207121	71089.5	336579	Filtered	Filtered	Filtered	Filtered	7963.65	Filtered	16410.3	5032.84	Filtered	Filtered	Filtered	Filtered	Filtered	Filtered	Filtered	Filtered	Filtered	Filtered
O14730	RIOK3	Serine/threonine-protein kinase RIO3	RIOK3_HUMAN	Filtered	Filtered	9272.02	Filtered	Filtered	Filtered	Filtered	Filtered	Filtered	Filtered	Filtered	Filtered	Filtered	Filtered	Filtered	Filtered	Filtered	Filtered	Filtered	Filtered	Filtered	Filtered	Filtered	Filtered	35955.1	40972.8	15394.7	30574.5	Filtered	Filtered	Filtered	Filtered	Filtered	Filtered	Filtered	Filtered	Filtered	Filtered	Filtered	Filtered	Filtered	Filtered	Filtered	Filtered	Filtered	Filtered
O14732	IMPA2	Inositol monophosphatase 2	IMPA2_HUMAN	71432.2	77947.8	154863	128006	Filtered	Filtered	5110.42	Filtered	Filtered	Filtered	Filtered	Filtered	Filtered	Filtered	Filtered	Filtered	Filtered	Filtered	Filtered	Filtered	Filtered	Filtered	Filtered	Filtered	75906.8	76836.1	130545	70917.7	Filtered	Filtered	Filtered	Filtered	Filtered	Filtered	Filtered	Filtered	Filtered	Filtered	Filtered	Filtered	Filtered	Filtered	Filtered	Filtered	Filtered	Filtered
O14734	ACOT8	Acyl-coenzyme A thioesterase 8	ACOT8_HUMAN	Filtered	Filtered	Filtered	Filtered	Filtered	Filtered	Filtered	Filtered	104311	103245	65113.1	17205	112186	68975.3	155814	135432	92902.3	96382.6	202803	134153	Filtered	Filtered	Filtered	Filtered	Filtered	Filtered	Filtered	Filtered	Filtered	Filtered	Filtered	Filtered	273912	388523	402762	340474	24124.2	Filtered	48881	8976.09	Filtered	Filtered	Filtered	4580.83	Filtered	Filtered
O14735	CDIPT	CDP-diacylglycerol--inositol 3-phosphatidyltransferase	CDIPT_HUMAN	Filtered	Filtered	Filtered	Filtered	Filtered	Filtered	Filtered	99852.2	Filtered	Filtered	Filtered	Filtered	76956.3	67676.6	101891	87329	22956.2	Filtered	Filtered	Filtered	Filtered	Filtered	Filtered	Filtered	Filtered	Filtered	Filtered	Filtered	Filtered	Filtered	Filtered	Filtered	Filtered	Filtered	Filtered	Filtered	128353	8123.91	Filtered	46444.3	Filtered	34658.9	Filtered	Filtered	Filtered	Filtered
O14737	PDCD5	Programmed cell death protein 5	PDCD5_HUMAN	4924548	3.84696e+06	3252303	5995969	309476	346217	297900	297393	171085	186411	206078	109546	170772	92827.1	119666	84745.5	210818	204055	82630.7	76710.5	174703	85593.8	126625	66095.5	6.18988e+06	9545520	2.23735e+06	4.30117e+06	237328	328422	10541284	154210	287122	190829	102104	176123	136862	25339.5	61415.8	135114	86614.3	109045	91818.8	81796.1	124727	94422.9
O14744	PRMT5	Protein arginine N-methyltransferase 5	ANM5_HUMAN	592362	455848	390913	189585	99523.9	111138	121603	90565.5	57105.2	60248.3	59814.6	24414.3	47422.1	42412.1	38391.7	13817.5	52977.8	48002	36243.3	13978.5	43233.4	27148.7	56653.2	25563.3	672050	694108	368124	236244	70800.1	101553	39391.3	85587.3	29360.2	36032.1	49850.4	29806.5	183981	Filtered	22671.2	24244.6	60706.2	58621.4	21717.3	26412.3	53186.4	43041.1
O14745	SLC9A3R1	Na(+)/H(+) exchange regulatory cofactor NHE-RF1	NHRF1_HUMAN	1.70317e+06	1.71894e+06	2119894	2.15087e+06	776760	812399	1.75656e+06	507380	104943	1.74237e+06	212453	520788	394355	400865	1.41866e+06	368244	116546	382045	1.18009e+06	521660	209786	182764	723222	401785	1.80345e+06	1.96078e+06	2.69992e+06	994163	488831	976012	180941	254279	326432	1.07539e+06	163835	1.03751e+06	196373	Filtered	412864	105468	254718	491701	111440	66016.5	10947.8	141282
O14757	CHEK1	Serine/threonine-protein kinase Chk1	CHK1_HUMAN	108338	143797	113506	108315	230468	177765	132867	226996	38521.8	27824.4	9525.64	Filtered	Filtered	Filtered	Filtered	Filtered	14637	14291.4	21896.3	26805	73921.9	39018.9	72343.7	25733.1	86671	90043.4	9458.32	87088.1	46684.5	95648.4	12596	58380.6	40432.4	54792.2	8755.03	38647.6	Filtered	Filtered	Filtered	Filtered	17261.7	63075.6	Filtered	9259.7	46970.8	29981.1
O14763	TNFRSF10B	Tumor necrosis factor receptor superfamily member 10B	TR10B_HUMAN	Filtered	Filtered	Filtered	Filtered	Filtered	Filtered	Filtered	Filtered	Filtered	Filtered	Filtered	Filtered	98419	81981	94370.8	68033.5	Filtered	Filtered	Filtered	Filtered	Filtered	Filtered	4697.63	Filtered	21248.1	Filtered	35052.8	Filtered	14798.8	Filtered	Filtered	Filtered	27434.8	36821.4	17976.4	17445.7	239111	Filtered	192580	107091	6550.68	8022.22	Filtered	Filtered	40756.1	31221
O14773	TPP1	Tripeptidyl-peptidase 1	TPP1_HUMAN	104359	101089	80223.2	53320.9	208270	143126	50583.7	94948.9	100665	279556	139318	215671	154323	117143	92798.9	407415	21482.8	24338.5	Filtered	32869.5	40429.5	28569.5	Filtered	91760.2	87710.9	61481.1	Filtered	43678	21664.3	61638.1	Filtered	51348.1	89927.6	177213	67152.6	99004.3	687494	5234.39	35326.2	160580	19058	Filtered	Filtered	19441.2	84957.8	40025.4
O14776	TCERG1	Transcription elongation regulator 1	TCRG1_HUMAN	123620	135108	192705	236967	2714808	2.30541e+06	2.33507e+06	2.9552e+06	31382.2	38338.9	41630.8	6685.4	75094.4	91632	163788	85158.4	400777	428220	1.162e+06	669887	136429	148307	135561	103444	147891	127057	199500	Filtered	676388	1.08509e+06	1418534	1.26285e+06	149814	209196	175213	115884	152701	20900	139448	203204	1.0372e+06	1.11896e+06	421152	284425	292134	377199
O14777	NDC80	Kinetochore protein NDC80 homolog	NDC80_HUMAN	537913	523800	529495	369052	1.09192e+06	1038213	1.14373e+06	931380	89212.4	106205	116189	36171.7	108049	123746	108928	49137.5	174967	197997	234403	141078	140186	58969.7	96941.7	44798.8	285248	298372	254515	259113	193588	327889	247104	264061	111308	120609	126603	55121.5	93281.4	Filtered	109503	56319.2	119322	136530	126552	48838.8	60674.7	81495.4
O14786	NRP1	Neuropilin-1	NRP1_HUMAN	Filtered	Filtered	Filtered	Filtered	Filtered	Filtered	Filtered	Filtered	Filtered	Filtered	Filtered	Filtered	23354.3	17645.6	35424.1	40081.3	Filtered	Filtered	Filtered	Filtered	4981.64	Filtered	4218.33	7518.65	Filtered	Filtered	Filtered	Filtered	Filtered	Filtered	Filtered	Filtered	16755.4	24321.1	Filtered	3132.37	45534.8	Filtered	44678.5	26843.7	Filtered	5944.06	Filtered	Filtered	10175.4	8026.99
O14787	TNPO2	Transportin-2	TNPO2_HUMAN	21996.3	143863	66116.2	31156.6	18408	1632.24	Filtered	Filtered	Filtered	Filtered	Filtered	Filtered	Filtered	Filtered	Filtered	Filtered	Filtered	Filtered	Filtered	Filtered	Filtered	Filtered	Filtered	Filtered	98389.7	116578	17662.5	44936	Filtered	Filtered	Filtered	Filtered	Filtered	Filtered	Filtered	Filtered	Filtered	Filtered	Filtered	Filtered	Filtered	Filtered	Filtered	Filtered	2919.57	Filtered
O14791	APOL1	Apolipoprotein L1	APOL1_HUMAN	Filtered	Filtered	Filtered	Filtered	Filtered	Filtered	Filtered	Filtered	Filtered	Filtered	3330.18	Filtered	Filtered	Filtered	Filtered	Filtered	Filtered	Filtered	Filtered	Filtered	Filtered	Filtered	Filtered	Filtered	Filtered	Filtered	Filtered	Filtered	Filtered	Filtered	Filtered	Filtered	Filtered	Filtered	Filtered	Filtered	Filtered	Filtered	Filtered	Filtered	Filtered	Filtered	Filtered	Filtered	Filtered	Filtered
O14795	UNC13B	Protein unc-13 homolog B	UN13B_HUMAN	Filtered	Filtered	Filtered	Filtered	13608.5	21669.8	Filtered	Filtered	Filtered	Filtered	Filtered	Filtered	Filtered	Filtered	Filtered	Filtered	96950.4	Filtered	Filtered	Filtered	Filtered	Filtered	Filtered	Filtered	28191.3	Filtered	Filtered	Filtered	Filtered	Filtered	Filtered	Filtered	Filtered	Filtered	Filtered	Filtered	Filtered	Filtered	Filtered	Filtered	Filtered	Filtered	Filtered	Filtered	Filtered	Filtered
O14802	POLR3A	DNA-directed RNA polymerase III subunit RPC1	RPC1_HUMAN	102463	61795	172259	22612.9	119443	110290	108736	111448	55384.5	72924.6	32970.2	7034.03	132763	126602	115605	116401	83107	79041.1	141802	75901.7	18609.5	13351.7	Filtered	5191.58	168885	78053.8	177670	92809	39224.6	75365.8	37491	55330.9	23841.3	34394.4	29663.9	15103	32863.8	Filtered	9296.5	18804.9	60901.8	56012.9	58747	26369	27897.8	31767.5
O14807	MRAS	Ras-related protein M-Ras	RASM_HUMAN	Filtered	Filtered	Filtered	Filtered	Filtered	Filtered	Filtered	Filtered	Filtered	Filtered	Filtered	Filtered	25230.7	13079.5	27404	Filtered	Filtered	Filtered	Filtered	Filtered	Filtered	Filtered	16208.9	Filtered	Filtered	Filtered	Filtered	Filtered	Filtered	Filtered	Filtered	Filtered	10362.4	19321.6	Filtered	15269	24796.5	Filtered	Filtered	15148.8	Filtered	Filtered	Filtered	Filtered	Filtered	Filtered
O14817	TSPAN4	Tetraspanin-4	TSN4_HUMAN	Filtered	Filtered	22803.2	Filtered	Filtered	Filtered	Filtered	Filtered	Filtered	Filtered	Filtered	Filtered	22482.5	28912.9	Filtered	69686.9	Filtered	Filtered	Filtered	4382.46	Filtered	Filtered	3740.62	3799.6	Filtered	Filtered	Filtered	29036.5	Filtered	12654.8	Filtered	Filtered	10273.2	9212.4	Filtered	7916.15	67309.9	Filtered	Filtered	41353.2	Filtered	Filtered	Filtered	Filtered	11741.5	3815.11
O14818	PSMA7	Proteasome subunit alpha type-7	PSA7_HUMAN	1.08668e+06	861360	1035559	888898	125519	140234	200097	154403	141294	161737	129606	28576.3	249676	215991	233194	208903	73296.8	74091.3	67942.8	82698.1	35470.4	30689.8	54712.2	9555.81	862211	904000	1.29537e+06	762764	81500.6	114964	104386	79515	117056	113362	111810	48484.2	133609	NaN	54270.4	54494.3	66079.5	59521.5	96109.9	26955.2	33332.9	43018.4
O14828	SCAMP3	Secretory carrier-associated membrane protein 3	SCAM3_HUMAN	329735	309330	341026	306045	429286	332295	287207	484870	297016	202224	106798	27197.5	2.61551e+06	1.47387e+06	3.20465e+06	1.44185e+06	3408.17	7090.83	Filtered	Filtered	101237	49645.1	82241.2	20668.8	515102	426617	279828	356132	402650	562291	471300	384494	355192	475401	551431	310349	2157897	68465.7	2.63804e+06	1.05778e+06	73983.7	80054.1	Filtered	4011.21	120089	37327.1
O14832	PHYH	Phytanoyl-CoA dioxygenase, peroxisomal	PAHX_HUMAN	Filtered	Filtered	Filtered	Filtered	Filtered	Filtered	Filtered	Filtered	30090.7	37736.1	24996	8621.15	Filtered	Filtered	Filtered	Filtered	Filtered	Filtered	Filtered	Filtered	Filtered	Filtered	Filtered	Filtered	Filtered	Filtered	Filtered	Filtered	Filtered	Filtered	Filtered	Filtered	22590.2	31232.4	43956.8	30154.6	Filtered	Filtered	Filtered	Filtered	Filtered	Filtered	Filtered	Filtered	Filtered	Filtered
O14841	OPLAH	5-oxoprolinase	OPLA_HUMAN	300604	315266	351927	266525	Filtered	Filtered	37632.9	Filtered	31330.2	45244.3	3513.41	Filtered	13302.2	Filtered	3994	Filtered	Filtered	Filtered	Filtered	Filtered	Filtered	Filtered	0.465737	Filtered	269436	268645	316644	219945	Filtered	5110.57	Filtered	Filtered	Filtered	Filtered	Filtered	Filtered	Filtered	Filtered	Filtered	Filtered	Filtered	Filtered	Filtered	Filtered	Filtered	Filtered
O14867	BACH1	Transcription regulator protein BACH1	BACH1_HUMAN	68346.2	64375.4	53790.7	50631.7	Filtered	Filtered	Filtered	Filtered	Filtered	Filtered	Filtered	Filtered	Filtered	Filtered	Filtered	Filtered	13403.2	12722.2	32268.9	41158	Filtered	Filtered	Filtered	Filtered	56281	53804.3	Filtered	51675.5	14411.1	26573.8	Filtered	22130.5	Filtered	Filtered	Filtered	Filtered	Filtered	Filtered	Filtered	Filtered	Filtered	Filtered	Filtered	Filtered	Filtered	Filtered
O14874	BCKDK	[3-methyl-2-oxobutanoate dehydrogenase [lipoamide]] kinase, mitochondrial	BCKD_HUMAN	Filtered	Filtered	Filtered	Filtered	Filtered	Filtered	Filtered	Filtered	Filtered	Filtered	Filtered	Filtered	156083	120704	117080	127616	57603.7	53910.3	78772.9	107860	Filtered	Filtered	Filtered	Filtered	Filtered	Filtered	Filtered	Filtered	Filtered	Filtered	Filtered	Filtered	Filtered	Filtered	Filtered	Filtered	220644	20952	186596	98999.6	34879.2	46158.6	14551.1	17662.8	Filtered	Filtered
O14880	MGST3	Microsomal glutathione S-transferase 3	MGST3_HUMAN	Filtered	Filtered	Filtered	Filtered	Filtered	Filtered	Filtered	Filtered	Filtered	Filtered	Filtered	Filtered	1.13462e+06	1.15856e+06	3192125	1.23127e+06	91119.7	162323	204757	520172	257632	253867	301830	302055	Filtered	Filtered	Filtered	Filtered	Filtered	Filtered	Filtered	Filtered	Filtered	Filtered	Filtered	7815.31	2.0532e+06	Filtered	523832	1.1294e+06	77347.1	46938.5	Filtered	9536.27	197962	136901
O14893	GEMIN2	Gem-associated protein 2	GEMI2_HUMAN	72648.6	Filtered	Filtered	40865.7	58727.6	61595.3	57593	27903.3	4806.38	6389.52	Filtered	Filtered	Filtered	Filtered	Filtered	Filtered	Filtered	Filtered	Filtered	Filtered	Filtered	Filtered	22040.4	Filtered	78570.3	71378	Filtered	Filtered	23818.1	38434.6	Filtered	18174.4	Filtered	Filtered	Filtered	Filtered	Filtered	Filtered	Filtered	Filtered	3333.44	Filtered	Filtered	Filtered	Filtered	Filtered
O14907	TAX1BP3	Tax1-binding protein 3	TX1B3_HUMAN	336159	291646	150942	78593.1	60109	70787.3	40188.1	35518.2	9620.12	11290.5	10289.7	4034.55	Filtered	Filtered	Filtered	Filtered	Filtered	Filtered	Filtered	Filtered	Filtered	3227.87	4569.01	Filtered	271058	232435	27530.2	227613	15371	34424.8	4874.86	9901.42	12709.4	15909.4	10933.4	4308.76	7698.24	Filtered	Filtered	3570.88	Filtered	3082.38	Filtered	1720.8	12739.5	11317.3
O14908	GIPC1	PDZ domain-containing protein GIPC1	GIPC1_HUMAN	516706	458166	493596	115228	138349	171731	140361	130360	67691.3	75309.9	56038.6	9560.89	59686.8	57101.8	97699.3	75078.3	66110	62875.8	101490	60128.6	32462.1	29771.5	46359.9	37580.5	271235	356452	340140	109532	76164	128271	115624	80916.6	55560.1	74064.1	57944.7	24137.5	84051.5	Filtered	102479	46491.5	38218.2	53023	28279.5	12276.9	65053.2	39718
O14910	LIN7A	Protein lin-7 homolog A	LIN7A_HUMAN	1566.28	Filtered	Filtered	Filtered	Filtered	18467.7	Filtered	Filtered	Filtered	Filtered	6568.8	Filtered	54344.8	22907	63310.8	57786.1	6427.74	Filtered	Filtered	Filtered	11722.1	5432.19	Filtered	6764.5	Filtered	22174.1	Filtered	Filtered	12914.4	15633.6	Filtered	Filtered	14462.8	15492.2	22200.5	3695.96	22834.9	Filtered	88643.7	32592.3	Filtered	Filtered	Filtered	Filtered	7746.03	Filtered
O14920	IKBKB	Inhibitor of nuclear factor kappa-B kinase subunit beta	IKKB_HUMAN	98057.7	94243.4	156324	77871.8	43878.6	23748.3	17624.9	8095.96	37582.3	51052.5	31721.3	3131.48	326199	176998	109515	368952	8662.16	15940.4	7518.48	15023.2	15519.9	15608.6	7378.81	20035.4	88477.2	65606.9	21636.9	97892.9	25426.6	33891.3	9920.83	15263	32344.5	48464.9	6841.1	38416.6	102045	Filtered	232840	186119	9122.42	9900.76	Filtered	4130.26	Filtered	47399.6
O14924	RGS12	Regulator of G-protein signaling 12	RGS12_HUMAN	20365	Filtered	13600.5	16331.4	Filtered	Filtered	Filtered	Filtered	Filtered	Filtered	Filtered	Filtered	5739.37	5049.76	8581.25	Filtered	Filtered	Filtered	Filtered	4047.89	Filtered	Filtered	Filtered	7099.6	21254	12542.7	Filtered	13869.9	Filtered	Filtered	Filtered	Filtered	Filtered	Filtered	Filtered	Filtered	Filtered	Filtered	Filtered	Filtered	Filtered	Filtered	Filtered	Filtered	Filtered	Filtered
O14925	TIMM23	Mitochondrial import inner membrane translocase subunit Tim23	TIM23_HUMAN	Filtered	Filtered	Filtered	Filtered	Filtered	Filtered	Filtered	Filtered	Filtered	Filtered	Filtered	Filtered	69517.5	51453	52364.3	100652	NaN	NaN	NaN	NaN	NaN	NaN	4931.51	NaN	Filtered	Filtered	Filtered	Filtered	Filtered	Filtered	Filtered	Filtered	Filtered	Filtered	Filtered	Filtered	75845.9	3827.89	73127.4	52073.5	NaN	Filtered	Filtered	Filtered	Filtered	Filtered
O14929	HAT1	Histone acetyltransferase type B catalytic subunit	HAT1_HUMAN	1.37551e+06	1.3842e+06	1.50917e+06	1.61591e+06	127274	127108	95225.7	168912	21351.4	77776.4	22990.9	4162.57	5537.5	5033.71	5443.73	Filtered	Filtered	22886.6	Filtered	Filtered	27060.9	18696.3	22805	6888.02	1.1418e+06	795398	1.52565e+06	1.22338e+06	5598.33	7309.15	19943.6	29261.9	Filtered	Filtered	42197	13379.5	Filtered	Filtered	20655.6	27383.4	5864.92	Filtered	9376.22	2362.49	22243.4	34975.3
O14933	UBE2L6	Ubiquitin/ISG15-conjugating enzyme E2 L6	UB2L6_HUMAN	37139.6	61594.7	66645.9	25931.2	Filtered	Filtered	Filtered	Filtered	Filtered	Filtered	Filtered	Filtered	Filtered	Filtered	Filtered	Filtered	Filtered	Filtered	Filtered	Filtered	Filtered	Filtered	Filtered	Filtered	33912.5	32093.8	Filtered	17546.3	Filtered	Filtered	Filtered	Filtered	Filtered	Filtered	Filtered	Filtered	Filtered	Filtered	Filtered	Filtered	Filtered	Filtered	Filtered	Filtered	Filtered	Filtered
O14936	CASK	Peripheral plasma membrane protein CASK	CSKP_HUMAN	137845	121588	186333	70100.8	84922.6	97654.6	115253	85681.4	36074.2	43231.3	10752.2	Filtered	296850	261866	435667	230664	66083.7	75388.7	174045	93215.9	53665.8	45503.1	108295	58869.9	159635	128664	203953	90525.8	72692.6	118450	110566	88696.5	107660	131321	103998	42248.4	319310	24928.9	357278	109200	59592.1	81516.7	15447.4	14870.8	41108.4	57127.7
O14939	PLD2	Phospholipase D2	PLD2_HUMAN	Filtered	Filtered	Filtered	Filtered	Filtered	Filtered	Filtered	Filtered	Filtered	Filtered	Filtered	Filtered	53733.7	62837.3	85503.9	35772.7	Filtered	Filtered	20531.8	20430.3	Filtered	Filtered	Filtered	Filtered	Filtered	Filtered	Filtered	Filtered	Filtered	Filtered	Filtered	Filtered	Filtered	Filtered	Filtered	Filtered	92462.6	Filtered	74029.5	30366.9	Filtered	Filtered	Filtered	Filtered	Filtered	Filtered
O14949	UQCRQ	Cytochrome b-c1 complex subunit 8	QCR8_HUMAN	Filtered	Filtered	Filtered	Filtered	Filtered	Filtered	14908.4	Filtered	18072.7	Filtered	17192	Filtered	1.96669e+06	1.62997e+06	2852822	1.64274e+06	Filtered	14225.6	23419.5	19415.2	24136.3	18858.2	33025.1	24663.6	Filtered	Filtered	34735.1	Filtered	5339.95	Filtered	9536.47	Filtered	Filtered	7491.96	13292.5	6401.99	2831726	79982.7	2850866	927003	Filtered	19098.9	18334.2	8786.31	Filtered	9322.12
O14950;P19105	MYL12B;MYL12A	Myosin regulatory light chain 12B;Myosin regulatory light chain 12A	ML12B_HUMAN;ML12A_HUMAN	9881100	10178459	16814568	16149604	692047	794798	727537	898649	278639	349666	444191	256405	151536	172560	205649	135739	101375	130836	134568	73806.4	430704	429208	836224	498160	8488730	10439001	1.20568e+06	15586427	251443	439238	348380	337693	174464	206109	248532	229439	256636	Filtered	381064	231991	122044	112843	18076.7	97901.9	757929	961473
O14957	UQCR11	Cytochrome b-c1 complex subunit 10	QCR10_HUMAN	Filtered	Filtered	Filtered	Filtered	Filtered	Filtered	Filtered	Filtered	Filtered	Filtered	Filtered	Filtered	86281.2	40710.5	Filtered	138090	Filtered	Filtered	Filtered	Filtered	Filtered	Filtered	Filtered	Filtered	Filtered	Filtered	Filtered	Filtered	Filtered	Filtered	Filtered	Filtered	Filtered	Filtered	Filtered	Filtered	139166	Filtered	Filtered	100616	Filtered	Filtered	Filtered	Filtered	Filtered	Filtered
O14964	HGS	Hepatocyte growth factor-regulated tyrosine kinase substrate	HGS_HUMAN	1.63913e+06	1.35815e+06	896821	717338	559637	646178	425730	589521	318395	356357	221398	84582.2	355441	301610	432349	418580	61076.8	68797.1	47415.9	12948.1	33709.8	140418	67302.1	33339.5	1.65991e+06	1.35254e+06	1.73478e+06	889977	247241	509539	231455	249707	233606	102407	316070	148448	229806	Filtered	90252.4	87139.1	69392.3	75470.6	44417.6	20695.4	120543	249760
O14965	AURKA	Aurora kinase A	AURKA_HUMAN	141605	162332	131994	125149	274275	187474	99313.8	174214	Filtered	Filtered	Filtered	Filtered	67390.4	Filtered	53053.3	Filtered	247374	300398	239689	415474	34285	24175.2	14543.3	44533.5	165035	121665	Filtered	160729	107375	180913	Filtered	168187	Filtered	Filtered	Filtered	13986.6	17650	Filtered	Filtered	31969.3	236311	162604	27427.8	94655.1	73259.8	51181.9
O14966	RAB29	Ras-related protein Rab-7L1	RAB7L_HUMAN	Filtered	Filtered	Filtered	Filtered	Filtered	Filtered	Filtered	Filtered	Filtered	Filtered	Filtered	Filtered	176552	113244	169804	112428	Filtered	Filtered	Filtered	Filtered	Filtered	Filtered	Filtered	Filtered	59847.4	Filtered	Filtered	Filtered	Filtered	Filtered	Filtered	Filtered	Filtered	Filtered	Filtered	Filtered	145559	Filtered	52747.6	100506	Filtered	Filtered	Filtered	Filtered	Filtered	Filtered
O14967	CLGN	Calmegin	CLGN_HUMAN	Filtered	Filtered	Filtered	Filtered	Filtered	Filtered	Filtered	Filtered	Filtered	Filtered	Filtered	Filtered	110038	80844.4	90430.6	93744.1	Filtered	Filtered	Filtered	Filtered	Filtered	Filtered	Filtered	610.526	Filtered	Filtered	Filtered	Filtered	Filtered	Filtered	Filtered	Filtered	Filtered	6800.16	Filtered	Filtered	75936.2	Filtered	82900.8	53571.8	3575.51	Filtered	Filtered	Filtered	Filtered	Filtered
O14972	DSCR3	Down syndrome critical region protein 3	DSCR3_HUMAN	Filtered	Filtered	Filtered	Filtered	253132	187347	127294	130464	Filtered	Filtered	Filtered	Filtered	Filtered	Filtered	Filtered	Filtered	Filtered	Filtered	Filtered	Filtered	Filtered	Filtered	Filtered	Filtered	Filtered	Filtered	Filtered	Filtered	155967	178715	11091.6	120449	Filtered	Filtered	Filtered	Filtered	Filtered	Filtered	Filtered	Filtered	Filtered	Filtered	Filtered	Filtered	Filtered	Filtered
O14974	PPP1R12A	Protein phosphatase 1 regulatory subunit 12A	MYPT1_HUMAN	280449	214828	291214	227231	573697	563946	505505	388280	56446.4	68420.2	29520.9	12624.4	92898.6	65595.2	58874.9	35326.5	126116	207301	297539	196675	59414.2	44611.9	67706.8	43684.1	428123	402131	371994	409328	193174	274442	212313	163937	60990.9	77385.5	65221.5	24846	50916.6	Filtered	38964	25474.1	131497	127355	104997	60208.9	21678.4	29915.4
O14976	GAK	Cyclin-G-associated kinase	GAK_HUMAN	8271.45	31813.4	55910.7	Filtered	120996	91654.7	121845	96936.2	51792.7	53094.8	23884	Filtered	98979.5	74865.3	166707	65681.4	Filtered	Filtered	Filtered	32911.5	4231.22	14561.3	32860.5	12005	Filtered	Filtered	Filtered	86054.7	77615.8	91639.4	118280	92189.9	28603	41660.6	15994.7	28429.3	6408.14	Filtered	15784.5	27515.6	Filtered	Filtered	Filtered	Filtered	Filtered	Filtered
O14979	HNRNPDL	Heterogeneous nuclear ribonucleoprotein D-like	HNRDL_HUMAN	1.27516e+06	1.14144e+06	1.23215e+06	806548	3.00979e+06	2270076	1.892e+06	1.86466e+06	335179	357919	253149	80515.6	1.36003e+06	1.03816e+06	1.98879e+06	1.16521e+06	4.78241e+06	5.44894e+06	8708439	7.37369e+06	2.34463e+06	1.66281e+06	2.94098e+06	3.28926e+06	869835	934027	748898	582691	4958017	5458344	3.35249e+06	4.4914e+06	5417312	10796114	8462187	3470363	1.33614e+06	29587.4	1.20638e+06	1.07235e+06	1.17605e+06	2.44529e+06	219178	799929	1.41024e+06	1.87937e+06
O14980	XPO1	Exportin-1	XPO1_HUMAN	1.22266e+06	1.2632e+06	2.03098e+06	1.66731e+06	411656	449231	545165	620120	79685.8	97711.7	88381.2	19720	154414	85432.9	80914.2	132513	78635.1	126984	207678	151769	92106.5	77608.7	148795	111338	1.49547e+06	1.32343e+06	978226	1.19723e+06	406395	690622	476832	691188	135971	149282	76419.4	73696.2	340692	43759.3	259779	219985	309941	485902	186562	84378.3	224397	238719
O14981	BTAF1	TATA-binding protein-associated factor 172	BTAF1_HUMAN	507372	513106	1.57249e+06	1.70253e+06	565185	438525	586460	795129	913794	10286.6	30098.4	Filtered	Filtered	Filtered	11230191	Filtered	123938	92934	140587	62870.3	32078.4	173265	1.12227e+06	11398.8	708687	606851	1433285	116482	26777.9	43928.8	44563.3	744238	4916.72	1.44177e+06	Filtered	651611	Filtered	Filtered	Filtered	3.00356e+06	162813	106077	154668	53866.9	409082	837348
O15013	ARHGEF10	Rho guanine nucleotide exchange factor 10	ARHGA_HUMAN	181855	143385	120143	136037	Filtered	Filtered	5763.3	Filtered	Filtered	Filtered	Filtered	Filtered	Filtered	Filtered	Filtered	Filtered	Filtered	Filtered	Filtered	Filtered	NaN	NaN	Filtered	NaN	126487	112084	81551.5	146251	Filtered	Filtered	Filtered	Filtered	6639.31	7092.91	Filtered	Filtered	NaN	Filtered	Filtered	NaN	Filtered	NaN	Filtered	Filtered	NaN	NaN
O15014	ZNF609	Zinc finger protein 609	ZN609_HUMAN	Filtered	Filtered	Filtered	Filtered	351600	348014	433642	344557	Filtered	438731	Filtered	Filtered	11394	221946	Filtered	Filtered	4423.26	18902.9	51428.2	21841.2	51154.7	12199.9	47638.2	15920.6	Filtered	Filtered	Filtered	Filtered	578678	860948	6472.32	814899	12918.6	557634	527318	4031.83	49936.2	Filtered	Filtered	17228.4	15471.1	Filtered	Filtered	8354.52	32977.3	61741.6
O15020	SPTBN2	Spectrin beta chain, non-erythrocytic 2	SPTN2_HUMAN	9732.94	Filtered	12356.5	Filtered	68423.3	71381.2	77577.4	112219	Filtered	Filtered	Filtered	Filtered	Filtered	Filtered	Filtered	Filtered	55811.5	49915.6	149423	32227.1	192408	3275.9	33343.8	8784.37	Filtered	Filtered	Filtered	Filtered	21651.7	68867.2	32625.7	76539.7	Filtered	2083.49	Filtered	Filtered	Filtered	Filtered	Filtered	Filtered	Filtered	6198.14	Filtered	Filtered	232610	118536
O15027	SEC16A	Protein transport protein Sec16A	SC16A_HUMAN	657298	418289	314924	346687	124471	118475	156184	142108	82290.4	85783.9	90187.3	15990.2	52319.5	43345.9	68315	41269.9	101655	110602	143292	56001.4	52050.7	58322.6	74895.8	29176	205486	301028	322537	316388	81632.7	140223	144542	139881	79837.3	84066.5	106140	57814.5	167855	Filtered	172199	53745.6	81171.9	82469	90995.5	51227.5	57995	56484
O15031	PLXNB2	Plexin-B2	PLXB2_HUMAN	25125.8	7700.59	21651.7	11131.5	6316.38	15433.4	16411.3	52216.5	73509.5	60281.8	32806.2	17194.9	1.13384e+06	911951	1.61988e+06	1.00422e+06	31876.2	33341.9	30750.9	22180.2	204542	133695	384396	311948	35404.6	10748.8	Filtered	14691.3	48056.9	62454.1	41322.2	64123	90252.6	113197	149695	69488.1	1.40105e+06	50841.7	1.61147e+06	611324	64953	116921	21218.5	28956.7	285053	288698
O15033	AREL1	Apoptosis-resistant E3 ubiquitin protein ligase 1	AREL1_HUMAN	Filtered	Filtered	Filtered	Filtered	Filtered	Filtered	Filtered	Filtered	Filtered	Filtered	Filtered	Filtered	25964.9	Filtered	8561.29	Filtered	Filtered	Filtered	Filtered	Filtered	Filtered	Filtered	4143.45	3153.94	Filtered	Filtered	Filtered	Filtered	Filtered	Filtered	Filtered	Filtered	Filtered	Filtered	Filtered	Filtered	Filtered	Filtered	Filtered	3209.56	Filtered	Filtered	Filtered	Filtered	Filtered	Filtered
O15041	SEMA3E	Semaphorin-3E	SEM3E_HUMAN	217566	240022	208521	44967.1	274824	139814	111527	215970	10997969	8.31311e+06	4877876	6624354	152603	106001	Filtered	39745.3	520.246	Filtered	Filtered	15930.7	20432	14302.8	17290.4	40912.3	153008	128907	Filtered	85638.6	191760	209429	Filtered	223871	7910277	10373050	Filtered	8.15141e+06	190313	Filtered	Filtered	116990	8168.9	Filtered	Filtered	4834.25	87417.9	72324.5
O15042	U2SURP	U2 snRNP-associated SURP motif-containing protein	SR140_HUMAN	Filtered	Filtered	Filtered	Filtered	145910	103568	56383	83460	21591.5	14408.4	Filtered	Filtered	466590	400432	293695	157959	479700	557813	830837	663969	696100	528714	500103	544313	140698	125812	3278.47	Filtered	306910	416406	175013	304869	132667	190713	67780.9	64618.2	137018	3065.9	179409	160700	146891	192251	50581.8	54286.7	734093	773598
O15047	SETD1A	Histone-lysine N-methyltransferase SETD1A	SET1A_HUMAN	Filtered	Filtered	Filtered	Filtered	28940.5	Filtered	25282.2	4433.88	Filtered	Filtered	Filtered	Filtered	27406.3	6129.63	49101.6	17310.1	125885	153036	293630	293460	194568	138303	217646	80196.5	Filtered	Filtered	Filtered	Filtered	75312.7	100474	Filtered	39695.5	Filtered	1616.39	2241.97	32072.8	89387.6	61124.9	44313.8	44614.1	156442	221175	Filtered	34093.7	123683	120851
O15056	SYNJ2	Synaptojanin-2	SYNJ2_HUMAN	189354	218878	216178	91428.1	66627.1	91010.2	26127.7	31970.2	8512.46	13145.5	12082.5	Filtered	9871.86	Filtered	Filtered	Filtered	10419.6	Filtered	20716.8	7831.6	19038.1	Filtered	13016.3	Filtered	259917	236178	250560	153035	9067.48	13725.4	Filtered	Filtered	6352.56	Filtered	29817	24961.6	19342.4	Filtered	Filtered	Filtered	7105.62	Filtered	Filtered	Filtered	3194.92	15888.9
O15066	KIF3B	Kinesin-like protein KIF3B	KIF3B_HUMAN	127728	214325	101595	95069.4	31752.3	20927.7	45221.6	15094.3	11630.2	13544.5	NaN	4340.36	Filtered	16345.6	17231.3	Filtered	NaN	7536.36	NaN	Filtered	2375.01	Filtered	8232.55	Filtered	168593	139016	22287.4	87362.6	9883.42	NaN	NaN	Filtered	11022.4	Filtered	14135.5	Filtered	26019	Filtered	Filtered	3893.26	13183.6	Filtered	Filtered	3069.78	17970.1	Filtered
O15067	PFAS	Phosphoribosylformylglycinamidine synthase	PUR4_HUMAN	2335621	1.79961e+06	2.78518e+06	1.62732e+06	68223.4	97009	107804	124685	60261.8	77781.3	80151.5	28206.9	45501	66558.6	77811.6	48989.5	66730.8	57807.4	53603.3	28236.1	19216.5	26385	72106	Filtered	2.95008e+06	2.00454e+06	2.3727e+06	1.55752e+06	59994.3	87441.6	93418.2	51894.9	57282.7	68177.5	100275	48652.9	96506.4	Filtered	96664	35307.3	52192.1	65634.9	73171.5	35851	52909.7	64956.5
O15069	NACAD	NAC-alpha domain-containing protein 1	NACAD_HUMAN	1.3639e+06	2.09713e+06	2.52938e+06	2.10941e+06	603917	583662	194503	648334	Filtered	41255.4	63764.8	22713.7	79433.5	29803.8	63759.5	80066.6	216811	208894	339417	180424	91732.4	68458	113656	72154.3	1.16259e+06	1.04246e+06	196463	1.50546e+06	440546	842007	1.15488e+06	729352	Filtered	Filtered	Filtered	72936.1	83666.3	Filtered	163933	58910.9	43126.9	176275	Filtered	88522.5	97111.4	68412.9
O15075	DCLK1	Serine/threonine-protein kinase DCLK1	DCLK1_HUMAN	Filtered	71097	57526.3	40632.6	136303	105623	81643.3	110419	Filtered	Filtered	Filtered	Filtered	Filtered	Filtered	Filtered	Filtered	33654.6	30697	30134.2	15089.9	Filtered	Filtered	Filtered	Filtered	69831.5	Filtered	30020.1	22091.3	Filtered	28176.8	5602.08	7669.3	Filtered	Filtered	Filtered	Filtered	Filtered	Filtered	Filtered	Filtered	19656.9	Filtered	10798.7	Filtered	Filtered	Filtered
O15078	CEP290	Centrosomal protein of 290 kDa	CE290_HUMAN	Filtered	23989.4	18685.8	Filtered	24995.3	15161	12724.7	15374.1	Filtered	Filtered	Filtered	Filtered	Filtered	Filtered	Filtered	Filtered	Filtered	Filtered	Filtered	Filtered	5002.07	Filtered	Filtered	Filtered	14298.1	15286.8	Filtered	Filtered	Filtered	Filtered	Filtered	Filtered	Filtered	Filtered	Filtered	Filtered	Filtered	Filtered	Filtered	Filtered	Filtered	Filtered	Filtered	Filtered	13836.7	6637.27
O15084	ANKRD28	Serine/threonine-protein phosphatase 6 regulatory ankyrin repeat subunit A	ANR28_HUMAN	128292	161367	235057	160534	10253.1	Filtered	10835.9	13698.8	2969.45	2583.75	Filtered	Filtered	Filtered	2841.16	2623.06	Filtered	7632.56	Filtered	2908.62	Filtered	Filtered	Filtered	Filtered	Filtered	176960	112388	10965.4	287534	Filtered	9136.64	58030.7	1448.81	3485.97	5189.1	Filtered	Filtered	4641.9	Filtered	2422.6	Filtered	Filtered	Filtered	Filtered	Filtered	Filtered	3508.36
O15085	ARHGEF11	Rho guanine nucleotide exchange factor 11	ARHGB_HUMAN	115231	108060	32857.1	55215.4	96443.6	86068.7	64916	101492	Filtered	38752.7	6457.81	Filtered	47207.7	42656.6	11587.3	52304.1	8190.49	Filtered	Filtered	10992	Filtered	7429.61	Filtered	Filtered	82493.9	111327	Filtered	95716.5	Filtered	91777.8	Filtered	Filtered	Filtered	20812.1	Filtered	Filtered	Filtered	Filtered	Filtered	Filtered	Filtered	Filtered	Filtered	Filtered	Filtered	Filtered
O15091	KIAA0391	Mitochondrial ribonuclease P catalytic subunit	MRPP3_HUMAN	Filtered	Filtered	Filtered	Filtered	Filtered	Filtered	Filtered	Filtered	Filtered	Filtered	Filtered	Filtered	130608	145110	62579.1	181979	49078.9	94969.2	80251.8	238494	41906.3	22667.8	86931.4	62863.9	Filtered	Filtered	Filtered	Filtered	Filtered	Filtered	Filtered	3621.67	Filtered	Filtered	Filtered	Filtered	223329	38646.9	21805.3	132861	163396	170337	16416.6	54719.2	19158.1	17106.8
O15111	CHUK	Inhibitor of nuclear factor kappa-B kinase subunit alpha	IKKA_HUMAN	160560	125834	169813	126594	122013	176458	89045.5	118297	Filtered	Filtered	Filtered	Filtered	46405.3	Filtered	Filtered	2859.4	Filtered	24860.3	Filtered	Filtered	Filtered	23528	26075.6	Filtered	144720	105438	90534.6	135496	Filtered	Filtered	63425.5	Filtered	Filtered	1610.73	Filtered	Filtered	17201.5	Filtered	Filtered	3744.43	17169.9	Filtered	Filtered	3725.11	12000.6	6737.01
O15116	LSM1	U6 snRNA-associated Sm-like protein LSm1	LSM1_HUMAN	160312	170711	116334	108108	119062	90831.8	79147.6	112934	5715.88	12007.3	8929.06	5909.64	14690.4	35424.8	Filtered	Filtered	Filtered	Filtered	Filtered	13424	21793.7	11673.5	14221.9	Filtered	221935	296417	Filtered	194695	31683.8	51221.4	Filtered	45432.8	4674.31	Filtered	Filtered	9076.71	Filtered	Filtered	Filtered	14516.8	Filtered	Filtered	Filtered	Filtered	Filtered	6397.02
O15118	NPC1	NPC intracellular cholesterol transporter 1	NPC1_HUMAN	20662.7	Filtered	Filtered	Filtered	Filtered	Filtered	Filtered	Filtered	10835.2	25194.8	10129.1	9309.08	418650	320925	259772	561183	Filtered	Filtered	Filtered	Filtered	Filtered	Filtered	Filtered	Filtered	Filtered	Filtered	Filtered	Filtered	7488.31	8693.51	Filtered	9175.46	50876	77844.6	16921.3	34958.6	953384	194727	406738	514029	8927.49	8325.18	Filtered	Filtered	14682	12407.7
O15120	AGPAT2	1-acyl-sn-glycerol-3-phosphate acyltransferase beta	PLCB_HUMAN	Filtered	Filtered	Filtered	Filtered	Filtered	Filtered	Filtered	Filtered	11398.9	Filtered	Filtered	Filtered	284113	248608	349353	285970	Filtered	25041.7	80234.2	97466.4	30557.6	16182.4	156265	28691.4	Filtered	Filtered	Filtered	Filtered	Filtered	Filtered	Filtered	Filtered	8807.93	15388.4	Filtered	4014	402769	Filtered	501427	242729	12862.8	Filtered	Filtered	Filtered	12132.5	10610
O15126	SCAMP1	Secretory carrier-associated membrane protein 1	SCAM1_HUMAN	Filtered	Filtered	6301.68	18107.9	49520	14768.3	33321.5	43079.9	30906.2	25300.9	7983.26	2878.5	215802	206454	274370	141761	Filtered	Filtered	Filtered	Filtered	6461.39	Filtered	Filtered	Filtered	Filtered	11112.9	9349.44	42829.4	42768.4	52234.1	7320.75	22892	50227.2	61548.9	29848.2	26927	325632	13648.5	180613	58824.7	Filtered	Filtered	Filtered	504.569	Filtered	5787.64
O15127	SCAMP2	Secretory carrier-associated membrane protein 2	SCAM2_HUMAN	Filtered	Filtered	Filtered	Filtered	14927	Filtered	64223.7	72668.6	38073.6	29724.2	26468.3	15513.2	495341	396144	655607	664263	Filtered	Filtered	Filtered	Filtered	14213.7	10701.6	24026.8	20099.2	Filtered	Filtered	Filtered	Filtered	70708	108095	Filtered	91636.6	65986.6	67371.2	56111	53574.6	370159	57858.4	188146	291322	Filtered	Filtered	Filtered	10941.7	20624.2	23749.7
O15143	ARPC1B	Actin-related protein 2/3 complex subunit 1B	ARC1B_HUMAN	757188	756598	1.13368e+06	568863	325721	289039	304575	388133	72390.3	74280.7	61588.9	14433.9	34070.9	35474.3	70644.5	24621.3	254105	235678	401707	146689	143878	107579	246518	144740	884392	979428	1.19034e+06	756356	137189	178225	146422	148017	68728.7	73137.9	85549.9	35897.5	87800.3	1639.38	87547.6	32291.5	88961.9	101125	126171	42449.5	72840.9	75841.6
O15144	ARPC2	Actin-related protein 2/3 complex subunit 2	ARPC2_HUMAN	789131	681476	1.00415e+06	328273	574027	563670	610580	572505	166376	171136	162979	45405.3	145362	137507	154479	77267	346629	334503	606651	243950	274125	191266	501236	268245	642165	952002	1.26293e+06	746048	270928	452823	362035	263610	112896	147141	171354	58485.8	222991	8328.38	259979	96611.4	179379	189685	204607	61259.2	132840	138999
O15145	ARPC3	Actin-related protein 2/3 complex subunit 3	ARPC3_HUMAN	272569	267726	268535	131837	211884	331569	650540	170159	175766	236601	470946	143761	150097	193255	275421	83660.3	187205	194719	265174	85409.4	191269	170298	442392	242825	341088	456897	317573	178325	180128	180692	256593	239951	162933	200029	308467	114951	142745	Filtered	220347	116607	194360	180815	271739	142300	97599.1	136949
O15155	BET1	BET1 homolog	BET1_HUMAN	Filtered	Filtered	Filtered	Filtered	Filtered	Filtered	Filtered	Filtered	Filtered	Filtered	Filtered	Filtered	22310.4	15030	Filtered	Filtered	12559.4	Filtered	Filtered	Filtered	8411.06	Filtered	Filtered	Filtered	Filtered	Filtered	Filtered	Filtered	Filtered	Filtered	Filtered	Filtered	Filtered	Filtered	Filtered	Filtered	21716.2	Filtered	Filtered	Filtered	Filtered	Filtered	Filtered	Filtered	Filtered	Filtered
O15156	ZBTB7B	Zinc finger and BTB domain-containing protein 7B	ZBT7B_HUMAN	Filtered	Filtered	Filtered	Filtered	3817.65	Filtered	3030.03	Filtered	Filtered	Filtered	Filtered	Filtered	Filtered	Filtered	Filtered	Filtered	Filtered	10070.6	9335.68	17404.4	Filtered	2381.83	Filtered	Filtered	18774.4	12735.4	Filtered	Filtered	Filtered	17984.2	Filtered	6458.92	Filtered	6178.44	Filtered	Filtered	Filtered	Filtered	Filtered	Filtered	Filtered	Filtered	Filtered	Filtered	Filtered	Filtered
O15160	POLR1C	DNA-directed RNA polymerases I and III subunit RPAC1	RPAC1_HUMAN	279070	256029	239813	237985	107459	42419.4	34062.6	28643.7	23653.4	38873.6	8640.87	2604.53	62456.6	34124	41964.2	39281	103478	124013	142680	207455	105097	33315.3	53386.7	32582.8	278629	282498	288171	240450	88526.1	147100	108721	83028.6	32608.8	59330.2	60778.3	34572.8	20321.4	Filtered	12552.9	36387.4	38512.4	19254.7	19537.9	71861.6	83574	51060.1
O15162	PLSCR1	Phospholipid scramblase 1	PLS1_HUMAN	Filtered	Filtered	Filtered	Filtered	Filtered	Filtered	Filtered	Filtered	Filtered	Filtered	Filtered	Filtered	37053.2	39349	74642.6	87263.7	Filtered	Filtered	Filtered	Filtered	Filtered	Filtered	Filtered	11886.2	Filtered	Filtered	Filtered	Filtered	Filtered	Filtered	Filtered	Filtered	Filtered	Filtered	Filtered	Filtered	44035.3	Filtered	Filtered	52652	Filtered	Filtered	Filtered	Filtered	Filtered	Filtered
O15164	TRIM24	Transcription intermediary factor 1-alpha	TIF1A_HUMAN	Filtered	93822	Filtered	Filtered	13366.3	23557.8	19400.5	20928.1	Filtered	Filtered	Filtered	Filtered	51436.3	53681.9	64762.8	67373.7	48129.9	29002.2	58959.2	31380.4	57876.2	25164.4	3072.95	Filtered	Filtered	104151	Filtered	Filtered	Filtered	Filtered	Filtered	Filtered	Filtered	16032.4	Filtered	Filtered	13629.9	Filtered	Filtered	27882.8	64223.2	88940.2	54148.3	28436.5	71504.6	91493.7
O15165	LDLRAD4	Low-density lipoprotein receptor class A domain-containing protein 4	LRAD4_HUMAN	Filtered	Filtered	Filtered	Filtered	Filtered	Filtered	Filtered	Filtered	Filtered	Filtered	Filtered	Filtered	Filtered	Filtered	Filtered	Filtered	Filtered	Filtered	Filtered	Filtered	Filtered	Filtered	Filtered	Filtered	Filtered	Filtered	Filtered	Filtered	Filtered	Filtered	Filtered	Filtered	Filtered	Filtered	Filtered	Filtered	Filtered	Filtered	Filtered	Filtered	Filtered	Filtered	Filtered	Filtered	Filtered	Filtered
O15173	PGRMC2	Membrane-associated progesterone receptor component 2	PGRC2_HUMAN	Filtered	Filtered	101411	39551.9	17172.9	18567.4	41141.7	89981.2	173253	172712	206950	115108	3943642	3.27301e+06	5690524	5.87496e+06	31007.3	29683.1	101931	110200	127226	85548.9	168350	138898	Filtered	Filtered	23434.3	30616.7	127613	191142	55898.1	162754	303478	384905	381690	329851	3.41395e+06	171023	2.53221e+06	2.98987e+06	68380.5	90099.6	Filtered	11267.2	143999	185991
O15194	CTDSPL	CTD small phosphatase-like protein	CTDSL_HUMAN	Filtered	Filtered	Filtered	Filtered	Filtered	Filtered	Filtered	Filtered	Filtered	Filtered	Filtered	Filtered	141361	52384	88322.8	119932	Filtered	Filtered	Filtered	Filtered	Filtered	Filtered	Filtered	Filtered	125044	108445	Filtered	Filtered	Filtered	Filtered	Filtered	Filtered	Filtered	Filtered	Filtered	Filtered	62449.4	Filtered	Filtered	47797.4	Filtered	Filtered	Filtered	Filtered	Filtered	Filtered
O15211	RGL2	Ral guanine nucleotide dissociation stimulator-like 2	RGL2_HUMAN	Filtered	Filtered	Filtered	28352.5	Filtered	Filtered	Filtered	Filtered	Filtered	Filtered	Filtered	Filtered	Filtered	Filtered	Filtered	Filtered	Filtered	Filtered	Filtered	Filtered	Filtered	Filtered	Filtered	Filtered	Filtered	Filtered	Filtered	Filtered	Filtered	Filtered	Filtered	Filtered	Filtered	Filtered	Filtered	Filtered	Filtered	Filtered	Filtered	Filtered	Filtered	Filtered	Filtered	Filtered	Filtered	Filtered
O15212	PFDN6	Prefoldin subunit 6	PFD6_HUMAN	789429	936594	950514	879791	38991.2	115732	Filtered	28198.1	Filtered	13720.7	6604.8	6193.85	Filtered	Filtered	15022.4	Filtered	Filtered	Filtered	Filtered	Filtered	53555.9	37171.1	35665.9	26654.7	675368	788215	300866	1.01034e+06	37376.5	Filtered	Filtered	Filtered	Filtered	Filtered	116102	Filtered	16585.7	Filtered	Filtered	Filtered	Filtered	Filtered	Filtered	Filtered	21155.9	16838.1
O15213	WDR46	WD repeat-containing protein 46	WDR46_HUMAN	Filtered	Filtered	Filtered	Filtered	Filtered	Filtered	19106.9	10695	Filtered	Filtered	Filtered	Filtered	Filtered	7337.34	22307.6	Filtered	63994.9	68034	129256	61879.9	275489	168506	523808	355753	Filtered	Filtered	Filtered	Filtered	Filtered	Filtered	Filtered	11615.4	Filtered	Filtered	Filtered	4464.01	19544.6	Filtered	Filtered	56684.7	96004.3	169317	94202.5	57240	475544	588274
O15217	GSTA4	Glutathione S-transferase A4	GSTA4_HUMAN	41963.1	46457.4	65898.5	59652.2	Filtered	Filtered	Filtered	Filtered	Filtered	Filtered	Filtered	Filtered	Filtered	Filtered	Filtered	Filtered	Filtered	Filtered	Filtered	Filtered	Filtered	Filtered	Filtered	Filtered	Filtered	Filtered	Filtered	27430.2	Filtered	Filtered	Filtered	Filtered	Filtered	1950.44	Filtered	Filtered	Filtered	Filtered	Filtered	Filtered	Filtered	Filtered	Filtered	Filtered	Filtered	Filtered
O15226	NKRF	NF-kappa-B-repressing factor	NKRF_HUMAN	Filtered	Filtered	10488.2	Filtered	21267.4	Filtered	Filtered	Filtered	Filtered	Filtered	Filtered	Filtered	Filtered	Filtered	21211.2	13169.7	216123	267520	520637	257308	137567	99942.3	162217	117326	Filtered	Filtered	Filtered	Filtered	22800.2	22975.5	51044.7	58052.7	51975.8	63812.6	25527.1	18307.4	28300.2	Filtered	Filtered	62771.4	286526	403527	363588	126086	214536	213947
O15228	GNPAT	Dihydroxyacetone phosphate acyltransferase	GNPAT_HUMAN	Filtered	Filtered	Filtered	Filtered	Filtered	Filtered	Filtered	Filtered	192555	257556	106322	15622.6	94240.1	133936	175807	113221	Filtered	Filtered	7862.68	Filtered	Filtered	Filtered	7242.71	Filtered	Filtered	Filtered	Filtered	Filtered	Filtered	Filtered	Filtered	Filtered	121122	185120	31283.6	89427.7	121341	14893.2	68169.7	140692	34803.4	Filtered	Filtered	Filtered	63932.5	63693
O15230	LAMA5	Laminin subunit alpha-5	LAMA5_HUMAN	Filtered	Filtered	Filtered	Filtered	Filtered	Filtered	Filtered	Filtered	29848.3	30375	13670	Filtered	114725	43533.3	96364.4	64844.1	49588.3	43579.2	97934.7	79060.9	9841.5	3047.93	3479.42	Filtered	Filtered	Filtered	Filtered	Filtered	Filtered	Filtered	Filtered	Filtered	59276.5	81961.9	40297.9	45833.7	119481	Filtered	76189.6	38661.6	Filtered	21325.5	Filtered	10619.2	Filtered	Filtered
O15231	ZNF185	Zinc finger protein 185	ZN185_HUMAN	92501.8	85402.8	146160	136012	817783	858597	903110	670782	28939.6	47448.8	53364.2	22412.5	10130.1	27472.9	28583.4	9766.65	53580.4	63616.2	110064	71430.8	46112.8	47182.1	61091.6	41076	155347	190445	156045	77962.5	96428.8	221099	122485	78335.8	36427	48856.7	53038.2	22753.6	26727.6	Filtered	44296.5	5065.96	26324.4	19403.6	22776.9	8684.5	29465.8	32455.1
O15232	MATN3	Matrilin-3	MATN3_HUMAN	Filtered	Filtered	Filtered	Filtered	Filtered	Filtered	Filtered	Filtered	33198.2	38215.4	16670.8	Filtered	Filtered	Filtered	Filtered	Filtered	Filtered	Filtered	Filtered	Filtered	Filtered	Filtered	Filtered	Filtered	Filtered	Filtered	Filtered	Filtered	Filtered	Filtered	Filtered	Filtered	21000.7	37510	Filtered	16495.3	Filtered	Filtered	Filtered	Filtered	Filtered	Filtered	Filtered	Filtered	Filtered	Filtered
O15234	CASC3	Protein CASC3	CASC3_HUMAN	100987	53605.8	58111	68118.6	85408.4	74804.5	52711.2	50776.9	Filtered	Filtered	1794.05	Filtered	14828.3	8154.23	3677.74	Filtered	25003.7	26114	63914	92355.9	63371.4	44170.8	52984.1	27875.5	66066.3	80902.1	150491	55248.2	35871.9	59579	15339.6	51698	Filtered	3409.85	Filtered	Filtered	8858.2	Filtered	Filtered	Filtered	13494.6	283245	Filtered	Filtered	Filtered	7163.43
O15235	MRPS12	28S ribosomal protein S12, mitochondrial	RT12_HUMAN	Filtered	Filtered	Filtered	Filtered	Filtered	Filtered	Filtered	Filtered	Filtered	Filtered	Filtered	Filtered	161097	114561	214356	191687	Filtered	Filtered	Filtered	Filtered	Filtered	Filtered	Filtered	Filtered	Filtered	Filtered	Filtered	Filtered	Filtered	Filtered	Filtered	Filtered	Filtered	Filtered	Filtered	4077.29	209612	13574.5	582555	111463	Filtered	Filtered	Filtered	Filtered	Filtered	Filtered
O15239	NDUFA1	NADH dehydrogenase [ubiquinone] 1 alpha subcomplex subunit 1	NDUA1_HUMAN	Filtered	Filtered	Filtered	Filtered	Filtered	Filtered	Filtered	Filtered	Filtered	Filtered	Filtered	Filtered	34100.9	36267	69315.8	28171.1	Filtered	Filtered	Filtered	Filtered	Filtered	Filtered	Filtered	Filtered	Filtered	Filtered	Filtered	Filtered	Filtered	Filtered	Filtered	Filtered	Filtered	Filtered	Filtered	Filtered	82362.9	Filtered	33659	21715.1	Filtered	Filtered	Filtered	Filtered	Filtered	Filtered
O15240	VGF	Neurosecretory protein VGF	VGF_HUMAN	Filtered	Filtered	Filtered	Filtered	Filtered	Filtered	Filtered	Filtered	34618.3	36469.2	29571	Filtered	Filtered	Filtered	Filtered	Filtered	Filtered	Filtered	Filtered	Filtered	Filtered	Filtered	Filtered	Filtered	Filtered	Filtered	28677	Filtered	Filtered	Filtered	Filtered	Filtered	77501.7	76243.7	106873	33052.9	88866.3	Filtered	92053	16288.4	Filtered	Filtered	Filtered	Filtered	Filtered	32943.2
O15243	LEPROT	Leptin receptor gene-related protein	OBRG_HUMAN	Filtered	Filtered	Filtered	Filtered	Filtered	Filtered	Filtered	Filtered	Filtered	Filtered	Filtered	Filtered	1487.68	Filtered	Filtered	2613.39	Filtered	Filtered	Filtered	Filtered	Filtered	Filtered	Filtered	Filtered	Filtered	Filtered	Filtered	Filtered	Filtered	Filtered	Filtered	Filtered	Filtered	Filtered	Filtered	Filtered	Filtered	Filtered	6976.82	Filtered	Filtered	Filtered	Filtered	Filtered	Filtered	Filtered
O15244	SLC22A2	Solute carrier family 22 member 2	S22A2_HUMAN	Filtered	Filtered	Filtered	Filtered	439836	477309	603883	776627	9604.14	Filtered	Filtered	Filtered	Filtered	Filtered	Filtered	Filtered	57773.9	36001.4	100266	76193	111960	173591	332554	168591	Filtered	85819.4	159820	129193	61473.6	89713.4	Filtered	103023	Filtered	25106.9	Filtered	10059.8	Filtered	Filtered	Filtered	Filtered	Filtered	Filtered	Filtered	Filtered	173048	203814
O15247	CLIC2	Chloride intracellular channel protein 2	CLIC2_HUMAN	79008.4	83651	60943.4	43650	180765	186427	171028	160915	Filtered	Filtered	Filtered	Filtered	Filtered	Filtered	Filtered	Filtered	6870.41	Filtered	50710.8	48272	Filtered	Filtered	Filtered	Filtered	60719.7	42242.8	Filtered	Filtered	170174	240897	37524.6	173955	Filtered	8736.39	Filtered	16535.4	Filtered	Filtered	Filtered	Filtered	Filtered	Filtered	Filtered	Filtered	Filtered	Filtered
O15254	ACOX3	Peroxisomal acyl-coenzyme A oxidase 3	ACOX3_HUMAN	Filtered	Filtered	Filtered	Filtered	Filtered	Filtered	Filtered	Filtered	526999	519541	179322	52819.5	95188.7	122296	145904	Filtered	7901.18	6075.1	Filtered	Filtered	6401.83	4253.83	Filtered	Filtered	Filtered	Filtered	Filtered	Filtered	Filtered	12140.6	Filtered	22623.3	377691	564949	263406	274866	419905	Filtered	18138.5	11756.3	5823.56	Filtered	Filtered	Filtered	45938.3	40953.6
O15258	RER1	Protein RER1	RER1_HUMAN	Filtered	Filtered	Filtered	Filtered	Filtered	9930.75	Filtered	6685.91	32199.1	47767.5	24198.2	Filtered	629356	480716	585698	524400	62892	47327.9	185678	142831	97058.6	72853.5	143803	75044.2	Filtered	Filtered	Filtered	Filtered	11083.7	21682.1	Filtered	9050.19	19958.4	70737.3	25026.6	44718	614654	36642.5	900325	483739	45249.4	60825.9	Filtered	Filtered	53734.5	115795
O15260	SURF4	Surfeit locus protein 4	SURF4_HUMAN	Filtered	Filtered	42463.3	Filtered	59172.8	Filtered	17540.8	16880.1	23325.9	55102	19864.2	Filtered	871014	1.08254e+06	1.5424e+06	827759	Filtered	23051.9	Filtered	38064.4	14359.5	14858	Filtered	50455.8	Filtered	Filtered	Filtered	Filtered	29526	1797.7	Filtered	Filtered	71603.1	142990	70548	55797.2	1.08382e+06	100759	1.03581e+06	409460	64356	12638.6	Filtered	Filtered	15117.3	49586.5
O15265	ATXN7	Ataxin-7	ATX7_HUMAN	Filtered	Filtered	Filtered	Filtered	Filtered	Filtered	Filtered	Filtered	Filtered	Filtered	Filtered	Filtered	Filtered	Filtered	Filtered	Filtered	Filtered	Filtered	Filtered	Filtered	4395.55	Filtered	6498.81	Filtered	Filtered	Filtered	Filtered	Filtered	Filtered	Filtered	Filtered	Filtered	Filtered	Filtered	Filtered	Filtered	Filtered	Filtered	Filtered	2621.47	Filtered	Filtered	Filtered	Filtered	Filtered	Filtered
O15269	SPTLC1	Serine palmitoyltransferase 1	SPTC1_HUMAN	44954.4	Filtered	24103.2	Filtered	6767.27	Filtered	Filtered	5284.04	180854	178917	93165.2	12232.7	753846	616192	840102	607559	22527.9	19067.7	54472.9	79069.1	48343.2	35293.5	115305	38971.4	22917.5	Filtered	Filtered	Filtered	17871	17473.3	Filtered	11449.7	102400	133469	89561.8	40664.3	895566	49672.3	646160	336351	69142.6	58498.3	4988.77	14167.9	55913.8	42973.7
O15270	SPTLC2	Serine palmitoyltransferase 2	SPTC2_HUMAN	Filtered	Filtered	Filtered	Filtered	Filtered	Filtered	Filtered	Filtered	66088.2	75570.9	34829.2	Filtered	221967	160707	236551	255438	Filtered	5692.67	41007.2	27598	47772.4	2399.74	10125.2	18659.1	Filtered	Filtered	Filtered	Filtered	Filtered	Filtered	Filtered	Filtered	31549.5	23353.1	Filtered	18581	191452	17260.8	155574	122848	Filtered	Filtered	Filtered	Filtered	8597.86	Filtered
O15294	OGT	UDP-N-acetylglucosamine--peptide N-acetylglucosaminyltransferase 110 kDa subunit	OGT1_HUMAN	309223	453197	555759	377383	339950	286834	375757	310234	59886.6	72751.3	40514.5	Filtered	97773.3	25580.6	142404	77118.6	553252	648003	1.25779e+06	683265	138416	126592	150815	60622.3	245932	285029	422361	311334	170851	314606	212739	250380	161925	169936	158155	100315	150898	Filtered	90876.6	64906.1	324478	485275	78273.8	115924	104688	144550
O15297	PPM1D	Protein phosphatase 1D	PPM1D_HUMAN	Filtered	2768.61	Filtered	Filtered	Filtered	Filtered	Filtered	Filtered	Filtered	Filtered	Filtered	Filtered	Filtered	Filtered	Filtered	Filtered	42963.1	51475.3	42464.4	69850.3	55013.8	28648.6	75453.6	Filtered	Filtered	Filtered	Filtered	Filtered	44292.6	53029.8	Filtered	5274.96	41051.1	42268.9	Filtered	21577.7	Filtered	Filtered	Filtered	Filtered	65894.5	46254.4	Filtered	6996.91	19461	12705.1
O15305	PMM2	Phosphomannomutase 2	PMM2_HUMAN	522105	768987	993834	458487	Filtered	16412.5	47971.9	17113	40121	66309.9	30148.3	7920.46	Filtered	13154.6	19756.1	6601.65	48612.9	28768	20311	7287.63	22925.3	7847.61	13530.5	Filtered	704314	732859	639071	624038	42022.2	39712.5	15344.2	7389.85	22465.3	Filtered	27086.6	Filtered	Filtered	Filtered	21306.1	9348.73	52741.4	12236.2	16191.7	5939.17	39734.3	12477.5
O15315	RAD51B	DNA repair protein RAD51 homolog 2	RA51B_HUMAN	Filtered	Filtered	Filtered	Filtered	14909.5	Filtered	Filtered	20838.5	Filtered	Filtered	Filtered	Filtered	Filtered	Filtered	Filtered	5714.54	Filtered	Filtered	Filtered	Filtered	Filtered	Filtered	Filtered	Filtered	Filtered	Filtered	Filtered	Filtered	Filtered	Filtered	Filtered	Filtered	Filtered	Filtered	Filtered	Filtered	Filtered	Filtered	Filtered	Filtered	Filtered	Filtered	Filtered	Filtered	Filtered	Filtered
O15327	INPP4B	Type II inositol 3,4-bisphosphate 4-phosphatase	INP4B_HUMAN	198943	223482	166038	147722	51247.9	105373	33725.6	40034.1	26170.5	29298.1	6563.98	2472.06	Filtered	2229.23	3086.42	9876.07	Filtered	Filtered	Filtered	79339.2	31610.6	29884.9	Filtered	Filtered	144645	148141	9811.02	118677	30583.9	16409.4	Filtered	48570.2	Filtered	Filtered	Filtered	Filtered	Filtered	Filtered	Filtered	Filtered	16210.9	Filtered	Filtered	Filtered	Filtered	Filtered
O15347	HMGB3	High mobility group protein B3	HMGB3_HUMAN	3027973	2.32315e+06	2.69386e+06	2416471	4249295	3.83797e+06	3.10828e+06	4.73573e+06	76097.6	87263	116120	33009.4	41078.2	46718	67611.8	27928.8	154879	193139	189990	87171.2	158566	123843	144946	68883.1	2.94678e+06	4.69898e+06	3.79158e+06	2042311	2.48022e+06	4.12675e+06	3.20437e+06	3.5766e+06	102605	119529	108974	64225.9	96294.3	Filtered	76639.7	38241.2	310594	277388	410718	231243	248562	170200
O15355	PPM1G	Protein phosphatase 1G	PPM1G_HUMAN	1.1152e+06	1.68635e+06	1.54267e+06	1.43125e+06	119857	209729	235201	95754.8	129959	195376	213568	67165.4	115867	145582	133100	49909.9	141373	138996	81565.1	36432.1	53085.1	35109.6	91654.8	48994.5	929649	844280	110228	1384094	156979	165413	124899	80214.7	140243	136485	111855	89874.8	143154	Filtered	99179.3	72838	165988	180392	178195	82201.2	47967	55164.4
O15357	INPPL1	Phosphatidylinositol 3,4,5-trisphosphate 5-phosphatase 2	SHIP2_HUMAN	684268	810370	1.04925e+06	519029	226928	279748	260773	158222	58538.9	94081.8	46031.3	34479.2	57972.9	50337.9	66498.4	Filtered	18479.2	38991.6	43208	17067.4	27425.4	50112.9	41324.5	4454.18	569043	525279	1.02476e+06	609658	47840	79297	44934.9	42883.1	69097.7	51656.9	85032.3	53614.7	38344.1	48134.7	37374.9	58331	37021.7	17758.9	31402.8	19687.9	31270.2	37577.8
O15360	FANCA	Fanconi anemia group A protein	FANCA_HUMAN	83664	51895.8	46995.6	57716	15633.5	7978.88	7376.62	8913.73	Filtered	Filtered	Filtered	Filtered	6180.49	6679.14	Filtered	7355.49	8013.97	13920	Filtered	29690	10671.1	7571.56	3132.79	7135.41	15811	14727	Filtered	11306.7	2719.26	5485.33	Filtered	4318.65	Filtered	2680.18	Filtered	Filtered	9073.29	Filtered	Filtered	5049.43	3188.41	4312.39	Filtered	Filtered	3839.74	Filtered
O15371	EIF3D	Eukaryotic translation initiation factor 3 subunit D	EIF3D_HUMAN	772699	993172	1.00047e+06	731946	764154	718144	717815	761750	78204.8	111609	44480.7	81845.3	218652	182355	253941	136773	265048	278657	626856	324505	167963	121507	125368	42652.4	1.056e+06	1.08733e+06	1.64602e+06	874002	425369	674386	702674	695079	84587	132698	149117	45271.1	153523	5619.89	181161	80982.2	65701.4	74025	61674.7	20111.6	115147	146560
O15372	EIF3H	Eukaryotic translation initiation factor 3 subunit H	EIF3H_HUMAN	860794	630906	325266	274181	815248	684960	435979	341237	114803	123075	58084.2	30336.3	215456	169370	129651	101636	279740	303453	371156	183050	154679	114528	69829.8	139825	1.34232e+06	1.26385e+06	4112244	446452	404902	718263	437647	266084	127416	109971	133213	35569.1	155010	7698.94	677026	59854.2	125970	342969	312908	42715.4	102992	110103
O15379	HDAC3	Histone deacetylase 3	HDAC3_HUMAN	Filtered	Filtered	Filtered	Filtered	80071	62004.6	48056.6	27143	5021.57	12640.3	Filtered	Filtered	46700.4	37977.5	28121.2	57504.5	34369.4	64307.6	60202.7	74349.8	29474.5	19290	71106	13089.8	41323	50834.4	Filtered	Filtered	9496.12	26053.6	Filtered	27367.9	4371.05	19121	7831.96	7031.47	23280.8	Filtered	Filtered	12927.6	27094.9	4306.47	Filtered	5429.89	34060.6	28780.1
O15381	NVL	Nuclear valosin-containing protein-like	NVL_HUMAN	Filtered	Filtered	Filtered	Filtered	Filtered	Filtered	Filtered	Filtered	Filtered	Filtered	Filtered	Filtered	196829	168291	270497	6040.08	60987.1	58324.9	157291	130363	304677	176962	325189	377210	Filtered	Filtered	Filtered	Filtered	Filtered	Filtered	9382.45	Filtered	Filtered	10070.9	Filtered	Filtered	36113.9	4854.14	43520.3	39179.1	224905	368131	53257.5	53756.3	263554	206641
O15382	BCAT2	Branched-chain-amino-acid aminotransferase, mitochondrial	BCAT2_HUMAN	27168	19911.7	Filtered	19447.7	5347.68	34274.2	9685.54	26303.6	47624.3	38064.4	39512	Filtered	654993	561643	1.12659e+06	598753	50530.5	65813.3	146367	41169	21708.7	Filtered	Filtered	Filtered	Filtered	Filtered	46009.5	16308.1	18528.2	11027	10136	52269.7	31563.2	30628.6	34842.6	29331.9	804559	40964.6	1.16587e+06	344372	3439.7	1530.56	Filtered	Filtered	Filtered	Filtered
O15392	BIRC5	Baculoviral IAP repeat-containing protein 5	BIRC5_HUMAN	21532.6	Filtered	Filtered	21615	Filtered	Filtered	Filtered	Filtered	6157.06	5049.68	2273.57	Filtered	7794.52	Filtered	Filtered	Filtered	11356.4	11000.2	Filtered	48894.1	100567	60938.5	96511.3	38382.7	42557	43139.7	Filtered	Filtered	Filtered	16120.1	Filtered	9483.91	Filtered	11415.3	Filtered	8374.43	13123.5	Filtered	Filtered	15438.8	9297.32	Filtered	Filtered	Filtered	81738.2	62169.3
O15394	NCAM2	Neural cell adhesion molecule 2	NCAM2_HUMAN	Filtered	Filtered	Filtered	Filtered	Filtered	Filtered	Filtered	Filtered	16555.6	Filtered	Filtered	Filtered	35573.5	3198.15	69343.8	123553	Filtered	Filtered	Filtered	Filtered	Filtered	Filtered	25865.8	31983.4	Filtered	Filtered	Filtered	Filtered	Filtered	Filtered	Filtered	Filtered	Filtered	Filtered	Filtered	Filtered	Filtered	Filtered	22822.1	83776.8	Filtered	Filtered	Filtered	Filtered	12912	Filtered
O15397	IPO8	Importin-8	IPO8_HUMAN	125495	178438	215659	190913	332096	496960	236644	122497	Filtered	Filtered	Filtered	Filtered	Filtered	Filtered	Filtered	Filtered	31187.8	26524.8	27509.8	Filtered	Filtered	Filtered	Filtered	Filtered	101392	83656.2	Filtered	142201	45191.6	150506	194497	38534.7	Filtered	15702.6	Filtered	Filtered	Filtered	Filtered	6423.1	Filtered	12843.3	Filtered	10427.4	Filtered	Filtered	Filtered
O15400	STX7	Syntaxin-7	STX7_HUMAN	70651.9	36952.6	90286.7	40470	256847	172102	170607	256327	218658	205858	209058	76003.5	3.70926e+06	2.83747e+06	4063037	2606887	51958.3	60022	90286.4	84400.6	146434	88175.2	168548	106737	169223	163244	189636	109423	242259	373017	246909	261004	497772	521555	407266	202601	4.18113e+06	108635	3.86324e+06	1.0611e+06	87366.1	106406	8017.59	19081	164107	124528
O15417	TNRC18	Trinucleotide repeat-containing gene 18 protein	TNC18_HUMAN	Filtered	Filtered	Filtered	Filtered	Filtered	Filtered	Filtered	Filtered	Filtered	Filtered	Filtered	Filtered	Filtered	Filtered	Filtered	Filtered	20389.3	52636.1	106772	185410	26278.6	Filtered	290584	25550	Filtered	Filtered	Filtered	Filtered	Filtered	Filtered	Filtered	Filtered	9728.32	Filtered	Filtered	Filtered	Filtered	Filtered	Filtered	383835	75375.7	50090.6	Filtered	8597.31	57780.7	58430.8
O15427	SLC16A3	Monocarboxylate transporter 4	MOT4_HUMAN	Filtered	Filtered	Filtered	1996.73	Filtered	Filtered	Filtered	Filtered	Filtered	Filtered	Filtered	Filtered	35794.5	32231	52445.4	43745.7	Filtered	Filtered	Filtered	Filtered	Filtered	Filtered	Filtered	Filtered	Filtered	Filtered	Filtered	Filtered	Filtered	Filtered	Filtered	Filtered	Filtered	Filtered	Filtered	Filtered	46388.5	4599.11	58225.1	4161.01	Filtered	Filtered	Filtered	Filtered	Filtered	Filtered
O15438	ABCC3	Canalicular multispecific organic anion transporter 2	MRP3_HUMAN	Filtered	Filtered	Filtered	Filtered	Filtered	Filtered	Filtered	Filtered	Filtered	Filtered	Filtered	Filtered	22170.5	Filtered	21463.4	14317.4	Filtered	Filtered	Filtered	Filtered	Filtered	Filtered	Filtered	Filtered	Filtered	Filtered	Filtered	Filtered	Filtered	Filtered	Filtered	Filtered	Filtered	Filtered	Filtered	Filtered	16112.9	Filtered	19360.1	6515.56	Filtered	Filtered	Filtered	Filtered	Filtered	Filtered
O15439	ABCC4	Multidrug resistance-associated protein 4	MRP4_HUMAN	Filtered	Filtered	Filtered	Filtered	Filtered	Filtered	Filtered	Filtered	Filtered	7279.24	Filtered	Filtered	274958	189867	271257	299810	Filtered	Filtered	Filtered	Filtered	2354.26	Filtered	38543	25362.2	Filtered	Filtered	Filtered	Filtered	Filtered	Filtered	Filtered	Filtered	Filtered	Filtered	Filtered	12220.8	320767	57960.8	174258	210392	94868.9	Filtered	10087.4	Filtered	37322.9	5582.92
O15440	ABCC5	Multidrug resistance-associated protein 5	MRP5_HUMAN	Filtered	Filtered	Filtered	Filtered	NaN	Filtered	Filtered	Filtered	Filtered	Filtered	Filtered	Filtered	147075	111453	155439	93208	15188.3	29480.6	74135.7	31233.3	18446.7	15422.3	26532.2	24437.6	Filtered	Filtered	Filtered	Filtered	5941.5	Filtered	Filtered	41331.1	12984.5	14076	Filtered	8084.33	178296	6905.46	231164	68647.5	Filtered	Filtered	Filtered	Filtered	17207.8	19130.3
O15446	CD3EAP	DNA-directed RNA polymerase I subunit RPA34	RPA34_HUMAN	Filtered	Filtered	60210.3	59116	126201	102334	65552.3	41129.3	5431.04	Filtered	7763	Filtered	114574	90950.2	145050	74374.1	120823	142330	210082	141475	125815	96680.4	131014	84882.7	Filtered	86194.4	66106.4	48240	176289	364437	327179	236723	46333.8	121921	86297.9	24614.5	Filtered	Filtered	39440.7	12720.9	28028.1	31476	30279.1	16295	68942.7	74086.2
O15460	P4HA2	Prolyl 4-hydroxylase subunit alpha-2	P4HA2_HUMAN	Filtered	Filtered	Filtered	Filtered	19592.5	17107.7	9507.87	63454.7	425942	564443	237217	230909	65089.6	53767.3	48901.1	81220.1	7915.56	16477.6	5782.72	42381.2	Filtered	8876.58	6337.59	9521.25	6905.32	Filtered	Filtered	Filtered	Filtered	Filtered	Filtered	14903.4	149330	276511	189859	295438	71776.8	Filtered	12158.8	29932	Filtered	Filtered	Filtered	4059.82	9409.1	Filtered
O15479	MAGEB2	Melanoma-associated antigen B2	MAGB2_HUMAN	665188	572249	820927	358283	896146	823104	676817	556786	51002.2	56982.5	36806.6	19200.4	238550	154207	189595	101755	130384	131865	311836	224221	161784	116820	153670	90671.5	500539	611654	579049	259061	369695	730339	679676	530454	104160	129552	341256	59108.9	71908.4	Filtered	78376	31275.4	55699.6	54358.3	40839.7	17010.3	112669	82625.8
O15481	MAGEB4	Melanoma-associated antigen B4	MAGB4_HUMAN	15613.4	5946.74	8237.55	Filtered	13909.5	6011.51	26113.3	24166.1	Filtered	Filtered	Filtered	Filtered	Filtered	Filtered	Filtered	Filtered	Filtered	Filtered	Filtered	Filtered	Filtered	Filtered	Filtered	Filtered	13183	9076.74	Filtered	Filtered	4892.3	10214.5	Filtered	12710.8	2795.5	5411.81	Filtered	5225.85	Filtered	Filtered	Filtered	Filtered	Filtered	Filtered	Filtered	Filtered	Filtered	Filtered
O15484	CAPN5	Calpain-5	CAN5_HUMAN	Filtered	Filtered	Filtered	Filtered	1251.63	Filtered	Filtered	Filtered	Filtered	Filtered	Filtered	Filtered	214407	145689	216335	208409	35490.7	38949	65570.3	69123.6	86512.3	53029	70777.3	66154.5	Filtered	Filtered	Filtered	Filtered	Filtered	1894.82	Filtered	7026.37	13584.7	18078.9	Filtered	6012.38	280556	27573	159588	180888	43125.5	22149.1	Filtered	8787.27	93862.9	37577.5
O15498	YKT6	Synaptobrevin homolog YKT6	YKT6_HUMAN	918344	818911	403793	351449	111483	116074	71249.2	60385	105177	132338	53252.6	14528.6	124283	108342	59521.1	50770.2	34576.1	45614.3	Filtered	26007.2	131764	93187.6	37872	50763.4	749556	650946	Filtered	342506	94858	101570	26928.5	55866.2	97671.1	95291.8	52369.7	61389.4	213675	Filtered	52981.7	116409	51583.5	51779.2	Filtered	35925.7	187953	254373
O15504	NUPL2	Nucleoporin-like protein 2	NUPL2_HUMAN	Filtered	Filtered	Filtered	Filtered	Filtered	Filtered	Filtered	Filtered	Filtered	2424.19	Filtered	Filtered	Filtered	Filtered	8091.97	Filtered	Filtered	Filtered	20154.3	Filtered	267437	169815	287036	155895	19344	42365.5	Filtered	Filtered	Filtered	13639.2	Filtered	Filtered	Filtered	Filtered	7541.45	Filtered	21940.3	Filtered	Filtered	13986.1	42853	43766.1	Filtered	Filtered	196076	185587
O15511	ARPC5	Actin-related protein 2/3 complex subunit 5	ARPC5_HUMAN	875613	302828	1.58134e+06	1.3209e+06	213969	50165	310589	383006	66334.2	76831.6	139742	50774.1	30661.6	55146.2	119766	37665.7	74112.7	68432.2	181406	82483.2	122507	104685	365356	246776	1.02615e+06	1.68907e+06	1866487	1.94503e+06	Filtered	25000	186173	165743	68506.3	92104	129095	62636.7	Filtered	Filtered	171941	81929.5	57394	59957.7	116685	44054	Filtered	Filtered
O15514	POLR2D	DNA-directed RNA polymerase II subunit RPB4	RPB4_HUMAN	136879	49830.6	25853.8	139607	Filtered	Filtered	Filtered	Filtered	Filtered	Filtered	Filtered	Filtered	Filtered	Filtered	Filtered	Filtered	Filtered	Filtered	Filtered	Filtered	24419.9	16358.2	Filtered	Filtered	38486.5	122664	Filtered	108204	Filtered	Filtered	Filtered	Filtered	Filtered	Filtered	Filtered	Filtered	Filtered	Filtered	Filtered	Filtered	Filtered	Filtered	Filtered	Filtered	8072.32	Filtered
O15516	CLOCK	Circadian locomoter output cycles protein kaput	CLOCK_HUMAN	13225.2	17735.9	Filtered	Filtered	28013.8	Filtered	Filtered	Filtered	Filtered	Filtered	Filtered	Filtered	Filtered	Filtered	Filtered	Filtered	Filtered	11074.2	23131.1	12697.1	6417.37	4783.76	9301	5208.2	24806	Filtered	23542.6	Filtered	Filtered	Filtered	Filtered	Filtered	Filtered	Filtered	Filtered	Filtered	Filtered	Filtered	Filtered	Filtered	Filtered	Filtered	Filtered	Filtered	Filtered	Filtered
O15525	MAFG	Transcription factor MafG	MAFG_HUMAN	Filtered	Filtered	Filtered	Filtered	Filtered	Filtered	Filtered	Filtered	Filtered	Filtered	Filtered	Filtered	Filtered	Filtered	Filtered	Filtered	Filtered	Filtered	Filtered	2768.31	Filtered	Filtered	Filtered	Filtered	Filtered	Filtered	Filtered	Filtered	9375.84	11553.6	Filtered	13118	Filtered	Filtered	4731.76	4305.45	Filtered	Filtered	Filtered	Filtered	Filtered	Filtered	Filtered	Filtered	Filtered	Filtered
O15530	PDPK1	3-phosphoinositide-dependent protein kinase 1	PDPK1_HUMAN	NaN	12328.4	NaN	7247.1	NaN	NaN	NaN	NaN	Filtered	Filtered	Filtered	Filtered	Filtered	Filtered	Filtered	Filtered	Filtered	Filtered	Filtered	NaN	Filtered	Filtered	Filtered	Filtered	7447.52	6188.84	NaN	NaN	NaN	NaN	Filtered	NaN	Filtered	Filtered	Filtered	NaN	Filtered	Filtered	Filtered	Filtered	Filtered	Filtered	Filtered	Filtered	NaN	Filtered
O15533	TAPBP	Tapasin	TPSN_HUMAN	Filtered	Filtered	Filtered	Filtered	Filtered	Filtered	Filtered	Filtered	8133.83	2157.02	Filtered	Filtered	255544	158162	321001	138507	15400.2	10332.8	50937.6	11681.4	17078.4	2826.32	9188.86	2671.26	Filtered	Filtered	Filtered	Filtered	3668.18	3141.24	1622.91	Filtered	14197.1	14969.8	23022	8263.05	277480	30959	406897	81838.1	4354.84	5289.17	Filtered	Filtered	1527.15	6950.05
O15550	KDM6A	Lysine-specific demethylase 6A	KDM6A_HUMAN	Filtered	26411.1	6998.74	Filtered	3101.13	14804.1	NaN	Filtered	Filtered	Filtered	Filtered	Filtered	Filtered	Filtered	Filtered	2391.21	26772.8	34276.7	61675.8	31488.6	5789.15	1677.83	Filtered	Filtered	Filtered	Filtered	Filtered	29301.3	8718.11	15287.9	Filtered	28833.9	4541.4	NaN	Filtered	1700.63	12090.6	Filtered	Filtered	Filtered	14089.9	12190.2	3214.87	4990.82	Filtered	5400.92
O15551	CLDN3	Claudin-3	CLD3_HUMAN	Filtered	Filtered	Filtered	Filtered	Filtered	Filtered	Filtered	Filtered	Filtered	Filtered	Filtered	Filtered	NaN	NaN	Filtered	11282.3	Filtered	Filtered	Filtered	Filtered	13710.6	Filtered	Filtered	Filtered	Filtered	Filtered	Filtered	Filtered	Filtered	Filtered	Filtered	Filtered	Filtered	Filtered	Filtered	Filtered	NaN	Filtered	Filtered	Filtered	Filtered	Filtered	Filtered	Filtered	Filtered	Filtered
O15554	KCNN4	Intermediate conductance calcium-activated potassium channel protein 4	KCNN4_HUMAN	284999	247178	204299	317536	33240.5	52961.2	Filtered	38310.8	34691.1	46567.2	Filtered	19169.8	169182	155432	198952	279918	26030.5	32901.8	36989.9	24489.1	45498.5	39419.6	51794.4	52114.2	Filtered	234253	Filtered	303403	24790.2	27906.4	Filtered	28638.1	30703.8	24110	Filtered	41176	321624	104684	78615.2	171176	44975.4	17816	Filtered	23191.6	51390.6	31296.9
O43143	DHX15	Pre-mRNA-splicing factor ATP-dependent RNA helicase DHX15	DHX15_HUMAN	1.5275e+06	1462377	1.92065e+06	1.68156e+06	590985	611391	592491	707594	89450.6	118782	59212.5	83993.7	338592	287728	384820	246198	1.16646e+06	1.34633e+06	3.03115e+06	1.92718e+06	1.46401e+06	1.14146e+06	2297322	1.63756e+06	1.74987e+06	1.82621e+06	2.34756e+06	1675620	454541	576863	537916	611430	222221	347702	285354	222696	265480	41395.5	234914	290523	1.39763e+06	1687154	923290	404547	1.62761e+06	2609453
O43148	RNMT	mRNA cap guanine-N7 methyltransferase	MCES_HUMAN	839692	734794	1.10251e+06	784251	969964	967051	797487	1.24856e+06	276868	371559	33713.5	Filtered	73105.3	59279.6	49153.3	82580.1	88132.7	12495.4	28451.8	84550.8	Filtered	18024.5	22163.1	62945	1.09457e+06	1.10297e+06	446409	1.41269e+06	41279.7	117305	1878534	58612.1	4748.94	27090.7	Filtered	Filtered	Filtered	Filtered	Filtered	Filtered	Filtered	Filtered	Filtered	21291.1	33087.9	24006.7
O43149	ZZEF1	Zinc finger ZZ-type and EF-hand domain-containing protein 1	ZZEF1_HUMAN	56277.5	106523	25740.1	61661.3	Filtered	Filtered	Filtered	Filtered	Filtered	Filtered	Filtered	Filtered	Filtered	Filtered	Filtered	Filtered	Filtered	Filtered	Filtered	Filtered	Filtered	Filtered	Filtered	Filtered	39743	36654.3	27899.3	Filtered	Filtered	Filtered	Filtered	Filtered	Filtered	Filtered	Filtered	Filtered	Filtered	Filtered	Filtered	Filtered	Filtered	Filtered	Filtered	Filtered	Filtered	Filtered
O43155	FLRT2	Leucine-rich repeat transmembrane protein FLRT2	FLRT2_HUMAN	Filtered	Filtered	Filtered	Filtered	Filtered	Filtered	Filtered	Filtered	Filtered	Filtered	Filtered	Filtered	7223.57	7213.35	12538.9	8209.73	Filtered	Filtered	Filtered	Filtered	Filtered	Filtered	3016.65	Filtered	Filtered	Filtered	Filtered	Filtered	Filtered	Filtered	Filtered	Filtered	Filtered	Filtered	Filtered	Filtered	12352.4	Filtered	13860.8	4702.91	Filtered	Filtered	Filtered	Filtered	Filtered	3066.42
O43156	TTI1	TELO2-interacting protein 1 homolog	TTI1_HUMAN	388409	171375	207195	337122	55866.8	31243.2	71445.6	42660.6	Filtered	Filtered	Filtered	Filtered	Filtered	15985	14280.8	26533.4	Filtered	Filtered	Filtered	Filtered	12688.3	Filtered	Filtered	4121.33	154217	282424	218488	163533	18473.4	24760.9	21054	29064	Filtered	Filtered	Filtered	7117.14	Filtered	Filtered	Filtered	Filtered	7211.69	Filtered	Filtered	Filtered	21988.8	26769.8
O43159	RRP8	Ribosomal RNA-processing protein 8	RRP8_HUMAN	Filtered	25419.5	Filtered	Filtered	12944.8	7442.1	Filtered	Filtered	Filtered	Filtered	Filtered	Filtered	4899.38	7032.23	Filtered	Filtered	258347	310351	164397	157451	172672	88265.6	76202.1	50245.4	Filtered	Filtered	Filtered	Filtered	56421.6	64771.7	15631	10582.1	70567.2	71233.9	10510.1	Filtered	108383	Filtered	Filtered	39990.9	353628	332216	96704.1	67406.5	634600	392011
O43164	PJA2	E3 ubiquitin-protein ligase Praja-2	PJA2_HUMAN	Filtered	Filtered	Filtered	Filtered	Filtered	Filtered	Filtered	Filtered	Filtered	Filtered	Filtered	Filtered	Filtered	Filtered	Filtered	Filtered	Filtered	Filtered	Filtered	Filtered	Filtered	Filtered	Filtered	Filtered	Filtered	Filtered	Filtered	Filtered	Filtered	Filtered	Filtered	Filtered	Filtered	Filtered	NaN	Filtered	Filtered	Filtered	Filtered	Filtered	Filtered	Filtered	Filtered	Filtered	Filtered	Filtered
O43166	SIPA1L1	Signal-induced proliferation-associated 1-like protein 1	SI1L1_HUMAN	17803.3	Filtered	45908.8	12173.3	70035.9	16133.3	48853.2	53500.3	3491.07	4811.37	Filtered	Filtered	14216.4	6892.93	3767	Filtered	97922.3	129671	265456	226788	259138	185460	356718	333885	14438.4	78732.8	Filtered	15626.4	144050	198348	121470	148039	81833.5	106122	2391.92	46547.3	115973	Filtered	22659.1	39886.4	30544.2	69414.3	35827.1	14998.4	165806	147166
O43167	ZBTB24	Zinc finger and BTB domain-containing protein 24	ZBT24_HUMAN	Filtered	Filtered	Filtered	Filtered	Filtered	Filtered	Filtered	Filtered	Filtered	Filtered	Filtered	Filtered	Filtered	Filtered	Filtered	Filtered	15436	3167.43	Filtered	Filtered	Filtered	Filtered	Filtered	Filtered	Filtered	Filtered	Filtered	Filtered	Filtered	Filtered	Filtered	Filtered	Filtered	Filtered	Filtered	Filtered	Filtered	Filtered	Filtered	Filtered	Filtered	Filtered	Filtered	Filtered	Filtered	Filtered
O43169	CYB5B	Cytochrome b5 type B	CYB5B_HUMAN	Filtered	Filtered	21900.2	Filtered	18030.9	17451.5	15070.8	6426.04	70455.9	59817.8	58894.7	41606.5	4.67403e+06	3961424	5964042	3.3176e+06	22296.1	11736.3	24543.1	22283.6	22000.9	12270.4	46450.9	9461.64	Filtered	Filtered	23652.2	Filtered	61681.9	62428	56826.4	49437.8	133920	190056	258643	94588.9	5212970	26835.5	5.72711e+06	2.08689e+06	25109.8	24266.2	17081.2	3471.23	51858.3	34309.2
O43172	PRPF4	U4/U6 small nuclear ribonucleoprotein Prp4	PRP4_HUMAN	Filtered	80450.4	Filtered	Filtered	227863	188654	172284	206185	77968.9	76992.3	16263.7	4573.72	601246	401843	458771	537411	997173	1000812	1.90609e+06	2.05522e+06	910943	467134	642612	470365	152264	119140	16152.1	57284.8	253521	345940	86226.7	308308	241436	393569	147709	245312	327772	46039	22392.8	361258	1098455	1544471	88318.9	529604	505069	489349
O43175	PHGDH	D-3-phosphoglycerate dehydrogenase	SERA_HUMAN	23305086	25433616	22982920	14976590	505209	576034	590484	662704	514081	664748	449946	115446	352109	417039	428882	262990	255074	315419	300726	133673	486762	478218	468656	247717	18233740	18430780	17832292	13787234	356976	678825	452552	482176	491552	551857	608458	343784	648304	123012	919360	363108	314073	328524	359065	172985	1.04579e+06	969138
O43181	NDUFS4	NADH dehydrogenase [ubiquinone] iron-sulfur protein 4, mitochondrial	NDUS4_HUMAN	Filtered	Filtered	Filtered	Filtered	Filtered	Filtered	Filtered	Filtered	Filtered	Filtered	Filtered	Filtered	218355	213850	263978	198895	Filtered	Filtered	Filtered	8453.36	72607.6	52010.3	72539.9	34735.2	Filtered	Filtered	Filtered	Filtered	Filtered	Filtered	Filtered	Filtered	Filtered	Filtered	Filtered	Filtered	377103	Filtered	366204	141450	Filtered	9476.62	Filtered	Filtered	28211.2	17783
O43189	PHF1	PHD finger protein 1	PHF1_HUMAN	Filtered	Filtered	Filtered	Filtered	Filtered	Filtered	Filtered	Filtered	Filtered	Filtered	Filtered	Filtered	Filtered	Filtered	Filtered	Filtered	4971.85	7227.89	16924.1	7910.61	Filtered	Filtered	Filtered	Filtered	Filtered	Filtered	Filtered	Filtered	Filtered	Filtered	Filtered	Filtered	Filtered	Filtered	Filtered	Filtered	Filtered	Filtered	Filtered	Filtered	Filtered	Filtered	Filtered	Filtered	Filtered	Filtered
O43194	GPR39	G-protein coupled receptor 39	GPR39_HUMAN	Filtered	Filtered	Filtered	Filtered	Filtered	Filtered	Filtered	Filtered	Filtered	Filtered	Filtered	Filtered	33422.9	23899.8	7366.67	4073.89	Filtered	Filtered	Filtered	Filtered	Filtered	Filtered	Filtered	Filtered	Filtered	Filtered	Filtered	Filtered	Filtered	Filtered	Filtered	Filtered	Filtered	Filtered	Filtered	Filtered	7670.7	Filtered	Filtered	Filtered	Filtered	Filtered	Filtered	Filtered	Filtered	Filtered
O43237	DYNC1LI2	Cytoplasmic dynein 1 light intermediate chain 2	DC1L2_HUMAN	917275	764644	1.00606e+06	939493	691015	670797	614496	621171	171133	181948	102912	18229.5	98499.8	127917	118314	33368.2	153970	180459	243657	204673	90971.3	64665.6	101495	39016.4	837803	1.10423e+06	379267	772622	307384	498708	283944	315312	185753	176540	205846	169569	206288	5217.69	75143.7	119320	106752	112574	54524.8	53922.3	72669.3	141898
O43242	PSMD3	26S proteasome non-ATPase regulatory subunit 3	PSMD3_HUMAN	4724928	4825505	5827942	2962687	585011	612579	568395	654171	453685	560953	240704	41885.3	1.29679e+06	1036508	1.29343e+06	936848	235791	261219	439558	203048	167125	128578	198533	102989	5099014	4.07816e+06	5.3819e+06	3635676	392150	590633	438565	424502	262797	380739	341043	131478	546947	47762.2	516933	193365	148600	182744	167501	61693.1	286186	258106
O43251	RBFOX2	RNA binding protein fox-1 homolog 2	RFOX2_HUMAN	NaN	NaN	NaN	NaN	NaN	NaN	NaN	NaN	NaN	NaN	NaN	NaN	NaN	NaN	NaN	NaN	NaN	NaN	NaN	9730.44	19626.5	16558.3	17584.4	33718	NaN	NaN	Filtered	NaN	NaN	NaN	Filtered	NaN	7742.77	NaN	NaN	7055.56	NaN	NaN	Filtered	NaN	7100.97	NaN	Filtered	Filtered	27448.4	10974.6
O43252	PAPSS1	Bifunctional 3'-phosphoadenosine 5'-phosphosulfate synthase 1	PAPS1_HUMAN	675501	619113	669519	471147	8955.67	46315.8	84967.9	37419	37766.8	45593.6	41786.5	18666.6	31538.2	37021.5	37662	5505.49	18803.9	33543.3	17231.5	Filtered	Filtered	Filtered	19049.4	Filtered	401178	395313	464414	393235	43949	38513.4	7148.82	33885.5	18436.7	43649.1	8868.55	12861.4	30908.6	Filtered	38414.8	17290.7	37171.3	19096	4492.32	15915	Filtered	39066
O43264	ZW10	Centromere/kinetochore protein zw10 homolog	ZW10_HUMAN	460749	593830	536064	615770	68620.1	106439	52620.4	75485	44547.8	34751.5	31789.7	Filtered	364084	285707	387867	359371	34594.1	Filtered	41389.8	15216	62083.4	45090.1	60503	53760.3	411041	404665	395510	416363	47033.7	99214.3	48127.4	60490.7	41426.9	51858.8	49795.4	28379.1	350141	43038.2	372704	186156	Filtered	42408.2	Filtered	21427.8	69752	57995.8
O43290	SART1	U4/U6.U5 tri-snRNP-associated protein 1	SNUT1_HUMAN	42642.9	53947.1	119396	38605.4	85803.4	127722	200360	82209.6	63221	74371.7	77491	Filtered	237900	206024	208628	124986	329843	486176	769588	374426	185394	116568	145819	82156.3	164351	188456	150837	64994.7	104357	187124	145886	123665	33902.1	56088.5	118431	35404.7	148972	9982.1	187829	70406.5	179640	214699	213278	90672.4	237430	249772
O43292	GPAA1	Glycosylphosphatidylinositol anchor attachment 1 protein	GPAA1_HUMAN	Filtered	Filtered	Filtered	Filtered	Filtered	Filtered	Filtered	Filtered	106844	94772.4	15588.5	Filtered	1.99087e+06	1.40089e+06	1860685	1.85406e+06	101226	134110	363166	781166	619730	349438	666059	712560	Filtered	Filtered	Filtered	Filtered	12622	Filtered	Filtered	Filtered	114885	168294	15217.4	26372.9	2.34503e+06	39404.9	1.32859e+06	1.62408e+06	103741	180657	Filtered	6566.72	238786	265899
O43293	DAPK3	Death-associated protein kinase 3	DAPK3_HUMAN	28209	112587	68069.3	Filtered	122339	144764	189521	173608	12755.2	Filtered	13033.3	Filtered	14848.8	13356.8	12667.6	Filtered	42519.7	35546.4	14692.3	Filtered	Filtered	9532.11	4416.55	Filtered	Filtered	Filtered	40502.1	26022.8	51703.4	106756	107596	95963.6	17096.2	21898.3	Filtered	Filtered	13638.7	Filtered	Filtered	Filtered	26026.4	Filtered	22232.1	7295.97	Filtered	22012.2
O43294	TGFB1I1	Transforming growth factor beta-1-induced transcript 1 protein	TGFI1_HUMAN	69194.7	68129.2	21096.6	84990.2	Filtered	Filtered	Filtered	Filtered	3288.94	5135.43	Filtered	Filtered	Filtered	Filtered	Filtered	Filtered	Filtered	Filtered	Filtered	Filtered	Filtered	Filtered	Filtered	Filtered	63891.3	71723.2	Filtered	74448.7	Filtered	Filtered	Filtered	Filtered	Filtered	Filtered	Filtered	Filtered	Filtered	Filtered	Filtered	2211.31	Filtered	Filtered	Filtered	Filtered	Filtered	Filtered
O43298	ZBTB43	Zinc finger and BTB domain-containing protein 43	ZBT43_HUMAN	Filtered	Filtered	Filtered	Filtered	120283	89143.2	25636.1	29427.4	Filtered	Filtered	Filtered	Filtered	Filtered	Filtered	Filtered	Filtered	53151.3	80538.9	80255.1	93170.9	Filtered	Filtered	Filtered	Filtered	Filtered	Filtered	Filtered	Filtered	Filtered	Filtered	Filtered	37878	Filtered	10459.2	Filtered	Filtered	Filtered	Filtered	Filtered	Filtered	22313.7	11033.2	Filtered	Filtered	Filtered	Filtered
O43299	AP5Z1	AP-5 complex subunit zeta-1	AP5Z1_HUMAN	Filtered	Filtered	Filtered	7782.22	9829.46	14711	14489.3	25767.8	Filtered	Filtered	Filtered	Filtered	3104.77	Filtered	Filtered	7760.59	Filtered	Filtered	Filtered	Filtered	Filtered	Filtered	1871.4	Filtered	13889.6	8530.48	Filtered	Filtered	3498.98	7949.06	Filtered	7405.5	Filtered	Filtered	Filtered	Filtered	Filtered	Filtered	Filtered	3958.79	Filtered	Filtered	Filtered	Filtered	4687.91	3724.44
O43301	HSPA12A	Heat shock 70 kDa protein 12A	HS12A_HUMAN	248875	392337	226733	226738	208624	123710	77792.3	131678	34626.1	53000	9587.6	Filtered	18534	Filtered	121817	33815.7	51347.9	31860.2	Filtered	Filtered	Filtered	26048.3	29354.6	Filtered	344959	336611	47691.6	313633	Filtered	42400.4	Filtered	11246.6	39537.8	53484.5	Filtered	27186.7	79997.1	14896.6	Filtered	59569.3	5791.22	Filtered	Filtered	Filtered	11596.3	33290.2
O43306	ADCY6	Adenylate cyclase type 6	ADCY6_HUMAN	Filtered	Filtered	Filtered	Filtered	Filtered	Filtered	Filtered	Filtered	Filtered	Filtered	Filtered	Filtered	92960.7	63336.2	93597	106147	Filtered	Filtered	Filtered	Filtered	Filtered	Filtered	Filtered	Filtered	Filtered	Filtered	Filtered	Filtered	Filtered	Filtered	Filtered	Filtered	Filtered	Filtered	Filtered	Filtered	109788	6186.25	14539.5	8850.87	Filtered	Filtered	Filtered	Filtered	Filtered	Filtered
O43310	CTIF	CBP80/20-dependent translation initiation factor	CTIF_HUMAN	27513.9	31067.4	1958.24	Filtered	Filtered	Filtered	Filtered	Filtered	Filtered	Filtered	Filtered	Filtered	Filtered	Filtered	Filtered	Filtered	Filtered	Filtered	Filtered	Filtered	Filtered	Filtered	Filtered	Filtered	4444.33	26421.2	3126.29	15920.2	Filtered	Filtered	Filtered	Filtered	Filtered	Filtered	Filtered	Filtered	Filtered	Filtered	Filtered	Filtered	Filtered	Filtered	Filtered	Filtered	Filtered	Filtered
O43314	PPIP5K2	Inositol hexakisphosphate and diphosphoinositol-pentakisphosphate kinase 2	VIP2_HUMAN	208415	143143	107963	100569	226418	181548	113319	135029	34077.3	8835.6	13094.5	Filtered	Filtered	13535.8	Filtered	Filtered	43793.4	40778.2	21142.9	Filtered	37377.6	10968.4	12630.9	16468	170801	142834	19445.3	105690	Filtered	63264.8	13163.4	16583.5	20950.9	10925.4	2649.09	13430.5	15110.3	Filtered	Filtered	Filtered	11062.6	7607.33	Filtered	5241.27	Filtered	14824.7
O43318	MAP3K7	Mitogen-activated protein kinase kinase kinase 7	M3K7_HUMAN	578941	623722	599971	560796	45679.1	51957.6	Filtered	65089	15187.8	44576.6	Filtered	1.5421e+06	Filtered	12123.9	1.44899e+06	Filtered	Filtered	Filtered	Filtered	Filtered	12166.8	10508.7	7016.79	553125	549121	532367	30604.6	574740	24756.3	46407.2	125560	6.14801e+06	25362.7	42161.3	33180.4	60532.9	8878.63	Filtered	27328	15829.6	16684.5	Filtered	Filtered	13450.6	38139.1	31158.1
O43324	EEF1E1	Eukaryotic translation elongation factor 1 epsilon-1	MCA3_HUMAN	945988	NaN	1.56237e+06	1.5491e+06	NaN	178695	NaN	192867	Filtered	NaN	NaN	NaN	NaN	NaN	63439.1	105356	55038.4	88961.8	208067	250562	NaN	NaN	NaN	NaN	794435	778577	NaN	1687730	118770	172856	NaN	124283	NaN	NaN	Filtered	NaN	NaN	Filtered	NaN	NaN	NaN	NaN	NaN	NaN	113279	NaN
O43325	LYRM1	LYR motif-containing protein 1	LYRM1_HUMAN	Filtered	Filtered	Filtered	Filtered	Filtered	Filtered	Filtered	Filtered	Filtered	Filtered	Filtered	Filtered	103800	74810.8	97951.4	101524	Filtered	Filtered	Filtered	Filtered	Filtered	Filtered	Filtered	Filtered	Filtered	Filtered	Filtered	Filtered	Filtered	Filtered	Filtered	Filtered	Filtered	Filtered	Filtered	Filtered	125151	Filtered	43304.6	70079.4	Filtered	Filtered	Filtered	Filtered	Filtered	Filtered
O43347	MSI1	RNA-binding protein Musashi homolog 1	MSI1H_HUMAN	Filtered	254413	Filtered	Filtered	519952	309374	307954	53107.5	Filtered	Filtered	Filtered	Filtered	Filtered	Filtered	Filtered	Filtered	Filtered	Filtered	24428.3	242267	135093	87764.7	15213.6	97781.5	718231	419867	Filtered	544737	110755	41111.2	Filtered	208735	77004.6	92315	32649.7	15448.2	Filtered	Filtered	Filtered	6935.73	5083.63	244189	Filtered	Filtered	148906	125523
O43353	RIPK2	Receptor-interacting serine/threonine-protein kinase 2	RIPK2_HUMAN	63352.5	60969.2	92992.5	78836.3	Filtered	Filtered	Filtered	Filtered	Filtered	Filtered	Filtered	Filtered	Filtered	Filtered	Filtered	Filtered	Filtered	Filtered	Filtered	Filtered	Filtered	Filtered	Filtered	Filtered	81127.8	Filtered	37863.9	54944.6	Filtered	Filtered	Filtered	Filtered	Filtered	Filtered	Filtered	Filtered	Filtered	Filtered	Filtered	Filtered	Filtered	Filtered	Filtered	Filtered	Filtered	Filtered
O43374	RASA4	Ras GTPase-activating protein 4	RASL2_HUMAN	31740.9	NaN	65038.3	NaN	31957.1	33935.7	46158.6	58662.9	Filtered	NaN	NaN	NaN	NaN	NaN	Filtered	NaN	NaN	NaN	Filtered	NaN	NaN	NaN	NaN	NaN	NaN	NaN	NaN	NaN	19135.9	29974.4	17723.5	42638.1	NaN	Filtered	Filtered	Filtered	NaN	Filtered	Filtered	Filtered	NaN	NaN	NaN	NaN	NaN	NaN
O43379	WDR62	WD repeat-containing protein 62	WDR62_HUMAN	123797	132850	110325	44528.4	Filtered	Filtered	Filtered	Filtered	Filtered	Filtered	1546.7	Filtered	Filtered	Filtered	Filtered	Filtered	Filtered	2395.03	Filtered	Filtered	Filtered	Filtered	Filtered	Filtered	92823.2	70625.4	71048.1	35441.9	Filtered	Filtered	Filtered	Filtered	Filtered	Filtered	Filtered	Filtered	2943.81	Filtered	Filtered	Filtered	Filtered	Filtered	Filtered	Filtered	6560.04	Filtered
O43390	HNRNPR	Heterogeneous nuclear ribonucleoprotein R	HNRPR_HUMAN	580997	610160	595383	397600	1.02923e+06	645841	568800	768065	190143	183640	57385.8	16562	667983	437455	882359	649539	6.13637e+06	5338327	10509599	9684365	1.41652e+06	1.06125e+06	1.61433e+06	1.35919e+06	487499	410338	125966	571433	2.07745e+06	2.09453e+06	1.20458e+06	2.96822e+06	1.51985e+06	2290575	470104	1.66762e+06	1660771	152812	417910	1760964	4.09746e+06	6552748	1.23465e+06	4.33434e+06	3.70042e+06	3.00044e+06
O43395	PRPF3	U4/U6 small nuclear ribonucleoprotein Prp3	PRPF3_HUMAN	18443.6	Filtered	20404.8	Filtered	134343	117360	187571	143329	75582.6	70224.6	26685.2	8589.14	311673	241340	261756	142841	270945	296507	731175	322337	302885	213714	320274	106421	163862	132813	89989.3	Filtered	188865	246658	190716	229427	188310	232769	119605	77622.8	177079	Filtered	330030	92609.3	320441	357423	159798	67306.9	160061	175970
O43396	TXNL1	Thioredoxin-like protein 1	TXNL1_HUMAN	1.59596e+06	1.68287e+06	2.19405e+06	1952266	1.08922e+06	1.26659e+06	1.36322e+06	1812999	129954	163029	178300	64209.8	153889	178664	267265	222399	150467	196229	321350	301103	157411	107841	180665	112965	1.49092e+06	1.95583e+06	411053	2.36687e+06	502338	722489	318743	751292	120901	127398	167547	108721	198217	4491.8	126129	131015	191135	208759	64876.9	125657	221794	101533
O43399	TPD52L2	Tumor protein D54	TPD54_HUMAN	4.59855e+06	4.63297e+06	4440569	5.32579e+06	549712	554052	601561	451602	7.55914e+06	9467862	7.36507e+06	4664296	143285	143745	139666	113763	36710.4	50594.1	26013.7	16367.7	55805.7	54251.6	60283.9	34075	6823783	8.17183e+06	3117134	5583802	336301	305912	324453	280039	6496923	7.63824e+06	7.76427e+06	4.00963e+06	116912	2252.58	352520	124113	59500.6	57846.8	Filtered	30520	79037.1	66743.5
O43402	EMC8	ER membrane protein complex subunit 8	EMC8_HUMAN	Filtered	Filtered	Filtered	Filtered	Filtered	Filtered	Filtered	Filtered	Filtered	Filtered	Filtered	Filtered	185425	165168	216148	218390	131658	128049	404989	225394	159430	99443.1	212498	117366	Filtered	Filtered	Filtered	Filtered	12996.8	25669.2	Filtered	Filtered	14775.3	31395.6	30638.5	11083.7	391553	32414.9	447875	196592	93685.1	90340.7	22096.7	16677	100896	104645
O43422	THAP12	52 kDa repressor of the inhibitor of the protein kinase	P52K_HUMAN	132005	96943	149382	67332.9	133054	112174	97399.4	168950	Filtered	Filtered	Filtered	Filtered	Filtered	11194.9	Filtered	8947.04	110277	140571	103194	207122	Filtered	Filtered	Filtered	Filtered	232951	181433	101972	267845	45095.9	72562.2	Filtered	21286.8	17685.9	Filtered	Filtered	Filtered	Filtered	Filtered	Filtered	Filtered	60401.3	16095.9	Filtered	5317.99	7498.29	Filtered
O43424	GRID2	Glutamate receptor ionotropic, delta-2	GRID2_HUMAN	Filtered	Filtered	Filtered	Filtered	Filtered	Filtered	Filtered	Filtered	Filtered	Filtered	Filtered	Filtered	Filtered	Filtered	Filtered	Filtered	Filtered	Filtered	Filtered	Filtered	22057.1	15447.9	38427.3	32976.4	Filtered	Filtered	Filtered	Filtered	Filtered	Filtered	Filtered	Filtered	Filtered	Filtered	Filtered	Filtered	Filtered	Filtered	Filtered	Filtered	Filtered	31117	Filtered	Filtered	43156.3	36138.1
O43426	SYNJ1	Synaptojanin-1	SYNJ1_HUMAN	Filtered	81412.3	Filtered	Filtered	188464	171534	254279	311476	112093	108992	Filtered	Filtered	85379.4	53108.5	240205	37991.7	24823.6	111815	806895	618368	12081.1	317618	1.60539e+06	948818	92514	101160	Filtered	Filtered	144949	202930	337884	276099	761851	276434	364139	115838	172824	Filtered	341731	37244	220577	Filtered	Filtered	Filtered	577596	Filtered
O43427	FIBP	Acidic fibroblast growth factor intracellular-binding protein	FIBP_HUMAN	65236.8	10662.5	93321.3	53098.1	46389.9	34386.7	36116.6	81161.3	21782.5	Filtered	15352.9	Filtered	80074.2	67255.4	85698.8	114611	8805.15	9640.09	29068.5	23862.9	11898.6	Filtered	Filtered	Filtered	10079.5	6276.25	Filtered	54034.7	17302.6	36021.8	Filtered	22726.4	Filtered	Filtered	Filtered	22205.9	67722.5	Filtered	7569.45	52048.9	Filtered	Filtered	Filtered	Filtered	Filtered	Filtered
O43432	EIF4G3	Eukaryotic translation initiation factor 4 gamma 3	IF4G3_HUMAN	119206	206063	153825	154279	436301	336560	326184	426817	NaN	5632.06	NaN	Filtered	26417.3	NaN	5972.92	7805.67	NaN	11719.4	13113.1	15415.4	31602.2	38775.4	32002.4	29707.6	180151	151703	54192.2	224719	108262	207042	233928	220801	NaN	7102.84	NaN	39208.1	NaN	Filtered	NaN	26452.9	NaN	NaN	Filtered	Filtered	303763	11238.2
O43447	PPIH	Peptidyl-prolyl cis-trans isomerase H	PPIH_HUMAN	496824	617011	863708	667973	210195	118473	161055	181145	26686.5	33145.4	40926	20482.9	108261	128883	92861	120722	103420	73480.8	283789	362785	147207	83760.6	145184	118466	420512	452497	Filtered	708125	86101.4	137150	184851	113945	62370.8	101490	61723.2	91367.5	125085	12663.8	Filtered	106566	90124.5	102089	12247.8	34171.5	99713.7	142900
O43463	SUV39H1	Histone-lysine N-methyltransferase SUV39H1	SUV91_HUMAN	Filtered	Filtered	Filtered	Filtered	Filtered	Filtered	Filtered	Filtered	Filtered	Filtered	Filtered	Filtered	Filtered	Filtered	8296.72	Filtered	113645	120433	341235	174026	117093	61056.1	35214.2	23149.3	Filtered	Filtered	Filtered	Filtered	Filtered	28199.8	Filtered	Filtered	Filtered	Filtered	Filtered	Filtered	Filtered	Filtered	Filtered	10959	61636.9	52231	Filtered	3986.9	140826	149391
O43464	HTRA2	Serine protease HTRA2, mitochondrial	HTRA2_HUMAN	8760.27	Filtered	20806	Filtered	16923	Filtered	Filtered	4314.69	618338	531852	236562	97342.7	151939	198603	254610	184503	3275.85	3528.86	Filtered	Filtered	Filtered	Filtered	Filtered	Filtered	Filtered	Filtered	Filtered	11159.9	Filtered	3349.42	Filtered	4750.2	447889	561981	593360	438606	275004	29449.6	85564.7	210073	45691.4	32981.8	3996.02	7315.33	26221.4	41124.8
O43482	OIP5	Protein Mis18-beta	MS18B_HUMAN	98512.8	102333	87311.7	63709.2	14540.9	12970.7	8255.99	4447.33	4214.47	Filtered	4149.89	Filtered	Filtered	Filtered	4001.56	Filtered	53909.9	48642	68766.2	161901	34941.4	26769.8	47840.7	48234.7	34241.2	29868.2	20228.2	16495.9	5585.21	8290.88	Filtered	1673.2	Filtered	Filtered	Filtered	1981.14	9605.77	Filtered	4739.23	6933.39	Filtered	13751.3	Filtered	1618.39	52699.9	72000.8
O43488	AKR7A2	Aflatoxin B1 aldehyde reductase member 2	ARK72_HUMAN	544661	593949	632190	655914	13738.2	10748.8	18718.7	5507.62	29903	34561.1	26375.5	6313.15	121442	94032.2	94159.4	60150.3	17919.2	8972.72	NaN	Filtered	2935.38	11870	7105	NaN	477927	457187	224318	859952	20148.3	26377.3	10501.8	4706.6	9577.1	23616.1	26089	7475.08	133032	NaN	100338	39815.8	18190.8	14308.1	Filtered	7028.52	5010.9	12421.5
O43491	EPB41L2	Band 4.1-like protein 2	E41L2_HUMAN	689628	523660	379597	228433	432297	423787	375072	260986	209884	227091	69211.4	28453.8	1.89414e+06	1.36883e+06	1.88328e+06	1.26104e+06	476540	465418	695580	530352	274205	177825	180391	127695	422100	327850	419364	182014	448932	506796	274216	293098	316194	468111	233048	136854	1.95855e+06	109476	1.75239e+06	605878	453722	418525	322482	99733.9	246996	149997
O43493	TGOLN2	Trans-Golgi network integral membrane protein 2	TGON2_HUMAN	Filtered	Filtered	Filtered	Filtered	Filtered	Filtered	Filtered	2574.78	1793.91	8944.52	5401.58	Filtered	63532.2	64500.7	105314	54713.4	Filtered	931.671	Filtered	Filtered	Filtered	Filtered	1548.36	1267.5	Filtered	Filtered	Filtered	Filtered	8496.94	13864.3	5601.29	9592.87	16214.2	20784	18367.8	10469.8	96866.4	11606.5	89341.5	33503.7	Filtered	Filtered	Filtered	Filtered	Filtered	Filtered
O43502	RAD51C	DNA repair protein RAD51 homolog 3	RA51C_HUMAN	Filtered	170342	108204	61554.6	10208.7	Filtered	10189.6	52325	Filtered	Filtered	Filtered	Filtered	Filtered	Filtered	Filtered	Filtered	Filtered	Filtered	Filtered	Filtered	Filtered	Filtered	Filtered	Filtered	69509.2	60137.5	Filtered	90770.1	Filtered	Filtered	Filtered	Filtered	Filtered	Filtered	Filtered	Filtered	Filtered	Filtered	Filtered	Filtered	Filtered	Filtered	Filtered	Filtered	Filtered	Filtered
O43504	LAMTOR5	Ragulator complex protein LAMTOR5	LTOR5_HUMAN	Filtered	Filtered	Filtered	Filtered	Filtered	Filtered	Filtered	Filtered	Filtered	Filtered	Filtered	Filtered	23772.5	44745.4	3124.45	4156.74	Filtered	Filtered	Filtered	Filtered	19402	15360.6	20747.2	4568.62	Filtered	Filtered	Filtered	Filtered	Filtered	Filtered	Filtered	Filtered	Filtered	Filtered	Filtered	Filtered	85639.8	Filtered	6006.77	11850.9	Filtered	Filtered	Filtered	Filtered	23128.9	8437.04
O43505	B4GAT1	Beta-1,4-glucuronyltransferase 1	B4GA1_HUMAN	Filtered	Filtered	Filtered	Filtered	Filtered	Filtered	Filtered	Filtered	Filtered	Filtered	Filtered	Filtered	118375	91429.1	89314	113494	Filtered	Filtered	Filtered	Filtered	7759.92	Filtered	Filtered	Filtered	Filtered	Filtered	Filtered	Filtered	Filtered	Filtered	Filtered	Filtered	Filtered	Filtered	Filtered	Filtered	Filtered	Filtered	49975.7	10888.8	Filtered	Filtered	Filtered	Filtered	Filtered	Filtered
O43513	MED7	Mediator of RNA polymerase II transcription subunit 7	MED7_HUMAN	Filtered	Filtered	Filtered	Filtered	11143.9	11220.4	Filtered	11177.5	Filtered	Filtered	Filtered	Filtered	Filtered	Filtered	Filtered	Filtered	Filtered	6395.06	Filtered	9973.19	Filtered	7998.12	Filtered	Filtered	Filtered	Filtered	Filtered	Filtered	5105.91	11079.1	8981.92	Filtered	Filtered	Filtered	Filtered	Filtered	3409.72	Filtered	Filtered	Filtered	8436.57	Filtered	Filtered	Filtered	11487.8	Filtered
O43556	SGCE	Epsilon-sarcoglycan	SGCE_HUMAN	Filtered	Filtered	Filtered	Filtered	Filtered	Filtered	Filtered	Filtered	Filtered	Filtered	Filtered	Filtered	4067.78	15570.2	28204.1	16969.8	Filtered	Filtered	Filtered	Filtered	Filtered	Filtered	Filtered	Filtered	Filtered	Filtered	Filtered	Filtered	Filtered	Filtered	Filtered	Filtered	Filtered	Filtered	Filtered	Filtered	54402.8	Filtered	64714.8	35009.3	Filtered	Filtered	Filtered	Filtered	Filtered	10043.7
O43567	RNF13	E3 ubiquitin-protein ligase RNF13	RNF13_HUMAN	26938.7	Filtered	Filtered	Filtered	Filtered	Filtered	Filtered	Filtered	6569.45	Filtered	Filtered	Filtered	70507.5	50952.4	43733.9	119720	Filtered	Filtered	Filtered	Filtered	Filtered	Filtered	Filtered	Filtered	Filtered	Filtered	Filtered	Filtered	Filtered	Filtered	Filtered	Filtered	Filtered	Filtered	Filtered	Filtered	71427.6	7527.57	Filtered	84272.8	Filtered	Filtered	Filtered	Filtered	Filtered	3553.04
O43572	AKAP10	A-kinase anchor protein 10, mitochondrial	AKA10_HUMAN	29663.2	17883.5	104161	69993.2	Filtered	14160.1	9319.1	22070.2	Filtered	Filtered	Filtered	Filtered	Filtered	Filtered	Filtered	Filtered	Filtered	Filtered	Filtered	Filtered	Filtered	Filtered	Filtered	Filtered	55901.7	53651.4	26876.5	46169	Filtered	Filtered	Filtered	Filtered	Filtered	Filtered	Filtered	Filtered	Filtered	Filtered	Filtered	Filtered	Filtered	Filtered	Filtered	Filtered	Filtered	Filtered
O43583	DENR	Density-regulated protein	DENR_HUMAN	12347.4	10153.3	7693.44	3433.19	13378.2	15817.9	12128.8	8337.74	Filtered	Filtered	Filtered	Filtered	Filtered	Filtered	Filtered	Filtered	Filtered	Filtered	Filtered	Filtered	Filtered	Filtered	Filtered	Filtered	11709.3	12436.4	10954.1	3203.31	10230.8	16019.7	4034.54	2486.35	Filtered	Filtered	Filtered	Filtered	Filtered	Filtered	Filtered	Filtered	Filtered	Filtered	Filtered	Filtered	Filtered	Filtered
O43592	XPOT	Exportin-T	XPOT_HUMAN	1.18096e+06	1.50551e+06	1.03003e+06	1.02574e+06	62376.2	53337	74785.6	40169.2	35264.1	43261.5	56651.5	11344.2	25001.1	37738	52704	13193.8	51958	34852.6	36690.6	9022.66	39187.4	33723.1	24165.4	Filtered	1.27757e+06	1.25747e+06	354013	1.14763e+06	57721.2	93620.3	185787	34532.8	36258.6	41443.1	610811	25176.7	45881	Filtered	24037.6	47509.4	55832	33668.9	26518.8	15464.2	90548.6	35578.2
O43598	DNPH1	2'-deoxynucleoside 5'-phosphate N-hydrolase 1	DNPH1_HUMAN	108302	892424	32457.1	45212.3	Filtered	Filtered	Filtered	Filtered	Filtered	Filtered	Filtered	Filtered	Filtered	Filtered	Filtered	Filtered	Filtered	Filtered	Filtered	Filtered	Filtered	Filtered	Filtered	Filtered	399077	251338	95530.7	Filtered	Filtered	Filtered	Filtered	Filtered	Filtered	31365	Filtered	Filtered	Filtered	Filtered	Filtered	Filtered	Filtered	Filtered	Filtered	Filtered	Filtered	Filtered
O43615	TIMM44	Mitochondrial import inner membrane translocase subunit TIM44	TIM44_HUMAN	Filtered	Filtered	411321	Filtered	Filtered	Filtered	Filtered	Filtered	82360.1	58339.4	34888.3	17715.2	1.83352e+06	1.34349e+06	2.39768e+06	2.00892e+06	68723.1	57923.6	181929	113646	81348.8	52445.3	95438.2	190089	Filtered	Filtered	Filtered	Filtered	10066.7	189447	Filtered	81725.2	91883.5	84820	38147	101117	2.59013e+06	129736	2236655	1383845	63500.9	59249.5	Filtered	32250.9	85827.5	61115.1
O43617	TRAPPC3	Trafficking protein particle complex subunit 3	TPPC3_HUMAN	454776	540652	753574	436161	143330	127475	141194	154366	34848.6	39195.3	60776.3	23339.2	29472.2	Filtered	43917.2	32348.1	Filtered	7934.83	Filtered	Filtered	Filtered	Filtered	Filtered	Filtered	444389	378797	299137	463015	40819.8	85648.6	423217	54700.3	10291.5	16023.6	22526	6739.34	31102.4	Filtered	Filtered	21143.3	116571	519656	Filtered	Filtered	17946.6	Filtered
O43639	NCK2	Cytoplasmic protein NCK2	NCK2_HUMAN	28059.7	22290.2	65926.8	33395.4	62708.7	29755.1	70867.7	54633.8	5343.58	11953.8	1878.74	Filtered	23137.9	7548.36	10504.9	19618.1	3608.72	3904.3	9149.26	5663.94	Filtered	Filtered	Filtered	Filtered	28996.3	23694	Filtered	38402.2	17410.8	51273.4	34974.7	12995.8	10966	19561.6	8207.45	16058.1	21785.6	Filtered	9374.04	3657.78	Filtered	Filtered	Filtered	Filtered	Filtered	1349.87
O43657	TSPAN6	Tetraspanin-6	TSN6_HUMAN	Filtered	Filtered	Filtered	Filtered	Filtered	Filtered	Filtered	Filtered	Filtered	Filtered	Filtered	Filtered	22236.9	34423.3	64089.4	58003.5	Filtered	Filtered	Filtered	Filtered	Filtered	Filtered	Filtered	Filtered	Filtered	Filtered	Filtered	Filtered	Filtered	Filtered	Filtered	Filtered	9511.09	Filtered	Filtered	Filtered	46852.4	Filtered	Filtered	32062.9	Filtered	Filtered	Filtered	Filtered	Filtered	Filtered
O43660	PLRG1	Pleiotropic regulator 1	PLRG1_HUMAN	10372	15753.8	131444	51822.2	108786	111125	74921.3	36284.9	9874.26	11396.1	4028.77	Filtered	29403.4	19158.6	32160.8	34216.1	260548	196502	332906	182493	67883	41454.3	63331.7	38583.9	26180.7	15174.4	120637	6346.98	65880.2	93227.1	61101.7	25504.8	37714.1	66108.8	21915	63682	35206.2	4714.73	38209	19651.1	201486	272666	223707	119207	87748.6	114798
O43663	PRC1	Protein regulator of cytokinesis 1	PRC1_HUMAN	Filtered	Filtered	Filtered	Filtered	201877	173445	94305.6	95511.9	Filtered	3834.14	Filtered	Filtered	Filtered	13351	Filtered	22313.2	96078.8	119681	135629	84146	7895.73	Filtered	13832.7	10453.9	Filtered	Filtered	Filtered	Filtered	46323.9	128010	Filtered	46438.4	9909.47	80034.4	Filtered	13096	Filtered	Filtered	Filtered	10151.7	8582.99	12249.3	Filtered	6824.92	Filtered	5432.73
O43665	RGS10	Regulator of G-protein signaling 10	RGS10_HUMAN	23925.4	24684.6	Filtered	Filtered	Filtered	Filtered	Filtered	Filtered	Filtered	Filtered	Filtered	Filtered	Filtered	Filtered	Filtered	Filtered	Filtered	Filtered	Filtered	Filtered	Filtered	Filtered	Filtered	Filtered	19240.4	23015.5	25916.2	23651.7	Filtered	Filtered	Filtered	Filtered	Filtered	Filtered	Filtered	Filtered	Filtered	Filtered	Filtered	Filtered	Filtered	Filtered	Filtered	Filtered	Filtered	Filtered
O43670	ZNF207	BUB3-interacting and GLEBS motif-containing protein ZNF207	ZN207_HUMAN	68740.6	57234	185795	57067.4	828289	814146	728941	687349	56085.2	72302.6	36059.7	11526.3	16939.5	41838.1	88984.1	65570.9	72518.1	69145.9	128446	72845.9	11442.7	31296.2	61167.3	43534.7	193916	140921	125980	78355.8	555343	804502	682015	610123	127581	178612	206969	47538.2	19626.4	Filtered	66717.4	39788.7	33033.8	30030.2	39339.7	12550.1	48394.7	41720.5
O43674	NDUFB5	NADH dehydrogenase [ubiquinone] 1 beta subcomplex subunit 5, mitochondrial	NDUB5_HUMAN	89371.9	75431.2	116046	119961	Filtered	Filtered	Filtered	8430.25	Filtered	Filtered	Filtered	Filtered	485645	412320	1.13107e+06	412167	45666	52085.7	195870	143731	46849.5	93922.8	99313.1	126006	84133	89113.4	106343	97334.3	Filtered	Filtered	Filtered	Filtered	Filtered	Filtered	Filtered	Filtered	661953	29963.2	744107	212299	50643.9	57333.4	Filtered	Filtered	63435.9	38041.2
O43676	NDUFB3	NADH dehydrogenase [ubiquinone] 1 beta subcomplex subunit 3	NDUB3_HUMAN	Filtered	Filtered	Filtered	Filtered	Filtered	Filtered	Filtered	Filtered	Filtered	Filtered	Filtered	Filtered	93627.7	87622.5	294677	223721	12908.5	15782.8	83242.8	53580.5	23052.2	26341.2	54474.1	26936.5	Filtered	Filtered	Filtered	Filtered	Filtered	Filtered	Filtered	Filtered	Filtered	Filtered	Filtered	Filtered	167627	9295.77	424275	131518	14349.5	27829.5	Filtered	Filtered	Filtered	9772.73
O43678	NDUFA2	NADH dehydrogenase [ubiquinone] 1 alpha subcomplex subunit 2	NDUA2_HUMAN	Filtered	Filtered	Filtered	Filtered	Filtered	Filtered	Filtered	Filtered	Filtered	Filtered	Filtered	Filtered	15819.7	19621.1	34891.8	17340.4	Filtered	Filtered	Filtered	Filtered	Filtered	8902.88	21125.6	13486.5	Filtered	Filtered	Filtered	Filtered	Filtered	Filtered	Filtered	Filtered	Filtered	Filtered	Filtered	Filtered	45154.9	Filtered	22072.9	8658.65	Filtered	Filtered	Filtered	Filtered	Filtered	Filtered
O43681	ASNA1	ATPase ASNA1	ASNA_HUMAN	1.12753e+06	973629	1.27505e+06	900062	191920	148136	217089	267412	376277	408346	281908	168300	34545.5	38889.6	62198.3	8577.88	33043.3	37313.6	26530.2	24216.2	14587.6	43524.6	52889.7	40419.8	1.20815e+06	1.1351e+06	Filtered	695436	169186	235854	1433477	268064	122232	183625	562679	256238	17693.8	Filtered	20030.5	67630.3	27546.7	60148.9	42839.5	46629.4	21226.6	67601.7
O43683	BUB1	Mitotic checkpoint serine/threonine-protein kinase BUB1	BUB1_HUMAN	17760.5	21133.6	18378.5	10633.7	Filtered	Filtered	Filtered	5959.46	Filtered	Filtered	Filtered	Filtered	Filtered	Filtered	Filtered	Filtered	Filtered	Filtered	Filtered	Filtered	Filtered	Filtered	Filtered	Filtered	16721.1	20523.7	Filtered	9363.39	Filtered	Filtered	Filtered	Filtered	Filtered	Filtered	Filtered	Filtered	Filtered	Filtered	Filtered	Filtered	Filtered	Filtered	Filtered	Filtered	Filtered	Filtered
O43684	BUB3	Mitotic checkpoint protein BUB3	BUB3_HUMAN	783162	719915	866011	451710	4.09208e+06	3.80575e+06	4778254	3.95802e+06	195925	227371	127333	77887.9	139386	96307.5	248048	175850	1.57538e+06	1.49264e+06	2836355	1928215	142665	87339.2	143024	200926	849365	758932	746554	542676	3.31486e+06	4.77244e+06	2556250	4.48825e+06	545674	695844	478507	403556	169919	10242.8	253500	138017	505350	880338	899853	534873	122764	92494.2
O43707	ACTN4	Alpha-actinin-4	ACTN4_HUMAN	5.76815e+06	5.22139e+06	4279169	3.7527e+06	5771914	5.87423e+06	4.85332e+06	6254503	521245	720609	263671	127324	329596	314472	293327	236024	563286	705649	945085	595721	228091	168922	273179	221109	4947934	4379807	4974793	4291937	3.56668e+06	5.31581e+06	2.60557e+06	2.92823e+06	393032	526549	372062	226617	362228	22704.5	313046	166143	194690	222785	117962	74909.2	203948	202940
O43708	GSTZ1	Maleylacetoacetate isomerase	MAAI_HUMAN	428678	328057	683368	611826	Filtered	Filtered	18733.6	Filtered	12728.2	37612.8	5928.06	Filtered	572254	521762	1.05603e+06	693352	Filtered	Filtered	Filtered	Filtered	Filtered	Filtered	Filtered	Filtered	300703	306910	91676	568089	Filtered	Filtered	Filtered	30612.3	32794.7	15632.5	17555.6	39890.5	822682	51738.8	522195	454525	Filtered	Filtered	Filtered	Filtered	Filtered	Filtered
O43709	BUD23	Probable 18S rRNA (guanine-N(7))-methyltransferase	BUD23_HUMAN	141218	191551	111036	114308	394026	323382	186422	232992	43171.8	52469.1	10429.5	3757	88037.7	77907	46912.6	49302.1	99185.8	107036	135413	113088	47821.4	32408.7	31529.3	23796.7	238351	191190	142296	108905	63585	109671	17936.3	64263.7	16817.4	34507.6	Filtered	16588.3	Filtered	Filtered	Filtered	11170.5	52320.8	27246.9	Filtered	6134.7	32189	42048.6
O43715	TRIAP1	TP53-regulated inhibitor of apoptosis 1	TRIA1_HUMAN	23348	Filtered	Filtered	Filtered	Filtered	Filtered	Filtered	Filtered	6023.52	7477.8	1930.85	7757.36	Filtered	Filtered	Filtered	Filtered	Filtered	Filtered	Filtered	Filtered	Filtered	Filtered	Filtered	Filtered	Filtered	Filtered	Filtered	Filtered	Filtered	Filtered	Filtered	Filtered	Filtered	7842.56	22460.2	6521.66	Filtered	Filtered	Filtered	Filtered	Filtered	Filtered	Filtered	Filtered	Filtered	Filtered
O43719	HTATSF1	HIV Tat-specific factor 1	HTSF1_HUMAN	Filtered	Filtered	Filtered	Filtered	Filtered	24820.5	13820.8	1304.83	Filtered	11739.9	Filtered	Filtered	219048	148068	167010	225154	31152.2	35691.1	53582.3	74339.5	Filtered	Filtered	Filtered	Filtered	4970.48	46975.9	Filtered	Filtered	43481.2	57585.1	15219.2	51442	22679.6	45815.5	8054.55	17771	Filtered	Filtered	Filtered	31987.3	Filtered	9380.63	Filtered	8562.75	Filtered	Filtered
O43734	TRAF3IP2	Adapter protein CIKS	CIKS_HUMAN	17973.5	15385.5	20944.2	Filtered	Filtered	Filtered	Filtered	Filtered	Filtered	Filtered	Filtered	Filtered	Filtered	Filtered	Filtered	Filtered	Filtered	Filtered	Filtered	Filtered	Filtered	Filtered	Filtered	Filtered	Filtered	16165.3	13200.2	10196.1	Filtered	Filtered	Filtered	Filtered	Filtered	Filtered	Filtered	Filtered	Filtered	Filtered	Filtered	Filtered	Filtered	Filtered	Filtered	Filtered	Filtered	Filtered
O43739	CYTH3	Cytohesin-3	CYH3_HUMAN	93521.6	19516.1	19314.8	NaN	Filtered	NaN	Filtered	Filtered	Filtered	Filtered	Filtered	Filtered	Filtered	20624.3	Filtered	Filtered	Filtered	Filtered	Filtered	Filtered	Filtered	Filtered	Filtered	7502.96	75226.8	81219.6	Filtered	100277	Filtered	23576.4	Filtered	Filtered	Filtered	Filtered	Filtered	Filtered	Filtered	Filtered	Filtered	Filtered	Filtered	Filtered	Filtered	3396.32	Filtered	18736.4
O43741	PRKAB2	5'-AMP-activated protein kinase subunit beta-2	AAKB2_HUMAN	65946.3	8405.81	39557.3	20498.7	2833.69	117147	Filtered	3346.3	63386.2	67735.7	Filtered	Filtered	Filtered	Filtered	Filtered	Filtered	Filtered	Filtered	Filtered	Filtered	Filtered	Filtered	Filtered	Filtered	79865.6	1.82562e+06	Filtered	58351.1	Filtered	Filtered	Filtered	Filtered	Filtered	Filtered	Filtered	Filtered	Filtered	Filtered	Filtered	Filtered	Filtered	Filtered	Filtered	Filtered	Filtered	34157.9
O43747	AP1G1	AP-1 complex subunit gamma-1	AP1G1_HUMAN	180361	270769	83930.2	141523	284331	243110	243324	220203	65879.7	59533.2	35403.8	4942.34	171092	178204	173877	148850	42573	62414.2	60582.2	51718.4	41962.2	35492.4	53429.9	5446.83	155841	239210	79992.1	140276	211417	214843	145565	213962	46829.1	68369.7	33534.1	42946.3	194182	79872.3	148040	133083	67424.4	30745.7	Filtered	27300.2	48437.2	46056.2
O43752	STX6	Syntaxin-6	STX6_HUMAN	Filtered	Filtered	Filtered	Filtered	32006.8	13844.3	18714.8	37844.1	5988.4	2242.65	9705.14	Filtered	213241	164543	260265	150082	Filtered	Filtered	Filtered	Filtered	18818.2	Filtered	27962.8	4714.31	Filtered	Filtered	Filtered	Filtered	36427.7	66370.7	36837	35520.6	23411.3	20255.5	18932.7	11450	344016	1334.51	359510	95460.1	10171.3	32193.2	Filtered	Filtered	34616.1	22370.8
O43759	SYNGR1	Synaptogyrin-1	SNG1_HUMAN	Filtered	Filtered	Filtered	Filtered	Filtered	Filtered	25033.7	Filtered	19548.5	82695.6	Filtered	3449.32	1.62941e+06	1.21441e+06	1.66706e+06	1.35378e+06	Filtered	Filtered	Filtered	Filtered	Filtered	Filtered	Filtered	Filtered	Filtered	Filtered	Filtered	Filtered	Filtered	46718.1	Filtered	Filtered	Filtered	41792.8	5821.64	56325.4	2.09568e+06	116477	938609	843740	Filtered	Filtered	Filtered	Filtered	Filtered	Filtered
O43760	SYNGR2	Synaptogyrin-2	SNG2_HUMAN	42596.1	Filtered	Filtered	44634.7	71214.2	92714.6	85868.9	86257.5	50562.8	60676.1	70503.5	29678.6	1.05302e+06	898938	1768069	847867	Filtered	12771.7	Filtered	Filtered	11641.7	9450.91	Filtered	9582.77	80618.8	81768.4	Filtered	61606.6	106469	165990	131696	116927	75287.5	126422	92470.7	44536.3	873746	36526	1300559	400865	15119.6	19609.5	Filtered	Filtered	Filtered	19472.5
O43761	SYNGR3	Synaptogyrin-3	SNG3_HUMAN	Filtered	Filtered	Filtered	Filtered	Filtered	Filtered	17172	Filtered	Filtered	Filtered	6220.16	Filtered	65987.7	38046.5	126700	45982.6	Filtered	Filtered	Filtered	Filtered	Filtered	Filtered	3451.6	Filtered	Filtered	Filtered	Filtered	Filtered	Filtered	Filtered	Filtered	Filtered	Filtered	Filtered	Filtered	Filtered	70085.1	Filtered	37671.1	23051.6	Filtered	Filtered	Filtered	Filtered	Filtered	Filtered
O43765	SGTA	Small glutamine-rich tetratricopeptide repeat-containing protein alpha	SGTA_HUMAN	732072	998624	1.26465e+06	1.60332e+06	37670.7	39667.4	236189	42397.9	77270.3	117275	136062	53576.4	29228.5	23090.2	33312.2	5266.44	34837	Filtered	8149.92	Filtered	10143.9	Filtered	142421	Filtered	1.0045e+06	1.45922e+06	1.83809e+06	1.3466e+06	17120.7	27606.5	Filtered	20948	69728	94775.5	121440	57196.1	33410.7	Filtered	Filtered	14127.6	Filtered	Filtered	5468.28	13643.3	Filtered	19020.7
O43766	LIAS	Lipoyl synthase, mitochondrial	LIAS_HUMAN	Filtered	Filtered	Filtered	Filtered	Filtered	Filtered	Filtered	Filtered	Filtered	Filtered	Filtered	Filtered	78045.4	68543.6	58772.6	40580.6	Filtered	Filtered	Filtered	Filtered	Filtered	Filtered	Filtered	Filtered	Filtered	Filtered	Filtered	Filtered	Filtered	Filtered	Filtered	Filtered	Filtered	Filtered	Filtered	Filtered	99293.6	Filtered	52256.1	22133.5	Filtered	Filtered	Filtered	Filtered	Filtered	Filtered
O43768	ENSA	Alpha-endosulfine	ENSA_HUMAN	284945	159093	242660	210879	27513.2	39012.4	35714.2	Filtered	41995.9	43047.1	33109.9	10708.4	22810.2	21236.4	28258	6879.93	24181.4	25820.7	26765.8	10060.4	10284	6731.17	15158.3	3560.01	408871	804052	459272	164535	26564.4	26009.5	20470.8	9016.37	32648.5	29691	28156.4	12827.8	26412.2	Filtered	22372	10971.2	24479.9	18669.1	18386.7	8191.76	11142.3	11175.3
O43772	SLC25A20	Mitochondrial carnitine/acylcarnitine carrier protein	MCAT_HUMAN	Filtered	Filtered	Filtered	Filtered	Filtered	Filtered	Filtered	Filtered	Filtered	Filtered	Filtered	Filtered	81376.1	57586.9	125306	65754.7	Filtered	Filtered	Filtered	Filtered	Filtered	Filtered	Filtered	Filtered	Filtered	Filtered	Filtered	Filtered	Filtered	Filtered	Filtered	Filtered	Filtered	Filtered	Filtered	Filtered	106757	Filtered	123002	42220.8	Filtered	Filtered	Filtered	Filtered	Filtered	Filtered
O43776	NARS	Asparagine--tRNA ligase, cytoplasmic	SYNC_HUMAN	3.49344e+06	3.60467e+06	5.16129e+06	4.4022e+06	593073	685572	1.00178e+06	388855	615886	681416	913281	224135	490026	603440	625155	202390	621559	614769	676378	196573	279600	212650	422180	100777	3.60953e+06	3.21512e+06	1.49453e+06	4.01119e+06	643755	831657	844683	399583	558481	624225	617639	255645	524858	Filtered	595549	258017	678471	741069	714880	272965	288633	371173
O43790;P78385;Q14533;Q6NT21	KRT86;KRT83;KRT81;	Keratin, type II cuticular Hb6;Keratin, type II cuticular Hb3;Keratin, type II cuticular Hb1;Keratin, hair, basic, 3 - Homo sapiens (Human).	KRT86_HUMAN;KRT83_HUMAN;KRT81_HUMAN;	NaN	NaN	NaN	NaN	Filtered	NaN	NaN	NaN	NaN	NaN	NaN	NaN	NaN	NaN	NaN	Filtered	NaN	NaN	NaN	NaN	NaN	NaN	NaN	NaN	NaN	NaN	Filtered	NaN	NaN	NaN	NaN	NaN	NaN	NaN	NaN	NaN	NaN	Filtered	Filtered	NaN	NaN	Filtered	Filtered	NaN	NaN	NaN
O43791	SPOP	Speckle-type POZ protein	SPOP_HUMAN	Filtered	Filtered	Filtered	Filtered	Filtered	Filtered	Filtered	Filtered	Filtered	Filtered	Filtered	Filtered	5527	Filtered	Filtered	Filtered	Filtered	4972.68	16092.5	Filtered	3834.71	5155.09	10109	4611.26	Filtered	Filtered	Filtered	Filtered	Filtered	10685.7	Filtered	Filtered	Filtered	Filtered	Filtered	Filtered	Filtered	Filtered	Filtered	Filtered	Filtered	15460.9	Filtered	Filtered	Filtered	9549.62
O43795	MYO1B	Unconventional myosin-Ib	MYO1B_HUMAN	641351	653297	950759	516802	275352	276659	219817	418139	157498	151256	71313.4	24931.8	100590	97286.5	155965	82532.8	321470	422185	742750	462169	661168	565356	1.13412e+06	873273	802395	723598	1.10924e+06	979597	241106	343617	385685	358168	250126	304342	296713	135359	317867	22838.9	409808	164587	279616	450689	146512	95444.7	378450	424363
O43805	SSNA1	Sjoegren syndrome nuclear autoantigen 1	SSNA1_HUMAN	Filtered	39889	Filtered	Filtered	Filtered	Filtered	Filtered	Filtered	Filtered	Filtered	Filtered	Filtered	Filtered	Filtered	Filtered	Filtered	Filtered	Filtered	Filtered	Filtered	Filtered	Filtered	Filtered	57814.1	Filtered	Filtered	Filtered	Filtered	Filtered	Filtered	Filtered	Filtered	Filtered	Filtered	Filtered	Filtered	Filtered	Filtered	Filtered	Filtered	Filtered	Filtered	Filtered	Filtered	Filtered	Filtered
O43808	SLC25A17	Peroxisomal membrane protein PMP34	PM34_HUMAN	Filtered	Filtered	Filtered	Filtered	Filtered	Filtered	Filtered	Filtered	Filtered	Filtered	Filtered	Filtered	261972	274676	251097	153220	26830	47105	92115.3	136335	152604	121765	201299	134326	Filtered	Filtered	Filtered	Filtered	Filtered	Filtered	Filtered	Filtered	Filtered	13261.2	5488.11	5564.41	459670	66510	509451	236728	22546.1	38740.7	Filtered	5220.24	67587.9	44659.2
O43809	NUDT21	Cleavage and polyadenylation specificity factor subunit 5	CPSF5_HUMAN	283469	498320	426030	216011	2916014	3029764	3775800	4.93443e+06	1.3536e+06	1222440	403399	189837	1.5527e+06	1.09785e+06	1148466	1.55634e+06	886738	703638	2179359	2606472	2.55918e+06	1735979	881498	786596	1.24518e+06	857843	264499	1.29188e+06	944431	1.51381e+06	349629	1.04563e+06	374262	550366	680575	373410	570613	32268.6	182245	526784	638650	551415	107376	153847	3265520	3453533
O43813	LANCL1	Glutathione S-transferase LANCL1	LANC1_HUMAN	1051315	773141	881765	566855	141883	239910	285358	148414	168358	183360	233625	65605	610015	505444	676147	385931	201999	211016	246698	98167	78981.3	74266.2	152677	60557	679844	649517	660953	590671	103198	141433	111505	161393	144394	106404	147705	96508.1	526286	37441	634148	219344	234345	126117	176052	114149	96346.7	101116
O43815	STRN	Striatin	STRN_HUMAN	531090	522559	434412	351695	1.13187e+06	905464	894345	1.25732e+06	55994.7	78293.6	27828.8	25601.1	351187	268738	339449	358772	58450.8	43132.7	63749.8	77861.5	49461.1	37574.8	50629.6	35568.4	733069	736748	277168	548283	66091.4	166259	55263.4	88914.1	103166	109726	137515	83006	325246	48508.8	208765	145800	38136.4	27778.4	9639.1	11968	36389.4	34150.8
O43818	RRP9	U3 small nucleolar RNA-interacting protein 2	U3IP2_HUMAN	29734	27148.8	102158	58593.3	189817	225788	243648	196659	13694.5	30696.7	20929.5	Filtered	84902.1	88012.3	177134	55873.9	711175	797485	1.40146e+06	608746	943031	889320	2.17294e+06	1.43343e+06	108016	115788	102513	61483.3	242738	354681	399002	339247	148851	209093	211904	146458	145092	4026.09	112762	176424	464244	865082	947124	370297	1.67846e+06	1.90219e+06
O43819	SCO2	Protein SCO2 homolog, mitochondrial	SCO2_HUMAN	Filtered	Filtered	Filtered	Filtered	Filtered	Filtered	Filtered	Filtered	Filtered	Filtered	Filtered	Filtered	55454	57901.9	110368	73065.7	Filtered	Filtered	Filtered	Filtered	Filtered	Filtered	Filtered	Filtered	Filtered	Filtered	Filtered	Filtered	Filtered	Filtered	Filtered	Filtered	Filtered	Filtered	Filtered	Filtered	95904.6	17950.6	193330	69723.8	Filtered	Filtered	Filtered	Filtered	Filtered	Filtered
O43823	AKAP8	A-kinase anchor protein 8	AKAP8_HUMAN	Filtered	Filtered	29148.1	13574.9	41783.2	35020.5	29273.5	28604.1	28171.5	34947.8	14911.4	Filtered	101459	91831.2	40750.6	60985.8	35700	83875.7	113391	213786	265245	167280	207733	214947	165505	108926	80275.6	121780	94664.9	138042	255857	99169.5	99438.3	111032	45559.5	58518.4	121954	Filtered	Filtered	45582.1	8560.66	18756.9	Filtered	11467.2	99695.1	89672.7
O43824	GTPBP6	Putative GTP-binding protein 6	GTPB6_HUMAN	Filtered	Filtered	Filtered	Filtered	Filtered	Filtered	Filtered	Filtered	Filtered	Filtered	Filtered	Filtered	83857.8	56938.9	105726	79206.6	21170.7	13377.8	71159	18733.6	9631.05	Filtered	Filtered	Filtered	Filtered	Filtered	Filtered	Filtered	Filtered	Filtered	Filtered	Filtered	Filtered	Filtered	Filtered	Filtered	160212	3857.25	142401	89728.9	12225.7	9748.89	Filtered	Filtered	21226.4	Filtered
O43826	SLC37A4	Glucose-6-phosphate exchanger SLC37A4	G6PT1_HUMAN	Filtered	Filtered	Filtered	Filtered	Filtered	Filtered	Filtered	Filtered	Filtered	Filtered	Filtered	Filtered	86455.2	81641.7	141053	82161.1	Filtered	Filtered	Filtered	Filtered	Filtered	Filtered	Filtered	Filtered	Filtered	25470.5	Filtered	Filtered	Filtered	Filtered	Filtered	Filtered	Filtered	Filtered	Filtered	Filtered	69328.3	3093.55	114616	45522.9	Filtered	Filtered	Filtered	Filtered	Filtered	Filtered
O43837	IDH3B	Isocitrate dehydrogenase [NAD] subunit beta, mitochondrial	IDH3B_HUMAN	Filtered	Filtered	Filtered	Filtered	Filtered	22521.7	Filtered	12311	56423.4	47161.1	22773.9	Filtered	1.24135e+06	1.14245e+06	1.57844e+06	963222	Filtered	3986.2	5647.36	48008.2	3164.4	3824.96	4422.87	Filtered	85472	Filtered	Filtered	Filtered	9254.4	54836.8	Filtered	37088.3	56270.1	54851	64398.2	37469.2	1.46805e+06	79547.9	1.53822e+06	569928	80594.2	129479	32610.2	18321.3	20841.8	44081
O43847	NRDC	Nardilysin	NRDC_HUMAN	1.80687e+06	2.1464e+06	2.79148e+06	2.32277e+06	76545.9	95684	146477	146326	44067.6	59537.2	45811.7	20273.9	75999.8	41464.2	72156.7	107370	30877.6	12797.8	40657.7	32754.2	12886.4	38139.1	51968.9	49704.8	1.81721e+06	1.45337e+06	1.15391e+06	2225292	55098.4	130462	25921	40662.8	12146.8	24563.7	33664	35351.7	37142.4	Filtered	45119	108422	80883.5	66916.1	9951.15	41471.8	51007.9	57927.4
O43852	CALU	Calumenin	CALU_HUMAN	134485	134069	218419	65358.2	209456	161843	146464	225923	8119465	8895842	10054017	7.17948e+06	447500	389400	666275	469138	51411.7	85899.1	72934	115854	84231.3	62297.4	80756	65297.4	Filtered	117568	94897	82878.7	226679	276843	301476	352960	3.36443e+06	7115474	9852961	5.5799e+06	481580	45838.3	376894	294988	18494.3	71248	2457.15	48669.8	153688	154159
O43854	EDIL3	EGF-like repeat and discoidin I-like domain-containing protein 3	EDIL3_HUMAN	Filtered	Filtered	Filtered	Filtered	16673.5	13365.8	22688.8	Filtered	119408	106166	73772.9	22301.8	389362	301740	405185	332036	61027.2	66506.4	127654	124943	104393	91301.8	155831	159813	86105	Filtered	Filtered	Filtered	18795.8	55044.2	8942.2	10831.4	131691	146556	215567	119153	833048	26365	1.20872e+06	293978	201595	289073	108747	28048.9	190277	166560
O43865	AHCYL1	S-adenosylhomocysteine hydrolase-like protein 1	SAHH2_HUMAN	170782	162334	34025.9	73018.9	29996.6	11179.2	10047.5	7246.95	6902.38	NaN	NaN	Filtered	43359.7	31273.8	NaN	NaN	12387.9	NaN	NaN	Filtered	NaN	NaN	NaN	Filtered	184480	144988	6327.92	110097	6486.09	7931.75	NaN	6075.53	NaN	NaN	NaN	NaN	43285.8	Filtered	Filtered	Filtered	NaN	NaN	NaN	NaN	NaN	NaN
O43896	KIF1C	Kinesin-like protein KIF1C	KIF1C_HUMAN	32388.9	Filtered	112788	137916	51559.4	18217.9	48373.8	37775.5	Filtered	6946.87	Filtered	4688.86	Filtered	Filtered	Filtered	Filtered	4035.04	8112.84	Filtered	Filtered	Filtered	Filtered	10628.1	Filtered	49418.3	54928	94065.8	72673.9	5888.26	10951.5	Filtered	22957.4	9388.22	Filtered	5013.45	3261.53	Filtered	Filtered	Filtered	274385	Filtered	Filtered	Filtered	2781.16	Filtered	Filtered
O43900	PRICKLE3	Prickle planar cell polarity protein 3	PRIC3_HUMAN	Filtered	Filtered	Filtered	4731.26	Filtered	Filtered	Filtered	Filtered	Filtered	Filtered	Filtered	Filtered	27271.6	43050.7	44350.4	12969.4	Filtered	Filtered	Filtered	Filtered	Filtered	Filtered	Filtered	Filtered	Filtered	Filtered	Filtered	Filtered	Filtered	Filtered	Filtered	Filtered	Filtered	Filtered	Filtered	Filtered	52143.8	Filtered	17994.4	9498.07	Filtered	5935.3	Filtered	Filtered	Filtered	Filtered
O43909	EXTL3	Exostosin-like 3	EXTL3_HUMAN	Filtered	Filtered	Filtered	Filtered	Filtered	33363.2	Filtered	Filtered	Filtered	Filtered	Filtered	15311.6	104034	92033.2	104728	67619.3	4677.79	8301.9	72033.4	17479.5	1210002	37111	768528	2108.22	Filtered	301135	519400	Filtered	28522.3	Filtered	Filtered	33902.9	Filtered	59374.7	9328.81	Filtered	108202	Filtered	148531	48431	42958.5	2919.55	Filtered	Filtered	2109620	490083
O43913	ORC5	Origin recognition complex subunit 5	ORC5_HUMAN	Filtered	Filtered	40104.7	Filtered	569283	485749	260347	395417	Filtered	Filtered	Filtered	Filtered	14082.6	8048.3	4842.53	13117.5	119303	215462	230675	305155	84938.8	79179	64705.6	68207.1	Filtered	Filtered	Filtered	Filtered	197595	311785	111839	211556	82892.6	102527	Filtered	24896.6	78100.1	Filtered	12188.4	67556.4	153785	121464	Filtered	44903.4	113107	60055.3
O43920	NDUFS5	NADH dehydrogenase [ubiquinone] iron-sulfur protein 5	NDUS5_HUMAN	Filtered	Filtered	Filtered	Filtered	Filtered	Filtered	Filtered	Filtered	Filtered	Filtered	Filtered	Filtered	293021	262463	436193	201413	7873.39	13866.6	36543	35966.2	84047.3	69333.1	104146	56362.5	Filtered	Filtered	Filtered	Filtered	Filtered	Filtered	Filtered	Filtered	Filtered	16599.1	22288.1	Filtered	435748	Filtered	287573	163232	15838.5	21131.2	Filtered	Filtered	22419	Filtered
O43924	PDE6D	Retinal rod rhodopsin-sensitive cGMP 3',5'-cyclic phosphodiesterase subunit delta	PDE6D_HUMAN	Filtered	124716	30594.4	Filtered	Filtered	Filtered	Filtered	Filtered	153183	128318	42480.1	Filtered	20118.8	Filtered	Filtered	Filtered	53006.3	45065.1	Filtered	Filtered	11462	Filtered	Filtered	10100.6	Filtered	132026	Filtered	Filtered	Filtered	Filtered	Filtered	Filtered	135503	202123	122179	126147	Filtered	Filtered	Filtered	105759	54635.9	Filtered	Filtered	27545.2	Filtered	Filtered
O43929	ORC4	Origin recognition complex subunit 4	ORC4_HUMAN	38188.4	134014	49196.1	112849	226295	210605	177692	213528	Filtered	Filtered	Filtered	Filtered	49022	56308	35843.8	36287.3	46825.6	68122.2	113117	55142.6	57558	46316.2	12893.3	68591.3	105577	Filtered	20209	Filtered	88670.4	150741	114550	89134.3	240033	312057	9836.08	253035	37685.6	NaN	114509	25460.5	63707.3	59428.6	8460.74	64670.1	32398.4	59669.5
O43933	PEX1	Peroxisome biogenesis factor 1	PEX1_HUMAN	36490.7	38432.2	36303.2	45488.2	Filtered	Filtered	Filtered	Filtered	Filtered	Filtered	Filtered	Filtered	32501.5	22855.3	32444.3	Filtered	Filtered	Filtered	Filtered	Filtered	Filtered	13368.4	Filtered	Filtered	Filtered	Filtered	Filtered	Filtered	Filtered	Filtered	Filtered	Filtered	Filtered	Filtered	Filtered	Filtered	35418.9	Filtered	Filtered	22697.3	Filtered	Filtered	Filtered	Filtered	Filtered	Filtered
O60216	RAD21	Double-strand-break repair protein rad21 homolog	RAD21_HUMAN	Filtered	Filtered	Filtered	Filtered	448166	279216	137942	134036	24242.9	27172.5	Filtered	2452.1	214011	164223	187245	92881.2	823484	899766	1.14614e+06	925082	411341	255306	187345	135201	Filtered	Filtered	Filtered	Filtered	380145	562925	190513	270024	93337.9	144947	61138.5	60302.2	238415	Filtered	97720	151165	741871	728980	41000.1	243237	468280	423936
O60220	TIMM8A	Mitochondrial import inner membrane translocase subunit Tim8 A	TIM8A_HUMAN	Filtered	Filtered	52060.2	Filtered	Filtered	Filtered	24419.3	Filtered	451309	393540	624671	254339	232121	219937	214282	322730	65850.6	64635.6	132827	176022	89867.7	48114.6	70723.5	81169	Filtered	Filtered	Filtered	Filtered	22215.1	Filtered	Filtered	Filtered	628387	444219	2.56548e+06	469894	163567	Filtered	57524.2	106112	52886.1	118859	8412.65	30504.7	69914.9	79060.2
O60231	DHX16	Pre-mRNA-splicing factor ATP-dependent RNA helicase DHX16	DHX16_HUMAN	171052	121547	207912	88447.9	482747	350840	332324	344584	63151.2	62658.8	Filtered	5836.22	111646	80944	31510.5	39793.1	73767.5	73288.5	239000	173680	100094	87781.7	110119	91401.6	323268	315076	221971	260056	38884.5	72671.3	24772.3	41786.2	12119.2	28359.3	28403.1	13285	57893.6	Filtered	Filtered	Filtered	Filtered	6725.5	Filtered	92357.5	24270.4	82698
O60232	SSSCA1	Sjoegren syndrome/scleroderma autoantigen 1	SSA27_HUMAN	66941.2	75685.6	64886	45260.8	Filtered	Filtered	Filtered	Filtered	Filtered	Filtered	Filtered	Filtered	Filtered	Filtered	Filtered	Filtered	Filtered	Filtered	Filtered	Filtered	Filtered	Filtered	Filtered	Filtered	60275	108612	75238.3	42035.6	Filtered	Filtered	Filtered	Filtered	Filtered	Filtered	Filtered	Filtered	Filtered	Filtered	Filtered	Filtered	Filtered	Filtered	Filtered	Filtered	3177.09	Filtered
O60238	BNIP3L	BCL2/adenovirus E1B 19 kDa protein-interacting protein 3-like	BNI3L_HUMAN	Filtered	Filtered	Filtered	Filtered	Filtered	Filtered	Filtered	Filtered	Filtered	Filtered	Filtered	Filtered	13229.9	10602.4	12342.6	13518.7	Filtered	Filtered	Filtered	Filtered	NaN	NaN	Filtered	NaN	Filtered	Filtered	Filtered	Filtered	Filtered	Filtered	Filtered	Filtered	Filtered	Filtered	Filtered	Filtered	14601.3	Filtered	12784.2	2683.46	Filtered	Filtered	Filtered	Filtered	NaN	Filtered
O60244	MED14	Mediator of RNA polymerase II transcription subunit 14	MED14_HUMAN	Filtered	Filtered	Filtered	Filtered	104223	84615.4	75408.7	44428.1	Filtered	Filtered	Filtered	Filtered	29081.1	Filtered	22865.5	Filtered	175152	217859	467754	442985	72135.2	52734.2	68401.1	35550.9	Filtered	69985.4	Filtered	Filtered	13529.1	61276.7	27352.3	58995.7	7697.32	17933.5	Filtered	6560.26	71715.4	Filtered	15959.7	76933.4	277282	401848	129968	186878	78277.4	72701.9
O60245	PCDH7	Protocadherin-7	PCDH7_HUMAN	Filtered	Filtered	Filtered	Filtered	Filtered	Filtered	Filtered	Filtered	Filtered	Filtered	Filtered	Filtered	Filtered	25917.7	61133.8	38285.7	Filtered	Filtered	Filtered	Filtered	Filtered	Filtered	Filtered	24846.9	Filtered	Filtered	Filtered	Filtered	Filtered	Filtered	Filtered	Filtered	Filtered	Filtered	Filtered	Filtered	41256.4	Filtered	Filtered	Filtered	Filtered	Filtered	Filtered	Filtered	Filtered	Filtered
O60256	PRPSAP2	Phosphoribosyl pyrophosphate synthase-associated protein 2	KPRB_HUMAN	454117	585698	572461	576972	223327	188859	207700	116187	27340.2	29194.8	29677.7	6780.54	24501.6	21143.6	Filtered	Filtered	17601.1	23181.6	Filtered	11417	Filtered	Filtered	40892.5	11364.9	492882	461994	384004	760357	23297.8	112585	16067.5	19536.7	20879.7	31064.5	12791.5	15696.6	38035.2	Filtered	11841.8	Filtered	10853.1	18670.1	19127.5	7188.46	Filtered	17629.3
O60264	SMARCA5	SWI/SNF-related matrix-associated actin-dependent regulator of chromatin subfamily A member 5	SMCA5_HUMAN	32670.7	15979.4	20638.3	15641.8	111560	118173	124679	68897.5	32835.2	28202.2	NaN	Filtered	47155	41487.4	75746.3	21492.2	629349	715209	2.22778e+06	1.25352e+06	270809	193487	266810	114658	153185	150663	57813.4	25133.9	133496	190035	211797	136031	83732.8	93593.3	65017.5	76045.5	93902	NaN	40509.8	83834.9	390271	649318	339767	150424	422362	614655
O60266	ADCY3	Adenylate cyclase type 3	ADCY3_HUMAN	Filtered	Filtered	Filtered	Filtered	Filtered	Filtered	Filtered	Filtered	Filtered	Filtered	Filtered	Filtered	151541	84864.7	131608	159404	Filtered	Filtered	Filtered	Filtered	11102.3	15558.1	22427.9	8487.22	Filtered	Filtered	Filtered	Filtered	Filtered	Filtered	Filtered	Filtered	Filtered	Filtered	Filtered	Filtered	118566	3226.02	78165.9	67559.4	Filtered	Filtered	Filtered	Filtered	25865.9	19588.8
O60268	KIAA0513	Uncharacterized protein KIAA0513	K0513_HUMAN	Filtered	6445.22	Filtered	Filtered	Filtered	Filtered	Filtered	Filtered	Filtered	Filtered	Filtered	Filtered	Filtered	Filtered	Filtered	Filtered	Filtered	Filtered	Filtered	Filtered	Filtered	Filtered	Filtered	Filtered	Filtered	Filtered	Filtered	Filtered	Filtered	Filtered	Filtered	Filtered	Filtered	Filtered	Filtered	Filtered	Filtered	Filtered	Filtered	Filtered	Filtered	Filtered	Filtered	Filtered	Filtered	Filtered
O60271	SPAG9	C-Jun-amino-terminal kinase-interacting protein 4	JIP4_HUMAN	527341	458205	538805	304443	16212.8	105143	77641.1	40076.7	50602.5	63788.2	59184.7	16887.8	36285.5	31528.9	44497.3	1926.86	7800.47	25053.4	16205.7	NaN	5010.7	3175.42	40825.1	Filtered	571938	564910	482861	302248	80281.6	72053.8	31621.2	60406.9	31060.4	60714.6	49704	35296.2	45451.4	Filtered	65737.7	51002.2	37930.3	34063.7	38461.3	13503.1	138179	41003
O60279	SUSD5	Sushi domain-containing protein 5	SUSD5_HUMAN	Filtered	Filtered	Filtered	Filtered	Filtered	Filtered	Filtered	Filtered	Filtered	Filtered	Filtered	Filtered	Filtered	Filtered	Filtered	1741.91	Filtered	Filtered	Filtered	Filtered	Filtered	Filtered	Filtered	Filtered	Filtered	Filtered	Filtered	Filtered	Filtered	Filtered	Filtered	Filtered	Filtered	Filtered	Filtered	Filtered	Filtered	Filtered	Filtered	Filtered	Filtered	Filtered	Filtered	Filtered	Filtered	Filtered
O60281	ZNF292	Zinc finger protein 292	ZN292_HUMAN	Filtered	Filtered	Filtered	Filtered	Filtered	Filtered	Filtered	Filtered	Filtered	Filtered	Filtered	Filtered	Filtered	Filtered	Filtered	Filtered	32612.2	28130	72406.6	45272	31704.4	20825.6	35374.7	13555.7	Filtered	Filtered	Filtered	Filtered	Filtered	Filtered	Filtered	5509.01	Filtered	Filtered	Filtered	Filtered	Filtered	Filtered	Filtered	Filtered	37352.1	72689.4	Filtered	1317.11	3440.66	22639.3
O60282	KIF5C	Kinesin heavy chain isoform 5C	KIF5C_HUMAN	517525	528751	478861	545874	279621	276308	247256	233138	51081.9	58954.9	25175.5	11379.4	166478	134608	117314	71368.7	16087.2	11601.7	15064.2	21194.4	80209	52111.9	114907	28048.2	490592	545125	680787	372429	215012	293830	131902	133444	99252.3	151473	74229.6	19004.9	222198	9575.3	58513.7	74929.4	12601.3	7599.17	NaN	7694.4	48664.4	52978.7
O60285	NUAK1	NUAK family SNF1-like kinase 1	NUAK1_HUMAN	Filtered	Filtered	Filtered	Filtered	17449.1	21710.2	Filtered	Filtered	Filtered	Filtered	Filtered	Filtered	10546.5	Filtered	Filtered	Filtered	Filtered	Filtered	5948.83	Filtered	Filtered	Filtered	Filtered	Filtered	42142.2	41153	Filtered	Filtered	Filtered	9413.26	Filtered	Filtered	Filtered	Filtered	Filtered	Filtered	Filtered	Filtered	Filtered	Filtered	Filtered	Filtered	Filtered	Filtered	Filtered	Filtered
O60287	URB1	Nucleolar pre-ribosomal-associated protein 1	NPA1P_HUMAN	Filtered	Filtered	Filtered	Filtered	11255.8	1988.57	4630.49	20836.3	Filtered	Filtered	Filtered	Filtered	30113.7	21493.7	18197.7	83313.9	93126.4	186376	332508	381443	177543	167743	215390	237878	Filtered	Filtered	Filtered	Filtered	14170.3	19817.3	32081	37523.4	25766.9	47481.7	Filtered	25091.3	47552.3	Filtered	14705.5	88547	207610	249587	83180.3	60682.3	392461	267745
O60291	MGRN1	E3 ubiquitin-protein ligase MGRN1	MGRN1_HUMAN	Filtered	Filtered	Filtered	Filtered	Filtered	Filtered	Filtered	Filtered	153890	203284	Filtered	Filtered	1.01256e+06	765121	992802	845732	Filtered	Filtered	Filtered	Filtered	7212.96	67989.5	14530.6	70569.9	305833	Filtered	Filtered	Filtered	Filtered	Filtered	Filtered	Filtered	6921.68	204684	Filtered	190314	1.09163e+06	58345.3	477679	296446	Filtered	Filtered	Filtered	Filtered	100059	71715
O60292	SIPA1L3	Signal-induced proliferation-associated 1-like protein 3	SI1L3_HUMAN	Filtered	Filtered	Filtered	Filtered	Filtered	Filtered	Filtered	Filtered	Filtered	Filtered	Filtered	Filtered	Filtered	Filtered	Filtered	Filtered	Filtered	24028.8	Filtered	29148.7	85128.8	Filtered	52527.7	45953.1	Filtered	Filtered	Filtered	Filtered	Filtered	2737.45	Filtered	Filtered	Filtered	Filtered	Filtered	Filtered	Filtered	Filtered	Filtered	Filtered	Filtered	Filtered	Filtered	Filtered	Filtered	Filtered
O60293	ZFC3H1	Zinc finger C3H1 domain-containing protein	ZC3H1_HUMAN	Filtered	Filtered	Filtered	Filtered	4187.72	Filtered	Filtered	1347.93	12090.8	Filtered	Filtered	Filtered	Filtered	Filtered	Filtered	Filtered	133244	156069	236967	223916	107897	90827.8	86806.5	53515.4	Filtered	Filtered	Filtered	Filtered	Filtered	Filtered	Filtered	11503.1	Filtered	29559.5	Filtered	Filtered	72327	2680.83	34525.8	100575	168275	168345	26779.1	46724.1	236582	180015
O60294	LCMT2	tRNA wybutosine-synthesizing protein 4	TYW4_HUMAN	104612	75010.4	31481.7	Filtered	Filtered	4461.64	Filtered	Filtered	Filtered	Filtered	Filtered	Filtered	Filtered	Filtered	Filtered	Filtered	Filtered	Filtered	Filtered	Filtered	Filtered	Filtered	Filtered	Filtered	16124.2	28791.7	Filtered	41456.1	Filtered	Filtered	Filtered	Filtered	Filtered	Filtered	Filtered	Filtered	Filtered	Filtered	Filtered	Filtered	Filtered	Filtered	Filtered	Filtered	Filtered	Filtered
O60299	LZTS3	Leucine zipper putative tumor suppressor 3	LZTS3_HUMAN	Filtered	Filtered	Filtered	Filtered	16726	16812.8	Filtered	Filtered	Filtered	Filtered	Filtered	Filtered	Filtered	Filtered	6043.62	8956.19	Filtered	Filtered	6958.2	Filtered	33092.6	10959.7	32442.3	29055.3	Filtered	Filtered	Filtered	Filtered	Filtered	Filtered	Filtered	7015.89	Filtered	Filtered	Filtered	21065.3	Filtered	Filtered	Filtered	Filtered	Filtered	Filtered	Filtered	Filtered	10653.4	10153.7
O60306	AQR	RNA helicase aquarius	AQR_HUMAN	72945.6	49464	124084	61924	113620	68377.1	86646.3	97616.2	24121.4	22634	19464.5	21962.5	135268	110865	189265	162368	420347	494908	1.19345e+06	887033	312514	252952	338526	310533	111811	129209	153659	101350	170218	251386	224582	241203	71027.7	106715	147726	81287.1	129005	12708.1	304972	127854	243962	471302	246461	117395	366308	457076
O60307	MAST3	Microtubule-associated serine/threonine-protein kinase 3	MAST3_HUMAN	30535.2	28312.2	5205.46	20546.2	Filtered	Filtered	Filtered	Filtered	Filtered	Filtered	Filtered	Filtered	Filtered	Filtered	Filtered	Filtered	Filtered	Filtered	Filtered	Filtered	Filtered	Filtered	Filtered	Filtered	8355.51	Filtered	Filtered	7946.83	Filtered	Filtered	Filtered	Filtered	Filtered	Filtered	Filtered	Filtered	Filtered	Filtered	Filtered	Filtered	Filtered	Filtered	Filtered	Filtered	Filtered	Filtered
O60313	OPA1	Dynamin-like 120 kDa protein, mitochondrial	OPA1_HUMAN	Filtered	Filtered	Filtered	Filtered	Filtered	17824.6	5241.72	Filtered	313656	286155	130545	27442.2	433114	338140	514452	382494	Filtered	5490.79	22938.5	22121.1	38010.8	30207.4	30102.8	14188.2	Filtered	Filtered	Filtered	Filtered	Filtered	84500.9	Filtered	Filtered	172492	164624	290697	65425.6	490205	72104.4	423240	171158	61311.4	43730.8	5627.55	6168.53	70413.9	46298.3
O60318	MCM3AP	Germinal-center associated nuclear protein	GANP_HUMAN	Filtered	Filtered	Filtered	Filtered	Filtered	Filtered	Filtered	Filtered	2233.23	Filtered	Filtered	Filtered	11115.8	Filtered	23664	Filtered	41777	72034	155670	154958	190117	115537	205563	206126	Filtered	32381.4	Filtered	Filtered	37456.6	39299.3	159742	Filtered	96816.6	107374	125467	86148.7	85271.5	Filtered	34824.6	95648.1	74668	123949	Filtered	9908.37	75949	86906.7
O60331	PIP5K1C	Phosphatidylinositol 4-phosphate 5-kinase type-1 gamma	PI51C_HUMAN	Filtered	Filtered	Filtered	Filtered	3719.63	Filtered	Filtered	Filtered	Filtered	Filtered	Filtered	Filtered	40737	34621.8	48092.4	35620.2	Filtered	Filtered	4416.78	4624.95	Filtered	Filtered	Filtered	Filtered	Filtered	Filtered	Filtered	Filtered	5162.65	7648.41	Filtered	3320.84	8659.7	Filtered	Filtered	Filtered	Filtered	Filtered	7975.84	3237.35	Filtered	Filtered	Filtered	Filtered	Filtered	Filtered
O60333	KIF1B	Kinesin-like protein KIF1B	KIF1B_HUMAN	101090	157523	148452	97619.5	64008.4	78641.2	76123.6	33976.6	Filtered	Filtered	Filtered	Filtered	3758.2	14465.2	Filtered	NaN	Filtered	5249.69	21979.8	7686.49	Filtered	NaN	9080.93	NaN	70987	85352.5	176966	88689.2	31825.8	75678	59629.6	12463.5	Filtered	NaN	Filtered	Filtered	Filtered	Filtered	Filtered	Filtered	Filtered	Filtered	Filtered	Filtered	NaN	11350.3
O60337	2006-03-01	E3 ubiquitin-protein ligase MARCH6	MARH6_HUMAN	29710.7	31209.6	Filtered	Filtered	Filtered	Filtered	Filtered	Filtered	Filtered	Filtered	Filtered	Filtered	155902	53049.1	126901	223609	Filtered	Filtered	Filtered	Filtered	Filtered	Filtered	Filtered	Filtered	23582.6	24512.1	Filtered	Filtered	Filtered	Filtered	Filtered	Filtered	Filtered	Filtered	Filtered	Filtered	155076	Filtered	15771.8	127976	Filtered	Filtered	Filtered	Filtered	Filtered	Filtered
O60341	KDM1A	Lysine-specific histone demethylase 1A	KDM1A_HUMAN	298380	270562	203359	237277	408281	356685	281036	304748	68094	78999.9	52866.4	9969.41	151842	111900	143684	108800	542852	653125	929794	664664	191794	150591	135468	92768	448561	225718	35470.5	204471	207123	319343	124915	225518	90991	148823	90541	68398.3	129510	22699.4	103636	73788.9	306947	380603	149618	121061	173751	175925
O60343	TBC1D4	TBC1 domain family member 4	TBCD4_HUMAN	351550	298179	395796	276381	35065.7	51405.4	13309.5	90902.6	17951.3	35559.1	131744	Filtered	20016.4	Filtered	13387.1	8588.59	37818	43367.1	37344	61396.9	63659.6	52050.9	23281.3	Filtered	307734	258788	131644	270800	3685.59	Filtered	9551.27	70889	4496.39	Filtered	Filtered	6325.18	Filtered	Filtered	Filtered	18917.6	Filtered	7633.58	42956.1	7989.46	54197.9	53841.9
O60347	TBC1D12	TBC1 domain family member 12	TBC12_HUMAN	11504.9	19463.4	11846.3	Filtered	Filtered	Filtered	Filtered	Filtered	Filtered	Filtered	Filtered	Filtered	Filtered	Filtered	Filtered	Filtered	Filtered	Filtered	Filtered	Filtered	Filtered	Filtered	Filtered	Filtered	Filtered	10086.8	Filtered	Filtered	Filtered	Filtered	Filtered	Filtered	Filtered	Filtered	Filtered	Filtered	Filtered	Filtered	Filtered	Filtered	Filtered	Filtered	Filtered	Filtered	Filtered	Filtered
O60353	FZD6	Frizzled-6	FZD6_HUMAN	Filtered	Filtered	Filtered	Filtered	Filtered	Filtered	Filtered	Filtered	Filtered	Filtered	Filtered	Filtered	88345.1	75240.6	146653	78763.7	Filtered	Filtered	21213.8	Filtered	Filtered	Filtered	20687.8	Filtered	Filtered	Filtered	Filtered	Filtered	Filtered	Filtered	Filtered	Filtered	Filtered	Filtered	Filtered	Filtered	41050.4	3246.08	83185.9	19152.5	Filtered	Filtered	Filtered	Filtered	Filtered	Filtered
O60427	FADS1	Acyl-CoA (8-3)-desaturase	FADS1_HUMAN	Filtered	Filtered	Filtered	Filtered	40419.3	Filtered	Filtered	Filtered	25480.6	Filtered	12726.5	Filtered	178663	141869	210116	153930	Filtered	14518.7	79568.1	76557.9	10336.5	17749.5	75825.9	23154.3	Filtered	Filtered	Filtered	Filtered	Filtered	Filtered	Filtered	Filtered	Filtered	26199.7	Filtered	17909.6	143041	Filtered	180673	123958	Filtered	22156.2	Filtered	Filtered	Filtered	Filtered
O60443	GSDME	Gasdermin-E	GSDME_HUMAN	1.08209e+06	1.13562e+06	657114	293641	Filtered	26022.5	21548.8	12467.6	18066.2	41254.4	18404.9	4190.17	25910.7	32917.7	25899.6	5543.72	9685.4	27434.4	14717.7	Filtered	22160.2	32365.2	21597.3	8669.88	435798	381331	343168	213770	3459.1	20277.2	17702.2	5280.05	13606.9	26784.6	21167	15316.5	22447.4	Filtered	76610.2	20607.6	18182.1	8970.69	34514.6	19833.4	75754.6	38995.8
O60476	MAN1A2	Mannosyl-oligosaccharide 1,2-alpha-mannosidase IB	MA1A2_HUMAN	Filtered	Filtered	Filtered	Filtered	16923.9	Filtered	Filtered	Filtered	Filtered	Filtered	2596.86	Filtered	185737	119096	178348	224282	32494.4	10667	46294	83807.4	61701	Filtered	27314.7	45043.2	Filtered	Filtered	Filtered	Filtered	10473.7	12657.4	Filtered	Filtered	4014.62	Filtered	Filtered	Filtered	182452	Filtered	97068.2	118755	17813.1	14328.2	Filtered	8264.78	23981.5	8654.6
O60488	ACSL4	Long-chain-fatty-acid--CoA ligase 4	ACSL4_HUMAN	Filtered	Filtered	Filtered	Filtered	67380.5	39445.8	46713.6	26930.8	639350	608894	250784	49971	419577	304248	339683	271846	63510.1	103055	137770	85895.7	93605.1	54113.1	103993	48303	Filtered	20781.3	Filtered	Filtered	69975	80532.2	32264.9	59187.7	454011	553052	304725	251086	324741	25535.3	269538	153713	75234.1	74587	9828.31	23220.8	63716.2	31067.6
O60493	SNX3	Sorting nexin-3	SNX3_HUMAN	NaN	NaN	14081.9	NaN	42610.7	94350.6	113815	89836.2	145434	196331	333324	211656	9627.07	16567.2	29851.4	18365.2	4282.04	2959.19	1715.46	NaN	NaN	NaN	1119.1	NaN	NaN	NaN	NaN	6625.16	40703.5	68234.5	19978.1	43269.3	77279.4	127218	224983	76738.1	6500.9	Filtered	3407.18	NaN	2802.83	3434.72	3421.4	2440.78	NaN	NaN
O60499	STX10	Syntaxin-10	STX10_HUMAN	Filtered	31517.3	Filtered	Filtered	119661	43682.8	102324	90451.2	25859.1	29083.3	10619.2	7773.25	359099	269032	311734	241103	50340.1	10942.3	Filtered	37264.5	29959.6	20223.1	50923.8	20016.3	60910.1	55043.1	Filtered	82765.2	59237.9	102692	33636.9	56878.1	50040.3	73941.9	44849.8	36558.1	329421	7346.6	239540	131282	43094.9	7302.03	Filtered	Filtered	23289.5	17318.3
O60502	OGA	Protein O-GlcNAcase	OGA_HUMAN	659762	720540	718041	627842	42925	64164.6	69308.6	39752	52776	77633.9	91536.1	21639.7	43021.6	50069.2	56901.1	20408.9	48605.6	54646.4	39689.3	15780.7	23401.1	22938.9	26004.8	8698.81	668780	617203	125606	985821	48448.1	70049.5	Filtered	29078.3	45141.9	51187.1	54821.1	24171	41982.5	Filtered	47473.5	21189.6	56250.1	52179.9	54960.6	21642.1	54878.4	36695.7
O60503	ADCY9	Adenylate cyclase type 9	ADCY9_HUMAN	Filtered	Filtered	Filtered	Filtered	Filtered	Filtered	Filtered	Filtered	Filtered	Filtered	Filtered	Filtered	17091.9	13203.7	17581.6	20429.4	Filtered	Filtered	Filtered	Filtered	Filtered	Filtered	Filtered	Filtered	Filtered	Filtered	Filtered	Filtered	Filtered	Filtered	Filtered	Filtered	Filtered	Filtered	Filtered	Filtered	28189.3	Filtered	Filtered	Filtered	Filtered	Filtered	Filtered	Filtered	Filtered	Filtered
O60504	SORBS3	Vinexin	VINEX_HUMAN	32512.5	84167.4	98538.3	38869.4	83041.6	75447	95324.6	35670.5	Filtered	Filtered	Filtered	Filtered	Filtered	Filtered	Filtered	Filtered	Filtered	Filtered	Filtered	Filtered	Filtered	Filtered	4768.48	Filtered	25814.5	57836.7	26764.4	54779	34882	64269.4	14693.5	55625.7	7033.14	8396.78	25561.1	Filtered	Filtered	Filtered	Filtered	Filtered	Filtered	Filtered	Filtered	Filtered	Filtered	Filtered
O60506	SYNCRIP	Heterogeneous nuclear ribonucleoprotein Q	HNRPQ_HUMAN	511537	1.08909e+06	1.34157e+06	1178143	526889	441089	292587	356163	158264	86788.8	41872.8	30962.5	182120	164837	164713	116530	644907	685119	736829	912922	165011	150266	123038	79280.6	1.19761e+06	947659	107463	1.03232e+06	708850	954908	997753	486401	142030	286079	472014	125657	114189	Filtered	208120	111997	364320	348425	853846	137840	217927	149736
O60507	TPST1	Protein-tyrosine sulfotransferase 1	TPST1_HUMAN	Filtered	Filtered	Filtered	Filtered	Filtered	Filtered	127617	Filtered	Filtered	Filtered	Filtered	Filtered	218323	139810	205656	223237	25192.8	25286.8	52070.4	77236	313145	48100.3	84162.8	66644.6	Filtered	Filtered	Filtered	Filtered	Filtered	Filtered	Filtered	90369	10932.5	11952.5	Filtered	11390	262209	Filtered	63431.1	119099	17690.6	9153.31	Filtered	Filtered	45525.1	Filtered
O60508	CDC40	Pre-mRNA-processing factor 17	PRP17_HUMAN	62911.3	52255.4	28223.6	27119.1	137227	124747	60340	127512	5701.46	Filtered	Filtered	Filtered	44698.2	44462.6	45883.1	10545.5	248081	338134	435499	221118	378883	291826	458948	336176	32933	52689.7	Filtered	20868.8	58731.2	83593.1	59560.5	39835.1	12833.3	43135.9	12081.9	16280.3	61835.8	Filtered	36982.9	77081.1	466886	265686	204185	133893	436552	452587
O60512	B4GALT3	Beta-1,4-galactosyltransferase 3	B4GT3_HUMAN	Filtered	Filtered	Filtered	Filtered	Filtered	Filtered	Filtered	Filtered	Filtered	Filtered	Filtered	Filtered	15641.6	11128.9	Filtered	Filtered	Filtered	Filtered	Filtered	Filtered	Filtered	Filtered	Filtered	Filtered	Filtered	Filtered	Filtered	Filtered	Filtered	Filtered	Filtered	Filtered	Filtered	Filtered	Filtered	Filtered	9041.22	Filtered	21039.9	Filtered	Filtered	Filtered	Filtered	Filtered	Filtered	Filtered
O60513	B4GALT4	Beta-1,4-galactosyltransferase 4	B4GT4_HUMAN	Filtered	Filtered	Filtered	Filtered	Filtered	Filtered	Filtered	Filtered	Filtered	Filtered	Filtered	Filtered	31123	44098	66818.9	6596.58	Filtered	Filtered	19991.5	Filtered	Filtered	Filtered	15847.8	9263.66	Filtered	Filtered	Filtered	Filtered	Filtered	Filtered	Filtered	Filtered	15962.3	18932.5	14909.1	7813.94	56589	Filtered	66884.3	2511.03	Filtered	5937.3	Filtered	Filtered	Filtered	Filtered
O60518	RANBP6	Ran-binding protein 6	RNBP6_HUMAN	299260	56641.4	Filtered	300162	10284.6	18493.9	2871.47	12475.3	Filtered	8039.85	7957.58	Filtered	72685.2	78113.6	153127	81393.4	Filtered	Filtered	Filtered	Filtered	Filtered	Filtered	Filtered	Filtered	53355.9	252391	21081.5	83778.9	Filtered	10749.7	Filtered	2646.37	Filtered	Filtered	5750.27	Filtered	92537.8	Filtered	100146	27259.2	Filtered	Filtered	Filtered	Filtered	Filtered	Filtered
O60524	NEMF	Nuclear export mediator factor NEMF	NEMF_HUMAN	309971	325888	299740	244828	322816	224470	250163	263255	34501.5	32360.7	29771.4	4652.5	72783.6	75428.4	83824.1	66378.5	47213.8	56374.2	118660	94955.7	61245.4	36428.1	58496.5	37167.2	324659	338196	182217	246687	57715.7	106885	69586.1	102087	20504.1	34252.8	138616	15684.6	11186.4	Filtered	88342.8	Filtered	58895.8	63634	39843	31660.1	72204.2	67112.9
O60547	GMDS	GDP-mannose 4,6 dehydratase	GMDS_HUMAN	109072	64284.8	108045	158400	Filtered	8236.05	17734.9	Filtered	10790.3	12638.3	16876.3	Filtered	Filtered	Filtered	Filtered	Filtered	13111.1	10912.9	9276.36	2527.34	Filtered	Filtered	Filtered	Filtered	90312	91963.1	198832	90582.9	11761	Filtered	11472.9	4814.1	9928.14	Filtered	Filtered	5085.38	8433.46	Filtered	Filtered	Filtered	12221.6	Filtered	9716.96	5864.71	Filtered	3484
O60551	NMT2	Glycylpeptide N-tetradecanoyltransferase 2	NMT2_HUMAN	150146	174074	93924.6	100050	19337.9	50186.3	15955	12160.7	Filtered	Filtered	Filtered	Filtered	Filtered	Filtered	Filtered	Filtered	10061.2	Filtered	Filtered	Filtered	Filtered	Filtered	Filtered	Filtered	148285	136965	42461.2	23563.3	Filtered	11603.4	Filtered	4471.51	Filtered	Filtered	Filtered	Filtered	Filtered	Filtered	Filtered	Filtered	Filtered	21765.6	Filtered	6880.44	Filtered	Filtered
O60563	CCNT1	Cyclin-T1	CCNT1_HUMAN	28183.3	Filtered	Filtered	Filtered	66224.8	32687.4	20112.1	19999.2	19487.7	15867.5	9804.82	Filtered	71230.5	73398.5	100862	64099.9	51317.8	56223.4	68488.2	34402.8	27987.7	19660.5	22761.6	8376.07	Filtered	3649.01	Filtered	Filtered	24846.6	42882.2	26037.5	19901	30338.5	49397.2	42156.7	20743.1	33793.5	Filtered	31878.6	25602.6	65843.6	100268	16737.8	18899.3	55393.2	35675.3
O60566	BUB1B	Mitotic checkpoint serine/threonine-protein kinase BUB1 beta	BUB1B_HUMAN	150183	195681	150786	106382	Filtered	284470	Filtered	Filtered	95048.6	28773.5	11404.5	13857.3	Filtered	Filtered	Filtered	Filtered	Filtered	Filtered	Filtered	Filtered	10843.3	11675.2	Filtered	Filtered	114771	173407	81234.1	114562	Filtered	Filtered	Filtered	Filtered	Filtered	Filtered	Filtered	Filtered	Filtered	Filtered	Filtered	Filtered	5567.47	Filtered	Filtered	Filtered	6958.74	Filtered
O60568	PLOD3	Multifunctional procollagen lysine hydroxylase and glycosyltransferase LH3	PLOD3_HUMAN	32031.9	Filtered	13000	23178.5	102210	65929.2	76937.9	60180.3	294301	291979	144089	39512.8	394438	288813	465084	375018	491280	441589	896093	676769	176116	119032	220527	126634	Filtered	Filtered	Filtered	Filtered	44741.1	162532	53197.4	67203.2	409568	672882	910857	465814	341112	42031.2	740662	228256	324883	482342	240386	128993	264096	263184
O60573	EIF4E2	Eukaryotic translation initiation factor 4E type 2	IF4E2_HUMAN	542410	453000	484943	380649	1.05838e+06	716221	582095	796391	133924	134569	39323.7	5382.77	125478	72613.6	93966.8	47025	47056.6	47289	93726.4	143345	279683	162963	217344	171032	408649	271081	Filtered	375242	421112	729463	Filtered	621351	136225	171034	303602	148197	78003.1	Filtered	Filtered	89119.5	30109.2	51105.1	Filtered	2824.78	127490	102374
O60583	CCNT2	Cyclin-T2	CCNT2_HUMAN	Filtered	Filtered	Filtered	Filtered	41473.7	14896.4	8026.85	Filtered	8145.6	10026.1	Filtered	Filtered	67907.7	50335.3	47029	47772.6	19843.7	34153.9	60823.6	24273.4	18843.2	NaN	Filtered	Filtered	Filtered	Filtered	Filtered	Filtered	21176.9	15314.5	Filtered	11622.7	13717.2	24044.5	Filtered	5273.9	Filtered	Filtered	Filtered	25495.9	31366.8	8416.58	Filtered	9051.66	23867	9331.73
O60610	DIAPH1	Protein diaphanous homolog 1	DIAP1_HUMAN	545141	565213	651001	543048	81728.7	82342.4	88207.3	63773.8	63098.6	64596	72620.1	11194.6	30451.4	52634.6	37890.1	19524.5	60608	58436.1	69437.8	15119.6	67962.3	44195.4	57616	15787	530562	571553	316847	512032	66297.8	25631.8	41952.9	45358.4	33635.6	45003.8	60909.1	17274.9	38852.2	Filtered	48537.9	22599.2	35248.3	51553.1	9571.75	18398.9	68942.8	59873.7
O60613	SELENOF	Selenoprotein F	SEP15_HUMAN	Filtered	Filtered	Filtered	Filtered	12724	Filtered	Filtered	10245.5	356245	470386	238428	369822	20534.9	19131.8	33485.7	17820.3	Filtered	Filtered	Filtered	Filtered	Filtered	Filtered	Filtered	Filtered	Filtered	Filtered	Filtered	Filtered	Filtered	6016.7	Filtered	6551.24	232684	428311	151947	143564	Filtered	Filtered	Filtered	57948.1	Filtered	Filtered	Filtered	Filtered	Filtered	Filtered
O60635	TSPAN1	Tetraspanin-1	TSN1_HUMAN	Filtered	Filtered	Filtered	Filtered	Filtered	Filtered	Filtered	Filtered	Filtered	Filtered	Filtered	Filtered	Filtered	Filtered	Filtered	Filtered	Filtered	Filtered	Filtered	Filtered	Filtered	Filtered	Filtered	Filtered	Filtered	Filtered	Filtered	Filtered	Filtered	Filtered	Filtered	Filtered	Filtered	Filtered	Filtered	Filtered	Filtered	Filtered	Filtered	Filtered	Filtered	Filtered	Filtered	Filtered	Filtered	Filtered
O60645	EXOC3	Exocyst complex component 3	EXOC3_HUMAN	36184.9	40229.3	67697.8	34462.6	204238	223862	289247	288364	10177.2	Filtered	8350.05	Filtered	106082	74126.7	153466	70186.1	15976	1.16331e+06	106309	1.7072e+06	46967.1	98425.5	102312	63814	23371.9	23738.2	84716.7	42905.3	89148.4	134250	141310	152019	21103.7	21158.8	45409.3	13853.3	35853.6	Filtered	120369	21701.5	1.26129e+06	1.66497e+06	6587.33	4132.07	16853.2	13688.7
O60664	PLIN3	Perilipin-3	PLIN3_HUMAN	5760998	5243584	6690011	4.02907e+06	206611	318361	200875	316453	690664	816308	908066	491238	238742	253394	320896	152807	46395.9	74008.3	92548.9	46995.7	53769.9	77142.1	60222.5	42925.9	4.9019e+06	4813983	3.40773e+06	3.86523e+06	236759	256302	363785	370705	906070	1.10805e+06	1566310	807006	294053	24725.8	654030	229399	72046.8	74364.5	151002	46909.2	106448	81253.1
O60669	SLC16A7	Monocarboxylate transporter 2	MOT2_HUMAN	Filtered	Filtered	Filtered	Filtered	Filtered	Filtered	Filtered	Filtered	Filtered	Filtered	Filtered	Filtered	18989.2	17949.5	26805.7	5994.95	Filtered	Filtered	Filtered	Filtered	Filtered	Filtered	Filtered	Filtered	Filtered	Filtered	Filtered	Filtered	Filtered	Filtered	Filtered	Filtered	Filtered	Filtered	Filtered	Filtered	37916.9	Filtered	6959.18	3146.54	Filtered	Filtered	Filtered	Filtered	Filtered	Filtered
O60671	RAD1	Cell cycle checkpoint protein RAD1	RAD1_HUMAN	94565.9	156929	153072	112600	65905	35124.7	29585.7	45811.3	Filtered	Filtered	Filtered	Filtered	Filtered	Filtered	Filtered	Filtered	Filtered	Filtered	Filtered	19115.5	Filtered	1994.94	Filtered	6038.56	121647	88750.4	Filtered	126732	13310.2	26033.9	Filtered	17406.9	Filtered	Filtered	Filtered	4300.87	Filtered	Filtered	Filtered	Filtered	5585.22	Filtered	Filtered	Filtered	Filtered	7217.45
O60675	MAFK	Transcription factor MafK	MAFK_HUMAN	Filtered	Filtered	Filtered	Filtered	Filtered	Filtered	Filtered	Filtered	Filtered	Filtered	Filtered	Filtered	Filtered	Filtered	Filtered	Filtered	Filtered	3771.99	Filtered	Filtered	Filtered	Filtered	Filtered	Filtered	Filtered	Filtered	Filtered	Filtered	40653.5	43778.5	31486.8	47440	10507.2	12160.5	Filtered	Filtered	Filtered	Filtered	Filtered	Filtered	15784.3	Filtered	Filtered	3371.89	Filtered	Filtered
O60678	PRMT3	Protein arginine N-methyltransferase 3	ANM3_HUMAN	137978	151245	105511	118913	27642.5	Filtered	Filtered	Filtered	Filtered	Filtered	Filtered	Filtered	Filtered	Filtered	Filtered	Filtered	9196.22	Filtered	Filtered	Filtered	Filtered	Filtered	45923.7	Filtered	167789	55581.6	13280.7	104581	Filtered	Filtered	Filtered	Filtered	Filtered	Filtered	Filtered	Filtered	Filtered	Filtered	Filtered	Filtered	Filtered	Filtered	Filtered	2269.05	Filtered	Filtered
O60683	PEX10	Peroxisome biogenesis factor 10	PEX10_HUMAN	13426.2	Filtered	13948.7	Filtered	13141.2	Filtered	9902.14	Filtered	Filtered	Filtered	Filtered	Filtered	48856.9	39470.3	44492.5	55970.1	Filtered	Filtered	19365.1	35602.5	2995.32	6134.84	15704	18365.3	18203.9	22429.6	21301.7	6045.93	15831.5	27111.4	20108.2	8687.51	Filtered	Filtered	Filtered	Filtered	56639.1	Filtered	12549.5	36519.6	Filtered	Filtered	Filtered	Filtered	4274.23	Filtered
O60684	KPNA6	Importin subunit alpha-7	IMA7_HUMAN	1.37036e+06	1.44932e+06	808566	837648	265020	258419	220779	278880	100998	118961	64057.4	9122.62	90692.5	87617.2	84308	71922.1	119219	140991	204588	110181	127167	94810.1	161012	111115	1.30422e+06	985360	203245	794746	109564	204550	88627.3	106178	79470.3	132535	127406	64334.2	120491	Filtered	133415	50761.1	92892.3	100390	Filtered	46663.9	100563	123448
O60701	UGDH	UDP-glucose 6-dehydrogenase	UGDH_HUMAN	3.52078e+06	3.9822e+06	4.91119e+06	2.50867e+06	87025.6	135864	147247	82100.4	93631.2	115203	117556	36198.5	69136.8	68778.1	100368	62495.4	78991.7	74840.4	105000	36132.9	70836.8	59234.8	90529.2	53055.4	3357078	3.04154e+06	4293845	3.06607e+06	87750.4	131459	55486.1	76933.8	82512.1	104108	92258.8	49339.6	113122	Filtered	163065	79574.2	86477.7	81119.9	71686.5	47537.3	93285.2	76595.9
O60704	TPST2	Protein-tyrosine sulfotransferase 2	TPST2_HUMAN	Filtered	Filtered	Filtered	Filtered	32398.3	31594.7	42510.5	30778.1	36320.8	26814.8	9660.08	Filtered	640334	385371	398996	450244	80406.5	49464.3	158593	138359	142956	59574.6	70236	82096.2	262480	Filtered	Filtered	Filtered	34896.7	33508.2	Filtered	29256.6	53774.2	82114.7	21457.4	36208.3	513309	86274.2	292852	396891	33046.3	43547.6	Filtered	17044.2	105125	40168.5
O60716	CTNND1	Catenin delta-1	CTND1_HUMAN	101569	59761.5	124345	97014.2	206036	206514	165331	180449	28707.1	52885.7	31283.4	18380.8	559998	414541	748820	855920	66619.5	86270.6	173590	202455	122260	81321.8	159820	149298	134334	96783.7	85556.1	56709.9	67641.4	101895	121783	68176.8	59731.7	77936.1	125656	49527.9	501398	46830.9	910355	293390	93706.5	150426	69892.7	35731.5	125481	99727.6
O60725	ICMT	Protein-S-isoprenylcysteine O-methyltransferase	ICMT_HUMAN	Filtered	Filtered	Filtered	Filtered	Filtered	Filtered	Filtered	Filtered	Filtered	Filtered	Filtered	Filtered	22780.3	21881.6	18794.2	31013.3	Filtered	Filtered	Filtered	Filtered	Filtered	Filtered	Filtered	Filtered	Filtered	Filtered	Filtered	Filtered	Filtered	Filtered	Filtered	Filtered	Filtered	Filtered	Filtered	Filtered	47174.7	Filtered	Filtered	Filtered	Filtered	Filtered	Filtered	Filtered	Filtered	Filtered
O60732	MAGEC1	Melanoma-associated antigen C1	MAGC1_HUMAN	614488	624425	624316	588420	68073.2	29308.2	33413.1	32284.2	52193.6	74042.9	36322.6	22032.6	103482	77482.7	52784.1	55752.8	26480.3	30234	38697.3	21953.4	41360.6	73845.1	90751.3	96957.9	449042	437972	338636	290544	55791.5	71046	12284.8	54484.8	58780.6	75284.5	33662.9	56891.3	118899	Filtered	79353.2	51578.7	30356.1	24369.2	10455.9	12474.3	131826	147476
O60739	EIF1B	Eukaryotic translation initiation factor 1b	EIF1B_HUMAN	NaN	NaN	NaN	NaN	NaN	NaN	NaN	NaN	NaN	NaN	NaN	NaN	NaN	NaN	NaN	NaN	Filtered	NaN	NaN	Filtered	NaN	NaN	NaN	NaN	NaN	NaN	NaN	NaN	NaN	NaN	NaN	NaN	NaN	NaN	NaN	NaN	NaN	Filtered	NaN	NaN	NaN	NaN	NaN	NaN	NaN	Filtered
O60749	SNX2	Sorting nexin-2	SNX2_HUMAN	349038	381283	189123	150007	775808	605621	472394	713529	1.53421e+06	1.35177e+06	616404	161415	220023	162680	223971	146370	1690.72	18522.7	Filtered	Filtered	NaN	1927.97	15262.6	NaN	572564	471619	401008	231773	452549	662629	377574	569401	866212	1.04151e+06	980620	442198	39387.5	Filtered	Filtered	NaN	9330.29	9941.15	Filtered	6980.5	38922.4	33190.2
O60762	DPM1	Dolichol-phosphate mannosyltransferase subunit 1	DPM1_HUMAN	Filtered	Filtered	Filtered	Filtered	7722.25	Filtered	3012.06	5175.35	38364	43922	8356.13	Filtered	2194541	1.97513e+06	2.27862e+06	3336438	41381.4	94442.5	616256	580836	136677	144824	426851	420345	Filtered	5122.39	Filtered	Filtered	61634.6	107062	Filtered	66921.7	114479	146589	139035	139857	2470518	901226	1.92133e+06	2.38033e+06	74532.1	58603.7	6402.54	28589.3	93434.9	61361.6
O60763	USO1	General vesicular transport factor p115	USO1_HUMAN	556389	508780	778453	297669	256597	366172	409942	223269	144562	181086	187919	60674.8	107084	113945	151373	77488.6	107451	110374	125061	38837.8	105954	99488.2	99673.1	59626.4	589896	724686	735977	294138	226478	333746	320825	250398	143133	154463	220781	86905	96687.1	Filtered	172334	62274.6	107518	117338	141507	57501.8	67984.6	91402.4
O60765	ZNF354A	Zinc finger protein 354A	Z354A_HUMAN	Filtered	Filtered	Filtered	Filtered	74080.3	82259.7	150271	156889	Filtered	Filtered	Filtered	Filtered	27482.6	Filtered	Filtered	Filtered	83183.2	NaN	226607	108125	34836.4	Filtered	Filtered	18431.4	Filtered	Filtered	Filtered	Filtered	33559.2	42973	Filtered	90732.1	Filtered	Filtered	28940.2	Filtered	Filtered	Filtered	Filtered	Filtered	NaN	178802	Filtered	55812.6	NaN	36257.2
O60779	SLC19A2	Thiamine transporter 1	S19A2_HUMAN	Filtered	Filtered	Filtered	Filtered	Filtered	Filtered	Filtered	Filtered	Filtered	Filtered	Filtered	Filtered	45504.5	31059.8	145775	38552.4	Filtered	Filtered	Filtered	Filtered	Filtered	Filtered	Filtered	Filtered	Filtered	Filtered	Filtered	Filtered	Filtered	48335.5	Filtered	Filtered	Filtered	2203.02	Filtered	Filtered	48201.6	Filtered	70561.1	21437.9	Filtered	Filtered	Filtered	Filtered	5687.75	Filtered
O60783	MRPS14	28S ribosomal protein S14, mitochondrial	RT14_HUMAN	Filtered	Filtered	Filtered	Filtered	Filtered	Filtered	Filtered	Filtered	Filtered	Filtered	Filtered	Filtered	156130	149137	165451	162815	Filtered	Filtered	Filtered	11979.7	16951.5	Filtered	14463.8	11589.6	Filtered	Filtered	Filtered	Filtered	Filtered	Filtered	Filtered	Filtered	Filtered	Filtered	Filtered	Filtered	224104	15255.1	37634.5	104170	Filtered	Filtered	Filtered	Filtered	Filtered	9288.88
O60784	TOM1	Target of Myb protein 1	TOM1_HUMAN	539052	498020	149665	241469	83944	128546	59282.7	78844.4	56436.3	76841.2	47120.2	46051.7	55279.1	58594.4	Filtered	83524.1	13173.5	6033.31	Filtered	Filtered	42385.6	36764.4	14111.8	14259.5	423896	356991	140269	211983	78814.7	93310.2	17641.7	29539.3	70761.6	102711	27691.3	54595.6	68646.3	Filtered	16475.2	51265.3	5747.45	6691.16	Filtered	6356.8	67374.6	22065.7
O60814;P58876;P62807;Q5QNW6;Q93079;Q99877;Q99879	HIST1H2BK;HIST1H2BD;HIST1H2BC;HIST2H2BF;HIST1H2BH;HIST1H2BN;HIST1H2BM	Histone H2B type 1-K;Histone H2B type 1-D;Histone H2B type 1-C/E/F/G/I;Histone H2B type 2-F;Histone H2B type 1-H;Histone H2B type 1-N;Histone H2B type 1-M	H2B1K_HUMAN;H2B1D_HUMAN;H2B1C_HUMAN;H2B2F_HUMAN;H2B1H_HUMAN;H2B1N_HUMAN;H2B1M_HUMAN	NaN	NaN	NaN	NaN	NaN	NaN	NaN	NaN	NaN	NaN	NaN	NaN	NaN	NaN	NaN	NaN	NaN	NaN	NaN	NaN	NaN	NaN	NaN	NaN	NaN	NaN	Filtered	NaN	NaN	NaN	NaN	NaN	NaN	NaN	NaN	NaN	NaN	NaN	NaN	NaN	NaN	NaN	NaN	NaN	NaN	NaN
O60825	PFKFB2	6-phosphofructo-2-kinase/fructose-2,6-bisphosphatase 2	F262_HUMAN	248156	183862	350077	156501	Filtered	Filtered	Filtered	10210	4403.2	4316.73	Filtered	Filtered	Filtered	Filtered	Filtered	Filtered	16422.3	16746.8	Filtered	NaN	Filtered	Filtered	NaN	Filtered	249860	247879	299800	174788	Filtered	3044.07	Filtered	Filtered	4535.51	Filtered	Filtered	Filtered	2138.35	Filtered	Filtered	Filtered	Filtered	Filtered	Filtered	Filtered	25780.2	Filtered
O60826	CCDC22	Coiled-coil domain-containing protein 22	CCD22_HUMAN	545551	650845	298471	258627	693855	616791	490786	714437	27932.3	33936.6	18627.4	2501.18	65906.3	44239.8	42469.2	59098.9	Filtered	16576.4	Filtered	Filtered	306441	284902	635143	451423	418697	368434	262363	435428	388999	624368	758649	500167	65457	62089.4	39399.8	22636.7	81544.9	Filtered	56413.7	20991.4	11206.4	20669.3	1425.22	6410.93	528352	28307.9
O60828	PQBP1	Polyglutamine-binding protein 1	PQBP1_HUMAN	7378.08	Filtered	Filtered	Filtered	435128	473605	288026	148307	43440.5	57333.5	46901.7	9550.1	98918.3	95389.7	82382.4	51758.5	107263	135004	143352	66442.8	88876	77586.8	66777.8	17997.8	64085.2	23252.8	Filtered	Filtered	110727	200498	129517	116330	87829.6	85230.7	71308.1	20731.6	80889	Filtered	74680	36594.6	96066	92844.5	88537.1	42138.7	103990	112858
O60830	TIMM17B	Mitochondrial import inner membrane translocase subunit Tim17-B	TI17B_HUMAN	Filtered	Filtered	Filtered	Filtered	Filtered	Filtered	Filtered	Filtered	Filtered	Filtered	Filtered	Filtered	1.42571e+06	989436	1.43817e+06	1.46687e+06	15143.1	57411.7	132234	101958	87740	39229.2	42898.5	119165	Filtered	Filtered	Filtered	Filtered	Filtered	Filtered	Filtered	Filtered	Filtered	Filtered	Filtered	3441.3	1.63672e+06	93925.7	2.24958e+06	726253	Filtered	Filtered	Filtered	Filtered	Filtered	Filtered
O60831	PRAF2	PRA1 family protein 2	PRAF2_HUMAN	Filtered	Filtered	Filtered	Filtered	Filtered	Filtered	Filtered	12025.2	59253.8	57267.6	53162.5	39228.6	316972	328506	1.10664e+06	751622	Filtered	Filtered	Filtered	Filtered	16513.7	12828.7	20418.6	32144.4	Filtered	Filtered	Filtered	Filtered	Filtered	Filtered	Filtered	22761.3	80092.9	127878	101561	130178	313924	81892.1	535598	325010	Filtered	25362.5	Filtered	11384.5	21158.6	35798.7
O60832	DKC1	H/ACA ribonucleoprotein complex subunit DKC1	DKC1_HUMAN	52924.7	47026.5	87153.5	47424.7	87088.9	58544.8	70159.5	77889.2	26593.6	38216.8	38958.2	Filtered	98890.6	93405.1	82362	32516.8	748108	1.15847e+06	1774865	940625	759762	658152	1.26365e+06	1227242	110671	121553	88423.7	121076	346102	416824	377222	401203	140780	251424	105204	214247	106707	8075.89	123955	173710	876237	1.47143e+06	385837	1.13953e+06	815395	860824
O60841	EIF5B	Eukaryotic translation initiation factor 5B	IF2P_HUMAN	1.50161e+06	1.65488e+06	1.48078e+06	1.13013e+06	1.45179e+06	1.16766e+06	1.0876e+06	1.73462e+06	98313	136145	47973.3	12383.1	335644	295956	425186	247287	1.49917e+06	1.54556e+06	2.57351e+06	1.05473e+06	520425	409061	303930	138989	1.80152e+06	1.74757e+06	2198603	1.68838e+06	445434	934813	927651	841364	66987.2	106515	90984.6	37838.7	109442	31545.8	157248	53991.9	1.19864e+06	1.97609e+06	1.70129e+06	574390	550011	535620
O60858	TRIM13	E3 ubiquitin-protein ligase TRIM13	TRI13_HUMAN	Filtered	Filtered	Filtered	Filtered	Filtered	Filtered	Filtered	Filtered	Filtered	Filtered	Filtered	Filtered	40432.9	33729.5	30397.1	10913.9	Filtered	Filtered	Filtered	3167.92	Filtered	Filtered	7022.95	18443.4	Filtered	Filtered	Filtered	Filtered	Filtered	Filtered	Filtered	Filtered	Filtered	Filtered	Filtered	Filtered	99276.5	Filtered	79573.5	40332.4	7934.29	14851.6	Filtered	Filtered	Filtered	5264.06
O60869	EDF1	Endothelial differentiation-related factor 1	EDF1_HUMAN	376881	397265	313475	169113	388929	417173	257539	123218	Filtered	5796.65	24083.4	2909.48	316.791	Filtered	Filtered	Filtered	1754.4	Filtered	Filtered	Filtered	Filtered	Filtered	Filtered	Filtered	203460	220933	157705	67534.3	59271.3	111138	86926	110257	9742.55	11045.7	23492.9	Filtered	Filtered	Filtered	Filtered	Filtered	518.582	Filtered	Filtered	5941.36	Filtered	Filtered
O60870	KIN	DNA/RNA-binding protein KIN17	KIN17_HUMAN	35661.8	48405.2	132482	93392.2	245838	364876	350007	163973	2039.32	14273.8	Filtered	Filtered	120911	49008.2	29809	77032.9	109580	324657	206251	121158	26727.7	10553.7	23956	21770	42168	36777.6	Filtered	Filtered	164500	288366	402842	122637	13674.4	46770.6	465015	14334.6	37785.6	Filtered	Filtered	62873.5	649657	253640	187301	141402	25240	38363.7
O60879	DIAPH2	Protein diaphanous homolog 2	DIAP2_HUMAN	167820	298230	105556	201751	166208	164804	129273	75202.1	Filtered	Filtered	Filtered	Filtered	Filtered	Filtered	13895.1	Filtered	19110.5	12666.9	44510.8	Filtered	35589.8	12250.2	20927.7	Filtered	485389	373687	101487	396311	Filtered	14474.9	Filtered	13291.4	Filtered	Filtered	Filtered	Filtered	Filtered	Filtered	Filtered	Filtered	Filtered	Filtered	7472.63	5910.73	25334.1	21249.6
O60884	DNAJA2	DnaJ homolog subfamily A member 2	DNJA2_HUMAN	514160	561876	406524	450829	95088.7	105114	109896	73581.3	85823.1	114111	74642.7	23999.3	72843.4	83776.9	47210.8	45972.9	70704.6	63541.7	55947.6	42411.4	72732.1	52290.7	65260.6	26216.7	464252	429050	163522	286187	96775.1	113275	56365.1	79649.2	81353.1	76944.1	62409.8	39100	100011	Filtered	70174.7	60227.9	86381	86479.7	71014.5	33147.1	61716.3	58468.8
O60885	BRD4	Bromodomain-containing protein 4	BRD4_HUMAN	Filtered	Filtered	Filtered	Filtered	98717.3	69780.4	50940.8	41602.5	Filtered	7641.84	Filtered	Filtered	17437.9	27143.6	21102	Filtered	312912	363205	503843	394544	37040.3	12993.8	12722.6	10675.8	28969.1	Filtered	Filtered	Filtered	75689.7	198633	51486.8	132276	77407.2	89787.8	26085.2	12851.2	120570	Filtered	108410	78329.6	196859	218614	91842.7	116959	49527.7	45386.9
O60888	CUTA	Protein CutA	CUTA_HUMAN	6020529	6.48901e+06	4722329	5906868	156238	120658	105439	154629	178882	86476.5	62110.5	67430.1	184057	130958	193192	185168	66145.9	50677.7	115800	81235.7	74982.8	115719	109198	47028.3	5439729	4546842	Filtered	4.12814e+06	96171.5	151984	20989.4	71560.1	92165.7	98644.9	5.27964e+06	154262	313379	55258.1	Filtered	152756	149189	20203.4	Filtered	81089.1	78580.4	56248
O60890	OPHN1	Oligophrenin-1	OPHN1_HUMAN	Filtered	36818.5	57877.7	Filtered	103983	108603	78074.6	89013.5	Filtered	Filtered	Filtered	Filtered	142608	Filtered	14279	3305.88	27710	25245.8	66548.5	61733.1	Filtered	Filtered	Filtered	11582.5	3451.46	Filtered	Filtered	Filtered	17646.2	54453.5	28419.6	56851.6	Filtered	8522.06	Filtered	Filtered	22040.5	4179.24	Filtered	47859.2	11522.3	16853.8	Filtered	Filtered	Filtered	Filtered
O60906	SMPD2	Sphingomyelin phosphodiesterase 2	NSMA_HUMAN	Filtered	Filtered	Filtered	Filtered	Filtered	Filtered	Filtered	Filtered	Filtered	Filtered	Filtered	Filtered	Filtered	7493.88	Filtered	Filtered	Filtered	Filtered	Filtered	Filtered	Filtered	Filtered	Filtered	Filtered	Filtered	Filtered	Filtered	Filtered	Filtered	Filtered	Filtered	Filtered	Filtered	Filtered	Filtered	Filtered	Filtered	Filtered	Filtered	Filtered	Filtered	Filtered	Filtered	Filtered	Filtered	Filtered
O60907	TBL1X	F-box-like/WD repeat-containing protein TBL1X	TBL1X_HUMAN	NaN	Filtered	NaN	NaN	23020.5	NaN	NaN	NaN	Filtered	Filtered	NaN	Filtered	51656.3	NaN	NaN	NaN	33827.6	43751.1	NaN	23204.1	NaN	NaN	NaN	Filtered	NaN	NaN	NaN	78024.6	NaN	NaN	NaN	NaN	Filtered	NaN	Filtered	Filtered	Filtered	Filtered	NaN	NaN	NaN	17712.4	NaN	NaN	28041.3	NaN
O60911	CTSV	Cathepsin L2	CATL2_HUMAN	Filtered	Filtered	Filtered	Filtered	Filtered	Filtered	Filtered	Filtered	Filtered	Filtered	Filtered	Filtered	Filtered	Filtered	Filtered	Filtered	Filtered	Filtered	Filtered	Filtered	Filtered	Filtered	Filtered	Filtered	Filtered	Filtered	Filtered	Filtered	Filtered	Filtered	Filtered	Filtered	Filtered	Filtered	Filtered	Filtered	Filtered	Filtered	Filtered	Filtered	Filtered	Filtered	Filtered	Filtered	Filtered	Filtered
O60921	HUS1	Checkpoint protein HUS1	HUS1_HUMAN	129223	139622	187228	105482	76511	64115.8	58731.2	67579.1	Filtered	Filtered	2945.98	Filtered	Filtered	Filtered	Filtered	Filtered	Filtered	Filtered	Filtered	Filtered	Filtered	Filtered	Filtered	Filtered	160197	145996	Filtered	176962	19315.8	Filtered	Filtered	18758.8	Filtered	Filtered	Filtered	Filtered	Filtered	Filtered	Filtered	Filtered	Filtered	Filtered	Filtered	6131.6	Filtered	Filtered
O60925	PFDN1	Prefoldin subunit 1	PFD1_HUMAN	1.14897e+06	1055863	1.45238e+06	1.41996e+06	Filtered	22563.9	41275.4	27296.5	14933.1	24540.9	26853.7	Filtered	Filtered	14711.1	14347.9	Filtered	8563.12	11267	9368.27	Filtered	10643.9	8781.71	Filtered	Filtered	803359	1.40532e+06	1.62675e+06	966992	Filtered	21333.6	Filtered	18443	19469.7	Filtered	151746	10644.3	20667.6	Filtered	Filtered	8838.87	13969.2	8414.12	Filtered	7403.31	Filtered	Filtered
O60927	PPP1R11	E3 ubiquitin-protein ligase PPP1R11	PP1RB_HUMAN	55334.9	64012.9	61764.6	46708.6	Filtered	Filtered	Filtered	Filtered	Filtered	Filtered	Filtered	Filtered	Filtered	Filtered	Filtered	Filtered	Filtered	Filtered	Filtered	Filtered	Filtered	Filtered	Filtered	Filtered	69208.7	86349.8	101375	44973.1	Filtered	Filtered	Filtered	Filtered	Filtered	Filtered	Filtered	Filtered	Filtered	Filtered	Filtered	Filtered	Filtered	Filtered	Filtered	Filtered	Filtered	Filtered
O60930	RNASEH1	Ribonuclease H1	RNH1_HUMAN	Filtered	Filtered	Filtered	Filtered	7294.35	15168.6	Filtered	Filtered	Filtered	Filtered	Filtered	Filtered	Filtered	Filtered	Filtered	Filtered	Filtered	Filtered	Filtered	Filtered	Filtered	Filtered	Filtered	Filtered	Filtered	Filtered	Filtered	Filtered	Filtered	Filtered	Filtered	Filtered	Filtered	Filtered	Filtered	Filtered	Filtered	Filtered	19727.9	Filtered	Filtered	Filtered	Filtered	Filtered	Filtered	Filtered
O60934	NBN	Nibrin	NBN_HUMAN	Filtered	Filtered	66111.2	Filtered	287668	286915	294302	311188	28400.4	24609.6	25648.6	Filtered	122002	84537.5	142817	78788	402961	419084	816797	370344	71518.5	65126.7	94859	36909.4	29375.7	20950.8	85719.4	12320.6	187430	181574	252905	338960	104456	179388	181079	100393	69381.2	Filtered	116423	58343.9	53557.3	84590.5	60408.1	38320.7	43288.2	49833.9
O60936	NOL3	Nucleolar protein 3	NOL3_HUMAN	237517	186996	161307	348624	Filtered	Filtered	17946.8	Filtered	Filtered	Filtered	Filtered	Filtered	Filtered	Filtered	Filtered	Filtered	Filtered	Filtered	Filtered	Filtered	Filtered	Filtered	Filtered	Filtered	258964	393612	Filtered	189407	27276.9	Filtered	Filtered	Filtered	Filtered	Filtered	Filtered	Filtered	Filtered	Filtered	Filtered	Filtered	Filtered	Filtered	Filtered	Filtered	Filtered	Filtered
O60941	DTNB	Dystrobrevin beta	DTNB_HUMAN	Filtered	Filtered	Filtered	Filtered	Filtered	Filtered	Filtered	Filtered	Filtered	Filtered	Filtered	Filtered	4934.23	6656.76	10915.5	NaN	NaN	NaN	NaN	NaN	NaN	NaN	NaN	NaN	Filtered	Filtered	Filtered	Filtered	Filtered	NaN	Filtered	Filtered	NaN	NaN	NaN	NaN	14943.6	NaN	NaN	NaN	NaN	NaN	NaN	NaN	NaN	NaN
O60942	RNGTT	mRNA-capping enzyme	MCE1_HUMAN	84640.9	Filtered	Filtered	Filtered	364145	271996	208824	347347	53685.1	9057.72	Filtered	Filtered	74627.9	Filtered	Filtered	Filtered	15531.4	Filtered	61491.1	100206	38980	10986.9	44380.6	48582.9	85161.4	Filtered	Filtered	Filtered	74475.6	116821	Filtered	121639	7112.88	Filtered	18264.2	17476.3	21279.8	Filtered	Filtered	14061.8	26048	31039.1	Filtered	14749	39677.4	45645
O75027	ABCB7	ATP-binding cassette sub-family B member 7, mitochondrial	ABCB7_HUMAN	Filtered	Filtered	Filtered	Filtered	Filtered	Filtered	Filtered	Filtered	Filtered	14497.2	Filtered	Filtered	1.03814e+06	662192	986684	889627	77378	88013	395637	306483	117535	87259.9	174255	123048	Filtered	Filtered	Filtered	Filtered	Filtered	Filtered	Filtered	Filtered	Filtered	Filtered	Filtered	2503.75	1.32573e+06	196326	439260	659350	48926	79681.7	Filtered	23050.2	26866.6	44082.6
O75037	KIF21B	Kinesin-like protein KIF21B	KI21B_HUMAN	387780	353222	1.36412e+06	774593	433661	441619	466346	671431	62910.6	32730.7	38054.4	4137.99	338054	15606.8	234980	102866	538364	514533	1023856	629915	752069	951955	575036	317872	627417	622749	1.07854e+06	864035	377939	340119	799750	1006067	57861.4	99711.2	67569.4	94022.5	Filtered	Filtered	606659	364064	425656	487532	34470.3	242623	993634	1.3147e+06
O75044	SRGAP2	SLIT-ROBO Rho GTPase-activating protein 2	SRGP2_HUMAN	NaN	Filtered	3793.75	3279.62	35883.2	25974.6	42872.4	54615.8	23244.6	28571.1	4355.3	2377.97	38664.6	17789.2	13346.4	10555.7	14208.1	28248.1	64077.7	28604.2	11493.3	8582.41	11064.1	4978.08	5223.81	5298.23	Filtered	NaN	42646.3	40026.2	21834.6	20808.2	26563.4	25420.7	10083.5	16151.9	16802.7	Filtered	11120.7	NaN	2279.76	2782.01	NaN	NaN	Filtered	1664.15
O75051	PLXNA2	Plexin-A2	PLXA2_HUMAN	Filtered	Filtered	Filtered	Filtered	Filtered	33792	Filtered	20859.7	Filtered	Filtered	Filtered	Filtered	2682.26	10687	6073.5	24667	15493.1	18130.8	Filtered	8703.59	Filtered	Filtered	3950.77	7991.24	Filtered	Filtered	Filtered	Filtered	Filtered	Filtered	Filtered	11361	Filtered	Filtered	Filtered	Filtered	19846.7	13935.7	Filtered	9109.85	12245.4	Filtered	Filtered	Filtered	14230	Filtered
O75054	IGSF3	Immunoglobulin superfamily member 3	IGSF3_HUMAN	Filtered	Filtered	Filtered	Filtered	Filtered	Filtered	Filtered	Filtered	Filtered	Filtered	Filtered	Filtered	78743.3	69638.5	127978	97430.5	Filtered	6892.51	Filtered	14138.5	Filtered	Filtered	Filtered	16787.4	Filtered	Filtered	Filtered	Filtered	Filtered	Filtered	Filtered	Filtered	Filtered	Filtered	Filtered	6173.16	71238.5	Filtered	13713.3	30577.2	Filtered	Filtered	687.538	Filtered	Filtered	6691.04
O75061	DNAJC6	Putative tyrosine-protein phosphatase auxilin	AUXI_HUMAN	Filtered	Filtered	Filtered	Filtered	48028.4	45419.2	25619.6	50490.1	24449	19735.7	Filtered	Filtered	59301.2	39159.5	Filtered	Filtered	Filtered	Filtered	Filtered	Filtered	Filtered	Filtered	Filtered	Filtered	Filtered	Filtered	Filtered	Filtered	22156.5	46037.8	Filtered	38828.6	17396.7	23473.9	Filtered	Filtered	Filtered	Filtered	Filtered	Filtered	Filtered	Filtered	Filtered	Filtered	Filtered	Filtered
O75063	FAM20B	Glycosaminoglycan xylosylkinase	XYLK_HUMAN	Filtered	Filtered	Filtered	Filtered	Filtered	Filtered	Filtered	Filtered	32901.1	16586.1	6223.84	Filtered	540640	520847	836446	485109	13874.3	Filtered	33037.1	31972.1	26233.3	35402.1	29499	Filtered	Filtered	Filtered	Filtered	Filtered	Filtered	Filtered	Filtered	107115	18992.7	33387.9	Filtered	35164.6	518877	23878.3	690869	227063	33331	27564.7	Filtered	Filtered	40982	34891.9
O75071	EFCAB14	EF-hand calcium-binding domain-containing protein 14	EFC14_HUMAN	Filtered	Filtered	Filtered	Filtered	Filtered	Filtered	Filtered	Filtered	Filtered	Filtered	Filtered	Filtered	141936	96734.7	51810.6	69240.6	Filtered	Filtered	Filtered	Filtered	Filtered	Filtered	Filtered	36358.4	Filtered	Filtered	Filtered	Filtered	Filtered	Filtered	Filtered	Filtered	Filtered	Filtered	Filtered	4727.87	122814	Filtered	13818.1	27719.5	Filtered	Filtered	Filtered	Filtered	Filtered	Filtered
O75083	WDR1	WD repeat-containing protein 1	WDR1_HUMAN	4.48773e+06	5514634	6.76637e+06	4155008	2263087	1.80268e+06	2.14823e+06	2.24843e+06	337779	409681	407354	119023	229539	238415	301557	152748	975017	1.08526e+06	1.58099e+06	1.26959e+06	126317	122893	114480	142493	5089077	4.67512e+06	7274797	4568036	1.30363e+06	1.66749e+06	909491	1.41335e+06	189181	293211	335590	230680	296682	8822.5	231063	226765	331158	497035	274277	347785	285533	298002
O75093	SLIT1	Slit homolog 1 protein	SLIT1_HUMAN	Filtered	Filtered	Filtered	Filtered	Filtered	Filtered	Filtered	Filtered	Filtered	Filtered	Filtered	4261.32	90805	74864.3	127832	60725.6	Filtered	Filtered	Filtered	Filtered	Filtered	Filtered	Filtered	Filtered	Filtered	Filtered	Filtered	Filtered	Filtered	Filtered	Filtered	Filtered	Filtered	Filtered	Filtered	Filtered	103147	14359.7	117611	32282.3	Filtered	Filtered	Filtered	Filtered	Filtered	Filtered
O75110	ATP9A	Probable phospholipid-transporting ATPase IIA	ATP9A_HUMAN	Filtered	Filtered	Filtered	Filtered	Filtered	Filtered	Filtered	Filtered	Filtered	Filtered	Filtered	Filtered	8453.08	Filtered	7607.11	6794.59	Filtered	Filtered	Filtered	Filtered	Filtered	Filtered	Filtered	Filtered	Filtered	Filtered	Filtered	Filtered	Filtered	Filtered	Filtered	Filtered	Filtered	Filtered	Filtered	Filtered	Filtered	Filtered	Filtered	Filtered	Filtered	Filtered	Filtered	Filtered	Filtered	Filtered
O75113	N4BP1	NEDD4-binding protein 1	N4BP1_HUMAN	44054.2	59605.1	44535.9	18323.4	Filtered	Filtered	Filtered	Filtered	Filtered	Filtered	Filtered	Filtered	Filtered	Filtered	Filtered	Filtered	Filtered	Filtered	Filtered	Filtered	Filtered	Filtered	Filtered	Filtered	49272.2	29858.5	22225.6	24850.7	Filtered	Filtered	Filtered	Filtered	Filtered	Filtered	Filtered	Filtered	Filtered	Filtered	Filtered	Filtered	Filtered	Filtered	Filtered	Filtered	Filtered	Filtered
O75116	ROCK2	Rho-associated protein kinase 2	ROCK2_HUMAN	514877	623960	827974	500222	466463	441826	306962	415096	77177.8	48372.3	52086.1	3055.87	41262.3	53334.5	23724.8	21890.3	50942.3	49703.4	84969.9	45805.7	22524	27243.1	52156.4	25097.4	628469	675253	778650	520611	73942.8	179953	129085	115517	62625.2	75154.7	43910.9	20286.3	59750.7	Filtered	65625.9	36835	46572.5	34112.2	37426.1	14102.2	81819.2	36924.4
O75122	CLASP2	CLIP-associating protein 2	CLAP2_HUMAN	162771	133418	169502	113559	100605	94368.1	76033.1	92176.4	Filtered	3500.68	Filtered	Filtered	11666.9	Filtered	11848.1	Filtered	26855.2	5801.5	30742.8	16593.7	48797	83421	42823	71527.6	178922	140673	116198	104281	28594.9	55427.8	24780.2	119516	9055.4	21519.7	5576.31	24063.2	6987.34	Filtered	11164	5082.58	40360.1	46522.1	9349.04	60755	39290	39375.9
O75128	COBL	Protein cordon-bleu	COBL_HUMAN	Filtered	Filtered	Filtered	Filtered	66155	82550.5	43597.5	76630.4	Filtered	Filtered	Filtered	Filtered	Filtered	Filtered	Filtered	Filtered	Filtered	26041	38891.4	26383	Filtered	Filtered	9755.92	10890.5	Filtered	Filtered	Filtered	Filtered	20171.1	49799.9	Filtered	7331.99	Filtered	Filtered	3091.52	Filtered	Filtered	Filtered	Filtered	Filtered	Filtered	Filtered	Filtered	Filtered	Filtered	4366.53
O75131	CPNE3	Copine-3	CPNE3_HUMAN	1.98382e+06	2573834	1.91577e+06	760401	109744	134629	129331	82761.7	105562	101676	123922	29610.5	94169.8	112638	68215.6	70648.4	76620.8	83200.9	61976	16850	42008.9	38342.5	56128.8	8160.55	1.18109e+06	1.13787e+06	1.62415e+06	1.01829e+06	118232	206534	88598.4	94646.5	96881	113892	86928.3	60343.9	79805.6	Filtered	129046	55458.6	95905.6	92424.7	80431.3	48974.2	65153.9	68697.5
O75132	ZBED4	Zinc finger BED domain-containing protein 4	ZBED4_HUMAN	Filtered	Filtered	Filtered	Filtered	Filtered	Filtered	Filtered	Filtered	Filtered	Filtered	Filtered	Filtered	241744	Filtered	Filtered	Filtered	13844.2	Filtered	23753.1	72972.9	125883	70025.6	157151	215581	Filtered	Filtered	Filtered	Filtered	Filtered	Filtered	Filtered	Filtered	Filtered	Filtered	Filtered	Filtered	Filtered	Filtered	Filtered	Filtered	Filtered	Filtered	Filtered	Filtered	Filtered	Filtered
O75143	ATG13	Autophagy-related protein 13	ATG13_HUMAN	Filtered	Filtered	Filtered	Filtered	Filtered	Filtered	Filtered	Filtered	Filtered	Filtered	Filtered	Filtered	Filtered	Filtered	Filtered	Filtered	Filtered	Filtered	Filtered	Filtered	Filtered	Filtered	Filtered	Filtered	27569.1	Filtered	Filtered	Filtered	Filtered	Filtered	Filtered	Filtered	Filtered	Filtered	Filtered	Filtered	Filtered	Filtered	Filtered	Filtered	Filtered	Filtered	Filtered	Filtered	Filtered	Filtered
O75146	HIP1R	Huntingtin-interacting protein 1-related protein	HIP1R_HUMAN	521171	236126	50132	18739.4	1.02346e+06	1.06492e+06	893483	991674	20731.8	22870.3	13495.7	Filtered	69237.7	68372.1	90354.1	58494	63363.7	84287.1	110072	56750.6	45055.9	46828.4	47827.6	20497.5	134054	115483	134129	77986.1	423040	650942	613695	610214	46040	62441.2	62706.6	18705.2	180281	23615.5	211920	61262.9	22432.3	37508.7	88869.6	35883.9	26821.8	21446.2
O75147	OBSL1	Obscurin-like protein 1	OBSL1_HUMAN	42881.9	107688	162938	20552.6	13125	9845.17	6572.23	3384.41	Filtered	Filtered	Filtered	Filtered	Filtered	Filtered	6338.13	Filtered	Filtered	Filtered	46630	5090.13	Filtered	Filtered	4069.31	Filtered	45132.5	63584.2	48284.6	22969.1	Filtered	7881.6	Filtered	Filtered	Filtered	Filtered	Filtered	Filtered	Filtered	Filtered	Filtered	Filtered	Filtered	3948.79	Filtered	Filtered	9297.95	4489.78
O75150	RNF40	E3 ubiquitin-protein ligase BRE1B	BRE1B_HUMAN	47474.6	78699.8	83940.1	Filtered	565768	488664	438894	465403	51553.1	42338.7	17610.7	Filtered	278194	213554	159015	73829.2	183318	193577	436032	310591	111257	60806.8	111468	68697.2	228486	133195	44484.1	Filtered	198680	307220	288640	257637	170130	273340	259345	144298	165878	Filtered	169698	61792.8	89744.6	117678	44149.4	23789.3	78868.7	66174.7
O75151	PHF2	Lysine-specific demethylase PHF2	PHF2_HUMAN	Filtered	Filtered	7859.49	Filtered	Filtered	1915.36	Filtered	Filtered	Filtered	Filtered	41566.1	Filtered	Filtered	Filtered	15322.5	Filtered	190740	199507	425780	417710	41557.2	14965.9	Filtered	Filtered	Filtered	Filtered	Filtered	Filtered	23470.7	Filtered	Filtered	Filtered	Filtered	21102.9	268247	Filtered	Filtered	Filtered	Filtered	50387.7	172987	271875	175232	148549	27576.6	54958.2
O75152	ZC3H11A	Zinc finger CCCH domain-containing protein 11A	ZC11A_HUMAN	NaN	Filtered	41673.5	Filtered	76032.6	85232.6	139928	115574	18851.7	11249.9	12657.4	Filtered	33657.1	17299.9	110117	54290.8	475157	478375	766719	333892	183888	102379	111866	85240.5	Filtered	6384.27	Filtered	Filtered	49283.7	74552.9	69648.1	31942.5	52515.6	76444.9	65047.3	30298.5	123479	1613.16	94099.6	49454.4	546516	518959	328329	162649	196935	178944
O75153	CLUH	Clustered mitochondria protein homolog	CLU_HUMAN	1.82612e+06	1.72994e+06	1.9267e+06	1855433	378523	307973	297241	371745	32652.1	42535.7	55164.4	18120.4	23616.5	44820.2	24448.7	20381.4	48042.6	38251.2	13237.5	Filtered	35869	41727.7	43569.6	22524.7	1.55808e+06	1.31967e+06	1.07538e+06	1881579	75774.5	140887	105144	123568	23818.6	34991.4	30052.8	40449.3	25764.7	Filtered	30664.8	42893.6	27125.9	38397.9	16846.3	27537.6	91998	54444.2
O75157	TSC22D2	TSC22 domain family protein 2	T22D2_HUMAN	66039	50559.8	25798.2	31567.4	Filtered	Filtered	Filtered	Filtered	Filtered	Filtered	Filtered	Filtered	Filtered	Filtered	Filtered	Filtered	Filtered	Filtered	Filtered	Filtered	Filtered	Filtered	Filtered	Filtered	79264.7	61351.2	Filtered	79076.2	Filtered	Filtered	Filtered	Filtered	Filtered	Filtered	Filtered	Filtered	Filtered	Filtered	Filtered	Filtered	Filtered	Filtered	Filtered	Filtered	Filtered	Filtered
O75164	KDM4A	Lysine-specific demethylase 4A	KDM4A_HUMAN	Filtered	Filtered	Filtered	Filtered	66136.7	74489	73448	30547.4	24252.3	24218.6	21768	Filtered	Filtered	Filtered	NaN	Filtered	81635.1	82877.4	107310	96972.4	Filtered	Filtered	Filtered	Filtered	NaN	Filtered	Filtered	Filtered	30553.8	NaN	Filtered	17588.4	13419.5	Filtered	Filtered	7332.13	NaN	Filtered	Filtered	7389.49	27991.9	Filtered	Filtered	9861.11	21109.2	16466.7
O75165	DNAJC13	DnaJ homolog subfamily C member 13	DJC13_HUMAN	52190.8	2712.97	Filtered	3196.43	92302.9	62767.8	45366.5	76334.3	76628.5	73641.9	29288.1	8509.41	987277	631835	1.03091e+06	1.31511e+06	61437.4	70090.1	177352	248798	238270	133769	253627	284261	14128.8	3624.47	78278.1	3366.96	72392.9	95677.6	24803.6	97700.6	99660.9	159373	52123.4	144841	978950	151749	260012	674206	91103	89615	1696.61	48787.3	257587	199958
O75167	PHACTR2	Phosphatase and actin regulator 2	PHAR2_HUMAN	84570	157078	163066	23552.2	9397.03	14151.6	7427.32	Filtered	Filtered	Filtered	5262.68	Filtered	Filtered	Filtered	Filtered	Filtered	Filtered	Filtered	Filtered	Filtered	Filtered	Filtered	Filtered	Filtered	41445.2	144060	144019	22460.6	Filtered	Filtered	Filtered	Filtered	Filtered	Filtered	Filtered	Filtered	Filtered	Filtered	Filtered	Filtered	Filtered	Filtered	Filtered	Filtered	Filtered	Filtered
O75170	PPP6R2	Serine/threonine-protein phosphatase 6 regulatory subunit 2	PP6R2_HUMAN	102348	115368	55338.7	49565.5	Filtered	Filtered	Filtered	Filtered	Filtered	Filtered	Filtered	Filtered	Filtered	Filtered	Filtered	Filtered	Filtered	Filtered	Filtered	Filtered	Filtered	Filtered	Filtered	Filtered	80630.9	42076.1	55748.2	29717.2	Filtered	Filtered	Filtered	Filtered	Filtered	Filtered	Filtered	Filtered	Filtered	Filtered	Filtered	Filtered	Filtered	Filtered	Filtered	Filtered	Filtered	5296.11
O75175	CNOT3	CCR4-NOT transcription complex subunit 3	CNOT3_HUMAN	113712	59026.8	95841.5	131399	168694	127979	166594	135315	Filtered	Filtered	Filtered	Filtered	45673.7	16765.3	Filtered	38389.1	Filtered	10554.9	20898.6	38425.7	18225.2	22849.9	30040.9	21021.3	59238.2	48110.4	Filtered	24676.4	97576.4	162247	87567.5	175744	8849	Filtered	44998.4	9401.07	73058.8	Filtered	30421.4	25575.3	4725.08	63235.1	13845.9	11270.2	Filtered	43237.6
O75179	ANKRD17	Ankyrin repeat domain-containing protein 17	ANR17_HUMAN	373484	369897	308835	335319	182796	148323	114492	126521	38466.2	49276.9	20974.2	Filtered	16941.5	9193.66	16757.7	1151.1	59129.6	43519	60690.2	67180.5	61009.3	33531.4	55252.1	37542.2	317433	252508	68714.1	259001	127242	221073	47064.8	192109	69751.1	93247.1	50221.8	42935.7	5846.33	Filtered	Filtered	7420.55	31105.2	19913.2	45318.2	12372.5	68180.9	61063.8
O75182	SIN3B	Paired amphipathic helix protein Sin3b	SIN3B_HUMAN	Filtered	Filtered	Filtered	Filtered	16336.9	Filtered	29112.3	4610.19	Filtered	Filtered	Filtered	Filtered	44304.2	8536.46	15022	4687.07	103623	101541	163843	99202.2	31436.9	35415.7	38388.8	Filtered	Filtered	Filtered	Filtered	953434	10460.1	22819.2	39604.7	5849.69	6476.31	10651.4	18089	Filtered	64471.1	Filtered	Filtered	7677.06	75185	63352	11691.5	4617.78	54839.1	10236.7
O75190	DNAJB6	DnaJ homolog subfamily B member 6	DNJB6_HUMAN	51863.5	Filtered	329497	149331	Filtered	Filtered	Filtered	Filtered	Filtered	357332	93937.7	Filtered	279364	Filtered	3336.52	Filtered	Filtered	Filtered	32884.2	25794.7	43674.9	6460	5.79122e+06	29192.9	19654.9	41849.6	Filtered	Filtered	246809	28012.9	Filtered	299926	Filtered	7716.87	18344.4	5793.09	Filtered	Filtered	252027	Filtered	20479.8	16225211	Filtered	Filtered	86330.1	59205.4
O75191	XYLB	Xylulose kinase	XYLB_HUMAN	452615	434768	286854	336942	Filtered	Filtered	10393	Filtered	Filtered	Filtered	Filtered	Filtered	Filtered	Filtered	Filtered	Filtered	Filtered	Filtered	Filtered	Filtered	Filtered	Filtered	Filtered	Filtered	389592	377609	57634.3	364437	43942.2	Filtered	Filtered	Filtered	Filtered	Filtered	Filtered	Filtered	Filtered	Filtered	Filtered	Filtered	Filtered	Filtered	Filtered	76628.2	Filtered	Filtered
O75208	COQ9	Ubiquinone biosynthesis protein COQ9, mitochondrial	COQ9_HUMAN	Filtered	Filtered	Filtered	Filtered	Filtered	Filtered	Filtered	Filtered	21686.8	30015.2	48277.8	14680.9	419260	323769	404385	489123	31005.2	29346.1	Filtered	Filtered	Filtered	Filtered	6251.29	7972.06	Filtered	Filtered	Filtered	Filtered	11687.6	Filtered	Filtered	6350.29	29090.8	13841.1	32348.3	18447.5	456313	52731.8	181115	276536	34792.7	29705.8	27064.8	15854.1	8739.93	Filtered
O75223	GGCT	Gamma-glutamylcyclotransferase	GGCT_HUMAN	127125	48531.9	49881.8	96279.6	NaN	NaN	NaN	NaN	NaN	NaN	NaN	NaN	NaN	NaN	NaN	NaN	NaN	NaN	NaN	NaN	NaN	NaN	NaN	NaN	120463	115903	NaN	123301	NaN	4115.18	NaN	3741.47	NaN	NaN	NaN	NaN	NaN	Filtered	NaN	NaN	NaN	NaN	NaN	NaN	NaN	NaN
O75251	NDUFS7	NADH dehydrogenase [ubiquinone] iron-sulfur protein 7, mitochondrial	NDUS7_HUMAN	Filtered	Filtered	Filtered	Filtered	Filtered	Filtered	Filtered	Filtered	Filtered	Filtered	Filtered	Filtered	349024	338163	644661	460499	13016.9	36324.3	93322.5	87283.5	71504.3	5752.21	34588.8	14882.1	Filtered	Filtered	Filtered	Filtered	Filtered	Filtered	Filtered	Filtered	Filtered	10787.7	Filtered	Filtered	465055	14166.4	688262	423530	15630.4	47049.3	Filtered	Filtered	22345.4	10519.5
O75290	ZNF780A	Zinc finger protein 780A	Z780A_HUMAN	Filtered	Filtered	Filtered	Filtered	Filtered	Filtered	Filtered	Filtered	Filtered	Filtered	Filtered	Filtered	Filtered	Filtered	Filtered	Filtered	5711.54	Filtered	Filtered	12274.2	Filtered	Filtered	Filtered	Filtered	Filtered	Filtered	Filtered	Filtered	Filtered	Filtered	Filtered	Filtered	Filtered	Filtered	Filtered	Filtered	Filtered	Filtered	Filtered	Filtered	Filtered	Filtered	Filtered	Filtered	Filtered	Filtered
O75298	RTN2	Reticulon-2	RTN2_HUMAN	1.18073e+06	1027909	Filtered	Filtered	Filtered	Filtered	Filtered	Filtered	43950.3	52163.4	13449.2	5385.31	48635.8	26305.4	38892	38596	Filtered	Filtered	Filtered	Filtered	Filtered	Filtered	63668.8	Filtered	Filtered	Filtered	Filtered	Filtered	Filtered	Filtered	Filtered	Filtered	13095.2	57229.3	123377	22973.9	18915.8	69256	157477	33129.1	Filtered	Filtered	Filtered	Filtered	Filtered	Filtered
O75306	NDUFS2	NADH dehydrogenase [ubiquinone] iron-sulfur protein 2, mitochondrial	NDUS2_HUMAN	Filtered	Filtered	Filtered	Filtered	Filtered	Filtered	Filtered	Filtered	Filtered	Filtered	3876.56	Filtered	1.13946e+06	909539	1317782	1299725	112329	143703	247504	329664	237328	173399	212754	162972	Filtered	Filtered	Filtered	Filtered	32081.8	Filtered	Filtered	Filtered	Filtered	Filtered	Filtered	Filtered	1.42474e+06	124629	1.37574e+06	1018048	118034	165949	Filtered	22833.9	92265	62224.3
O75312	ZPR1	Zinc finger protein ZPR1	ZPR1_HUMAN	771279	255648	202835	102424	343055	298156	18182.1	49902.4	5896.56	34999.8	16781.8	7020.2	Filtered	5690.14	8068.32	Filtered	Filtered	301784	61844.6	37136.2	4550	Filtered	7448.49	85274.4	199009	194682	156568	113828	199096	389574	7836.41	204021	6602.39	Filtered	22246.3	11493.9	9191.4	Filtered	13675.7	5142.45	4568.31	6355.44	4633.84	3445.24	59790.4	Filtered
O75319	DUSP11	RNA/RNP complex-1-interacting phosphatase	DUS11_HUMAN	Filtered	14705.2	5529.62	Filtered	Filtered	Filtered	Filtered	Filtered	Filtered	Filtered	Filtered	Filtered	3248.49	Filtered	15712	Filtered	Filtered	Filtered	12292.8	5073.43	85524.9	57548.9	88420.7	74508.3	Filtered	4728.25	Filtered	Filtered	Filtered	3910.03	Filtered	Filtered	367.367	2562.51	Filtered	Filtered	25510.4	Filtered	8398.15	33773.3	Filtered	16990	Filtered	3855.68	269014	186621
O75323	NIPSNAP2	Protein NipSnap homolog 2	NIPS2_HUMAN	Filtered	Filtered	Filtered	10522	13072	81475.5	Filtered	85353.6	16125.3	42659.1	Filtered	Filtered	549036	689644	618227	595645	17575.8	Filtered	45387.2	16283.7	Filtered	Filtered	Filtered	Filtered	Filtered	Filtered	Filtered	Filtered	56507.5	67735.3	54752.5	67570	17321.1	18732.7	51534.9	9377.66	634382	Filtered	632093	372782	42597.3	39218.8	Filtered	11864.5	16800.4	Filtered
O75326	SEMA7A	Semaphorin-7A	SEM7A_HUMAN	Filtered	Filtered	Filtered	Filtered	Filtered	Filtered	Filtered	Filtered	20212.7	28279.5	Filtered	Filtered	139326	111935	107528	123882	Filtered	Filtered	Filtered	Filtered	45097.2	13229.2	36583.7	56533.1	12102.9	Filtered	Filtered	Filtered	19833.8	36515	Filtered	15915	37368.3	19525.2	Filtered	24852.6	368042	25580.1	Filtered	138288	Filtered	Filtered	Filtered	Filtered	110166	83242.8
O75330	HMMR	Hyaluronan mediated motility receptor	HMMR_HUMAN	225172	127873	169265	123758	758690	880006	1.30098e+06	726837	55307.8	82588.3	117365	Filtered	53036.9	54940.9	86732.6	32878.1	124861	234117	245384	95622.8	50392.3	63395.4	89784.6	25243	109913	115640	67915	56901.3	508303	759285	2.2518e+06	1.15974e+06	78061.6	74049.1	114655	40163.7	49748.9	Filtered	Filtered	35605.1	296395	244902	444123	171025	64102	62836.3
O75340	PDCD6	Programmed cell death protein 6	PDCD6_HUMAN	510617	434020	623796	552279	Filtered	Filtered	14947.5	Filtered	8578.27	Filtered	2306.54	Filtered	Filtered	Filtered	Filtered	Filtered	Filtered	7328.92	Filtered	Filtered	Filtered	Filtered	Filtered	Filtered	424563	343791	239487	557879	Filtered	Filtered	434617	15169.2	Filtered	8101.52	Filtered	Filtered	34326.6	Filtered	Filtered	Filtered	Filtered	Filtered	Filtered	Filtered	Filtered	292376
O75347	TBCA	Tubulin-specific chaperone A	TBCA_HUMAN	1540339	1.15529e+06	1970917	3.39736e+06	12501.4	235544	35118.9	73007.1	41940	67624.3	64945.8	35572.4	38728.2	124457	10428.1	Filtered	27251.4	32695.3	24390	Filtered	20557.3	96749.1	59688.3	27447.5	1351609	2.54776e+06	1.83863e+06	1.89612e+06	11854.6	122276	13902.2	58352.7	61730.2	68298.1	95130	54321.5	228681	Filtered	31869.9	20568.7	19665.2	29817.8	15583.7	10718.8	Filtered	12193.9
O75348	ATP6V1G1	V-type proton ATPase subunit G 1	VATG1_HUMAN	117653	148422	203862	75656.4	Filtered	7345.53	Filtered	Filtered	Filtered	10525.1	14216	1879.82	38883.2	35033.5	145282	115661	Filtered	Filtered	Filtered	Filtered	Filtered	Filtered	Filtered	Filtered	86872.3	130596	178797	79350.4	Filtered	Filtered	Filtered	Filtered	Filtered	Filtered	20407.3	Filtered	53821.8	Filtered	76288.7	75285.9	Filtered	Filtered	Filtered	Filtered	Filtered	Filtered
O75351	VPS4B	Vacuolar protein sorting-associated protein 4B	VPS4B_HUMAN	779037	545262	666286	514300	29379.2	39882.7	65067.9	27537.5	25005.9	21157	17963	8430.07	NaN	NaN	NaN	NaN	NaN	NaN	Filtered	11103.3	23266.7	NaN	35663.7	28156.5	452240	632579	562158	513635	29910.6	125430	23675.2	38546.2	41707.2	46609.5	46244.8	29597.8	119369	NaN	41048.6	87974.1	21188.1	18433.6	Filtered	2645.21	54786.6	48935.6
O75352	MPDU1	Mannose-P-dolichol utilization defect 1 protein	MPU1_HUMAN	Filtered	Filtered	Filtered	Filtered	Filtered	Filtered	Filtered	Filtered	15621.8	18339.5	Filtered	Filtered	872456	899228	785328	1.09835e+06	15556.7	Filtered	Filtered	18193.8	Filtered	Filtered	Filtered	7474.32	Filtered	Filtered	Filtered	Filtered	4521.03	8237.23	Filtered	Filtered	52556.3	63281.9	25411.3	34570.1	1.27719e+06	323357	66592.4	693926	24577.6	Filtered	Filtered	9286.43	5374.43	Filtered
O75354	ENTPD6	Ectonucleoside triphosphate diphosphohydrolase 6	ENTP6_HUMAN	Filtered	Filtered	825851	Filtered	Filtered	Filtered	Filtered	Filtered	16371.2	17246.5	Filtered	Filtered	69170.1	52199	100980	65151.3	Filtered	21017.9	Filtered	Filtered	Filtered	Filtered	Filtered	Filtered	Filtered	Filtered	Filtered	61520.6	Filtered	Filtered	Filtered	Filtered	Filtered	40518.1	Filtered	13782.4	74354.9	Filtered	41018.6	Filtered	Filtered	Filtered	Filtered	Filtered	Filtered	23966.9
O75356	ENTPD5	Ectonucleoside triphosphate diphosphohydrolase 5	ENTP5_HUMAN	Filtered	Filtered	Filtered	Filtered	Filtered	Filtered	Filtered	Filtered	107102	114191	68146.4	18347.5	6789.73	Filtered	12685.5	17288	Filtered	Filtered	Filtered	Filtered	Filtered	Filtered	Filtered	Filtered	Filtered	Filtered	Filtered	Filtered	Filtered	Filtered	Filtered	Filtered	142965	180440	195188	125982	Filtered	Filtered	Filtered	Filtered	Filtered	Filtered	Filtered	Filtered	Filtered	Filtered
O75362	ZNF217	Zinc finger protein 217	ZN217_HUMAN	Filtered	Filtered	Filtered	Filtered	147815	121385	96656.6	130477	Filtered	Filtered	Filtered	Filtered	14249.2	Filtered	Filtered	Filtered	86019.2	105818	141607	131919	22435.5	3548.38	Filtered	Filtered	Filtered	Filtered	Filtered	Filtered	50827.8	94608.3	12167.7	72742.7	30786.6	58957.4	33892.7	32826.8	Filtered	Filtered	Filtered	Filtered	Filtered	4039.78	Filtered	Filtered	15492.7	Filtered
O75367	H2AFY	Core histone macro-H2A.1	H2AY_HUMAN	Filtered	Filtered	11558.1	Filtered	39979.6	36360.7	110429	43291.6	80677.5	97652.9	142131	52169.3	117499	104380	235697	30391.1	2.14479e+06	2.21021e+06	4.11692e+06	1553245	1.38945e+06	1.14337e+06	853754	337602	1593.75	Filtered	Filtered	Filtered	78481.4	55492	102183	118202	76648.9	65214	86300.8	48222.7	192735	23237.6	56347.9	364195	2.05423e+06	2350979	1.03831e+06	404782	2.62643e+06	3.54865e+06
O75368	SH3BGRL	SH3 domain-binding glutamic acid-rich-like protein	SH3L1_HUMAN	1604064	1.50521e+06	2.35165e+06	1.38212e+06	87306.1	129137	201266	47478.8	116919	143005	216792	45268.7	97362.6	153335	156340	73776.3	111381	102074	156020	44701.7	53412.3	40012.5	107089	23885.7	1.29778e+06	1.38453e+06	1390568	1.2457e+06	106372	128957	123455	48556.2	97822.6	86674.7	178434	53490.5	131639	Filtered	146287	55350.2	116501	119001	125133	60802.6	48362.3	82777
O75369	FLNB	Filamin-B	FLNB_HUMAN	5.01753e+06	3998981	3151912	2.37639e+06	2.10173e+06	2011890	1.67231e+06	1.66101e+06	214947	238911	192598	34929.1	115501	113517	117733	58751.7	245100	256880	281178	136657	136784	105543	190898	88843.5	5311097	5054160	3793761	2858525	561748	1.00564e+06	694907	728344	205049	242208	208137	90998.5	199553	49796.2	186911	74768.4	183167	220736	179961	69671.7	134429	147713
O75376	NCOR1	Nuclear receptor corepressor 1	NCOR1_HUMAN	Filtered	Filtered	Filtered	Filtered	17346.1	Filtered	Filtered	14735.4	Filtered	Filtered	Filtered	Filtered	14399.6	Filtered	Filtered	Filtered	Filtered	Filtered	Filtered	Filtered	Filtered	Filtered	8955.45	Filtered	Filtered	Filtered	Filtered	Filtered	Filtered	Filtered	Filtered	9328.81	Filtered	Filtered	Filtered	Filtered	Filtered	Filtered	Filtered	Filtered	Filtered	Filtered	Filtered	Filtered	Filtered	11498.3
O75379	VAMP4	Vesicle-associated membrane protein 4	VAMP4_HUMAN	Filtered	Filtered	Filtered	Filtered	10372.9	10699.4	8584.24	6729.1	Filtered	Filtered	3444.65	Filtered	83230.4	66208.4	112496	77612.8	Filtered	Filtered	4607.39	Filtered	6215.62	5555.52	6655.68	Filtered	Filtered	Filtered	Filtered	Filtered	11967.1	18040.7	10687.5	22398	5408.71	18312	8073.98	Filtered	97183.2	Filtered	77862.6	51040.1	Filtered	Filtered	Filtered	Filtered	Filtered	Filtered
O75380	NDUFS6	NADH dehydrogenase [ubiquinone] iron-sulfur protein 6, mitochondrial	NDUS6_HUMAN	56289.3	Filtered	Filtered	Filtered	Filtered	Filtered	Filtered	Filtered	Filtered	Filtered	Filtered	Filtered	29437.2	28844.9	42211.8	43887	Filtered	Filtered	Filtered	Filtered	14973.1	14077.7	45755.4	3444.88	Filtered	Filtered	Filtered	Filtered	Filtered	Filtered	Filtered	Filtered	Filtered	Filtered	Filtered	Filtered	65253.4	Filtered	78521.4	43008.7	Filtered	12137.6	Filtered	Filtered	Filtered	Filtered
O75381	PEX14	Peroxisomal membrane protein PEX14	PEX14_HUMAN	Filtered	Filtered	Filtered	Filtered	Filtered	Filtered	Filtered	Filtered	Filtered	Filtered	Filtered	Filtered	246110	178524	392966	396889	Filtered	4052.73	12898.2	29529.2	Filtered	12111	13932.2	12258.9	Filtered	Filtered	Filtered	Filtered	Filtered	Filtered	Filtered	Filtered	Filtered	6447.47	8868.44	4833.38	257136	11969.3	216454	245451	4249.53	Filtered	Filtered	Filtered	5475.66	11806.8
O75382	TRIM3	Tripartite motif-containing protein 3	TRIM3_HUMAN	138409	85952.5	88426	53605.6	120632	115044	95779	56618.1	Filtered	Filtered	Filtered	Filtered	Filtered	Filtered	Filtered	Filtered	37962.9	7524.21	17652	9697.9	Filtered	6999.62	19902.3	Filtered	59100.8	80135.1	40612.2	71390.1	25988.2	52388.5	17382	23093.1	15449.9	6673.67	Filtered	Filtered	Filtered	Filtered	Filtered	Filtered	32697.7	27487.1	10752.2	3400.19	Filtered	Filtered
O75386	TULP3	Tubby-related protein 3	TULP3_HUMAN	20829.9	Filtered	15319.9	Filtered	Filtered	Filtered	9703.94	19994.4	Filtered	12201.7	Filtered	Filtered	43432.3	38955.5	35012.9	37353.5	Filtered	590.982	6871.98	7800.82	Filtered	Filtered	Filtered	Filtered	38786.7	21122	Filtered	47517.2	10220	22975.3	Filtered	29685	Filtered	Filtered	Filtered	4146.25	5100.83	Filtered	Filtered	Filtered	Filtered	Filtered	Filtered	Filtered	Filtered	Filtered
O75390	CS	Citrate synthase, mitochondrial	CISY_HUMAN	211312	118692	179410	86305.9	579207	399646	482098	690160	1.14153e+06	765420	582481	128771	29950498	20532456	32786960	27514220	652977	851666	1.66256e+06	768342	96908.6	68203.7	136129	70809.8	265139	23780.5	300439	125206	358607	619356	290890	416646	1157104	985241	1.12675e+06	794894	33662416	1.53495e+06	26669406	16741135	440377	615164	184851	191858	257456	221857
O75391	SPAG7	Sperm-associated antigen 7	SPAG7_HUMAN	392529	329412	73263.5	314220	Filtered	Filtered	Filtered	Filtered	7029.08	Filtered	3460.58	Filtered	Filtered	Filtered	Filtered	Filtered	Filtered	Filtered	Filtered	Filtered	Filtered	Filtered	Filtered	Filtered	75998.1	75643.6	63785.2	Filtered	19694.7	Filtered	Filtered	Filtered	Filtered	Filtered	Filtered	Filtered	Filtered	Filtered	Filtered	Filtered	Filtered	Filtered	Filtered	Filtered	Filtered	Filtered
O75394	MRPL33	39S ribosomal protein L33, mitochondrial	RM33_HUMAN	Filtered	Filtered	Filtered	Filtered	Filtered	Filtered	Filtered	Filtered	Filtered	Filtered	Filtered	Filtered	195530	132816	317724	167818	Filtered	Filtered	4427.92	Filtered	Filtered	2745.32	Filtered	Filtered	Filtered	Filtered	Filtered	Filtered	Filtered	Filtered	Filtered	Filtered	3145.91	Filtered	6633.65	Filtered	149251	7052.1	311427	76265.3	6324.65	12296.3	Filtered	Filtered	9040.34	14502.3
O75396	SEC22B	Vesicle-trafficking protein SEC22b	SC22B_HUMAN	254600	135650	234435	242935	148510	157837	168963	98749	237274	246752	198419	52118.4	7741549	5794581	8209774	4659053	354298	386922	714838	465616	640488	390888	648584	400310	186184	244687	127727	211109	226869	329136	218217	163678	570703	661277	556779	234834	7.42371e+06	521637	8732483	2730803	414656	544029	182020	76559.7	341112	319909
O75400	PRPF40A	Pre-mRNA-processing factor 40 homolog A	PR40A_HUMAN	16670.6	Filtered	46887.4	210297	159147	123789	108045	171655	37643.8	30262.6	14665.6	6718.93	910704	816432	790335	649572	1.00188e+06	1.31986e+06	3070771	3.13352e+06	828954	818035	1.06277e+06	905695	66586.4	41257	Filtered	62335.8	205487	387428	566485	668602	37027.3	41750.8	162354	77456.7	644341	35054.4	904290	826453	1139689	1.50919e+06	82055.4	272768	2.85426e+06	3.08741e+06
O75410	TACC1	Transforming acidic coiled-coil-containing protein 1	TACC1_HUMAN	Filtered	Filtered	Filtered	7403.45	59919.8	66530.9	49194	76211.5	150650	198175	202337	92459	82368.8	62208	101954	93675.3	4313.98	3939.71	7984.8	Filtered	26501.4	11598.8	38902.1	20277.5	28349	Filtered	Filtered	11369.5	39122.8	60450	46411.1	58744	311248	390611	371377	194689	55515	1267.9	97686.3	32671.2	6151.82	10386.3	Filtered	Filtered	1821.06	13549.5
O75414	NME6	Nucleoside diphosphate kinase 6	NDK6_HUMAN	Filtered	Filtered	Filtered	Filtered	Filtered	Filtered	Filtered	Filtered	37697.4	21815	Filtered	Filtered	320538	266256	373534	248786	11413	10809	23098.1	25651.4	Filtered	Filtered	Filtered	Filtered	Filtered	Filtered	Filtered	Filtered	Filtered	Filtered	Filtered	Filtered	Filtered	Filtered	Filtered	Filtered	337515	10269.1	223869	140495	Filtered	12861	Filtered	Filtered	Filtered	4865.42
O75419	CDC45	Cell division control protein 45 homolog	CDC45_HUMAN	246209	274337	396182	182009	105694	100358	78047.1	130520	18165.5	18549.4	20315.2	Filtered	Filtered	Filtered	15187.8	15762	Filtered	Filtered	23912.2	Filtered	Filtered	Filtered	7464.45	Filtered	130175	143320	194277	113110	9532.51	10860.4	Filtered	35374.2	Filtered	Filtered	Filtered	Filtered	Filtered	Filtered	Filtered	Filtered	Filtered	12299.1	Filtered	Filtered	29719.8	21480.1
O75420	GIGYF1	GRB10-interacting GYF protein 1	GGYF1_HUMAN	Filtered	Filtered	Filtered	Filtered	2477.43	Filtered	4216.51	Filtered	4652.72	5231.82	4321.03	Filtered	Filtered	Filtered	3496.09	914.627	Filtered	Filtered	Filtered	Filtered	Filtered	Filtered	Filtered	Filtered	Filtered	5358.54	Filtered	Filtered	Filtered	Filtered	Filtered	Filtered	Filtered	3213.3	2570.84	Filtered	Filtered	Filtered	Filtered	Filtered	Filtered	Filtered	Filtered	Filtered	Filtered	Filtered
O75427	LRCH4	Leucine-rich repeat and calponin homology domain-containing protein 4	LRCH4_HUMAN	Filtered	Filtered	Filtered	Filtered	24355.6	Filtered	12779	20624.4	18831.9	16348	12116.9	Filtered	180116	173117	136810	77442.6	9704.75	Filtered	30243.5	56305.3	12862	Filtered	47854	19018.3	Filtered	Filtered	Filtered	Filtered	Filtered	55403.4	17664.3	14652.1	101110	116679	99061.9	54730	248669	Filtered	187471	94846.6	Filtered	Filtered	Filtered	Filtered	Filtered	9265.94
O75431	MTX2	Metaxin-2	MTX2_HUMAN	Filtered	Filtered	Filtered	Filtered	Filtered	Filtered	Filtered	Filtered	Filtered	Filtered	Filtered	Filtered	242157	185819	338761	178674	27449.2	8574.92	85750.6	42438.5	197749	140899	202550	238670	Filtered	Filtered	Filtered	Filtered	Filtered	Filtered	Filtered	Filtered	Filtered	Filtered	Filtered	Filtered	335111	39402.3	287108	149791	51670.1	35346.1	Filtered	Filtered	173958	171659
O75436	VPS26A	Vacuolar protein sorting-associated protein 26A	VP26A_HUMAN	943199	887238	1.14824e+06	611844	1.21662e+06	1016370	837094	1.02211e+06	233939	266677	112380	27094.1	394479	199162	250806	306081	10191.9	18203.1	18736.4	Filtered	20678.6	11316.5	18378.3	3729.49	1.09054e+06	618430	414036	640159	1.03008e+06	1.35271e+06	742041	859760	238312	351634	262833	187547	162237	9163.36	40703.1	95573.5	30893	24444.1	Filtered	11840.7	102371	47257.9
O75439	PMPCB	Mitochondrial-processing peptidase subunit beta	MPPB_HUMAN	Filtered	Filtered	Filtered	Filtered	17481.8	21353.9	18092.3	42332.6	41838.8	40451.5	14145.3	8885.26	1.20903e+06	886316	1.61423e+06	1528430	63125.9	41012.5	91765.9	122286	34778.9	32936.2	66757.9	60890	Filtered	Filtered	Filtered	11039.7	23982.3	27679.3	5385.71	29855.7	36904.5	47354.8	54048.4	39730.1	1568908	117738	938925	773182	90761.9	45318.6	8147.41	114778	63356.7	25647.3
O75446	SAP30	Histone deacetylase complex subunit SAP30	SAP30_HUMAN	Filtered	Filtered	Filtered	Filtered	79496.7	37363	17249.9	39370	Filtered	Filtered	Filtered	Filtered	Filtered	33576.9	Filtered	Filtered	37190.9	25103.6	80122.6	49347.1	37783.3	28783.8	46612.8	34469.1	Filtered	Filtered	Filtered	Filtered	56178.7	70913	Filtered	27464.9	99643	69912.7	Filtered	69167.7	3092.79	38138.9	7602.06	40586.9	Filtered	13923	Filtered	Filtered	31563.4	25090
O75448	MED24	Mediator of RNA polymerase II transcription subunit 24	MED24_HUMAN	28486.3	Filtered	Filtered	Filtered	140259	96571	73298.8	81379.9	122567	Filtered	Filtered	Filtered	21080.6	25089.6	41139.4	23273.8	298750	357651	673144	447346	143634	103300	89069.8	75466.1	Filtered	Filtered	102328	Filtered	41036.3	67685.5	27464.1	49565.3	9069.32	13718.8	Filtered	5338.01	126430	15439	Filtered	89688.1	483131	619724	297521	191042	130793	77628.4
O75459	PAGE1	P antigen family member 1	PAGE1_HUMAN	23479.5	31920.2	19220.2	27910.4	Filtered	Filtered	Filtered	Filtered	Filtered	Filtered	Filtered	Filtered	Filtered	Filtered	Filtered	Filtered	Filtered	Filtered	Filtered	Filtered	Filtered	Filtered	Filtered	Filtered	22549.2	31309.9	18551.8	1750.59	Filtered	Filtered	Filtered	Filtered	Filtered	Filtered	Filtered	Filtered	Filtered	Filtered	Filtered	Filtered	Filtered	Filtered	Filtered	Filtered	Filtered	Filtered
O75460	ERN1	Serine/threonine-protein kinase/endoribonuclease IRE1	ERN1_HUMAN	Filtered	Filtered	Filtered	Filtered	Filtered	Filtered	Filtered	Filtered	Filtered	Filtered	Filtered	Filtered	12970.5	9829.23	14633.5	5745.41	Filtered	Filtered	Filtered	Filtered	Filtered	Filtered	Filtered	Filtered	Filtered	Filtered	Filtered	Filtered	Filtered	Filtered	Filtered	Filtered	Filtered	Filtered	Filtered	Filtered	29563.4	Filtered	19345.4	Filtered	Filtered	Filtered	Filtered	Filtered	Filtered	Filtered
O75461	E2F6	Transcription factor E2F6	E2F6_HUMAN	Filtered	74178.8	101587	Filtered	Filtered	Filtered	Filtered	Filtered	Filtered	Filtered	Filtered	Filtered	Filtered	Filtered	Filtered	Filtered	33899.9	42487	100457	85447.1	13392.8	9709.1	Filtered	Filtered	Filtered	Filtered	Filtered	Filtered	10222.3	Filtered	Filtered	31051.1	Filtered	10535.8	Filtered	18363.7	Filtered	Filtered	Filtered	Filtered	Filtered	8986.05	Filtered	Filtered	10400.8	Filtered
O75475	PSIP1	PC4 and SFRS1-interacting protein	PSIP1_HUMAN	23040.8	20356	47119.2	15130	456705	464542	455692	215966	8178.46	13135.1	Filtered	Filtered	93412.5	66597.8	164533	16785.7	645486	902409	959559	408746	206909	126564	145914	96006	26577.1	35102.9	Filtered	14063.7	640351	1084818	954891	588463	126889	157142	191850	40474.4	34750.5	Filtered	60627.1	65152.7	120615	150278	272046	160407	214839	154172
O75477	ERLIN1	Erlin-1	ERLN1_HUMAN	27631.4	Filtered	Filtered	14572.8	Filtered	Filtered	Filtered	Filtered	41784.1	24827.8	Filtered	Filtered	2.65343e+06	2.04006e+06	2.83937e+06	1972265	81563.4	84579.4	181563	71629.5	260703	132356	200534	163938	Filtered	Filtered	Filtered	Filtered	32067.1	46115.4	18885	16314.8	105687	116232	63831.5	53267.3	3.23929e+06	115781	2.28851e+06	892659	141957	139697	20270.4	9984.69	140593	175741
O75478	TADA2A	Transcriptional adapter 2-alpha	TAD2A_HUMAN	Filtered	Filtered	Filtered	Filtered	Filtered	Filtered	Filtered	Filtered	Filtered	Filtered	Filtered	Filtered	Filtered	Filtered	Filtered	Filtered	44370.1	41679.2	Filtered	27086.4	Filtered	Filtered	Filtered	Filtered	Filtered	Filtered	Filtered	Filtered	Filtered	Filtered	Filtered	Filtered	Filtered	Filtered	Filtered	Filtered	Filtered	Filtered	Filtered	Filtered	Filtered	Filtered	Filtered	Filtered	Filtered	Filtered
O75487	GPC4	Glypican-4	GPC4_HUMAN	Filtered	124943	Filtered	Filtered	Filtered	6354.3	6678.58	6245.75	Filtered	Filtered	Filtered	Filtered	157162	97288.5	162110	172818	24441.1	10587.9	23567.8	21938.2	34308.1	14585.9	138451	69850.1	584925	NaN	Filtered	Filtered	17543.8	26351.7	Filtered	19254.4	Filtered	8977.25	Filtered	12630.8	171186	12847.5	137393	63868.8	4586.39	8036.37	Filtered	3770.67	11857.8	106634
O75489	NDUFS3	NADH dehydrogenase [ubiquinone] iron-sulfur protein 3, mitochondrial	NDUS3_HUMAN	173812	72983.6	213642	Filtered	2605.98	Filtered	3850.64	Filtered	22655.4	5490.48	4417.59	Filtered	1.3907e+06	925317	1.55831e+06	1.66874e+06	227084	235750	277587	362957	478728	283352	238637	460398	Filtered	Filtered	Filtered	134800	14221.6	3958.94	2680.8	45462	Filtered	3991.92	Filtered	41364.9	1.89701e+06	302439	255716	1147198	245147	181237	13266.9	60363.5	221082	211139
O75494	SRSF10	Serine/arginine-rich splicing factor 10	SRS10_HUMAN	Filtered	Filtered	Filtered	Filtered	Filtered	Filtered	Filtered	Filtered	Filtered	Filtered	Filtered	Filtered	51325.9	45796.5	35689.3	18721.8	149725	213338	579283	498965	347797	299784	328872	308077	Filtered	Filtered	Filtered	Filtered	5413.31	40111.6	62346.4	46672.5	82996.2	68839.1	32858.4	12580.2	86296.6	NaN	60177.2	26306.5	223213	259767	NaN	33400.3	470060	598959
O75496	GMNN	Geminin	GEMI_HUMAN	160768	170495	548318	281343	81531.7	104566	126419	72141.1	Filtered	Filtered	4945.26	Filtered	Filtered	Filtered	Filtered	Filtered	Filtered	16731.4	Filtered	Filtered	Filtered	Filtered	Filtered	Filtered	5578.96	178537	151603	331138	Filtered	Filtered	Filtered	Filtered	Filtered	Filtered	Filtered	Filtered	Filtered	Filtered	Filtered	Filtered	Filtered	Filtered	Filtered	Filtered	Filtered	Filtered
O75503	CLN5	Ceroid-lipofuscinosis neuronal protein 5	CLN5_HUMAN	Filtered	Filtered	Filtered	Filtered	Filtered	Filtered	Filtered	Filtered	Filtered	12768.5	9502.15	12673	Filtered	Filtered	Filtered	Filtered	Filtered	Filtered	Filtered	Filtered	Filtered	Filtered	Filtered	Filtered	Filtered	Filtered	Filtered	Filtered	Filtered	Filtered	Filtered	Filtered	NaN	Filtered	Filtered	Filtered	Filtered	Filtered	Filtered	Filtered	Filtered	Filtered	Filtered	Filtered	Filtered	Filtered
O75506	HSBP1	Heat shock factor-binding protein 1	HSBP1_HUMAN	1.21734e+06	556479	959753	980225	32196.5	56052.6	55374.9	79235	63106.5	98353.6	99020.9	44978.3	45422.6	15556.2	39680.7	25552	Filtered	Filtered	Filtered	Filtered	52305.2	48256.7	65569.8	49121	882612	917172	658876	367830	Filtered	41397.9	30084.1	21152	88283.9	74856	68814.6	44874	50713.3	Filtered	60461.2	20308.5	8534.94	5396.38	Filtered	Filtered	66429.4	100377
O75521	ECI2	Enoyl-CoA delta isomerase 2, mitochondrial	ECI2_HUMAN	Filtered	Filtered	Filtered	Filtered	Filtered	Filtered	Filtered	11971.8	188428	273525	159922	92845.2	251842	187776	309866	387616	130613	158700	392486	456238	90773.4	46290.9	43011.1	47558.5	69742.7	Filtered	Filtered	Filtered	8294.57	9220.2	Filtered	14021.6	184564	367973	950846	287259	360571	106137	116260	373323	58715.4	61648.4	Filtered	25776.9	45720.7	34525.2
O75525	KHDRBS3	KH domain-containing, RNA-binding, signal transduction-associated protein 3	KHDR3_HUMAN	Filtered	Filtered	Filtered	Filtered	304298	240198	396113	143776	Filtered	Filtered	Filtered	Filtered	3902.73	Filtered	90479.5	57926.2	289902	305114	435409	605162	185749	99528.9	187248	212854	Filtered	Filtered	Filtered	Filtered	238304	286473	58660.9	248865	128762	179277	112575	66250	124834	18511.5	Filtered	307855	345454	819033	181163	478973	728968	683285
O75529	TAF5L	TAF5-like RNA polymerase II p300/CBP-associated factor-associated factor 65 kDa subunit 5L	TAF5L_HUMAN	Filtered	Filtered	Filtered	Filtered	Filtered	Filtered	Filtered	Filtered	Filtered	Filtered	Filtered	Filtered	Filtered	29569.1	Filtered	Filtered	36632.2	35621.7	70111.7	101973	29203.8	8368.11	13563.8	Filtered	16563.2	Filtered	Filtered	Filtered	Filtered	Filtered	Filtered	Filtered	Filtered	Filtered	Filtered	Filtered	Filtered	Filtered	Filtered	Filtered	21841	34062.1	Filtered	6471.01	6864.76	7636.73
O75530	EED	Polycomb protein EED	EED_HUMAN	12152	7510.78	50981.4	Filtered	260401	225903	256702	286203	23893.8	Filtered	6078.87	Filtered	119315	81785.4	46584.4	2255.1	288825	325550	503422	459536	109457	81298.7	62484.7	9310.94	96770.7	88415.2	13670.2	59276.2	118243	171838	179993	146867	42227.8	69683.8	31124.6	46848.6	9138.09	Filtered	7648.68	25337.1	115770	116650	19235	36280.5	206193	164242
O75531	BANF1	Barrier-to-autointegration factor	BAF_HUMAN	349722	543712	801896	570645	826598	847281	415102	624222	107549	172594	84770.5	123536	187728	203143	158913	311402	734095	745516	1.31116e+06	2.06445e+06	4322321	2.28705e+06	3092097	1.50665e+06	851983	1007288	Filtered	444530	262003	318994	14655.3	236011	99286.5	59379.2	45997.7	131041	246326	70121.7	43915.5	394716	1.08704e+06	982021	38775.6	1.02907e+06	4.82761e+06	3.63715e+06
O75533	SF3B1	Splicing factor 3B subunit 1	SF3B1_HUMAN	38823.7	36051.8	85002.4	118663	107989	95925.6	144920	107007	26926.6	37450.9	49293.7	14944.1	349975	283354	418527	360984	267452	318712	770755	547784	180891	147227	197889	154186	150456	148396	104193	79786.1	112762	160081	143905	191923	88230.4	148682	168222	85515.7	104408	51415.8	98596.5	110977	332353	493516	349092	125129	211960	266007
O75534	CSDE1	Cold shock domain-containing protein E1	CSDE1_HUMAN	391080	371772	635285	205521	1.44583e+06	1.76973e+06	1.40331e+06	1218750	126793	159188	161989	39018.4	142527	152735	183146	89077.7	220545	244443	344157	151447	87537.2	71488.8	120595	65570.2	569494	771451	798509	285215	443355	863430	586488	448844	103977	119855	116387	56780.6	111596	18829.3	127176	61625.9	150173	183350	135350	66998.5	140777	177991
O75558	STX11	Syntaxin-11	STX11_HUMAN	Filtered	Filtered	Filtered	Filtered	Filtered	Filtered	Filtered	Filtered	Filtered	Filtered	Filtered	Filtered	14581.4	17139.8	19583.6	19460	Filtered	Filtered	Filtered	Filtered	Filtered	Filtered	9422.24	11309.2	Filtered	Filtered	Filtered	Filtered	Filtered	Filtered	Filtered	Filtered	Filtered	Filtered	Filtered	Filtered	26579.3	3673.47	52859.9	23103.1	Filtered	Filtered	Filtered	Filtered	13773.7	11573.3
O75569	PRKRA	Interferon-inducible double-stranded RNA-dependent protein kinase activator A	PRKRA_HUMAN	397491	379023	270623	300348	598592	302371	472584	606237	18201	23101.2	31527.5	2310.26	129266	96770.8	152897	122114	69610.4	43744.2	107102	87771.5	236128	179716	267792	454513	402910	283861	76395.8	313443	284281	467246	148289	523094	21128.6	69648.3	96847.9	28988	157264	Filtered	57952.9	104750	51896.9	82037.3	16552.2	11751.4	197913	178777
O75570	MTRF1	Peptide chain release factor 1, mitochondrial	RF1M_HUMAN	Filtered	Filtered	Filtered	Filtered	Filtered	Filtered	Filtered	Filtered	Filtered	Filtered	Filtered	Filtered	28090.6	25869.6	21581.1	8806.66	8955.67	10844.6	17562	8189.42	Filtered	Filtered	Filtered	Filtered	Filtered	Filtered	Filtered	Filtered	Filtered	Filtered	Filtered	Filtered	Filtered	Filtered	Filtered	Filtered	58422.6	Filtered	64086.5	11772.6	27886	Filtered	Filtered	Filtered	Filtered	Filtered
O75581	LRP6	Low-density lipoprotein receptor-related protein 6	LRP6_HUMAN	Filtered	Filtered	Filtered	Filtered	Filtered	14547.2	Filtered	Filtered	Filtered	Filtered	Filtered	Filtered	103770	95320.4	115536	106180	Filtered	Filtered	Filtered	Filtered	Filtered	Filtered	Filtered	Filtered	Filtered	Filtered	Filtered	Filtered	Filtered	Filtered	Filtered	Filtered	Filtered	Filtered	Filtered	Filtered	101239	Filtered	NaN	39988.8	Filtered	Filtered	Filtered	Filtered	Filtered	Filtered
O75586	MED6	Mediator of RNA polymerase II transcription subunit 6	MED6_HUMAN	209434	208786	4428.34	167849	Filtered	50374.7	49269.3	85515	16949.6	17069.7	Filtered	Filtered	Filtered	Filtered	Filtered	Filtered	14542.2	Filtered	55507.4	46936	19095.4	2032.34	17214.7	Filtered	207499	151102	Filtered	Filtered	30440.3	51532.9	574891	25550.7	6212.41	Filtered	Filtered	19257.1	Filtered	Filtered	Filtered	Filtered	21483	24210.7	Filtered	9876.23	19071	24687.7
O75592	MYCBP2	E3 ubiquitin-protein ligase MYCBP2	MYCB2_HUMAN	79483.6	54352.2	69851.3	43757.2	44389.5	8415.33	Filtered	19185.8	Filtered	Filtered	Filtered	Filtered	Filtered	Filtered	Filtered	Filtered	Filtered	Filtered	Filtered	Filtered	Filtered	Filtered	Filtered	Filtered	57356	53417	46544.1	42452.9	Filtered	Filtered	Filtered	Filtered	Filtered	Filtered	Filtered	Filtered	Filtered	Filtered	Filtered	Filtered	Filtered	Filtered	Filtered	Filtered	Filtered	Filtered
O75600	GCAT	2-amino-3-ketobutyrate coenzyme A ligase, mitochondrial	KBL_HUMAN	Filtered	Filtered	Filtered	Filtered	Filtered	Filtered	Filtered	Filtered	Filtered	Filtered	Filtered	Filtered	36858	15169	20761.8	29792.8	Filtered	Filtered	Filtered	Filtered	Filtered	Filtered	Filtered	Filtered	Filtered	Filtered	Filtered	Filtered	Filtered	Filtered	Filtered	Filtered	Filtered	Filtered	Filtered	Filtered	Filtered	Filtered	Filtered	1691.85	Filtered	Filtered	Filtered	Filtered	Filtered	Filtered
O75607	NPM3	Nucleoplasmin-3	NPM3_HUMAN	95298.6	85195.6	86671.8	44132.5	119842	109212	74255.1	53597.1	14994.4	17085.6	4397.49	Filtered	83169	34480.9	73767.3	122305	172213	201369	387750	246786	28560.3	14230.1	25355.8	40196.4	93981.1	85945.2	112531	76556.8	117104	184978	81389	99809	49296.7	57183.6	27819.4	12728.6	53593.4	Filtered	37657.5	37447.5	68436.1	94806.9	35959.5	60916.6	11244.7	18776.6
O75608	LYPLA1	Acyl-protein thioesterase 1	LYPA1_HUMAN	937408	974914	1.51189e+06	766022	26361	28138.8	106212	29201.6	77996.4	85671.4	151449	43421.4	372101	326420	643314	397580	56113.3	58458.3	45711.4	Filtered	33826	25791.4	62703.9	12031.1	820189	1.10365e+06	1136514	767184	76015.8	37615.1	49075.8	30205.1	80239.3	79073.1	107929	60092.1	457383	22237.8	401744	225844	59580.3	59820.9	86159.7	34693.4	35065.4	48081.2
O75616	ERAL1	GTPase Era, mitochondrial	ERAL1_HUMAN	Filtered	Filtered	Filtered	3374.86	Filtered	Filtered	Filtered	Filtered	5247.43	Filtered	Filtered	Filtered	786598	637091	900130	592666	102895	98951.2	265875	167500	151054	85706.5	189260	98117.2	Filtered	Filtered	Filtered	Filtered	Filtered	Filtered	Filtered	Filtered	18858.8	1547.79	12651.2	13471.6	1.05269e+06	50520	1139742	465936	115282	125360	40043.8	15426.2	77672.6	61357.2
O75618	DEDD	Death effector domain-containing protein	DEDD_HUMAN	Filtered	Filtered	Filtered	Filtered	Filtered	Filtered	Filtered	Filtered	Filtered	Filtered	Filtered	Filtered	Filtered	Filtered	Filtered	Filtered	2274.82	2270.27	8571.29	NaN	Filtered	Filtered	Filtered	NaN	NaN	NaN	Filtered	Filtered	NaN	NaN	Filtered	Filtered	Filtered	Filtered	Filtered	Filtered	Filtered	Filtered	Filtered	Filtered	Filtered	Filtered	Filtered	Filtered	Filtered	NaN
O75629	CREG1	Protein CREG1	CREG1_HUMAN	333867	153870	81055.1	Filtered	34356.8	Filtered	28317	Filtered	28012.5	42735.4	62265.6	73840.5	29069	44246.8	26218.2	111086	Filtered	Filtered	Filtered	6411.78	Filtered	Filtered	Filtered	Filtered	93711.3	143897	Filtered	108239	21860.5	Filtered	Filtered	Filtered	101777	89685.8	Filtered	71498.5	116265	Filtered	Filtered	31877.8	28129.8	Filtered	Filtered	6718.13	19309	Filtered
O75635	SERPINB7	Serpin B7	SPB7_HUMAN	Filtered	Filtered	Filtered	Filtered	Filtered	Filtered	15544.2	Filtered	278891	508617	156814	96595.2	Filtered	49000.8	Filtered	Filtered	Filtered	Filtered	Filtered	Filtered	Filtered	Filtered	Filtered	Filtered	Filtered	Filtered	Filtered	Filtered	Filtered	23835.6	Filtered	Filtered	243416	456281	9217.18	502834	Filtered	Filtered	Filtered	42529.2	Filtered	21391.1	Filtered	Filtered	Filtered	12499.5
O75643	SNRNP200	U5 small nuclear ribonucleoprotein 200 kDa helicase	U520_HUMAN	351541	413764	457179	403704	1172455	977822	1.04209e+06	1054150	195242	222480	93031	15605	883629	677658	765152	452056	2.71613e+06	2.91118e+06	5.4772e+06	2603221	1.59719e+06	1.21035e+06	1589701	899477	532258	490072	638048	413450	459320	722802	632152	631090	265026	439729	310294	156503	459295	84675	418099	295703	2547798	3.22247e+06	1.19454e+06	667944	2.02355e+06	2.29852e+06
O75648	TRMU	Mitochondrial tRNA-specific 2-thiouridylase 1	MTU1_HUMAN	Filtered	Filtered	Filtered	Filtered	Filtered	Filtered	Filtered	Filtered	Filtered	Filtered	Filtered	Filtered	476212	439736	645190	617681	22233.5	13951.1	61754.4	23510.3	Filtered	Filtered	Filtered	Filtered	Filtered	Filtered	Filtered	Filtered	Filtered	Filtered	6742.42	Filtered	Filtered	Filtered	3953.83	2771.68	634189	48496.2	371536	424139	95880.4	130081	33043.9	29421.8	Filtered	9541.78
O75663	TIPRL	TIP41-like protein	TIPRL_HUMAN	348186	315217	461340	366744	133362	160175	300075	202255	35039.9	179206	295779	92976.1	112274	143887	34323.8	66957.7	144047	151663	161001	51155.1	70814.1	52738.5	132157	30361.9	290281	204434	384658	414459	144438	174437	183316	207951	126372	109849	28657.2	24627.8	121928	Filtered	155762	86244.6	140150	179100	211489	102829	48345	82136.1
O75665	OFD1	Oral-facial-digital syndrome 1 protein	OFD1_HUMAN	Filtered	32555.8	Filtered	Filtered	Filtered	Filtered	Filtered	Filtered	Filtered	Filtered	Filtered	Filtered	Filtered	Filtered	Filtered	Filtered	Filtered	Filtered	Filtered	Filtered	Filtered	Filtered	9708.59	Filtered	22145.1	24395.8	Filtered	Filtered	Filtered	Filtered	Filtered	Filtered	Filtered	Filtered	Filtered	Filtered	Filtered	Filtered	Filtered	Filtered	Filtered	Filtered	Filtered	Filtered	17681.2	10590.8
O75676	RPS6KA4	Ribosomal protein S6 kinase alpha-4	KS6A4_HUMAN	298887	249426	222685	231541	378450	381266	281674	417550	13845.8	8530.16	Filtered	Filtered	16456.5	16277.6	6570.26	2927.48	36549.2	35206.7	56818.7	29019.7	22102.4	37874.6	25082.5	Filtered	294135	258289	216167	316958	20941.7	62055.5	38714	36982.6	14178.3	6174.15	5632.05	4166.9	Filtered	Filtered	Filtered	2765.89	6666.58	7703.84	7287.97	917603	Filtered	26045.5
O75683	SURF6	Surfeit locus protein 6	SURF6_HUMAN	Filtered	Filtered	Filtered	Filtered	Filtered	Filtered	Filtered	Filtered	Filtered	Filtered	Filtered	Filtered	118103	Filtered	Filtered	Filtered	8847.73	42526.2	33029.2	6539.73	76762	65398.4	181849	177827	Filtered	Filtered	Filtered	Filtered	Filtered	Filtered	14654.6	17803.8	Filtered	Filtered	Filtered	Filtered	Filtered	Filtered	6464.68	19061	Filtered	21344.4	18843.1	25278.1	112964	191724
O75691	UTP20	Small subunit processome component 20 homolog	UTP20_HUMAN	Filtered	Filtered	Filtered	Filtered	Filtered	Filtered	Filtered	Filtered	Filtered	1935.18	Filtered	Filtered	57713.8	Filtered	40731.1	Filtered	284608	392897	740144	702819	226805	184542	456613	450135	29447.4	Filtered	Filtered	34466.1	10131.9	3844.48	Filtered	21613.7	10611.8	17093.3	28598.1	9815.5	148811	25593.6	151492	156272	701820	1.07682e+06	172396	234610	343035	382592
O75694	NUP155	Nuclear pore complex protein Nup155	NU155_HUMAN	47998.4	147641	123493	86200.6	199465	145540	120496	192231	71464.4	84927.6	32753.3	15861.9	429735	329724	432494	454754	152381	329386	795355	862136	779625	474015	749910	995090	148407	116715	48243.5	50931.1	220463	321669	199251	222488	189281	335652	173585	152506	725906	100020	526573	382649	494848	574274	92774.5	81504.8	522011	287874
O75695	RP2	Protein XRP2	XRP2_HUMAN	Filtered	19184	29868.9	Filtered	39010.4	20059.7	27386.7	42890.5	78948.1	57938.5	37259.7	Filtered	909591	796232	1.56921e+06	1.09893e+06	Filtered	Filtered	Filtered	Filtered	66755.5	54038	147051	144719	16319.9	Filtered	Filtered	Filtered	56229.2	45277.9	41220.3	40148.5	58617.6	73592.4	45616.3	70050.2	971928	142158	1.45567e+06	910758	9608.67	26079.5	Filtered	4496.56	78936.5	106987
O75712	GJB3	Gap junction beta-3 protein	CXB3_HUMAN	Filtered	8498.98	Filtered	Filtered	8921.75	Filtered	Filtered	Filtered	Filtered	Filtered	1690.24	Filtered	Filtered	Filtered	6455.99	Filtered	Filtered	Filtered	Filtered	Filtered	Filtered	Filtered	2315.53	Filtered	Filtered	Filtered	Filtered	Filtered	Filtered	Filtered	Filtered	Filtered	6461.65	Filtered	Filtered	Filtered	47489.7	955.39	Filtered	12937	Filtered	4787.33	Filtered	Filtered	15937.4	10262.1
O75716	STK16	Serine/threonine-protein kinase 16	STK16_HUMAN	Filtered	Filtered	Filtered	Filtered	Filtered	Filtered	Filtered	Filtered	Filtered	Filtered	Filtered	Filtered	Filtered	2715.54	Filtered	Filtered	Filtered	Filtered	Filtered	Filtered	Filtered	Filtered	Filtered	Filtered	Filtered	Filtered	Filtered	Filtered	Filtered	Filtered	Filtered	Filtered	Filtered	Filtered	Filtered	Filtered	4789.48	Filtered	Filtered	Filtered	Filtered	Filtered	Filtered	Filtered	Filtered	Filtered
O75717	WDHD1	WD repeat and HMG-box DNA-binding protein 1	WDHD1_HUMAN	88145.1	92462.9	94433.4	79163	209455	192367	276121	326959	30665.7	49056.4	31356.4	5417.82	19994.4	9880.69	22803.9	58646.8	6577.21	13041.6	65639.4	37502.4	Filtered	Filtered	Filtered	Filtered	60360.4	45748.3	19006.1	84826.4	45253	93720.7	31043	36687.2	Filtered	24874	Filtered	14063.9	Filtered	Filtered	Filtered	Filtered	4678.51	Filtered	Filtered	Filtered	Filtered	Filtered
O75718	CRTAP	Cartilage-associated protein	CRTAP_HUMAN	269588	Filtered	3608.57	Filtered	6992.42	5609.67	8074.8	5974.3	857116	939224	609805	156861	109902	80383.9	116124	59338.8	28841.8	28560.6	70125.1	38250.6	6350.09	35474.2	26669.2	58299	Filtered	Filtered	Filtered	Filtered	6537.99	27025.7	37875.4	42944.5	771935	924770	1.12365e+06	488032	119821	1023.81	100489	47567.1	40575.8	58244.8	17014.4	12010.4	15490	31742.4
O75746	SLC25A12	Calcium-binding mitochondrial carrier protein Aralar1	CMC1_HUMAN	Filtered	Filtered	572605	Filtered	Filtered	Filtered	Filtered	Filtered	Filtered	1384.32	Filtered	Filtered	1.12277e+06	803959	1.57771e+06	1.38432e+06	14183.7	9227.17	10142.6	45278.5	18451.4	25925.2	33287.6	30403.4	Filtered	24378	Filtered	Filtered	Filtered	1784.98	Filtered	Filtered	Filtered	Filtered	Filtered	Filtered	1.3521e+06	104890	1.33084e+06	699360	25532.4	18465.8	Filtered	6696.13	Filtered	Filtered
O75752	B3GALNT1	UDP-GalNAc:beta-1,3-N-acetylgalactosaminyltransferase 1	B3GL1_HUMAN	Filtered	Filtered	Filtered	Filtered	Filtered	Filtered	Filtered	Filtered	7656.67	Filtered	Filtered	Filtered	75679.8	73086.8	33218.4	55669	Filtered	Filtered	Filtered	Filtered	Filtered	Filtered	Filtered	Filtered	Filtered	Filtered	Filtered	Filtered	Filtered	Filtered	Filtered	Filtered	Filtered	Filtered	Filtered	Filtered	33073	1948.41	27334.2	Filtered	Filtered	Filtered	Filtered	Filtered	Filtered	Filtered
O75781	PALM	Paralemmin-1	PALM_HUMAN	Filtered	Filtered	Filtered	Filtered	Filtered	15649.8	Filtered	Filtered	22674.2	11339.5	Filtered	Filtered	249243	197938	197040	162429	7866.17	7550.08	Filtered	Filtered	35973.5	22713	81294.8	36972.3	Filtered	Filtered	Filtered	Filtered	11408.2	Filtered	Filtered	Filtered	17527.9	18239.8	Filtered	Filtered	327773	Filtered	204296	72360.4	31626.4	21996.8	Filtered	Filtered	35706.1	89924.2
O75792	RNASEH2A	Ribonuclease H2 subunit A	RNH2A_HUMAN	348388	308219	141532	305081	158267	296543	279396	322038	24649.1	18657.3	10710.8	Filtered	20420.4	Filtered	Filtered	Filtered	10601.5	14245.7	15384.5	Filtered	9495.08	Filtered	Filtered	Filtered	231142	194348	Filtered	318387	106792	210271	Filtered	140101	Filtered	Filtered	14523.3	15896.1	Filtered	Filtered	Filtered	Filtered	10266.6	Filtered	Filtered	Filtered	7578.77	Filtered
O75794	CDC123	Cell division cycle protein 123 homolog	CD123_HUMAN	671732	737046	589202	670502	18863.2	38306.6	99204.3	45512.3	86339.5	62053	93899.1	24049	47966.3	57029.9	57634.4	32046.6	64516.1	62152.5	50561.7	7456.57	20343.1	42779.6	54973.9	18304.2	537062	550261	Filtered	486765	37302.5	67889.4	63625.6	48327.5	34128	40489.8	95850.9	49453.1	44861.4	Filtered	63501.3	43929.5	71218.9	71589.7	83940	45773.4	57671.5	51193.2
O75817	POP7	Ribonuclease P protein subunit p20	POP7_HUMAN	169974	67910.8	32337.2	52820.7	132371	114879	95045.3	83017.8	Filtered	20966	Filtered	Filtered	53137.9	Filtered	115862	147081	62466.9	92456.2	233072	372028	213959	93984.1	171174	100843	111883	65098.4	Filtered	Filtered	84447.1	108754	Filtered	87389.4	53608.2	43112.9	Filtered	Filtered	63544.4	Filtered	Filtered	101679	134428	120089	Filtered	20979.6	160384	133615
O75818	RPP40	Ribonuclease P protein subunit p40	RPP40_HUMAN	108582	111663	100665	27156.9	126553	88668.9	60116	99435.6	Filtered	Filtered	Filtered	Filtered	58801.8	40553.6	44176.2	57474.2	56796.1	70423.2	162422	208604	74106.2	35256.2	58865.6	39157.4	28810	97773.7	36174.8	104731	84677.6	104428	46140.6	97670.8	5112.62	42738.5	28711	3640.98	63663.8	Filtered	3135.96	44259.7	77356.4	154727	7029.7	39613.4	89871.4	84285.4
O75820	ZNF189	Zinc finger protein 189	ZN189_HUMAN	Filtered	Filtered	Filtered	Filtered	Filtered	Filtered	Filtered	Filtered	Filtered	Filtered	Filtered	Filtered	Filtered	Filtered	Filtered	Filtered	16595.8	Filtered	Filtered	27168.5	Filtered	2704.09	Filtered	4493.01	Filtered	Filtered	Filtered	Filtered	5442.96	Filtered	Filtered	7902.14	Filtered	Filtered	Filtered	Filtered	Filtered	Filtered	Filtered	Filtered	Filtered	Filtered	Filtered	Filtered	Filtered	Filtered
O75821	EIF3G	Eukaryotic translation initiation factor 3 subunit G	EIF3G_HUMAN	1350258	1405537	1.46731e+06	742887	1584920	1.4501e+06	1121265	1.31738e+06	140576	181070	74056.7	25776.3	506651	397154	502736	349876	489492	549968	1.20134e+06	699324	389814	294753	259934	123007	1.58201e+06	1.47251e+06	1.55711e+06	932416	738397	1185599	1041675	864528	156845	210570	209250	93114.4	324411	11326	517627	168474	69730.8	139490	104159	53599.6	228990	268925
O75822	EIF3J	Eukaryotic translation initiation factor 3 subunit J	EIF3J_HUMAN	559810	515396	570596	460180	374568	382262	365312	246511	29378.8	38535.7	31437.5	7115.41	52794.1	47242.7	45741.6	48280.6	34568.7	55848.7	95936.2	44233.7	10830.9	Filtered	3985.29	Filtered	725151	957772	922599	536116	177078	319990	260385	221310	39533.4	44628.6	39207.2	18615.8	24590.9	Filtered	71993.9	20944.9	Filtered	10359.7	60233.1	24842.8	Filtered	Filtered
O75832	PSMD10	26S proteasome non-ATPase regulatory subunit 10	PSD10_HUMAN	152991	163325	317585	224634	9193.56	Filtered	2891.57	Filtered	6848.59	11123.3	12210.5	Filtered	Filtered	4509.5	5952	Filtered	5779.63	Filtered	Filtered	Filtered	Filtered	4622.63	4440.11	Filtered	185247	195627	277637	123221	9928.78	12771.3	Filtered	20007.1	16126.3	Filtered	15986.4	3964.15	5893.44	Filtered	Filtered	Filtered	Filtered	4197.23	6671.28	3319.08	Filtered	4060.95
O75843	AP1G2	AP-1 complex subunit gamma-like 2	AP1G2_HUMAN	134265	52671.9	150676	170763	51094.2	21422.5	35960.6	76096	Filtered	Filtered	Filtered	Filtered	421514	Filtered	Filtered	Filtered	Filtered	Filtered	Filtered	4418.86	Filtered	5283.49	17615.1	8131.28	55551.2	57475.8	Filtered	33867.7	5842.54	12055.3	Filtered	13923.6	Filtered	Filtered	Filtered	Filtered	677771	Filtered	Filtered	Filtered	Filtered	Filtered	Filtered	Filtered	11611.5	8483.92
O75844	ZMPSTE24	CAAX prenyl protease 1 homolog	FACE1_HUMAN	Filtered	Filtered	Filtered	Filtered	Filtered	14475.3	Filtered	Filtered	Filtered	1998.28	Filtered	Filtered	347930	280596	685919	259230	Filtered	Filtered	Filtered	Filtered	Filtered	Filtered	Filtered	7520.3	28157.1	47126.9	Filtered	Filtered	18847.4	34334.9	8472.11	2176.54	43061.6	45060.8	50730.1	28393.2	351097	78541.5	591302	144523	21362.7	5746.07	9316.32	1634.88	Filtered	Filtered
O75864	PPP1R37	Protein phosphatase 1 regulatory subunit 37	PPR37_HUMAN	Filtered	3266.12	18560.6	Filtered	101648	48237.5	32103.3	102839	14001	Filtered	Filtered	Filtered	120823	Filtered	Filtered	Filtered	Filtered	26880.8	24001.2	Filtered	87816.4	Filtered	Filtered	Filtered	25250.8	Filtered	Filtered	39616.5	17675.5	51056.1	Filtered	44776.3	Filtered	4335.64	Filtered	Filtered	Filtered	Filtered	Filtered	Filtered	13291.4	Filtered	Filtered	Filtered	Filtered	Filtered
O75865	TRAPPC6A	Trafficking protein particle complex subunit 6A	TPC6A_HUMAN	Filtered	Filtered	Filtered	Filtered	23887.6	15280	11900.9	15234.7	Filtered	Filtered	7877.28	Filtered	Filtered	Filtered	Filtered	Filtered	Filtered	Filtered	Filtered	Filtered	Filtered	Filtered	Filtered	Filtered	Filtered	Filtered	Filtered	Filtered	Filtered	Filtered	Filtered	Filtered	Filtered	Filtered	Filtered	Filtered	Filtered	Filtered	Filtered	Filtered	Filtered	Filtered	Filtered	Filtered	Filtered	Filtered
O75874	IDH1	Isocitrate dehydrogenase [NADP] cytoplasmic	IDHC_HUMAN	1.01222e+06	1.08392e+06	2099892	2.77999e+06	49659.8	59510.2	119206	94784.7	82752.8	124097	165378	57071.8	71518.2	86654.4	99588.5	53285.5	79679.3	89349.4	85872	33949.7	53603.4	58480.9	89230.7	43089.8	1.19943e+06	1.22845e+06	980588	1.51975e+06	72394.5	97045.6	110884	101793	93557.9	112523	155575	86144.7	81158.3	Filtered	5848.08	77516	94161	86580	95160.7	64378.1	76650.4	85115.5
O75879	GATB	Glutamyl-tRNA(Gln) amidotransferase subunit B, mitochondrial	GATB_HUMAN	Filtered	Filtered	Filtered	Filtered	Filtered	Filtered	Filtered	Filtered	Filtered	Filtered	Filtered	Filtered	269348	245107	414797	287942	Filtered	Filtered	Filtered	Filtered	Filtered	Filtered	51476.2	Filtered	Filtered	Filtered	Filtered	Filtered	Filtered	Filtered	Filtered	Filtered	Filtered	Filtered	Filtered	Filtered	277467	62619.5	388511	158708	Filtered	Filtered	Filtered	Filtered	Filtered	Filtered
O75880	SCO1	Protein SCO1 homolog, mitochondrial	SCO1_HUMAN	Filtered	Filtered	Filtered	Filtered	Filtered	Filtered	Filtered	Filtered	Filtered	Filtered	Filtered	Filtered	67540.2	65453	117234	80891.4	Filtered	Filtered	15224.4	7609.64	12000.2	Filtered	11734.3	Filtered	Filtered	Filtered	Filtered	Filtered	Filtered	Filtered	Filtered	Filtered	10422.5	Filtered	Filtered	Filtered	86006.9	9380.2	137784	67020.1	Filtered	Filtered	Filtered	Filtered	Filtered	Filtered
O75882	ATRN	Attractin	ATRN_HUMAN	Filtered	Filtered	Filtered	Filtered	Filtered	Filtered	Filtered	Filtered	Filtered	19491	9479.27	Filtered	112620	91522.9	146232	125081	Filtered	Filtered	Filtered	Filtered	7311.01	Filtered	1.29209e+06	16552.7	Filtered	Filtered	Filtered	Filtered	Filtered	Filtered	Filtered	3206.03	24734.7	35685.9	32394.2	16672	148269	51040.1	98168.9	66063.2	Filtered	Filtered	Filtered	Filtered	7507.03	13028.2
O75884	RBBP9	Putative hydrolase RBBP9	RBBP9_HUMAN	106006	115923	101743	58914.5	Filtered	Filtered	Filtered	Filtered	Filtered	Filtered	Filtered	Filtered	Filtered	Filtered	Filtered	Filtered	Filtered	Filtered	Filtered	Filtered	Filtered	Filtered	Filtered	Filtered	71990.6	63709.9	85392.2	65027.9	Filtered	Filtered	Filtered	Filtered	Filtered	Filtered	Filtered	Filtered	Filtered	Filtered	Filtered	Filtered	Filtered	Filtered	Filtered	Filtered	Filtered	Filtered
O75886	STAM2	Signal transducing adapter molecule 2	STAM2_HUMAN	756872	657370	789360	498541	322485	284957	233937	356257	103537	137332	53746.2	26532	243393	250951	238342	426073	Filtered	Filtered	Filtered	Filtered	11432.9	12091.8	7217.68	7430.1	691312	728427	847650	365848	100776	166366	75199.6	78280.3	81727.3	89050.9	39710.8	55508.5	112305	Filtered	23886.8	20528.1	1069.39	Filtered	NaN	NaN	18301	31119.5
O75907	DGAT1	Diacylglycerol O-acyltransferase 1	DGAT1_HUMAN	Filtered	Filtered	Filtered	Filtered	Filtered	Filtered	Filtered	Filtered	Filtered	Filtered	Filtered	Filtered	115409	72042.3	67032.2	28481.7	Filtered	Filtered	Filtered	9876.21	38720.2	18174.8	6247.74	Filtered	Filtered	Filtered	Filtered	Filtered	Filtered	Filtered	Filtered	Filtered	Filtered	Filtered	Filtered	Filtered	146205	3698.09	67122.1	37240	Filtered	Filtered	Filtered	Filtered	Filtered	Filtered
O75909	CCNK	Cyclin-K	CCNK_HUMAN	Filtered	Filtered	Filtered	Filtered	33655.4	25737.9	Filtered	207691	Filtered	Filtered	Filtered	Filtered	158933	136962	117401	57340.9	87757.5	75314.4	338052	175899	95419.6	41550.2	95245.4	50655.4	1005.28	9985.6	Filtered	Filtered	40201.5	97021.3	85583.4	29000.2	17509.5	11231.5	53995.6	6501.5	Filtered	Filtered	43273.6	10848.6	83757.5	118719	21376.3	10562.9	191775	219761
O75912;Q13574	DGKI;DGKZ	Diacylglycerol kinase iota;Diacylglycerol kinase zeta	DGKI_HUMAN;DGKZ_HUMAN	Filtered	517706	Filtered	Filtered	Filtered	Filtered	Filtered	Filtered	Filtered	Filtered	Filtered	Filtered	Filtered	Filtered	Filtered	Filtered	Filtered	Filtered	Filtered	13158.1	Filtered	Filtered	Filtered	Filtered	603720	510746	153144	Filtered	Filtered	Filtered	Filtered	Filtered	Filtered	Filtered	Filtered	Filtered	Filtered	Filtered	Filtered	Filtered	Filtered	Filtered	Filtered	Filtered	Filtered	Filtered
O75915	ARL6IP5	PRA1 family protein 3	PRAF3_HUMAN	28299.8	Filtered	37656.3	Filtered	Filtered	15177.9	12605	25362.2	353844	322708	122994	40547.6	1.04737e+06	591493	779479	777869	71704.4	92119.2	303709	453903	312459	155149	389194	315362	34746.5	29120.5	Filtered	Filtered	29798.9	41626.2	Filtered	36099.8	287930	486301	318807	218831	759598	9116.66	12479.5	826379	37026.5	46948.6	Filtered	4268.87	Filtered	Filtered
O75923	DYSF	Dysferlin	DYSF_HUMAN	Filtered	129606	Filtered	Filtered	Filtered	4836.08	Filtered	Filtered	7970.86	Filtered	Filtered	Filtered	610053	437396	553580	584133	182072	192957	359111	87891.2	53631.2	29350.7	77177.8	52363.7	Filtered	Filtered	Filtered	Filtered	Filtered	Filtered	Filtered	Filtered	25840.1	30883.3	167795	26415.4	513420	22750	378105	294619	169684	132033	Filtered	147295	63341.4	40122.3
O75925	PIAS1	E3 SUMO-protein ligase PIAS1	PIAS1_HUMAN	Filtered	Filtered	Filtered	Filtered	83191.8	58384.7	71171	80447.3	Filtered	Filtered	Filtered	Filtered	16325.6	Filtered	19940.2	17147	11704.2	19993.8	7436.12	58780.8	30099.8	24967.7	Filtered	10521.4	Filtered	Filtered	Filtered	Filtered	29207.1	52136.5	9021.5	42750.3	4806.89	28942.8	6785.14	19886.4	Filtered	Filtered	Filtered	7186.97	33948.6	22987.8	Filtered	Filtered	26276.9	15322.9
O75928	PIAS2	E3 SUMO-protein ligase PIAS2	PIAS2_HUMAN	8870.81	Filtered	Filtered	Filtered	268829	143386	234050	217837	Filtered	Filtered	Filtered	Filtered	NaN	NaN	Filtered	Filtered	6150.18	8953.62	NaN	24230.7	NaN	NaN	NaN	NaN	Filtered	Filtered	Filtered	Filtered	55568.6	80401.5	NaN	115260	NaN	NaN	NaN	Filtered	NaN	Filtered	Filtered	Filtered	15711.6	13262.3	NaN	14397.3	NaN	NaN
O75934	BCAS2	Pre-mRNA-splicing factor SPF27	SPF27_HUMAN	144344	146837	169715	45736.1	189474	216032	180557	67240.4	54555.2	47301.9	46602.4	4737.97	185046	151980	141377	72958.7	203477	167855	855400	468245	405261	174935	254447	152165	215976	178507	188547	83608.2	126127	244517	111500	98163.6	227081	241929	267143	61973.2	180535	Filtered	167531	74682	227585	379901	252818	66310.6	354161	378678
O75935	DCTN3	Dynactin subunit 3	DCTN3_HUMAN	519148	688370	711338	523031	363280	573742	708269	587407	85903.7	108801	189175	41487.2	139868	126512	188658	86948.8	124842	117021	299804	113534	49897.4	40765.4	82003.4	9462.23	504754	475939	662428	518652	268860	395871	432976	388665	98783.8	131822	145739	62597.3	198731	2714.25	252272	76441.4	112470	128206	135784	46381.8	52461.5	65713
O75937	DNAJC8	DnaJ homolog subfamily C member 8	DNJC8_HUMAN	40099.4	29404.9	Filtered	Filtered	837391	1.05595e+06	855999	357327	166176	210664	274626	74742.4	157155	188993	183419	71186.5	179684	164559	174464	69425.3	90846.6	63810.2	108958	46397.7	95027.5	106551	34865.4	Filtered	328418	454014	340266	145166	122061	162421	183715	75743	115407	Filtered	131228	63888.3	164005	182671	172994	77904.5	77760	73333
O75940	SMNDC1	Survival of motor neuron-related-splicing factor 30	SPF30_HUMAN	Filtered	Filtered	Filtered	6501.82	17224.5	40664.7	31630.6	32512.2	5747.23	Filtered	Filtered	6074.88	Filtered	Filtered	Filtered	Filtered	Filtered	6181.73	11444.2	17169	Filtered	11235.9	21020.9	14370.2	Filtered	Filtered	Filtered	Filtered	3685.59	4769.5	Filtered	20598.1	Filtered	Filtered	Filtered	5330.8	Filtered	Filtered	Filtered	19436.3	16472.6	22370.1	Filtered	11439	18149.2	9335.03
O75943	RAD17	Cell cycle checkpoint protein RAD17	RAD17_HUMAN	128408	104562	93233.6	75062.3	161914	142156	90073.5	151802	Filtered	Filtered	Filtered	Filtered	18626.2	Filtered	8371.43	Filtered	Filtered	Filtered	10142.7	50301.5	24219.5	14047	10999.9	Filtered	151021	130965	18248.4	Filtered	Filtered	42227.7	Filtered	16675.7	Filtered	Filtered	Filtered	Filtered	Filtered	Filtered	Filtered	Filtered	Filtered	Filtered	Filtered	Filtered	Filtered	Filtered
O75947	ATP5PD	ATP synthase subunit d, mitochondrial	ATP5H_HUMAN	Filtered	Filtered	Filtered	Filtered	Filtered	Filtered	Filtered	Filtered	Filtered	Filtered	Filtered	Filtered	3.36034e+06	2.68594e+06	4871577	3.83516e+06	19408.7	20164.6	55174.1	44091.9	196611	143285	241140	131068	Filtered	Filtered	Filtered	Filtered	Filtered	Filtered	Filtered	Filtered	Filtered	9206.6	14135.6	6149.3	3.27976e+06	99176	4726917	1.61349e+06	83763.2	93619.3	24511.2	10341.7	153986	146828
O75953	DNAJB5	DnaJ homolog subfamily B member 5	DNJB5_HUMAN	230106	173843	158532	186060	109518	97466.5	52357.6	91672.4	5783.89	8332.44	Filtered	Filtered	364259	284501	386119	206312	25218.3	34095.8	50420.4	78387.9	82635.3	53006.6	76859.1	52935.4	28192.6	61913.2	19230.8	69774.2	60323.9	89006.2	7650.63	60679.4	37117.7	8264.96	11603.9	Filtered	34155.8	Filtered	371434	17044	45628.1	56890.1	7731.17	10245	66749.5	70555
O75954	TSPAN9	Tetraspanin-9	TSN9_HUMAN	Filtered	Filtered	Filtered	Filtered	Filtered	Filtered	Filtered	5307.48	Filtered	Filtered	Filtered	Filtered	126327	96531.3	112659	44355.3	Filtered	Filtered	Filtered	Filtered	9802.67	Filtered	107399	4539.88	Filtered	Filtered	Filtered	Filtered	Filtered	Filtered	Filtered	12759.2	7107.84	Filtered	Filtered	10504.8	125027	Filtered	102619	54778.5	Filtered	Filtered	Filtered	Filtered	12229.6	5920.81
O75955	FLOT1	Flotillin-1	FLOT1_HUMAN	4703.67	Filtered	66191.2	22844.7	45593.3	21811.7	4385.97	39921.5	44556.3	40875.1	25465.2	1282.03	75530.8	61207.8	101242	61880.8	6012.79	19993.6	Filtered	Filtered	636041	435025	1.1278e+06	963701	Filtered	Filtered	Filtered	Filtered	16822.2	36592	Filtered	70044.4	47550.5	54067.6	50413	30329.8	217943	11541.1	214741	124075	30508	36635.8	4257.48	3094.43	1.16058e+06	1.33811e+06
O75962	TRIO	Triple functional domain protein	TRIO_HUMAN	363472	377720	501153	472050	233532	137425	120832	157856	30479.5	27892.1	35280.1	Filtered	59081.2	43063.9	59982.8	57406.4	58510.8	56625.1	101370	105464	92284.1	59605.2	103304	110734	415552	315550	151746	557029	37059.4	62619.2	272066	62762.6	12421.9	42289.1	72516.6	33701.8	31705.4	Filtered	NaN	52720.6	60693.4	67642.8	Filtered	30174.8	99907.4	108333
O75964	ATP5MG	ATP synthase subunit g, mitochondrial	ATP5L_HUMAN	Filtered	Filtered	Filtered	Filtered	Filtered	Filtered	Filtered	Filtered	4106.34	8412.82	23223.9	7705.16	3.08155e+06	2.47651e+06	3.73318e+06	3.71141e+06	516038	82455.9	200319	215284	95930.3	80623.4	104005	205026	Filtered	Filtered	Filtered	Filtered	Filtered	Filtered	Filtered	Filtered	Filtered	7667.59	13944.2	42579.6	3.17725e+06	837858	1.178e+06	2.44655e+06	251390	410597	73974.3	45478	654656	315884
O75973	C1QL1	C1q-related factor	C1QRF_HUMAN	Filtered	Filtered	Filtered	Filtered	Filtered	Filtered	Filtered	Filtered	Filtered	Filtered	2378.15	920.92	9066.53	Filtered	4947.24	2495.33	Filtered	Filtered	Filtered	Filtered	Filtered	Filtered	1603.87	Filtered	Filtered	Filtered	Filtered	Filtered	Filtered	Filtered	Filtered	Filtered	Filtered	Filtered	Filtered	Filtered	8755.6	Filtered	Filtered	1976.11	Filtered	Filtered	Filtered	Filtered	Filtered	Filtered
O75976	CPD	Carboxypeptidase D	CBPD_HUMAN	9106.23	39008	11183.9	8925.47	53840	7285.35	10144.7	96137.2	34065.9	33277.9	26609.6	24702.9	594071	475900	1.03118e+06	967118	284477	349682	Filtered	13581	27416.2	132406	98732.5	74549.1	15200.1	27047	Filtered	12721.5	28878	38574.5	12517.9	42310.4	48571	65769.7	137996	43766.2	507260	62736.5	669649	516886	10393.5	8213.61	Filtered	2268.12	353553	25385.7
O76003	GLRX3	Glutaredoxin-3	GLRX3_HUMAN	3.09874e+06	4.10763e+06	5426413	2151071	96383.8	135766	138893	73041	102486	166795	110126	46356	90515.9	123698	69394.1	40867.6	61194.7	47164.6	44844.5	10017.7	52355.9	34252.8	103800	6977.65	2.97147e+06	3.41824e+06	2.28148e+06	3.57161e+06	108933	173489	60864.7	93863.4	98521.7	110054	164025	106654	165814	Filtered	196985	102960	82824.9	69635.6	41088.5	64159.4	111455	97633.4
O76021	RSL1D1	Ribosomal L1 domain-containing protein 1	RL1D1_HUMAN	82872.1	52362.3	159953	70993	106512	96389.6	99996.5	84512.2	59852.6	54165.6	35776	20128	149752	89963.4	406690	109518	3.06748e+06	2.9909e+06	6682187	4.14672e+06	2.14674e+06	1.60366e+06	2.63052e+06	3.42864e+06	48616.7	67656.9	37589.1	23004.1	141061	221348	84468.6	222921	72691.6	103884	43253.8	74664.7	539536	98764.5	172981	829477	5164800	6.95681e+06	2363026	5076556	8646522	5056068
O76024	WFS1	Wolframin	WFS1_HUMAN	Filtered	Filtered	Filtered	Filtered	Filtered	7986.15	Filtered	Filtered	25172.3	17940.8	2858.18	Filtered	506504	435897	513516	537511	62494.5	77385.6	194677	205365	156050	108242	140589	154164	Filtered	5174.66	Filtered	Filtered	30030.2	1262.58	Filtered	981.199	30313.3	56314.9	16238.2	74715.3	661946	131276	958448	380694	24606.4	21452.1	Filtered	13653.1	77155.8	48353.1
O76031	CLPX	ATP-dependent Clp protease ATP-binding subunit clpX-like, mitochondrial	CLPX_HUMAN	Filtered	Filtered	Filtered	Filtered	3262.32	37208.4	32924.5	20081.5	100060	71301.3	27487.8	Filtered	3.30102e+06	2.51659e+06	3.21602e+06	3315294	199681	176959	385334	387786	121579	67535.9	143426	106002	Filtered	Filtered	Filtered	Filtered	55199.1	73862.5	Filtered	43077.3	168557	122732	173875	108616	3801106	300692	1.47116e+06	2.18389e+06	101213	150338	11896.6	59465.1	99002.2	110599
O76038	SCGN	Secretagogin	SEGN_HUMAN	581389	593033	631969	624967	43511.1	42553.1	Filtered	62947.6	36478.5	Filtered	52724.7	33678.3	Filtered	Filtered	Filtered	Filtered	8276.92	Filtered	Filtered	11378.7	Filtered	Filtered	20275.4	Filtered	555703	848622	34687.6	695842	38561.2	52202	Filtered	45707.2	42199.7	45093.4	Filtered	50102.8	Filtered	Filtered	Filtered	Filtered	Filtered	Filtered	Filtered	Filtered	Filtered	Filtered
O76054	SEC14L2	SEC14-like protein 2	S14L2_HUMAN	99430.2	46314.5	151295	76271	Filtered	Filtered	25004.5	18367.7	Filtered	Filtered	31231.4	Filtered	Filtered	Filtered	Filtered	Filtered	21806.9	20899.8	22895.4	Filtered	Filtered	9378.48	15931.2	Filtered	28950.4	91725	72245.2	81902.3	Filtered	8779.67	Filtered	26739.9	21654.1	Filtered	Filtered	Filtered	Filtered	Filtered	Filtered	Filtered	Filtered	22406.9	26264.2	11252.7	Filtered	12199
O76070	SNCG	Gamma-synuclein	SYUG_HUMAN	159435	191453	197293	225153	Filtered	Filtered	15341.2	Filtered	166209	182455	119742	63394.8	15505	21777.8	Filtered	Filtered	Filtered	Filtered	Filtered	Filtered	Filtered	Filtered	Filtered	Filtered	212603	212463	185679	131285	8413.03	Filtered	Filtered	Filtered	328440	454635	88908.4	248247	Filtered	Filtered	Filtered	Filtered	Filtered	Filtered	Filtered	Filtered	Filtered	Filtered
O76071	CIAO1	Probable cytosolic iron-sulfur protein assembly protein CIAO1	CIAO1_HUMAN	56837.6	59379.4	104029	67995	Filtered	Filtered	Filtered	Filtered	Filtered	Filtered	Filtered	Filtered	Filtered	Filtered	Filtered	Filtered	Filtered	Filtered	Filtered	Filtered	Filtered	Filtered	Filtered	Filtered	44970.5	41975.5	Filtered	69551.5	Filtered	Filtered	Filtered	Filtered	13549	8944.28	Filtered	Filtered	Filtered	Filtered	Filtered	Filtered	Filtered	Filtered	Filtered	Filtered	Filtered	Filtered
O76074	PDE5A	cGMP-specific 3',5'-cyclic phosphodiesterase	PDE5A_HUMAN	8994.41	8224.3	12427.9	4512.64	Filtered	Filtered	Filtered	Filtered	Filtered	Filtered	Filtered	Filtered	Filtered	Filtered	Filtered	Filtered	Filtered	Filtered	Filtered	Filtered	Filtered	Filtered	Filtered	Filtered	8624.1	Filtered	8127.79	2863.26	Filtered	Filtered	Filtered	Filtered	Filtered	Filtered	Filtered	Filtered	Filtered	Filtered	Filtered	Filtered	Filtered	Filtered	Filtered	Filtered	Filtered	Filtered
O76082	SLC22A5	Solute carrier family 22 member 5	S22A5_HUMAN	Filtered	Filtered	Filtered	Filtered	Filtered	Filtered	Filtered	Filtered	Filtered	Filtered	Filtered	Filtered	15056.4	12519.2	16579.2	13735.6	Filtered	Filtered	Filtered	Filtered	Filtered	Filtered	Filtered	Filtered	Filtered	Filtered	Filtered	Filtered	Filtered	Filtered	Filtered	Filtered	Filtered	Filtered	Filtered	Filtered	21128.7	Filtered	23013.8	Filtered	Filtered	Filtered	Filtered	Filtered	Filtered	Filtered
O76094	SRP72	Signal recognition particle subunit SRP72	SRP72_HUMAN	988367	879735	999552	791503	1.50359e+06	1.27863e+06	1.10762e+06	1.50766e+06	645329	658470	259157	49893.6	243229	250109	318406	193409	103461	135233	219830	146446	239471	211223	289742	173367	1.21021e+06	1.04081e+06	1.24403e+06	712736	327362	650891	459312	413666	397539	531240	691917	330437	137442	Filtered	202581	75336.2	61039.4	85402.1	129526	40607.1	279556	186327
O76095	JTB	Protein JTB	JTB_HUMAN	Filtered	Filtered	Filtered	Filtered	Filtered	Filtered	Filtered	Filtered	Filtered	Filtered	Filtered	Filtered	28222	15674.6	43767.1	30424.7	Filtered	Filtered	Filtered	Filtered	Filtered	Filtered	Filtered	Filtered	Filtered	Filtered	Filtered	Filtered	Filtered	Filtered	Filtered	Filtered	Filtered	Filtered	Filtered	Filtered	20220.2	Filtered	60041.8	9902.82	Filtered	Filtered	Filtered	Filtered	Filtered	Filtered
O77932	DXO	Decapping and exoribonuclease protein	DXO_HUMAN	165721	221916	50125.3	95998.8	40431.2	51984.9	60405.9	29964.2	Filtered	33668.3	24382	Filtered	Filtered	16348.2	16149.3	Filtered	16576.5	15678.3	23745.1	Filtered	Filtered	Filtered	12744.6	Filtered	Filtered	Filtered	62547.8	Filtered	64171.4	36468.9	28168.8	28262	29146.1	Filtered	Filtered	Filtered	Filtered	Filtered	Filtered	Filtered	Filtered	18548	20469.7	7975.85	Filtered	Filtered
O94760	DDAH1	N(G),N(G)-dimethylarginine dimethylaminohydrolase 1	DDAH1_HUMAN	780320	736183	550022	579539	35659	33477.2	21665.3	27579.5	8377.97	15846.3	3667.82	4579.48	Filtered	Filtered	Filtered	10253.6	Filtered	Filtered	Filtered	Filtered	Filtered	Filtered	Filtered	Filtered	833049	841295	554547	789523	53929.3	111001	13086.2	27575.1	35381.3	52761.3	14923.8	17388.4	9801.97	Filtered	Filtered	48547.2	Filtered	Filtered	Filtered	Filtered	Filtered	Filtered
O94761	RECQL4	ATP-dependent DNA helicase Q4	RECQ4_HUMAN	149274	149897	118574	101438	39741.2	25128.2	51110.1	10123.3	Filtered	9266.24	17985.7	Filtered	10036.1	9644.8	33928	Filtered	30675	19975.4	18601	24930	5524.7	Filtered	4858.47	3216.31	119297	144996	101441	141723	Filtered	Filtered	Filtered	5972.06	Filtered	Filtered	Filtered	Filtered	Filtered	Filtered	Filtered	Filtered	Filtered	Filtered	Filtered	2519.86	Filtered	Filtered
O94762	RECQL5	ATP-dependent DNA helicase Q5	RECQ5_HUMAN	Filtered	Filtered	Filtered	16873.6	71588.6	71901.8	52299.4	34093.1	Filtered	Filtered	Filtered	Filtered	Filtered	Filtered	24708.8	6904.22	16252.2	37629.8	77452.5	39645.1	Filtered	4864.17	12067.4	22628.1	Filtered	Filtered	Filtered	Filtered	13855.8	31441.3	10538.1	10746	Filtered	Filtered	Filtered	Filtered	Filtered	Filtered	Filtered	6959.57	32539.1	48250.7	Filtered	25363.1	Filtered	Filtered
O94763	URI1	Unconventional prefoldin RPB5 interactor 1	RMP_HUMAN	495960	327488	260122	276014	369362	331248	249255	260397	22016.8	38654.3	15413.2	Filtered	45254.6	47080.9	29480.2	13410.5	48840.6	86679.2	31125.8	96974	50265.6	31248	20634.4	Filtered	513063	410253	133861	267018	117608	244055	155162	196863	59834.2	57608.7	24855	54675.5	15873.2	Filtered	Filtered	8597.66	10500.9	Filtered	Filtered	21056.3	44055.2	Filtered
O94766	B3GAT3	Galactosylgalactosylxylosylprotein 3-beta-glucuronosyltransferase 3	B3GA3_HUMAN	Filtered	7296.27	7027	5493.32	6462.24	Filtered	Filtered	9777.29	Filtered	31050.5	5904.71	Filtered	290744	216000	394583	277495	35886.7	56298	119137	165470	74733.5	69567.2	87305.7	52602.7	7988.45	Filtered	Filtered	Filtered	Filtered	Filtered	Filtered	5036.14	61266.1	43686.3	35344.8	30334.8	436966	Filtered	205000	225740	Filtered	2756.5	Filtered	Filtered	15930.9	4479.65
O94768	STK17B	Serine/threonine-protein kinase 17B	ST17B_HUMAN	22229	21531	21568	17618.3	Filtered	Filtered	Filtered	Filtered	Filtered	Filtered	Filtered	Filtered	Filtered	Filtered	Filtered	Filtered	Filtered	Filtered	Filtered	Filtered	Filtered	Filtered	Filtered	Filtered	29488	26802.5	Filtered	20508.7	Filtered	Filtered	Filtered	Filtered	Filtered	Filtered	Filtered	Filtered	Filtered	Filtered	Filtered	Filtered	Filtered	Filtered	Filtered	Filtered	Filtered	Filtered
O94776	MTA2	Metastasis-associated protein MTA2	MTA2_HUMAN	313030	101408	334636	205296	662475	645123	777348	640721	139064	91634.9	46219.3	Filtered	232479	185995	284254	227765	1.48346e+06	1.65436e+06	3.7899e+06	2087324	404346	322891	286590	154895	6795.99	94425.5	265114	Filtered	392504	495738	473082	402712	340929	521573	442757	167903	253256	21127.5	54972.4	199580	1.47057e+06	1.93501e+06	1.04354e+06	590081	515843	574364
O94782	USP1	Ubiquitin carboxyl-terminal hydrolase 1	UBP1_HUMAN	Filtered	Filtered	Filtered	Filtered	100290	106326	112339	148945	Filtered	Filtered	Filtered	Filtered	Filtered	Filtered	Filtered	Filtered	Filtered	28798.3	Filtered	1818.34	Filtered	Filtered	5858.9	Filtered	Filtered	Filtered	Filtered	Filtered	Filtered	Filtered	Filtered	Filtered	Filtered	Filtered	Filtered	Filtered	Filtered	Filtered	Filtered	Filtered	Filtered	Filtered	Filtered	Filtered	Filtered	Filtered
O94788	ALDH1A2	Retinal dehydrogenase 2	AL1A2_HUMAN	Filtered	Filtered	Filtered	Filtered	Filtered	Filtered	Filtered	Filtered	Filtered	Filtered	Filtered	Filtered	6020.89	12105.7	12684.8	Filtered	Filtered	Filtered	Filtered	Filtered	Filtered	Filtered	Filtered	Filtered	Filtered	Filtered	Filtered	Filtered	Filtered	Filtered	Filtered	Filtered	3528.06	Filtered	Filtered	Filtered	22622.6	Filtered	Filtered	Filtered	Filtered	Filtered	Filtered	Filtered	Filtered	Filtered
O94804	STK10	Serine/threonine-protein kinase 10	STK10_HUMAN	142940	117595	80485.5	172154	131980	145291	134320	158536	17389.8	16067.7	22024.5	Filtered	4678.49	Filtered	2423.3	Filtered	22255.5	15236.8	Filtered	Filtered	Filtered	Filtered	Filtered	Filtered	120263	175114	124335	177969	71892.2	164599	94443.9	92043.7	21202.4	22274.8	2780.39	4848.31	1370.27	Filtered	Filtered	1256.59	25414.5	20846.9	22154.2	6451.9	14648.1	50398.9
O94808	GFPT2	Glutamine--fructose-6-phosphate aminotransferase [isomerizing] 2	GFPT2_HUMAN	362469	243861	241363	275400	Filtered	Filtered	Filtered	Filtered	Filtered	Filtered	Filtered	Filtered	Filtered	Filtered	Filtered	Filtered	Filtered	Filtered	Filtered	Filtered	Filtered	Filtered	Filtered	Filtered	269861	204333	8801.82	299844	Filtered	Filtered	58516.8	Filtered	Filtered	Filtered	Filtered	Filtered	Filtered	Filtered	Filtered	Filtered	Filtered	Filtered	Filtered	Filtered	Filtered	Filtered
O94813	SLIT2	Slit homolog 2 protein	SLIT2_HUMAN	Filtered	Filtered	Filtered	Filtered	Filtered	Filtered	Filtered	Filtered	Filtered	Filtered	Filtered	Filtered	Filtered	Filtered	Filtered	Filtered	Filtered	Filtered	Filtered	Filtered	Filtered	Filtered	Filtered	Filtered	Filtered	Filtered	Filtered	Filtered	Filtered	Filtered	Filtered	Filtered	Filtered	Filtered	Filtered	Filtered	Filtered	Filtered	Filtered	Filtered	Filtered	Filtered	Filtered	Filtered	Filtered	5146.49
O94822	LTN1	E3 ubiquitin-protein ligase listerin	LTN1_HUMAN	1.14983e+06	927081	1.20018e+06	881447	611225	525738	393543	587165	37997.8	40238.3	8774.29	Filtered	9466.9	7964.57	28296.3	Filtered	4595.53	32532	457102	19923.1	92643.9	81216.6	49782.3	113538	1072799	863414	828640	1.254e+06	82112	210044	46433.9	129739	19194.9	40297.5	Filtered	30751.6	9558.08	Filtered	Filtered	30954.8	20160.1	Filtered	Filtered	Filtered	147077	139661
O94826	TOMM70	Mitochondrial import receptor subunit TOM70	TOM70_HUMAN	81506.7	64214.9	36093.7	Filtered	25731.4	32756.7	16576	29042.1	11677.5	Filtered	46643.1	Filtered	2.02553e+06	1.81633e+06	2.10501e+06	1.16656e+06	293121	303318	921399	591769	201065	149076	297713	134089	70706.4	93351.7	90558.8	31765.7	42682.2	21747	29404.2	29596.5	59986	64842.1	109774	59378.1	2.60875e+06	193442	2917550	1.13139e+06	150931	164730	85026.9	36716.7	74153.2	36480.8
O94829	IPO13	Importin-13	IPO13_HUMAN	60239.2	126069	165654	50747.3	Filtered	Filtered	Filtered	Filtered	Filtered	Filtered	Filtered	Filtered	Filtered	Filtered	Filtered	Filtered	Filtered	Filtered	Filtered	Filtered	Filtered	Filtered	Filtered	Filtered	67590.4	54179.1	96676.8	28373.5	Filtered	Filtered	Filtered	8962.89	Filtered	Filtered	Filtered	Filtered	Filtered	Filtered	Filtered	Filtered	Filtered	Filtered	Filtered	Filtered	Filtered	Filtered
O94830	DDHD2	Phospholipase DDHD2	DDHD2_HUMAN	55206.1	53021.9	49953.5	78386.8	Filtered	Filtered	4672.22	Filtered	22573.1	17160.3	14079.5	Filtered	Filtered	Filtered	Filtered	Filtered	Filtered	Filtered	Filtered	Filtered	Filtered	Filtered	Filtered	Filtered	88613.4	51440.5	49007.2	40018.1	Filtered	Filtered	Filtered	Filtered	8968.41	3924.93	Filtered	Filtered	Filtered	Filtered	Filtered	Filtered	Filtered	Filtered	Filtered	1234.69	Filtered	Filtered
O94832	MYO1D	Unconventional myosin-Id	MYO1D_HUMAN	20718.1	Filtered	54048.7	14036.8	85260.6	43338.7	82319.4	86219.2	32590.1	26425.3	3688.16	Filtered	49373.2	42570.9	68767.7	46519.2	170077	167297	333030	309968	389239	235195	483868	643323	115126	67848	41959.4	46155.2	106685	157469	84913.9	121036	66571.9	78312.4	38902	40120.2	170109	11521.1	97538.4	85845	108262	122988	115206	86873.3	276068	272042
O94842	TOX4	TOX high mobility group box family member 4	TOX4_HUMAN	Filtered	Filtered	Filtered	Filtered	105935	74509.8	58429.4	56759.2	Filtered	Filtered	NaN	Filtered	35721.9	54655.4	28905.2	NaN	54950.6	103167	99462.2	141922	111653	50153.2	19707.7	20504.8	12529.3	59555.9	Filtered	Filtered	76704.2	112730	42395.6	77773.5	42462.5	69097.8	26742.9	43870.8	44857.5	Filtered	NaN	47988.8	71694.7	61361.7	NaN	42520.8	195772	112735
O94851	MICAL2	[F-actin]-monooxygenase MICAL2	MICA2_HUMAN	35984.2	Filtered	NaN	22493.8	174766	162884	95701.3	93111.8	87858.1	288145	27726.8	Filtered	694060	463570	570542	467182	140261	146125	416557	292503	167625	97300.9	194859	144787	Filtered	Filtered	35176	Filtered	34753.4	61860.8	Filtered	27554.1	164761	213038	195563	91223.5	600504	21338.1	699151	239981	24499.3	58543.3	Filtered	Filtered	30995.1	38871.2
O94854	KIAA0754	Uncharacterized protein KIAA0754	K0754_HUMAN	Filtered	Filtered	Filtered	Filtered	Filtered	Filtered	Filtered	Filtered	Filtered	Filtered	Filtered	Filtered	76443.5	42739.6	7224.68	74935.6	Filtered	Filtered	5783.15	Filtered	26506.5	25032.3	2673.27	8510.45	Filtered	Filtered	Filtered	Filtered	Filtered	Filtered	Filtered	Filtered	Filtered	Filtered	Filtered	Filtered	99152.3	Filtered	Filtered	46735.8	2732.78	Filtered	Filtered	Filtered	Filtered	Filtered
O94855	SEC24D	Protein transport protein Sec24D	SC24D_HUMAN	460408	534753	526127	522182	708806	545219	527581	770263	227209	244985	104637	48798.3	88553.8	45210.9	59370.8	94828.4	Filtered	12131.6	Filtered	16058.5	36598.4	17920.1	21729.3	24178	390696	415094	Filtered	462223	453014	639602	104545	495611	118718	264301	252581	175884	106674	Filtered	Filtered	79605.9	10672.5	Filtered	8936.06	6356.67	34832.8	14478.4
O94856	NFASC	Neurofascin	NFASC_HUMAN	Filtered	144540	Filtered	Filtered	Filtered	Filtered	Filtered	Filtered	5862.32	Filtered	5102.23	Filtered	239930	157103	209427	175835	10125.5	Filtered	24639	31964.9	68185.8	46461.9	24045.2	78664.8	Filtered	Filtered	Filtered	Filtered	Filtered	Filtered	Filtered	Filtered	11054.5	14618.2	16715.6	Filtered	207405	Filtered	96136.2	110861	19774.3	26256.3	Filtered	Filtered	85830.7	62894.6
O94864	SUPT7L	STAGA complex 65 subunit gamma	ST65G_HUMAN	43243.1	Filtered	17866.6	Filtered	8510.9	11665	4247.16	12796.4	Filtered	Filtered	Filtered	Filtered	Filtered	Filtered	Filtered	Filtered	34222	34470	63248.6	49439.4	21808.4	13919.9	16560.6	Filtered	Filtered	Filtered	29446.9	Filtered	Filtered	Filtered	Filtered	Filtered	Filtered	12721.6	Filtered	Filtered	34363	Filtered	Filtered	12535.5	28711.3	42571.8	Filtered	5295.4	22374.3	14878.9
O94868	FCHSD2	F-BAR and double SH3 domains protein 2	FCSD2_HUMAN	Filtered	9313.11	Filtered	Filtered	Filtered	Filtered	Filtered	Filtered	Filtered	Filtered	Filtered	Filtered	Filtered	Filtered	Filtered	Filtered	Filtered	Filtered	Filtered	Filtered	Filtered	Filtered	Filtered	Filtered	Filtered	Filtered	Filtered	Filtered	Filtered	Filtered	Filtered	Filtered	Filtered	Filtered	Filtered	Filtered	Filtered	Filtered	Filtered	Filtered	Filtered	Filtered	Filtered	Filtered	Filtered	Filtered
O94874	UFL1	E3 UFM1-protein ligase 1	UFL1_HUMAN	Filtered	Filtered	22432.8	Filtered	Filtered	21372.3	Filtered	17327.4	15978.6	23967.1	Filtered	Filtered	1.30111e+06	1.11241e+06	1.34772e+06	1.46896e+06	94823.1	121248	502946	750692	289484	185695	557497	595742	11106.5	Filtered	Filtered	Filtered	42937.8	59012.8	Filtered	65597.8	85202.1	139287	82887.5	83268.5	1.84853e+06	94817.4	490441	1.3943e+06	39607.5	61194.1	Filtered	33868.9	61519.2	73746.9
[truncated: 7,002 more rows]
[truncated: 74 more columns]

## Sheet: S10B-log2 proc U2OS Osm PROT
PG.Genes	OSMSTR1hSORB3hREL_FR1_Rep1	OSMSTR1hSORB3hREL_FR1_Rep2	OSMSTR1hSORB3hREL_FR1_Rep3	OSMSTR1hSORB3hREL_FR1_Rep4	OSMSTR1hSORB24hREL_FR1_Rep1	OSMSTR1hSORB24hREL_FR1_Rep2	OSMSTR1hSORB24hREL_FR1_Rep3	OSMSTR1hSORB24hREL_FR1_Rep4	OSMSTR1hSORB30minREL_FR1_Rep1	OSMSTR1hSORB30minREL_FR1_Rep2	OSMSTR1hSORB30minREL_FR1_Rep3	OSMSTR1hSORB30minREL_FR1_Rep4	OSMSTR1hSORBITOL_FR1_Rep1	OSMSTR1hSORBITOL_FR1_Rep2	OSMSTR1hSORBITOL_FR1_Rep3	OSMSTR1hSORBITOL_FR1_Rep4	OSMSTRCTRL_FR1_Rep1	OSMSTRCTRL_FR1_Rep2	OSMSTRCTRL_FR1_Rep3	OSMSTRCTRL_FR1_Rep4	OSMSTR1hSORB3hREL_FR2_Rep1	OSMSTR1hSORB3hREL_FR2_Rep2	OSMSTR1hSORB3hREL_FR2_Rep3	OSMSTR1hSORB3hREL_FR2_Rep4	OSMSTR1hSORB24hREL_FR2_Rep1	OSMSTR1hSORB24hREL_FR2_Rep2	OSMSTR1hSORB24hREL_FR2_Rep3	OSMSTR1hSORB24hREL_FR2_Rep4	OSMSTR1hSORB30minREL_FR2_Rep1	OSMSTR1hSORB30minREL_FR2_Rep2	OSMSTR1hSORB30minREL_FR2_Rep3	OSMSTR1hSORB30minREL_FR2_Rep4	OSMSTR1hSORBITOL_FR2_Rep1	OSMSTR1hSORBITOL_FR2_Rep2	OSMSTR1hSORBITOL_FR2_Rep3	OSMSTR1hSORBITOL_FR2_Rep4	OSMSTRCTRL_FR2_Rep1	OSMSTRCTRL_FR2_Rep2	OSMSTRCTRL_FR2_Rep3	OSMSTRCTRL_FR2_Rep4	OSMSTR1hSORB3hREL_FR3_Rep1	OSMSTR1hSORB3hREL_FR3_Rep2	OSMSTR1hSORB3hREL_FR3_Rep3	OSMSTR1hSORB3hREL_FR3_Rep4	OSMSTR1hSORB24hREL_FR3_Rep1	OSMSTR1hSORB24hREL_FR3_Rep2	OSMSTR1hSORB24hREL_FR3_Rep3	OSMSTR1hSORB24hREL_FR3_Rep4	OSMSTR1hSORB30minREL_FR3_Rep1
[truncated: 7,588 more rows]
[truncated: 71 more columns]

[truncated: 2 more sheets: S10C-Collapse PHOS U2OS Osm, S10D-log2 proc U2OS Osm PHOS]
