# Supplementary material for: Spatial-proteomics reveals phospho-signaling dynamics at subcellular resolution
Source: Nat Commun. 2021 Dec 7;12:7113. doi: 10.1038/s41467-021-27398-y (PMC8651693; doi:10.1038/s41467-021-27398-y)
Supplement: Supplementary file 14 — Supplementary Dataset 11 [file 41467_2021_27398_MOESM14_ESM.xlsx]

## Sheet: Legend
Sheet	Description
Overview	This data-sheet contains the differential expression results for the comparisons of each time point of Sorbitol/release treatment VS Control condition, for each subcellular fractions. Statistical analysis was performed using moderated t-test (limma, two-sided). Multiple comparisons was adjusted using Benjaminin-Hochberg.
X1hSORB30minvsCFR1	30 minutes release after Sorbitol vs Control - limma results for proteins detected in Fraction 1
X1hSORB30minvsCFR2	30 minutes release after Sorbitol vs Control - limma results for proteins detected in Fraction 2
X1hSORB30minvsCFR3	30 minutes release after Sorbitol vs Control - limma results for proteins detected in Fraction 3
X1hSORB30minvsCFR4	30 minutes release after Sorbitol vs Control - limma results for proteins detected in Fraction 4
X1hSORB30minvsCFR5	30 minutes release after Sorbitol vs Control - limma results for proteins detected in Fraction 5
X1hSORB30minvsCFR6	30 minutes release after Sorbitol vs Control - limma results for proteins detected in Fraction 6
X1hSORB3hvsCFR1	3 hours release after Sorbitol vs Control - limma results for proteins detected in Fraction 1
X1hSORB3hvsCFR2	3 hours release after Sorbitol vs Control - limma results for proteins detected in Fraction 2
X1hSORB3hvsCFR3	3 hours release after Sorbitol vs Control - limma results for proteins detected in Fraction 3
X1hSORB3hvsCFR4	3 hours release after Sorbitol vs Control - limma results for proteins detected in Fraction 4
X1hSORB3hvsCFR5	3 hours release after Sorbitol vs Control - limma results for proteins detected in Fraction 5
X1hSORB3hvsCFR6	3 hours release after Sorbitol vs Control - limma results for proteins detected in Fraction 6
X1hSORBITOLvsCFR1	1 hour SORBITOL treatment vs Control - limma results for proteins detected in Fraction 1
X1hSORBITOLvsCFR2	1 hour SORBITOL treatment vs Control - limma results for proteins detected in Fraction 2
X1hSORBITOLvsCFR3	1 hour SORBITOL treatment vs Control - limma results for proteins detected in Fraction 3
X1hSORBITOLvsCFR4	1 hour SORBITOL treatment vs Control - limma results for proteins detected in Fraction 4
X1hSORBITOLvsCFR5	1 hour SORBITOL treatment vs Control - limma results for proteins detected in Fraction 5
X1hSORBITOLvsCFR6	1 hour SORBITOL treatment vs Control - limma results for proteins detected in Fraction 6
X24hvsCFR1	24 hours release after Sorbitol vs Control - limma results for proteins detected in Fraction 1
X24hvsCFR2	24 hours release after Sorbitol vs Control - limma results for proteins detected in Fraction 2
X24hvsCFR3	24 hours release after Sorbitol vs Control - limma results for proteins detected in Fraction 3
X24hvsCFR4	24 hours release after Sorbitol vs Control - limma results for proteins detected in Fraction 4
X24hvsCFR5	24 hours release after Sorbitol vs Control - limma results for proteins detected in Fraction 5
X24hvsCFR6	24 hours release after Sorbitol vs Control - limma results for proteins detected in Fraction 6

## Sheet: X1hSORB30minvsCFR1
	1hSORB30minREL_FR1_vs_CTRL_FR1_logFC	1hSORB30minREL_FR1_vs_CTRL_FR1_pval	BH_pvalue
ARHGEF18	0.16368	0.60655	0.814898
ZFP91-CNTF	-1.29511	0.00580795	0.0725909
GPR75-ASB3	-0.927337	0.00280193	0.0461938
C15orf38-AP3S2	-0.0617822	0.790914	0.910131
ST20-MTHFS	-0.367213	0.0789898	0.298023
RPL17-C18orf32	-1.086	0.0781738	0.297541
LOC102724159	1.39241	7.89415e-06	0.000665073
POLR3GL	0.704606	0.00699949	0.0810296
PCLAF	-0.0204049	0.922278	0.969094
RRM2	-0.441498	0.028015	0.172779
COMMD7	0.247323	0.628442	0.828214
TJP2	-0.348226	0.121263	0.373415
VPS33B	-1.92443	0.00342281	0.051572
PPM1B	-0.50515	0.412206	0.687335
LRRC57	0.350361	0.191767	0.463765
POLA2	0.0612716	0.900175	0.958147
TTC26	-0.0739192	0.656278	0.844285
UBA6	-0.187199	0.394841	0.67254
UHRF1BP1L	-0.619438	0.132527	0.387789
SHTN1	-0.110535	0.452303	0.717487
ARHGAP10	-0.661213	0.0489168	0.232616
FAM168B	-0.079583	0.86229	0.942464
PLEKHG3	-0.559928	0.184407	0.455057
SH3PXD2B	0.727852	0.0112632	0.108672
TYW5	0.0631327	0.82551	0.924124
VWA8	-0.309874	0.512564	0.75303
SBNO1	-0.21387	0.127907	0.382726
WDR91	-0.119547	0.775013	0.902204
RAB19	-0.292706	0.215714	0.49086
VPS37C	-0.41701	0.0493958	0.234105
RGSL1	0.324489	0.306808	0.588312
TMEM189	0.632649	0.03038	0.180028
CNOT1	0.570879	0.0275802	0.172044
MAP1LC3B2	-0.555401	0.0152334	0.130655
FAM83G	-0.484659	0.215476	0.490845
PGP	0.0583639	0.942976	0.978038
C5orf51	0.08013	0.775095	0.902204
RCCD1	0.597117	0.129923	0.385488
SMCHD1	0.445035	0.10252	0.343381
CASTOR2	-0.249596	0.368851	0.648775
UNC119B	-0.70512	0.199574	0.474787
SAC3D1	-0.433979	0.0364653	0.200459
ZSWIM8	-0.803701	0.0385524	0.206506
HSPB2-C11orf52	-0.688169	0.0848506	0.308939
SNRPGP15	0.667636	0.123288	0.376411
MIF4GD	0.488402	0.0319536	0.186227
PALM2-AKAP2	-0.269742	0.156762	0.420032
MYO9A	0.0160155	0.960451	0.984858
EIF3CL	-0.0586372	0.862422	0.942464
UMAD1	-0.914742	0.00265633	0.0448401
MCRIP1	0.236109	0.228824	0.504661
GOSR2	-0.0290857	0.929279	0.972434
KLC1	-0.119292	0.565399	0.788916
NACA	0.285895	0.0988409	0.336481
RAPGEF6	-0.552508	0.00721939	0.0825756
C11orf98	0.17323	0.285332	0.567102
GALT	-0.226023	0.161241	0.424962
TRIM16	-0.52538	0.0928575	0.324122
BLOC1S5-TXNDC5	-0.728488	0.341238	0.627186
RPS17	0.182819	0.351535	0.634081
TRAPPC2L	0.0379759	0.870151	0.945099
TBC1D24	-0.661164	0.0425811	0.217894
HNRNPUL2-BSCL2	1.81834	0.00211726	0.0381737
PPP3R1	-0.0871702	0.729632	0.884282
CRCP	-0.334086	0.243317	0.521338
VPS4A	0.730302	0.148722	0.409739
ASDURF	-0.415919	0.544895	0.77578
DNASE2	0.343341	0.106916	0.350403
AGPS	-0.0432575	0.961954	0.984938
KIF2A	0.317308	0.0849455	0.308939
DDX39A	0.43631	0.328672	0.613203
PDLIM1	0.0033172	0.984214	0.99445
ACOT7	-0.0830147	0.613543	0.819451
MYO1C	-0.684354	0.00689799	0.0802933
SNAP23	-0.107544	0.677778	0.85688
AIP	-0.0302676	0.946293	0.978509
GTPBP1	-0.167853	0.444138	0.713815
ARVCF	-0.425938	0.12031	0.372109
SMAP	-0.178566	0.318372	0.600062
AP3B1	-0.0547519	0.729598	0.884282
APBB1	-0.393779	0.091005	0.320522
NFKBIE	-1.05282	0.116875	0.366544
PSMD11	-0.115281	0.478264	0.730762
PSMD12	0.438945	0.0180193	0.140863
PSMD9	0.852238	0.0170717	0.138548
ATOX1	-0.345863	0.271842	0.552156
PGRMC1	0.493396	0.107263	0.350403
SUPT5H	0.382956	0.15274	0.41405
DFFA	-0.255133	0.182978	0.452891
CLIC1	-0.203791	0.303675	0.585534
EIF3F	-0.229285	0.307513	0.589029
CDC7	-0.236633	0.554323	0.783386
PIK3CD	-0.222888	0.499848	0.745986
WASL	0.357411	0.319815	0.600645
PDE2A	1.88024	0.0097428	0.100195
IPO5	0.219957	0.150398	0.411624
EEF2K	0.248233	0.557667	0.785256
EML1	0.131448	0.753934	0.895046
DNM1L	-0.180261	0.348125	0.630074
RTCA	-0.481546	0.0266053	0.169514
PIK3C2A	-0.183259	0.399076	0.675201
IFRD1	0.944407	0.385154	0.665537
PIK3R2	0.0326243	0.925245	0.970761
GOLIM4	2.81046	1.02323e-06	0.000166748
PLOD2	0.513017	0.560015	0.786731
EXOC5	-0.129265	0.604214	0.814898
PSMD14	-0.120136	0.59065	0.805861
BIN1	-0.0538339	0.773981	0.902204
KPNA3	1.06538	0.234449	0.511611
STK25	0.594191	0.0802929	0.301222
VWA5A	0.0135501	0.943183	0.978038
PES1	-0.161657	0.492234	0.74194
SDCBP	-2.74244	7.41882e-07	0.000130973
NOP56	-0.154228	0.653989	0.842841
DDX3X	0.383919	0.306822	0.588312
PIR	-0.248607	0.168263	0.43509
KPNA4	-0.0482982	0.779592	0.904948
TRIM38	0.0137759	0.929204	0.972434
NFIB	0.315738	0.341496	0.627186
PPP6C	-0.41594	0.0598142	0.258341
MAN2B1	0.479808	0.175823	0.445817
UBE2C	-0.649403	0.00308758	0.0487165
PDXK	0.418959	0.0508731	0.238439
ARID1A	1.79621	0.0229907	0.157892
TXNDC9	0.346764	0.261242	0.538012
DPYSL4	-0.303264	0.1995	0.474787
UBFD1	-0.375974	0.239293	0.516659
CIT	0.25242	0.211635	0.488263
COPE	0.739033	0.00171298	0.0334862
RFXANK	-0.478931	0.0162841	0.136553
EIF1AY	-0.871643	0.00499396	0.065509
AP3D1	0.330089	0.0475391	0.22762
ABLIM1	0.149279	0.449805	0.71681
CHD1	-0.306656	0.452292	0.717487
ADAM10	-0.130578	0.69614	0.867514
TRDMT1	-1.36471	0.0564504	0.252833
APAF1	-0.271196	0.243767	0.521338
RIOK3	-0.437719	0.166166	0.431664
IMPA2	0.0486826	0.818697	0.921561
PDCD5	-0.24163	0.228905	0.504661
PRMT5	0.213341	0.581189	0.798084
SLC9A3R1	0.0345434	0.845468	0.933976
CHEK1	0.794973	0.146736	0.406353
TPP1	1.26226	0.0110069	0.107456
TCERG1	2.01741	0.0126579	0.116844
NDC80	-0.405134	0.134167	0.389825
TNPO2	0.332879	0.149255	0.409739
POLR3A	1.12702	0.085968	0.310557
PSMA7	0.0998399	0.497705	0.745245
SCAMP3	0.115362	0.518417	0.757485
OPLAH	-0.222502	0.139739	0.396301
BACH1	-0.040575	0.848042	0.934709
TAX1BP3	-0.372424	0.344595	0.628021
GIPC1	-0.382762	0.192146	0.464152
IKBKB	0.0107525	0.96642	0.987767
RGS12	-0.0378506	0.824035	0.923496
HAT1	-0.0674368	0.644615	0.839298
UBE2L6	0.868493	0.0324432	0.188191
CASK	-0.405511	0.0773609	0.296096
MYL12B	0.0690698	0.761208	0.898527
HGS	-0.082698	0.771892	0.902204
AURKA	-0.381928	0.0300302	0.17919
PPP1R12A	0.557463	0.035004	0.197223
GAK	1.71649	0.000465103	0.0126294
HNRNPDL	1.92531	0.000101795	0.00435663
XPO1	-0.254943	0.398241	0.674668
BTAF1	0.0147809	0.97562	0.991771
ARHGEF10	-0.753731	0.0027155	0.0454766
SPTBN2	0.84383	0.229437	0.505262
SEC16A	0.00800453	0.984358	0.99445
PLXNB2	1.07604	0.0571649	0.254638
SEMA3E	0.146004	0.797768	0.912923
U2SURP	1.19418	0.117935	0.36796
SYNJ2	0.0709303	0.697223	0.868228
KIF3B	-0.530035	0.0835072	0.30698
PFAS	0.121644	0.644776	0.839298
NACAD	0.762664	0.00184256	0.0352411
DCLK1	-1.09935	0.00771541	0.0858918
ANKRD28	-0.150923	0.339255	0.625455
ARHGEF11	0.1019	0.720149	0.878598
CHUK	-0.163561	0.448172	0.71681
LSM1	0.275196	0.348723	0.630738
ARPC1B	0.0064048	0.975144	0.991525
ARPC2	1.10806	0.000232316	0.00804272
ARPC3	0.46819	0.0370551	0.201285
POLR1C	-0.196203	0.467916	0.72375
PFDN6	0.595981	0.00512897	0.066053
ZNF185	-0.500402	0.160816	0.424962
CASC3	-2.16684	0.000956542	0.0220265
CLIC2	0.87135	0.290298	0.571799
OGT	-0.510231	0.0142975	0.125681
PMM2	0.470546	0.0204266	0.1512
INPP4B	-0.0434945	0.907209	0.961442
HMGB3	-0.23244	0.210574	0.486479
PPM1G	-0.220197	0.534172	0.76878
INPPL1	-0.496535	0.0449013	0.222784
FANCA	-0.393641	0.0671648	0.275532
EIF3D	-0.0890678	0.570308	0.791101
EIF3H	0.154312	0.784938	0.906758
NVL	2.14785	0.000299496	0.00961335
IPO8	0.394673	0.0929451	0.324122
STX7	1.44132	0.00190739	0.0357593
CD3EAP	-1.62229	0.000378899	0.0110717
MAGEB2	0.0143307	0.938637	0.976432
MAGEB4	0.140358	0.634348	0.832631
YKT6	-0.0717209	0.873766	0.945794
ARPC5	-0.11494	0.697356	0.868228
POLR2D	0.153823	0.69613	0.867514
PDPK1	0.875134	0.0974758	0.3328
KCNN4	-0.0961397	0.881088	0.9504
DHX15	0.0138266	0.942159	0.977694
RNMT	0.437463	0.0549987	0.250228
ZZEF1	-0.183444	0.695541	0.867514
TTI1	0.139572	0.584573	0.800974
RRP8	1.73082	1.42811e-05	0.00100848
SIPA1L1	0.312628	0.305183	0.586688
CYB5B	1.20578	0.0348234	0.196467
PRPF4	0.917561	0.207608	0.484034
PHGDH	-0.193623	0.287996	0.57006
DYNC1LI2	-0.40044	0.213211	0.489633
PSMD3	-0.0893194	0.569693	0.790888
PAPSS1	-0.207819	0.36581	0.64502
ZW10	-0.0597659	0.656378	0.844285
SART1	0.165408	0.554033	0.783262
TGFB1I1	0.187706	0.789607	0.909616
AP5Z1	-0.568703	0.0088497	0.0932741
HSPA12A	0.0798149	0.689352	0.862976
CTIF	2.33597	0.0545689	0.249423
PPIP5K2	-0.0921941	0.777526	0.903386
MAP3K7	-0.0103203	0.945096	0.978509
EEF1E1	1.47632	0.144484	0.402828
MSI1	-2.06839	0.0632502	0.266658
RIPK2	0.498653	0.0726759	0.288215
WDR62	-0.753476	0.00492876	0.0648545
HNRNPR	1.11973	0.0152203	0.130655
PRPF3	1.18383	0.00668947	0.0786819
TXNL1	0.0485629	0.768249	0.901182
TPD52L2	0.0371789	0.805728	0.915243
THAP12	-0.168758	0.447942	0.71681
SYNJ1	1.28629	0.00796148	0.0869402
FIBP	1.12285	0.129166	0.384595
EIF4G3	0.222017	0.524801	0.763069
PPIH	0.0966858	0.605172	0.814898
OIP5	-0.0427957	0.804632	0.915243
AKR7A2	0.150709	0.380156	0.66018
EPB41L2	-0.411545	0.063239	0.266658
RAD51C	-0.510071	0.153635	0.415343
AKAP10	-1.0252	0.196395	0.469862
DENR	-0.909404	0.00651519	0.0780367
XPOT	-0.274533	0.386059	0.666125
DNPH1	-0.8892	0.540333	0.77352
TIMM44	1.01113	0.00729312	0.0828444
TRAPPC3	-0.409168	0.0730498	0.288455
NCK2	0.222002	0.459503	0.720442
PLRG1	1.7137	0.00951287	0.0985477
ZNF207	3.41891	0.00263149	0.0445986
NDUFB5	-0.15712	0.376923	0.65717
ASNA1	0.520791	0.0939853	0.326406
BUB1	-0.59033	0.0454763	0.224311
BUB3	0.185349	0.270836	0.551169
ACTN4	-0.219343	0.449165	0.71681
GSTZ1	-0.179671	0.534024	0.76878
BUD23	0.0806266	0.781875	0.906128
TRAF3IP2	-0.705535	0.0313048	0.18422
CYTH3	0.16631	0.501007	0.746187
PRKAB2	1.11742	0.529107	0.765648
AP1G1	0.425936	0.152292	0.41405
SYNGR2	0.27821	0.309921	0.590619
SGTA	0.000843296	0.996799	0.998395
ENSA	-0.317587	0.362519	0.641662
NARS	-0.126691	0.647168	0.840347
MYO1B	0.0773463	0.568648	0.79088
SSNA1	-0.0483494	0.837136	0.929421
NUDT21	0.710921	0.137919	0.393981
LANCL1	0.0145927	0.916702	0.966426
STRN	-0.234427	0.289715	0.571799
RRP9	0.63785	0.0745247	0.290614
AKAP8	0.992284	0.047303	0.22762
NRDC	0.132524	0.371761	0.651719
CALU	1.36503	0.0122721	0.114028
AHCYL1	-0.221944	0.64887	0.841782
KIF1C	-0.237998	0.660376	0.846026
ORC5	0.233994	0.430759	0.701626
ORC4	-0.389352	0.404885	0.681024
PEX1	-0.0695527	0.767203	0.900953
RAD21	0.308742	0.740411	0.888703
TIMM8A	2.56942	3.09911e-06	0.000375169
DHX16	0.773119	0.10105	0.339801
SSSCA1	0.402567	0.308825	0.590228
PRPSAP2	-0.123449	0.3992	0.675201
SMARCA5	1.1032	0.154609	0.416717
KIAA0513	0.744245	0.0365245	0.200459
SPAG9	0.270595	0.151758	0.413769
KIF5C	0.142475	0.581202	0.798084
NUAK1	-2.02537	0.000697888	0.0172203
LCMT2	0.534734	0.372389	0.651719
AQR	-1.0783	0.468038	0.72375
MAST3	0.270797	0.606525	0.814898
KIF1B	-0.491914	0.0525584	0.243111
KDM1A	-0.217347	0.680451	0.857967
TBC1D4	0.0939795	0.561732	0.787005
GSDME	-0.529591	0.228221	0.50442
STX10	0.478927	0.317828	0.599571
OGA	-0.172313	0.463824	0.721713
SORBS3	0.392417	0.159245	0.423494
SYNCRIP	-0.100351	0.742652	0.88988
CDC40	0.417463	0.310016	0.590619
RANBP6	-2.10048	0.0521852	0.241991
NEMF	-0.30742	0.256247	0.533523
GMDS	-1.32353	0.0066446	0.0784211
NMT2	0.00761691	0.985981	0.99523
BUB1B	-0.562774	0.332917	0.618399
EIF4E2	1.05491	0.0214256	0.154915
DIAPH1	-0.125871	0.576229	0.795012
EXOC3	0.485403	0.304267	0.585534
PLIN3	0.048323	0.750985	0.893791
RAD1	-0.103515	0.674391	0.854739
PRMT3	0.0666652	0.852358	0.937063
PEX10	-1.23519	0.000215295	0.00779663
KPNA6	-0.243538	0.510813	0.752358
UGDH	-0.297061	0.134258	0.389825
TPST2	-0.381235	0.470706	0.725622
CTNND1	0.0332157	0.866602	0.944635
MAGEC1	-0.0483294	0.80942	0.917015
SNX2	-0.00117065	0.997217	0.998395
USO1	-0.386653	0.355896	0.637065
TOM1	1.46762	0.0460239	0.22596
PFKFB2	-0.17828	0.274277	0.554179
CCDC22	-0.258646	0.404258	0.68051
PQBP1	1.8317	0.014981	0.12954
DKC1	0.617877	0.0252362	0.164495
EIF5B	-0.35912	0.0406267	0.212513
EDF1	-0.290992	0.313016	0.593123
KIN	0.163013	0.829661	0.926419
DIAPH2	-0.189515	0.528839	0.765648
DNAJA2	-0.674445	0.108955	0.353102
CUTA	-0.0421411	0.866279	0.944635
OPHN1	-0.113597	0.834288	0.929253
HUS1	0.101215	0.605753	0.814898
PFDN1	0.28668	0.146251	0.405346
PPP1R11	-0.917413	0.0078242	0.0862621
NOL3	-0.573699	0.0170262	0.138548
KIF21B	0.967183	0.0594216	0.257756
SRGAP2	-0.165342	0.452056	0.717487
WDR1	0.104232	0.511961	0.75303
N4BP1	-0.379852	0.170642	0.438187
ROCK2	0.0426376	0.799904	0.913364
CLASP2	-0.344894	0.397941	0.67443
CPNE3	-0.136046	0.630033	0.82928
ATG13	-0.746638	0.0128821	0.117886
HIP1R	-0.466561	0.471639	0.725622
OBSL1	-0.569572	0.0116915	0.11082
RNF40	2.2191	0.0407918	0.212933
ZC3H11A	2.36592	0.000332971	0.010176
CLUH	-0.0623277	0.652679	0.842804
TSC22D2	-1.22202	0.00699483	0.0810296
PHACTR2	-0.615302	0.347718	0.629608
PPP6R2	0.0879059	0.763887	0.898797
CNOT3	1.28954	0.0003092	0.00982687
ANKRD17	0.132285	0.449131	0.71681
SIN3B	-0.0451906	0.884103	0.95196
DNAJB6	1.04612	0.090339	0.320039
XYLB	-0.226282	0.177418	0.448012
GGCT	-0.916971	0.0276115	0.172044
ZPR1	-0.569179	0.388513	0.668219
HMMR	0.164395	0.555776	0.78394
PDCD6	-0.325819	0.110663	0.356291
TBCA	-0.462102	0.309782	0.590619
ATP6V1G1	0.0169932	0.959929	0.984858
VPS4B	-0.256821	0.180532	0.45021
ENTPD6	0.492411	0.448358	0.71681
SH3BGRL	0.166902	0.358845	0.638835
FLNB	-0.379967	0.213931	0.48996
TRIM3	0.462338	0.430203	0.701066
TULP3	0.436266	0.125925	0.379305
CS	1.69994	0.00996058	0.101694
SPAG7	0.643238	0.276778	0.557106
SEC22B	0.310282	0.309743	0.590619
PRPF40A	0.325413	0.344655	0.628021
CDC45	-0.000274691	0.99883	0.999318
VPS26A	-0.349878	0.215077	0.4902
PAGE1	0.154604	0.772252	0.902204
PSIP1	1.46797	0.0335697	0.192209
SRSF10	-0.0849568	0.731178	0.884997
GMNN	-0.504493	0.258678	0.535048
HSBP1	0.171162	0.501452	0.746187
EED	0.295949	0.263594	0.541573
BANF1	0.977061	0.00204617	0.0373609
SF3B1	0.44586	0.0670717	0.275532
CSDE1	0.864779	0.00452706	0.0616757
PRKRA	-0.278223	0.312922	0.593123
MYCBP2	-0.529553	0.0150536	0.129774
NPM3	-0.680225	0.00752521	0.0843501
LYPLA1	0.0738324	0.760593	0.898229
CREG1	-0.530447	0.36688	0.64608
SNRNP200	0.677286	0.00573683	0.0721275
TIPRL	-1.31018	0.00825839	0.0889719
RPS6KA4	0.0983238	0.552682	0.782135
UTP20	-2.10099	0.0430485	0.218342
NUP155	-0.121653	0.736178	0.886402
RP2	1.11756	0.0136052	0.121615
WDHD1	0.0257005	0.936245	0.976341
RNASEH2A	0.635815	0.239482	0.516659
CDC123	-0.122574	0.472211	0.726137
POP7	0.455795	0.528444	0.765648
RPP40	0.690827	0.145105	0.40363
EIF3G	-0.0521677	0.780309	0.904948
EIF3J	0.0576448	0.760643	0.898229
PSMD10	-0.284267	0.386123	0.666125
AP1G2	0.0388336	0.887877	0.953838
IDH1	0.466177	0.213495	0.489756
ATRN	-0.490403	0.0128819	0.117886
RBBP9	-0.408147	0.0822564	0.305918
STAM2	-0.276672	0.0936953	0.326118
DGKI	0.443188	0.460746	0.720921
BCAS2	0.818317	0.0114105	0.108888
DCTN3	-0.0403237	0.809088	0.917015
DNAJC8	-0.24924	0.74507	0.891014
RAD17	1.03283	0.00476679	0.0639074
DNAJB5	-0.239923	0.352961	0.63557
FLOT1	0.984126	0.138522	0.393981
TRIO	-0.0164441	0.941064	0.977037
CPD	1.00725	0.0139873	0.123984
GLRX3	0.00624996	0.978242	0.993245
RSL1D1	0.422435	0.53582	0.770106
SCGN	0.52697	0.0278192	0.172502
SEC14L2	0.544458	0.227866	0.504265
SNCG	-0.236332	0.207041	0.483324
CIAO1	0.234535	0.534747	0.769085
PDE5A	-1.18741	0.0024761	0.0431857
SRP72	0.0951519	0.512395	0.75303
DDAH1	0.10037	0.622804	0.823991
RECQL4	-0.360368	0.198011	0.472661
URI1	0.206095	0.4091	0.684985
STK17B	-0.694343	0.0468169	0.22696
MTA2	2.27696	0.0744302	0.290614
STK10	0.412028	0.462486	0.721151
GFPT2	-0.12605	0.415491	0.690638
LTN1	-0.19486	0.186513	0.457891
TOMM70	0.930085	0.316621	0.597561
IPO13	-0.329072	0.285492	0.567102
DDHD2	0.510138	0.12245	0.37563
MYO1D	0.714223	0.306689	0.588312
SEC24D	0.0844922	0.700868	0.869264
NFASC	0.0725054	0.819347	0.921561
SUPT7L	-1.16997	0.0415722	0.215332
UBXN7	0.132916	0.473856	0.726905
KLHL18	-0.0229767	0.885381	0.952848
PLPBP	0.192455	0.232481	0.510109
PRPF6	1.59393	4.3342e-05	0.00240931
FRYL	-0.211821	0.456376	0.719031
NFAT5	-0.166483	0.701042	0.869264
ENDOD1	0.641084	0.156314	0.419709
CDK14	-0.353665	0.0515659	0.240622
GLS	0.0778791	0.926581	0.971282
HAUS5	-0.664186	0.0155504	0.131941
FBXO21	-0.636664	0.35235	0.63501
SOGA1	-0.23996	0.614283	0.819753
USP19	0.144306	0.425873	0.697835
WDR47	-0.248703	0.45947	0.720442
AP2A2	-0.0625569	0.868667	0.94464
SEC31A	0.306324	0.188733	0.460958
HEXIM1	-0.133765	0.474065	0.726905
RPP14	-0.722233	0.0138051	0.123142
CCNB2	-0.246414	0.778394	0.903825
UBR5	0.420883	0.0210265	0.153869
AGFG2	0.87469	0.179246	0.448952
UBE4B	-0.22942	0.449926	0.71681
ELP1	0.295992	0.140627	0.397507
ZRANB2	0.789525	0.190665	0.46245
SNX4	0.0277912	0.931105	0.973136
ZWINT	-0.747761	0.115736	0.365677
LUC7L3	1.50203	0.142962	0.401326
KIF4A	0.464968	0.118575	0.369141
SBF1	-0.431268	0.163193	0.427347
ATE1	0.222209	0.443093	0.713293
CCNDBP1	-0.500798	0.13068	0.385488
SNAPIN	-0.0780782	0.757985	0.89758
PGLS	-0.106076	0.579148	0.796704
PAPSS2	-0.310762	0.26856	0.548379
SMC2	-0.043399	0.819648	0.921561
ATG7	-0.0601761	0.807469	0.915997
TACC2	0.781643	0.321042	0.602684
LYPLA2	-0.0729009	0.788566	0.908712
IPO7	0.489629	0.0291457	0.176667
ARIH2	0.108569	0.615419	0.820236
TNFAIP8	0.0189887	0.937824	0.976354
PGM3	0.173431	0.249229	0.526675
MOCS3	-0.329089	0.120191	0.372109
CD2BP2	-0.206646	0.30418	0.585534
BAG4	-0.39526	0.105549	0.348838
AHSA1	0.0878368	0.571897	0.79239
PSMG1	-0.215824	0.186636	0.457891
FMNL1	-0.0359523	0.91091	0.963369
SEC24A	-0.500697	0.0663239	0.273893
SEC24B	0.858916	0.0171346	0.138548
ADGRL2	0.333616	0.764515	0.899043
TDP2	-0.29125	0.36222	0.641662
ETHE1	0.315732	0.49346	0.742732
ACSL3	-2.65463	6.76979e-05	0.0033373
POLR1A	1.55243	0.102866	0.343724
PCNT	-1.53264	0.295621	0.578525
ZBTB11	1.38792	0.0397859	0.210453
STAMBP	-0.111183	0.616765	0.820658
NFATC1	-0.130513	0.848801	0.93485
ASMTL	-0.0380071	0.909501	0.96279
FGFR1OP	0.0159772	0.955423	0.98351
POP4	1.12628	0.0355538	0.198998
HERC2	0.144127	0.496434	0.744299
SNAP29	-0.293402	0.0914214	0.321721
OXSR1	0.0852106	0.644346	0.839298
GGPS1	0.180283	0.504073	0.747011
HSPA4L	0.14788	0.798296	0.912923
PTBP3	0.607449	0.34699	0.629096
LSM8	0.308023	0.464878	0.722161
AP2A1	0.133446	0.483508	0.734538
DDX58	-0.751219	0.0123479	0.114481
STAU1	0.0175758	0.956741	0.983911
TTC4	-0.0122144	0.961203	0.984914
CAVIN2	-0.285079	0.335573	0.621429
BAG2	0.0048463	0.980984	0.994124
BAG3	-0.0247312	0.880521	0.950272
MAP4K4	0.340109	0.325852	0.609014
CRYZL1	0.825463	0.109066	0.353102
CLIC3	-0.442306	0.0780661	0.297541
EML2	-0.879413	0.272401	0.552828
BPNT1	0.0489069	0.844469	0.933888
FADS2	0.214031	0.697981	0.868228
DDAH2	-0.0690868	0.835599	0.929421
TXNDC12	-0.0460128	0.867694	0.94464
ECD	-1.50962	0.00765263	0.0855519
MBD3	2.15998	2.37593e-07	9.15166e-05
TOP3B	-1.18685	0.0719644	0.286572
PTTG1	-1.1357	0.0036106	0.0534899
BCL10	-0.0405287	0.835741	0.929421
MOCS2	-0.481541	0.0132727	0.120163
PAK4	-0.368202	0.302206	0.584504
ACTL6A	-0.382582	0.192605	0.464324
LDHA	-0.0932492	0.54301	0.774919
DHFR	0.165913	0.514247	0.753933
CYB5R3	0.86409	0.00153375	0.0310933
GSR	-0.0247919	0.904631	0.960433
SOD1	-0.0704892	0.681193	0.858226
PNP	0.341273	0.239007	0.516659
HPRT1	-0.290389	0.284303	0.566068
GOT2	1.57661	0.0192831	0.147438
ABL1	0.917844	0.373851	0.653198
PGK1	-0.0502769	0.850875	0.936161
AK1	0.0338713	0.826291	0.924477
ADA	0.948904	0.160514	0.424869
CA2	0.253783	0.523181	0.762131
ASS1	-0.238854	0.555908	0.78394
SERPINA1	0.890117	0.152656	0.41405
TIMP1	-0.498672	0.0302276	0.179627
NRAS	-0.0878058	0.810315	0.917015
KRAS	0.429818	0.838697	0.930264
IGHG2	-0.216331	0.385907	0.666125
COL1A1	0.976232	0.167538	0.43408
CRYAB	-0.530858	0.0228979	0.157892
LMNA	1.83012	0.000212746	0.00779663
FGA	1.43398	0.00654559	0.0780367
FGB	2.86054	0.000297715	0.00961335
FGG	3.24251	1.03645e-07	6.27347e-05
FN1	0.351635	0.364483	0.643465
ORM1	0.210612	0.559853	0.786731
ALB	4.73787	1.67247e-09	3.54312e-06
TFRC	0.015556	0.968993	0.988705
TF	0.928084	0.161205	0.424962
FTL	-0.415857	0.170133	0.437411
FTH1	0.413917	0.191958	0.463962
CAT	-0.44795	0.0798928	0.300627
RAF1	-1.29458	0.0820203	0.305647
GBA	0.741811	0.114668	0.363931
FUCA1	0.778458	0.114145	0.363568
ALDOA	0.0446727	0.747063	0.892032
CSTB	0.403314	0.212929	0.489633
ANXA1	0.611035	0.0269164	0.170726
NR3C1	-0.0754317	0.707995	0.872788
SOD2	1.0941	0.291158	0.572453
OAT	-0.250828	0.597695	0.810523
TK1	-0.127328	0.758187	0.89758
THY1	0.714544	0.128618	0.38377
KRT1	1.38576	0.329259	0.613488
TUBB4A	0.612107	0.0333401	0.191628
GAPDH	-0.0645295	0.658718	0.845775
ASL	-0.269852	0.271347	0.551942
CAPNS1	-1.12091	0.173607	0.442849
HSPB1	0.160236	0.547141	0.778454
TYMS	0.345928	0.192765	0.464324
RPN1	2.31576	0.00454567	0.0617308
RPN2	1.78192	0.00309293	0.0487165
GNAI2	-0.198031	0.43132	0.702076
ATP1A1	2.68586	0.0603003	0.259577
ATP1B1	1.24077	0.000446975	0.0122976
APP	-0.887106	0.0244371	0.161289
ALDH2	0.629048	0.0594962	0.257756
S100A8	4.03765	1.31923e-08	1.2413e-05
SERPINE1	1.70055	0.000153999	0.00602573
SLC25A5	3.08019	2.1216e-06	0.00029964
ISG15	0.59062	0.0870982	0.312678
EIF2S1	-0.137921	0.456671	0.719031
FGF1	0.128653	0.765678	0.899911
RPLP1	-0.342474	0.275311	0.555208
RPLP2	0.125675	0.498035	0.745245
RPLP0	0.282371	0.0728315	0.288399
JUN	1.51526	4.43537e-05	0.00240931
POLR3D	0.733037	0.106337	0.34977
SSB	0.287236	0.356047	0.637065
ITGB1	0.170927	0.662442	0.846026
KRT18	-0.412261	0.0444305	0.221594
KRT8	1.22709	0.103693	0.344546
UROD	0.0761405	0.742247	0.889646
GLA	0.533369	0.0390123	0.208706
GSN	-0.444348	0.303592	0.585534
RB1	0.996767	0.0780925	0.297541
PTMA	-0.00265828	0.990777	0.996118
CDK1	0.399446	0.0646611	0.270187
ATP5F1B	0.479583	0.0909118	0.320522
S100A9	2.78761	5.02749e-06	0.000473366
EIF4E	-0.185729	0.395233	0.672611
ENO1	0.0849359	0.599352	0.811755
PYGL	-0.126383	0.480406	0.731886
GPI	-0.196055	0.236066	0.512929
POLB	-0.728137	0.0239495	0.160619
NPM1	-0.706696	0.0369257	0.201285
TPM3	0.279004	0.186165	0.45753
ITGAV	2.04971	0.117455	0.367003
HEXA	0.45768	0.0988716	0.336481
EPHX1	0.65835	0.0675221	0.276171
DBI	-0.555046	0.0550159	0.250228
FABP1	3.04718	6.96785e-07	0.00012836
LDHB	0.081601	0.872947	0.945794
GPX1	-0.585512	0.0408076	0.212933
PGK2	-0.177068	0.645495	0.83946
P4HB	-0.256257	0.572419	0.792594
H1F0	2.91301	3.4407e-06	0.000404951
ACYP1	0.60388	0.0423987	0.217254
CTSD	0.061833	0.819987	0.921561
ANXA2	-0.0544803	0.888205	0.953948
CAPN1	0.247479	0.390268	0.669932
TUBB	0.138912	0.427997	0.699084
PSAP	0.579541	0.406361	0.682422
HEXB	0.32773	0.285339	0.567102
CTSL	-0.240579	0.256114	0.533507
PFN1	0.0370986	0.844366	0.933888
APRT	-0.883287	0.0090937	0.0953713
EPRS	0.00378302	0.981756	0.994253
CTSB	0.371891	0.0606397	0.259577
HSP90AA1	-0.0823432	0.631438	0.830858
HNRNPC	2.75468	0.00275395	0.0459389
TPM2	-1.09692	0.209491	0.484769
FH	-0.00471151	0.972871	0.990383
ERCC1	0.438939	0.076466	0.295237
SP1	-0.123108	0.577028	0.795182
COL1A2	3.88031	1.46483e-08	1.2413e-05
ANXA6	0.469268	0.0418692	0.215538
RHOC	-0.609384	0.287779	0.570042
SLC3A2	-0.161463	0.694352	0.867514
GUSB	0.65336	0.0803354	0.301222
PFKM	-0.0686762	0.777309	0.903386
HSP90AB1	0.304174	0.123547	0.376411
ASNS	0.0840067	0.759145	0.898196
HMBS	-0.449728	0.165762	0.431253
COL4A2	-0.327137	0.582856	0.798952
SNRPB2	-0.293994	0.555471	0.78394
MET	-0.136774	0.85392	0.938537
SNRNP70	1.22685	0.00123127	0.0264816
ITGA5	0.290689	0.0972155	0.332447
NFIC	1.66963	0.0010546	0.0234662
VIM	1.58758	0.000646229	0.0162016
KRT19	2.09209	1.24181e-06	0.000187913
ANXA5	0.290638	0.100912	0.339605
RPSA	0.920103	0.347195	0.629198
SNRPA	1.68435	0.00578385	0.0725035
ENO2	-0.646202	0.0578466	0.255372
ACAA1	-0.392332	0.220238	0.495342
GSTP1	0.803775	0.189186	0.461184
SNRPC	0.217323	0.555993	0.78394
LGALS1	0.189228	0.744008	0.890634
QDPR	0.0561562	0.783802	0.906747
HMGB1	-0.457083	0.0134359	0.120866
RBP1	-0.184974	0.498282	0.745245
GNAO1	-0.0946862	0.545847	0.776874
SPARC	-0.310684	0.308975	0.590228
TPM1	1.27027	0.000173216	0.00655282
CLTB	0.217762	0.529659	0.765665
ANXA4	0.028789	0.889044	0.954124
CNP	0.365368	0.122508	0.37563
SNRPA1	0.535994	0.0193413	0.147438
PARP1	0.76281	0.00849985	0.090715
POLA1	0.0772235	0.658734	0.845775
ALOX5	-0.0470991	0.942767	0.978038
LTA4H	0.0868384	0.543886	0.775385
ALDOC	0.62755	0.228496	0.504644
H2AFZ	0.610306	0.0216	0.15538
FBXO45	-0.0837795	0.563337	0.788263
ATXN1L	0.935612	0.396637	0.673838
ELFN1	0.706331	0.521416	0.760234
JMJD7	0.860015	0.116537	0.366544
POLR2M	0.357555	0.399092	0.675201
GSTT2	0.691811	0.477489	0.730368
TRAPPC2	0.753125	0.272434	0.552828
SETSIP	1.40421	0.0164651	0.137004
CT45A6	-0.379145	0.103105	0.34398
HSPA1A	-0.412475	0.201972	0.478075
U2AF1L5	-0.104441	0.787816	0.90854
CBSL	0.572616	0.00809859	0.0882101
CALM1	0.519941	0.211807	0.488263
POLR1D	-0.194696	0.447491	0.71681
EEF1AKMT4	-0.329436	0.105337	0.34841
GLI2	-0.701515	0.116105	0.366359
TROVE2	-0.324735	0.608097	0.815837
GAA	0.530398	0.0463643	0.226059
ARAF	-0.0913069	0.691874	0.865252
HIST1H1E	2.60056	0.00479645	0.0639074
PTPRF	2.26454	0.0703147	0.282125
TXN	-0.361917	0.148389	0.409739
CTSA	0.188852	0.390515	0.669932
PRKAR1A	-0.394923	0.227621	0.504145
UROS	-0.498947	0.0873246	0.312678
ESD	-0.061213	0.695275	0.867514
HSPD1	-0.0616056	0.821898	0.921999
HAPLN1	2.33405	8.67898e-06	0.00070717
HSPA5	0.188234	0.632031	0.830987
MAP2	-0.728974	0.0178391	0.140753
HSPA8	-0.0563872	0.762349	0.898797
SLC2A1	1.19504	0.000117688	0.00493707
EPB41	0.178943	0.7678	0.901137
UMPS	0.343214	0.089065	0.316866
PYGB	0.282861	0.361843	0.641662
RALB	1.81335	0.0229958	0.157892
LAMP1	1.20616	0.001679	0.033088
TOP1	1.54957	0.138248	0.393981
TOP2A	0.459595	0.487302	0.738712
G6PD	0.0687056	0.662401	0.846026
UBL4A	0.205737	0.425384	0.697835
PC	-0.927368	0.17831	0.448163
MTHFD1	-0.166458	0.42092	0.694028
IGF2R	0.73598	0.0778908	0.297541
ADH5	-0.446634	0.277834	0.558172
CDK4	-0.385573	0.029771	0.179079
PRPS2	0.379322	0.0639499	0.268008
PABPC1	0.349096	0.129863	0.385488
PCNA	0.113644	0.714685	0.876954
HARS	0.0288912	0.839587	0.930264
COL6A1	-1.2056	0.00079444	0.0190172
COL6A2	2.34764	3.34163e-05	0.00196646
COL6A3	1.94424	0.000489133	0.0129909
IMPDH2	-0.602606	0.251861	0.530122
TPR	0.823902	0.00189474	0.03568
CKB	-0.503402	0.0983912	0.335385
ANXA3	-0.153202	0.388599	0.668219
ACTN1	-0.302839	0.133254	0.38911
MYL4	0.881299	0.198942	0.474081
SRC	-0.328658	0.587086	0.803451
PEPD	0.0717567	0.650689	0.842508
XRCC6	0.351637	0.0485846	0.231555
XRCC5	0.236613	0.195305	0.467518
UNG	-0.143296	0.627776	0.827993
LAMP2	0.453847	0.156772	0.420032
RNH1	0.0568618	0.767923	0.901137
NCAM1	0.455406	0.054747	0.24996
EEF2	0.0479283	0.817241	0.921408
KRT10	-0.339535	0.548589	0.779162
PDIA4	0.530839	0.0897808	0.318594
P4HA1	2.0791	0.00484686	0.0643387
TPT1	-0.148031	0.48876	0.739337
ALAD	-0.801265	0.0353244	0.19858
LCP1	-0.132458	0.627475	0.827993
PLS3	-0.663719	0.0734995	0.288888
APEH	-0.0612056	0.687466	0.861774
GYS1	-0.234858	0.161118	0.424962
PRKAR2A	-0.584986	0.0765735	0.295237
ENO3	0.553615	0.0178965	0.140863
GTF2F2	-0.282	0.0704542	0.28215
MIF	0.129441	0.448722	0.71681
CD99	-0.305504	0.459588	0.720442
PRKCSH	-0.738963	0.103762	0.344546
FDPS	0.0877495	0.661748	0.846026
AKR1A1	-0.214021	0.393942	0.671954
INSRR	-0.560889	0.145448	0.404106
PKM	0.0467591	0.798869	0.913086
HSP90B1	0.728569	0.00872991	0.0924715
CCNB1	-0.290251	0.161222	0.424962
MYL6B	-1.24735	0.0278976	0.172502
IDE	0.073521	0.641913	0.838684
HNRNPL	1.07891	0.00296254	0.0475465
DARS	0.231909	0.375656	0.655542
JUP	0.283294	0.549294	0.779162
AKR1B1	-0.549565	0.0961075	0.330794
PVR	1.87146	0.024774	0.162142
GSPT1	0.00983418	0.978721	0.993255
ARSA	-0.242641	0.482232	0.733125
EZR	-0.189604	0.329219	0.613488
UCHL3	-0.107233	0.565483	0.788916
NME1	-0.144163	0.652367	0.842804
NQO1	-0.106413	0.698473	0.868228
GNS	-0.149963	0.614816	0.820207
PHKG2	1.01986	0.011286	0.108672
RPS2	0.251413	0.400382	0.676134
RPA2	0.519673	0.440128	0.710317
CD44	0.0166031	0.929287	0.972434
CBR1	-0.0245328	0.871442	0.945676
CREB1	-0.285046	0.527946	0.765648
GLB1	0.327902	0.425806	0.697835
PPP3CB	-0.340035	0.080007	0.30079
NCK1	0.0829084	0.560744	0.786752
GCFC2	0.598241	0.409929	0.685156
HIST1H1B	3.18478	4.74986e-06	0.000473366
HIST1H1C	2.93497	0.0174203	0.139737
POR	0.0238955	0.924635	0.970684
MGMT	-0.599661	0.139711	0.396301
FER	0.136531	0.784121	0.906747
ATP2A2	-0.886692	0.207986	0.484034
PLCG2	-0.444598	0.052202	0.241991
FAH	0.081376	0.813151	0.918752
STMN1	-0.412135	0.11338	0.362559
YBX3	-0.183486	0.356932	0.637183
NAGA	0.266534	0.237941	0.515298
HSPA6	0.296496	0.172648	0.441201
HMGA1	-0.331737	0.421429	0.694028
GOT1	0.0904876	0.839243	0.930264
PRKCA	0.01667	0.92811	0.971924
SMPD1	1.40239	0.0127733	0.117495
UBTF	-0.615292	0.404153	0.68051
JUND	-0.0994591	0.71688	0.877367
PRKACA	-0.0678683	0.680539	0.857967
CAPN2	0.561339	0.091792	0.32249
DES	3.82049	0.023067	0.157892
GAP43	-0.698013	0.140398	0.397372
PTPN2	-0.448278	0.387789	0.667744
CTPS1	-0.524642	0.245604	0.522234
DDX5	1.48704	9.41081e-05	0.00411068
PFKL	0.220734	0.29935	0.581078
LGALS3	0.195294	0.614146	0.819753
PSMC3	0.5213	0.0073684	0.0833903
TCP1	0.35246	0.100571	0.339267
ERCC2	0.436274	0.200688	0.476269
RPL35A	-1.69329	0.00420712	0.0586367
ARF4	0.867589	0.0441358	0.221306
RPL7	-0.863255	0.00216042	0.0386232
VCL	0.311783	0.0980032	0.334331
NAT1	-0.200393	0.28647	0.567988
SON	0.606816	0.136577	0.392056
NELFE	-0.128027	0.601084	0.813411
PGAM1	1.04014	0.0743327	0.290614
RCC1	0.494531	0.472986	0.726421
LIG1	0.184265	0.389636	0.669459
XRCC1	0.472323	0.130124	0.385488
CDH2	0.0204413	0.958722	0.984858
PLCG1	0.088911	0.617758	0.821168
NCL	-0.297201	0.115113	0.364252
HK1	-0.869769	0.000284653	0.00934942
POLR2C	-0.342483	0.421654	0.694028
POLR2E	-0.104787	0.660515	0.846026
TRIM21	-0.0714715	0.815424	0.920339
EIF2AK2	-0.11048	0.848231	0.934709
TFE3	-0.462212	0.0662456	0.273837
SRM	-0.151727	0.464694	0.722161
CSNK2A2	0.0203223	0.929908	0.972662
NFKB1	-0.106365	0.648237	0.841219
NCF2	-1.01948	0.000572893	0.0147112
EIF2S2	0.777065	0.00780009	0.0862621
ANXA7	-0.0760587	0.764094	0.898797
CCNA2	2.97313	0.0155701	0.131941
BTF3	-0.0530501	0.85133	0.936176
RAB3B	0.613652	0.0969138	0.331951
RAB4A	0.0861842	0.841847	0.932037
RAB5A	-0.515858	0.103965	0.34495
RAB6A	-0.783521	0.321397	0.603083
MSH3	1.61639	0.238423	0.51567
PSMB1	0.121045	0.578329	0.796188
M6PR	0.46595	0.357815	0.637537
LMNB1	1.56362	0.00184648	0.0352411
CAST	-0.906752	0.00661836	0.0783486
IMPDH1	-0.211936	0.427068	0.698524
CYP2A7	0.767125	0.16158	0.424962
AGA	-0.353384	0.087355	0.312678
RASA1	0.400773	0.229865	0.505941
PTMS	0.090879	0.868428	0.94464
GSTM3	0.050009	0.811504	0.918115
ATP6V1B2	-0.248735	0.150396	0.411624
ATP6V1C1	0.92598	0.12571	0.379305
CSRP1	0.0867831	0.772596	0.902204
FLNA	-0.162425	0.418159	0.691936
NF1	0.413799	0.056193	0.251979
ACO1	0.244557	0.350085	0.632812
VDAC1	0.871027	0.0163767	0.13686
BGN	2.67299	0.00505469	0.0658976
TGM2	0.00193563	0.993628	0.997946
PCMT1	0.155592	0.303645	0.585534
FBL	0.412261	0.0826857	0.306239
GART	0.068862	0.831309	0.927397
PAICS	-0.0192002	0.922435	0.969094
UBA1	0.114317	0.568977	0.790888
NME2	0.0873658	0.723167	0.87997
HNRNPA2B1	1.70209	6.77384e-05	0.0033373
RFX1	0.478661	0.183101	0.452891
CALB2	0.117686	0.523616	0.762131
CBL	0.14206	0.708978	0.873239
PRKACB	-0.174323	0.56666	0.789003
TCEA1	-0.219002	0.319141	0.600587
SFPQ	0.301963	0.133858	0.389825
TUBG1	-0.0650041	0.884186	0.95196
PPIB	0.318352	0.248082	0.525299
ME2	-0.70992	0.527816	0.765648
WARS	-0.219215	0.232941	0.510855
RPS3	0.137194	0.682629	0.859014
RPS6KB1	-0.640978	0.400227	0.676134
PTPRE	0.65394	0.0835144	0.30698
SP100	0.773885	0.0730179	0.288455
AHCY	-0.0136239	0.987426	0.99523
CFL1	-0.23056	0.235004	0.511611
EIF4B	-0.607068	0.0391288	0.208782
F8A1	0.35773	0.688086	0.861785
DGKA	-0.308295	0.34224	0.627608
DTYMK	0.359586	0.267517	0.547305
RRM1	0.0120711	0.933585	0.974766
CHM	-1.38762	0.0165482	0.137004
EEF1B2	0.144479	0.467304	0.72375
ACP1	0.245794	0.152103	0.41405
MYL9	-0.0963346	0.798812	0.913086
POLR2A	-0.124024	0.501361	0.746187
CDK2	-0.107468	0.70432	0.871046
APC	0.196498	0.763875	0.898797
GRK2	-0.298986	0.580628	0.798084
MCM3	0.37262	0.0214644	0.154931
MPST	-0.714482	0.0139198	0.123644
RPS12	0.384002	0.0827576	0.306239
YY1	-0.350462	0.244857	0.521846
DNAJB1	0.0795079	0.632115	0.830987
DNAJB2	-0.19202	0.451761	0.717487
ATP5F1A	3.59596	3.02834e-07	0.000100088
PSMA1	0.242821	0.342318	0.627608
PSMA2	-0.562924	0.0244389	0.161289
PSMA3	0.199488	0.472477	0.726137
PSMA4	0.0748825	0.863697	0.942923
ITGA3	0.981606	0.0104269	0.104689
MSN	-0.95841	0.0211247	0.153869
DDX6	0.0556854	0.7631	0.898797
DNMT1	1.24968	0.0242138	0.160805
U2AF2	0.0120774	0.969337	0.988705
RPL13	-0.963079	0.0014535	0.0301886
CHML	-0.260894	0.6081	0.815837
S100A4	-0.11374	0.719269	0.878598
HMGB2	-0.462056	0.0121121	0.113287
PTBP1	0.31624	0.126938	0.380635
TARS	0.049065	0.775224	0.902204
VARS	-0.25996	0.198571	0.473464
EEF1G	0.0200742	0.886017	0.95329
FKBP2	0.080673	0.926935	0.971331
AK4	0.527614	0.292709	0.574205
YWHAQ	0.0267419	0.879754	0.95017
MAPK3	-0.0950614	0.802363	0.914452
MARK3	2.71701	0.0102944	0.103851
ARNT	-0.000134653	0.999711	0.999711
RPL10	-1.88307	3.77349e-06	0.000425611
RPA1	0.113912	0.551218	0.780846
APEX1	0.361951	0.169382	0.436398
DCK	-0.0426395	0.797582	0.912923
CAD	-0.0340077	0.862512	0.942464
CALR	-1.75374	0.176751	0.447341
MAP4	-0.244969	0.24402	0.521338
CANX	2.07067	0.00331024	0.0504514
PIK3R1	0.31793	0.295204	0.577994
PSMB8	0.00733151	0.983919	0.99445
PSMB9	-0.616528	0.0464715	0.226188
PSMA5	0.0548479	0.729005	0.88406
PSMB4	-0.00015975	0.99921	0.999446
PSMB6	0.151874	0.816558	0.920882
PSMB5	0.081389	0.703772	0.870877
ITPRID2	-1.01523	0.0112152	0.108672
NDUFS1	-1.50171	0.239344	0.516659
POLD1	-0.0253976	0.862609	0.942464
MAPK1	-0.0635938	0.767997	0.901137
RBL1	-0.240857	0.237597	0.515298
GRN	-0.636208	0.00554619	0.0701469
LAP3	-0.154237	0.562186	0.787172
S100A2	-1.57656	0.0147617	0.12843
GTF2E1	-0.363505	0.243548	0.521338
TPP2	-0.281138	0.13933	0.395938
IMPA1	-0.186784	0.253134	0.530686
EPHA2	1.02644	0.319788	0.600645
SHC1	-0.236666	0.165411	0.431024
MPG	-0.239686	0.594561	0.808717
CRABP2	-0.0856032	0.723552	0.88013
TKT	-0.163758	0.794966	0.911575
RBMS1	0.254736	0.124204	0.377511
PML	0.378452	0.355165	0.636655
EEF1D	-0.0674537	0.711042	0.875017
PBLD	-0.327048	0.0894339	0.317895
ERP29	0.0707992	0.791261	0.910184
PRDX6	0.220856	0.408494	0.684377
BLVRB	-0.0880818	0.693003	0.866407
PRDX5	-0.390788	0.0482147	0.23011
DDT	0.0855296	0.645474	0.83946
PRDX3	0.580686	0.0739188	0.289726
RPL12	0.696542	0.0578863	0.255372
ECHS1	1.57742	0.00027917	0.00934942
CMPK1	0.12828	0.440239	0.710317
PEBP1	-0.538929	0.061892	0.262818
PDIA3	0.647309	0.154195	0.416267
PPP2R1A	0.0673694	0.816255	0.920786
PPP2R1B	-0.325143	0.120818	0.37311
CDC27	0.189203	0.269322	0.548954
WEE1	-0.457639	0.072717	0.288215
CDC25C	-0.532131	0.0860929	0.310557
NMT1	0.0666428	0.829387	0.926419
ADSS	-0.015605	0.908903	0.96279
AXL	-3.04776	4.8328e-07	0.000126868
LRPAP1	1.26067	0.255356	0.532977
ADSL	-0.16633	0.280847	0.562358
PKLR	0.64311	0.659317	0.846026
CLIP1	-0.177598	0.323335	0.605111
SRI	-0.0208737	0.946408	0.978509
GSTT1	0.153977	0.67695	0.856445
SERPINB1	0.280259	0.259761	0.535836
SLC7A1	0.648766	0.254782	0.532393
ALDH1B1	1.19984	9.31048e-05	0.00411068
POLR2B	0.449611	0.0502092	0.236374
CORO1A	0.02946	0.925696	0.970761
GDI1	-0.319555	0.0562001	0.251979
MAPK4	-1.71276	0.185621	0.456979
MAT2A	0.192966	0.202844	0.478802
PRKAR2B	0.370935	0.638056	0.835704
SDC4	-0.85846	0.186919	0.458295
TIA1	1.19974	0.057793	0.255372
HIVEP2	-0.656907	0.025981	0.16722
DNAJA1	-0.129464	0.498392	0.745245
AKT1	0.00605649	0.979499	0.993806
AKT2	0.161302	0.510194	0.752329
ATIC	0.159897	0.354393	0.636612
HNRNPH3	1.3848	0.0111234	0.108096
HNRNPH1	0.933463	0.0240053	0.160619
YWHAB	-0.0154398	0.949802	0.980621
SFN	-0.173089	0.464965	0.722161
STIP1	1.20381	4.3268e-05	0.00240931
S100A11	1.36442	0.063193	0.266658
INPP5B	-0.036737	0.914625	0.965197
PRDX2	1.02824	0.26745	0.547305
ARRB2	0.239154	0.678382	0.856977
DCTD	0.179811	0.424543	0.696935
GBP2	-0.237327	0.206957	0.483324
GTF2H1	-0.916633	0.350597	0.633196
STX2	-0.280404	0.180594	0.45021
CTH	-0.394553	0.0255279	0.165638
RPL9	-0.522779	0.0845349	0.308239
ACSL1	-0.862177	0.0177047	0.140477
KIF5B	0.442581	0.0243744	0.161289
CSTF2	0.615137	0.135543	0.390906
DUT	0.653672	0.0302014	0.179627
CKS2	-0.502217	0.0294916	0.178254
MCM4	0.0044198	0.977429	0.992658
MCM5	1.09676	0.0247434	0.162142
MCM7	0.158749	0.271675	0.552079
GALNS	0.35578	0.0996658	0.338098
SHMT1	-0.246851	0.464153	0.721958
SHMT2	1.71722	0.0279036	0.172502
EPHX2	0.355427	0.673215	0.85376
HSPA4	-0.075983	0.771002	0.902204
MPI	0.202162	0.512175	0.75303
GPC1	-0.174461	0.670835	0.852017
PFN2	-0.0981981	0.763746	0.898797
CTNNA1	-0.113696	0.619166	0.821355
CTNNB1	-0.127098	0.499384	0.745557
PHB	0.870245	0.00287226	0.0464495
SERPINB6	-0.120959	0.588863	0.804842
NF2	0.0231696	0.903985	0.960433
RDX	-0.0996697	0.644772	0.839298
RPA3	0.327057	0.100835	0.339605
RFC4	0.571422	0.142462	0.40107
RFC2	-0.0208254	0.900482	0.958147
RFC1	1.39302	0.00223338	0.0394285
GTF2F1	-0.0470064	0.79443	0.911406
SPR	0.118749	0.490097	0.740037
MSX2	0.598064	0.277104	0.557232
IRS1	-0.227506	0.171059	0.438728
AGL	-0.543235	0.060815	0.259798
MYH9	0.150131	0.286474	0.567988
MYH10	0.315588	0.241797	0.518994
COPB2	-0.0582365	0.701422	0.869264
ACTN2	0.132929	0.652407	0.842804
ADD1	-0.0232845	0.893062	0.955531
ADD2	0.118273	0.898777	0.958147
FUS	0.378804	0.102001	0.342184
NUP214	-0.318977	0.246175	0.522999
DEK	1.5244	0.089517	0.317924
MYH11	-1.51993	0.0106723	0.106147
GLRX	0.0728783	0.763827	0.898797
CHKA	-0.557399	0.00672241	0.0786819
PPM1A	-0.948479	0.0132401	0.120163
PSMC2	-0.199888	0.264186	0.542324
ARL2	-0.316307	0.0919781	0.322876
ARL3	-0.127285	0.397719	0.674323
MAP2K2	-0.0732115	0.759835	0.898196
ATP5F1C	-1.42639	0.00508736	0.066053
ATP6V1E1	0.161759	0.480554	0.731886
CPOX	0.762158	0.0204479	0.1512
RPL4	0.28796	0.48051	0.731886
NUDT1	-0.158748	0.413117	0.688015
PGM1	0.272865	0.212686	0.489491
PPP1CC	-0.00891362	0.960716	0.984891
GNL1	-0.36924	0.0597983	0.258341
POLR2I	0.203917	0.322057	0.603518
GPX4	0.11824	0.77759	0.903386
SRP14	-0.38957	0.436123	0.707105
NUP62	0.193413	0.353311	0.63566
FDFT1	-1.99872	0.000214473	0.00779663
TAGLN2	-0.0485037	0.757966	0.89758
TALDO1	0.0455654	0.872133	0.945794
SNCA	-0.723392	0.270009	0.54975
ETFB	-1.83391	0.0274506	0.172044
LIPA	0.6502	0.137432	0.393446
ATP6V1A	-0.298312	0.108425	0.352289
HSPA9	0.745785	0.0173648	0.139737
EIF4A3	-0.163215	0.644695	0.839298
IGHMBP2	1.23854	0.0203442	0.1512
RPS19	0.0318387	0.846429	0.933976
RPL3	-0.254521	0.775295	0.902204
DDOST	0.773008	0.12127	0.373415
FEN1	-0.557676	0.0304914	0.180436
CAPG	0.120994	0.578651	0.79628
CAP2	-0.102468	0.57645	0.795058
TXLNA	0.607413	0.00428978	0.0592178
CCT6A	-0.203803	0.152492	0.41405
NNMT	0.589787	0.0789899	0.298023
PSMB10	0.0639091	0.855835	0.939179
PBX1	-0.526341	0.081069	0.303563
RPL13A	-0.798502	0.052543	0.243111
ARL1	0.59328	0.0154803	0.131707
MLH1	0.449122	0.0220527	0.155863
STAT3	0.321891	0.147265	0.407287
USP8	0.143017	0.515837	0.755707
PEX19	-0.236895	0.413264	0.688015
MDH1	-0.335365	0.154608	0.416717
MDH2	1.57233	0.00374507	0.0547686
RFC5	-0.124001	0.528857	0.765648
RFC3	0.317806	0.120128	0.372109
HADHA	4.3584	4.52945e-07	0.000126868
ETV3	-0.530131	0.0368333	0.201285
CETN2	-1.61747	0.00336897	0.0511625
EIF2D	-0.95513	0.0259917	0.16722
PRPH	2.68477	1.68094e-05	0.00114873
BUD31	0.426369	0.290216	0.571799
NAA10	0.124748	0.560827	0.786752
KDM5C	0.0627714	0.788608	0.908712
PPP1R2	-0.573336	0.12123	0.373415
CSK	-0.398248	0.16481	0.43042
GARS	0.142701	0.462585	0.721151
IARS	0.104289	0.47396	0.726905
EIF1	-0.838421	0.132382	0.387631
PRKCI	-0.052213	0.889985	0.954167
ACTR1B	-0.440674	0.135807	0.390906
TMPO	1.44841	0.000219912	0.00789633
STAT1	-0.325161	0.0954503	0.32949
STAT6	-0.0424784	0.937871	0.976354
MTREX	0.153204	0.619974	0.822096
AKR1C3	-0.472077	0.0694626	0.280644
PIK3CA	0.10867	0.7457	0.891467
PIK3CB	-0.3789	0.392194	0.671458
MTOR	0.162097	0.377876	0.65779
PI4KA	0.0934698	0.843966	0.933888
EPS15	-0.57474	0.118559	0.369141
CASP3	1.09434	0.00017036	0.00650285
RPS27	0.585679	0.279723	0.560902
ABL2	-0.572987	0.149409	0.409739
HELZ	-0.00159657	0.997187	0.998395
NCAPD3	-2.30678	0.0658388	0.272687
RBM34	0.812218	0.310285	0.590866
LRPPRC	-0.145981	0.88711	0.953497
RPL35	-0.871361	0.00632347	0.0769901
CDKN2A	0.0456237	0.872013	0.945794
PRCP	0.442038	0.285389	0.567102
HTT	-0.225149	0.405612	0.681975
PAFAH1B1	-0.444908	0.226303	0.502705
MCAM	0.574502	0.0194064	0.147621
MATR3	1.45661	0.0290963	0.17662
MSH2	0.123193	0.410175	0.685296
GRK6	-0.07213	0.733536	0.885581
SSR1	0.97757	0.000103019	0.00436492
MAGEA1	0.378673	0.684803	0.859962
MAGEA4	0.499927	0.0260085	0.16722
MAGEA10	1.66191	0.0134203	0.120866
MAGEA11	-0.328657	0.172594	0.441201
PTPN9	-0.57571	0.530853	0.766129
RANBP1	0.167819	0.747185	0.892032
NAMPT	0.0479453	0.868698	0.94464
PSMC4	0.00508001	0.979929	0.994005
VDAC2	-0.780203	0.0100848	0.102714
USP5	0.446022	0.23949	0.516659
MAPK8	-0.581701	0.0218708	0.155863
MAP2K4	-0.658524	0.131808	0.386484
MKI67	0.89972	0.0070325	0.0811899
PHKA2	0.020649	0.982504	0.994324
PHKA1	-0.272025	0.297369	0.579821
RANGAP1	0.0517062	0.730996	0.884997
RECQL	0.419101	0.0994195	0.337803
NOP2	-0.98662	0.0215469	0.155262
ATRX	-0.174293	0.679129	0.85741
CRK	-0.0102268	0.973666	0.990383
CRKL	-0.115218	0.621974	0.823532
BAG6	-0.0622904	0.813885	0.919296
NSF	0.963688	0.234613	0.511611
CDKN1B	-0.244606	0.759242	0.898196
MAP2K3	-0.296126	0.124751	0.377821
BRCC3	-0.0446536	0.954267	0.983364
RPL27A	-1.28802	0.114988	0.364252
RPL5	-0.213667	0.190287	0.462296
RPL21	-1.53544	9.39512e-05	0.00411068
RPL28	-0.913164	0.13124	0.385621
RPS9	0.780528	0.00313608	0.0492132
RPS5	-0.974988	0.0401965	0.211641
MAP1B	-0.161341	0.330465	0.614923
GNPDA1	-0.166441	0.369874	0.649734
NEDD4	0.770883	0.0212755	0.154093
YAP1	-0.0393115	0.836999	0.929421
UTRN	-0.313394	0.335787	0.621429
IQGAP1	0.499011	0.0880113	0.313892
GYG1	0.334698	0.0606518	0.259577
RABIF	0.220317	0.47713	0.730346
PLA2G4A	-0.591348	0.288152	0.57006
CAPZA2	0.163326	0.408368	0.684377
CAPZB	-0.280662	0.111908	0.359482
QARS	-0.0181608	0.912682	0.96441
RPL29	0.0397744	0.946064	0.978509
LIMS1	0.134542	0.50388	0.747011
PREP	0.286476	0.369652	0.649679
IREB2	-1.01084	0.137123	0.393359
PIP4K2A	0.0584931	0.906939	0.961442
SOX9	-0.298411	0.194296	0.466685
ARCN1	0.0665763	0.710476	0.874829
LSS	-0.0803702	0.829475	0.926419
GCLC	-0.26116	0.158195	0.421819
GCLM	0.0798791	0.635198	0.832972
PSMD8	-0.274983	0.463512	0.721491
PRRC2A	-0.479763	0.0280726	0.172802
GSS	-0.0364445	0.783241	0.906747
CCT5	1.1468	0.00382823	0.0557395
NES	2.75838	0.00746673	0.0841398
HSPA13	0.0704375	0.899964	0.958147
CSNK1A1	0.0723317	0.845398	0.933976
CSNK1D	-0.950447	0.160542	0.424869
IDH2	-0.285115	0.592354	0.806588
PITPNB	0.0755074	0.655311	0.843937
POLD2	0.0722034	0.671318	0.85226
MARCKSL1	-0.423029	0.0333119	0.191628
PXN	-0.259513	0.121842	0.37469
MAPKAPK2	-0.0792053	0.597968	0.810523
ALDH9A1	-0.126255	0.417052	0.691936
RPL34	0.658874	0.216237	0.491258
RPIA	-0.251938	0.396019	0.673057
LMAN1	1.0187	0.0671761	0.275532
NASP	-0.000855879	0.996614	0.998395
FASN	0.332123	0.210792	0.486717
FNTA	0.390908	0.384519	0.665296
DHPS	-0.698095	0.035802	0.199051
CCT3	0.0186803	0.906006	0.961129
ARRB1	0.519805	0.544125	0.775465
TUFM	2.33375	0.000763931	0.0183908
AMPH	-0.277774	0.242557	0.520148
ALDH7A1	0.0484747	0.750875	0.893791
CDC34	0.842648	0.0124874	0.115522
INPP1	-0.458416	0.244557	0.521747
CENPF	-0.425863	0.0881278	0.314043
SRP9	-0.10867	0.708842	0.873239
PCYT1A	-2.30931	0.0185971	0.144051
AARS	-1.35642	0.220607	0.495342
CARS	0.195169	0.530028	0.765676
HARS2	4.33396	6.60525e-07	0.00012836
SARS	-0.263384	0.167323	0.433872
PPM1F	-0.0419574	0.821375	0.921999
PRIM1	0.256864	0.204341	0.480462
PRIM2	-0.0107704	0.961801	0.984938
CSNK1E	-0.573626	0.0367597	0.201285
PSMB3	0.554916	0.0119068	0.112109
PSMB2	0.215609	0.500458	0.746109
MCM2	-0.118525	0.684131	0.859372
TMED10	0.529941	0.0619052	0.262818
RBM25	2.3042	0.000224529	0.00792773
NUMB	-1.07455	0.0482269	0.23011
EIF2B2	-0.35625	0.237884	0.515298
HINT1	-0.241084	0.439412	0.710064
NUP153	-0.792877	0.376637	0.656983
RANBP2	-0.28437	0.387849	0.667744
TSC2	-0.0028497	0.993573	0.997946
GSK3B	0.243041	0.590749	0.805861
NT5C2	0.0223702	0.89874	0.958147
SEPHS1	0.103263	0.806005	0.915243
GMPS	0.378131	0.08305	0.306489
LIG3	-2.91124	0.0927921	0.324122
LIG4	-0.387965	0.107787	0.351034
MRE11	-0.0314408	0.879718	0.95017
HNMT	0.463096	0.201026	0.476386
SULT1A1	0.171123	0.880372	0.950272
GDI2	0.322315	0.0877123	0.313089
SERPINB8	-0.0814777	0.721502	0.879043
SERPINH1	0.128574	0.814066	0.919296
PDLIM4	-0.0964344	0.510865	0.752358
PEX5	0.611937	0.386858	0.666651
ERF	1.33247	0.103466	0.344546
VASP	-0.417335	0.0218409	0.155863
DNM2	-0.796019	0.000676755	0.0168671
METAP2	-0.322894	0.213167	0.489633
NUDT2	-0.127545	0.518816	0.757485
CDK7	0.0192284	0.901637	0.958895
HLCS	-0.000822014	0.998802	0.999318
KNTC1	0.140918	0.413773	0.688052
RASSF2	-0.17959	0.855785	0.939179
CDK9	0.528503	0.0784987	0.297541
LRBA	-0.297417	0.238129	0.515298
BCAM	-0.90739	0.205102	0.480717
PPT1	0.261834	0.29822	0.580553
RPL14	-1.15751	0.000292091	0.00951991
CCT8	0.0750796	0.825539	0.924124
CCT4	-0.0631371	0.667277	0.84928
ANXA11	-0.0674337	0.653071	0.842804
PAPOLA	-0.253815	0.144569	0.402828
FXR1	0.0547026	0.846921	0.933994
FXR2	0.8059	0.303308	0.585534
RAB5C	0.782526	0.0468054	0.22696
RAB7A	-0.638474	0.0109562	0.107456
RAB9A	-0.0873182	0.785557	0.906923
RAB13	0.108525	0.627463	0.827993
PLCD1	-0.0192237	0.920705	0.968464
DAP	1.8089	0.000364125	0.0107888
DUSP3	-0.110278	0.52825	0.765648
GALK1	-0.0325769	0.832159	0.927613
SSR4	2.09284	0.000282183	0.00934942
TPMT	-0.125182	0.805386	0.915243
HCFC1	0.158888	0.447664	0.71681
IRAK1	-0.367959	0.307	0.588312
HSD17B4	-0.182122	0.45326	0.717516
PSMD7	0.0844377	0.668253	0.849988
SGSH	0.122133	0.877151	0.948567
STAT5B	-0.680946	0.010982	0.107456
USP11	-0.432965	0.180734	0.45021
VAMP7	1.70249	0.00083222	0.0198096
RPS6KA3	-0.214784	0.543238	0.774983
HDGF	0.286527	0.193863	0.466174
CNN1	-0.170974	0.379698	0.660111
CCNH	0.0359631	0.899821	0.958147
MNAT1	0.567974	0.289522	0.571799
NEK3	-0.494638	0.126785	0.380635
HNRNPA3	0.414903	0.163	0.427347
PGD	0.143066	0.383071	0.664105
HNRNPM	0.863599	0.000637565	0.0160795
KPNA2	-0.295148	0.135625	0.390906
NCBP2	-0.02204	0.949839	0.980621
RAP1GDS1	0.319952	0.183199	0.452891
JAK3	-0.0436668	0.892475	0.955385
POLR2H	0.109435	0.72795	0.883254
POLR2J	0.286811	0.0651491	0.271221
ARHGDIA	-0.0922714	0.570407	0.791101
AGFG1	-0.183422	0.385697	0.666125
HNRNPF	-1.29652	0.100169	0.33845
STAT2	-0.423597	0.0228513	0.157892
GTF2A1	0.533208	0.19146	0.463683
MSH6	0.0451085	0.8665	0.944635
KIF11	-0.3741	0.0658096	0.272687
VAV2	-0.0148884	0.919786	0.968464
ZNF143	0.0923524	0.791389	0.910184
RIDA	-0.30622	0.0653786	0.271844
SMS	-0.076753	0.857254	0.940006
HK2	0.441378	0.101662	0.341315
THOP1	-0.128804	0.72038	0.878598
CAPZA1	-0.22454	0.274067	0.554017
CRIP2	0.175395	0.818643	0.921561
NUP98	-0.512159	0.166308	0.431769
BLVRA	-0.300338	0.288985	0.571095
PPP5C	-0.00949012	0.958007	0.984735
PLK1	-0.199543	0.453214	0.717516
ARFIP2	0.867753	0.0362965	0.200459
ARFIP1	-0.109985	0.574529	0.794478
ACLY	-0.135222	0.602985	0.814164
METAP1	-0.220502	0.560382	0.786752
MVD	-0.132916	0.718403	0.878256
RABGGTB	-0.0694164	0.745869	0.891467
COPB1	-0.150252	0.345628	0.628239
COPA	-0.119519	0.462052	0.721151
CTSC	0.177642	0.384543	0.665296
CRYBB1	-0.451388	0.105925	0.349534
CLTCL1	0.346535	0.332794	0.618399
AP3M2	-0.0396346	0.823429	0.92347
AP2S1	0.557971	0.123221	0.376411
RCAN1	0.278515	0.529895	0.765676
SMTN	2.1354	0.00456263	0.0617631
SLC16A1	0.172038	0.773115	0.902204
IST1	0.520626	0.0464974	0.226188
SEC24C	-0.0107691	0.951918	0.981752
SUB1	-0.184225	0.646439	0.83998
CLNS1A	-0.226776	0.1891	0.461184
RARS	0.583522	0.0691874	0.280523
ATXN3	0.211314	0.364047	0.643184
TERF1	-0.284448	0.346468	0.628688
PMS1	0.527125	0.12992	0.385488
PMS2	0.205834	0.47786	0.730408
YARS	0.0114836	0.940803	0.977037
USP14	0.297007	0.0823099	0.305918
PRKAG1	-0.0400798	0.805208	0.915243
PRKAA2	-0.0791959	0.871576	0.945676
HSPA2	0.797447	0.0816187	0.304686
BCAT1	0.509545	0.0167079	0.137763
ATP1B3	0.934178	0.0141891	0.125014
RAD23A	-0.393792	0.17968	0.449264
RAD23B	-0.247366	0.537448	0.771398
NAGLU	0.869477	0.00126323	0.0270319
AK2	0.543291	0.0635044	0.266688
NAPA	-0.121507	0.668636	0.849988
EIF5	-0.0837713	0.656024	0.844285
SLC12A2	2.55455	0.00590189	0.0733323
PSMD4	0.13561	0.59664	0.810245
DRG2	0.249141	0.374035	0.65325
CSE1L	1.61567	0.00189043	0.03568
VCP	-0.193564	0.421789	0.694028
MANF	-0.661789	0.23541	0.511766
AFDN	-0.513646	0.16501	0.43051
NAP1L1	0.798751	0.0732512	0.288712
CASP7	0.987067	0.0874494	0.312678
CASP6	0.256702	0.181995	0.45149
ADK	-0.419321	0.017067	0.138548
ADAR	1.12372	0.00485919	0.0643387
TPD52	-0.591097	0.0165556	0.137004
SEC13	0.0252032	0.85934	0.94132
SNU13	0.662456	0.0218107	0.155863
NPEPPS	0.255952	0.337151	0.622716
EIF3B	0.300317	0.14407	0.402388
BID	0.28325	0.211711	0.488263
MARS	-0.469229	0.179812	0.449264
ARPP19	0.429022	0.0633942	0.266688
POLE2	0.474952	0.550737	0.780426
AP1S2	-0.658121	0.297717	0.580024
CTBP2	0.470386	0.0415143	0.215295
BCAR1	-0.133311	0.683934	0.859372
RWDD2B	0.0761778	0.870525	0.945254
CFAP298	-1.12635	0.00040256	0.0114351
WDR4	0.030837	0.844621	0.933888
GEMIN4	0.441416	0.27747	0.557705
PCBP4	0.402238	0.16943	0.436398
RAB38	-0.0761006	0.831974	0.927613
CORO7	-0.237421	0.359219	0.638963
NUP107	0.367427	0.241253	0.518922
GSDMD	-0.340979	0.0937552	0.326118
EEFSEC	0.532094	0.128048	0.382879
SESN2	-0.62502	0.00631989	0.0769901
SESN3	-1.15836	0.108254	0.352013
EPPK1	-0.294361	0.282647	0.564628
MTPN	0.129116	0.423266	0.695377
ARPC4	-0.159272	0.514492	0.75403
ANAPC15	0.427201	0.149019	0.409739
TPI1	-0.0755863	0.575084	0.794985
EIF3E	0.226915	0.241276	0.518922
PTEN	0.33999	0.549192	0.779162
PPP4C	0.205759	0.200759	0.476269
GABARAPL2	-0.488199	0.0170144	0.138548
MYL6	-0.228502	0.418813	0.692087
ACTB	-0.561238	0.0968424	0.331951
EIF4A1	0.742243	0.0298818	0.179079
RPS20	0.731983	0.00262695	0.0445986
PRPS1	-0.059926	0.818051	0.921561
PSMA6	0.175103	0.657336	0.845004
S100A10	2.86438	0.00200119	0.0370263
CDC42	0.949534	0.155585	0.419079
DSTN	-0.116415	0.604719	0.814898
GMFB	-0.235398	0.510312	0.752329
RAB8A	-0.00797426	0.969756	0.988894
SRP54	-0.246853	0.500252	0.746064
RAB2A	-0.289255	0.131009	0.385488
RAB5B	0.399724	0.254155	0.531518
CKS1B	-1.1742	0.00100265	0.0228398
RAB10	-0.872751	0.108505	0.352289
UBE2D3	0.464824	0.244512	0.521747
UBE2M	-0.0704896	0.715421	0.877367
UBE2K	0.405503	0.192529	0.464324
UBE2N	-0.050688	0.946357	0.978509
RAB14	0.0647492	0.753576	0.895046
ACTR3	0.265596	0.120049	0.372109
ACTR2	0.0237246	0.900818	0.958264
ACTR1A	-0.600961	0.037039	0.201285
COPS2	0.4822	0.559166	0.786582
ABCE1	0.853342	0.0029337	0.0472627
RAP2B	0.584044	0.0730297	0.288455
MAX	-0.185523	0.470549	0.725622
RPS3A	0.510012	0.138199	0.393981
PSME3	0.0503125	0.744332	0.890634
RPL15	0.220739	0.323276	0.605111
MAGOH	0.0709266	0.69873	0.868228
RPL27	-0.542718	0.0592313	0.257756
ATP6V0D1	-1.08383	0.000480435	0.0128836
PCBD1	-0.349505	0.318015	0.599658
RPL37A	-0.480595	0.0424047	0.217254
RHOA	0.476994	0.284267	0.566068
NAA20	0.0720229	0.849897	0.935815
VBP1	0.25074	0.364172	0.643184
STXBP1	-1.15106	0.120286	0.372109
NPC2	2.15527	3.82164e-05	0.00219403
COPZ1	0.126886	0.605239	0.814898
SUMO2	1.0149	0.0707152	0.282757
UFM1	0.0454584	0.818554	0.921561
DCAF7	-0.0893557	0.620959	0.822702
WDR5	0.37448	0.0664921	0.274321
AP1S1	0.363173	0.0838979	0.30698
NUTF2	0.638626	0.135497	0.390906
HNRNPK	-0.257343	0.33809	0.623905
YWHAG	-0.170351	0.226358	0.502705
RPS7	-0.478575	0.0625514	0.264765
PPP1CA	0.27909	0.321931	0.603518
PPP1CB	0.830554	0.0310558	0.183247
NCS1	2.19308	0.00120512	0.026185
PSMC1	-0.0964717	0.549854	0.779435
PSMC5	-0.248794	0.132722	0.388089
RPS8	-0.0807537	0.734578	0.885581
RPS15A	-0.116595	0.812378	0.918369
RPS16	0.479608	0.122827	0.376295
UBE2H	-0.0530246	0.718441	0.878256
YWHAE	0.284889	0.436279	0.707105
RPS14	-0.0181565	0.893292	0.955536
RPS23	0.334504	0.185319	0.45651
RPS18	0.414752	0.187084	0.458295
RPS13	0.374461	0.589924	0.805514
RPS11	0.00928062	0.973726	0.990383
SNRPE	-0.969368	0.299329	0.581078
SNRPF	0.954116	0.0521998	0.241991
LSM3	-0.224739	0.497178	0.744887
LSM6	0.718411	0.0502674	0.236385
SNRPD1	0.366217	0.041982	0.21561
SNRPD2	0.474709	0.0364991	0.200459
SNRPD3	0.581154	0.0448042	0.222784
TMSB4X	-0.40519	0.214531	0.490186
ARF6	-0.303983	0.113777	0.363279
PSMC6	-0.0955545	0.59195	0.80646
TBPL1	-0.0216823	0.960432	0.984858
RPL7A	0.227315	0.417094	0.691936
POLR2G	0.487357	0.0210586	0.153869
ETF1	0.190968	0.342905	0.627888
YPEL5	-0.314501	0.417424	0.691936
RPS4X	0.434754	0.379299	0.659995
PPP2CB	0.031217	0.876832	0.948465
RPL23A	-1.13741	0.000120638	0.0050112
RPS6	-0.222263	0.357791	0.637537
HIST1H4A	1.09159	0.0206022	0.152076
RAB1A	1.62212	0.000128872	0.00530128
RAN	-0.062329	0.699378	0.868228
RPL23	-0.894938	0.016897	0.138477
RPS15	0.538305	0.0463052	0.226031
RPS24	-1.20033	0.00883622	0.0932741
RPS25	0.439792	0.14331	0.401326
RPS26	-0.591244	0.27324	0.553403
RPS28	0.428657	0.060965	0.26007
POLR2L	0.111914	0.743232	0.890071
RBX1	-0.257043	0.343612	0.627888
RPL30	-0.0684562	0.829994	0.926419
RPL39	-1.53116	0.000272403	0.00923337
RPL31	-0.967919	0.09595	0.33052
RPL10A	-0.296221	0.224015	0.500343
RPL32	-1.2621	4.55706e-05	0.00244408
RPL11	-0.552077	0.0462265	0.226031
RPL8	-1.10153	0.000549733	0.0142026
PPIA	0.160168	0.758105	0.89758
FKBP1A	0.31169	0.0837469	0.30698
GRB2	-0.0317763	0.943881	0.978284
TRA2B	1.12881	0.0604833	0.259577
RAC1	-0.386108	0.408007	0.684139
AP2B1	-0.152479	0.63807	0.835704
YWHAZ	-0.119217	0.442243	0.712465
PPP2R2A	-0.0582684	0.734638	0.885581
SUMO1	0.303271	0.304306	0.585534
DYNLT1	-1.22127	0.00857276	0.0912633
RPL38	-0.814225	0.0014026	0.029275
SKP1	0.0883915	0.772092	0.902204
RPS21	0.577898	0.0605355	0.259577
EIF5A	0.981039	0.00586552	0.0730947
RACK1	0.237987	0.145965	0.405129
SUPT4H1	-0.316138	0.474195	0.726905
UBE2I	0.272113	0.449296	0.71681
TMSB10	0.14375	0.620113	0.822096
TNNC1	2.36151	1.08673e-05	0.000837175
YBX1	-0.125896	0.49815	0.745245
CSNK2B	-2.11058	0.0221895	0.155863
TPM4	0.00429459	0.986709	0.99523
UBE2L3	-0.458046	0.0534315	0.246075
TUBA4A	0.140653	0.707862	0.872788
TUBB4B	-0.143845	0.707172	0.872788
CSNK2A1	0.548091	0.177745	0.448012
PAFAH1B2	0.371376	0.0462668	0.226031
UBXN2A	-0.0776182	0.819756	0.921561
HBB	7.57059	1.33249e-11	5.64576e-08
HBA1	6.46772	6.25219e-09	8.83018e-06
IGBP1	0.132556	0.674911	0.854739
PSPH	-1.14345	0.0471199	0.227594
EIF4G2	0.0746017	0.606709	0.814898
RPP38	0.303401	0.189832	0.462252
RPP30	-0.355856	0.163116	0.427347
PIP4K2B	-0.313421	0.213929	0.48996
SRPK2	-0.714343	0.0875744	0.312861
CCT2	-0.0991262	0.597993	0.810523
PRAME	-0.0799754	0.751064	0.893791
RAE1	-0.352205	0.201842	0.478036
GSTO1	0.0290283	0.917202	0.966712
ST5	-0.568364	0.384076	0.665031
PRKDC	0.682824	0.00182588	0.0351647
BLOC1S1	-0.519738	0.0132225	0.120163
ARG2	-0.921186	0.216505	0.491339
MAP1A	-0.0787974	0.638482	0.835986
CRADD	0.130012	0.508961	0.751383
BASP1	-1.23996	0.000416432	0.0115589
HMGN5	-0.426293	0.0298782	0.179079
LACTB	-0.680408	0.00204636	0.0373609
COG7	0.00419991	0.988923	0.99523
RPL24	-1.32355	5.22322e-05	0.0027322
TXNL4A	0.862831	0.21473	0.490186
ARF1	0.255389	0.2349	0.511611
ARF5	-0.868773	0.00718865	0.0825429
RHOG	-0.525827	0.172197	0.44058
RPL19	-1.42704	0.0419171	0.215538
SRSF3	1.122	0.0467196	0.22696
FOXK1	-0.778787	0.0339758	0.193311
CCZ1B	-0.603555	0.00849351	0.090715
DAB2	0.508768	0.116489	0.366544
HSPG2	0.846668	0.257409	0.534891
XIAP	-0.613567	0.0594383	0.257756
RBM10	2.48399	1.93087e-05	0.00123956
RBM3	0.280708	0.436089	0.707105
CYCS	1.10214	0.0531237	0.245191
MPP1	-0.206189	0.43708	0.707105
PITPNA	-0.26132	0.175323	0.445354
SLC25A3	3.36117	3.35282e-07	0.000101471
HDLBP	0.00567033	0.980888	0.994124
GTF2B	0.107664	0.595057	0.809132
CDK6	-0.115149	0.484304	0.734711
CDK5	0.314465	0.214315	0.490186
CDK16	2.09298	6.66499e-07	0.00012836
CDK17	-0.0298896	0.958997	0.984858
PURA	0.355068	0.0549456	0.250228
CDC42EP1	0.894473	0.392384	0.671458
CLTC	0.583633	0.0224266	0.156285
HSF1	-0.33065	0.365973	0.64502
NFKB2	-0.0575684	0.746218	0.891632
FKBP3	0.0648461	0.793935	0.911252
REEP5	0.670587	0.0292486	0.177038
SORD	-0.588785	0.0379487	0.204566
HNRNPU	-0.287509	0.623694	0.824779
SPTBN1	0.835108	0.00105784	0.0234662
TIAL1	1.02887	0.000404631	0.0114351
SRSF2	-0.0951884	0.772023	0.902204
FOXK2	0.38906	0.495327	0.744089
GALK2	0.100389	0.64675	0.840061
AMPD2	0.165459	0.725147	0.881116
FABP5	-0.693308	0.176547	0.447118
CAP1	-0.265457	0.275048	0.554942
HMGCS1	-0.193471	0.712302	0.875884
IL1RL1	0.90087	0.142974	0.401326
SLC7A5	0.495983	0.0247977	0.162142
EXOSC10	1.04046	0.0929448	0.324122
OTUD4	-1.10895	0.000963196	0.0220598
PFKP	-0.126213	0.495637	0.744089
EWSR1	0.132913	0.533198	0.768421
OCRL	0.924702	0.0357745	0.199051
PLCB3	0.126675	0.363553	0.642627
TAGLN	0.652829	0.0360338	0.199315
OGDH	-1.46027	0.246255	0.522999
CENPE	0.131827	0.540525	0.77352
KIF23	-0.785576	0.103547	0.344546
RPL18A	0.682685	0.377542	0.657604
MAP2K1	0.151632	0.508479	0.750932
FKBP4	0.319661	0.131036	0.385488
RPL6	-0.121994	0.75502	0.89591
TOP2B	0.677163	0.075935	0.294361
AKAP12	0.138496	0.556511	0.784391
DST	-0.720491	0.00512896	0.066053
GSTM4	-0.252219	0.61825	0.821168
ACY1	0.273204	0.46331	0.721442
LMNB2	1.81897	0.00071825	0.0173899
MVK	-0.420856	0.117364	0.366991
RELA	-0.16523	0.479523	0.731368
UBXN1	-0.206166	0.602187	0.813865
GBE1	0.71392	0.0174795	0.139737
EIF4G1	0.127069	0.647498	0.840518
KRT17	-0.866472	0.0107423	0.106593
TLE3	0.080127	0.616898	0.820658
GLO1	0.434593	0.0598063	0.258341
SSBP1	0.0936083	0.684017	0.859372
REL	-0.522744	0.0281002	0.172802
YWHAH	0.241284	0.29954	0.581113
PLP2	0.476507	0.188365	0.460799
CSTF1	-0.631371	0.518029	0.757485
UBE3A	-0.240056	0.218082	0.492806
DNM1	-0.0876698	0.663825	0.847177
PTPN12	0.00339106	0.983271	0.99445
PTK2	-0.241547	0.172083	0.440553
LIPE	-0.0400388	0.860575	0.941699
EEF1A2	-0.268147	0.0974027	0.3328
PRKCD	-0.0837354	0.660228	0.846026
CALD1	0.340671	0.0689502	0.280167
FPGS	-0.381588	0.59188	0.80646
CTDSPL2	1.48096	0.0418466	0.215538
PTPN11	-0.0787505	0.75608	0.896588
PPP2R3A	0.288633	0.353262	0.63566
PPAT	0.10318	0.646415	0.83998
GFPT1	-0.172748	0.556722	0.784391
EXOSC9	-0.121424	0.679763	0.857717
PSME1	0.290688	0.11024	0.355468
APLP2	-0.358385	0.321643	0.603276
GABPA	-0.0713072	0.629669	0.829058
RING1	0.0243177	0.958347	0.984845
FMR1	0.0517454	0.909434	0.96279
PRDX1	-0.234679	0.350504	0.633196
RPL18	-0.331125	0.122239	0.375581
C1QBP	0.0638349	0.73136	0.884997
CKAP4	1.3703	0.164681	0.43042
TJP1	-0.630261	0.200523	0.476241
ZFP36L1	-0.3006	0.286085	0.567748
SPAG1	-0.222856	0.560506	0.786752
KHDRBS1	3.14288	6.21759e-07	0.00012836
BAX	-0.263432	0.258748	0.535048
POLE	0.251696	0.354185	0.636612
SOS1	-0.33698	0.467075	0.72375
LRP1	1.46904	0.281966	0.563799
SRSF1	1.53146	0.000319238	0.00999168
ARHGAP1	0.10089	0.618952	0.821355
PPP3CA	-0.139393	0.368869	0.648775
DHX9	0.621513	0.0275676	0.172044
CRYZ	-0.0133144	0.963474	0.985572
GOLGA3	-0.694827	0.00279081	0.0461938
LGALS3BP	0.570288	0.0168167	0.138354
DMTN	-0.304588	0.243653	0.521338
PPID	0.0409245	0.8219	0.921999
SSRP1	-0.0842762	0.564964	0.788916
CAMSAP2	-0.782299	0.0153478	0.130843
SLFN5	-0.125729	0.87362	0.945794
VAC14	0.646841	0.0746254	0.290614
NSUN2	-0.0874515	0.522104	0.760975
DMWD	0.00500614	0.988715	0.99523
RBBP4	0.398243	0.475694	0.728675
NCBP1	0.0983723	0.528214	0.765648
AHNAK	0.49184	0.0742697	0.290614
FCHO2	1.01696	0.0559437	0.251979
ELP6	0.0994935	0.761721	0.89875
HSPA14	0.354604	0.393483	0.671886
SCRN3	0.0961269	0.666259	0.848749
LAMTOR4	0.33704	0.253981	0.531518
GALNT2	0.410325	0.333468	0.619151
AP1B1	-0.191936	0.339565	0.625455
CPSF1	0.632847	0.0278817	0.172502
SCRN1	-0.477857	0.116838	0.366544
WASHC5	-0.322125	0.178652	0.448163
NUP160	-0.318416	0.420173	0.693793
FOXO1	0.255138	0.493282	0.742727
TBL3	2.99897	0.0300234	0.17919
GTF3C1	-0.385732	0.762675	0.898797
TWF1	-0.443271	0.00957649	0.0989648
TFCP2	-0.301747	0.327697	0.612056
AKAP13	-0.504764	0.0442683	0.221446
TRO	0.451128	0.194645	0.466995
BPTF	-1.24284	0.299131	0.581078
CDC20	-0.415223	0.171644	0.439694
FSTL1	0.471031	0.0813424	0.30419
GRSF1	0.342548	0.751189	0.893791
MAP4K2	0.0150958	0.939763	0.977037
SF3A3	0.432177	0.035662	0.199051
TP53BP1	-1.13113	0.257313	0.534891
IFRD2	0.253074	0.157477	0.420436
TRIM26	-0.585251	0.0141361	0.125014
AIMP1	-0.147283	0.451391	0.717487
ILF2	0.354867	0.142103	0.400591
ILF3	0.23679	0.126137	0.379305
LMAN2	-0.646265	0.113056	0.361796
ELAVL2	0.694168	0.0233849	0.158959
EPS8	0.208846	0.712366	0.875884
TRAF2	-0.452736	0.319645	0.600645
DLG1	0.254646	0.603335	0.814377
MYO1E	-0.149784	0.633349	0.831835
PPP1R8	0.0189435	0.927223	0.971331
PTP4A2	-1.84377	0.0032064	0.0498471
ABR	-1.0033	0.283568	0.565468
BNIP1	0.213068	0.343715	0.627888
NFX1	0.881124	0.157973	0.421493
CSTF3	2.46398	0.0084112	0.0902234
MLLT11	-0.431416	0.14888	0.409739
ARHGAP5	-0.306622	0.491283	0.741298
PRDM2	0.0893836	0.661333	0.846026
STRN3	0.0186737	0.944973	0.978509
CDC16	1.09487	0.169928	0.43715
STK4	0.399274	0.124526	0.37768
FLII	-0.0477635	0.773631	0.902204
TRIM32	-0.0189913	0.960405	0.984858
COASY	-0.0231185	0.90467	0.960433
ACACA	-0.228545	0.130867	0.385488
GPS1	-0.175333	0.538895	0.772689
USP4	0.48752	0.401895	0.677531
CHAF1B	1.10635	9.72344e-05	0.0042039
IK	0.758404	0.00432831	0.0595424
MTAP	0.00741677	0.971751	0.990151
PRKAA1	-0.208397	0.618214	0.821168
PPFIA1	0.294433	0.151465	0.413238
CALCOCO2	-1.53348	0.000147371	0.00583561
EIF2B5	-0.470931	0.227913	0.504265
TARDBP	0.00636149	0.975891	0.991784
HNRNPA0	1.30268	0.00023348	0.00804272
PAK1	-0.31763	0.16771	0.43408
AIMP2	-0.0976222	0.712583	0.875897
FADD	2.52875	0.0344204	0.194712
MAP2K5	1.10534	0.222368	0.498253
MAPK7	-0.195743	0.447153	0.71681
PAK2	-0.176305	0.524257	0.762632
CBX3	-0.202346	0.313244	0.593123
STK3	-0.502602	0.46702	0.72375
STX5	0.423525	0.10706	0.350403
PSMD2	0.347176	0.310792	0.591566
DDX10	1.09963	0.0265996	0.169514
ERCC8	-0.104224	0.609989	0.81737
SELENBP1	0.510939	0.221622	0.497096
SRSF9	2.70265	0.000166883	0.00642802
SRSF5	0.501254	0.3869	0.666651
MAD2L1	0.02855	0.905633	0.960974
TRIM28	0.917352	0.00152707	0.0310933
DHRS2	0.855328	0.299031	0.581078
G3BP1	0.924625	0.00148538	0.0307002
KCNAB2	-0.155301	0.476906	0.730268
SKP2	0.56342	0.275954	0.555976
PABPC4	-0.379615	0.171201	0.438826
ATM	0.847571	0.123282	0.376411
GRB10	-0.247992	0.364906	0.643943
IFIT5	-0.292645	0.252819	0.530686
EIF3I	-0.916376	0.0324201	0.188191
PPIL2	0.565711	0.142343	0.401001
PPP2R5C	-0.346129	0.296272	0.579015
CTBP1	0.831617	0.00326909	0.0501853
PDE3B	-0.285666	0.372051	0.651719
PDCL	-0.387521	0.162996	0.427347
DYNC1I2	-0.148653	0.338599	0.624572
ILK	-0.393774	0.161471	0.424962
SNTB2	-0.37068	0.45331	0.717516
XRCC4	-0.262497	0.650838	0.842508
TCOF1	0.886597	0.00548076	0.0699457
SF3B2	0.997601	0.00475983	0.0639074
GOLGA4	-0.355824	0.0373486	0.202102
PDAP1	0.530276	0.110955	0.356961
FKBP5	0.202683	0.382909	0.664095
MYO9B	-0.0382719	0.91997	0.968464
ROCK1	0.0225221	0.896007	0.957232
TOP3A	-0.797179	0.213108	0.489633
BIRC2	-0.545396	0.0536928	0.246475
PICALM	-0.318028	0.145181	0.40363
MTM1	-0.868475	0.188757	0.460958
SQSTM1	-1.23343	0.00670763	0.0786819
ASAH1	0.979749	0.00391994	0.0566017
PIN1	-0.923428	0.00254243	0.0437897
ATR	-0.696979	0.492671	0.742335
EIF4EBP1	-0.0724765	0.70286	0.870044
RIPK1	0.530219	0.109602	0.353923
HDAC1	0.46045	0.355125	0.636655
CAMK2G	0.222289	0.406277	0.682422
CAMK2D	0.0743584	0.905574	0.960974
DCTN2	-0.262699	0.11946	0.371079
NAE1	-0.253587	0.18173	0.45149
ITPK1	-0.0026138	0.990036	0.995676
SNW1	-0.136784	0.539957	0.77352
TRA2A	3.12289	0.000133356	0.00543298
SNX1	0.0906501	0.608267	0.815837
PWP1	-0.810043	0.0278364	0.172502
MTMR1	1.17721	0.00322585	0.0498471
MTMR2	0.122866	0.581743	0.798201
CUL1	0.113272	0.552291	0.781844
CUL2	-0.0383307	0.827328	0.925392
CUL3	0.159157	0.342591	0.627836
CUL4A	0.420104	0.115029	0.364252
CUL4B	0.571787	0.0533596	0.246011
TP53BP2	0.0766669	0.836597	0.929421
TSTA3	-0.0368042	0.85082	0.936161
RAB31	-1.16332	0.0240861	0.160619
RAB32	0.10276	0.884332	0.95196
FHL1	0.182359	0.400634	0.676289
PMS2P11	-0.22516	0.21484	0.490186
RIN1	0.597242	0.0474801	0.22762
AAMP	-0.437796	0.0274546	0.172044
ALKBH1	-0.155835	0.393744	0.671886
ALCAM	0.420091	0.370618	0.6505
SPTAN1	0.432028	0.284565	0.566322
GNL2	0.683046	0.0256314	0.165802
DDX39B	0.311273	0.273764	0.553671
BLMH	0.0235437	0.916151	0.966085
EXOSC2	0.313647	0.397295	0.674323
TUBB2A	0.0758499	0.774938	0.902204
BYSL	0.12521	0.565945	0.788916
IDI1	0.0563953	0.727551	0.883254
CBFB	0.500365	0.0246536	0.161949
NFYC	4.26172	0.273588	0.553671
CKAP5	0.236696	0.150945	0.412348
CIRBP	0.124949	0.746967	0.892032
CAMK1	-0.559481	0.506052	0.748392
COTL1	1.56996	0.00646381	0.0780367
HNRNPD	0.64855	0.00487557	0.0643544
IL18	0.0373519	0.890903	0.954185
VEZF1	0.880664	0.0101305	0.102933
PDE1C	-0.0782112	0.606081	0.814898
VGLL4	-1.98435	1.92443e-05	0.00123956
BOP1	-0.423834	0.174925	0.445354
UBE4A	0.0444703	0.881843	0.95073
2020-09-06	-2.03419	0.0012024	0.026185
KEAP1	-0.295705	0.53141	0.766628
MORC3	-1.39645	0.199344	0.474772
SAFB2	1.27547	0.0118398	0.111976
EIF3A	-0.084913	0.561715	0.787005
ARHGEF7	0.636836	0.00374862	0.0547686
UBAP2L	0.385822	0.0490477	0.232976
SCRIB	0.0307847	0.85567	0.939179
GIT2	1.26248	0.153039	0.414329
TTLL12	-0.106358	0.573964	0.793956
DOCK1	-0.15946	0.699369	0.868228
CRMP1	-0.283653	0.423133	0.695377
DPYSL3	0.000211886	0.998847	0.999318
ZMYM3	0.363435	0.54057	0.77352
DCTN1	0.481336	0.0360307	0.199315
DYNC1H1	0.134659	0.502476	0.747011
EIF2B1	-1.03386	0.0359684	0.199315
EIF4A2	-0.887002	0.00503439	0.0658355
ELOA	0.602218	0.0379022	0.204566
CTTN	-0.0528212	0.734972	0.885687
FLOT2	2.01596	6.16258e-06	0.000543976
TRIM25	0.0135312	0.938635	0.976432
FLNC	-0.0587819	0.744144	0.890634
FAM50A	0.563821	0.0298717	0.179079
FRG1	0.105095	0.634337	0.832631
GAMT	0.130513	0.606712	0.814898
GALE	0.137084	0.653635	0.842804
CAPRIN1	0.505035	0.0260665	0.167339
RBM39	0.343339	0.34618	0.628688
HLTF	1.37538	0.000400397	0.0114351
PRPSAP1	-0.017514	0.927315	0.971331
MCM6	0.0269305	0.891156	0.954215
HSP90AA2P	-2.26411	0.0060159	0.074313
PLS1	-0.318913	0.202146	0.478106
IRF3	-0.397195	0.363182	0.642238
LAGE3	-0.794741	0.179573	0.449264
TRIP12	-0.727293	0.00788808	0.0863612
PUM1	-0.246015	0.218707	0.49343
ESPL1	-0.0654847	0.757653	0.89758
MDC1	2.00495	0.00567812	0.0716017
CLINT1	-0.356706	0.107506	0.350927
MELK	-1.30731	0.0427147	0.218186
SMC1A	1.0066	0.0120353	0.113067
GSE1	0.58347	0.59577	0.809582
GINS1	0.156002	0.30239	0.584504
BMS1	0.877701	0.00036838	0.0108391
LPIN1	0.411205	0.32941	0.613499
USP10	0.515193	0.00948818	0.0985329
GANAB	-0.364537	0.548174	0.779138
PPP2R5D	-0.283222	0.204937	0.480717
COG2	0.0835301	0.780507	0.904948
MVP	0.286009	0.0838997	0.30698
CBX2	0.175747	0.467766	0.72375
GOLGB1	-0.197658	0.752863	0.895028
CASP8	-0.194285	0.24847	0.525858
NAA30	-0.460392	0.185296	0.45651
CHD4	2.07195	2.43505e-06	0.000331655
LASP1	-0.17252	0.289897	0.571799
PTGR1	0.0663812	0.838591	0.930264
DRAP1	1.6375	0.0539552	0.247411
ZNF638	2.75804	0.00329903	0.0504514
KPNB1	-0.411743	0.356313	0.637105
NOLC1	-0.469653	0.469675	0.725224
NUMA1	2.64927	0.00166635	0.0329922
PSME4	0.0559819	0.731001	0.884997
CUL7	0.442046	0.25798	0.535048
GAPVD1	-0.131377	0.658314	0.845748
NAA25	0.0179061	0.920788	0.968464
NCAPH	-0.174741	0.24787	0.525299
WTAP	1.95751	3.83191e-05	0.00219403
PSMD6	-0.13166	0.399352	0.675201
ABRAXAS2	-0.0880463	0.74879	0.892302
2020-09-02	1.25888	0.00196007	0.0364246
SART3	-0.540073	0.014192	0.125014
NCAPD2	-0.209711	0.234845	0.511611
SUZ12	0.663041	0.0567862	0.253664
EXOSC7	0.114879	0.488594	0.739337
TNIP1	-0.340243	0.0651447	0.271221
ACAP1	-1.46454	0.0396842	0.210178
EFTUD2	-0.144079	0.352233	0.63501
R3HDM1	0.628694	0.0856623	0.31048
SNX17	0.0203002	0.88658	0.953497
RAB3GAP1	0.114545	0.565102	0.788916
KARS	-0.404118	0.0259608	0.16722
SETDB1	0.786818	0.0721367	0.286989
LRRC14	-0.0713994	0.665679	0.848266
RRS1	0.149012	0.804099	0.915243
IQCB1	0.0123934	0.954741	0.983364
POLD3	0.802309	0.0146704	0.128338
EIF4H	-0.352136	0.116125	0.366359
ACAP2	0.114691	0.796125	0.912657
WDR43	-0.39843	0.15288	0.414165
EEA1	-0.651078	0.204963	0.480717
PDIA6	0.341298	0.467314	0.72375
PAFAH1B3	-0.00918784	0.95917	0.984858
PEA15	-0.0335826	0.848554	0.934821
PGM5	-0.0630234	0.687676	0.861782
PMVK	-0.0344731	0.921934	0.969048
PRKD1	-0.524401	0.125122	0.378674
PLEC	0.130653	0.489528	0.739441
PCM1	1.12858	0.0223186	0.156046
[truncated: 2,238 more rows]

## Sheet: X1hSORB30minvsCFR2
	1hSORB30minREL_FR2_vs_CTRL_FR2_logFC	1hSORB30minREL_FR2_vs_CTRL_FR2_pval	BH_pvalue
ARHGEF18	1.15278	0.106378	0.277873
KLF13	-0.880867	0.201327	0.406886
TMED7-TICAM2	0.0228681	0.950019	0.973793
ZFP91-CNTF	-0.372022	0.305427	0.516864
GPR75-ASB3	-0.500639	0.474022	0.664534
C15orf38-AP3S2	-0.037904	0.933411	0.965311
RPL17-C18orf32	-1.14295	0.0319723	0.133809
LOC102724159	0.641718	0.0818013	0.237296
IGKV3D-20	1.22261	0.000588209	0.0106181
POLR3GL	-0.525635	0.107231	0.279142
HNRNPCL4	1.82559	2.85038e-05	0.00144512
PCLAF	-0.0152405	0.951988	0.975269
RRM2	0.622177	0.0830326	0.239819
COMMD7	0.789901	0.0152169	0.0875066
TJP2	-0.211764	0.296112	0.509437
VPS33B	-0.184181	0.74253	0.856833
MCTS2P	-0.12467	0.613705	0.772407
LRRC57	1.41372	0.00890269	0.0631511
POLA2	-0.894243	0.0334691	0.137939
TTC26	-1.67352	0.0306843	0.130062
UBA6	-0.876489	0.013349	0.0807307
ESYT2	1.38865	0.0158504	0.0901655
MED19	1.78861	0.000281006	0.00648018
UHRF1BP1L	-0.3388	0.206057	0.412535
SHTN1	0.447535	0.491804	0.681915
ARHGAP10	-0.776153	0.398802	0.60496
MEX3A	-1.32397	0.149345	0.343185
ILVBL	0.941057	0.0175392	0.0964867
PLEKHG3	-1.73466	0.0136528	0.0818095
SH3PXD2B	0.427736	0.207627	0.414165
NBAS	-1.07356	0.280765	0.494206
VWA8	-0.0210172	0.985743	0.993796
SBNO1	0.0714201	0.931382	0.964329
WDR91	0.474909	0.420195	0.620909
RAB19	-0.336917	0.371979	0.581686
VPS37C	0.0829264	0.720853	0.841579
RGSL1	0.0706109	0.766133	0.872254
TMEM189	-0.193021	0.352655	0.562229
CNOT1	-0.219294	0.20565	0.412202
MAP1LC3B2	-0.548284	0.0466151	0.166676
FAM83G	0.306533	0.526691	0.71108
PALM3	0.780289	0.114583	0.289854
MEIS3P1	-0.527978	0.24786	0.458748
ZNF316	0.38999	0.277538	0.48966
RBFOX3	-0.0571157	0.883656	0.943806
SMCHD1	0.635861	0.00852217	0.0619621
ARHGAP42	-0.00870213	0.968402	0.984794
UNC119B	1.77978	0.00263272	0.0291065
SAC3D1	0.357435	0.198528	0.402602
ZSWIM8	-2.0584	0.00252727	0.0281707
SNRPGP15	0.939654	0.0462897	0.166163
FOXO6	-0.434315	0.59995	0.760303
MIF4GD	-0.217595	0.446955	0.642184
PALM2-AKAP2	-0.420811	0.122314	0.302537
EIF3CL	-0.333422	0.209572	0.415776
IGLL5	1.0523	0.0267401	0.119584
UMAD1	-0.272091	0.597909	0.759197
MCRIP1	0.746959	0.196704	0.400961
GOSR2	0.233393	0.449488	0.643229
KLC1	-1.39833	0.0664285	0.208749
NACA	-0.688099	0.00295311	0.031277
RAPGEF6	-1.10457	0.187371	0.389765
C11orf98	-0.347608	0.21071	0.417216
PI4K2B	2.66908	0.0223043	0.109743
BLOC1S5-TXNDC5	-1.03331	0.204747	0.411114
RPS17	-0.161619	0.68714	0.821545
TRAPPC2L	-0.0786859	0.749314	0.86165
HNRNPUL2-BSCL2	0.0931984	0.859064	0.929222
STX16-NPEPL1	-0.328773	0.712169	0.835634
GABARAP	-0.942012	0.0378979	0.146274
PPP3R1	0.781299	0.240823	0.450861
RPL36A-HNRNPH2	-1.48076	0.00506788	0.0444999
CRCP	-1.11693	0.0116011	0.0741885
hCG_1984214	0.128165	0.852129	0.925064
VPS4A	0.414068	0.220279	0.428726
ASDURF	0.939273	0.0110936	0.0725941
VAMP2	-1.15423	0.104293	0.275202
LOC400499	0.511318	0.101369	0.27067
DNASE2	-0.292922	0.245186	0.455459
AGPS	-0.115142	0.876948	0.93972
KIF2A	1.00109	0.0658132	0.207451
DDX39A	1.89523	0.215316	0.423035
ACOT7	0.654087	0.0124217	0.0770185
MYO1C	0.597826	0.068125	0.211749
SNAP23	0.378223	0.368138	0.578874
AIP	-0.636091	0.270417	0.483363
GTPBP1	-0.157211	0.419352	0.620289
STXBP3	-0.130241	0.583716	0.749244
AP4M1	0.0831902	0.74539	0.858807
ARVCF	-0.602506	0.217257	0.425201
SMAP	0.185056	0.302464	0.514358
AP3B1	0.151108	0.375749	0.584571
LGALS8	0.257057	0.201769	0.407436
PSMD11	-0.12204	0.614068	0.772407
PSMD12	-0.0435296	0.851809	0.925064
PSMD9	-1.32162	0.0373602	0.145304
MEN1	-0.0553595	0.761698	0.869044
PGRMC1	-0.250296	0.534119	0.71708
SUPT5H	-0.198186	0.325141	0.535568
TAF4	1.45588	0.00798168	0.0595496
HIP1	-0.472206	0.233323	0.443159
CLIC1	-0.243898	0.49708	0.686115
EIF3F	-0.196657	0.345442	0.555775
CDC7	0.638395	0.31663	0.527639
DCTN6	-0.982846	0.0913516	0.252795
WASL	-0.467969	0.0811376	0.236383
IPO5	0.197562	0.769037	0.873923
EML1	0.422028	0.296696	0.509674
DNM1L	-0.727023	0.00628063	0.0511183
RTCA	0.789886	0.00199016	0.0241036
PIK3C2A	-0.0412636	0.829252	0.911641
IFRD1	-3.53922	0.00243237	0.0275588
PIK3R2	-2.24363	0.312517	0.524987
GOLIM4	1.25084	0.0182698	0.0991911
AGRN	0.977744	0.25052	0.461404
PLOD2	0.537763	0.0186933	0.100663
EXOC5	0.104895	0.533961	0.717078
PSMD14	-0.132922	0.467853	0.658107
BIN1	0.0743692	0.882947	0.943305
KPNA3	-0.207517	0.540753	0.722163
STK25	0.599632	0.0188458	0.10106
PES1	-0.685078	0.00995658	0.0681585
SDCBP	-1.19045	0.044252	0.160841
NOP56	0.410355	0.0567706	0.189484
DDX3X	0.811857	0.560613	0.735986
CYR61	-0.127098	0.589534	0.753166
KPNA4	0.0386103	0.931891	0.964637
TRIM38	-0.621387	0.0437352	0.159373
NFIB	0.247741	0.357995	0.568361
PPP6C	-0.164606	0.572551	0.743534
MAN2B1	-0.252829	0.662884	0.806469
PDXK	-1.47722	0.000941266	0.014374
ARID1A	0.543779	0.0544863	0.184695
TXNDC9	-0.587785	0.372566	0.582219
DPYSL4	-0.712401	0.0207592	0.105441
UBFD1	-0.488516	0.105885	0.276901
CIT	-0.21136	0.317304	0.52829
COPE	0.500091	0.0913228	0.252795
RFXANK	0.655523	0.0730796	0.221321
EIF1AY	-1.52713	0.0186951	0.100663
CDC42EP2	-0.56959	0.292276	0.505696
AP3D1	0.119492	0.54157	0.722621
ABLIM1	0.564301	0.0158809	0.0901655
CHD1	-0.0594892	0.874585	0.938811
TOR1A	-0.0526116	0.94014	0.968438
TOR1B	0.927927	0.235901	0.446149
ADAM10	-0.622109	0.268534	0.481824
KMT2D	0.80555	0.405004	0.609276
PDCD5	0.292889	0.711287	0.835634
PRMT5	-0.92919	0.000858689	0.0134734
SLC9A3R1	-0.061742	0.889035	0.945791
CHEK1	0.189661	0.454254	0.647256
TPP1	0.758635	0.0116856	0.0745203
TCERG1	0.218567	0.275288	0.488331
NDC80	0.776229	0.00424085	0.039843
UNC13B	1.06692	0.000756344	0.0124348
POLR3A	-0.457467	0.0757751	0.225502
PSMA7	-0.648362	0.0110974	0.0725941
SCAMP3	-0.0123662	0.970234	0.98559
GEMIN2	-0.978105	0.0046732	0.042669
TAX1BP3	0.0992333	0.746786	0.859548
GIPC1	-0.285351	0.196302	0.400697
LIN7A	-0.344351	0.208351	0.414705
IKBKB	-1.70584	0.151777	0.346656
HAT1	-0.173606	0.567956	0.740727
CASK	-0.293144	0.386369	0.593793
MYL12B	0.0716136	0.773424	0.877162
HGS	-0.158796	0.422525	0.622339
AURKA	0.484674	0.555715	0.732081
DSCR3	0.99544	0.303681	0.515682
PPP1R12A	-0.145862	0.448523	0.642912
GAK	-0.385038	0.158185	0.356319
HNRNPDL	0.787354	0.00129707	0.0179467
XPO1	-0.545692	0.0263154	0.118655
BTAF1	0.21835	0.856892	0.927926
ZNF609	-0.426801	0.0858178	0.244444
SPTBN2	-0.65297	0.154812	0.350953
SEC16A	-0.631981	0.0217567	0.107913
PLXNB2	0.68174	0.221782	0.430368
SEMA3E	0.903201	0.0121553	0.0761581
U2SURP	0.35327	0.27748	0.48966
SETD1A	2.69063	0.00451152	0.0416996
SYNJ2	-0.20222	0.653122	0.800363
KIF3B	0.505493	0.615308	0.772839
PFAS	-0.458784	0.374029	0.58347
NACAD	-0.876251	0.118931	0.296418
DCLK1	0.544302	0.0472794	0.16826
CEP290	0.152576	0.855806	0.927733
ARHGEF11	0.368565	0.383343	0.590136
KIAA0391	0.196165	0.576463	0.745052
CHUK	1.2798	0.172035	0.372543
LSM1	0.787258	0.0999384	0.267793
SCAMP1	-0.643462	0.0226397	0.110409
SCAMP2	-0.095612	0.814827	0.903473
ARPC1B	-0.291922	0.161642	0.360153
ARPC2	-0.291855	0.162612	0.360604
ARPC3	-1.12853	0.000214539	0.00537041
POLR1C	0.654163	0.290499	0.504151
TRIM24	1.00634	0.0187517	0.10077
PGRMC2	0.375976	0.187956	0.390449
PFDN6	1.15095	0.0450988	0.162784
NKRF	0.911666	0.0853477	0.244019
LAMA5	0.532194	0.0563502	0.188495
ZNF185	-0.149708	0.435958	0.633134
CASC3	-0.0723759	0.688159	0.822446
SLC22A2	1.02256	0.00106628	0.0155548
CLIC2	0.607032	0.250609	0.461404
RER1	-2.49473	0.0298859	0.127967
SURF4	1.23348	0.0205428	0.105038
OGT	0.370614	0.0562777	0.18839
PMM2	-1.94537	0.00391234	0.038008
INPP4B	0.917176	0.0758671	0.225502
HMGB3	0.183117	0.310741	0.523365
PPM1G	-1.07216	0.0347985	0.140486
INPPL1	-0.126689	0.596573	0.758339
FANCA	-1.25829	0.176616	0.377189
EIF3D	-0.548635	0.0410096	0.15248
EIF3H	-0.345414	0.424759	0.62458
HDAC3	0.553033	0.257995	0.471203
BCAT2	1.0473	0.0211577	0.106715
IPO8	0.805451	0.417694	0.619822
STX7	0.336048	0.118046	0.295726
CD3EAP	1.60186	0.000436018	0.00865591
P4HA2	-0.764057	0.0371505	0.145061
MAGEB2	0.1072	0.671859	0.811711
MAGEB4	-1.84593	0.04347	0.158936
YKT6	-0.186069	0.667716	0.809629
NUPL2	-0.635533	0.043242	0.158716
ARPC5	-0.643049	0.121418	0.300647
KDM6A	1.36284	0.00947426	0.0660704
DHX15	0.0551163	0.769488	0.874218
RNMT	0.448935	0.267241	0.480213
TTI1	-0.914892	0.128961	0.314047
RRP8	1.6606	0.0105004	0.0701977
SIPA1L1	-0.616708	0.0903638	0.251536
CYB5B	0.598842	0.0273338	0.121053
PRPF4	1.48387	0.00287354	0.0307995
PHGDH	0.00157853	0.99277	0.99648
DYNC1LI2	0.305503	0.148654	0.341943
PSMD3	-0.0563137	0.741568	0.856705
PAPSS1	-0.352282	0.429794	0.629189
ZW10	-0.284405	0.272436	0.485726
SART1	-0.0623656	0.860331	0.929699
DAPK3	-0.833963	0.0380188	0.14637
ZBTB43	0.378304	0.450392	0.64386
AP5Z1	-0.663616	0.335962	0.547467
HSPA12A	0.144774	0.819192	0.905674
PPIP5K2	0.1922	0.354662	0.564246
MAP3K7	-0.465328	0.0712053	0.21827
MSI1	-0.0512178	0.903239	0.952575
RASA4	-0.429056	0.225042	0.434111
HNRNPR	1.03568	0.00997895	0.0681809
PRPF3	0.270893	0.279842	0.492963
TXNL1	0.110825	0.752894	0.86352
TPD52L2	0.118745	0.577643	0.745693
THAP12	0.290199	0.0848697	0.243109
SYNJ1	0.522543	0.678805	0.816283
FIBP	-0.19918	0.701623	0.82969
EIF4G3	0.315185	0.357017	0.567202
PPIH	0.431295	0.48765	0.677717
OIP5	0.886619	0.00167952	0.0213371
EPB41L2	0.00421797	0.982831	0.992746
AKAP10	-0.144379	0.695399	0.825797
DENR	-0.499021	0.0163105	0.0921706
XPOT	-0.910635	0.0138812	0.083069
TIMM44	0.31355	0.194308	0.398209
TRAPPC3	0.649273	0.262004	0.474162
NCK2	-0.164685	0.710153	0.83556
PLRG1	0.639291	0.0589403	0.192997
PRC1	-0.283548	0.180918	0.382617
ZNF207	0.46543	0.111449	0.285725
ASNA1	0.942476	0.158169	0.356319
BUB1	1.03427	0.00110136	0.0160154
BUB3	-0.0829376	0.709295	0.835505
ACTN4	0.306348	0.166663	0.366833
BUD23	0.06961	0.857204	0.927926
HTATSF1	1.10241	0.0558007	0.187619
PRKAB2	-2.14213	0.0593637	0.194165
AP1G1	-0.204436	0.36983	0.58009
STX6	-0.378832	0.314057	0.52592
SYNGR2	0.120479	0.757556	0.866483
SGTA	-1.41856	0.0968489	0.262792
ENSA	-1.81034	0.000993041	0.0149152
NARS	-1.97089	5.0687e-05	0.00224696
MYO1B	-0.122869	0.584448	0.749711
NUDT21	0.860518	0.0409914	0.15248
LANCL1	-0.70044	0.00742502	0.0569006
STRN	0.0362466	0.846801	0.923643
RRP9	0.124868	0.585832	0.750746
AKAP8	0.319745	0.255219	0.466878
IDH3B	-0.905648	0.137917	0.327644
NRDC	-0.385381	0.359836	0.570292
CALU	0.879037	0.0035581	0.035154
EDIL3	-0.464831	0.111924	0.286094
AHCYL1	-2.03779	0.0127887	0.0782753
KIF1C	0.419343	0.414801	0.616932
ORC5	0.392283	0.280467	0.493873
PDE6D	0.311775	0.163792	0.362518
ORC4	0.467036	0.036439	0.144427
RAD21	1.06294	0.176433	0.377121
TIMM8A	3.00727	0.000152571	0.00446562
DHX16	-0.0443541	0.829344	0.911641
MED14	1.18122	0.0282018	0.123345
PRPSAP2	0.141609	0.440441	0.636001
SMARCA5	-0.000155327	0.999656	0.999656
SPAG9	-1.12665	0.023428	0.11213
KIF5C	-0.356654	0.218915	0.427531
URB1	-1.09037	0.139284	0.329364
ZFC3H1	1.30502	0.000193931	0.00500277
LZTS3	0.280956	0.419584	0.620289
AQR	0.298703	0.298342	0.510257
OPA1	2.41476	8.84464e-07	0.000130273
PIP5K1C	0.481684	0.422339	0.622265
KIF1B	-0.498284	0.290942	0.504535
KDM1A	0.58596	0.11618	0.293081
TBC1D4	-0.234192	0.776193	0.877789
GSDME	-0.307481	0.658992	0.803674
MAN1A2	-0.179763	0.430526	0.629453
ACSL4	-0.887054	0.00700775	0.05479
SNX3	-0.443652	0.136272	0.325428
STX10	0.730813	0.140388	0.330844
OGA	-2.7906	1.39221e-05	0.000895326
SORBS3	0.147858	0.634608	0.786329
SYNCRIP	-0.465257	0.0707759	0.217618
CDC40	0.205823	0.345613	0.555854
RANBP6	-2.30132	0.0373447	0.145304
NEMF	0.14343	0.411895	0.61441
NMT2	-1.95017	0.00111046	0.0160963
CCNT1	0.706993	0.1271	0.310673
PLOD3	0.849515	0.145202	0.336886
EIF4E2	-0.181213	0.788124	0.885931
CCNT2	1.07517	0.0110227	0.0725211
DIAPH1	-0.861762	0.0029389	0.031277
SELENOF	0.559657	0.0541313	0.184176
EXOC3	0.0859623	0.749736	0.861666
PLIN3	0.0870819	0.737716	0.855761
RAD1	-1.03933	0.017288	0.0957971
PRMT3	1.83917	0.000221868	0.00541283
PEX10	-1.03534	0.129643	0.315203
KPNA6	-0.105291	0.562394	0.737093
UGDH	-0.818711	0.00297974	0.031277
TPST2	1.02688	0.011426	0.073495
CTNND1	-0.285086	0.298711	0.510257
MAGEC1	-0.965751	0.102273	0.271974
SNX2	-0.166963	0.368446	0.579113
DPM1	-0.324627	0.536893	0.718902
USO1	-0.729792	0.00340551	0.0342256
ZNF354A	-0.332448	0.337021	0.548605
TOM1	-1.03087	0.0368183	0.14455
CCDC22	-0.453135	0.102115	0.271733
PQBP1	-0.569812	0.0120383	0.075921
DKC1	0.249246	0.460299	0.652508
EIF5B	0.222071	0.541137	0.722465
EDF1	-1.15212	0.0189518	0.101209
KIN	-0.668409	0.0710779	0.21827
DIAPH2	0.214338	0.549056	0.727296
DNAJA2	-0.928175	0.0142406	0.0845549
BRD4	0.486936	0.278791	0.491301
CUTA	0.718375	0.0295602	0.127022
OPHN1	0.269155	0.394738	0.601606
HUS1	1.06493	0.202296	0.407953
PFDN1	-1.52621	0.000639253	0.0111745
RNASEH1	0.648225	0.014132	0.0841286
NBN	0.545022	0.0263955	0.118655
RNGTT	0.388894	0.258633	0.471802
KIF21B	0.469227	0.316781	0.527698
SRGAP2	0.110809	0.764414	0.871054
DNAJC6	-0.553025	0.191016	0.394042
WDR1	0.458058	0.0918925	0.253523
ROCK2	-0.0485657	0.790004	0.887085
CLASP2	0.551266	0.183403	0.385622
COBL	0.089607	0.703121	0.830218
CPNE3	-0.602612	0.0705996	0.217369
HIP1R	-0.155834	0.421987	0.622148
RNF40	0.427492	0.0331788	0.137223
PHF2	-0.362636	0.485477	0.675588
ZC3H11A	0.753562	0.129845	0.315488
CLUH	-0.554213	0.0346906	0.140486
KDM4A	-0.687607	0.0126846	0.0779399
DNAJC13	1.18432	0.0759491	0.225502
PHACTR2	0.509693	0.0457676	0.164875
CNOT3	-0.412354	0.0931808	0.256003
ANKRD17	0.160318	0.566134	0.739705
SIN3B	0.657086	0.447427	0.642388
DNAJB6	2.15757	0.0144675	0.085347
ZPR1	-0.823701	0.559216	0.734575
NIPSNAP2	0.15613	0.580086	0.746754
HMMR	-0.610493	0.178914	0.38014
TBCA	-1.25932	0.283637	0.497868
VPS4B	-0.727725	0.230555	0.439547
ZNF217	0.830615	0.021253	0.106992
H2AFY	-0.0475472	0.917377	0.957621
SH3BGRL	-1.16729	0.00710392	0.0549771
FLNB	0.198737	0.354093	0.563537
VAMP4	0.14083	0.484212	0.674469
TRIM3	0.0521756	0.823659	0.908632
CS	0.324265	0.226273	0.43465
SEC22B	-0.146098	0.482264	0.672728
PRPF40A	0.902416	0.0578409	0.19124
TACC1	-0.731132	0.0497143	0.17421
CDC45	-0.194519	0.425811	0.625045
LRCH4	-0.168273	0.70186	0.82969
VPS26A	0.00619443	0.982962	0.992746
PMPCB	1.06961	0.0465541	0.166676
SAP30	1.15501	0.0254004	0.116862
MED24	0.377776	0.0852637	0.243931
PSIP1	0.061491	0.784665	0.883764
NDUFS3	0.414959	0.630416	0.783687
GMNN	-0.242704	0.625223	0.77914
HSBP1	0.0451607	0.809419	0.900538
ECI2	1.29818	0.000382706	0.00797916
KHDRBS3	0.846238	0.021329	0.107138
EED	-0.0885676	0.616868	0.773372
BANF1	0.766291	0.311657	0.524328
SF3B1	0.276213	0.338265	0.549455
CSDE1	-0.0506322	0.823906	0.908685
PRKRA	0.416208	0.238359	0.448619
MED6	-0.13536	0.894294	0.948512
MYCBP2	0.632574	0.197749	0.402193
NPM3	0.100723	0.609287	0.767873
LYPLA1	-1.90049	0.0347924	0.140486
SNRNP200	0.436107	0.0442789	0.160841
TIPRL	-1.8454	8.93505e-06	0.00066881
RPS6KA4	-0.270213	0.173425	0.374098
NUP155	0.0596397	0.699628	0.82851
RP2	-0.396135	0.22603	0.434468
WDHD1	0.0414185	0.870206	0.937113
CRTAP	-0.487172	0.604447	0.763882
SLC25A12	0.871893	0.0189088	0.101098
PALM	1.16803	0.00746287	0.0570778
RNASEH2A	-0.285963	0.394745	0.601606
CDC123	-1.42853	0.000582883	0.0106181
POP7	0.463427	0.260324	0.472975
RPP40	0.376883	0.106703	0.278563
EIF3G	0.035934	0.850911	0.925062
EIF3J	-0.202917	0.382482	0.589805
PSMD10	-0.0762974	0.91452	0.956696
AP1G2	-0.34114	0.507056	0.694426
PPP1R37	0.0774217	0.885762	0.944172
TRAPPC6A	-0.811216	0.406295	0.610043
IDH1	-1.36991	0.000169538	0.00468629
STAM2	-0.380258	0.237548	0.447904
CCNK	-0.203835	0.782311	0.882419
ARL6IP5	-0.0896738	0.82357	0.908632
PIAS1	0.103017	0.800669	0.893852
PIAS2	0.261666	0.348676	0.559115
BCAS2	1.26586	0.000158723	0.00452955
DCTN3	-0.00590131	0.977085	0.989242
DNAJC8	-0.381236	0.077806	0.229794
SMNDC1	-0.872421	0.329183	0.539962
RAD17	0.310829	0.176894	0.377429
DNAJB5	0.0628586	0.881496	0.942823
FLOT1	-0.576775	0.27025	0.483363
TRIO	0.684728	0.103789	0.274407
CPD	1.5772	0.00310707	0.0320246
GLRX3	-0.414039	0.299312	0.510866
RSL1D1	0.45201	0.063311	0.202577
CLPX	0.902027	0.20317	0.409053
SRP72	-0.289775	0.137122	0.326604
DXO	-0.699774	0.00891606	0.0631511
DDAH1	-0.489403	0.316355	0.527374
RECQL4	0.995934	0.048509	0.171434
RECQL5	-0.216163	0.375064	0.584142
URI1	-0.117227	0.666602	0.809066
MTA2	0.210345	0.329075	0.539962
USP1	-0.527681	0.244032	0.454611
STK10	-0.707029	0.0156672	0.0893086
LTN1	-0.110065	0.631656	0.784365
TOMM70	-0.37008	0.642285	0.792829
MYO1D	0.949225	0.150498	0.34462
TOX4	1.34477	0.0282295	0.123345
MICAL2	-0.232324	0.547629	0.726278
SEC24D	1.11537	0.124258	0.305526
SUPT7L	-0.129825	0.514982	0.699864
UFL1	1.12717	0.131201	0.316966
SORBS2	-0.0553476	0.875336	0.938962
UBXN7	0.444885	0.223495	0.432578
PLPBP	-1.94559	2.83472e-05	0.00144512
PRPF6	0.78044	0.028225	0.123345
PCF11	0.657344	0.150773	0.345077
FRYL	-0.600376	0.0253091	0.116795
NFAT5	2.02588	0.000202543	0.00516376
ENDOD1	0.890803	0.012366	0.0768618
GLS	0.507315	0.0595209	0.19454
HAUS5	0.389231	0.314151	0.52592
KDM4B	-0.365773	0.195915	0.400245
SOGA1	1.25318	0.0381175	0.146502
USP19	0.615309	0.406841	0.610662
WDR47	0.669994	0.00989001	0.0679065
AP2A2	-0.705324	0.0542528	0.184451
SEC31A	0.0421291	0.872146	0.937991
HEXIM1	-0.187729	0.436214	0.633134
RPP14	-0.00310322	0.994868	0.997709
CCNB2	-0.767299	0.0866857	0.245539
YIF1A	-0.759048	0.001983	0.0240808
UBR5	0.119944	0.515481	0.699864
SCAF4	1.78787	0.0113376	0.073495
MFN2	1.74894	0.0125263	0.0773951
DUSP14	-0.939603	0.183561	0.385622
UBE4B	-0.484542	0.0318451	0.133521
ZFPL1	-0.550902	0.469729	0.660136
ELP1	-0.206822	0.322046	0.532583
RTN3	0.344203	0.154532	0.350867
LETM1	-0.512104	0.393557	0.600796
EPN2	0.792496	0.118401	0.295726
SNX4	0.382592	0.185141	0.387954
ZWINT	-0.302946	0.109725	0.282416
LUC7L3	1.16219	0.024999	0.116097
KIF20A	0.398697	0.160012	0.358495
KIF4A	0.235522	0.286665	0.49922
MBD4	0.547978	0.0712001	0.21827
SBF1	-0.235438	0.223585	0.432578
KAT7	-0.0887663	0.771427	0.875767
VAPB	0.293012	0.544472	0.724997
SNAPIN	2.28139	0.0154752	0.0887688
PGLS	0.167851	0.644717	0.793833
PAPSS2	-2.01491	0.00768389	0.0578954
SMC2	0.532159	0.0276085	0.122001
TACC2	1.28569	0.0830386	0.239819
ZBTB7A	-1.1617	0.0622427	0.200229
IPO7	-0.555917	0.017211	0.095719
SLU7	0.197335	0.59211	0.75561
PGM3	-0.167835	0.668839	0.809629
CD2BP2	0.188201	0.55878	0.734213
ZFYVE9	-0.0264085	0.964381	0.982894
SVIL	-0.306233	0.186536	0.38927
AHSA1	0.325037	0.186801	0.389289
PARN	0.811939	0.105056	0.276148
PSMG1	0.800292	0.144499	0.335938
FMNL1	-0.905071	0.161442	0.360153
H6PD	0.265378	0.678488	0.816116
SEC24A	0.128234	0.48773	0.677717
SEC24B	-0.29008	0.194924	0.398735
TDP2	0.946087	0.000990794	0.0149152
ETHE1	0.426885	0.152234	0.347195
ACSL3	0.487054	0.271224	0.484321
POLR1A	1.803	0.190743	0.394042
PCNT	-0.575566	0.0306298	0.130062
CNOT4	-1.35895	0.0568984	0.189539
STAMBP	0.0520999	0.84478	0.922791
NFATC1	0.56526	0.075576	0.225502
ASMTL	-1.54959	0.0291704	0.126496
FGFR1OP	-1.48046	0.00804156	0.0598009
POP4	0.348754	0.47738	0.66842
HERC2	-0.625748	0.240624	0.450861
SNAP29	0.179371	0.445539	0.640867
OXSR1	0.581079	0.224003	0.432743
HSPA4L	0.00922511	0.991725	0.996446
PTBP3	0.0968608	0.858375	0.928974
LSM8	1.0402	0.00524512	0.0452753
AP2A1	0.397451	0.0754592	0.225489
WIZ	1.36909	0.0111654	0.0727266
STAU1	0.110664	0.648832	0.796389
TMEM50A	0.385908	0.535865	0.718096
CAVIN2	2.62295	3.9776e-05	0.00189185
BAG2	0.875505	0.00409045	0.0391552
BAG3	0.74968	0.010241	0.0688669
MAP4K4	-0.377859	0.158338	0.356319
CRYZL1	0.0205387	0.938895	0.968296
AIFM1	2.63822	0.00013154	0.00415286
BPNT1	-1.99111	2.04109e-05	0.00116053
FADS2	1.37119	0.0101409	0.0683947
DDAH2	-0.0267247	0.941501	0.968438
TXNDC12	0.836328	0.0306537	0.130062
MBD3	0.121302	0.701774	0.82969
TOP3B	-0.540698	0.0744201	0.223871
AGR2	0.944588	0.0367518	0.14455
PTTG1	-0.0284563	0.942587	0.969336
BCL10	-0.0464195	0.9091	0.954681
CLPTM1	-0.0696229	0.937874	0.968197
MOCS2	-0.982476	0.00535808	0.0457388
PAK4	-0.11723	0.527993	0.712206
ACTL6A	0.436062	0.183679	0.385622
NSD2	0.23972	0.693174	0.825087
LDHA	-0.715144	0.00954293	0.0662204
GLUD1	0.675638	0.135794	0.324967
DHFR	-0.790759	0.251675	0.462304
CYB5R3	0.346309	0.0992671	0.26662
GSR	0.495308	0.509939	0.696079
SOD1	1.17129	0.0677272	0.210799
PNP	0.865635	0.208055	0.414476
HPRT1	-1.31438	0.0914919	0.252877
GOT2	0.616042	0.0683285	0.212237
ABL1	-0.605728	0.0084643	0.061738
PGK1	-0.488133	0.0445093	0.161376
HP	2.65559	0.000279856	0.00648018
ADA	-2.54655	0.000166526	0.00466477
ASS1	-0.599394	0.248187	0.458981
SERPINA1	3.42777	2.66714e-07	4.87127e-05
SERPINA3	1.35736	0.000946515	0.014406
A2M	0.287556	0.727758	0.846394
C3	3.58485	1.26568e-07	3.02141e-05
TIMP1	-0.437374	0.0649288	0.205593
CST3	1.27604	0.000190435	0.00496435
NRAS	-0.0626034	0.887248	0.944856
KRAS	0.342767	0.291797	0.505441
LDLR	-1.03491	0.21215	0.418797
PIGR	2.66922	2.00927e-05	0.00116053
IGKC	5.3531	3.26033e-07	5.51359e-05
IGHG1	3.7496	2.35124e-06	0.000249669
IGHA1	2.58008	0.000338768	0.00730287
IGHA2	1.24275	0.000681599	0.0115694
HLA-A	-0.534389	0.105586	0.27675
HBD	3.88135	5.90415e-08	1.92559e-05
COL1A1	1.37601	0.0021745	0.0253512
COL3A1	1.90205	0.000157982	0.00452955
CRYAB	-1.07697	0.00056873	0.010482
LMNA	1.09952	0.00065782	0.0113344
APOA1	3.1471	1.50554e-07	3.12468e-05
FGA	3.96623	1.87961e-07	3.73144e-05
FGB	5.78443	1.66627e-09	1.52164e-06
FGG	3.11426	9.44557e-08	2.53697e-05
APCS	0.5551	0.0205765	0.105092
FN1	0.253239	0.33749	0.548914
ORM1	2.4071	7.9389e-05	0.00300193
ALB	4.98022	1.42767e-07	3.10417e-05
TFRC	0.182653	0.404215	0.608923
TF	1.33667	0.000882007	0.0136517
LTF	3.36429	3.79322e-05	0.00182951
FTL	-0.189762	0.710208	0.83556
FTH1	-0.0361465	0.95338	0.975812
MT-ND1	-0.625206	0.161912	0.360153
C4BPA	0.771952	0.00598091	0.0494726
CAT	0.884356	0.0546829	0.184893
GBA	-0.0742444	0.712067	0.835634
FUCA1	1.59096	0.0259104	0.117843
ALDOA	-0.548311	0.0128952	0.0787156
CSTB	2.25407	3.64554e-05	0.0018093
ANXA1	-0.783025	0.00899306	0.0634546
APOB	1.31796	0.0086299	0.0624471
NR3C1	-1.01872	0.322965	0.533524
SOD2	1.44393	0.0476256	0.16936
OAT	0.335622	0.22079	0.429209
TK1	-0.167882	0.67627	0.814306
THY1	0.745479	0.0588918	0.192997
CD74	0.769299	0.00130915	0.0180048
KRT1	0.782833	0.364868	0.575669
TUBB4A	0.772972	0.160131	0.358586
GAPDH	0.173774	0.485365	0.675588
CAPNS1	-0.726717	0.0712968	0.21827
HSPB1	0.906599	0.145074	0.33676
TYMS	2.15785	0.0316287	0.13298
RPN1	0.301505	0.286073	0.49922
RPN2	3.04847	8.7796e-06	0.000668127
GNAI2	0.4089	0.398552	0.604782
ATP1A1	0.265168	0.325057	0.535568
ATP1B1	1.49637	6.45149e-05	0.00267795
APP	-0.991116	0.0868128	0.245539
ALDH2	1.8541	0.0283805	0.123886
S100A8	5.25878	1.34803e-09	1.52164e-06
SERPINE1	-0.930041	0.0327998	0.136273
SLC25A5	2.4646	0.0012389	0.0174593
MPO	1.72639	0.00112622	0.0162732
EIF2S1	0.405413	0.229382	0.438226
RPLP1	1.15881	0.512354	0.698524
RPLP2	0.665545	0.259829	0.472615
RPLP0	-0.0339321	0.851012	0.925062
JUN	0.704097	0.0667577	0.209064
POLR3D	0.985802	0.0680167	0.211556
SSB	0.530104	0.00938275	0.065809
ITGB1	-0.32322	0.286447	0.49922
KRT18	0.919604	0.000374627	0.00784655
KRT8	3.49864	5.30445e-07	8.35176e-05
UROD	0.330736	0.722871	0.843288
GLA	-0.588517	0.025349	0.116795
GSN	-1.55978	0.0121593	0.0761581
RB1	0.340893	0.090186	0.251536
PTMA	0.444638	0.1832	0.385479
CDK1	-0.408572	0.0537348	0.183579
ATP5F1B	0.737562	0.0355816	0.14214
S100A9	4.18235	4.43809e-08	1.78745e-05
EIF4E	0.352492	0.119327	0.296985
CEACAM5	1.88256	6.27342e-05	0.00262793
ENO1	-0.787703	0.0295717	0.127022
PYGL	-1.1015	0.0203887	0.104709
GPI	-0.0238231	0.923002	0.959826
POLB	0.309026	0.293301	0.506693
NPM1	0.627021	0.189659	0.392736
TPM3	0.216121	0.468915	0.659398
ITGAV	0.433401	0.62451	0.778841
HEXA	-1.09479	0.0651939	0.206146
EPHX1	0.293434	0.105406	0.276667
FABP1	4.86116	6.42881e-09	4.7464e-06
LDHB	-2.47568	6.69607e-05	0.00273867
NEFL	1.85075	0.0295383	0.127022
PGK2	0.161328	0.79861	0.892863
P4HB	0.694277	0.0291721	0.126496
H1F0	0.519251	0.410793	0.613368
CTSD	0.0605694	0.836537	0.915793
ANXA2	-0.780404	0.122451	0.302653
CAPN1	-0.71874	0.00866499	0.0624863
TUBB	0.862164	0.0334448	0.137939
DCN	6.00689	8.67694e-10	1.32063e-06
PSAP	0.511981	0.481983	0.672596
HEXB	0.236954	0.246442	0.456677
CTSL	0.020912	0.975217	0.987984
PFN1	0.780569	0.169207	0.368782
APRT	-1.36275	0.00125927	0.0176376
EPRS	-0.316278	0.173894	0.374426
CTSB	0.598764	0.370149	0.580392
HSP90AA1	-0.394307	0.101437	0.27067
HNRNPC	1.30666	0.0856492	0.24439
LAMB1	1.21754	0.152307	0.347195
YES1	-0.714827	0.025941	0.117857
LYN	-0.739899	0.492106	0.681928
TPM2	-1.74867	0.0547876	0.184893
FH	0.484942	0.147421	0.339759
ERCC1	0.152933	0.535385	0.717935
THBS1	-1.28188	0.00580677	0.0483827
SP1	0.162854	0.339446	0.55059
IGF1R	-0.687088	0.00531304	0.0455781
COL1A2	5.62934	5.52357e-10	1.32063e-06
ANXA6	-0.0321228	0.929367	0.963117
SLC3A2	0.10321	0.576419	0.745052
GUSB	-1.2982	0.158234	0.356319
PFKM	-1.87941	0.000474678	0.00918381
HSP90AB1	0.407779	0.583161	0.748794
SRPRA	0.0422046	0.952468	0.975543
ASNS	-1.13779	0.0660814	0.208088
PDHA1	0.991925	0.0105703	0.0703796
COL4A2	2.33986	1.28315e-06	0.000167396
SNRPB2	-0.290358	0.785928	0.884968
MET	1.30423	0.0067991	0.0535863
MYL3	-0.394732	0.333219	0.544357
SNRNP70	0.627015	0.276542	0.489026
ITGA5	0.207032	0.408437	0.61145
NFIC	0.709094	0.109601	0.282349
VIM	1.14816	0.000353028	0.00749733
KRT19	3.99316	2.17734e-07	4.14238e-05
GNAI3	-0.868573	0.259285	0.472613
ANXA5	0.604298	0.0221596	0.109267
RPSA	-0.764265	0.0117118	0.0745832
SNRPA	0.554612	0.219505	0.428298
FGF2	-0.615528	0.0913097	0.252795
ENO2	-0.608343	0.464476	0.655781
ACAA1	1.42313	0.00585798	0.0486319
SRP19	-0.951208	0.136367	0.325484
GSTP1	1.28807	0.0231819	0.112074
SNRPC	0.260977	0.6343	0.78616
VIL1	2.07362	0.0030616	0.0319162
LGALS1	1.14951	0.315509	0.526733
QDPR	-1.29905	0.00216931	0.0253512
HMGB1	0.589197	0.0690473	0.213742
RBP1	-0.340411	0.405525	0.609289
GNAO1	0.212888	0.756192	0.86514
SPARC	0.0853952	0.851678	0.925064
TPM1	0.647043	0.00532044	0.0455781
CLTA	-1.76157	0.00437519	0.0407697
CLTB	-1.04937	0.0107843	0.0714676
ANXA4	-1.03917	0.00341806	0.0342256
CNP	-0.094894	0.568778	0.741588
DLD	1.31037	0.0386811	0.147674
SNRPA1	0.473169	0.0200484	0.103522
COX6C	-2.47657	8.04488e-05	0.00300193
PARP1	-0.181111	0.304274	0.51609
POLA1	-0.410977	0.0305741	0.129983
LTA4H	-0.564483	0.0731434	0.221321
ALDOC	0.846798	0.465331	0.65638
C4A	0.934883	0.00105686	0.0155164
H2AFZ	1.05677	0.00303309	0.0316913
FBXO45	0.688763	0.0353742	0.141683
ATXN1L	-0.731171	0.266257	0.479076
POLR2M	-0.0449872	0.90904	0.954681
TRAPPC2	-0.531313	0.13032	0.315641
SETSIP	-0.547216	0.282243	0.496235
CT45A6	-0.34953	0.443492	0.638796
HSPA1A	0.384865	0.133886	0.322258
U2AF1L5	-1.02739	0.0790586	0.232591
CBSL	-1.0653	0.381018	0.588574
CALM1	0.303238	0.454327	0.647256
POLR1D	0.977718	0.13595	0.32517
GLI2	0.0845652	0.904677	0.952884
TROVE2	-0.221206	0.548247	0.726646
MYBL2	1.22819	0.0803869	0.234835
GAA	0.204315	0.284454	0.498586
RRAS	0.575651	0.0794343	0.23342
HIST1H1E	1.85861	0.00118837	0.0167991
DLAT	-0.0802761	0.829254	0.911641
PTPRF	0.342913	0.500885	0.688988
NR2F1	-0.596151	0.217599	0.425688
TXN	-1.62726	0.0033725	0.0340682
COX5B	1.30381	0.198316	0.402602
CTSA	0.0079362	0.966309	0.984199
MGST1	2.08562	1.31756e-05	0.000859425
MAPT	0.412514	0.121327	0.300585
PRKAR1A	-0.205504	0.692697	0.825087
ESD	-1.60617	0.000216094	0.00537041
HSPD1	0.0498176	0.861085	0.929923
CLU	0.554433	0.323843	0.534573
HAPLN1	-1.44545	0.0010501	0.015467
HSPA5	0.493227	0.18638	0.389205
LAMC1	2.56833	7.3765e-05	0.00283034
ACP2	0.399288	0.371269	0.581123
MAP2	1.00688	0.0452625	0.163245
HSPA8	0.297128	0.25267	0.463144
SLC2A1	0.795441	0.191748	0.394734
EPB41	0.670332	0.127212	0.310781
UMPS	-1.7337	0.194674	0.398602
PDHB	-0.391652	0.370742	0.580922
PYGB	1.91235	0.00062636	0.0110851
RALA	-0.746117	0.285647	0.49922
RALB	1.43584	0.00464777	0.0426139
LAMP1	0.0489048	0.888845	0.945791
ACADM	1.09966	0.115948	0.292659
TOP1	1.62642	0.000401937	0.00827033
TOP2A	0.220797	0.410295	0.612826
G6PD	-0.8896	0.000512156	0.00974377
UBL4A	-0.179419	0.462488	0.653783
PC	2.4298	0.0375782	0.145613
MTHFD1	-0.112022	0.547263	0.726278
IGF2R	0.50629	0.0926499	0.254997
ADH5	-0.609874	0.316047	0.527311
CDK4	-0.00261924	0.994188	0.997465
PRPS2	0.146016	0.606625	0.765787
PABPC1	-0.0284918	0.914243	0.956696
PCNA	-0.201026	0.403441	0.608158
HARS	-0.0706809	0.680364	0.817296
COL6A1	2.33904	1.27591e-05	0.000856737
COL6A2	2.59808	0.024516	0.11503
COL6A3	1.88258	0.00140811	0.0190784
SLC25A6	3.38583	3.35107e-06	0.000340022
IMPDH2	-2.29321	2.16697e-05	0.00120663
TPR	0.455889	0.0314513	0.132478
CKB	1.04172	0.103637	0.274407
ANXA3	-0.287978	0.368949	0.579393
ACTN1	0.250315	0.167604	0.367249
CDH1	0.86004	0.00252957	0.0281707
SRC	-0.185552	0.637279	0.789209
PEPD	-0.110895	0.802436	0.89486
XRCC6	0.0403963	0.822529	0.908263
XRCC5	-0.0701014	0.721215	0.841786
UNG	-0.172134	0.509332	0.695666
NR2C1	-0.446448	0.350196	0.560007
COX4I1	0.810569	0.168738	0.368456
LAMP2	-0.16456	0.630228	0.783666
RNH1	-0.0682333	0.801319	0.894141
NCAM1	1.90595	0.0331005	0.13704
ITGA4	-1.01473	0.0069008	0.0541393
EEF2	-0.779926	0.00064737	0.0111966
KRT10	0.213617	0.712466	0.835634
PDIA4	0.315961	0.109389	0.282187
P4HA1	0.937544	0.126572	0.309881
CEACAM1	2.4012	0.000113354	0.00372356
TPT1	0.413343	0.234627	0.444711
PRG2	0.739024	0.187353	0.389765
LCP1	1.18167	0.000829958	0.0132041
PLS3	0.428885	0.285083	0.498922
APEH	0.00149921	0.995525	0.997929
ETFA	0.548961	0.233086	0.442988
GYS1	-0.591172	0.0250112	0.116097
PRKAR2A	-0.0182559	0.943009	0.969552
GTF2F2	0.235892	0.469907	0.660184
MTHFD2	-0.353463	0.405383	0.609276
MIF	0.808621	0.00308721	0.0319642
CD99	0.510597	0.328963	0.539962
PRKCSH	-0.149658	0.516279	0.69992
FDPS	-1.68302	8.96084e-05	0.00321515
AKR1A1	-0.107955	0.738949	0.856071
INSRR	-0.212484	0.695377	0.825797
PKM	-0.327283	0.0868976	0.245539
HSP90B1	0.784641	0.0112157	0.0729497
CCNB1	-0.57546	0.0666587	0.208897
MYL6B	-0.968687	0.244168	0.454677
IDE	-0.814242	0.00897919	0.0634546
POU2F1	-0.435885	0.26369	0.476619
HNRNPL	0.312684	0.0722198	0.219837
DARS	-0.100554	0.690468	0.823799
JUP	-1.29204	0.0388402	0.14788
AKR1B1	-1.4379	0.00355546	0.035154
PVR	0.363027	0.502937	0.69065
GSPT1	-0.020213	0.968881	0.985061
ARSA	0.145047	0.878202	0.940605
B4GALT1	-1.03231	0.140174	0.330596
EZR	-0.311569	0.360506	0.570957
UCHL3	-0.212125	0.508351	0.694942
FOSL2	2.28226	0.026353	0.118655
ELN	1.39928	7.24311e-05	0.00282306
NME1	-0.38403	0.233712	0.443244
NQO1	-1.98894	0.000156235	0.00452578
GNS	-0.228025	0.435611	0.633134
RPS2	-1.21024	0.000300108	0.0067502
DSP	-0.0290318	0.959685	0.980317
RPA2	0.000442312	0.99927	0.999489
CD44	-0.313388	0.320127	0.531334
ITGB4	1.91571	0.000845268	0.013398
CBR1	-0.32356	0.25968	0.472615
CREB1	0.431955	0.0275549	0.121914
GLB1	0.0928853	0.759105	0.867603
NCK1	0.281699	0.597256	0.758996
GCFC2	-2.07972	0.0834754	0.240776
HIST1H1B	3.55302	0.0250479	0.11611
HIST1H1C	1.53727	0.000457349	0.00900111
POR	-0.399009	0.317895	0.52859
MGMT	-0.0482238	0.921867	0.9597
FER	-0.159778	0.445753	0.640867
ATP2A2	1.73558	0.0144276	0.0852217
PLCG2	-2.21555	0.0140635	0.0839399
FAH	-1.622	0.000173452	0.00468629
STMN1	0.237458	0.451867	0.64496
YBX3	-0.364287	0.0636202	0.202856
ZNF24	-0.392433	0.528991	0.71313
NAGA	0.0233132	0.911966	0.955879
HSPA6	0.057136	0.943366	0.969604
HMGA1	-0.346024	0.335909	0.547467
GOT1	-2.04385	8.36894e-05	0.00308166
PRKCA	-1.5692	0.0509073	0.178113
ITGA2	0.703042	0.174792	0.375642
UBTF	-0.572673	0.0289823	0.126022
JUND	0.252996	0.694398	0.825797
PRKACA	0.280157	0.530271	0.714069
CAPN2	-0.820429	0.0162839	0.0921342
DES	-0.0685105	0.7614	0.869044
PTPN2	-0.401593	0.158693	0.35659
CTPS1	-1.0254	0.0142934	0.0847582
DDX5	0.226587	0.271621	0.48465
PFKL	0.47382	0.358453	0.568494
LGALS3	0.714991	0.053755	0.183579
PSMC3	0.124591	0.473621	0.664175
TCP1	-0.173155	0.350795	0.560045
PTPN1	-1.36795	0.0273285	0.121053
ERCC2	0.184784	0.466117	0.657082
RPL35A	-1.12912	0.000541446	0.0101321
ARF4	-0.443685	0.0528355	0.182211
RPL7	-1.23609	0.000277037	0.00645384
VCL	-1.08399	0.000646671	0.0111966
SON	1.05499	0.04014	0.15025
NELFE	-0.592005	0.0869977	0.245626
PGAM1	-0.0616704	0.939398	0.968296
RCC1	-0.0095569	0.965691	0.984004
SDC1	-0.823348	0.174935	0.375642
ATF1	-0.921763	0.0904008	0.251536
LIG1	-0.61884	0.0133834	0.0808314
XRCC1	1.3748	0.140497	0.330844
PLCG1	-0.881935	0.0904735	0.251537
NCL	0.577029	0.0293839	0.127022
HK1	-0.585724	0.00668945	0.0528444
POLR2C	0.144377	0.690935	0.823981
POLR2E	-0.279995	0.140438	0.330844
NDUFV2	0.419344	0.131506	0.317535
ELK1	-0.156999	0.566462	0.739705
ERCC3	0.0205603	0.925113	0.960135
EIF2AK2	0.729071	0.240389	0.450861
TFE3	0.420985	0.595074	0.758122
SRM	1.8932	0.00224086	0.025708
ORM2	1.14247	0.00104236	0.0154026
CSNK2A2	0.758209	0.111219	0.285492
RXRA	-0.65466	0.0406665	0.15195
NFKB1	-0.0707781	0.831264	0.913152
ATP2B1	0.460306	0.218656	0.427459
EIF2S2	0.301335	0.171154	0.371745
ANXA7	0.314152	0.416301	0.618156
CCNA2	0.238402	0.670911	0.811062
BTF3	-0.423285	0.553804	0.730173
RAB5A	0.12076	0.828223	0.911641
RAB6A	-0.369799	0.437238	0.633903
MSH3	0.797206	0.144887	0.33667
PSMB1	0.200905	0.223991	0.432743
M6PR	0.597546	0.06994	0.215774
LMNB1	1.12363	0.000569324	0.010482
CAST	-0.2186	0.337485	0.548914
IMPDH1	-1.7186	0.0120935	0.0760594
RASA1	0.0712784	0.911051	0.955825
PTMS	0.283596	0.629878	0.783666
GSTM3	0.399718	0.39954	0.605421
ATP6V1B2	-0.124339	0.582362	0.748397
ATP6V1C1	-0.744106	0.0109076	0.0719709
CSRP1	0.449322	0.0528012	0.182211
FLNA	0.284196	0.226872	0.435407
NF1	-0.410402	0.0879528	0.247438
MAOA	0.137214	0.419639	0.620289
ACO1	-0.103195	0.846336	0.923643
VDAC1	1.57761	0.0258801	0.117843
BGN	4.63467	1.32344e-07	3.02141e-05
SDHB	0.103655	0.82589	0.909774
TGM2	-0.210255	0.531171	0.714382
MMUT	-0.198908	0.804113	0.895725
OSBP	-0.163834	0.787715	0.885931
PCMT1	-1.39022	0.0149144	0.0865011
FBL	-0.0692748	0.774734	0.877789
GART	-1.77191	2.88012e-05	0.00144512
PAICS	0.600521	0.0434226	0.158936
SCP2	-0.266916	0.657792	0.803674
UBA1	-0.914846	0.0199156	0.10352
NME2	-0.382669	0.165548	0.365519
FDXR	0.636007	0.527336	0.711739
HNRNPA2B1	0.345611	0.11172	0.286094
RFX1	0.484236	0.072929	0.221124
CALB2	-1.03551	0.00144404	0.0192535
CBL	3.13787	0.000156608	0.00452578
PRKACB	-0.729954	0.185298	0.388106
UQCRC2	1.04972	0.00081201	0.0130653
XPA	-0.0808755	0.871224	0.937768
TCEA1	-0.19373	0.324259	0.5348
ITGA6	2.38598	0.0360879	0.143534
SFPQ	0.709803	0.0224818	0.110023
TUBG1	-0.262977	0.365427	0.576153
PPIB	0.833274	0.151978	0.346791
ME2	0.35704	0.0857453	0.24439
WARS	-1.03802	0.00510395	0.0446449
RPS3	-0.413243	0.0355079	0.14197
JAK1	-2.49719	0.0154425	0.0886922
SP100	-0.174289	0.540606	0.722163
AHCY	-1.08582	0.0231929	0.112074
CFL1	0.281157	0.421935	0.622148
EIF4B	-0.57923	0.268989	0.482027
F8A1	-0.694879	0.324808	0.535406
ATP2B4	0.202993	0.513134	0.698942
DGKA	0.294157	0.890825	0.946372
DTYMK	-1.26681	0.000108851	0.00367242
RRM1	0.291928	0.215092	0.422943
EEF1B2	0.145691	0.56944	0.742027
ACP1	1.05092	0.127832	0.311628
ACAT1	0.709093	0.0177263	0.0968163
TNC	2.26712	0.00283298	0.0305801
MYL9	-0.0174309	0.926005	0.96053
CCNC	0.301787	0.130834	0.316295
POLR2A	0.185824	0.506297	0.693594
CDK2	0.0634981	0.72635	0.845731
APC	-1.46634	0.052764	0.182211
GRK2	-0.876956	0.00635057	0.0513448
MCM3	0.486537	0.0539697	0.183763
NFYB	0.538029	0.0365844	0.14455
MPST	0.422868	0.188162	0.390548
RPS12	0.397908	0.40117	0.606135
BRD2	0.153921	0.68158	0.817451
YY1	-0.285826	0.425816	0.625045
DNAJB1	0.399295	0.0609959	0.197506
DNAJB2	-0.402834	0.122659	0.302735
ATP5F1A	0.960539	0.00208325	0.0247734
PSMA1	0.102018	0.61444	0.772661
PSMA2	0.198696	0.442258	0.637623
PSMA3	-0.383082	0.0986818	0.265603
PSMA4	-0.0440324	0.88298	0.943305
ITGA3	0.803915	0.126521	0.309881
MSN	-1.02086	0.00297748	0.031277
DDX6	-0.266241	0.17548	0.375642
DNMT1	0.130549	0.498979	0.687696
U2AF2	0.692946	0.371185	0.581123
RPL13	-0.738084	0.0135918	0.0816583
CHML	-0.196154	0.621474	0.776374
IVD	-0.254629	0.350693	0.560045
S100A4	1.35995	0.000852766	0.0134266
MGAT1	0.813007	0.085122	0.243678
HMGB2	0.714167	0.231635	0.441053
PTBP1	0.681842	0.399767	0.605421
TARS	-0.287802	0.103304	0.274023
VARS	0.258852	0.168858	0.368456
EEF1G	0.209	0.248727	0.459421
FKBP2	0.587609	0.0184167	0.0996592
STOM	0.679425	0.370539	0.580804
AK4	1.76514	0.0182141	0.0990065
YWHAQ	-0.34127	0.0613001	0.198087
MAPK3	-0.568691	0.233535	0.443192
RPL10	-1.80714	0.000577858	0.0105964
COL8A1	0.293976	0.308812	0.520885
RPA1	-0.0411261	0.841146	0.919701
APEX1	0.262583	0.118368	0.295726
CAD	0.707954	0.0253462	0.116795
CALR	0.206263	0.50865	0.694942
MAP4	-0.0550408	0.800122	0.893709
CANX	1.42111	0.123969	0.305144
PIK3R1	-1.3876	0.0270572	0.120248
PSMB8	0.618449	0.475937	0.666809
PSMB9	-0.384939	0.0676284	0.210799
PSMA5	0.121275	0.507788	0.694804
PSMB4	-0.047632	0.886488	0.944402
PSMB6	-0.526262	0.267546	0.480572
PSMB5	0.0115443	0.946707	0.97204
ABCD3	1.80327	0.00637617	0.0513448
TMOD1	-0.0290795	0.939398	0.968296
ITPRID2	-2.54972	0.000492207	0.00944293
NDUFS1	0.798621	0.448788	0.642969
POLD1	0.0682337	0.768666	0.873923
TEAD1	0.430513	0.250249	0.461404
SMARCA1	-0.580132	0.504634	0.692355
MAPK1	-0.532737	0.0744397	0.223871
RXRB	-0.219282	0.223678	0.432578
ERCC5	-0.234017	0.367385	0.578242
RBL1	0.766895	0.00302719	0.0316913
GRN	-0.269207	0.619644	0.775149
LAP3	0.0999195	0.762913	0.869995
GTF2E1	0.291003	0.312739	0.524987
GTF2E2	0.264838	0.491695	0.681915
TPP2	-0.419809	0.226394	0.4347
IMPA1	0.252468	0.539606	0.721688
CTGF	-1.92721	0.000163659	0.00461275
EPHA2	0.693012	0.220071	0.428504
EPHB2	2.87859	0.253211	0.463763
SHC1	-0.86674	0.117211	0.29462
MPG	-0.449345	0.0949721	0.259247
TKT	-1.35714	0.00457075	0.0421617
RBMS1	-0.442213	0.0480327	0.170277
PML	1.36433	0.0246723	0.11503
EEF1D	0.0776582	0.648354	0.79623
MARCKS	1.23416	0.000559342	0.0104243
GNA11	3.05984	3.94824e-06	0.000375576
ALDH4A1	0.608365	0.342384	0.553738
ERP29	0.974428	0.0087875	0.0628199
PRDX6	0.247347	0.219418	0.428298
BLVRB	-1.48451	0.000321244	0.00701819
PRDX5	0.76034	0.154719	0.350942
DDT	0.782147	0.00373916	0.0367161
PRDX3	1.39985	0.0176574	0.0966872
RPL12	0.14617	0.350759	0.560045
ECHS1	0.393585	0.194432	0.398284
CMPK1	0.760804	0.30265	0.514482
PEBP1	0.452585	0.20772	0.414169
PDIA3	0.903256	0.00268437	0.029475
PPP2R1A	-0.125939	0.467083	0.657921
PPP2R1B	0.0381798	0.944699	0.970634
CDC27	0.740556	0.0214531	0.107289
WEE1	-0.503008	0.0789031	0.232504
PPIF	-1.09394	0.213392	0.420886
NMT1	-0.335475	0.418965	0.620271
HLA-F	0.419015	0.240729	0.450861
AXL	-1.48561	0.00819839	0.06059
LRPAP1	0.434039	0.291178	0.504753
ADSL	-1.09085	0.000818911	0.0131198
PKLR	-0.246123	0.854091	0.926754
CLIP1	0.279199	0.15833	0.356319
SRI	-5.16796	4.19287e-06	0.000390707
SERPINB1	0.808742	0.00689524	0.0541393
SLC7A1	-1.16245	0.0119221	0.0753968
ALDH1B1	0.763277	0.0532149	0.182741
POLR2B	0.134578	0.42633	0.625522
SDHA	0.480034	0.240927	0.450861
CORO1A	0.796493	0.00509376	0.0446413
GDI1	-0.216281	0.54232	0.722861
MAPK4	2.65068	0.000871592	0.0135364
MAT2A	-0.615129	0.0303709	0.12936
PRKAR2B	1.14279	0.171184	0.371745
CPS1	-0.151844	0.553784	0.730173
TIA1	0.678167	0.0914445	0.252877
HIVEP2	0.196857	0.50629	0.693594
DNAJA1	0.159018	0.694008	0.825797
AKT2	-2.07874	0.00333282	0.033742
HIBADH	0.286346	0.540001	0.722005
ATIC	-1.83803	4.99271e-05	0.00223497
HNRNPH3	0.233655	0.287356	0.499646
HNRNPH1	-1.01048	0.0146165	0.0858929
YWHAB	-0.101071	0.587785	0.751983
SFN	-1.05527	0.00638997	0.0513448
STIP1	-0.552182	0.0347032	0.140486
S100A11	0.266386	0.741779	0.856705
PRDX2	1.43446	0.0572235	0.190043
ARRB2	0.144728	0.699679	0.82851
PYCR1	0.545866	0.299559	0.510866
ELF1	-0.83138	0.00145477	0.0192535
GTF2H1	1.10052	0.00949261	0.066072
RPL9	0.045942	0.898951	0.950581
CD70	-0.715872	0.180638	0.382379
ACSL1	0.0496996	0.856817	0.927926
KIF5B	0.0770014	0.655951	0.802969
CSTF2	1.0313	0.00271944	0.0297768
DUT	-0.85363	0.111327	0.285571
MAN1A1	-0.00525169	0.994853	0.997709
MCM4	-0.217626	0.305523	0.516864
MCM5	-0.297878	0.262802	0.475229
MCM7	-0.169626	0.438345	0.634384
GALNS	-0.415237	0.550312	0.728326
SHMT1	-0.362941	0.499149	0.687724
SHMT2	0.334955	0.130187	0.315641
HSPA4	0.261393	0.33365	0.544865
GPC1	-1.30777	0.274706	0.48758
PFN2	-0.321129	0.321079	0.532088
CTNNA1	-0.194749	0.302344	0.514358
CTNNB1	-0.255513	0.409936	0.612489
PHB	1.03657	0.0344584	0.140229
SERPINB6	2.38089	0.000812554	0.0130653
NF2	0.54028	0.313667	0.525841
RDX	0.0972107	0.639406	0.79028
RPA3	-0.0743376	0.766638	0.872319
RFC4	0.574248	0.0377581	0.146017
RFC2	0.488196	0.0251153	0.116305
RFC1	1.06813	0.000641201	0.0111745
GTF2F1	0.0775318	0.716814	0.838149
SPR	-0.603101	0.286236	0.49922
KRT9	1.66246	0.276351	0.489026
FBN1	3.84981	7.92576e-09	4.7464e-06
IRS1	-1.21412	0.0484315	0.171292
MYH9	-0.156776	0.46916	0.65954
MYH10	0.197	0.371291	0.581123
COPB2	-0.240203	0.191377	0.394327
ACTN2	1.30857	0.0149475	0.0865025
ADD1	0.293125	0.16116	0.360153
ADD2	-0.0762406	0.810165	0.900672
BSG	-0.0979935	0.909697	0.955062
GRK3	2.15996	0.00010721	0.00367242
FUS	-0.210098	0.418013	0.619902
NUP214	0.260005	0.207386	0.414165
DEK	0.2243	0.252182	0.462434
MYH11	-0.14391	0.711529	0.835634
GLRX	0.870016	0.113182	0.287425
CHKA	-0.892624	0.0418501	0.154852
KRT20	0.625341	0.0515946	0.179842
HMGCL	0.864306	0.198875	0.403046
FLT4	-0.498167	0.75215	0.863139
PSMC2	-0.121789	0.671124	0.811105
ARL2	-0.245229	0.306093	0.517515
ARL3	0.111882	0.582109	0.748285
MAP2K2	-1.96683	0.00222529	0.0256583
ATP6V1E1	-0.0181913	0.950049	0.973793
CPOX	-0.37246	0.152658	0.347691
RPL4	0.723847	0.0949833	0.259247
LONP1	1.30616	0.00265957	0.0293323
PGM1	-2.07924	9.61096e-06	0.000696566
PPP1CC	0.329137	0.0759529	0.225502
GNL1	-1.12089	0.0066139	0.0523381
DLST	0.830196	0.0644981	0.204797
SRP14	0.356981	0.510156	0.696166
NUP62	0.724231	0.0269981	0.12015
FDFT1	-0.487084	0.440202	0.635862
ZEB1	0.625674	0.336215	0.547614
TAGLN2	-0.0692674	0.814625	0.903473
TALDO1	-1.04743	0.000940836	0.014374
SNCA	0.242158	0.548008	0.72654
ETFB	0.106594	0.570592	0.742681
BRCA1	0.530415	0.507399	0.694528
COIL	-0.198372	0.298288	0.510257
GGCX	-1.49813	0.000824984	0.0131709
ATP6V1A	-0.376721	0.147097	0.339665
HSPA9	0.959175	0.00438622	0.0407892
EIF4A3	0.137642	0.470092	0.66024
IGHMBP2	-0.294197	0.545827	0.725756
RPS19	0.147172	0.624642	0.778841
RPL3	-0.869985	0.02359	0.112669
COL18A1	1.33328	0.00520931	0.0452753
DDOST	1.90795	0.00195694	0.0238277
ANP32A	-2.75379	0.0021128	0.0247996
FEN1	0.230124	0.43414	0.631702
CUX1	-0.0413116	0.933421	0.965311
CAPG	-1.72309	0.038019	0.14637
CAP2	0.452961	0.0843542	0.24224
TXLNA	-0.614792	0.00644965	0.0514844
CCT6A	1.02228	0.228381	0.437227
NNMT	-0.672445	0.0189834	0.101259
PBX1	0.00449085	0.98736	0.994548
PBX2	-0.446346	0.203995	0.410042
RPL13A	-1.28968	0.0110093	0.0725211
ARL1	0.605638	0.0147245	0.0863054
MLH1	-0.0254341	0.893318	0.947918
STAT3	-1.44325	0.000490203	0.00944293
USP8	-1.37182	0.077762	0.229794
PEX19	-1.42754	0.000524377	0.00989382
MDH1	-1.12037	0.00341521	0.0342256
MDH2	0.802737	0.0233732	0.112074
RFC5	0.10932	0.567694	0.740727
RFC3	0.488658	0.0627076	0.201494
HADHA	0.448828	0.24797	0.458765
EIF2S3	-0.342752	0.563646	0.737846
ETV3	-0.629273	0.243885	0.454523
CETN2	-0.817792	0.321164	0.532088
ETV6	-0.777599	0.0440612	0.16037
EIF2D	-0.798742	0.0104067	0.0696731
MNDA	0.32316	0.117894	0.29561
PRPH	1.00297	0.086093	0.244923
BUD31	0.188277	0.579759	0.746754
NAA10	-0.799406	0.0190739	0.1014
PPP1R2	-1.48677	0.00185086	0.0228406
CSK	-0.724583	0.0843303	0.24224
GARS	-0.454446	0.0488168	0.172122
IARS	0.4594	0.161402	0.360153
EIF1	-1.77389	0.00536655	0.0457388
PRKCI	1.15017	0.240098	0.450614
ACTR1B	0.0817268	0.904543	0.952884
ECI1	1.63977	0.0220764	0.108974
TMPO	0.305463	0.147973	0.340548
STAT1	0.213564	0.276643	0.489026
STAT6	-0.733819	0.0226458	0.110409
MTREX	0.553493	0.0732319	0.221442
MTOR	0.19076	0.455339	0.648366
PI4KA	-0.15266	0.515702	0.699864
EPS15	0.63954	0.3751	0.584142
CASP3	-2.33434	0.0582159	0.192112
RPS27	-1.09994	0.00482115	0.0434189
ABL2	0.581036	0.104343	0.275202
HELZ	-0.236162	0.182953	0.385395
NCAPD3	1.07661	0.0113512	0.073495
RBM34	0.725995	0.0831643	0.240031
LRPPRC	-0.282671	0.338962	0.550196
ACAA2	0.800856	0.320065	0.531334
RPL35	-1.62334	1.43988e-05	0.000913125
PRCP	0.234674	0.598325	0.759197
HTT	0.703505	0.233136	0.442988
ECE1	0.0219632	0.984504	0.993156
SLC1A4	0.179978	0.644514	0.793833
PAFAH1B1	0.0131647	0.96209	0.981603
MCAM	0.144358	0.571449	0.743324
MATR3	-0.993869	0.0120257	0.075921
MSH2	0.359803	0.108356	0.280631
GRK6	-0.0669908	0.783033	0.882839
SSR1	1.44657	5.96809e-05	0.00254676
MAGEA1	-0.809749	0.134532	0.323131
MAGEA4	0.403803	0.056725	0.189471
MAGEA10	-0.121751	0.802944	0.89486
PTPN9	-0.770459	0.0100269	0.0682831
RANBP1	-1.46156	0.117479	0.294729
NAMPT	0.975957	0.0995333	0.267177
PSMC4	0.127136	0.51396	0.699268
TSFM	1.11305	0.0177209	0.0968163
PPIC	1.14357	0.039432	0.149416
VDAC2	1.40576	5.81343e-05	0.00252702
ACADSB	0.535329	0.102974	0.273359
CBX5	0.0843454	0.790429	0.887102
USP5	-0.748007	0.0113776	0.073495
MAPK8	0.107094	0.873462	0.938811
MKI67	1.99594	2.04203e-05	0.00116053
RANGAP1	0.0199308	0.914756	0.956696
RECQL	0.568834	0.177734	0.378021
NOP2	0.255061	0.788141	0.885931
CRK	1.69027	0.050967	0.178113
CRKL	0.463781	0.462249	0.653783
BAG6	-0.0848586	0.644431	0.793833
NSF	0.141579	0.540635	0.722163
MAP2K3	-2.26427	0.00878018	0.0628199
BRCC3	0.614359	0.330199	0.540777
RPL27A	-1.52056	0.0430016	0.158215
RPL5	-1.32413	0.000152497	0.00446562
RPL21	-2.0577	1.69066e-06	0.000208636
RPL28	-1.51482	0.00650477	0.0518338
RPS9	-0.140547	0.49816	0.686982
RPS5	-1.08724	0.0520676	0.180929
MAP1B	0.22061	0.403716	0.608372
GNPDA1	-0.799205	0.173448	0.374098
NEDD4	-1.3843	0.0308508	0.130551
YAP1	-1.16279	0.00053336	0.0100219
UTRN	0.09017	0.62264	0.777619
IQGAP1	-0.531702	0.0174498	0.0963891
GYG1	-1.62743	0.000407217	0.00833791
STT3A	2.4414	1.04885e-06	0.000146134
CAPZA2	1.36463	0.181683	0.383348
CAPZB	-0.175774	0.401557	0.606319
QARS	-0.0418268	0.804535	0.895759
RPL29	-0.617303	0.0941056	0.257502
LIMS1	0.370723	0.0691319	0.213859
PREP	-0.937102	0.464787	0.655927
ME1	2.74895	1.20432e-06	0.000161734
IREB2	-0.695472	0.0368088	0.14455
RFX3	-0.727375	0.547144	0.726278
RFX5	0.063406	0.783507	0.882896
PIP4K2A	0.115706	0.581024	0.747428
SOX9	-1.43051	0.00132809	0.0182104
ARCN1	-0.15314	0.451353	0.644771
LSS	-1.53609	0.209618	0.415776
GCLM	-0.390118	0.207476	0.414165
CD151	-0.288462	0.349488	0.559523
PSMD8	0.730458	0.287115	0.499646
PRRC2A	0.0215594	0.940316	0.968438
GSS	-0.325766	0.421052	0.621572
CCT5	0.773451	0.00190779	0.0234166
NES	0.114597	0.791611	0.887647
HSPA13	0.767096	0.0884889	0.248434
CSNK1A1	0.113587	0.890636	0.946372
CSNK1D	0.133991	0.480565	0.671027
IDH2	1.39464	0.127742	0.311577
PITPNB	-1.23389	0.00209764	0.0247734
POLD2	0.220585	0.458508	0.650979
MARCKSL1	0.0543346	0.938661	0.968296
NR2C2	-0.0440089	0.880032	0.941698
MAPKAPK2	-0.351548	0.376814	0.584764
ALDH9A1	-0.786111	0.231444	0.440874
RPL34	-0.648357	0.0133077	0.0805875
RPIA	1.35535	0.0866404	0.245539
LMAN1	-0.00864396	0.974946	0.987984
NASP	-1.95987	0.000149232	0.00445356
FASN	-1.51206	0.00028445	0.00652663
CDK8	1.75793	0.0176459	0.0966872
CCT3	0.712136	0.172215	0.372543
MRPL19	0.805563	0.390017	0.596988
ARRB1	1.19317	0.0388646	0.14788
TUFM	0.651074	0.0335391	0.137963
AMPH	-0.0846216	0.776909	0.877789
ALDH7A1	-0.475511	0.0211747	0.106715
CDC34	-2.80168	0.00035485	0.00750114
CENPF	-0.0800408	0.797183	0.891487
SRP9	-0.338003	0.330872	0.541297
AARS	-2.18966	0.000110189	0.00367242
CARS	0.0398459	0.860709	0.929736
SARS	0.698091	0.216652	0.424603
PRIM1	0.535869	0.0352201	0.141433
PRIM2	-0.382786	0.104886	0.276028
CSNK1E	0.0266215	0.91625	0.957345
PSMB3	-0.401423	0.0395904	0.149445
PSMB2	-0.58905	0.0200272	0.103522
MCM2	-0.666222	0.060178	0.195986
ACADVL	0.495555	0.137041	0.326582
YLPM1	1.07269	0.0126015	0.0776498
VPS41	-0.244052	0.208724	0.414952
TMED10	0.422871	0.0723609	0.22012
RBM25	0.817922	0.00490968	0.0437844
NUMB	-0.270516	0.456468	0.649294
EIF2B2	0.437722	0.0569242	0.189539
HINT1	-0.698836	0.0123726	0.0768618
NUP153	1.52341	0.348398	0.559115
RANBP2	0.510793	0.0239012	0.113491
TSC2	-0.10803	0.829381	0.911641
GSK3A	-0.661955	0.377735	0.585054
GSK3B	0.380712	0.13657	0.325747
STK19	0.285684	0.581115	0.747428
TAF6	1.33216	0.00864971	0.0624863
NT5C2	-1.75412	0.0130048	0.0791731
SEPHS1	0.358671	0.40976	0.612427
GMPS	-0.706873	0.00583367	0.0485183
LIG3	0.712514	0.0181948	0.0990065
LIG4	-0.0786763	0.667631	0.809629
MRE11	0.992087	0.00194747	0.0237758
HNMT	-1.66354	0.018894	0.101098
IDH3A	0.45263	0.485607	0.675588
MMP14	-0.246828	0.671981	0.811711
GDI2	0.566057	0.0365847	0.14455
EMD	2.00371	0.000203565	0.00516376
SERPINB8	-1.16875	0.0564471	0.188681
SERPINH1	0.941413	0.0496838	0.17421
PDLIM4	0.467469	0.0604331	0.196397
ERF	-0.766303	0.00205515	0.0246943
VASP	-0.381175	0.113911	0.288313
DNM2	0.0734233	0.674779	0.813584
METAP2	-0.5586	0.0459433	0.165309
CDK7	0.507749	0.0401227	0.15025
KNTC1	-1.43325	0.0585132	0.192675
RASSF2	-2.67215	0.00323239	0.0330922
CDK9	1.0655	0.0651581	0.206146
LRBA	-0.977619	0.226047	0.434468
BCAM	-0.426872	0.415626	0.617668
PPT1	0.686961	0.276357	0.489026
RPL14	0.0545522	0.918402	0.958059
CCT8	-0.181762	0.482689	0.672795
CCT4	0.579201	0.0147634	0.0864226
ANXA11	0.572756	0.0588553	0.192997
PAPOLA	0.130394	0.448597	0.642912
FXR1	-0.338931	0.38316	0.590136
FXR2	-0.516338	0.0361772	0.143764
RAB5C	-0.255184	0.276589	0.489026
RAB7A	0.172095	0.463921	0.655403
RAB13	0.398651	0.168262	0.368128
PLCD1	-1.57629	0.00620088	0.0507994
DAP	-0.345543	0.438924	0.634532
DAP3	0.936775	0.072933	0.221124
DUSP3	0.532511	0.296579	0.509665
SMARCA2	0.774628	0.0367738	0.14455
SMARCA4	0.33343	0.238275	0.448619
SSR4	1.41651	0.00709342	0.0549771
BCAP31	0.0276354	0.946055	0.971808
TPMT	-3.08253	6.93791e-05	0.00280287
HCFC1	0.165037	0.523968	0.708241
IRAK1	-1.83776	0.0523236	0.181267
HSD17B4	0.0151812	0.932197	0.964735
PSMD7	-0.410649	0.0753961	0.225448
SGSH	1.28148	0.000216416	0.00537041
USP11	-0.920862	0.0364358	0.144427
VAMP7	0.994188	0.0490937	0.172526
RPS6KA3	-0.516431	0.076956	0.228021
HDGF	-0.348625	0.0718313	0.219093
CNN1	-0.018252	0.922269	0.959826
CCNH	-0.252553	0.400075	0.60555
MNAT1	0.367716	0.561953	0.737093
HNRNPA3	0.335968	0.470299	0.660327
PGD	-1.04756	0.00158761	0.0205938
HNRNPM	-0.0533004	0.747636	0.860309
KPNA2	0.790226	0.0700207	0.215877
KPNA1	-0.523296	0.558432	0.733967
NCBP2	0.126449	0.691162	0.823981
RAP1GDS1	-1.1618	0.0143806	0.0851643
POLR2H	0.112561	0.887536	0.944856
POLR2J	-0.0128952	0.958088	0.97976
ARHGDIA	0.3146	0.162262	0.360279
AGFG1	-0.0789213	0.678333	0.816116
HNRNPF	-1.3345	0.0741694	0.223432
STAT2	-0.179473	0.500791	0.688988
MSH6	0.110983	0.638101	0.790013
KIF11	0.717251	0.0148679	0.0865011
VAV2	-0.473921	0.103344	0.274023
ZNF143	-0.244873	0.676022	0.814233
RBM5	0.665211	0.0855422	0.244269
SMS	-0.717277	0.301297	0.513137
HK2	-0.488046	0.1612	0.360153
THOP1	-2.91343	0.000401161	0.00827033
CAPZA1	0.951583	0.0554716	0.186787
CRIP2	0.378979	0.117241	0.29462
NUP98	-0.768516	0.161564	0.360153
BLVRA	-1.95008	0.000188242	0.00496435
PPP5C	-0.325395	0.536134	0.718096
PLK1	-0.453492	0.0689801	0.213742
ARFIP2	-0.263386	0.529596	0.713735
ARFIP1	-0.471891	0.656172	0.803024
ACLY	-0.710832	0.0190789	0.1014
METAP1	-0.245806	0.498433	0.687151
SUCLG1	1.28866	0.00307233	0.0319551
MVD	-1.68731	0.130446	0.315641
COPB1	-0.0822359	0.603842	0.763689
COPA	0.030863	0.859632	0.929453
CTSC	0.100988	0.661407	0.805544
LIMK2	0.960758	0.00398345	0.0384533
CLTCL1	1.1061	0.381813	0.589371
AP2S1	0.0433324	0.816251	0.904243
SMTN	-0.506671	0.0200138	0.103522
SLC16A1	0.318942	0.479007	0.669897
IST1	-1.03366	0.00285403	0.0307347
SEC24C	-0.00566631	0.973883	0.987289
SUB1	0.822891	0.142635	0.334308
CLNS1A	-0.0128192	0.969185	0.985151
BLM	1.76451	5.51016e-06	0.000465915
RARS	-0.567006	0.00720222	0.0554559
ATXN3	-0.630419	0.262257	0.474431
ATXN1	0.171242	0.480537	0.671027
ATN1	-0.0466802	0.886066	0.944172
PMS1	0.00455948	0.982189	0.992405
PMS2	0.121621	0.574542	0.744682
YARS	0.11985	0.495865	0.685366
USP14	1.0647	0.242819	0.453275
PRKAG1	0.221163	0.247663	0.458569
HSPA2	1.68248	0.0294893	0.127022
ATP1B3	1.16171	0.175967	0.376331
RAD23A	-0.687589	0.350195	0.560007
RAD23B	-0.474676	0.251303	0.461937
AK2	0.105268	0.604339	0.763882
ALDH18A1	0.789411	0.0261838	0.118372
NAPA	0.260631	0.216525	0.424603
MFAP2	0.714939	0.0027805	0.0303002
EIF5	0.0219315	0.916866	0.95755
SLC12A2	1.87642	0.0280803	0.123283
PSMD4	-0.117467	0.537152	0.719037
DRG2	-0.186625	0.833584	0.914269
CSE1L	0.56278	0.186751	0.389289
VCP	0.0883756	0.776723	0.877789
MFAP1	-0.269832	0.401101	0.606135
HADHB	0.609917	0.171218	0.371745
MANF	0.355329	0.591616	0.755191
AFDN	0.000425178	0.998333	0.999208
MLLT10	0.0424073	0.898077	0.950086
ELL	-0.206502	0.713146	0.836001
NAP1L1	0.999493	0.239554	0.45031
CASP7	-0.76394	0.0193606	0.102115
ADK	0.114547	0.834023	0.914286
ADAR	0.0204198	0.930208	0.963769
TPD52	-0.219589	0.411347	0.613794
PKNOX1	-0.140761	0.843779	0.921918
SEC13	0.100611	0.652398	0.799691
SNU13	0.267131	0.13436	0.323059
NPEPPS	-0.0683825	0.898275	0.950086
HNRNPH2	-0.533431	0.531052	0.714382
OXCT1	0.196999	0.625218	0.77914
EIF3B	-0.642017	0.0253244	0.116795
BID	-1.16931	0.0374495	0.145527
RRP1	0.493691	0.185427	0.388199
MARS	-0.330974	0.380971	0.588574
MAZ	-1.53134	0.0337273	0.138239
POLE2	-0.178089	0.421927	0.622148
AP1S2	-0.632778	0.084834	0.243109
CTBP2	0.441556	0.0383513	0.147153
BCAR1	0.337469	0.76853	0.873923
TMEM33	0.0493642	0.88577	0.944172
GEMIN4	-0.619348	0.0242707	0.11472
PCBP4	-0.24144	0.598412	0.759197
CORO7	-1.10206	0.00152281	0.0199231
NUP107	1.97051	0.00277469	0.0303002
GSDMD	0.42174	0.750303	0.862075
EEFSEC	-0.0906612	0.600715	0.761061
SESN3	0.395766	0.459714	0.652093
EPPK1	-1.58003	0.166952	0.367021
MTPN	0.405468	0.0727379	0.220972
ARPC4	-0.513138	0.159233	0.357628
ANAPC15	0.329221	0.45705	0.649717
TPI1	-0.751799	0.288068	0.500693
EIF3E	-0.434709	0.0302474	0.129079
SEC61B	1.55565	2.55538e-05	0.00135673
PPP4C	-0.0427666	0.897254	0.949473
MYL6	-0.148228	0.460678	0.652656
ACTB	-0.153706	0.810999	0.900979
EIF4A1	0.0115242	0.947777	0.972415
RPS20	0.00960944	0.970318	0.98559
PRPS1	-0.662784	0.22577	0.434468
PSMA6	0.0969675	0.658528	0.803674
S100A10	0.476427	0.147218	0.339665
CDC42	0.506975	0.21119	0.417806
DSTN	0.0224831	0.912507	0.95606
RAB8A	0.800336	0.452356	0.645455
SRP54	-0.411899	0.159543	0.358064
RAB4B	0.550935	0.0598379	0.195436
RAB2A	0.281931	0.185788	0.388597
RAB5B	-0.0565638	0.940952	0.968438
CKS1B	-1.64752	0.0409254	0.15248
RAB10	0.421426	0.546859	0.726278
UBE2D3	0.173429	0.854608	0.927047
UBE2M	-0.959142	0.0924293	0.254543
UBE2K	0.281068	0.60238	0.762536
UBE2N	0.0547043	0.947923	0.972415
RAB14	0.173921	0.377653	0.585054
ACTR3	-0.225105	0.361228	0.571627
ACTR2	0.0115456	0.963306	0.982159
ACTR1A	0.653515	0.409227	0.61183
COPS2	-0.422401	0.164531	0.363801
ABCE1	-0.242613	0.205186	0.411454
RAP2B	-0.255802	0.661173	0.805474
MAX	-1.23448	0.000848014	0.013398
RPS3A	-0.810031	0.0417329	0.154544
PSME3	-0.152381	0.562108	0.737093
RPL15	-1.10632	0.0386641	0.147674
MAGOH	-0.931479	0.207404	0.414165
RPL27	-0.409267	0.137203	0.326626
ATP6V0D1	0.655859	0.169175	0.368782
PCBD1	-1.051	0.326064	0.536701
RPL37A	-0.606964	0.117367	0.294692
NAA20	-0.385132	0.0435916	0.159199
HSPE1	-1.37083	0.00207878	0.0247734
SEC61A1	-0.226053	0.311941	0.524612
LYZ	2.40068	3.80593e-06	0.000369742
VBP1	-1.54201	0.00947171	0.0660704
STXBP1	-0.133749	0.493747	0.682967
DAD1	0.733841	0.0244697	0.115021
COPZ1	0.309415	0.192558	0.395762
UFM1	1.24834	0.0351596	0.141319
DCAF7	0.502797	0.463272	0.654688
WDR5	0.0770705	0.697363	0.826839
AP1S1	0.0902131	0.692122	0.82491
NUTF2	-2.87944	2.46373e-05	0.00132346
HNRNPK	-0.0387471	0.848129	0.923855
YWHAG	0.0643923	0.715052	0.837093
USP46	0.153289	0.620298	0.775755
RRAS2	0.104016	0.559546	0.734797
RPS7	0.682533	0.565887	0.739705
PPP1CA	0.21954	0.372649	0.582219
PPP1CB	0.984398	0.328194	0.539042
PSMC1	-0.0999811	0.608279	0.767026
PSMC5	0.215779	0.27369	0.486821
RPS8	-0.65549	0.0115692	0.0740883
RPS15A	-0.992684	0.0429599	0.158189
RPS16	-0.522828	0.0745747	0.223871
UBE2H	-1.1469	0.0254405	0.116862
YWHAE	-0.380497	0.0483252	0.171049
RPS14	-0.523971	0.0108938	0.0719709
RPS23	0.274688	0.755193	0.864863
RPS18	-0.682545	0.00246511	0.0278606
RPS29	-1.40566	0.0204992	0.105038
RPS13	-0.474309	0.405893	0.60964
RPS11	-0.669365	0.0158965	0.0901655
SNRPE	0.248064	0.590477	0.754158
SNRPF	0.0191248	0.960543	0.980734
LSM3	1.95476	0.0585624	0.192675
LSM6	0.249117	0.206177	0.412535
SNRPD1	0.0308306	0.941092	0.968438
SNRPD2	0.41193	0.283826	0.497868
SNRPD3	0.761312	0.0846451	0.24277
TMSB4X	-0.446681	0.0344283	0.140229
ARF6	-0.0248732	0.928287	0.962215
PSMC6	-0.343299	0.0794613	0.23342
RPL7A	0.69124	0.0585706	0.192675
POLR2G	0.34991	0.547392	0.726278
ETF1	0.166059	0.630666	0.783784
YPEL5	0.109516	0.533404	0.71654
RPS4X	-1.12983	0.0105649	0.0703796
PPP2CB	1.10171	0.261801	0.474115
RPL23A	-0.534399	0.0228348	0.110919
RPS6	-1.50315	0.000132004	0.00415286
HIST1H4A	2.25357	8.22862e-06	0.000636811
RAB1A	0.215167	0.536047	0.718096
RAN	-0.298745	0.189639	0.392736
RPL23	-0.952713	0.00153483	0.020023
RAP1A	0.433858	0.292065	0.505523
RPS15	0.0290207	0.958623	0.979974
RPS24	-0.687409	0.407563	0.610802
RPS25	-0.168705	0.615597	0.772839
RPS26	-0.748812	0.0184177	0.0996592
RPS28	0.949457	0.190922	0.394042
POLR2L	-0.102952	0.685233	0.820555
RBX1	-0.148265	0.415837	0.617668
RPL30	-0.250473	0.28549	0.49922
RPL39	-2.22214	1.94549e-06	0.000228405
RPL31	0.157342	0.839388	0.918219
RPL10A	-0.313604	0.106957	0.278747
RPL32	-1.22699	0.000509558	0.0097349
RPL11	-0.407829	0.0676751	0.210799
RPL8	-0.231253	0.575429	0.744957
PPIA	0.227471	0.414455	0.616762
FKBP1A	-0.357862	0.303951	0.515925
GRB2	-0.492199	0.0656905	0.207286
TRA2B	-0.705481	0.618288	0.774089
RAC1	0.312812	0.662863	0.806469
AP2B1	-0.142183	0.388963	0.595775
GNAI1	-0.107662	0.894767	0.948574
YWHAZ	0.111109	0.613084	0.77202
PPP2R2A	-0.160258	0.431692	0.630148
SUMO1	-0.263406	0.423817	0.623792
DYNLT1	-0.504931	0.235973	0.446149
RPL38	-0.654344	0.281712	0.495492
SKP1	0.491369	0.151147	0.345431
RPS21	-0.497753	0.0490639	0.172526
EIF5A	0.138684	0.818076	0.905316
RACK1	-0.526227	0.056263	0.18839
SUPT4H1	0.154885	0.75988	0.868271
UBE2I	0.281538	0.606213	0.765478
TMSB10	1.06881	0.000746733	0.0123536
YBX1	0.08373	0.914433	0.956696
SEC11A	1.91078	0.000209701	0.00529004
CSNK2B	-0.490484	0.145946	0.338269
TPM4	-0.127393	0.488902	0.678931
UBE2L3	-0.730856	0.346822	0.55721
TUBA4A	0.764528	0.054357	0.184668
TUBB4B	-0.0906394	0.647394	0.795523
CSNK2A1	0.83218	0.223411	0.432578
PAFAH1B2	0.43809	0.264262	0.476737
HBB	5.66967	4.51284e-08	1.78745e-05
HBA1	7.3435	6.65465e-10	1.32063e-06
FAM193A	-1.15546	0.0482167	0.170797
IGBP1	-1.86569	0.0136491	0.0818095
PSPH	-1.92954	0.000287939	0.00654094
RBM6	0.175617	0.825437	0.909714
EIF4G2	0.0223132	0.900641	0.950861
RPP30	0.466835	0.266044	0.479076
GTF2I	0.590034	0.0371708	0.145061
SRPK2	-0.120005	0.824109	0.908689
PHC1	-0.810044	0.236649	0.44673
CCT2	0.0814555	0.648126	0.796164
SLC35A2	1.10296	0.000150327	0.00445709
PRAME	-0.141293	0.72609	0.845731
RAE1	0.0364859	0.86047	0.929699
GSTO1	0.301574	0.510609	0.696368
ST5	0.0151669	0.953586	0.975812
PRKDC	0.118317	0.534599	0.717423
BLOC1S1	-1.58164	0.0489086	0.172312
ARG2	0.827682	0.0193487	0.102115
NTHL1	-0.845744	0.0637724	0.203058
MAP1A	-0.227519	0.310257	0.522743
LCN2	0.0573519	0.889709	0.946067
NUCB2	-1.52275	0.228714	0.437498
ABAT	0.0703749	0.946508	0.97204
BASP1	-0.272569	0.512496	0.698524
MRPS22	-1.27194	0.000607338	0.0108437
MRPS35	0.310355	0.775047	0.877789
MRPS21	0.192257	0.680035	0.817296
HMGN5	-0.48003	0.0829187	0.239776
LACTB	0.92694	0.244757	0.455033
COG7	0.470604	0.407602	0.610802
RPL24	-0.864962	0.00702176	0.0548057
TXNL4A	-0.207153	0.681813	0.817451
ARF5	-0.964656	0.0801954	0.234823
ERH	0.659919	0.181239	0.38312
RHOG	-0.68995	0.014005	0.0836998
RPL19	-1.57813	0.000693084	0.0116346
SRSF3	0.00790658	0.972438	0.9867
FOXK1	-0.164228	0.422821	0.622574
CCZ1B	-0.456277	0.109344	0.282187
DAB2	-0.605541	0.0653816	0.206454
HSPG2	-0.190679	0.714699	0.837093
RBM10	0.590733	0.0334911	0.137939
RBM3	-0.362146	0.467641	0.658107
ATP2C1	1.22856	0.0878334	0.247255
CYCS	1.04845	0.026829	0.119625
MPP1	0.256372	0.179177	0.380345
PITPNA	-1.19447	0.0636081	0.202856
SLC25A3	3.17669	0.00014004	0.00426283
HDLBP	-0.710248	0.00320109	0.032862
GTF2B	-0.0231363	0.90624	0.953884
CDK5	-0.967498	0.0151355	0.0871484
CDK16	-0.0353236	0.837084	0.916137
CDK17	-1.3866	0.150194	0.344443
PURA	1.45206	0.372963	0.582219
CDC42EP1	0.815008	0.377173	0.584977
CLTC	0.264239	0.32571	0.536311
HSF1	0.0383578	0.925229	0.960135
NFKB2	-1.12475	0.000342628	0.00734479
FKBP3	-0.049457	0.88738	0.944856
PLCB2	-0.107083	0.850297	0.925055
REEP5	0.605535	0.00879149	0.0628199
SORD	-0.339774	0.224048	0.432743
HNRNPU	-0.14417	0.817183	0.904986
SPTBN1	0.616074	0.0129656	0.0790398
TIAL1	-0.0221469	0.933699	0.965311
SRSF2	0.469704	0.0347916	0.140486
FOXK2	0.287009	0.154467	0.350867
RUNX1	0.158774	0.700461	0.829005
AMPD2	-2.41783	2.19678e-05	0.00120849
FABP5	-1.74966	0.00129273	0.0179467
CAP1	0.889563	0.0115006	0.0738562
HMGCS1	-1.9701	1.5394e-06	0.000195247
IFITM3	0.929486	0.0327189	0.136223
IL1RL1	-0.116027	0.670261	0.81049
SLC7A5	0.437057	0.200298	0.40539
DR1	-0.836993	0.521174	0.70509
EXOSC10	1.15525	0.000126513	0.00406801
OTUD4	-0.458001	0.143107	0.334392
PFKP	-0.633169	0.0155661	0.0890659
SATB1	-0.351432	0.457559	0.649834
EWSR1	0.549094	0.183596	0.385622
OCRL	-0.281437	0.391548	0.598129
PLCB3	-0.194324	0.313849	0.525885
TAGLN	-0.440906	0.0312034	0.131677
MEF2A	-0.1612	0.588662	0.752672
SP2	-0.255932	0.664849	0.807797
OGDH	0.4588	0.58481	0.749711
CENPE	0.135661	0.589193	0.75294
KIF23	0.509911	0.0329797	0.136771
ALDH6A1	0.556494	0.152766	0.347721
HIST1H1A	0.811249	0.115842	0.292659
RPL18A	-2.23045	0.00172812	0.0218576
MAP2K1	0.707602	0.012149	0.0761581
FKBP4	-1.38583	0.000430927	0.00862988
PLOD1	0.870598	0.067381	0.210295
MUC2	5.34492	0.00136689	0.0186306
NUCB1	-0.384495	0.596173	0.758339
RASSF7	0.0558579	0.877804	0.940416
RPL6	-0.506663	0.174092	0.374426
TOP2B	1.76176	0.000440604	0.00870908
AKAP12	-1.51154	0.000311063	0.00687091
DST	0.53409	0.0360066	0.143336
MLLT1	0.238272	0.575194	0.744957
GNA12	-1.56496	0.0470145	0.167721
KMT2A	0.762918	0.162085	0.360153
LMNB2	1.08445	0.000677119	0.0115363
CEBPZ	1.55741	6.0542e-05	0.00255958
RELA	-3.27433	2.23432e-06	0.000242902
UBXN1	-0.401854	0.203301	0.409111
GBE1	-0.246031	0.388791	0.595724
EIF4G1	0.304819	0.111969	0.286094
ATP7A	0.465776	0.504277	0.692074
KRT17	-0.291505	0.460833	0.652656
NOTCH2	-0.491156	0.656953	0.803239
TLE3	-0.493232	0.343089	0.554136
GLO1	0.562967	0.297614	0.510257
SSBP1	-0.0155288	0.947115	0.972241
YWHAH	0.248964	0.174079	0.374426
PLP2	0.727457	0.187113	0.389762
CSTF1	0.393579	0.0583516	0.192371
UBE3A	-0.888759	0.061481	0.198531
DNM1	0.116383	0.457026	0.649717
PTPN12	-0.600991	0.135122	0.324116
PTK2	0.682532	0.0118208	0.0748596
SRSF11	0.127039	0.839147	0.918175
EEF1A2	-0.371123	0.302083	0.514284
PRKCD	-0.378944	0.24011	0.450614
CALD1	0.285231	0.122125	0.302234
RNASEL	-0.903675	0.100448	0.268685
CTDSPL2	0.348575	0.634188	0.78616
PTPN11	-0.717882	0.00352254	0.0350413
PPP2R3A	-0.565163	0.0164763	0.0926694
PPAT	-5.05404	5.0891e-08	1.78745e-05
GFPT1	-0.460918	0.253168	0.463763
EXOSC9	0.845827	0.00878591	0.0628199
PSME1	-0.0743716	0.74607	0.85901
RBPJ	0.446545	0.356509	0.566592
GABPA	-0.28795	0.189826	0.392905
GABPB1	-2.12876	5.8665e-05	0.00252702
RING1	-0.235771	0.302391	0.514358
FMR1	-1.12629	0.00458693	0.0422256
PRDX1	0.0992784	0.6692	0.809636
RPL18	-0.278629	0.204263	0.410322
C1QBP	0.614322	0.397371	0.603994
CKAP4	0.781296	0.0260029	0.117864
COL16A1	-0.10048	0.682037	0.817451
TJP1	0.0866951	0.65807	0.803674
SPAG1	0.721575	0.00493854	0.0437852
KHDRBS1	0.497021	0.0384403	0.147348
BAX	-0.534605	0.286674	0.49922
POLE	-0.0449808	0.909881	0.955062
SOS1	-0.513839	0.292677	0.506198
LRP1	0.0744308	0.783485	0.882896
SRSF1	-0.250326	0.690018	0.823692
ARHGAP1	-1.24652	0.00101834	0.0151458
FOXM1	-1.26705	0.0259121	0.117843
SRSF4	-0.238748	0.336292	0.547614
PPP3CA	0.743492	0.0238176	0.113401
DHX9	0.318348	0.212118	0.418797
CRYZ	-1.19768	0.0517296	0.180166
GOLGA3	-0.616204	0.129091	0.314194
GOLGA2	0.428374	0.43468	0.632287
LGALS3BP	1.77858	0.00660231	0.0523381
DMTN	-0.180635	0.346516	0.556913
PPID	1.56275	0.207883	0.414314
SSRP1	0.0556527	0.813226	0.902794
CAMSAP2	0.118521	0.890034	0.946192
SLFN5	-0.156914	0.411164	0.613722
VAC14	0.312948	0.427271	0.626701
NSUN2	0.63955	0.0339206	0.138534
DMWD	-0.395601	0.113026	0.287425
RBBP4	1.06949	0.0172727	0.0957971
NCBP1	0.137856	0.467733	0.658107
EP300	0.531726	0.0168339	0.0943111
AHNAK	0.50433	0.0632521	0.202577
FCHO2	0.0544994	0.812033	0.901908
ELP6	-0.237855	0.607777	0.766605
HSPA14	-0.0980092	0.788632	0.886265
LAMTOR4	-0.328656	0.18554	0.388257
NEXN	0.108391	0.738061	0.855761
MGAT2	0.184349	0.668554	0.809629
GALNT2	-0.368194	0.214882	0.422758
AP1B1	0.0144779	0.930753	0.963943
CPSF1	-2.12614	0.178521	0.379481
PMPCA	1.07443	0.0333444	0.137783
SCRN1	-1.79992	0.000244712	0.00585002
WASHC5	0.0367601	0.858693	0.929097
NUP160	-0.798612	0.293322	0.506693
SCAP	-2.08953	0.155552	0.352131
TBL3	0.433614	0.0941241	0.257502
GTF3C1	1.07363	0.13847	0.328103
TWF1	-0.0557198	0.815235	0.903625
TFCP2	0.167859	0.402036	0.606842
TRO	-0.259359	0.246073	0.456364
SMARCB1	0.485789	0.0186236	0.100515
BPTF	1.0779	0.000620802	0.0110295
CDC20	0.0238995	0.980808	0.991448
FSTL1	1.91994	0.019865	0.10352
STX4	0.269107	0.574734	0.744682
GRSF1	2.20736	0.0268541	0.119625
MAP4K2	0.602456	0.118459	0.295726
NFIA	-0.433415	0.492726	0.682374
CDH17	3.29409	4.96385e-08	1.78745e-05
CHD3	0.692426	0.0396036	0.149445
SF3A3	0.977486	0.108055	0.28033
TP53BP1	0.731782	0.00609373	0.0502936
IFRD2	-0.537667	0.228263	0.437185
TRIM26	0.310646	0.375808	0.584571
AIMP1	0.0566102	0.776291	0.877789
ILF2	1.03134	0.0969416	0.262848
ILF3	0.445871	0.0359295	0.143279
LMAN2	0.075989	0.672646	0.812085
ELAVL2	-0.704591	0.0254933	0.116987
EPS8	-0.15085	0.401473	0.606319
TRAP1	1.31641	0.00462863	0.0425238
DLG1	-0.421644	0.515582	0.699864
PPP1R8	-0.394238	0.0366802	0.14455
PTP4A2	-0.172621	0.572133	0.743334
BNIP1	-0.973445	0.0560861	0.188301
NFX1	0.093989	0.932757	0.965096
CSTF3	0.60059	0.0101094	0.0682831
ECH1	1.23475	0.0371199	0.145061
MLLT11	-0.319685	0.445031	0.640408
ARHGAP5	0.034383	0.925174	0.960135
PRDM2	-2.85864	0.0436841	0.159315
STRN3	0.0382822	0.831265	0.913152
CDC16	0.0731916	0.685973	0.82101
STK4	0.162845	0.742552	0.856833
FLII	0.342634	0.0546384	0.184893
TRIM32	-0.108325	0.826547	0.910278
COASY	-2.30302	0.000105965	0.00366543
MRPL28	-0.945688	0.14399	0.335501
ACACA	0.367952	0.142546	0.334292
GPS1	-0.582576	0.0171532	0.0956308
CHAF1A	-0.651374	0.400466	0.605673
CHAF1B	0.58097	0.103442	0.274124
IK	0.606199	0.127642	0.311498
MTAP	-1.84101	0.000413964	0.00843821
RLF	0.349303	0.169766	0.369647
PRKAA1	0.577696	0.0178052	0.0971308
PPFIA1	0.292038	0.304552	0.516178
EIF2B5	0.607856	0.0338055	0.138436
TARDBP	-0.146704	0.438715	0.634532
HNRNPA0	1.09257	0.143545	0.334742
PAK1	-0.399776	0.176502	0.377121
AIMP2	1.29538	0.25818	0.471351
PRDX4	0.857258	0.00624908	0.0509524
PAK2	0.389031	0.407129	0.610802
CBX3	0.0901896	0.738493	0.856044
STK3	-0.822317	0.0915778	0.252961
STX5	-0.143849	0.73225	0.850752
PSMD2	0.37005	0.0529074	0.182321
DDX10	-0.166484	0.8322	0.913507
ERCC8	-1.15678	0.0196887	0.102977
GPS2	-0.397718	0.253956	0.46494
NME3	0.112788	0.8187	0.905349
SRSF9	-0.114914	0.7303	0.848918
SRSF5	0.597838	0.175334	0.375642
MAD2L1	-0.0770184	0.801169	0.894141
TRIM28	0.543782	0.0120886	0.0760594
DHRS2	0.00689893	0.968219	0.984794
G3BP1	0.321555	0.42088	0.621519
KCNAB2	0.240856	0.32049	0.531549
PTK7	-0.0466238	0.90334	0.952575
SKP2	-0.0978811	0.694984	0.825797
PABPC4	-0.40416	0.0668483	0.209172
ATM	0.239096	0.229935	0.438914
GRB10	-0.800831	0.00478616	0.0432745
IFIT5	0.822988	0.000779379	0.012755
MTA1	0.585985	0.184283	0.386511
EIF3I	-0.506398	0.0299038	0.127967
PPIL2	-0.211413	0.313575	0.525841
PPP2R5C	0.0280494	0.91479	0.956696
CTBP1	0.0577007	0.792166	0.888051
PDCL	-0.769716	0.238836	0.44933
MRPL49	-0.124907	0.895765	0.94875
DYNC1I2	0.22865	0.241275	0.451316
ORC1	0.439853	0.385697	0.59296
ORC2	0.380134	0.0868127	0.245539
ILK	-0.185998	0.36735	0.578242
NNT	1.26924	0.0664061	0.208749
SNTA1	-0.596185	0.308293	0.520444
SNTB2	0.148935	0.525617	0.710049
XRCC4	-0.485632	0.0531906	0.182741
TCOF1	0.435849	0.0371425	0.145061
SF3B2	0.592412	0.0244739	0.115021
GOLGA4	0.511674	0.0227332	0.110543
PDAP1	-0.461469	0.0449644	0.162545
TMED1	-0.486163	0.500385	0.688988
FKBP5	-0.544283	0.0608388	0.197294
ROCK1	0.331207	0.129303	0.314542
TOP3A	0.0975938	0.796917	0.891406
SMAD4	-1.43348	0.0185432	0.100199
TCIRG1	1.57604	0.0607151	0.197033
PICALM	0.515077	0.220838	0.429209
MTM1	0.303622	0.458922	0.651363
[truncated: 2,567 more rows]

## Sheet: X1hSORB30minvsCFR3
	1hSORB30minREL_FR3_vs_CTRL_FR3_logFC	1hSORB30minREL_FR3_vs_CTRL_FR3_pval	BH_pvalue
ARHGEF18	-1.18699	0.00505878	0.0600051
TMED7-TICAM2	-0.0188812	0.959802	0.979871
ZFP91-CNTF	-0.543935	0.261687	0.504278
RPL17-C18orf32	-0.412057	0.316772	0.559347
IGKV3D-20	2.62513	0.000103046	0.00589669
POLR3GL	-1.78057	0.000432671	0.0154139
CNTNAP3C	-0.656497	0.101851	0.315081
FAM95C	-1.03654	0.319592	0.562829
ATP6AP2	0.615128	0.67051	0.817501
RRM2	-0.102404	0.814636	0.908676
TJP2	-0.0372728	0.913204	0.952429
VPS33B	0.00535132	0.992742	0.995825
LRRC57	0.433071	0.64107	0.800194
UBA6	-0.343463	0.454272	0.674565
ESYT2	-0.333709	0.474624	0.686986
UHRF1BP1L	0.0425146	0.910684	0.95131
SHTN1	0.145234	0.731363	0.859741
FAM168B	0.239761	0.699137	0.837568
ILVBL	-0.622253	0.276414	0.521136
PLEKHG3	-1.39855	0.0702338	0.261911
SH3PXD2B	0.229999	0.700545	0.838116
NBAS	-0.276428	0.754684	0.87298
SBNO1	-1.85725	0.00408216	0.0529043
RAB19	-1.05989	0.0690969	0.260214
RGSL1	0.162668	0.704427	0.841194
TRAPPC13	-0.584129	0.313724	0.557009
CNOT1	0.273242	0.515283	0.717637
MAP1LC3B2	-0.69186	0.0710487	0.263767
SMCHD1	0.24266	0.560792	0.75193
SAC3D1	-0.458458	0.313623	0.557009
SNRPGP15	1.59863	0.0227772	0.142428
NUDT19	-0.731586	0.361766	0.600021
IDS	-0.933061	0.0884401	0.292069
EIF3CL	-0.564371	0.199118	0.437746
IGLL5	1.63041	0.00402251	0.0527828
UMAD1	-0.161674	0.758185	0.873421
MCRIP1	1.24296	0.0519914	0.223845
GOSR2	0.476126	0.334119	0.576448
KLC1	-0.384157	0.301375	0.542656
NACA	0.21673	0.521728	0.723599
C11orf98	1.2005	0.0162786	0.115854
BCKDHA	-0.325248	0.605593	0.782186
PI4K2B	2.69476	0.00174823	0.0333674
RPS17	0.807784	0.201029	0.439875
TRAPPC2L	-0.787113	0.0998191	0.313039
HNRNPUL2-BSCL2	-0.534179	0.337553	0.578998
GABARAP	-0.759948	0.059562	0.242817
PPP3R1	0.791973	0.0917053	0.297582
CRCP	0.305909	0.538626	0.73527
hCG_1984214	1.15048	0.00306015	0.0455193
VPS4A	-0.218383	0.702781	0.840036
VAMP2	0.510849	0.53383	0.731805
DNASE2	0.544232	0.292187	0.534361
AGPS	-0.645655	0.189273	0.427781
KIF2A	1.46538	0.0499689	0.219247
DDX39A	0.328579	0.829177	0.914076
PDLIM1	0.877416	0.0797395	0.280424
ACOT7	1.19989	0.00443145	0.0557116
MYO1C	-0.405393	0.430543	0.653361
SNAP23	1.01451	0.0545815	0.230098
HAX1	0.00432894	0.990018	0.994281
AIP	-0.27202	0.619609	0.790195
GTPBP1	0.343907	0.631799	0.79548
STXBP3	-0.167348	0.739965	0.864278
ARVCF	0.890692	0.44366	0.665281
SMAP	0.377939	0.279929	0.524635
AP3B1	-0.13469	0.658533	0.810414
LGALS8	-0.945558	0.118365	0.338999
PSMD11	-1.20502	0.0673002	0.256537
PSMD12	-0.736783	0.0666427	0.256023
PSMD9	-0.727784	0.244987	0.486844
PGRMC1	0.652142	0.217279	0.458239
SUPT5H	-0.313595	0.620979	0.790867
DFFA	0.56036	0.235013	0.476871
HIP1	1.18519	0.0333404	0.177804
CLIC1	-0.192933	0.71934	0.84989
EIF3F	0.0105844	0.975276	0.986547
WWP2	0.0640009	0.902672	0.948291
QSOX1	-1.51056	0.00234174	0.0390198
DCTN6	0.712522	0.555904	0.748874
WASL	-0.161011	0.721645	0.851415
IPO5	0.483032	0.21919	0.459501
DNM1L	0.140056	0.710953	0.844734
RTCA	2.36843	0.00180799	0.0341542
PIK3C2A	-0.351111	0.308971	0.551602
GOLIM4	2.16452	0.0234099	0.144556
MANBA	-0.107468	0.819713	0.911299
AGRN	-0.240372	0.550467	0.744896
PLOD2	-0.453887	0.416393	0.640741
EXOC5	-0.880081	0.13031	0.352573
PSMD14	-1.14497	0.0114758	0.0961815
BIN1	1.16815	0.28671	0.529168
KPNA3	-1.43151	0.0107273	0.0928743
BCL9	0.392154	0.396753	0.625525
PES1	-1.10852	0.0459588	0.210262
SDCBP	-0.585635	0.122767	0.342981
NOP56	-0.324201	0.285116	0.527169
DDX3X	0.984926	0.329984	0.574224
RNASET2	1.15651	0.060347	0.243518
CYR61	0.0113444	0.977064	0.987624
KPNA4	-0.0657473	0.905703	0.948627
NFIB	0.523236	0.450012	0.670784
PPP6C	-0.413171	0.338915	0.579772
CES2	-0.0197	0.954473	0.976249
MAN2B1	1.2529	0.243623	0.4864
PDXK	-0.931971	0.122533	0.342793
SCD	-0.00838825	0.984255	0.991786
ARID1A	1.71346	0.0574205	0.237311
TXNDC9	-0.370459	0.260494	0.503264
DPYSL4	-1.96231	7.12363e-05	0.00490363
NDUFAB1	0.189335	0.64967	0.805866
UBFD1	-0.325002	0.451743	0.672032
CIT	0.666703	0.631737	0.79548
COPE	-0.198559	0.669708	0.816997
EIF1AY	-0.885525	0.077429	0.276937
CDC42EP2	0.757315	0.177671	0.417103
AP3D1	-0.22919	0.496826	0.704311
ABLIM1	0.00823619	0.982248	0.990548
CHD1	-0.460888	0.346236	0.586219
TOR1A	-0.74535	0.308388	0.550796
TOR1B	-0.634996	0.244661	0.486765
ADAM10	-0.535909	0.160488	0.395706
ABCD4	0.590656	0.163221	0.40043
TP53I11	1.39775	0.0152127	0.11148
IMPA2	0.323911	0.546685	0.74193
ACOT8	-0.513237	0.552389	0.746774
PDCD5	0.528038	0.312232	0.555771
PRMT5	-1.03244	0.0264629	0.155627
SLC9A3R1	1.5545	0.221718	0.462649
CHEK1	-0.00301581	0.993879	0.99649
TPP1	0.193626	0.633417	0.796323
TCERG1	-0.076194	0.850987	0.921427
NDC80	-0.735195	0.0687074	0.259848
APOL1	-0.256054	0.55568	0.748874
POLR3A	-2.15597	0.000709973	0.0201431
PSMA7	-1.19186	0.00300135	0.0449588
SCAMP3	-0.297338	0.493985	0.701705
PHYH	-0.364356	0.393825	0.623452
OPLAH	-0.554654	0.102478	0.315562
MGST3	0.912707	0.0487812	0.216521
TAX1BP3	1.10331	0.0944891	0.303101
GIPC1	-0.911077	0.018419	0.124945
LIN7A	0.0518954	0.887331	0.94136
IKBKB	-1.53981	0.0410145	0.198216
HAT1	0.0148438	0.972306	0.985576
CASK	-0.693931	0.195468	0.434041
UQCRQ	0.457771	0.484069	0.694433
MYL12B	1.03441	0.0827067	0.284314
HGS	0.0844362	0.780592	0.886847
PPP1R12A	0.846255	0.101047	0.314527
GAK	-0.194559	0.632717	0.795689
HNRNPDL	0.656984	0.0835044	0.284375
XPO1	-0.291384	0.361813	0.600021
BTAF1	-2.30753	0.209043	0.449319
SEC16A	-0.210881	0.516196	0.718194
PLXNB2	-0.252595	0.511685	0.715473
SEMA3E	2.83759	0.132025	0.353682
U2SURP	1.6697	0.00313698	0.0457368
SYNJ2	0.593115	0.333227	0.576448
KIF3B	-0.13563	0.719622	0.849984
PFAS	-0.637872	0.106255	0.32029
NACAD	-0.829455	0.107686	0.322042
LSM1	0.432095	0.443785	0.665281
NPC1	0.664009	0.222037	0.462649
SCAMP1	-1.18476	0.0650481	0.253861
SCAMP2	1.42061	0.0469908	0.212154
ARPC1B	-0.0646837	0.842029	0.916981
ARPC2	-0.175706	0.590986	0.773421
ARPC3	-0.690005	0.189013	0.427621
POLR1C	-1.27794	0.0412391	0.198283
TRIM24	-0.456235	0.557993	0.750485
PGRMC2	1.41202	0.00875549	0.0821555
PFDN6	2.61807	0.00220055	0.0381307
GNPAT	-0.427354	0.544127	0.740372
LAMA5	-0.804984	0.185198	0.424479
ZNF185	0.322174	0.454572	0.674565
MATN3	-1.38055	0.0154933	0.112749
VGF	-0.931017	0.0707203	0.263491
ACOX3	-0.815858	0.269681	0.513673
RER1	-0.326827	0.666455	0.814211
SURF4	0.437552	0.333606	0.576448
SPTLC1	-0.599203	0.237187	0.479222
SPTLC2	-1.67315	0.154973	0.388729
OGT	-0.158399	0.720152	0.850131
PMM2	0.441445	0.505678	0.710624
INPP4B	-0.0491757	0.939515	0.968104
HMGB3	0.667501	0.288978	0.531036
PPM1G	-1.44967	0.0390412	0.192103
INPPL1	-0.153488	0.738534	0.863577
EIF3D	-0.668931	0.0605821	0.243518
EIF3H	-0.361786	0.428904	0.651878
BCAT2	0.80613	0.222666	0.46306
STX7	0.78487	0.178206	0.417435
CD3EAP	0.258887	0.715183	0.84808
P4HA2	-0.162907	0.784333	0.889391
MAGEB2	0.135459	0.839456	0.916266
YKT6	0.146154	0.733145	0.860872
ARPC5	0.525536	0.401844	0.628342
TAPBP	0.88532	0.20828	0.448958
CLDN3	3.60527	2.03735e-05	0.0022083
KCNN4	-0.101847	0.811891	0.90765
DHX15	-0.150853	0.638081	0.799553
RNMT	-0.524141	0.513343	0.716359
CYB5B	1.50935	0.00922517	0.0835595
PRPF4	-0.549535	0.336021	0.578322
PHGDH	0.830356	0.0234574	0.144637
DYNC1LI2	-0.543606	0.120854	0.341268
PSMD3	-1.26256	0.00419031	0.053361
PAPSS1	-1.47796	0.0178872	0.123737
ZW10	0.157248	0.695982	0.835826
SART1	-0.0955691	0.875822	0.935648
GPAA1	-0.644661	0.341531	0.582016
DAPK3	0.88933	0.015299	0.111731
TGFB1I1	1.00174	0.188189	0.426875
HSPA12A	0.0988786	0.881429	0.938939
PPIP5K2	-0.925797	0.0458138	0.210262
MAP3K7	-0.692933	0.17958	0.418496
MSI1	-1.54639	0.0032777	0.046973
HNRNPR	0.012987	0.97772	0.987624
PRPF3	-1.36164	0.0235728	0.144659
TXNL1	-0.241277	0.470018	0.684603
TPD52L2	0.491979	0.463648	0.679837
SYNJ1	0.0436931	0.975468	0.986547
FIBP	-0.360558	0.456852	0.675465
PPIH	0.335874	0.384212	0.614836
HTRA2	-0.529652	0.311819	0.555742
AKR7A2	-0.33123	0.407548	0.633812
EPB41L2	-0.432958	0.345446	0.585598
TGOLN2	-0.136858	0.858768	0.925318
XPOT	0.538062	0.361051	0.600021
TIMM44	1.06564	0.0837549	0.284468
TRAPPC3	0.573053	0.281436	0.524777
NCK2	0.442432	0.371867	0.607104
PLRG1	0.371975	0.642069	0.800585
ZNF207	-0.125025	0.772833	0.88217
ASNA1	0.219031	0.681624	0.82673
BUB3	-0.500189	0.359571	0.599646
ACTN4	0.572082	0.114395	0.333574
GSTZ1	1.00601	0.0461591	0.210447
BUD23	-0.311298	0.679898	0.825591
TRIAP1	0.997948	0.085794	0.288661
HTATSF1	0.316433	0.743836	0.865199
AP1G1	-0.017831	0.954484	0.976249
STX6	1.52621	0.0831633	0.284314
SYNGR2	1.38644	0.0748941	0.272717
SGTA	0.523901	0.278297	0.523318
ENSA	-1.58933	0.0135576	0.104714
NARS	-1.28694	0.0202996	0.131947
MYO1B	-0.141267	0.688233	0.831634
NUDT21	-0.182503	0.742167	0.864558
LANCL1	-0.38024	0.277804	0.522859
STRN	-0.388578	0.241856	0.484521
RRP9	-1.32457	0.00679081	0.0724674
AKAP8	-0.251316	0.628391	0.795096
IDH3B	0.933885	0.0126501	0.100844
NRDC	0.705521	0.081578	0.283812
CALU	1.16169	0.0432061	0.203013
EDIL3	-0.667238	0.0763138	0.274586
EXTL3	3.85685	0.0031593	0.045856
TIMM8A	0.749624	0.209896	0.450203
DHX16	-1.30499	0.0874072	0.290366
PRPSAP2	0.139477	0.756284	0.873056
SMARCA5	0.0418898	0.950857	0.97453
SPAG9	-0.700982	0.141416	0.365777
KIF5C	0.614149	0.244117	0.486462
MGRN1	0.816653	0.516167	0.718194
AQR	0.213012	0.844893	0.917431
OPA1	-0.69783	0.294377	0.537196
KDM1A	-0.0693274	0.825996	0.913774
TBC1D4	1.26404	0.104203	0.317447
FADS1	0.351249	0.651163	0.806796
GSDME	0.832199	0.180875	0.418915
ACSL4	-0.972668	0.0564704	0.235237
SNX3	0.533813	0.29812	0.540912
STX10	1.28872	0.00800565	0.0781761
OGA	-1.37374	0.00385507	0.0518828
SORBS3	0.310879	0.582853	0.768401
SYNCRIP	-0.477968	0.337005	0.578767
B4GALT4	-0.662605	0.199053	0.437746
NEMF	-0.00502605	0.994602	0.996976
CCNT1	-0.688979	0.321784	0.565295
PLOD3	-0.910514	0.0694346	0.26051
EIF4E2	-0.919991	0.143016	0.367996
CCNT2	0.895337	0.322878	0.565845
DIAPH1	-0.752214	0.0380619	0.190057
SELENOF	1.44541	0.0108054	0.0929413
TSPAN1	2.09188	0.00223098	0.0382895
EXOC3	0.817622	0.24202	0.484617
PLIN3	2.19892	0.00211566	0.0376426
KPNA6	-0.974729	0.130995	0.353502
UGDH	-0.165142	0.656711	0.810085
TPST2	0.671759	0.207253	0.448355
CTNND1	0.168262	0.625034	0.793843
MAGEC1	1.02545	0.297607	0.540456
SNX2	-0.95437	0.0885459	0.292069
DPM1	0.0677203	0.847899	0.919357
USO1	-0.330315	0.307513	0.549935
TOM1	0.22684	0.759881	0.874813
CCDC22	-0.928076	0.0720152	0.265489
PQBP1	-1.31197	0.144592	0.370962
PRAF2	0.030076	0.949725	0.974488
DKC1	1.15258	0.0209556	0.13434
EIF5B	1.07917	0.00643223	0.0695242
KIN	1.21741	0.133166	0.354799
DNAJA2	-0.497622	0.153045	0.384932
CUTA	1.15192	0.0416599	0.198664
PFDN1	0.732254	0.286827	0.529168
NBN	1.1971	0.0518885	0.223845
NOL3	2.23737	0.00124433	0.0273557
ABCB7	0.747191	0.0308912	0.170961
KIF21B	0.679051	0.104582	0.317613
SRGAP2	0.339856	0.604925	0.781563
FAM20B	0.320747	0.580486	0.76698
WDR1	0.871614	0.017111	0.119549
ROCK2	-0.317852	0.400309	0.627618
CPNE3	0.232228	0.513244	0.716359
HIP1R	0.761281	0.09845	0.310821
RNF40	-0.5	0.381461	0.613905
ZC3H11A	0.707308	0.225259	0.465942
CLUH	0.58507	0.198327	0.437746
KDM4A	-1.3269	0.00548601	0.063363
DNAJC13	-0.610904	0.232225	0.474067
PPP6R2	0.687245	0.411514	0.637384
CNOT3	-1.2218	0.0100971	0.0882902
ANKRD17	0.0490848	0.881014	0.938939
DNAJB6	2.12683	0.0195332	0.129369
COQ9	1.6077	0.0504362	0.220836
RTN2	0.841932	0.195817	0.434127
NDUFS2	0.38287	0.575046	0.762671
ZPR1	0.677401	0.33739	0.578971
NIPSNAP2	-0.19817	0.75682	0.873056
SEMA7A	-0.867713	0.0492576	0.217351
HMMR	-1.43157	0.0220469	0.13942
TBCA	0.506461	0.37956	0.613107
ATP6V1G1	0.905036	0.0752933	0.27272
VPS4B	1.10665	0.0468139	0.212126
MPDU1	0.607219	0.230083	0.471508
ENTPD5	-0.827287	0.22657	0.46706
H2AFY	0.893282	0.141774	0.36612
SH3BGRL	-0.168415	0.700592	0.838116
FLNB	0.408931	0.23687	0.479103
TULP3	-1.50549	0.00281094	0.0432349
CS	0.814618	0.107757	0.322042
SEC22B	0.276039	0.359588	0.599646
PRPF40A	1.87187	0.00188497	0.0350221
TACC1	0.373491	0.258735	0.501815
CDC45	0.421658	0.383955	0.614836
GIGYF1	0.682674	0.446899	0.667092
LRCH4	-0.523722	0.383961	0.614836
VPS26A	-0.447224	0.355693	0.596944
PMPCB	1.3139	0.0584484	0.239907
MED24	2.67875	0.0145652	0.109195
ERLIN1	0.438407	0.297219	0.540035
GPC4	0.297021	0.599681	0.77868
NDUFS3	3.05752	0.000591689	0.0177703
CLN5	0.772273	0.0832338	0.284314
HSBP1	-0.221039	0.63135	0.795446
ECI2	0.465852	0.436854	0.658654
BANF1	2.04732	0.00198696	0.0359623
SF3B1	-0.348254	0.370519	0.606317
CSDE1	-0.498451	0.132357	0.353682
PRKRA	0.0332617	0.935396	0.964807
LRP6	0.580461	0.299755	0.541385
MED6	1.0864	0.18682	0.425281
NPM3	-0.561926	0.208673	0.449319
LYPLA1	0.172502	0.732465	0.860554
CREG1	-0.254435	0.803967	0.902072
SERPINB7	0.954333	0.383875	0.614836
SNRNP200	-0.374522	0.284662	0.527155
TIPRL	-1.80594	0.0602927	0.243518
NUP155	-0.281126	0.512507	0.71608
RP2	-0.793826	0.283332	0.526421
WDHD1	-0.792464	0.0542924	0.229812
CRTAP	-0.322779	0.502674	0.708169
PALM	-1.12349	0.176836	0.416218
RNASEH2A	-0.551004	0.386533	0.6176
CDC123	-0.850212	0.0555435	0.232529
RPP40	-0.0776972	0.933543	0.963606
EIF3G	0.339048	0.310389	0.553898
EIF3J	0.375631	0.658095	0.810414
PSMD10	-1.59463	0.0622691	0.246435
ZMPSTE24	1.4791	0.0752262	0.27272
PPP1R37	1.43325	0.0683289	0.259181
TRAPPC6A	-1.2388	0.0187264	0.125851
IDH1	-0.0467922	0.908439	0.950307
ATRN	-0.798781	0.0616847	0.244965
STAM2	-0.280215	0.436033	0.658125
ARL6IP5	-0.00745481	0.994851	0.996988
DYSF	2.39094	0.00253661	0.0400422
BCAS2	0.450593	0.380071	0.613107
DCTN3	-0.208211	0.635254	0.797523
DNAJC8	-0.618299	0.165693	0.402204
ATP5PD	2.3879	0.000921117	0.0235675
DNAJB5	0.0829043	0.846995	0.919228
TSPAN9	0.740921	0.0460423	0.210372
FLOT1	1.0319	0.0217711	0.138092
TRIO	-0.0399707	0.894701	0.944684
ATP5MG	2.99092	0.00217248	0.0381307
C1QL1	0.0426861	0.900031	0.947052
CPD	-0.0629419	0.872235	0.933363
GLRX3	0.68425	0.0772294	0.276459
RSL1D1	-0.323691	0.52924	0.729333
WFS1	0.193577	0.804109	0.902072
CLPX	0.268053	0.694141	0.835434
SCGN	1.51648	0.0150907	0.110974
SNCG	1.05595	0.0509668	0.222001
SRP72	-0.0896265	0.838631	0.91608
DXO	-2.38185	6.32974e-05	0.00471068
DDAH1	0.448529	0.29394	0.536632
URI1	-0.991386	0.041366	0.198283
B3GAT3	-0.837953	0.169955	0.406568
MTA2	-0.43467	0.656138	0.809792
STK10	-0.894632	0.191959	0.431135
LTN1	0.532282	0.444958	0.666326
TOMM70	0.178591	0.734076	0.861001
DDHD2	0.0199748	0.964853	0.982234
MYO1D	0.279154	0.3612	0.600021
MICAL2	-1.67323	0.0831584	0.284314
SEC24D	0.163883	0.828771	0.913868
UFL1	0.508066	0.547629	0.742971
TMEM63A	1.56418	0.00311219	0.0455334
UBXN7	-0.479026	0.173005	0.411119
LRIG2	1.24272	0.0275827	0.160101
PLPBP	-0.262613	0.714857	0.847934
PRPF6	0.22295	0.733702	0.860992
FRYL	-0.85644	0.0639014	0.250775
ENDOD1	0.542388	0.112434	0.329771
GLCE	0.795505	0.223073	0.463475
GLS	0.797605	0.137091	0.360237
RHOBTB3	0.705222	0.274686	0.519788
USP19	0.446163	0.47365	0.686362
AP2A2	-0.523261	0.389164	0.619447
SEC31A	0.612074	0.168484	0.405376
CLSTN1	0.790411	0.508826	0.7129
HEXIM1	-0.64738	0.122429	0.342793
CCNB2	0.527448	0.334419	0.576448
YIF1A	-0.922218	0.131562	0.353669
UBR5	-1.32262	0.00470584	0.0576088
SCAF4	-0.262847	0.411143	0.637045
MFN2	1.19244	0.186922	0.425281
UBE4B	-0.861602	0.0569367	0.236009
NXPH2	0.686285	0.239881	0.482405
ZFPL1	0.647963	0.150428	0.380512
ELP1	-0.808958	0.0657614	0.254149
RTN3	-0.491096	0.144913	0.371256
LETM1	1.59055	0.00844755	0.0804337
EPN2	0.266689	0.757348	0.873326
STBD1	0.207417	0.584694	0.769633
SNX4	-0.593219	0.373785	0.608854
ZWINT	-0.221461	0.628226	0.795096
LUC7L3	1.47403	0.0478358	0.214368
KIF4A	-1.30669	0.00836796	0.079857
GOSR1	2.03981	0.00106368	0.0255425
KAT7	2.51106	0.00342351	0.0478924
VAPB	1.76013	0.00630743	0.068717
SNAPIN	1.24503	0.0526765	0.225933
MPZL1	0.465121	0.215761	0.456922
FKBP9	-0.115582	0.833659	0.914916
PGLS	1.8553	0.0079426	0.078164
PAPSS2	-0.696346	0.214288	0.45674
SMC2	0.47042	0.217684	0.458633
IPO7	-0.0632675	0.864089	0.927956
ARIH2	1.22255	0.210424	0.451032
PGM3	-0.491997	0.487276	0.696217
CD2BP2	0.000723609	0.998961	0.999437
AHSA1	1.04254	0.0119295	0.097266
PSMG1	0.0131344	0.981713	0.990548
FMNL1	-0.789412	0.322511	0.565674
SGPL1	-0.506573	0.198706	0.437746
CTDNEP1	-0.747774	0.160275	0.395706
H6PD	-0.522082	0.336406	0.578322
SEC24A	-0.193833	0.582738	0.768401
SEC24B	-0.668347	0.382388	0.614015
ADGRL2	0.0668794	0.941207	0.969134
NPTXR	-0.19714	0.743151	0.864647
SFT2D2	-2.10664	0.000365919	0.0143598
ETHE1	1.83256	0.00561412	0.0641903
ACSL3	-0.12869	0.735072	0.861688
POLR1A	1.02105	0.462738	0.679621
PCNT	-0.382318	0.300313	0.541905
CNOT4	-1.34594	0.0225951	0.141794
STAMBP	-0.00941747	0.98941	0.994145
ASMTL	-0.658703	0.266997	0.51076
FGFR1OP	-0.152984	0.809621	0.905737
POP4	-0.426144	0.535405	0.732564
HERC2	-0.250965	0.514807	0.717449
SNAP29	1.0411	0.044788	0.207348
OXSR1	1.30128	0.0146426	0.109209
HSPA4L	-0.185093	0.78674	0.891158
PTBP3	1.10594	0.109744	0.325435
STARD3NL	-0.333129	0.355566	0.596944
LSM8	0.107663	0.779609	0.886428
AP2A1	-0.177191	0.684393	0.82941
STAU1	-0.254582	0.527736	0.727977
TTC4	-2.22096	0.000129087	0.00713207
TMEM50A	0.0646066	0.882891	0.939205
CAVIN2	1.53213	0.144293	0.370573
BAG2	1.57643	0.0439775	0.204952
BAG3	0.725528	0.126616	0.347038
MAP4K4	0.79464	0.419867	0.644494
AIFM1	-0.182541	0.740574	0.864278
BPNT1	-0.184066	0.653557	0.808332
FADS2	-0.400924	0.312093	0.555759
DDAH2	0.0241149	0.941053	0.969134
TXNDC12	0.76765	0.126514	0.346985
OLFM2	-0.00764454	0.991593	0.995186
MBD3	0.795632	0.0491443	0.217351
AGR2	2.56399	0.00223409	0.0382895
BCL10	-0.586296	0.303827	0.545668
CLPTM1	0.700852	0.433695	0.65601
MOCS2	-0.426905	0.365764	0.603475
ACTL6A	0.840795	0.0856532	0.288617
CYB5A	1.27403	0.0363925	0.187041
LDHA	-0.14367	0.64463	0.802728
GLUD1	1.63965	0.000707244	0.0201431
DHFR	-1.08058	0.0374575	0.188364
CYB5R3	0.147195	0.700554	0.838116
GSR	-0.321591	0.592034	0.773716
MT-CO2	0.604885	0.467589	0.682702
SOD1	0.989993	0.0643156	0.252158
PNP	1.21114	0.00412083	0.0530779
HPRT1	1.19285	0.0125136	0.100471
GOT2	0.835871	0.106513	0.320609
ABL1	-0.687417	0.0686015	0.259745
PGK1	0.376777	0.394014	0.623452
AK1	1.64926	0.00144005	0.0296296
HP	4.35913	2.33438e-06	0.000576591
PLAT	-0.758824	0.0810486	0.28266
ADA	-0.664073	0.431267	0.653987
CA1	3.6145	2.03238e-05	0.0022083
ASS1	-0.275613	0.560858	0.75193
SERPINC1	1.92232	0.0140229	0.107058
SERPINA1	1.96479	0.00797911	0.078164
A2M	-0.0740187	0.83429	0.914916
C3	4.06329	8.19763e-06	0.0013032
TIMP1	-0.503712	0.319682	0.562829
CST3	0.222605	0.653383	0.808332
KNG1	0.0145066	0.990563	0.99459
MYC	-0.357493	0.485783	0.695548
NRAS	-0.457441	0.438661	0.660791
HRAS	0.398419	0.420588	0.645014
KRAS	-0.0489055	0.924399	0.958408
LDLR	-1.3843	0.102191	0.315142
TGFB1	-0.45823	0.317449	0.559976
PIGR	4.19221	1.59273e-05	0.00196702
IGKC	3.19534	0.000781911	0.0209124
IGHG1	2.65427	0.000845936	0.0220627
IGHG2	2.19873	0.00351387	0.0483762
IGHM	2.38639	0.000607316	0.0179586
IGHA1	4.38946	6.04925e-06	0.00106766
HLA-A	-0.162612	0.657863	0.810414
HLA-DRA	2.15685	0.0021855	0.0381307
HBD	5.04719	4.02476e-06	0.000844998
COL1A1	0.474046	0.278779	0.523755
COL3A1	3.81075	7.60182e-05	0.00491078
CRYAB	-0.237147	0.466765	0.681957
LMNA	1.08597	0.006893	0.0732752
APOA1	4.65074	3.30585e-05	0.0029294
APOC3	0.336868	0.366722	0.604395
FGA	6.13594	4.32864e-07	0.000165236
FGB	7.19153	7.86601e-08	6.60588e-05
FGG	6.13574	1.82076e-07	7.64536e-05
SLC4A1	2.00375	0.00629041	0.068717
APCS	2.1168	0.00176092	0.0334574
C9	3.06643	2.88713e-05	0.00285674
FN1	1.08285	0.0294048	0.165767
ORM1	3.7479	0.000392846	0.0148609
ALB	7.7337	7.4239e-08	6.60588e-05
TFRC	-0.492315	0.176463	0.415806
TF	3.92978	1.35383e-05	0.00189491
LTF	4.87226	1.53651e-07	7.64536e-05
HPX	0.89511	0.414572	0.63976
FTL	-0.680342	0.359371	0.599646
FTH1	-0.235356	0.518405	0.72055
C4BPA	2.65424	0.000391582	0.0148609
CAT	-0.331654	0.462065	0.679265
GBA	-0.950065	0.119979	0.341109
FUCA1	-0.338477	0.630511	0.795446
ALDOA	1.02628	0.0312776	0.171868
CSTB	3.06511	5.47125e-05	0.00425441
ANXA1	0.349037	0.486256	0.69567
APOB	0.990726	0.0985593	0.310932
NR3C1	-1.18062	0.110329	0.326477
SOD2	1.45232	0.00132549	0.0288379
OAT	0.773347	0.170027	0.406568
TK1	-0.320457	0.410872	0.636973
THY1	1.63599	0.00956635	0.0854662
CD74	0.980539	0.025038	0.150079
KRT1	0.917904	0.409538	0.635829
TUBB4A	0.315926	0.446845	0.667092
GAPDH	0.605883	0.209197	0.449319
ASL	2.02051	0.00144493	0.0296296
CAPNS1	-0.104478	0.777812	0.885344
HSPB1	1.70083	0.0250907	0.150079
TYMS	1.72645	0.01081	0.0929413
RPN1	1.1425	0.0172242	0.119742
RPN2	2.43491	0.0134974	0.104714
GNAI2	-0.173292	0.706856	0.842249
ATP1A1	0.553556	0.108695	0.323694
ATP1B1	1.28371	0.0101137	0.0882902
APP	-0.454423	0.320049	0.563239
ALDH2	1.18414	0.00480671	0.0583334
S100A8	2.99774	0.000508674	0.016585
SERPINE1	-1.81868	0.0410688	0.198216
SLC25A5	3.99239	0.00032248	0.0134069
SERPING1	0.160815	0.630463	0.795446
MPO	3.45361	0.00119053	0.0265907
EIF2S1	0.363508	0.295224	0.537923
RPLP1	0.689519	0.578838	0.765283
RPLP2	1.50825	0.0353686	0.183803
RPLP0	0.232705	0.569842	0.758885
POLR3D	-0.049935	0.905263	0.948627
SSB	-0.249847	0.532163	0.730246
ITGB1	1.10955	0.087483	0.290388
KRT18	1.81061	0.00119018	0.0265907
KRT8	4.17474	0.000452151	0.0155628
COL5A2	0.120938	0.858053	0.925223
UROD	-0.0389269	0.953403	0.976066
GLA	-0.563885	0.253328	0.495982
GSN	0.671983	0.284394	0.527155
RB1	-1.39845	0.0116437	0.096814
PTMA	2.09682	0.0365551	0.187631
CDK1	-0.611727	0.0629115	0.248276
ATP5F1B	1.3583	0.00430113	0.0542356
S100A9	1.88448	0.0196667	0.12958
EIF4E	0.756688	0.0658525	0.254149
CEACAM5	3.64825	8.27243e-05	0.00526302
ENO1	-0.314831	0.562394	0.752843
PYGL	-0.0722691	0.862761	0.92745
GPI	0.886961	0.0620236	0.245927
NPM1	0.262273	0.456185	0.674717
TPM3	0.727432	0.130948	0.353502
ITGAV	0.509317	0.242882	0.485649
LPL	-0.243581	0.607	0.783281
HEXA	-0.505677	0.475247	0.687383
SERPINE2	-0.911945	0.101811	0.315081
EPHX1	-0.554591	0.33934	0.579772
DBI	-0.00205131	0.997155	0.998582
FABP1	5.94488	1.7387e-07	7.64536e-05
LDHB	-0.924479	0.0673858	0.256537
CENPB	1.21664	0.121106	0.341632
PGK2	1.49837	0.0173722	0.120571
P4HB	-0.414824	0.2909	0.533169
H1F0	1.90616	0.00164053	0.0321896
CTSD	-0.660433	0.282819	0.526171
ANXA2	-1.07641	0.00821431	0.0791098
CAPN1	0.0978899	0.7909	0.893727
TUBB	0.784374	0.112083	0.329199
DCN	7.41703	5.80203e-08	6.60588e-05
PSAP	0.642271	0.169001	0.405737
HEXB	0.395482	0.236593	0.478772
CTSL	-1.28637	0.032097	0.174579
PFN1	1.93177	0.00124067	0.0273557
APRT	-0.090231	0.854881	0.925025
EPRS	-1.07744	0.0363238	0.186916
CTSB	-0.00105193	0.998005	0.998956
HSP90AA1	-0.0894914	0.813878	0.908661
HNRNPC	0.916135	0.0538795	0.228756
LAMB1	0.689417	0.116462	0.33656
YES1	-0.53727	0.299712	0.541385
LYN	-1.88336	0.070024	0.261593
TPM2	-0.540374	0.148276	0.37633
FH	1.35972	0.0022598	0.0383175
ERCC1	1.01419	0.195758	0.434127
THBS1	-1.13455	0.0329178	0.17698
SP1	0.614163	0.279662	0.524635
IGF1R	0.543497	0.369561	0.605693
COL1A2	6.84266	6.44452e-08	6.60588e-05
ANXA6	0.139504	0.68656	0.830558
SLC3A2	0.378094	0.245667	0.48756
GUSB	-0.646452	0.332546	0.576448
PFKM	-1.12462	0.0783005	0.278128
HSP90AB1	0.719537	0.367185	0.604395
SRPRA	-0.387014	0.563375	0.753324
ASNS	-0.597601	0.269276	0.513414
MMP2	-1.84897	0.118897	0.339631
PDHA1	1.257	0.046567	0.211618
COL4A2	0.156883	0.672772	0.819544
CYC1	1.17836	0.0182549	0.124665
SNRPB2	-0.133336	0.799539	0.899629
MET	0.98152	0.0609271	0.243696
MELTF	-0.506001	0.337937	0.579182
MYL3	1.07346	0.0351218	0.182997
CFH	1.64814	0.00287824	0.0441086
SNRNP70	0.171749	0.672136	0.819007
ITGA5	0.495704	0.20164	0.440754
NFIC	0.807511	0.25372	0.495982
VIM	1.25338	0.01597	0.114838
KRT19	5.34078	5.31308e-07	0.000185914
GNAI3	-0.607574	0.457968	0.676639
ANXA5	1.70361	0.00142444	0.0296296
RPSA	-0.602432	0.161179	0.396713
CD63	0.816291	0.177325	0.416669
SNRPA	0.394535	0.333681	0.576448
ENO2	1.78715	0.000355824	0.0142139
ACAA1	0.372893	0.671033	0.817901
SRP19	1.84825	0.0837231	0.284468
GSTP1	1.77282	0.00486045	0.0584786
SNRPC	-0.00796951	0.984464	0.991786
VIL1	2.12364	0.00835371	0.079857
LGALS1	1.5616	0.0105761	0.0919441
QDPR	-0.0196288	0.957914	0.978916
HMGB1	1.2061	0.0143953	0.108883
RBP1	0.615552	0.157042	0.392189
GNAO1	-0.669862	0.345371	0.585598
SPARC	0.0712731	0.856679	0.925025
TPM1	2.28011	0.00264153	0.0413872
CLTA	-1.00628	0.442788	0.664974
CLTB	-0.320833	0.502276	0.70806
ANXA4	0.614755	0.231058	0.472814
CNP	-0.5783	0.31591	0.558882
HMOX1	0.193108	0.747159	0.867622
PDGFRB	0.948331	0.192194	0.431135
DLD	0.620585	0.312046	0.555759
SNRPA1	0.416916	0.395056	0.624506
COX6C	-0.380306	0.577632	0.764411
PARP1	0.732197	0.115617	0.33519
POLA1	-1.11247	0.0218862	0.138613
LTA4H	0.36667	0.522149	0.723599
ALDOC	1.10884	0.0304907	0.169353
C4A	0.305461	0.581012	0.767192
H2AFZ	2.54198	0.00113591	0.0262456
ATXN1L	0.530147	0.688242	0.831634
ELFN1	2.59716	0.000231244	0.0105543
TRAPPC2	-0.652367	0.296177	0.539076
SETSIP	0.491865	0.61455	0.7875
HSPA1A	-0.104517	0.776561	0.884362
U2AF1L5	-0.462938	0.215829	0.456922
CBSL	-0.666102	0.152462	0.383807
CALM1	1.6831	0.0520296	0.223845
POLR1D	-0.148002	0.832871	0.914916
GAA	-0.228349	0.642072	0.800585
RRAS	0.0540087	0.892723	0.943675
HIST1H1E	3.52651	6.59755e-05	0.00471068
DLAT	-0.18561	0.628486	0.795096
PTPRF	-0.378687	0.475878	0.687578
NR2F1	-0.699955	0.0568205	0.235967
TXN	-0.284204	0.583923	0.769096
COX5B	1.70544	0.0688803	0.259864
CTSA	0.0849662	0.803385	0.901741
MGST1	2.11103	0.000733135	0.0202528
PRKAR1A	-0.540864	0.262853	0.505597
TFPI	-0.519197	0.256668	0.499919
ESD	-0.813615	0.152211	0.383634
HSPD1	0.36373	0.473392	0.686362
CLU	0.730437	0.21815	0.458633
HAPLN1	-1.7804	0.0288818	0.164435
HSPA5	-0.487081	0.158431	0.393581
LAMC1	0.262459	0.474946	0.687215
ACP2	1.3914	0.134836	0.35711
HSPA8	-0.26469	0.464834	0.680408
SLC2A1	0.468027	0.440012	0.661514
EPB41	0.497539	0.28468	0.527155
UMPS	2.42321	1.75133e-05	0.0021011
PDHB	-0.073733	0.904624	0.94858
PYGB	1.89649	0.0851344	0.287826
RALA	-0.19286	0.770701	0.881792
RALB	0.512192	0.260561	0.503264
LAMP1	0.946016	0.155168	0.388987
ACADM	0.87322	0.0664902	0.255905
TOP1	0.489666	0.5014	0.70769
TOP2A	-0.0243631	0.968498	0.983488
G6PD	-0.19273	0.572679	0.760734
UBL4A	0.10727	0.847828	0.919357
PSG1	-1.92401	8.78066e-05	0.00550298
PC	0.721549	0.217249	0.458239
MTHFD1	-0.583333	0.171149	0.407632
EPX	2.11127	0.000725381	0.0202528
IGF2R	-0.172772	0.644262	0.802508
ADH5	-0.527799	0.289437	0.531647
CDK4	-0.00312038	0.99676	0.998582
PRPS2	1.08502	0.0639032	0.250775
PABPC1	0.127566	0.696599	0.835959
PCNA	-0.328557	0.279943	0.524635
HARS	-0.0760743	0.856397	0.925025
COL11A1	-0.401035	0.69989	0.837993
COL6A1	0.482814	0.190824	0.430327
COL6A2	0.159492	0.620484	0.790476
COL6A3	1.7878	0.000732047	0.0202528
SLC25A4	0.781667	0.147061	0.374247
SLC25A6	4.74134	1.80198e-06	0.000472906
IMPDH2	-1.27835	0.0192255	0.127616
TPR	-0.839054	0.0607092	0.243518
CKB	4.82087	1.36926e-07	7.64536e-05
ANXA3	0.674645	0.101648	0.315081
CKMT1A	1.81992	0.000967405	0.0241866
RNASE3	3.02907	0.000523786	0.016585
ACTN1	0.286638	0.450728	0.671375
SRC	-0.0687649	0.920109	0.95578
PEPD	0.882235	0.0488866	0.216535
XRCC6	0.0218025	0.94271	0.970172
XRCC5	0.165439	0.590281	0.773421
COX4I1	2.0157	0.00310253	0.0455334
IFI30	-0.412715	0.398953	0.626713
LAMP2	1.24207	0.270907	0.515423
RNH1	1.50523	0.00245001	0.0400296
BMP1	-0.898066	0.181678	0.419665
NCAM1	0.360815	0.417548	0.64195
VCAN	2.04509	0.00161944	0.031925
ITGA4	-0.354007	0.354369	0.595674
EEF2	0.113262	0.795302	0.896022
KRT10	0.621959	0.515081	0.717593
PDIA4	-0.595981	0.179381	0.418455
P4HA1	-0.31987	0.4886	0.696649
CEACAM1	3.26889	0.000504459	0.016585
TPT1	0.959043	0.0138427	0.106068
PRG2	2.40573	0.0230042	0.143316
HLA-E	-0.0222985	0.959055	0.979346
LCP1	1.67984	0.0144613	0.108883
PLS3	0.145168	0.632257	0.795689
APEH	0.644416	0.244216	0.486462
ETFA	1.0026	0.0116759	0.096814
GYS1	0.822541	0.141051	0.365465
PRKAR2A	-0.926071	0.124451	0.344476
ENO3	0.951904	0.308106	0.550526
GTF2F2	-0.165438	0.659409	0.810414
MTHFD2	0.279598	0.627369	0.795053
MIF	2.14936	0.000908901	0.023414
CD99	0.892891	0.108693	0.323694
PRKCSH	0.00126731	0.997828	0.998956
FDPS	-0.460416	0.33113	0.575971
COX7A2	2.62684	3.86189e-05	0.00317962
NID1	-0.516164	0.294587	0.537346
AKR1A1	2.1412	0.000986576	0.0245126
INSRR	0.750842	0.106619	0.320697
PKM	0.837701	0.0494004	0.217434
HSP90B1	-0.320907	0.413707	0.63913
CCNB1	-2.12005	0.00052224	0.016585
IDE	-0.262675	0.402085	0.628342
HNRNPL	-0.191697	0.541219	0.73785
DARS	-0.261918	0.569074	0.758344
JUP	-0.0561162	0.891185	0.943405
AKR1B1	-1.03717	0.0990794	0.311426
PVR	0.478573	0.405744	0.631474
RAC2	0.45011	0.64752	0.805372
GSPT1	0.478387	0.494559	0.702284
IFNGR1	-0.359686	0.695125	0.835434
ARSA	-0.510193	0.187168	0.425281
B4GALT1	0.450943	0.401932	0.628342
EZR	-0.863905	0.0381406	0.190121
UCHL3	1.25229	0.0316963	0.173298
ELN	3.13364	0.000529268	0.016585
CD46	0.367677	0.378977	0.613107
NME1	0.298363	0.546475	0.741885
NQO1	-1.00406	0.0590305	0.241823
GNS	1.03278	0.0383288	0.190121
ARSB	-0.0613554	0.905165	0.948627
RPS2	-1.4085	0.0073623	0.0757704
TCF3	-0.395194	0.232969	0.474067
DSP	0.94659	0.184748	0.423912
RPA2	1.1274	0.0657488	0.254149
TIMP2	-0.890424	0.164002	0.401073
CD44	1.10524	0.0713318	0.263896
ITGB4	3.49135	1.42693e-05	0.0019328
CBR1	0.572833	0.244509	0.486765
ACADS	-0.201792	0.802383	0.901335
CREB1	1.03719	0.0197252	0.12958
GLB1	-0.556629	0.206222	0.446934
NCK1	0.76217	0.203939	0.443929
HIST1H1B	6.35167	0.000482634	0.0164763
HIST1H1C	3.29696	0.000102579	0.00589669
POR	0.122723	0.746602	0.867455
ATP2A2	1.69324	0.00114383	0.0262456
CPE	-0.68612	0.247753	0.489791
FAH	-0.674297	0.0884856	0.292069
STMN1	0.554658	0.326717	0.570429
YBX3	-0.0236491	0.967962	0.983488
NAGA	-0.488654	0.182927	0.42098
HSPA6	1.27703	0.120369	0.341126
HMGA1	0.699	0.205341	0.446056
GOT1	-0.824639	0.113602	0.332076
ITGA2	0.394913	0.357177	0.598454
SMPD1	0.296811	0.594963	0.775072
UBTF	2.73072	0.0108754	0.0929413
CAPN2	-0.584767	0.213099	0.454908
DES	2.04543	0.00157662	0.0313754
GAP43	0.581326	0.306526	0.548638
PTPN2	1.69971	0.0181291	0.124589
CTPS1	-0.260852	0.593488	0.77417
ENG	0.544939	0.48721	0.696217
DDX5	0.219657	0.484551	0.694649
PFKL	0.139348	0.760683	0.875098
LGALS3	2.36771	0.000808012	0.0214737
PSMC3	-0.707201	0.0525377	0.225568
TCP1	-0.740836	0.0771402	0.276375
PTPN1	-0.978728	0.16025	0.395706
ERCC2	0.523757	0.432485	0.655124
RPL35A	-0.883107	0.141117	0.365465
ITGB5	-0.544245	0.537427	0.734349
ARF4	-0.376359	0.266359	0.510218
RPL7	-1.11315	0.00886535	0.0822892
VCL	-0.19249	0.618636	0.789922
SON	0.638733	0.1491	0.377835
NELFE	0.325802	0.32251	0.565674
PGAM1	-0.426488	0.57244	0.760657
RCC1	-0.0797351	0.808957	0.905575
SDC1	1.75549	0.0351264	0.182997
LIG1	-0.51898	0.120786	0.341268
XRCC1	0.42238	0.444137	0.665572
PAM	-0.757969	0.307789	0.550194
CDH2	0.813057	0.259568	0.502734
PLCG1	-0.327252	0.59581	0.775514
NCL	0.178296	0.608091	0.783724
HK1	-0.85619	0.110925	0.32778
POLR2C	-0.991959	0.0939734	0.301909
POLR2E	-0.984482	0.0236964	0.144659
NDUFV2	1.5325	0.00294327	0.0446166
TRIM21	1.09933	0.0794531	0.280128
EIF2AK2	1.70707	0.0361303	0.186148
TFE3	0.151569	0.657582	0.810414
SRM	0.872986	0.0304259	0.169216
ORM2	3.50853	0.000103919	0.00589669
CSNK2A2	-0.585741	0.461504	0.679234
NFKB1	-0.930006	0.194321	0.432868
ATP2B1	0.919297	0.0418435	0.198952
EIF2S2	0.357738	0.506715	0.710891
ANXA7	0.879447	0.0286704	0.164015
BTF3	-0.39364	0.410512	0.636771
RAB3B	0.570943	0.435154	0.65727
RAB5A	-0.480753	0.470281	0.684603
RAB6A	-1.33702	0.0287645	0.16433
PSMB1	-1.88186	0.0486624	0.216315
M6PR	0.95979	0.0609093	0.243696
ATP4A	2.13739	0.003167	0.045856
LMNB1	1.18111	0.00335848	0.0476988
CAST	1.30007	0.0113089	0.0953538
IMPDH1	-1.62566	0.00308733	0.0455334
AGA	0.703451	0.101371	0.314768
PTMS	0.981028	0.101249	0.314688
GSTM3	1.35928	0.0064408	0.0695242
ATP6V1B2	0.256496	0.416092	0.640694
ATP6V1C1	-0.791595	0.0244488	0.147713
CSRP1	0.932078	0.0245991	0.148407
FLNA	0.261575	0.451536	0.672032
NF1	0.261442	0.767156	0.880046
MAOA	-1.14679	0.13386	0.355296
ACO1	-0.436632	0.405185	0.631073
VDAC1	2.57812	0.00247568	0.0400364
BGN	5.88859	8.83172e-07	0.000285264
SDHB	0.60645	0.217669	0.458633
COMT	-0.685491	0.224371	0.464873
TGM2	0.735292	0.101796	0.315081
BMP5	-0.352635	0.446259	0.667092
MMUT	1.0605	0.188486	0.426875
OSBP	-0.110893	0.793757	0.895197
PCMT1	-0.0883308	0.8203	0.911345
FBL	0.791506	0.159541	0.395461
GART	-0.847499	0.121146	0.341632
PAICS	0.612927	0.0968876	0.307506
ACHE	0.0271812	0.953518	0.976066
SCP2	1.14583	0.0605572	0.243518
UBA1	-0.120149	0.767605	0.880167
NME2	0.915988	0.118451	0.338999
FDXR	0.298872	0.610645	0.7846
HNRNPA2B1	-0.00307983	0.993674	0.99649
RFX1	-0.156067	0.773523	0.882615
CALB2	0.0713717	0.886292	0.940733
PRKACB	-1.0349	0.123369	0.343457
UQCRC2	1.38895	0.0131728	0.103776
FBLN1	0.0394908	0.953762	0.976078
TCEA1	1.81667	0.00946289	0.0850209
PTGS1	0.0594261	0.919055	0.955652
ITGA6	0.617958	0.209181	0.449319
SFPQ	1.06602	0.046881	0.212126
PPIB	-0.217224	0.497494	0.704546
ME2	0.204762	0.740197	0.864278
WARS	-0.322777	0.510675	0.714775
RPS3	-0.218609	0.592412	0.77397
JAK1	-0.745575	0.0913305	0.296829
SP100	-0.158455	0.610149	0.784501
AHCY	-0.929455	0.0527482	0.22601
CFL1	0.954566	0.0406962	0.197553
EIF4B	-1.43318	0.00620856	0.0682454
ATP2B4	0.956208	0.0183182	0.124665
CPT2	0.0863427	0.946055	0.972114
DTYMK	-0.584035	0.108878	0.323782
RRM1	0.49273	0.165283	0.402204
EEF1B2	0.379445	0.352027	0.593402
ATP5PB	0.577865	0.593142	0.77417
ACP1	2.13184	0.00406294	0.0528734
ACAT1	0.866081	0.065282	0.253867
TNC	1.936	0.00105764	0.0255425
MYL9	1.47066	0.0133152	0.104311
POLR2A	-2.04767	0.00596708	0.0664609
CDK2	-1.14317	0.0137866	0.106025
MCM3	-0.700004	0.130399	0.352573
MPST	0.807859	0.163452	0.40043
RPS12	1.53286	0.0126566	0.100844
FAS	2.30559	0.00274014	0.0426143
YY1	0.587916	0.181698	0.419665
DNAJB1	0.606908	0.119814	0.341109
DNAJB2	0.261461	0.463228	0.679837
ATP5F1A	1.69612	0.00140678	0.0296296
PSMA1	-0.336453	0.34521	0.585598
PSMA2	-0.432556	0.268306	0.512564
PSMA3	-0.52454	0.193813	0.432423
PSMA4	0.383935	0.764729	0.878549
ITGA3	0.13126	0.6745	0.820935
PTX3	-0.703446	0.237255	0.479222
MSN	-1.27533	0.00633328	0.068717
DDX6	-0.337505	0.304378	0.546423
DNMT1	-0.748906	0.186857	0.425281
U2AF2	0.221839	0.738491	0.863577
RPL13	-0.159457	0.601368	0.779606
IVD	1.45902	0.0221871	0.139901
S100A4	2.32363	0.00160723	0.0318338
MGAT1	-0.833584	0.35781	0.598454
HMGB2	-0.325139	0.4291	0.651878
PTBP1	0.43583	0.415896	0.640626
TARS	0.354237	0.406706	0.632737
VARS	0.621363	0.0741183	0.270393
EEF1G	0.761349	0.0311981	0.171868
FKBP2	0.329387	0.48801	0.696217
STOM	0.909191	0.0922884	0.298366
AK4	1.22463	0.00882127	0.0822892
YWHAQ	0.251287	0.603782	0.780838
MAPK3	-1.69838	0.00297213	0.044892
RPL10	-1.5119	0.084585	0.286198
COL8A1	-0.689866	0.127658	0.348755
RPA1	0.34157	0.372094	0.607238
APEX1	0.984901	0.0485448	0.216161
DCK	-1.46251	0.00871256	0.082027
CAD	0.220502	0.503003	0.708286
CALR	-0.486269	0.146476	0.373625
MAP4	-0.196436	0.606118	0.782383
CANX	0.365922	0.549533	0.744111
PSMB8	-0.209066	0.663841	0.812673
PSMB9	0.480007	0.378817	0.613107
PSMA5	-0.348779	0.28139	0.524777
PSMB4	-1.09969	0.00927171	0.0837245
PSMB6	-1.6063	0.00115691	0.0264015
PSMB5	-1.20476	0.0150449	0.110831
ABCD3	0.607242	0.459336	0.678421
LOX	-0.994263	0.0674502	0.256537
NDUFS1	-0.836493	0.128731	0.350891
POLD1	-1.02305	0.0420677	0.198952
SMARCA1	0.193546	0.837439	0.915931
MAPK1	-0.463778	0.272491	0.51703
RXRB	-0.217264	0.564036	0.753544
ERCC5	0.54412	0.560525	0.75193
GRN	0.0458809	0.902186	0.948291
PTPRM	-0.997945	0.126053	0.346206
LAP3	1.24092	0.00777918	0.0774047
TPP2	-0.31748	0.462729	0.679621
IMPA1	1.08565	0.020633	0.133701
CTGF	-0.438388	0.328846	0.573195
EPHA2	-0.524288	0.504541	0.709738
EPHB2	-0.111533	0.769312	0.881163
SHC1	0.424125	0.279587	0.524635
TKT	-0.641621	0.23104	0.472814
RBMS1	0.437504	0.370221	0.606302
PML	-0.889209	0.0142776	0.108608
EEF1D	-0.40225	0.358327	0.598732
MARCKS	2.34534	0.000291415	0.012615
GNA11	0.719372	0.477563	0.688156
ALDH4A1	1.19788	0.00773552	0.0773368
ERP29	0.478944	0.157865	0.392778
PRDX6	1.05989	0.0170669	0.11944
BLVRB	-0.724047	0.0890574	0.292836
PRDX5	1.42629	0.0126271	0.100844
DDT	1.63212	0.00277433	0.0429867
PRDX3	0.75375	0.275183	0.520259
ATP5F1D	1.70638	0.000637036	0.0187057
RPL12	-0.706785	0.197575	0.436995
ECHS1	1.52724	0.0980059	0.309885
CMPK1	0.251476	0.579386	0.765767
PEBP1	1.96459	0.00679976	0.0724674
PDIA3	-0.172613	0.599726	0.77868
PPP2R1A	-0.534367	0.123919	0.34391
CDC27	-1.24025	0.0798846	0.280593
PPIF	0.966955	0.028513	0.163784
NMT1	0.241739	0.630237	0.795446
HLA-F	0.113859	0.77108	0.881984
HMOX2	0.249977	0.460619	0.678883
ADSS	3.44109	0.000137684	0.00750824
AXL	-1.02485	0.0117775	0.096968
LRPAP1	0.674325	0.104837	0.317613
ADSL	-0.548011	0.222026	0.462649
PKLR	1.88911	0.187436	0.425658
CLIP1	-0.3261	0.499172	0.70597
SRI	-0.649724	0.239825	0.482405
SERPINB1	1.47	0.0077599	0.0773962
SLC7A1	-0.537464	0.34119	0.581672
ALDH1B1	1.09037	0.0330087	0.177016
POLR2B	-0.560936	0.114917	0.334399
SDHA	-0.857697	0.133488	0.355182
CORO1A	1.81234	0.0185694	0.125358
GDI1	0.354672	0.560081	0.75193
S100A7	0.515113	0.6233	0.793102
MAPK4	1.72217	0.0202154	0.131833
MAT2A	0.198597	0.619085	0.790134
PRKAR2B	1.48864	0.00912444	0.083279
CPS1	0.469081	0.699045	0.837568
TIA1	-0.10363	0.910431	0.95131
DNAJA1	-0.106251	0.772923	0.88217
AKT2	-1.38564	0.0334521	0.177804
HIBADH	1.22548	0.00610911	0.0676838
ATIC	-0.929411	0.1019	0.315081
HNRNPH3	0.121044	0.718718	0.849872
HNRNPH1	-0.639283	0.210537	0.451043
YWHAB	0.0594022	0.908086	0.950175
SFN	0.148023	0.753562	0.871922
STIP1	-0.470854	0.316544	0.559179
S100A11	1.74977	0.0170207	0.11944
L1CAM	0.582139	0.253313	0.495982
INPP5B	0.888581	0.167734	0.405012
PRDX2	1.72214	0.0329135	0.17698
ARRB2	-0.124068	0.791668	0.894327
PYCR1	0.708029	0.242558	0.485231
CTH	0.261568	0.697057	0.83603
RPL9	0.391176	0.204242	0.444358
CD70	-0.133159	0.706786	0.842249
ACSL1	-0.339923	0.475389	0.687383
KIF5B	-0.148484	0.624861	0.793843
CSTF2	0.521996	0.280845	0.524777
DUT	1.55724	0.0160408	0.115138
MAN1A1	0.390611	0.563448	0.753324
TTK	-0.422361	0.344136	0.584966
MCM4	-1.16005	0.00796343	0.078164
MCM5	-0.584664	0.188451	0.426875
MCM7	-1.07138	0.0121562	0.0987114
GALNS	0.131632	0.742668	0.864558
SHMT2	0.483178	0.17731	0.416669
EPHX2	-1.69074	0.0615039	0.24477
HSPA1L	-0.206973	0.665776	0.813856
HSPA4	0.511656	0.166118	0.402964
GPC1	0.421516	0.399743	0.627485
PFN2	0.539696	0.31104	0.554589
CTNNA1	0.0502232	0.87593	0.935648
CTNNB1	0.264818	0.426063	0.649259
PHB	1.26157	0.00596155	0.0664609
SERPINB6	1.39311	0.10618	0.32029
NF2	0.264808	0.78284	0.888177
RDX	-0.658166	0.0591601	0.242118
RPA3	0.895241	0.197631	0.436995
RFC4	0.242694	0.548399	0.743535
RFC2	-0.558221	0.13007	0.352573
RFC1	-1.1019	0.126089	0.346206
GTF2F1	-0.41922	0.281372	0.524777
SPR	0.874088	0.0453507	0.208573
KRT9	1.64995	0.109658	0.32541
FBN1	2.50033	0.000563906	0.0174106
FBN2	0.112728	0.731135	0.859713
IRS1	-1.03945	0.301298	0.542656
MYH9	0.497602	0.184717	0.423912
MYH10	-0.108479	0.72855	0.857795
COPB2	-0.573295	0.198659	0.437746
ACTN2	0.774434	0.0389298	0.192103
ADD1	0.271939	0.379519	0.613107
BSG	0.983681	0.0802444	0.281257
TIMP3	-0.829872	0.0670812	0.256537
FUS	0.170498	0.778561	0.885716
NUP214	0.132606	0.658746	0.810414
DEK	1.47296	0.0150178	0.110831
MYH11	1.09485	0.026291	0.155051
GLRX	2.83864	0.000538081	0.0167363
KRT20	2.99786	6.46086e-05	0.00471068
HMGCL	0.0379843	0.958167	0.978916
FLT4	0.990558	0.230357	0.471838
PSMC2	-1.11807	0.0052183	0.061311
ARL2	-0.0188718	0.973632	0.986079
ARL3	2.35749	0.0417584	0.198802
MAP2K2	-0.197515	0.743156	0.864647
ATP5F1C	0.520123	0.584103	0.769096
ATP6V1E1	1.00217	0.0408003	0.19783
CPOX	-0.0871243	0.892448	0.943675
RPL4	1.16726	0.0254419	0.151533
NUDT1	1.29086	0.023789	0.144659
LONP1	0.744612	0.0800186	0.2807
PGM1	-0.401804	0.350782	0.591777
PPP1CC	-0.345378	0.379636	0.613107
GNL1	-0.544635	0.182466	0.420673
POLR2I	-0.711649	0.208973	0.449319
DLST	1.22	0.104776	0.317613
GPX4	0.129109	0.769677	0.88134
SRP14	0.446169	0.530471	0.730246
NUP62	0.803068	0.113713	0.332076
HPCAL1	1.79449	0.0260084	0.15425
FDFT1	-1.40232	0.0420374	0.198952
TAGLN2	0.220709	0.660222	0.810843
TALDO1	0.00633162	0.989765	0.994264
SNCA	1.12594	0.0765209	0.275095
ETFB	0.62651	0.179597	0.418496
COIL	-0.757548	0.131334	0.353669
GGCX	-0.676132	0.222495	0.46306
LIPA	-0.921999	0.214944	0.456762
ATP6V1A	-0.445841	0.165709	0.402204
HSPA9	0.876643	0.123079	0.343457
EIF4A3	0.124802	0.747483	0.867758
RPS19	0.771419	0.14471	0.370962
RPL3	-0.859188	0.0866382	0.289642
COL18A1	2.0738	0.00060064	0.0178871
DDOST	0.327484	0.454908	0.674565
ANP32A	-0.817861	0.265604	0.50949
FEN1	-1.5536	0.107699	0.322042
CUX1	0.644891	0.438199	0.660445
CAPG	-0.734978	0.116906	0.337192
CAP2	1.0692	0.0124309	0.100187
CEACAM6	3.10692	0.000169987	0.00859969
TXLNA	0.102781	0.838286	0.91608
CCT6A	0.52724	0.260742	0.503352
NNMT	-0.048626	0.903725	0.94858
PSMB10	-0.499999	0.160825	0.396073
RPL13A	-0.288274	0.735631	0.862103
ARL1	0.115212	0.841546	0.916899
MLH1	-1.52674	0.0711126	0.263767
STAT3	-0.172394	0.662205	0.811552
USP8	-0.286322	0.661008	0.810943
PEX19	-0.274124	0.696091	0.835826
MDH1	-0.42945	0.255118	0.498019
MDH2	0.998465	0.118899	0.339631
RFC5	-0.707733	0.0675096	0.256537
RFC3	-0.819505	0.0714234	0.264002
HADHA	0.710789	0.0599214	0.243102
CETN2	0.290056	0.451632	0.672032
EIF2D	-0.812093	0.127249	0.348318
MNDA	1.56976	0.00584765	0.0656532
PRPH	1.84223	0.000777211	0.0209124
NAA10	1.10168	0.00732607	0.0756945
PPP1R2	-1.28538	0.0383502	0.190121
CSK	-0.992348	0.194582	0.432988
GARS	0.0747736	0.822437	0.912178
IARS	0.887658	0.0516995	0.223845
PRKCI	-0.0403892	0.958018	0.978916
ACTR1B	-1.29988	0.0862019	0.28934
ECI1	0.870439	0.13221	0.353682
TMPO	1.93646	0.000816305	0.0215576
STAT1	0.356203	0.352598	0.594124
STAT6	-0.544303	0.148327	0.37633
MTREX	-0.509166	0.227967	0.469002
MTOR	-1.9106	0.0298007	0.167067
PI4KA	0.303869	0.631393	0.795446
EPS15	-0.286995	0.415702	0.640626
CASP3	-1.61675	0.168561	0.405376
RPS27	-1.04365	0.0110855	0.0942267
ABL2	0.25029	0.473693	0.686362
HELZ	0.700461	0.353652	0.594946
LRPPRC	0.281369	0.44913	0.669946
ACAA2	1.35753	0.0022631	0.0383175
RPL35	-1.91795	0.00187916	0.0350221
PRCP	0.364837	0.305994	0.548152
HTT	-0.0833372	0.860206	0.92663
ECE1	0.425884	0.429862	0.652799
SLC1A4	-0.442788	0.531914	0.730246
PAFAH1B1	0.0104711	0.97678	0.987599
MCAM	0.379999	0.251607	0.494152
MATR3	-0.329247	0.534379	0.73209
MSH2	0.0433839	0.914198	0.952772
BTD	-0.166322	0.781034	0.886847
GPD2	-1.62664	0.086882	0.289736
SSR1	1.87553	0.00399941	0.0527828
MAGEA4	2.65296	0.0309432	0.170961
MAGEA10	1.07494	0.368576	0.605693
PTPN9	-0.967898	0.280268	0.524674
RANBP1	-0.301496	0.695017	0.835434
NAMPT	2.19541	0.00733691	0.0756945
PSMC4	-1.04363	0.0197382	0.12958
TSFM	0.86766	0.101424	0.314768
PPIC	1.59455	0.0179479	0.123894
VDAC2	2.40488	0.00293586	0.0446166
ACADSB	1.2072	0.111896	0.329199
CBX5	-0.0686222	0.839374	0.916266
USP5	0.379985	0.324219	0.567461
MAPK8	1.05026	0.114694	0.333981
MKI67	2.01542	0.00144655	0.0296296
RANGAP1	0.366066	0.372653	0.607442
RECQL	0.0610901	0.915823	0.953755
NOP2	1.06094	0.0384202	0.190243
CRK	0.159476	0.755027	0.873056
CRKL	0.233977	0.575014	0.762671
BAG6	-0.709281	0.10222	0.315142
NSF	-0.601093	0.221545	0.462649
RPL27A	-0.51137	0.541573	0.738093
RPL5	-0.939249	0.0571562	0.236452
RPL21	-1.9208	0.00152478	0.0307815
RPL28	-1.78316	0.00300868	0.0449588
RPS9	-0.295437	0.455922	0.674565
RPS5	-0.705097	0.48584	0.695548
MAP1B	-0.735881	0.0937826	0.301757
GNPDA1	0.0346806	0.943688	0.970261
NEDD4	-0.32907	0.506696	0.710891
YAP1	-0.996294	0.0866018	0.289642
UTRN	-0.330939	0.478792	0.689217
IQGAP1	-0.377443	0.332865	0.576448
GYG1	-0.231106	0.686951	0.83075
STT3A	2.20863	0.000388433	0.0148609
RABIF	0.0834792	0.875455	0.935648
CAPZA2	0.88263	0.0313529	0.171868
CAPZB	-0.356338	0.381018	0.613905
QARS	0.0959256	0.837162	0.915931
RPL29	-1.58242	0.00464554	0.0574478
UQCRFS1	0.367616	0.607714	0.783479
ATP5PO	2.6101	0.000305456	0.0129556
LIMS1	0.43496	0.18293	0.42098
PREP	0.943407	0.223258	0.463631
ME1	4.13935	3.20836e-05	0.0029294
PIP4K2A	-0.571215	0.535353	0.732564
SOX9	-0.235071	0.712984	0.84619
ARCN1	-0.32907	0.490959	0.699063
LSS	-0.8255	0.256766	0.499919
GCLM	0.659909	0.16557	0.402204
CD151	-0.291177	0.56717	0.756767
PSMD8	-0.340812	0.635321	0.797523
PRRC2A	1.26516	0.208129	0.448958
GSS	0.0850242	0.822207	0.912178
CCT5	0.474043	0.260846	0.503352
NES	0.47024	0.350539	0.591606
HSPA13	-0.203279	0.652222	0.807632
CSNK1A1	-0.614761	0.102638	0.315733
CSNK1D	-2.12429	0.00587446	0.0657783
IDH2	2.52643	0.00416948	0.053361
PITPNB	0.732156	0.0405988	0.197308
CCN3	1.32444	0.00338515	0.0476988
CD97	0.738779	0.279378	0.524635
POLD2	0.140073	0.744595	0.865841
MARCKSL1	0.342611	0.470131	0.684603
PXN	-1.32228	0.00931031	0.0838926
NR2C2	0.327165	0.503909	0.709324
MAPKAPK2	-1.83543	0.0132834	0.104256
ALDH9A1	0.0479984	0.902599	0.948291
RPL34	-1.15544	0.0380657	0.190057
RPIA	-0.479677	0.158501	0.393581
LMAN1	0.0717942	0.834527	0.914916
NASP	-1.09691	0.0814816	0.283812
FASN	-0.659944	0.167309	0.404684
CCT3	0.399839	0.331649	0.576169
MRPL19	1.24489	0.0337624	0.178074
TUFM	1.01913	0.0445463	0.20683
AMPH	-0.47276	0.129502	0.351865
ALDH7A1	0.619529	0.0808264	0.282355
CDC34	-0.954614	0.0672776	0.256537
CENPF	-1.45736	0.00323359	0.0464994
SRP9	0.419476	0.323569	0.56682
AARS	-1.23819	0.0488319	0.216521
CARS	-0.349837	0.303714	0.545668
HARS2	1.9839	0.000962106	0.0241866
SARS	2.87267	0.00168246	0.0328588
PRIM1	-0.781559	0.0393472	0.193013
PRIM2	-1.13861	0.00870217	0.082027
CASP4	0.696221	0.237272	0.479222
PSMB3	-0.989789	0.0100994	0.0882902
PSMB2	-1.25117	0.0161679	0.115437
MCM2	-1.51052	0.00402241	0.0527828
ACADVL	0.716263	0.137433	0.360675
YLPM1	-0.804973	0.454754	0.674565
VPS41	-0.100617	0.868519	0.93081
TMED10	0.0347195	0.929788	0.96081
RBM25	1.54539	0.0238157	0.144659
NUMB	-0.647358	0.214232	0.45674
EIF2B2	-1.26497	0.0886637	0.292228
HINT1	0.217905	0.799575	0.899629
NUP153	0.947922	0.187046	0.425281
RANBP2	0.553724	0.163121	0.40043
TSC2	-0.798761	0.157897	0.392778
NDUFV1	1.57027	0.0556441	0.232719
NT5C2	-0.958281	0.0483159	0.215599
SEPHS1	0.317995	0.61947	0.790195
GMPS	-0.704918	0.163868	0.400979
LIG3	0.0846785	0.950377	0.974488
MRE11	0.498977	0.157224	0.392189
HNMT	-0.573967	0.246677	0.487908
IDH3A	0.397249	0.515713	0.717998
MMP14	-0.487887	0.379995	0.613107
GDI2	1.42563	0.00311216	0.0455334
EMD	1.37401	0.00817047	0.0788685
SLC26A2	-0.03032	0.942908	0.970172
SERPINB8	-1.10818	0.138016	0.361529
SERPINH1	-0.0663779	0.904328	0.94858
PDLIM4	0.0875564	0.787644	0.89122
VASP	0.36944	0.440913	0.662395
DNM2	1.02655	0.232893	0.474067
METAP2	-1.4691	0.0327251	0.17698
CDK7	-0.100386	0.797523	0.898166
KNTC1	-0.157409	0.792613	0.895153
CDK9	-1.57911	0.00419785	0.053361
LRBA	-0.439369	0.443229	0.665281
BCAM	0.0600717	0.864774	0.928328
PPT1	0.718558	0.165669	0.402204
RPL14	-0.542408	0.207713	0.448886
CCT8	-0.617468	0.0652652	0.253867
CCT4	0.304222	0.338294	0.579536
ANXA11	0.194812	0.618732	0.789922
PAPOLA	0.056685	0.856778	0.925025
FXR1	-1.05879	0.00771301	0.0773329
FXR2	-1.38467	0.0118575	0.0970555
RAB5C	-0.488234	0.601591	0.779638
RAB7A	-0.319288	0.362161	0.600186
RAB9A	-0.405726	0.404642	0.630461
RAB13	-0.0850579	0.842076	0.916981
PLCD1	-0.667592	0.446874	0.667092
DAP	-0.375756	0.60882	0.783881
DAP3	0.972287	0.115351	0.334963
DUSP3	0.89786	0.100336	0.313687
SMARCA4	-1.36932	0.0828486	0.284314
GALK1	1.96628	0.0212437	0.135979
SSR4	-0.102007	0.837622	0.915931
BCAP31	0.676622	0.281447	0.524777
TPMT	-0.557075	0.366917	0.604395
HCFC1	0.408879	0.404393	0.630461
IRAK1	-0.66138	0.327284	0.571183
ALDH3A2	-0.27344	0.54284	0.73934
ALDH5A1	0.636704	0.343724	0.584567
HSD17B4	-0.0957651	0.84466	0.917431
PSMD7	-1.10973	0.00450381	0.0563618
SUOX	-1.02116	0.124199	0.344459
SGSH	0.810843	0.123429	0.343457
USP11	-0.325262	0.627484	0.795053
VAMP7	0.216502	0.639072	0.799797
RPS6KA3	-1.51414	0.0122403	0.0990307
HDGF	-0.0682624	0.892336	0.943675
LUM	0.29318	0.556242	0.748874
CNN1	0.392395	0.369442	0.605693
MNAT1	1.96505	0.12063	0.341268
NDUFA8	-0.772223	0.0568704	0.235967
HNRNPA3	-0.266472	0.461206	0.679123
PGD	-0.0892754	0.834843	0.914916
HNRNPM	0.582164	0.10204	0.315142
KPNA2	0.245032	0.608805	0.783881
NCBP2	0.908347	0.0920974	0.298349
RAP1GDS1	-0.673329	0.184683	0.423912
JAK3	-1.35994	0.0911452	0.296681
POLR2H	-0.934897	0.384057	0.614836
POLR2J	0.784856	0.0896317	0.293575
ARHGDIA	1.18967	0.00876534	0.0821555
ARHGDIB	3.18266	1.23497e-05	0.00178816
AGFG1	2.28015	0.0132318	0.104046
HNRNPF	-0.443996	0.344355	0.584966
STAT2	-0.778598	0.117247	0.337435
MSH6	-0.736628	0.0531877	0.22704
KIF11	-0.394022	0.361201	0.600021
RIDA	1.32681	0.0112236	0.0950161
SMS	2.47489	0.00106592	0.0255425
HK2	-0.669486	0.224686	0.465215
MRPL12	2.51704	0.000140216	0.00754828
NDST1	0.866124	0.0615569	0.24477
THOP1	-0.92233	0.0509123	0.221995
CAPZA1	0.718267	0.10596	0.319859
CRIP2	0.537349	0.392548	0.622004
NUP98	-0.612057	0.192315	0.431135
BLVRA	-0.704403	0.122114	0.342793
SLC25A1	0.386357	0.35297	0.59419
PPP5C	0.533888	0.272925	0.517622
PLK1	-0.643195	0.398264	0.626098
ARFIP2	-0.459957	0.377558	0.612977
ARFIP1	-0.0563411	0.898848	0.947052
ACLY	-0.243728	0.529861	0.72995
COL4A4	0.621848	0.33421	0.576448
METAP1	-0.947386	0.0708836	0.263767
SUCLG1	0.90636	0.0998567	0.313039
MVD	-0.0503587	0.890307	0.943326
RABGGTB	0.993492	0.0207624	0.133919
COPB1	-0.441329	0.359033	0.599646
COPA	-0.581942	0.217952	0.458633
CTSC	0.0952678	0.797633	0.898166
CLTCL1	-0.336326	0.842314	0.917002
AP2S1	-0.522848	0.103854	0.317447
HCCS	0.480407	0.451978	0.672032
SMTN	-0.5692	0.492681	0.700565
SLC16A1	0.0648735	0.915773	0.953755
IST1	-0.543054	0.134093	0.355689
SEC24C	-0.518952	0.411762	0.637533
SUB1	1.41083	0.00406719	0.0528734
CLNS1A	0.935002	0.186135	0.425235
RARS	-0.739663	0.139561	0.363533
ATXN1	0.400348	0.277716	0.522859
ATN1	-0.272851	0.554776	0.748279
CACNA2D1	-0.0350015	0.917762	0.955142
YARS	0.192444	0.626269	0.794953
USP14	0.848127	0.03207	0.174579
PRKAG1	-0.329944	0.403083	0.6292
HSPA2	0.428294	0.30471	0.546552
BCAT1	0.535933	0.220164	0.460622
ATP1B3	0.713472	0.194984	0.433425
RAD23A	-0.491208	0.443522	0.665281
RAD23B	-0.318306	0.484495	0.694649
EPHB4	0.945524	0.32193	0.565295
NAGLU	-0.330951	0.662118	0.811552
GALC	-0.297075	0.534786	0.73241
AK2	-0.336287	0.351099	0.592074
HMGCS2	1.55483	0.00300519	0.0449588
ALDH18A1	1.07927	0.0275414	0.160101
NAPA	0.224963	0.495564	0.702998
MFAP2	1.89475	0.00135475	0.0291723
EIF5	0.471672	0.186398	0.425281
SLC12A2	1.94743	0.00555156	0.0636913
PSMD4	-0.579928	0.11102	0.327829
CSE1L	0.619806	0.115668	0.33519
TMBIM6	2.07963	0.0290484	0.164607
VCP	-0.617311	0.138624	0.362216
HADHB	1.33557	0.00332777	0.0475282
MANF	0.219557	0.72118	0.851106
AFDN	-0.350791	0.361361	0.600021
NAP1L1	1.56834	0.105435	0.318963
CASP7	-0.414739	0.214927	0.456762
ADK	-0.19147	0.616135	0.788765
ADAR	0.669682	0.20365	0.443804
LAMB2	-0.681404	0.113689	0.332076
CDH13	-1.07054	0.289952	0.531663
TPD52	0.29604	0.578071	0.764751
SEC13	-0.172839	0.617092	0.78975
SNU13	0.310261	0.675883	0.821666
NPEPPS	1.38719	0.00251341	0.0400364
GFER	0.339127	0.372532	0.607442
HNRNPH2	-0.631731	0.339523	0.579772
OXCT1	0.598651	0.366697	0.604395
EIF3B	-0.492587	0.132722	0.353994
BID	-0.488555	0.496793	0.704311
MARS	0.281492	0.576414	0.763762
ITGA1	0.416645	0.531186	0.730246
ARPP19	2.2567	0.00181386	0.0341542
AP1S2	0.0938762	0.869562	0.931538
ATP5ME	-0.0331002	0.945977	0.972114
CTBP2	-0.85322	0.284814	0.527155
ARL4C	0.153643	0.818715	0.910608
HSD17B7	-0.309935	0.646554	0.804749
BCAR1	0.702869	0.097971	0.309885
TMEM33	-0.19252	0.686396	0.830558
GEMIN4	-0.885988	0.0511437	0.222081
RAB38	0.34075	0.569038	0.758344
CORO7	-0.931275	0.0701	0.261644
NUP107	-0.299903	0.659576	0.810414
GSDMD	1.5092	0.0547651	0.23042
EEFSEC	-0.0596613	0.923488	0.958338
ADAMTS12	-0.737533	0.103258	0.316498
MTPN	1.48396	0.0133823	0.104505
ARPC4	-0.294415	0.687115	0.83075
SEC61G	0.192847	0.74803	0.868153
TPI1	-0.479354	0.314588	0.558072
EIF3E	-0.759541	0.104101	0.317447
SEC61B	1.55413	0.00956481	0.0854662
PPP4C	-1.15022	0.0823715	0.284314
GABARAPL2	-0.741342	0.180058	0.418822
MYL6	1.09395	0.0334317	0.177804
EIF4A1	-0.549574	0.159842	0.395706
RPS20	0.177426	0.694191	0.835434
PRPS1	0.104829	0.840682	0.916899
PSMA6	-0.620875	0.0810328	0.28266
S100A10	1.03655	0.0860479	0.289283
CDC42	2.03959	0.160462	0.395706
DSTN	1.11183	0.0238434	0.144659
RAB8A	0.335846	0.741982	0.864558
SPCS3	-0.714862	0.14304	0.367996
SRP54	-0.173221	0.74232	0.864558
RAB4B	-0.417321	0.463715	0.679837
RAB2A	-0.238701	0.594225	0.774651
RAB5B	-0.786683	0.246153	0.487876
RAB10	0.329648	0.708398	0.84313
UBE2M	-0.946064	0.321555	0.565178
UBE2K	1.24066	0.139095	0.362832
UBE2N	1.90662	0.00337207	0.0476988
RAB14	-0.478664	0.21637	0.457248
ACTR3	0.238076	0.471279	0.68474
ACTR2	1.23833	0.0278334	0.161203
ACTR1A	0.242925	0.774337	0.883303
COPS2	0.0677093	0.891281	0.943405
ABCE1	-0.291029	0.449315	0.669983
RAP2B	0.0645536	0.928432	0.960218
RPS3A	0.34425	0.517359	0.719335
PSME3	0.000887173	0.998563	0.999277
RPL15	-0.666811	0.199846	0.438887
RPL27	-1.6036	0.000526205	0.016585
ATP6V0D1	-0.103129	0.890595	0.943392
PCBD1	-0.620663	0.22441	0.464873
RPL37A	0.223792	0.589727	0.773421
RHOA	0.467719	0.572283	0.760657
RND3	0.547498	0.396856	0.625525
HSPE1	1.17996	0.194429	0.432879
SEC61A1	0.328941	0.61472	0.7875
LYZ	2.56995	0.000452169	0.0155628
VBP1	-0.0554689	0.907053	0.949568
STXBP1	-0.472979	0.398111	0.626093
DAD1	2.13035	0.000341607	0.0139263
TGFB2	0.167844	0.629222	0.795096
NPC2	1.22143	0.019179	0.127616
COPZ1	0.0777922	0.894739	0.944684
SUMO2	0.0952707	0.841564	0.916899
UFM1	0.971943	0.0371381	0.187631
DCAF7	0.101155	0.879679	0.938935
WDR5	-0.793311	0.18113	0.419045
AP1S1	-0.186051	0.727171	0.856492
NUTF2	-1.08159	0.109081	0.323925
HNRNPK	-0.184882	0.628802	0.795096
YWHAG	0.702132	0.0885035	0.292069
RRAS2	-0.765932	0.295607	0.538271
TIMM10	0.583904	0.401798	0.628342
RPS7	-0.103059	0.923884	0.958338
PPP1CA	0.125703	0.733863	0.860992
PPP1CB	0.453028	0.301235	0.542656
NCS1	0.750964	0.37991	0.613107
PSMC1	-1.12773	0.00662883	0.0711878
PSMC5	-1.04959	0.0117357	0.0969614
RPS8	-0.155832	0.639756	0.799981
RPS15A	0.0241902	0.940749	0.969134
RPS16	-0.334151	0.382361	0.614015
YWHAE	-0.0536227	0.892629	0.943675
RPS14	0.338911	0.381729	0.613905
RPS23	0.94849	0.0989089	0.311426
RPS18	-0.901367	0.056712	0.235873
RPS29	-1.66845	0.0426589	0.200975
RPS13	-0.164626	0.725667	0.855199
RPS11	-0.686753	0.0783043	0.278128
SNRPE	0.590916	0.36541	0.603128
SNRPF	0.47226	0.336956	0.578767
LSM3	-0.137976	0.733493	0.860992
LSM6	-1.32747	0.0419026	0.198952
SNRPD1	-0.596266	0.178955	0.418159
SNRPD2	0.728716	0.211785	0.452946
SNRPD3	0.550922	0.180546	0.418862
TMSB4X	0.773307	0.146643	0.373638
ARF6	-0.653161	0.316406	0.55917
PSMC6	-0.564583	0.0888669	0.29246
RPL7A	0.673313	0.12202	0.342793
POLR2G	-1.33693	0.0442393	0.205715
ETF1	0.725134	0.0998263	0.313039
RPS4X	-0.362676	0.267773	0.512013
PPP2CB	0.207193	0.881895	0.938939
RPL23A	0.086833	0.808038	0.904938
RPS6	-0.871303	0.0338421	0.178074
HIST1H4A	2.62958	0.000893543	0.0231604
RAB1A	1.05401	0.137702	0.361023
RAN	-0.189062	0.577628	0.764411
RPL23	0.264077	0.640989	0.800194
RAP1A	0.716538	0.214814	0.456762
RPS15	-1.17551	0.0108734	0.0929413
RPS24	-0.136063	0.833696	0.914916
RPS25	0.0986453	0.869643	0.931538
RPS26	0.340325	0.474415	0.686986
RPS28	1.88603	0.00248037	0.0400364
POLR2L	-0.49231	0.30217	0.543746
RBX1	-0.240275	0.481992	0.692874
RPL30	1.10175	0.0819305	0.284314
RPL39	-1.69773	0.00829723	0.0797256
RPL31	0.420608	0.489177	0.697182
RPL10A	-0.487562	0.24993	0.492703
RPL32	-0.54438	0.143523	0.36882
RPL11	0.757756	0.0280682	0.162116
RPL8	-0.209665	0.691099	0.833408
PPIA	1.41308	0.0369434	0.187631
FKBP1A	0.45458	0.243747	0.4864
GRB2	-0.895568	0.259919	0.502876
TRA2B	0.741533	0.557657	0.750273
RAC1	-1.55879	0.0348914	0.182679
AP2B1	-0.81451	0.0368888	0.187631
GNAI1	-0.112674	0.825687	0.913774
YWHAZ	0.984237	0.0715703	0.264313
PPP2R2A	0.0638313	0.865101	0.928331
SUMO1	1.33439	0.107231	0.321847
RPL38	1.14865	0.0382253	0.190121
SKP1	0.625142	0.0884489	0.292069
RPS21	0.4219	0.322695	0.56576
EIF5A	0.606699	0.370426	0.606317
RACK1	0.33543	0.333457	0.576448
UBE2I	0.99962	0.0394944	0.193509
TMSB10	3.42223	0.000218998	0.0103323
YBX1	-0.700537	0.186367	0.425281
SEC11A	0.849122	0.0420222	0.198952
CSNK2B	-0.312902	0.64076	0.800194
TPM4	1.1198	0.0836887	0.284468
UBE2L3	1.04133	0.087839	0.29088
TUBA4A	0.227369	0.647418	0.805372
TUBB4B	0.2323	0.602213	0.779638
PAFAH1B2	2.57776	0.00496163	0.0593558
HBB	10.2461	6.19687e-09	2.60206e-05
HBA1	8.95203	1.76953e-07	7.64536e-05
CXADR	1.50463	0.0161925	0.115437
FAM193A	-0.280292	0.560282	0.75193
IGBP1	-0.774337	0.23217	0.474067
SIRPA	1.0531	0.0781989	0.278128
PSPH	-0.0494814	0.911871	0.951764
RBM6	-0.51932	0.329783	0.574224
EIF4G2	0.135932	0.719911	0.850086
RPP30	-1.39748	0.0118806	0.0970557
GTF2I	0.57258	0.19423	0.432868
CNTNAP1	0.040385	0.962636	0.981095
SRPK2	0.0923695	0.856063	0.925025
CCT2	-0.306065	0.315879	0.558882
SLC35A2	0.363186	0.339507	0.579772
PRAME	-1.7828	0.00562563	0.0641903
RAE1	-0.055202	0.881918	0.938939
GSTO1	1.55511	0.0385915	0.190867
ST5	-0.0653727	0.919153	0.955652
PRKDC	0.666548	0.0451869	0.208276
ADAM17	-0.197041	0.532017	0.730246
BLOC1S1	2.07029	0.000198532	0.00958202
ARG2	2.67611	0.0657313	0.254149
MAP1A	-1.05166	0.0096226	0.0857862
LCN2	2.37676	0.0337166	0.178074
NUCB2	0.0700533	0.839237	0.916266
ABAT	1.16901	0.153093	0.384932
BASP1	0.628493	0.200981	0.439875
TMF1	0.585103	0.361707	0.600021
MRPS22	1.49864	0.0296618	0.166511
MRPS35	3.20994	0.0115693	0.0965795
MRPS36	0.360026	0.444699	0.666177
HMGN5	-0.0954368	0.826282	0.913774
LACTB	-0.156124	0.812377	0.907695
COG7	0.460399	0.446221	0.667092
RPL24	0.350852	0.385466	0.616364
TXNL4A	0.0331447	0.952245	0.975476
ARF5	-1.07208	0.0111778	0.0948192
ERH	1.10924	0.23256	0.474067
RHOG	-0.781703	0.143042	0.367996
RPL19	-2.14476	0.000402139	0.0149432
SRSF3	0.509398	0.122092	0.342793
MXRA7	1.50197	0.00770344	0.0773329
FOXK1	-0.563836	0.226033	0.46706
DAB2	-0.808205	0.107689	0.322042
VLDLR	-0.731515	0.200145	0.439086
HSPG2	0.85335	0.0693858	0.26051
EFNB1	2.31181	0.00321217	0.0463502
RBM10	0.286155	0.440305	0.661718
RBM3	0.213906	0.590682	0.773421
ATP2C1	0.134725	0.858511	0.92528
CYCS	0.894022	0.0974671	0.308888
MPP1	-0.108649	0.857371	0.925025
PITPNA	0.410344	0.487318	0.696217
SLC25A3	4.02454	3.34868e-05	0.0029294
HDLBP	-0.370005	0.392362	0.622004
GTF2B	-0.739928	0.10019	0.313687
CDK6	-1.68015	0.00200702	0.0360559
CDK17	1.25172	0.0918838	0.29793
PURA	1.82653	0.190664	0.430199
CDC42EP1	0.444053	0.642689	0.800787
CLTC	-0.529698	0.22653	0.46706
HSF1	0.887634	0.0190537	0.127065
NFKB2	-0.727451	0.043223	0.203013
FKBP3	-0.758917	0.115017	0.334458
REEP5	0.627813	0.0799212	0.280593
SORD	-0.388019	0.470665	0.684603
HNRNPU	0.189088	0.718599	0.849872
SPTBN1	0.579199	0.0783582	0.278128
TIAL1	-0.78623	0.0371671	0.187631
SRSF2	0.225243	0.478714	0.689217
RUNX1	1.18869	0.185829	0.425109
AMPD2	-1.00568	0.0504058	0.220836
CTBS	-0.426806	0.499372	0.706014
FABP5	-0.0780777	0.888384	0.942239
CAP1	1.15651	0.0102175	0.0890107
HMGCS1	-0.592893	0.165071	0.40205
IFITM3	1.42473	0.00236026	0.0391729
IL1RL1	1.20796	0.00771672	0.0773329
SLC7A5	-0.437977	0.425747	0.649259
EXOSC10	0.0361335	0.933856	0.963692
PFKP	0.479339	0.428145	0.651257
SATB1	-0.315229	0.695167	0.835434
EWSR1	0.0889124	0.834926	0.914916
OCRL	0.11113	0.850698	0.921352
PLCB3	0.347267	0.690345	0.833158
TAGLN	0.505397	0.305326	0.547188
OGDH	1.78946	0.176738	0.416218
KIF23	-1.57817	0.0224272	0.141187
ALDH6A1	1.75336	0.00700919	0.0737633
HIST1H1A	-0.397974	0.463913	0.679837
RPL18A	-1.76224	0.00193797	0.0356825
FKBP4	-1.2462	0.0134217	0.10456
PLOD1	-0.926119	0.124814	0.344799
MUC2	1.70373	0.00947602	0.0850209
NUCB1	-0.0319232	0.943162	0.970195
RPL6	0.248947	0.419397	0.644128
TOP2B	-0.398685	0.716646	0.849335
AKAP12	-0.519669	0.120397	0.341126
SLC25A11	1.89885	0.0171431	0.119575
DST	1.28874	0.112111	0.329199
GNA12	0.277993	0.746919	0.867583
CAV1	-0.20433	0.600747	0.779606
LMNB2	0.0928015	0.814973	0.908676
TAP1	1.20766	0.0607174	0.243518
RELA	-0.645923	0.125475	0.345488
UBXN1	-0.0585042	0.889226	0.942656
GBE1	-0.413921	0.438879	0.660791
EIF4G1	-0.543806	0.110069	0.325938
ATP7A	0.336468	0.590075	0.773421
KRT17	0.45411	0.401135	0.62826
NOTCH2	-0.874856	0.0735711	0.269333
TLE3	-1.4065	0.014982	0.110831
GLO1	0.676922	0.142594	0.367996
SSBP1	1.48774	0.00979697	0.0871557
YWHAH	0.90669	0.0378999	0.190057
PLP2	0.851198	0.123408	0.343457
CSTF1	1.12187	0.0939203	0.301909
UBE3A	-0.98646	0.0134596	0.104661
DNM1	-0.640342	0.260317	0.503255
PTPN12	1.02478	0.0315416	0.172677
PTK2	-0.151809	0.716001	0.848811
LIPE	-0.376219	0.361646	0.600021
SRSF11	0.475833	0.423269	0.647707
EEF1A2	0.0524792	0.935655	0.964837
PRKCD	-0.243213	0.693636	0.835434
CALD1	2.47839	7.48526e-05	0.00491078
PTPN11	-0.387439	0.291677	0.533893
KDSR	-0.313918	0.480948	0.691609
PPP2R3A	-1.31238	0.0212771	0.135985
PPAT	-3.23545	0.0180038	0.123931
GFPT1	0.619234	0.361577	0.600021
EXOSC9	-0.428033	0.289938	0.531663
PSME1	1.27683	0.0327882	0.17698
APLP2	-0.2502	0.776739	0.884362
GABPA	-0.766856	0.0276049	0.160101
GABPB1	-2.29371	0.000192087	0.00937877
RING1	0.712126	0.413033	0.638559
FMR1	-1.38639	0.0010443	0.0255425
PRDX1	0.270149	0.531423	0.730246
RPL18	-0.464645	0.192083	0.431135
C1QBP	0.927584	0.0758642	0.274143
CKAP4	1.27438	0.0665968	0.256023
TJP1	0.692406	0.0832722	0.284314
SPAG1	-0.916598	0.144677	0.370962
KHDRBS1	0.367755	0.345036	0.585598
BAX	1.50665	0.00233369	0.0390198
BCL2L1	0.524311	0.397048	0.625593
POLE	-0.892782	0.212035	0.453097
LRP1	0.440177	0.232769	0.474067
SRSF1	0.0513733	0.903203	0.948374
ARHGAP1	-0.155006	0.655203	0.809248
PPP3CA	0.810415	0.0232884	0.144553
DHX9	0.634554	0.0833474	0.284314
CRYZ	-0.579857	0.122424	0.342793
GOLGA3	-2.08795	0.00200931	0.0360559
GOLGA2	0.952478	0.0598474	0.243102
LGALS3BP	-0.62426	0.255593	0.498252
LOXL1	-0.206688	0.558375	0.750758
EHHADH	0.0104555	0.985895	0.992751
MFGE8	-0.165139	0.83643	0.915931
PPID	0.825081	0.231548	0.473355
SSRP1	0.0668279	0.837212	0.915931
VAC14	-0.932476	0.111926	0.329199
NSUN2	0.424745	0.445365	0.666699
RBBP4	0.780292	0.434935	0.657256
NCBP1	0.22852	0.473702	0.686362
EP300	1.74904	0.0151653	0.111327
AHNAK	0.572996	0.12762	0.348755
FCHO2	-0.479456	0.50645	0.710891
ELP6	0.723839	0.251098	0.493758
SCRN3	-0.798912	0.0484737	0.216073
LAMTOR4	-1.54038	0.202286	0.441934
NEXN	0.757357	0.0933784	0.300918
MGAT2	-0.19999	0.827049	0.913868
GALNT2	0.242809	0.554927	0.748279
AP1B1	-0.0993435	0.828569	0.913868
CPSF1	0.0610717	0.97521	0.986547
PMPCA	0.985479	0.131487	0.353669
SCRN1	-1.29452	0.0337537	0.178074
WASHC5	-0.187403	0.613937	0.7875
NUP160	0.201601	0.662753	0.811578
TBL3	2.70482	0.000588574	0.0177703
GTF3C1	-0.790621	0.287409	0.529566
TWF1	0.690957	0.102507	0.315562
ASPH	-0.304472	0.371722	0.607103
TFCP2	-1.82656	0.113724	0.332076
EFEMP1	-0.86676	0.170336	0.406583
TRO	-0.895926	0.092155	0.298349
SMARCB1	0.453541	0.227094	0.467701
CDC20	-1.7956	0.0979335	0.309885
FSTL1	1.54966	0.0171798	0.119632
STX4	1.08686	0.0614011	0.24477
GRSF1	1.83357	0.0667815	0.256321
MAP4K2	-1.0037	0.04253	0.200799
CDH17	4.59571	4.41309e-06	0.000882407
SF3A3	-0.218905	0.77554	0.883869
TP53BP1	0.380999	0.685164	0.829825
TRIM26	0.93986	0.185688	0.425109
AIMP1	1.03643	0.0871718	0.290273
ILF2	0.12243	0.752273	0.871355
ILF3	0.0155524	0.960739	0.980351
LMAN2	0.460445	0.154454	0.387658
PTPRJ	0.792294	0.421136	0.645383
ELAVL2	-0.204071	0.729091	0.85803
EPS8	0.248064	0.633966	0.796536
TRAP1	0.881307	0.0826956	0.284314
DLG1	-1.01412	0.091332	0.296829
PPP1R8	-0.653859	0.0933019	0.300902
BNIP1	0.957352	0.0576161	0.237652
CSTF3	1.14963	0.0475242	0.213682
ECH1	1.4269	0.046102	0.210415
MLLT11	0.377061	0.55425	0.748279
PRDM2	-0.366058	0.658452	0.810414
STRN3	-0.467299	0.173588	0.41204
CDC16	-0.940499	0.13217	0.353682
STK4	0.376805	0.648208	0.805497
FLII	0.254435	0.397945	0.626066
TRIM32	-1.03769	0.103263	0.316498
COASY	-0.575088	0.20247	0.442107
MRPL28	0.790589	0.343207	0.584167
ACACA	0.750205	0.0416501	0.198664
GPS1	-1.19851	0.00532218	0.0621836
USP4	1.02263	0.045857	0.210262
CHAF1B	0.600336	0.241521	0.48431
IK	0.628239	0.133795	0.355296
MTAP	-1.67398	0.0109954	0.0936506
PRKAA1	-0.036878	0.91988	0.95578
CALCOCO2	-1.29918	0.036994	0.187631
EIF2B5	-1.00954	0.0213408	0.136185
TARDBP	-0.779605	0.0990766	0.311426
HNRNPA0	0.934293	0.355331	0.596814
PAK1	-0.101495	0.885306	0.940423
AIMP2	0.86414	0.16759	0.405012
PRDX4	-0.545713	0.356042	0.597291
PAK2	0.640339	0.117724	0.338346
CBX3	0.402754	0.243942	0.4864
STK3	0.841743	0.204408	0.44449
STX5	1.29824	0.00583001	0.0656306
PSMD2	-0.859126	0.0252281	0.150473
DDX10	1.05479	0.146549	0.373625
DNAJC3	-0.132223	0.827765	0.913868
GPS2	-0.189772	0.825435	0.913774
SELENBP1	2.75437	0.000769776	0.0209089
NME3	-0.545095	0.245329	0.487293
SRSF9	-0.680529	0.0550034	0.231142
SRSF5	-0.498849	0.525802	0.726264
SRSF6	0.663512	0.237399	0.47925
MAD2L1	-0.167446	0.630592	0.795446
TRIM28	-0.636411	0.0560554	0.234205
DHRS2	0.829268	0.047935	0.214583
STX3	-1.01975	0.179375	0.418455
G3BP1	0.488475	0.357633	0.598454
KCNAB2	0.716786	0.385853	0.616748
PTK7	-0.453234	0.235435	0.476871
SKP2	0.385301	0.539364	0.7358
PABPC4	-0.0829573	0.793094	0.895197
ATM	1.05195	0.332965	0.576448
GRB10	-0.272549	0.662398	0.811552
IFIT5	0.111899	0.873065	0.934013
EIF3I	-0.193422	0.638672	0.799797
PPP2R5C	0.0760835	0.885302	0.940423
CTBP1	-0.800984	0.263046	0.505738
PDCL	-0.906983	0.14153	0.365777
MRPL49	1.35759	0.0635098	0.250167
DYNC1I2	0.61441	0.059431	0.242518
ILK	-0.599905	0.0697968	0.261001
MSLN	-0.618693	0.403725	0.629733
NNT	1.79845	0.131235	0.353669
SNTA1	-0.765032	0.151837	0.38292
SNTB2	-0.415685	0.575551	0.763101
XRCC4	-0.472846	0.457459	0.676125
TCOF1	1.41218	0.00404116	0.0528624
SF3B2	-0.043928	0.899781	0.947052
OS9	-0.424071	0.252985	0.495982
GOLGA4	-0.0606657	0.857286	0.925025
PDAP1	-0.383252	0.394925	0.624506
TMED1	0.311773	0.34504	0.585598
FKBP5	-1.88867	0.00145455	0.0296488
ROCK1	-0.69597	0.0718959	0.265282
TOP3A	-0.192855	0.642146	0.800585
TCIRG1	-0.00862755	0.985022	0.99211
PICALM	-0.32178	0.583026	0.768401
MTM1	1.96386	0.084313	0.285739
SQSTM1	-1.39549	0.00421906	0.053361
MTX1	-1.41792	0.111965	0.329199
ASAH1	0.818031	0.0467107	0.212041
EIF4EBP1	0.929087	0.14688	0.374014
RIPK1	0.390603	0.363537	0.601454
CAMK2D	1.35285	0.284876	0.527155
DCTN2	0.0518276	0.896113	0.94566
NAE1	1.19953	0.0164748	0.116703
SNW1	-0.492651	0.215165	0.456762
TRA2A	2.00226	0.0144693	0.108883
SNX1	-0.231587	0.532933	0.731064
MTMR2	0.317595	0.70595	0.842124
MTMR3	-0.342201	0.566014	0.755465
CUL1	-0.745887	0.27664	0.521136
CUL2	-0.871056	0.0246403	0.148443
CUL3	-0.350738	0.528755	0.728904
CUL4A	-0.709546	0.0655652	0.254149
CUL4B	-0.990386	0.0990868	0.311426
TP53BP2	0.606577	0.287624	0.529566
TSTA3	0.018161	0.967769	0.983488
RAB31	-0.369381	0.563513	0.753324
RAB32	-0.557678	0.2743	0.519525
TPBG	-0.293379	0.6647	0.81325
FHL1	0.683218	0.0830886	0.284314
FHL3	-1.0001	0.0355679	0.184382
ITGA7	-0.446415	0.325413	0.568626
AAMP	1.5239	0.0475302	0.213682
MOGS	-0.166383	0.677187	0.823013
ALCAM	0.86734	0.0459682	0.210262
LAMB3	-0.150183	0.832125	0.914916
LAMC2	0.664767	0.153192	0.384952
NCOA4	-1.79223	0.000335909	0.0138283
ARFRP1	-0.436947	0.432932	0.655328
SPTAN1	0.180415	0.57873	0.765283
DDX39B	0.976374	0.331262	0.575971
BLMH	0.633361	0.333784	0.576448
EXOSC2	-0.0300632	0.958505	0.979023
TUBB2A	0.23914	0.659147	0.810414
BYSL	0.0573895	0.913462	0.952429
IDI1	0.908126	0.0495463	0.217848
CBFB	-1.41392	0.0349377	0.182694
NFYC	1.85243	0.00252427	0.0400364
CKAP5	-0.0238426	0.942721	0.970172
CIRBP	0.24933	0.806984	0.904089
COTL1	-0.785325	0.280247	0.524674
COX17	1.01539	0.0469871	0.212154
HNRNPD	0.310632	0.329886	0.574224
SCARB2	0.390944	0.523062	0.72367
IL18	0.772836	0.0771347	0.276375
DAG1	1.42274	0.00809441	0.0786769
DSG2	1.78182	0.00916139	0.083279
BOP1	-1.03751	0.0192381	0.127616
UBE4A	-0.0979685	0.8629	0.92745
[truncated: 2,200 more rows]

## Sheet: X1hSORB30minvsCFR4
	1hSORB30minREL_FR4_vs_CTRL_FR4_logFC	1hSORB30minREL_FR4_vs_CTRL_FR4_pval	BH_pvalue
ALG9	0.364463	0.140297	0.425036
LOC102723996	0.217779	0.469509	0.742633
SMIM26	-0.317192	0.197933	0.505935
TMED7-TICAM2	-0.0563915	0.662591	0.848855
ZFP91-CNTF	0.0886562	0.693585	0.865278
ST20-MTHFS	0.305913	0.0412384	0.212859
RPL17-C18orf32	-1.3132	0.00790468	0.0742038
LOC102724159	-0.533139	0.376158	0.670834
PIGBOS1	-0.59561	0.258323	0.569504
IGKV3D-20	2.06316	1.6717e-05	0.00126926
POLR3GL	0.21692	0.442592	0.723019
ATP6AP2	-0.155187	0.336773	0.64315
PARL	-0.178195	0.252808	0.560443
PLPP3	-0.386355	0.433534	0.718336
RRM2	2.58118	3.71699e-05	0.00217791
TJP2	0.0563878	0.794447	0.913079
UBA6	-0.191338	0.743775	0.888761
ESYT2	0.108319	0.380178	0.673011
SHTN1	0.284632	0.761086	0.898585
TMEM223	0.195935	0.67016	0.854038
GXYLT2	-0.0453725	0.931368	0.970501
ARHGAP10	-1.07987	0.178185	0.477668
ILVBL	0.17333	0.344276	0.65016
PLEKHG3	-0.396436	0.502533	0.761909
ELOVL7	-0.368889	0.339481	0.646008
SH3PXD2B	0.647821	0.0337535	0.190046
NBAS	-0.0355865	0.882456	0.951527
FAM234B	-0.236612	0.370007	0.668772
TMEM131L	0.124022	0.740638	0.887736
VWA8	-0.0569875	0.816895	0.92109
GTPBP10	-0.0925458	0.596405	0.81602
WDR91	0.273678	0.150616	0.440047
RAB19	-0.453351	0.0269627	0.165437
LCHN	0.217009	0.12817	0.408655
VPS37C	0.543703	0.00996961	0.0857386
RGSL1	0.595046	0.127593	0.408113
TMEM189	-0.968433	0.0813548	0.322516
CNOT1	-0.13121	0.359818	0.660795
MAP1LC3B2	-0.447785	0.305775	0.61804
FAM83G	1.64163	0.016249	0.11951
PALM3	-0.206137	0.770047	0.901601
ZNF316	0.332478	0.144442	0.430741
SDHAF1	-0.417741	0.356393	0.657837
IGLON5	0.180603	0.543352	0.787483
SMCHD1	-1.39269	0.153943	0.446586
ARHGAP42	-0.210061	0.390272	0.680711
METTL15	-0.250001	0.11936	0.395383
OR4C45	-6.57226	4.39624e-06	0.000511146
C15orf61	0.167616	0.401847	0.693189
CEBPZOS	-0.154879	0.687919	0.863665
FAM171A2	0.198684	0.157098	0.453271
SNRPGP15	0.352765	0.280968	0.5971
NUDT19	0.197352	0.242226	0.552285
HACD1	-0.0356967	0.923598	0.968515
PALM2-AKAP2	0.278121	0.1739	0.474289
SMIM1	0.263768	0.123948	0.402725
FAM234A	0.305644	0.352829	0.655329
TSPAN7	-0.27591	0.423562	0.710199
EIF3CL	-0.807529	0.0271446	0.166171
GPR89A	0.0655102	0.754062	0.894336
VARS2	0.820645	0.318376	0.627361
IGLL5	0.711402	0.23678	0.547379
UMAD1	-0.872344	0.0491069	0.238468
GOSR2	-0.214691	0.500606	0.761767
KLC1	-1.05912	0.0443299	0.224257
NACA	0.34508	0.0228482	0.148569
MTG1	0.0629548	0.636116	0.835954
C11orf98	-0.275765	0.126479	0.406748
VKORC1	0.312282	0.308458	0.619776
CD59	-0.112928	0.681783	0.8604
BCKDHA	0.835382	0.0042918	0.0507893
POC1B-GALNT4	0.65025	0.626247	0.831212
ATP5MF-PTCD1	0.00364058	0.988767	0.996241
PI4K2B	0.461912	0.0421242	0.215553
IL10RB	0.118139	0.502703	0.761909
RPS17	-1.02667	0.016356	0.119737
HNRNPUL2-BSCL2	-0.136319	0.793677	0.913029
SDHD	-0.295126	0.563997	0.800319
STX16-NPEPL1	0.271504	0.0664868	0.289178
SYS1-DBNDD2	-0.210588	0.489288	0.756198
PPP3R1	-0.0124962	0.936116	0.971083
CRCP	1.33831	0.0396575	0.207715
hCG_1984214	0.149431	0.418231	0.706354
VPS4A	-0.0130473	0.953947	0.980615
NDUFA11	0.140013	0.704696	0.869788
TMEM256-PLSCR3	0.262739	0.336682	0.64315
VAMP2	-0.236359	0.592505	0.815146
LOC400499	-1.52426	0.00137748	0.0229522
DNASE2	0.850559	0.131359	0.412247
AGPS	-0.0400168	0.737022	0.885981
UBXN8	-0.165812	0.672764	0.856129
KIF2A	0.640941	0.0198076	0.135739
TK2	0.0240772	0.893055	0.956947
DDX39A	1.44873	0.0180262	0.127137
PDLIM1	0.386517	0.108133	0.376103
ACOT7	0.928451	0.00300392	0.0399424
MYO1C	0.751781	0.01625	0.11951
MYO1F	0.943062	0.00517406	0.0580802
SNAP23	0.0198699	0.88232	0.951527
HAX1	-0.157253	0.339898	0.646109
AIP	-1.10085	0.311842	0.62275
GTPBP1	0.503381	0.328976	0.635544
STXBP3	0.196366	0.486758	0.754689
ARVCF	-0.00439597	0.975366	0.990223
SMAP	1.49507	0.000760659	0.0154803
AP3B1	-0.0877916	0.677355	0.858359
LGALS8	-0.145495	0.318518	0.627361
NDUFS8	-0.0479181	0.836732	0.930716
PSMD11	-0.046294	0.792659	0.912842
PSMD12	0.202278	0.193132	0.500436
PSMD9	-0.735937	0.111695	0.382875
CBX4	0.344059	0.589218	0.814556
PGRMC1	0.340235	0.04952	0.240037
SUPT5H	0.560015	0.758591	0.897052
HIP1	-0.120283	0.87609	0.94772
CLIC1	-0.751541	0.0117236	0.0960219
EIF3F	0.109185	0.381576	0.675037
WWP2	0.850139	0.133283	0.415486
PDHX	-0.00980474	0.946798	0.976918
QSOX1	-1.00172	0.00113511	0.0203101
DCTN6	-1.2051	0.0298982	0.176347
SLC33A1	0.0436768	0.899766	0.959018
WASL	-0.71764	0.565304	0.801011
IPO5	-0.646883	0.00151972	0.0247139
POLRMT	0.261983	0.355159	0.657082
SAP18	0.285674	0.614797	0.825094
DNM1L	0.283541	0.30638	0.618326
RTCA	1.78526	0.0511497	0.244467
PIK3C2A	0.0407198	0.765591	0.899536
IFRD1	0.56593	0.359039	0.660795
GOLIM4	-0.427517	0.0736383	0.308351
MANBA	0.614659	0.403298	0.694515
AGRN	-0.0634316	0.635981	0.835954
PLOD2	0.14962	0.752909	0.894336
EXOC5	0.0528573	0.711291	0.872465
BTN3A3	0.726801	0.221768	0.531014
NDUFA4	0.307362	0.52015	0.771257
PSMD14	0.132859	0.420593	0.707891
BIN1	-0.0458241	0.925466	0.968515
KPNA3	-1.33888	0.10709	0.373693
STK25	0.496194	0.026415	0.162826
PES1	-0.812435	0.00225911	0.0326438
SDCBP	-0.276484	0.199967	0.508696
NOP56	-0.0153017	0.944456	0.975746
DDX3X	-0.648665	0.202205	0.512189
PODXL	1.20411	0.00382699	0.0470173
CYR61	-2.9159	1.90418e-05	0.00137204
KPNA4	-0.078659	0.788218	0.910876
NFIB	0.305827	0.728332	0.882004
PPP6C	0.29104	0.528999	0.777245
MAN2B1	0.178472	0.542664	0.786781
PDXK	-0.793925	0.0170622	0.122444
SCD	-0.316617	0.316574	0.626138
PLPP1	-3.20714	0.0232905	0.150345
ARID1A	-0.661921	0.484332	0.753449
C2CD2L	0.624275	0.0836549	0.326691
NEMP1	0.177442	0.353374	0.655575
CUX2	-0.884542	0.0941826	0.345379
TXNDC9	-0.361563	0.427072	0.711045
DPYSL4	-1.0019	0.0466552	0.230203
COX7A2L	0.281084	0.573504	0.806463
NDUFAB1	0.263621	0.200996	0.509852
UBFD1	0.457919	0.332387	0.638515
CYB561D2	0.729177	0.0458267	0.228338
CIT	-0.11554	0.76147	0.898585
COPE	0.0157762	0.934735	0.97059
CTDSP2	0.0609249	0.808583	0.918862
EIF1AY	-1.7969	0.0107071	0.090662
AP3D1	-0.359948	0.044238	0.224005
ABLIM1	0.345181	0.2009	0.509852
DVL1	-0.1155	0.687739	0.863665
CHD1	-0.146371	0.436338	0.720072
TOR1A	0.0125663	0.923061	0.968469
TOR1B	0.481302	0.00650265	0.0662236
ADAM10	-0.436077	0.0581331	0.266522
ABCD4	0.00214053	0.991388	0.99678
EI24	0.0561784	0.701391	0.869658
TP53I11	0.239273	0.160607	0.457033
ACOT8	0.656565	0.050292	0.242624
CDIPT	-0.112521	0.706184	0.870726
PDCD5	0.328149	0.363429	0.663632
PRMT5	-1.07861	0.202739	0.512432
SLC9A3R1	-0.0809268	0.688405	0.864071
TNFRSF10B	-0.0940835	0.69297	0.865278
TPP1	-0.694977	0.352189	0.655329
TCERG1	-0.119891	0.796075	0.913482
NDC80	-1.7796	0.000515938	0.0117457
NRP1	0.205366	0.497366	0.759438
POLR3A	0.0620134	0.83034	0.92844
MRAS	0.0789715	0.693979	0.865458
TSPAN4	-1.59024	0.000609943	0.0130611
PSMA7	-0.0114834	0.933996	0.97059
SCAMP3	-0.115393	0.468739	0.742077
BCKDK	0.23139	0.351141	0.655329
MGST3	0.316243	0.204555	0.513749
TAX1BP3	0.636561	0.00429123	0.0507893
GIPC1	-0.470914	0.0303639	0.178471
LIN7A	-0.424738	0.435769	0.719797
IKBKB	-0.482827	0.342171	0.648538
RGS12	0.416065	0.111048	0.381857
TIMM23	-0.419676	0.399427	0.690803
HAT1	0.96953	0.0397914	0.207838
CASK	-0.146746	0.37807	0.67218
PLD2	-0.0973623	0.594739	0.815146
UQCRQ	0.00492559	0.980865	0.993158
MYL12B	1.07181	0.000167861	0.00535948
UQCR11	-0.0553864	0.796787	0.913482
HGS	0.0444619	0.897196	0.958069
RAB29	-0.110475	0.785155	0.909701
CLGN	0.729159	0.0056625	0.0615636
PPP1R12A	0.775554	0.174499	0.475194
GAK	-0.162085	0.416847	0.706174
HNRNPDL	-0.263676	0.515363	0.768448
XPO1	-0.244181	0.540485	0.786347
BTAF1	2.74575	0.169919	0.470348
ZNF609	3.68224	0.0135321	0.106894
SEC16A	-0.898361	0.00140037	0.0231887
PLXNB2	0.0610326	0.646806	0.84256
AREL1	0.472745	0.515116	0.768448
SEMA3E	0.127189	0.595316	0.815146
U2SURP	0.219035	0.634677	0.83558
SETD1A	1.92683	0.197224	0.504606
KIF3B	-0.933657	0.0473691	0.232357
PFAS	-0.709958	0.0098903	0.0856979
NACAD	-0.229321	0.628172	0.832175
ARHGEF11	-0.0631856	0.922505	0.968424
KIAA0391	0.429138	0.0591717	0.269661
CHUK	1.64342	0.143404	0.430116
NPC1	0.113653	0.504109	0.76233
AGPAT2	-0.186506	0.304694	0.617542
SCAMP1	-0.449279	0.137752	0.421255
SCAMP2	0.224203	0.104715	0.367957
ARPC1B	-0.504949	0.249025	0.558742
ARPC2	-0.436166	0.0703806	0.299675
ARPC3	-1.93259	0.00190671	0.0289799
POLR1C	0.49565	0.104548	0.367957
PLSCR1	0.0829115	0.766274	0.899536
TRIM24	-0.532148	0.28115	0.597248
PGRMC2	0.394382	0.0521493	0.247165
CTDSPL	0.272958	0.313928	0.624288
PFDN6	1.42693	0.0174765	0.124081
GNPAT	0.409891	0.104756	0.367957
LAMA5	-0.398178	0.0210179	0.1415
ZNF185	0.45918	0.360904	0.661069
CASC3	1.11022	0.0848812	0.328915
MRPS12	-0.761645	0.00799068	0.0744865
NDUFA1	-0.0814207	0.756473	0.896027
ACOX3	-2.0448	0.152761	0.444124
RER1	-0.077364	0.733897	0.884726
SURF4	0.304954	0.118004	0.393249
SPTLC1	-0.0333411	0.809431	0.918862
SPTLC2	0.113618	0.498512	0.760099
OGT	0.434954	0.398633	0.690101
PMM2	-2.10262	0.0398514	0.207914
HMGB3	0.806535	0.0238026	0.15236
PPM1G	-1.18257	0.00535727	0.0596346
INPPL1	-0.242454	0.424358	0.710535
FANCA	0.0908641	0.76259	0.898593
EIF3D	-0.147785	0.264448	0.576222
EIF3H	-0.496337	0.194916	0.502802
HDAC3	-0.304981	0.520052	0.771257
NVL	-2.2492	0.174351	0.475032
BCAT2	-0.0817915	0.617426	0.826417
NCAM2	0.188026	0.74449	0.888853
STX7	-0.109325	0.47585	0.747693
SLC16A3	-0.0404972	0.926918	0.968679
ABCC3	0.37957	0.0655508	0.287345
ABCC4	-0.0115283	0.945122	0.975869
ABCC5	0.187573	0.296705	0.611295
CD3EAP	0.507348	0.138964	0.42292
P4HA2	0.166989	0.652572	0.843609
MAGEB2	0.0901344	0.760083	0.89802
CAPN5	0.127167	0.440381	0.722466
YKT6	-0.347891	0.568548	0.803046
ARPC5	0.0425036	0.898135	0.958154
TAPBP	-0.433058	0.0138048	0.108433
CLDN3	2.42846	2.4056e-07	6.10795e-05
KCNN4	0.0591797	0.740821	0.887736
DHX15	-0.246188	0.324511	0.631469
RNMT	1.34694	0.0164074	0.119842
FLRT2	-0.369001	0.326678	0.633629
TTI1	-0.0240001	0.938269	0.972226
SIPA1L1	2.75442	0.00184911	0.0283318
CYB5B	-0.023175	0.897973	0.958154
PRPF4	0.138418	0.599526	0.817271
PHGDH	0.61526	0.0046869	0.0536278
NDUFS4	-0.0170582	0.925008	0.968515
GPR39	0.420135	0.445465	0.724593
DYNC1LI2	-0.198593	0.342651	0.648817
PSMD3	0.0756444	0.628345	0.832175
PAPSS1	-1.54381	0.0159704	0.118583
ZW10	0.262552	0.0629425	0.279442
SART1	-0.0576375	0.749604	0.891764
GPAA1	0.0740104	0.675633	0.857528
DAPK3	0.301508	0.554118	0.793595
HSPA12A	-0.887116	0.00818484	0.0754825
ADCY6	0.315168	0.383608	0.675719
EEF1E1	-3.12927	6.11887e-06	0.000615582
LYRM1	0.540234	0.0732161	0.307392
HNRNPR	-0.0566497	0.888713	0.954404
PRPF3	0.0330295	0.913843	0.966596
TXNL1	0.0226251	0.918681	0.967897
TPD52L2	0.79305	0.00317577	0.041503
EMC8	0.0997305	0.499115	0.760583
SYNJ1	-1.21028	0.0437224	0.222027
FIBP	-0.0562686	0.806099	0.917225
PPIH	0.24522	0.21776	0.527431
HTRA2	-0.171172	0.472114	0.744327
AKR7A2	-0.106839	0.591479	0.815146
EPB41L2	-0.00885025	0.967038	0.986689
TGOLN2	-0.652312	0.0209536	0.141423
LAMTOR5	0.429242	0.718642	0.87584
B4GAT1	-0.129105	0.449309	0.7295
SGCE	-1.05727	9.08445e-05	0.00372602
RNF13	-0.00041334	0.999072	0.999894
XPOT	0.0109006	0.977611	0.991558
TIMM44	0.112384	0.416111	0.705959
TRAPPC3	1.02953	0.119386	0.395383
NCK2	-0.00419858	0.992135	0.99678
TSPAN6	-0.410865	0.271259	0.583621
PLRG1	0.207673	0.486638	0.754689
ZNF207	0.232508	0.67638	0.858068
NDUFB5	-0.211825	0.190029	0.497653
NDUFB3	-0.0566021	0.91977	0.967897
NDUFA2	0.153019	0.742546	0.888703
ASNA1	0.400637	0.700966	0.869658
BUB3	-0.446166	0.0614802	0.27478
ACTN4	0.672429	0.0188074	0.130984
GSTZ1	-0.169125	0.444465	0.724293
BUD23	0.757321	0.433989	0.718643
HTATSF1	-0.00630222	0.968849	0.987933
AP1G1	0.0539275	0.653083	0.843609
STX6	0.123056	0.361265	0.661493
SYNGR1	0.323171	0.0785436	0.317899
SYNGR2	0.190433	0.364848	0.664119
SYNGR3	-0.883239	0.0406478	0.210626
SGTA	-0.102588	0.934215	0.97059
LIAS	-0.0742193	0.742944	0.888703
ENSA	-0.766418	0.0451868	0.226391
SLC25A20	-0.0553875	0.828515	0.927881
NARS	-1.70841	5.75989e-05	0.00292493
MYO1B	1.10354	0.029478	0.17542
SLC25A17	0.127033	0.691344	0.864345
NUDT21	0.18723	0.386545	0.677656
LANCL1	-0.187088	0.20954	0.517732
STRN	0.0184969	0.880992	0.951258
RRP9	-0.299178	0.173591	0.474289
SCO2	-0.476359	0.176638	0.476822
AKAP8	0.217721	0.695745	0.866755
GTPBP6	0.418488	0.11292	0.385215
SLC37A4	-0.418679	0.144044	0.430116
IDH3B	-0.100477	0.510527	0.766295
NRDC	-0.00970947	0.985442	0.994771
CALU	0.504492	0.00918492	0.0818963
EDIL3	-0.764853	0.00102177	0.0187219
PRICKLE3	0.493745	0.0464659	0.230203
EXTL3	-0.00668146	0.971182	0.988799
NDUFS5	-0.323702	0.084234	0.327597
ORC4	-0.61078	0.0873799	0.333279
PEX1	0.380619	0.19574	0.503533
RAD21	0.779323	0.0881514	0.33351
TIMM8A	0.386881	0.094612	0.346477
DHX16	-0.730175	0.183831	0.486297
BNIP3L	-0.70143	0.015062	0.114566
PCDH7	-0.126818	0.709025	0.871122
PRPSAP2	1.5761	0.000386463	0.00985638
SMARCA5	1.37515	0.175054	0.475946
ADCY3	0.121535	0.650006	0.842856
SPAG9	0.325515	0.716909	0.875038
KIF5C	-0.28982	0.284482	0.601211
URB1	0.957993	0.345192	0.651114
MGRN1	0.228102	0.50528	0.762568
ZFC3H1	-0.642306	0.324514	0.631469
LZTS3	2.07654	0.0127049	0.102022
AQR	0.435384	0.138434	0.422153
OPA1	-0.0462293	0.799103	0.914023
PIP5K1C	0.701028	0.00859513	0.0784295
2020-03-06	-0.172179	0.329706	0.636204
KDM1A	0.0141181	0.927277	0.968679
FZD6	0.149332	0.514406	0.768013
FADS1	-0.130216	0.572263	0.805769
GSDME	1.59142	0.000274639	0.00774802
MAN1A2	0.418552	0.126888	0.40708
ACSL4	0.110401	0.524941	0.775127
SNX3	-0.624236	0.340124	0.646118
STX10	0.0135396	0.934912	0.97059
OGA	-1.17683	0.00153998	0.0248072
ADCY9	-0.0177216	0.974298	0.989784
SYNCRIP	-0.181579	0.365043	0.664119
TPST1	0.188851	0.43875	0.722466
CDC40	0.871338	0.0861972	0.331844
B4GALT3	0.216842	0.663058	0.84925
B4GALT4	0.531125	0.336249	0.64261
RANBP6	0.47344	0.0358288	0.196177
NEMF	-0.0952043	0.496856	0.759312
CCNT1	-0.489529	0.0303922	0.178471
PLOD3	0.263428	0.136756	0.41951
EIF4E2	0.364849	0.495091	0.758524
CCNT2	0.057637	0.95853	0.981895
DIAPH1	-1.60964	0.015204	0.115317
SELENOF	0.460959	0.130492	0.411037
EXOC3	-0.0458703	0.90752	0.96354
PLIN3	0.596796	0.00781568	0.0739473
SLC16A7	-0.244182	0.600024	0.817271
PEX10	-0.0240067	0.88368	0.952068
KPNA6	-0.042159	0.812071	0.919327
UGDH	-0.0376536	0.825528	0.926393
TPST2	0.320796	0.311473	0.62275
CTNND1	0.18487	0.224956	0.534366
ICMT	-0.079441	0.810049	0.918921
MAGEC1	0.487899	0.0126559	0.101782
SNX2	0.187855	0.415896	0.705959
DPM1	0.262947	0.223117	0.532762
USO1	-0.574072	0.00655543	0.0665782
SLC19A2	-0.161439	0.764944	0.899536
MRPS14	-0.0954912	0.62272	0.830086
TOM1	-0.752055	0.133329	0.415486
CCDC22	-0.352061	0.38222	0.675719
PQBP1	-1.5183	0.00358017	0.0447113
TIMM17B	0.159104	0.353774	0.655656
PRAF2	0.203405	0.593364	0.815146
DKC1	0.782016	0.206756	0.515405
EIF5B	1.2901	0.000142314	0.00502647
TRIM13	-0.392346	0.3541	0.655805
EDF1	-1.35814	0.00794977	0.0742823
KIN	1.02982	0.0966533	0.350106
DNAJA2	-0.675395	0.070255	0.299675
BRD4	0.134987	0.820693	0.923193
CUTA	0.604945	0.00590471	0.062717
OPHN1	0.569553	0.0945801	0.346477
SMPD2	-0.288108	0.468087	0.742077
PFDN1	0.555774	0.260865	0.572401
NBN	0.762101	0.0751716	0.311142
DTNB	-0.632513	0.0657403	0.287553
ABCB7	0.093275	0.555322	0.79382
KIF21B	0.724689	0.455724	0.732187
SRGAP2	0.0939707	0.815116	0.920763
PLXNA2	0.0943842	0.689001	0.864107
IGSF3	-0.297383	0.217724	0.527431
DNAJC6	-2.45811	2.18843e-06	0.000333391
FAM20B	0.151944	0.427134	0.711045
EFCAB14	0.190314	0.599	0.817271
WDR1	0.493125	0.0507619	0.243401
SLIT1	0.0603649	0.800016	0.914598
ATP9A	0.0451898	0.910697	0.964442
ROCK2	-0.158925	0.72108	0.878218
CLASP2	0.634326	0.126732	0.406824
CPNE3	-0.144421	0.665212	0.850138
HIP1R	0.00363633	0.981772	0.993174
OBSL1	0.954829	0.0790892	0.318606
RNF40	-0.290044	0.536398	0.78251
PHF2	-0.225088	0.575691	0.806958
ZC3H11A	0.276778	0.107914	0.375584
CLUH	0.609232	0.192472	0.499823
KDM4A	-1.61305	8.49001e-06	0.000806558
DNAJC13	0.0640992	0.663536	0.8494
CNOT3	-0.311302	0.452914	0.731538
ANKRD17	0.0928462	0.924543	0.968515
SIN3B	0.740502	0.218505	0.528453
COQ9	0.0429723	0.788389	0.910876
NDUFS7	-0.0268493	0.88022	0.95103
RTN2	2.71908	0.00367177	0.04553
NDUFS2	0.172836	0.242068	0.552285
ZPR1	0.493832	0.163362	0.460325
DUSP11	0.299373	0.452814	0.731538
NIPSNAP2	0.0206974	0.872724	0.946383
SEMA7A	-1.25352	0.00311464	0.040804
HMMR	-0.945432	0.0255139	0.159485
TBCA	-2.60282	0.0294081	0.1754
ATP6V1G1	1.26149	0.164263	0.46146
VPS4B	0.597117	0.57426	0.80684
MPDU1	0.0346382	0.851576	0.935628
ENTPD6	1.81134	0.00114525	0.0203548
ENTPD5	-0.672496	0.352675	0.655329
H2AFY	-0.239161	0.746409	0.88975
SH3BGRL	-0.809389	0.0529954	0.250285
FLNB	0.389414	0.0672036	0.290917
VAMP4	-0.025083	0.899845	0.959018
NDUFS6	1.40912	0.0820692	0.323664
PEX14	0.319181	0.235747	0.546492
TULP3	0.208579	0.3715	0.670058
CS	0.0693792	0.574149	0.80684
MRPL33	-0.4641	0.0909961	0.337877
SEC22B	-0.126984	0.376991	0.671381
PRPF40A	0.0622196	0.804858	0.916563
TACC1	0.251823	0.302763	0.615036
NME6	-0.104879	0.507158	0.763888
LRCH4	0.118079	0.663525	0.8494
MTX2	0.301597	0.0836027	0.326691
VPS26A	-0.178171	0.333477	0.639392
PMPCB	-0.101728	0.652946	0.843609
MED24	1.10535	0.194465	0.502612
ERN1	0.558567	0.0158891	0.118491
PSIP1	0.36696	0.443055	0.723101
ERLIN1	0.107816	0.551931	0.79255
GPC4	0.046847	0.762473	0.898593
NDUFS3	0.258121	0.0843389	0.327766
SRSF10	-0.354275	0.503104	0.761914
HSBP1	0.0167292	0.935947	0.971083
ECI2	0.700213	0.00156478	0.0251307
KHDRBS3	0.352009	0.717858	0.875085
EED	0.404955	0.732972	0.88406
BANF1	0.134641	0.665747	0.850261
SF3B1	-0.194034	0.228116	0.53902
CSDE1	-0.628554	0.00251784	0.0350525
STX11	-0.137481	0.460561	0.735441
PRKRA	-0.284647	0.123169	0.402123
MTRF1	0.55772	0.177808	0.477378
LRP6	-0.0986593	0.563363	0.800319
GCAT	0.0749149	0.925163	0.968515
NPM3	-0.147051	0.538638	0.784451
LYPLA1	0.0519471	0.881953	0.951527
ERAL1	0.015655	0.908107	0.963588
CREG1	-0.287499	0.468722	0.742077
SERPINB7	0.885845	0.0458647	0.228338
SNRNP200	-0.145885	0.586195	0.813539
TRMU	-0.0411289	0.743437	0.888761
TIPRL	-1.64099	0.000898079	0.017225
RPS6KA4	-0.803005	0.179646	0.480104
NUP155	0.299074	0.12799	0.408405
RP2	0.0231734	0.889782	0.955167
GJB3	-0.318156	0.340145	0.646118
WDHD1	-2.08752	0.000540375	0.0121062
CRTAP	0.0235215	0.917872	0.967793
SLC25A12	0.135376	0.383334	0.675719
B3GALNT1	-0.46986	0.364329	0.664119
PALM	0.166853	0.540441	0.786347
CDC123	-1.51816	0.093704	0.344488
POP7	-0.109414	0.707989	0.870819
RPP40	-0.831991	0.161073	0.457805
EIF3G	0.219808	0.251104	0.559636
EIF3J	-0.28541	0.250287	0.559508
PSMD10	-0.132317	0.785988	0.910073
AP1G2	1.44113	0.441582	0.722466
ZMPSTE24	0.151307	0.615907	0.825711
IDH1	0.277511	0.209929	0.518454
GATB	0.634652	0.0558901	0.259918
SCO1	0.0133614	0.95436	0.980849
ATRN	0.0687626	0.8984	0.958246
STAM2	0.405035	0.116111	0.391343
DGAT1	0.0280143	0.918136	0.967873
CCNK	-0.37259	0.240885	0.552157
ARL6IP5	-0.0365356	0.83165	0.928622
DYSF	0.249556	0.163772	0.460913
PIAS1	-1.10647	0.0864165	0.331969
BCAS2	-0.0309771	0.922019	0.968424
DCTN3	-0.0451021	0.872274	0.946087
DNAJC8	-1.24052	0.000778571	0.0157846
ATP5PD	0.17127	0.40279	0.694367
DNAJB5	-0.660966	0.558615	0.796797
TSPAN9	-0.24453	0.133076	0.415486
FLOT1	-0.146202	0.374952	0.670834
TRIO	0.304602	0.121276	0.399718
ATP5MG	0.0248401	0.869089	0.945096
C1QL1	-0.640749	0.128354	0.408655
CPD	-0.181803	0.520077	0.771257
GLRX3	0.595721	0.0392765	0.206531
RSL1D1	-0.322684	0.513886	0.768013
WFS1	-0.0955941	0.570429	0.804578
CLPX	0.186036	0.257138	0.567491
SLC22A5	-0.840731	0.00869653	0.0786996
SRP72	-0.055004	0.673594	0.856209
JTB	2.12686	0.00215257	0.0314453
DXO	-1.45837	1.32834e-05	0.00108965
DDAH1	0.828928	0.112164	0.384109
RECQL4	2.01561	0.0493173	0.239272
URI1	0.218791	0.83135	0.928622
B3GAT3	0.196141	0.307753	0.619473
MTA2	0.169832	0.664945	0.850138
ALDH1A2	-0.62341	0.190476	0.498283
LTN1	-0.845122	0.122225	0.400801
TOMM70	-0.135243	0.492161	0.757773
MYO1D	0.0370366	0.874007	0.947116
TOX4	-0.795274	0.266568	0.579193
MICAL2	-0.0344193	0.842013	0.933585
KIAA0754	0.0952328	0.811201	0.919109
SEC24D	0.401099	0.0412034	0.212859
NFASC	-0.0701241	0.723706	0.879799
UFL1	-0.0443692	0.780638	0.907426
TMCC1	0.0425402	0.816663	0.92109
TMEM63A	0.451883	0.0968117	0.350441
FARP2	0.0207289	0.893743	0.957108
UBXN7	0.79136	0.435474	0.719797
LRIG2	-0.452568	0.657566	0.845972
PLPBP	0.432283	0.0855765	0.330408
ERLIN2	0.237732	0.0968782	0.350444
PRPF6	-0.0340973	0.887478	0.954277
FRYL	-0.277433	0.505186	0.762568
NFAT5	1.41369	0.00044279	0.0107687
ENDOD1	0.436476	0.0724018	0.304995
GLCE	0.0331034	0.804572	0.916563
GLS	-0.164	0.415328	0.705713
RHOBTB3	-1.22454	0.177681	0.477378
USP19	0.448791	0.00750663	0.0723786
AP2A2	-0.451362	0.229195	0.539139
SEC31A	-0.114693	0.634971	0.83576
CLSTN1	-1.61021	7.47688e-05	0.00333139
HEXIM1	-0.548753	0.0223323	0.146645
RPP14	-0.280948	0.706515	0.870726
CCNB2	-0.168515	0.871249	0.945553
YIF1A	-0.163545	0.321554	0.629878
UBR5	0.405221	0.206761	0.515405
NDUFB6	0.0974428	0.600892	0.817271
MFN2	-0.465873	0.0241896	0.153363
UBE4B	-0.916293	0.0220311	0.145204
ZFPL1	-0.225298	0.458316	0.733856
ELP1	-0.68952	0.135918	0.418151
NDUFA3	0.535429	0.20453	0.513749
NDUFB4	0.372996	0.321914	0.63012
NDUFB8	-0.749448	0.028848	0.173805
NDUFB2	-0.0503197	0.919743	0.967897
NDUFA7	0.171562	0.868308	0.944861
VAMP5	-0.169504	0.727725	0.882004
RTN3	0.158811	0.320742	0.629075
LETM1	-0.00829079	0.947239	0.97711
EPN2	-0.313501	0.77785	0.905915
STBD1	-0.293927	0.0731327	0.307284
SNX4	0.345573	0.449271	0.7295
LUC7L3	0.488149	0.175099	0.475946
KIF4A	-0.225103	0.401301	0.693144
SBF1	-0.426682	0.167747	0.46703
GOSR1	0.0984761	0.784064	0.909425
KAT7	0.366275	0.290385	0.605763
SLC25A14	0.664926	0.0195431	0.134804
VAPB	0.343198	0.0714572	0.302531
SNAPIN	0.932536	0.0089463	0.0803059
MPZL1	-0.0134571	0.960436	0.982332
NDUFC2	-0.294687	0.287714	0.603395
NDUFA10	-0.106619	0.632215	0.834648
FKBP9	-0.441001	0.220497	0.530069
PGLS	2.22025	0.00778443	0.0738551
PAPSS2	-1.70459	0.00294749	0.0394875
SMC2	-0.0285083	0.883657	0.952068
FARS2	-0.0810001	0.639267	0.837487
IPO7	-0.348527	0.110787	0.381352
SLU7	0.491064	0.215228	0.524974
PGM3	-0.116217	0.689715	0.864291
CD2BP2	-0.25609	0.127081	0.407374
SVIL	-0.788505	0.0536725	0.252034
AHSA1	0.755325	0.0513474	0.244783
PARN	-0.400074	0.330311	0.636739
FMNL1	0.891317	0.0133215	0.106196
SGPL1	-0.0658426	0.639099	0.837473
CTDNEP1	0.201193	0.617944	0.826591
H6PD	-1.0269	0.138001	0.421432
SEC24A	-0.590218	0.0171167	0.12267
SEC24B	0.119857	0.647961	0.842856
ADGRL2	-0.0180457	0.915225	0.966842
SLC2A10	1.14748	0.0877065	0.333279
SFT2D2	-0.0718678	0.851256	0.935628
MPC2	0.226288	0.332912	0.638984
ETHE1	0.109346	0.654864	0.844842
ACSL3	-0.0300255	0.877574	0.94894
POLR1A	0.854	0.0607577	0.273171
PCNT	-0.762877	0.172339	0.473909
CNOT4	-0.958577	0.000536585	0.012072
STAMBP	-0.577011	0.243521	0.552833
CPSF4	0.534085	0.126107	0.40604
CDS2	0.0428125	0.875364	0.947682
FGFR1OP	-0.942924	0.0417984	0.21471
POP4	0.120428	0.844473	0.933789
HERC2	-0.653759	0.00460483	0.0529524
SNAP29	-0.295178	0.192543	0.499823
RAB36	-0.316882	0.0747792	0.310049
PTBP3	-1.69418	0.0359236	0.196177
STARD3NL	-0.211662	0.216028	0.525963
LSM8	0.452077	0.438461	0.722234
AP2A1	0.183572	0.240526	0.551839
STAU1	-0.514194	0.0129864	0.10411
TMEM50A	0.00606137	0.967073	0.986689
CAVIN2	-0.186382	0.601764	0.817271
BAG2	-0.289601	0.382918	0.675719
BAG3	0.694437	0.0739914	0.308595
MAP4K4	0.0402783	0.796002	0.913482
MLYCD	0.598931	0.123231	0.402123
AIFM1	0.172889	0.176692	0.476822
BPNT1	0.0602048	0.841258	0.933235
FADS2	-0.119947	0.71065	0.872079
DDAH2	-0.855002	0.0414175	0.21337
ABHD16A	0.294754	0.330647	0.637065
C6orf47	-0.245433	0.376432	0.670834
TXNDC12	0.230303	0.407792	0.698147
TRUB2	0.0999851	0.529623	0.777805
RECK	0.0793006	0.900763	0.959614
TOP3B	-1.14179	0.127132	0.407374
AGR2	1.80185	0.123784	0.402725
BCL10	-1.22127	7.90256e-05	0.00342573
NDUFB10	-0.118723	0.684366	0.861842
CLPTM1	0.144574	0.31184	0.62275
TOMM40	-0.037801	0.778319	0.905915
PEX11B	-0.0486568	0.904128	0.961369
PAK4	-0.549481	0.361496	0.661689
ACTL6A	-1.44204	0.00129657	0.0218775
MT-CYB	-0.0608806	0.866866	0.94387
CYB5A	0.167675	0.440736	0.722466
LDHA	-0.683297	0.0370334	0.198724
GLUD1	0.279962	0.101537	0.361894
DHFR	-1.07126	0.0551155	0.257109
CYB5R3	0.085308	0.49813	0.759987
GSR	-0.211404	0.29972	0.613086
MT-CO1	-0.4692	0.17038	0.470627
MT-CO2	-0.156286	0.792862	0.912878
MT-CO3	0.278133	0.633045	0.834668
SOD1	0.617764	0.031535	0.182928
PNP	1.30939	0.000180173	0.00558537
HPRT1	1.87192	2.05914e-06	0.000322921
GOT2	0.113404	0.504076	0.76233
ABL1	1.32201	0.00342594	0.0437013
EGFR	-0.169668	0.686134	0.862846
PGK1	-0.229013	0.439677	0.722466
HP	3.42403	5.36205e-07	0.000119127
PLAU	-0.108416	0.758783	0.89708
ADA	-1.13723	0.00168824	0.0266323
MT-ATP6	0.0106809	0.982875	0.993589
ASS1	-1.09488	0.00844136	0.0773356
SERPINC1	0.731747	0.121902	0.400236
SERPINA1	3.87478	9.46074e-07	0.000168149
SERPINA3	1.84111	3.8331e-05	0.00222153
A2M	1.86421	0.00167439	0.0264921
C3	0.650024	0.263933	0.576012
TIMP1	-0.669822	0.00808552	0.0749025
CST3	0.203281	0.292543	0.608039
MYC	0.371589	0.450798	0.730372
NRAS	-0.121012	0.767858	0.899631
HRAS	0.206494	0.394984	0.685805
KRAS	0.68568	0.629862	0.833149
LDLR	-0.335719	0.0237034	0.152273
TGFB1	0.496153	0.666773	0.850261
PIGR	3.9461	2.20319e-07	5.97278e-05
IGKC	4.57162	0.000423411	0.010452
IGHG1	3.7447	4.5056e-06	0.000511146
IGHA1	3.30202	4.85006e-06	0.000527766
HLA-A	-0.580446	0.0148641	0.114003
HLA-H	-0.220073	0.435663	0.719797
HLA-DRA	1.26202	0.00299112	0.0398716
HBD	4.6324	9.58063e-09	1.02168e-05
COL1A1	2.66419	0.0116097	0.0959306
COL3A1	1.63405	0.0740235	0.308595
COL4A1	0.727751	0.104003	0.366763
CRYAB	-0.676864	0.00691319	0.068388
LMNA	0.383659	0.548008	0.789675
APOA1	4.32379	1.70351e-05	0.00126926
FGA	4.68728	9.70357e-08	3.97995e-05
FGB	5.78721	3.79332e-08	2.24733e-05
FGG	5.27427	1.58626e-08	1.40965e-05
C9	1.57295	0.0595442	0.270204
FN1	0.71416	0.0314314	0.182562
ORM1	3.23208	1.31897e-05	0.00108965
ALB	5.55506	2.97286e-06	0.000396282
TFRC	-0.0588567	0.712925	0.874067
TF	4.46782	7.17422e-08	3.18774e-05
LTF	2.57809	0.081561	0.322614
FTL	-0.887756	0.00933708	0.0825627
FTH1	-1.02082	0.0238769	0.152652
MT-ND1	0.190358	0.582959	0.812117
MT-ND3	-0.0264099	0.925118	0.968515
MT-ND4	0.331392	0.0560272	0.259918
MT-ND5	-0.161862	0.312255	0.623107
MT-ND6	0.172775	0.575359	0.806958
HMGCR	-0.514629	0.101754	0.362186
CAT	0.296612	0.379675	0.672752
GBA	0.331595	0.0482389	0.235109
FUCA1	0.488129	0.259542	0.571006
ALDOA	0.532421	0.0182305	0.127733
ANXA1	-0.235271	0.327751	0.634097
APOB	0.443827	0.600976	0.817271
NR3C1	2.66302	0.00136425	0.0228031
PRNP	0.00142764	0.993751	0.997117
SOD2	0.186861	0.595263	0.815146
OAT	0.0791718	0.526236	0.775321
TK1	2.2382	6.18681e-05	0.00294487
THY1	0.154704	0.262655	0.574909
CD74	-1.34672	0.0814293	0.322571
KRT1	-0.296091	0.655592	0.845373
TUBB4A	-0.849963	0.286796	0.602996
GAPDH	0.5198	0.0351526	0.194635
ERBB2	0.00359625	0.991443	0.99678
CAPNS1	-0.5846	0.535134	0.781949
HSPB1	0.604468	0.0704474	0.299675
TYMS	2.27205	0.0325641	0.185901
RPN1	0.0309001	0.813471	0.920072
RPN2	-0.0484923	0.775536	0.904491
GNAI2	0.091623	0.68644	0.863027
SLC4A2	0.15887	0.356382	0.657837
ATP1A1	0.00895584	0.948314	0.977651
ATP1B1	-0.0800764	0.673013	0.856198
APP	-0.675494	0.00059835	0.0130488
ALDH2	0.160837	0.313672	0.624288
ITGB3	0.614854	0.0271968	0.1663
S100A8	5.88566	3.83791e-09	6.82124e-06
SERPINE1	-0.925405	0.122482	0.401175
SLC25A5	0.11559	0.52669	0.775776
SERPING1	0.723742	0.102457	0.363958
MPO	2.98812	0.000116895	0.00435864
PCCA	0.393305	0.170527	0.470627
PCCB	0.0622927	0.690681	0.864345
ALPP	-0.422017	0.311528	0.62275
EIF2S1	-0.0638754	0.781068	0.907727
ICAM1	0.254362	0.706937	0.870726
RPLP1	-0.433169	0.343163	0.649306
RPLP2	-0.553185	0.014922	0.114048
RPLP0	-0.713911	0.00127648	0.0216757
POLR3D	-0.499893	0.356431	0.657837
SSB	0.40125	0.0401959	0.208893
ITGB1	0.157995	0.728307	0.882004
KRT18	2.07912	1.47715e-05	0.00117555
KRT8	3.29272	0.000143322	0.00502647
UROD	-1.55667	0.0488641	0.237505
INSR	0.139985	0.467222	0.741437
GLA	0.548215	0.226158	0.535539
GSN	1.61549	0.00192873	0.0291878
RB1	-1.04075	0.00308518	0.0406177
CDK1	-0.693974	0.00523751	0.0586689
ATP5F1B	0.0991019	0.48275	0.752638
S100A9	4.45661	1.34666e-07	5.12885e-05
EIF4E	0.332852	0.155148	0.449046
CEACAM5	2.69905	0.000832583	0.0163875
ENO1	-1.03867	0.00472688	0.0539173
PYGL	-0.938319	0.00636118	0.0651013
GPI	0.619562	0.0507042	0.243401
POLB	0.929677	0.13027	0.411005
NPM1	-0.203982	0.495345	0.758524
TPM3	0.225616	0.610649	0.821802
ITGAV	-0.208459	0.251135	0.559636
HEXA	0.100705	0.803744	0.91633
SERPINE2	-1.74963	0.00364264	0.045274
EPHX1	0.210489	0.180198	0.480168
FABP1	4.95413	5.99655e-07	0.000123514
LDHB	-1.74734	5.9877e-05	0.00292903
GPX1	0.30586	0.430827	0.715852
PGK2	1.07381	0.183571	0.485999
P4HB	0.279161	0.181294	0.481644
H1F0	0.624607	0.534624	0.781848
CTSD	0.069496	0.917695	0.967793
ANXA2	-1.73941	0.000149956	0.00505179
CAPN1	0.143854	0.757603	0.89636
TUBB	0.28657	0.313126	0.624105
DCN	5.54116	7.06749e-08	3.18774e-05
PSAP	-0.0925229	0.722296	0.879088
HEXB	0.471738	0.315613	0.624898
CTSL	-1.07373	0.0975594	0.351953
PFN1	1.40856	8.3178e-05	0.00354804
APRT	-0.556026	0.0287328	0.173307
EPRS	-0.178055	0.45377	0.73163
CTSB	0.0218697	0.957291	0.981592
HSP90AA1	-0.216784	0.40685	0.697371
HNRNPC	-0.142677	0.662017	0.848732
UQCRH	-0.556254	0.330719	0.637065
LAMB1	0.250213	0.200928	0.509852
YES1	0.0338418	0.897365	0.958069
LYN	-0.129918	0.484542	0.753449
TPM2	-0.359928	0.0409282	0.211873
FH	0.127936	0.377526	0.671886
THBS1	-0.137747	0.836814	0.930716
SP1	-0.263942	0.351841	0.655329
IGF1R	0.157345	0.250302	0.559508
COL1A2	5.89034	3.48601e-08	2.24733e-05
ANXA6	-0.509732	0.0223993	0.146904
RHOC	0.204256	0.280879	0.5971
CD55	0.0028025	0.993172	0.997099
ABCB1	0.162775	0.596563	0.816027
SLC3A2	-0.0371441	0.846609	0.9346
GUSB	0.230333	0.555365	0.79382
PFKM	-0.63061	0.0365417	0.198009
HSP90AB1	-0.350205	0.100279	0.359334
SRPRA	-0.114147	0.458762	0.733881
ASNS	-0.893265	0.0281085	0.170894
MMP2	-1.51353	0.0344601	0.191997
PDHA1	0.244218	0.10392	0.366763
COL4A2	0.892129	0.00199341	0.0299405
CYC1	0.0690753	0.740386	0.887736
SNRPB2	-0.763454	0.50076	0.761784
MET	0.338913	0.119663	0.396054
MELTF	-0.0216307	0.897215	0.958069
MYL3	0.956105	0.00221123	0.0321261
SNRNP70	-0.196909	0.40366	0.694568
ITGA5	0.0763838	0.588243	0.813837
NFIC	-1.35436	0.13502	0.417058
VIM	0.291819	0.299116	0.612947
KRT19	4.64351	6.32229e-07	0.000124854
GNAI3	0.24867	0.727046	0.882004
ANXA5	1.06432	0.00116808	0.0204059
RPSA	-1.06752	0.00468379	0.0536278
CD63	0.311238	0.683016	0.860549
MRPL3	0.0800025	0.787598	0.910876
SNRPA	-0.307168	0.243614	0.552833
FGF2	-0.0300789	0.956834	0.9815
ENO2	2.03127	0.00914869	0.08171
ACAA1	-0.01047	0.992294	0.99678
GSTP1	1.02331	0.00190772	0.0289799
SNRPC	-0.0471858	0.882643	0.951527
VIL1	0.750311	0.222128	0.531441
LGALS1	0.909804	0.0220646	0.145245
QDPR	-0.13555	0.452488	0.731524
HMGB1	0.829169	0.00142046	0.0233761
RBP1	1.55685	0.00439442	0.0516103
GNAO1	0.0476261	0.779777	0.90682
SPARC	0.0572506	0.895676	0.9576
TPM1	3.19527	0.000914655	0.017407
CLTA	-2.37734	0.0057573	0.0620878
CLTB	-0.443537	0.0783313	0.317899
ANXA4	0.0943874	0.644991	0.842268
CNP	0.178874	0.346689	0.652736
HMOX1	-0.120422	0.496151	0.758886
PDGFRB	0.0234875	0.907889	0.963548
DLD	0.104652	0.54265	0.786781
SNRPA1	-0.0482284	0.702017	0.869658
COX6C	-0.532908	0.247369	0.558413
PARP1	0.048298	0.713439	0.874294
POLA1	-1.79115	0.00081017	0.0161791
FURIN	-0.777888	0.0174435	0.124081
LTA4H	0.514109	0.389446	0.68016
ALDOC	1.2605	0.000277145	0.0077568
C4A	1.67039	6.6805e-05	0.00309743
H2AFZ	0.408706	0.679966	0.859081
ATXN1L	-0.992199	0.504122	0.76233
ELFN1	0.457	0.0107121	0.090662
TRAPPC2	-0.104313	0.825461	0.926393
SETSIP	1.51778	0.136121	0.418151
CT45A6	-0.657332	0.00540583	0.0599249
HSPA1A	0.0728161	0.804385	0.916563
U2AF1L5	-1.23381	0.0177513	0.125531
CALM1	0.258983	0.445363	0.724593
POLR1D	0.617597	0.230247	0.539875
FDX1	0.0593367	0.875794	0.947682
RAP2A	-0.511773	0.0892399	0.334148
TROVE2	-1.12838	0.217702	0.527431
GAA	0.153018	0.709404	0.871353
RRAS	0.227809	0.312253	0.623107
HIST1H1E	0.691394	0.424673	0.710535
DLAT	0.0448672	0.781839	0.90803
PTPRF	-0.839061	0.00093748	0.0176173
TXN	-0.712087	0.0896476	0.334989
COX5B	0.342485	0.177047	0.477091
CTSA	0.284138	0.333164	0.639234
MGST1	0.0487872	0.803765	0.91633
PRKAR1A	-0.807171	0.0898979	0.335669
TFPI	-0.652069	0.0243097	0.153577
ESD	-0.621359	0.0133761	0.106448
HSPD1	-0.451834	0.00670101	0.0671846
CLU	-0.421062	0.0829861	0.325329
HAPLN1	-0.194854	0.547741	0.789607
HSPA5	-0.573437	0.0197999	0.135739
LAMC1	0.716316	0.0142605	0.111003
ACP2	0.181369	0.248863	0.558742
HSPA8	0.059015	0.84442	0.933789
SLC2A1	0.422025	0.0331802	0.188209
SLC2A3	-0.188719	0.542215	0.786781
EPB41	-0.0464908	0.791342	0.912093
UMPS	-0.303447	0.534175	0.781405
PDHB	0.210653	0.304469	0.617507
DBT	0.127382	0.386615	0.677656
PYGB	2.15764	0.148284	0.437066
RALA	-0.751758	0.282013	0.598366
RALB	0.293993	0.101627	0.361974
LAMP1	-0.00697398	0.98218	0.993174
ACADM	0.153495	0.309768	0.621168
FGFR1	0.227403	0.197073	0.504606
TOP1	0.888174	0.1647	0.4622
TOP2A	0.273465	0.618826	0.827169
G6PD	-0.186341	0.339286	0.645867
UBL4A	0.164483	0.595157	0.815146
PC	-0.0205325	0.947531	0.977221
MTHFD1	-1.03818	0.00458627	0.0529307
EPX	1.12638	8.88141e-05	0.00369966
IGF2R	0.0270462	0.841346	0.933235
ADH5	-0.558166	0.0165566	0.120436
PABPC1	-0.20289	0.386339	0.677656
PCNA	-0.151878	0.463498	0.738062
HARS	-0.0345603	0.888237	0.954277
COL6A1	2.25318	0.00428837	0.0507893
COL6A2	1.51266	0.000332037	0.00901664
COL6A3	3.13527	5.01e-05	0.00273887
SLC25A4	0.00810066	0.952811	0.980133
SLC25A6	0.0726053	0.673273	0.856198
IMPDH2	-1.42552	0.00204203	0.030329
TPR	-0.473411	0.0339759	0.190823
CKB	1.08338	0.0199751	0.136373
ANXA3	0.407879	0.076845	0.315912
CKMT1A	0.244156	0.348189	0.653685
ACTN1	0.533	0.0454631	0.226975
SRC	0.335099	0.535454	0.781988
PEPD	0.403625	0.0795803	0.319349
XRCC6	-0.251446	0.127705	0.408227
XRCC5	-0.165706	0.435817	0.719797
COX4I1	-0.225984	0.486154	0.754635
ALAS1	-0.328369	0.116788	0.391889
LAMP2	0.0284394	0.901736	0.960267
RNH1	1.2257	0.0329674	0.187265
NCAM1	-0.0690766	0.646459	0.84256
ITGA4	-0.176851	0.209197	0.517732
EEF2	-1.6045	1.23503e-05	0.00106213
KRT10	-1.34521	0.215683	0.525604
PDIA4	0.572243	0.00306889	0.0405033
P4HA1	0.533781	0.0096017	0.0843431
CEACAM1	2.61311	6.0228e-07	0.000123514
TPT1	0.414522	0.161355	0.457886
F3	0.195118	0.638257	0.837108
HLA-E	-2.02152	0.0162052	0.11951
PLS3	0.179527	0.895435	0.9576
APEH	0.171034	0.371541	0.670058
ETFA	-0.127485	0.529672	0.777805
PRKAR2A	-0.0433455	0.84431	0.933789
ENO3	2.04298	0.00588423	0.062717
GTF2F2	0.184447	0.348625	0.653685
MTHFD2	0.0727559	0.680079	0.859081
MIF	1.56906	0.000219994	0.00651671
CD99	0.392812	0.126023	0.406016
PRKCSH	0.562578	0.00710383	0.0693116
FDPS	-0.350257	0.113698	0.386794
TRIM27	-0.478427	0.127527	0.408113
CPM	0.385213	0.0355011	0.195412
COX7A2	0.204524	0.533191	0.780725
NID1	-0.272402	0.623858	0.830381
AKR1A1	0.251632	0.214081	0.52345
INSRR	1.35221	0.0214047	0.14314
PKM	0.314519	0.127929	0.408405
HSP90B1	0.343509	0.0431998	0.220001
CCNB1	-0.328665	0.468712	0.742077
SLC2A4	-1.2065	0.0296631	0.175657
IDE	0.10294	0.49721	0.759438
COX6B1	0.822742	0.212946	0.522276
HNRNPL	-0.664376	0.0534342	0.251466
DARS	-0.0400667	0.79078	0.912057
JUP	-0.415753	0.0902372	0.33623
UQCRB	0.415102	0.296501	0.611226
AKR1B1	-1.30846	0.00116228	0.0204059
PVR	0.0392218	0.903748	0.961369
RAC2	-0.304135	0.678934	0.859081
IFNGR1	-0.214787	0.502379	0.761909
ARSA	0.300024	0.247729	0.558501
B4GALT1	0.154445	0.500128	0.761767
EZR	-1.20179	0.000429105	0.0105437
ELN	2.21592	0.000125741	0.00462379
CSF2RA	0.58036	0.163427	0.460325
CD46	-1.07192	0.0575144	0.264368
NME1	-0.217824	0.325164	0.631843
NQO1	-0.9548	0.000371007	0.00955997
GNS	0.204859	0.680728	0.859698
RPS2	-1.85883	5.66141e-06	0.000580513
DSP	1.62365	5.03392e-05	0.00273887
RPA2	1.0065	0.0154369	0.116421
COX7C	0.612219	0.169823	0.470348
TIMP2	-0.25629	0.213526	0.523218
CD44	0.0614043	0.702087	0.869658
ITGB4	0.688914	0.00560855	0.061155
CBR1	0.249647	0.376705	0.671097
ACADS	0.208462	0.211599	0.520408
CREB1	0.464012	0.546342	0.788947
SLC25A16	-0.444933	0.191762	0.498769
GLB1	0.189876	0.269332	0.581446
HIST1H1B	1.70151	0.414045	0.704748
HIST1H1C	0.477993	0.544336	0.788053
POR	0.117109	0.414843	0.705531
ATP2A2	-0.0979783	0.643048	0.840574
FAH	-1.60624	0.0623843	0.277425
STMN1	0.391097	0.123802	0.402725
YBX3	-0.602164	0.0369939	0.198724
ZNF24	0.153987	0.832272	0.928622
NAGA	-0.000825714	0.997688	0.999711
HMGA1	-0.501945	0.471189	0.743527
TMEM11	0.245913	0.235095	0.545961
GOT1	-0.746061	0.0438516	0.222471
ITGA2	-0.207259	0.339232	0.645867
GJA1	-0.961573	0.0242823	0.153577
SMPD1	0.532015	0.0615968	0.275071
UBTF	0.0311151	0.844426	0.933789
NDUFB7	0.141869	0.538129	0.784177
PRKACA	-0.395756	0.458831	0.733881
CAPN2	-1.34838	0.000509435	0.0117457
DES	-0.00756161	0.990116	0.996528
GAP43	-0.0491985	0.933266	0.97059
PTPN2	-0.212819	0.569437	0.803493
CTPS1	-0.887289	0.00976048	0.0854563
ENG	-0.199847	0.169176	0.469419
DDX5	0.0370688	0.8928	0.956866
PFKL	1.2187	0.0788861	0.318411
LGALS3	0.711965	0.180706	0.48056
PSMC3	0.210466	0.211987	0.520788
TCP1	-0.44815	0.0336895	0.189886
PTPN1	-0.12466	0.370418	0.669287
ERCC2	-0.407052	0.230451	0.540116
RPL35A	-1.43899	0.00116732	0.0204059
ITGB5	0.50832	0.0803994	0.320636
ARF4	-0.716931	0.00414418	0.0498798
RPL7	-2.12861	5.14696e-07	0.000119127
VCL	-0.542205	0.0147346	0.113531
PTPRA	0.0544722	0.85308	0.936895
SON	0.411095	0.172812	0.474232
NELFE	0.787296	0.300767	0.614074
PGAM1	2.06264	0.100019	0.358643
RCC1	-0.624043	0.100899	0.360584
SDC1	-1.30314	2.43732e-05	0.00157262
ATF6	-1.36701	0.225321	0.534366
LIG1	-1.4646	0.00993273	0.0856979
ATP5PF	-0.439002	0.165636	0.463655
XRCC1	0.670743	0.0299719	0.176586
PAM	-0.174769	0.81171	0.919327
CDH2	0.119963	0.425717	0.710535
GNAZ	0.23594	0.224158	0.534053
NCL	0.566013	0.0251576	0.157818
HK1	0.901593	0.000371139	0.00955997
POLR2C	0.215981	0.555221	0.79382
POLR2E	-0.323529	0.300818	0.614074
NDUFV2	0.312497	0.0871671	0.333279
TNFRSF1A	-1.2755	0.00084094	0.0164064
ERCC3	-0.982323	0.41011	0.700848
EIF2AK2	-1.49557	0.0711373	0.301753
SRM	0.588058	0.316709	0.626138
SLC9A1	0.242418	0.126662	0.406824
ORM2	2.16198	0.000479784	0.0113195
CSNK2A2	-0.215739	0.41023	0.700848
TYMP	1.42718	0.0121195	0.0985081
ATP2B1	0.0451737	0.733014	0.88406
EIF2S2	1.17445	0.0197225	0.135516
ANXA7	1.09894	0.0171821	0.122973
CD33	0.11786	0.402218	0.693606
BTF3	-1.38156	0.000662437	0.013906
RAB3A	1.3052	0.00473242	0.0539173
RAB3B	-0.28236	0.307905	0.619473
RAB4A	-0.253933	0.587418	0.813664
RAB5A	-0.320213	0.162939	0.459989
RAB6A	-0.197889	0.176757	0.476822
MSH3	-0.0573584	0.857979	0.938602
NPR2	0.066852	0.752561	0.894336
PSMB1	0.169426	0.273831	0.587316
M6PR	-0.0442881	0.829855	0.92844
ATP4A	0.88309	0.186635	0.491911
COX5A	-0.136533	0.506639	0.763754
LMNB1	1.01048	0.0061796	0.0643407
CAST	2.2204	0.00202959	0.030329
IMPDH1	-1.75853	0.000390234	0.00986126
AGA	-0.211851	0.645797	0.842522
PTMS	-0.113767	0.79784	0.913482
CDK11B	-0.147969	0.726911	0.882004
GSTM3	0.962362	0.00530916	0.0592226
ATP6V1B2	0.409816	0.0100959	0.0862698
ATP6V1C1	0.219238	0.143433	0.430116
CSRP1	0.582479	0.0123047	0.0995579
FLNA	0.0186357	0.928633	0.968679
NF1	0.0498567	0.914827	0.966842
MAOA	-0.0593323	0.858635	0.938934
ACO1	-0.906307	0.00180216	0.0279335
VDAC1	-0.0481287	0.696378	0.867129
BGN	5.00396	6.09455e-09	8.12404e-06
SDHB	0.245762	0.159266	0.456318
BCKDHB	0.13211	0.742772	0.888703
COMT	-0.260697	0.313569	0.624288
TGM2	0.375487	0.0656167	0.287345
BMP5	-0.312264	0.419787	0.707205
MMUT	0.0344967	0.786708	0.910511
OSBP	0.207122	0.206462	0.51514
PCMT1	-0.685287	0.0367591	0.19831
FUT4	0.719846	0.162388	0.459733
FBL	-0.390925	0.164136	0.46146
GART	-1.25278	0.000226273	0.00662905
PAICS	0.601867	0.00881784	0.0794201
SCP2	0.438479	0.117243	0.392677
UBA1	-0.52362	0.0957248	0.348354
NME2	0.392738	0.0716757	0.302833
ENPP1	-0.274437	0.337572	0.643753
FDXR	-0.0791145	0.584994	0.813301
HNRNPA2B1	0.0593512	0.894909	0.9576
RFX1	-0.397971	0.519473	0.77111
CALB2	-0.626173	0.116739	0.391889
PRKACB	-0.407443	0.279783	0.59553
UQCRC2	0.0709327	0.663821	0.8494
FECH	0.0613837	0.665346	0.850138
FBLN1	1.25769	0.0250465	0.157627
TCEA1	-0.350138	0.219716	0.529336
ITGA6	-0.0680488	0.623154	0.830306
SFPQ	0.391553	0.261996	0.574357
PPIB	0.0014272	0.991588	0.99678
ME2	-0.000678244	0.995548	0.998258
WARS	0.071165	0.880821	0.951258
RPS3	-1.41017	0.000136368	0.00498022
GCSH	0.161465	0.813282	0.920072
JAK1	-0.278686	0.341716	0.648409
PTPRE	0.338563	0.263621	0.575841
PTPRG	-0.017495	0.924397	0.968515
SP100	-0.628077	0.132459	0.414478
AHCY	-0.742199	0.214821	0.524222
CFL1	0.720298	0.0296825	0.175657
EIF4B	-1.69559	0.000236977	0.00686717
ATP2B4	0.0287876	0.849814	0.935606
CPT2	0.220456	0.17656	0.476822
DTYMK	-0.0425418	0.847787	0.935126
RRM1	0.833893	0.0135011	0.106894
LAMA2	0.315061	0.167357	0.466709
EEF1B2	-0.0747258	0.575231	0.806958
ATP5PB	0.167129	0.241565	0.552285
AKAP5	0.308099	0.4073	0.69763
ACP1	1.39231	0.00395896	0.0480847
ACAT1	0.0528788	0.747989	0.890915
TNC	3.421	0.000103043	0.00405322
MYL9	1.16079	0.00040051	0.00993265
POLR2A	0.329262	0.230819	0.540255
CDK2	-0.426941	0.075068	0.311004
ACKR3	-0.476772	0.0587593	0.268804
F2R	-0.24538	0.435901	0.719797
MCM3	0.261714	0.253544	0.561418
MPST	-0.236695	0.425414	0.710535
RPS12	-0.940657	0.00057741	0.0127221
BRD2	-0.628097	0.180158	0.480168
FAS	0.00318127	0.981335	0.993174
DNAJB1	0.333282	0.229912	0.539348
DNAJB2	-0.18645	0.223291	0.53294
ATP5F1A	0.169522	0.276135	0.591069
PSMA1	0.263265	0.16791	0.46703
PSMA2	0.187264	0.315524	0.624898
PSMA3	0.112051	0.694395	0.86568
PSMA4	0.225156	0.576511	0.807661
ITGA3	-0.0717277	0.637746	0.837108
ITGB8	0.210124	0.162927	0.459989
MSN	-2.19059	0.000248133	0.00715161
DDX6	-0.578498	0.00234104	0.0336453
DNMT1	0.214065	0.802368	0.916225
U2AF2	0.0860533	0.759765	0.897858
RPL13	-1.37751	4.48894e-06	0.000511146
CHML	-0.322063	0.77553	0.904491
IVD	0.151116	0.269786	0.581446
S100A4	1.24627	0.000452798	0.0109245
MGAT1	-0.0886597	0.725589	0.881284
HMGB2	-0.998453	0.00222845	0.0322883
PTBP1	-0.700582	0.202782	0.512432
TARS	0.0781344	0.764182	0.899276
VARS	0.55764	0.00712354	0.0693116
EEF1G	0.176535	0.233063	0.543134
FKBP2	-0.335266	0.657849	0.845972
CNTFR	-0.870316	0.0784938	0.317899
ACVR2A	-1.02548	0.0381746	0.202736
STOM	-0.245395	0.34949	0.653877
AK4	0.285952	0.425855	0.710535
MAOB	0.20653	0.202072	0.512095
YWHAQ	-0.473575	0.0449052	0.225882
MAPK3	0.105297	0.919124	0.967897
RPL10	-2.07229	6.241e-05	0.00294487
COL8A1	0.519635	0.0515623	0.245036
RPA1	0.825554	0.1124	0.384671
APEX1	0.457408	0.0359827	0.196177
CD82	-0.64058	0.0192702	0.133614
DCK	0.125544	0.648328	0.842856
CAD	0.484102	0.0149298	0.114048
CALR	0.364735	0.0367833	0.19831
MAP4	-0.521632	0.0202863	0.137792
CANX	-0.110827	0.413077	0.704582
PSMB8	0.42049	0.272152	0.584517
PSMB9	0.449947	0.14404	0.430116
PSMA5	0.183649	0.320115	0.628676
PSMB4	0.0120447	0.958733	0.981895
PSMB6	-0.0208019	0.938311	0.972226
PSMB5	0.0986026	0.523064	0.773327
ABCD3	0.0953651	0.682019	0.8604
ITPRID2	-0.556622	0.226188	0.535539
LOX	-0.837128	0.129172	0.409481
PEX2	-0.0403718	0.912587	0.96546
ACADL	-0.0841641	0.586363	0.813539
NDUFS1	0.0288664	0.843642	0.933789
POLD1	-0.669381	0.389953	0.680502
MAPK1	-0.480848	0.1462	0.43356
ERCC5	1.55361	0.0823677	0.324122
GRN	-0.669317	0.0159415	0.118575
PTPRM	0.0429258	0.753615	0.894336
LAP3	0.0273419	0.826163	0.926566
TPP2	0.23229	0.157697	0.453659
IMPA1	1.18799	0.00429595	0.0507893
CTGF	-0.592668	0.0573623	0.263896
EPHA2	0.25696	0.136077	0.418151
EPHB2	1.44109	0.0610502	0.273776
SHC1	-0.466846	0.175563	0.476144
TKT	-1.3285	0.0044604	0.0518145
PML	0.0974783	0.741873	0.888514
TYK2	0.0983129	0.531048	0.77854
EEF1D	-0.350134	0.045981	0.228704
MARCKS	2.19286	0.000104903	0.00405322
GNA11	-0.142075	0.602802	0.817318
ALDH4A1	0.165603	0.197218	0.504606
ERP29	0.0214936	0.970719	0.988517
PRDX6	0.904409	0.00280287	0.0379312
BLVRB	-1.49828	0.000214388	0.00643475
PRDX5	0.366191	0.124917	0.403461
PRDX3	-0.0936501	0.567726	0.802995
ATP5F1D	0.539959	0.228719	0.539139
RPL12	-0.917045	0.000152252	0.00507381
ECHS1	0.0197578	0.918776	0.967897
CMPK1	0.161713	0.73493	0.88528
PEBP1	1.13751	0.0146652	0.113326
PDIA3	0.368365	0.095843	0.348354
PPP2R1A	-0.289498	0.133791	0.415486
CDC27	-0.470841	0.150479	0.439889
PPIF	-0.635023	0.0387299	0.204869
NKTR	-0.47604	0.714873	0.874659
NMT1	-0.0899556	0.745281	0.889075
HLA-F	0.984668	0.396468	0.687693
HMOX2	0.0848389	0.55131	0.79255
AXL	-0.841793	0.000165641	0.00535948
LRPAP1	0.229047	0.494606	0.758174
TSPO	-0.161261	0.839704	0.932383
ADSL	-0.935371	0.00152564	0.0247139
PKLR	0.343487	0.243099	0.552517
CLIP1	0.498631	0.0160705	0.118846
SRI	-1.61021	0.0155554	0.116819
SERPINB1	1.05575	0.0107664	0.090947
SLC7A1	-0.228996	0.154908	0.448897
ALDH1B1	0.0877828	0.47469	0.746841
POLR2B	1.00462	0.203413	0.513015
SDHA	-1.01406	0.116036	0.391343
CORO1A	1.87268	0.000104693	0.00405322
GDI1	0.163754	0.372478	0.670058
MAPK4	0.740179	0.0513989	0.244783
MAT2A	-0.0423019	0.838905	0.93169
PRKAR2B	-0.895721	0.116365	0.391355
CPS1	0.295348	0.0480045	0.234396
SDC4	-5.18597	2.24035e-07	5.97278e-05
TIA1	0.206196	0.535125	0.781949
SLC6A6	0.271112	0.503979	0.76233
DNAJA1	-0.337795	0.21071	0.519419
UQCRC1	-0.251622	0.123812	0.402725
HIBADH	0.17325	0.47579	0.747693
ATIC	-1.4653	6.76344e-05	0.0031053
HNRNPH3	0.0857434	0.590497	0.815146
HNRNPH1	0.191576	0.50849	0.764814
YWHAB	-0.598785	0.0235415	0.151416
SFN	-0.902681	0.109681	0.378971
STIP1	-0.65081	0.0163237	0.119737
S100A11	0.836129	0.00139503	0.0231723
L1CAM	0.0170139	0.906115	0.962657
INPP5B	0.292223	0.322807	0.630249
PRDX2	1.30976	0.172729	0.474232
ARRB2	-0.465404	0.20315	0.512878
GK	0.278805	0.424932	0.710535
PYCR1	0.796031	0.0032252	0.0419433
GTF2H1	0.899602	0.384637	0.676478
STX2	-0.18907	0.441212	0.722466
CTH	1.05608	0.0355475	0.195412
RPL9	-0.947382	0.0275535	0.168096
CD70	-0.516271	0.107741	0.37523
ACSL1	0.64665	0.0168436	0.121834
KIF5B	-0.209334	0.264997	0.576956
CSTF2	-0.572353	0.57847	0.80913
DUT	-0.126684	0.567818	0.802995
ABCC1	0.00670249	0.958274	0.981895
ABCD1	0.467448	0.0879966	0.333279
MAN1A1	-0.115836	0.73098	0.883406
KDELR2	-0.089569	0.793373	0.913029
TTK	-0.483838	0.0852707	0.329466
MCM4	-0.0503765	0.830407	0.92844
MCM5	-0.278944	0.315258	0.624659
MCM7	-0.0636358	0.793936	0.913079
GALNS	0.261193	0.612652	0.823251
SDC2	-0.302273	0.42399	0.710246
SHMT2	-0.145382	0.384865	0.676592
HSPA1L	0.365332	0.493831	0.758122
HSPA4	0.559209	0.0265819	0.163666
GPC1	-0.513615	0.0100089	0.0859377
PFN2	1.31041	0.158541	0.455053
CTNNA1	0.010899	0.951803	0.97964
CTNNB1	-0.144926	0.311157	0.622722
PHB	0.0620339	0.61975	0.827575
SERPINB6	1.88247	0.0178549	0.126096
NF2	-0.178967	0.223492	0.533005
RDX	-1.08073	0.000118917	0.00440325
RPA3	-1.04381	0.0188172	0.130984
RFC4	0.390373	0.135119	0.417058
RFC2	0.342613	0.0695541	0.298842
RFC1	0.387663	0.16512	0.46289
GTF2F1	0.902303	0.0226249	0.147712
SPR	0.275092	0.228581	0.539139
HRH1	-0.0985201	0.857595	0.938374
KRT9	-0.19639	0.492629	0.757773
FBN1	4.96646	1.94315e-07	5.97278e-05
FBN2	-0.312095	0.564361	0.800319
MYH9	0.574055	0.0335877	0.189513
MYH10	1.04609	0.00503563	0.0568855
COPB2	-0.208811	0.173773	0.474289
ACTN2	0.137154	0.702252	0.869658
SOAT1	0.123624	0.661531	0.848312
ADD1	0.0242614	0.911027	0.964442
BSG	-0.189458	0.234599	0.545178
TIMP3	-0.464265	0.0372238	0.199075
FUS	-0.478064	0.290069	0.605579
NUP214	0.238807	0.373734	0.670383
DEK	1.22354	0.0112031	0.0936282
ATP7B	0.0643163	0.807699	0.918458
MYH11	2.32326	5.97406e-05	0.00292903
HMGCL	0.376159	0.0226334	0.147712
FLT4	2.75647	0.00264827	0.0364873
PSMC2	0.341259	0.124241	0.402774
SLC16A2	-0.563389	0.0825012	0.324168
GJC1	-0.267222	0.384346	0.676429
ARL2	-0.869744	0.504568	0.762356
ARL3	0.437512	0.00788657	0.0742038
MAP2K2	-1.08	0.000944535	0.0176711
ATP5F1C	0.231627	0.13516	0.417058
ATP6V1E1	0.42799	0.0305859	0.179121
CPOX	0.527787	0.00873973	0.0788498
RPL4	-0.703932	0.103053	0.365344
NUDT1	0.208546	0.196814	0.504606
LONP1	0.17255	0.403688	0.694568
PGM1	-0.624694	0.013004	0.10411
PPP1CC	0.0606972	0.707786	0.870769
BMPR1A	0.341443	0.352828	0.655329
TGFBR1	-0.256712	0.100362	0.359389
GNL1	-0.259029	0.187495	0.493446
POLR2I	-0.195882	0.636826	0.836344
SREBF1	-0.758993	0.00128597	0.0217677
DLST	0.272512	0.117772	0.392719
SRP14	0.530588	0.199625	0.508384
TGFBR2	-0.766307	0.341964	0.648538
NUP62	0.693912	0.0332446	0.188374
FDFT1	-0.211396	0.442237	0.723019
TAGLN2	-0.408904	0.160082	0.457033
TALDO1	-0.193752	0.487154	0.75487
ETFB	-0.161725	0.413826	0.704748
COIL	-0.275113	0.552199	0.79255
GGCX	0.266271	0.323038	0.630468
LIPA	1.64765	0.113526	0.386787
ATP6V1A	0.283238	0.0430689	0.219754
HSPA9	0.0797778	0.518039	0.770081
EIF4A3	-0.21372	0.592153	0.815146
RPS19	-1.21817	8.77351e-06	0.000806558
RPL3	-1.75969	0.000475387	0.0112656
COL18A1	1.67107	0.000470862	0.0112082
MPV17	0.32574	0.601286	0.817271
DDOST	0.0845447	0.521605	0.772148
ANP32A	-1.88818	0.00160898	0.025763
FEN1	-1.24454	0.048401	0.235684
CUX1	0.231971	0.156747	0.452504
CAPG	-1.0582	0.012213	0.0989665
CAP2	0.548377	0.0940121	0.344991
IL6ST	-0.786052	0.117631	0.392692
TXLNA	0.595236	0.220909	0.530313
CCT6A	0.133905	0.580413	0.809843
NNMT	-0.0911461	0.702894	0.869658
PSMB10	0.494166	0.0165844	0.120474
RPL13A	-1.43724	0.000979987	0.0181434
ARL1	-0.0714556	0.70751	0.870726
MLH1	-0.397053	0.480401	0.751173
STAT3	-1.36527	0.0449039	0.225882
USP8	0.0704004	0.813254	0.920072
PEX19	-0.365389	0.283857	0.601071
MDH1	-0.884621	0.00432314	0.0509049
MDH2	0.206195	0.149708	0.438837
RFC5	-0.0307546	0.882257	0.951527
RFC3	0.127053	0.448157	0.728307
HADHA	-0.0415777	0.81119	0.919109
EIF2S3	0.26709	0.594793	0.815146
CETN2	-0.388969	0.229141	0.539139
ETV6	-0.407756	0.491152	0.757761
EIF2D	-0.612166	0.476636	0.748137
PRPH	-0.171204	0.754146	0.894336
BUD31	-0.714057	0.0781028	0.317899
NAA10	0.346023	0.151731	0.442005
PPP1R2	-1.61385	0.00412745	0.0497909
CSK	0.529571	0.463573	0.738062
PNPLA4	0.320693	0.118212	0.393695
GARS	0.0887307	0.592379	0.815146
IARS	0.93475	0.000967517	0.0179749
TNFSF9	-0.544345	0.20896	0.517732
PRKCI	-0.136739	0.480038	0.751082
ACTR1B	-1.13659	0.0756841	0.312102
ECI1	0.235696	0.17551	0.476144
TMPO	0.613515	0.0294417	0.1754
STAT1	0.285362	0.260728	0.572336
MTREX	0.218517	0.305212	0.617542
MTOR	-0.324416	0.365084	0.664119
PI4KA	-0.44255	0.120699	0.398457
EPS15	0.159468	0.3966	0.687698
RPS27	-1.4532	0.000336257	0.00905517
ABL2	-1.4582	0.018319	0.128185
HELZ	-0.60024	0.238012	0.549147
NCAPD3	0.359091	0.602397	0.81728
RBM34	-1.21261	0.0293291	0.175317
LIFR	-0.440071	0.0891896	0.334148
LRPPRC	-0.0780042	0.697921	0.867844
ACAA2	0.248701	0.175222	0.475946
RPL35	-1.98037	4.70675e-06	0.000522842
PRCP	0.350378	0.37639	0.670834
ECE1	0.0811279	0.657603	0.845972
SLC1A3	-0.709689	0.0737473	0.308374
SLC1A4	0.000137722	0.999461	0.999899
PAFAH1B1	-0.242356	0.416156	0.705959
MCAM	-0.195873	0.329565	0.636204
MATR3	-0.491758	0.323916	0.631469
MSH2	-0.475238	0.095642	0.348354
GRK6	0.277861	0.353419	0.655575
BTD	0.270769	0.827671	0.927325
GPD2	0.186713	0.202302	0.51219
SSR1	-0.0241742	0.865616	0.943086
MAGEA1	-1.32778	0.243753	0.552833
MAGEA4	0.911609	0.0038864	0.0475282
MAGEA10	-1.76207	0.0476497	0.23309
RANBP1	-1.17298	0.00102018	0.0187219
NAMPT	1.35535	0.024261	0.153577
PSMC4	0.175389	0.442025	0.722968
TSFM	0.0155417	0.931917	0.970504
PPIC	0.516468	0.204359	0.513749
VDAC2	0.0436698	0.766913	0.899536
ACADSB	-0.0735675	0.608096	0.82023
CBX5	-0.465855	0.348065	0.653685
USP5	0.0501562	0.837071	0.930716
MAPK8	1.2523	0.00131647	0.0220736
MKI67	-0.494715	0.741308	0.888037
RANGAP1	0.296241	0.130828	0.41179
RECQL	-0.0640822	0.809412	0.918862
NOP2	1.58772	0.229517	0.539139
CRKL	-0.0209682	0.964342	0.985222
MTIF2	0.111577	0.449712	0.7295
BAG6	-0.072248	0.674493	0.856315
NSF	0.00710326	0.969636	0.988099
BRCC3	0.277682	0.525576	0.775321
RPL27A	-0.945984	0.0306284	0.179121
RPL5	-1.83301	1.14074e-06	0.000190076
RPL21	-2.21611	1.01269e-06	0.000174182
RPL28	-1.4212	0.00103465	0.018893
RPS9	-1.20546	9.07536e-05	0.00372602
RPS5	-1.72431	0.00795484	0.0742823
MAP1B	-0.496591	0.074591	0.309509
GNPDA1	0.88166	0.0344491	0.191997
NEDD4	-0.243638	0.665154	0.850138
YAP1	-1.85966	1.77658e-05	0.00129763
UTRN	0.0923285	0.562441	0.799715
IQGAP1	-0.809273	0.0051163	0.057553
GYG1	-0.988161	0.0107089	0.090662
STT3A	0.258036	0.0863164	0.331969
CAPZA2	0.25368	0.514681	0.76806
CAPZB	-0.223251	0.558564	0.796797
QARS	0.556606	0.0112713	0.0940509
RPL29	-1.47196	0.000655581	0.0138164
UQCRFS1	0.100382	0.608504	0.820456
SLC6A8	0.232684	0.650598	0.842856
ATP5PO	0.217752	0.373525	0.670383
LIMS1	1.0197	0.00608142	0.063831
GLIPR1	-0.454521	0.423041	0.709995
SLC6A9	-0.236652	0.49423	0.758122
PREP	1.18383	0.159824	0.456871
ME1	0.635294	0.294984	0.60977
PIP4K2A	0.0517463	0.732421	0.884023
ARCN1	-0.264635	0.129711	0.410315
LSS	0.169786	0.373098	0.670383
GCLM	1.11343	0.00213391	0.0312658
CD151	0.107063	0.528808	0.777245
PSMD8	0.0401106	0.821256	0.923631
PRRC2A	-0.0932482	0.613042	0.823567
GSS	0.0248074	0.932188	0.97059
CCT5	0.442545	0.110219	0.380379
PTDSS1	-0.179399	0.602308	0.81728
NES	0.813998	0.12438	0.402774
HSPA13	0.607539	0.00275513	0.0374323
CSNK1A1	-1.34129	0.173858	0.474289
CSNK1D	-0.402727	0.393407	0.68461
IDH2	0.227778	0.146429	0.433684
PITPNB	0.498759	0.0664914	0.289178
CD97	-0.0911057	0.601308	0.817271
POLD2	0.253002	0.225066	0.534366
MARCKSL1	-0.613477	0.0233213	0.150362
MAPKAPK2	0.680899	0.0431376	0.219895
DNASE1L1	0.117689	0.775753	0.904491
ALDH9A1	-0.0233504	0.864344	0.941893
RPL34	-1.17696	0.000156722	0.00519032
RPIA	0.0542404	0.788104	0.910876
LMAN1	-0.02774	0.826313	0.926566
SLC11A2	-0.700065	0.0193453	0.13396
NASP	-1.80862	0.000432968	0.0105898
FASN	-1.04536	0.00123825	0.0213549
CCT3	0.114488	0.451593	0.731134
MRPL19	-0.075331	0.601314	0.817271
TUFM	0.0931338	0.679928	0.859081
ALDH7A1	0.0688125	0.604107	0.817745
CDC34	-0.882196	0.0011445	0.0203548
CYB561	-0.359637	0.171935	0.473613
GLUD2	0.0790807	0.756217	0.896027
CENPF	2.46281	0.116918	0.392081
SRP9	-0.0929432	0.763526	0.898915
PCYT1A	-0.904143	0.10474	0.367957
AARS	-1.35664	0.00265909	0.0365419
CARS	-1.09933	0.00249668	0.0349404
HARS2	-0.169662	0.318599	0.627361
SARS	0.5547	0.0888762	0.334148
MAN2A2	0.35566	0.0607616	0.273171
PRIM1	0.572359	0.02407	0.153137
PRIM2	-2.18031	0.00107818	0.0194877
CSNK1E	-0.0573856	0.797676	0.913482
PSMB3	0.0191782	0.944895	0.975824
PSMB2	-0.350791	0.168462	0.468183
MCM2	-0.10154	0.704704	0.869788
ACADVL	0.239253	0.41812	0.706354
YLPM1	0.156529	0.725545	0.881284
VPS41	0.0588408	0.869598	0.945096
TMED10	0.115366	0.386847	0.67784
RBM25	-0.0211984	0.941505	0.973959
NUMB	0.117581	0.610946	0.821995
CLK1	0.566868	0.481634	0.751998
CLK2	-0.277285	0.241352	0.552285
CLK3	-0.798995	0.021007	0.1415
PSEN1	0.000714867	0.997849	0.999711
EIF2B2	0.183756	0.605524	0.818624
HINT1	-0.789042	0.275773	0.590531
NUP153	1.3098	0.20488	0.513856
RANBP2	0.55139	0.0106083	0.0902129
TSC2	-0.218343	0.355875	0.657721
NDUFV1	-0.161393	0.375747	0.670834
GMPS	-0.463861	0.016939	0.122052
LIG3	0.545057	0.0343919	0.191997
LIG4	-0.813295	0.0545934	0.255344
MRE11	0.27364	0.240586	0.551839
IDH3A	0.105796	0.518159	0.770081
MMP14	-0.0714857	0.727139	0.882004
PPOX	0.408351	0.148646	0.437647
GDI2	0.777568	0.00680081	0.0680263
EMD	0.224277	0.169985	0.470348
SLC26A2	0.133457	0.325364	0.631938
SERPINB8	0.968049	0.100743	0.360269
SERPINH1	0.116369	0.459181	0.733918
PDLIM4	0.754502	0.632924	0.834668
PEX5	-0.244549	0.308493	0.619776
VASP	0.800786	0.160524	0.457033
DNM2	0.00815879	0.969387	0.988099
METAP2	-0.756387	0.0601349	0.271268
CDK7	-0.317136	0.427062	0.711045
CDK9	-0.788211	0.0143066	0.111037
LRBA	2.32164	0.0107799	0.090947
BCAM	-0.0743702	0.65748	0.845972
PPT1	0.162617	0.594621	0.815146
RPL14	-1.01103	0.00125597	0.0214642
CCT8	-0.402977	0.0891172	0.334148
CCT4	0.164574	0.373293	0.670383
ANXA11	0.75736	0.0307454	0.179556
PAPOLA	-0.00336687	0.98348	0.99373
FXR1	-0.459222	0.0974429	0.351771
FXR2	-0.115648	0.567169	0.802995
RAB5C	-0.110918	0.653646	0.844088
RAB7A	-0.000929838	0.99478	0.997774
RAB9A	0.237316	0.124413	0.402774
RAB13	0.125139	0.466576	0.740852
RAB27A	0.718235	0.422386	0.709651
PLCD1	-0.441724	0.167197	0.466507
DAP	-2.79904	0.00027786	0.0077568
DAP3	0.0418319	0.767005	0.899536
DUSP3	1.66833	0.0048096	0.0546797
SMARCA2	-2.34547	0.000678946	0.0141844
SMARCA4	-1.28994	0.00668209	0.0671846
IDH3G	-0.167288	0.236835	0.547379
GALK1	2.52719	0.000109644	0.00414627
SSR4	-0.127341	0.594593	0.815146
BCAP31	0.0891429	0.815864	0.920763
HCFC1	-0.0755342	0.728923	0.882134
ALDH3A2	0.0661291	0.707135	0.870726
ALDH5A1	0.0230156	0.89538	0.9576
HSD17B4	0.287957	0.12141	0.399851
PSMD7	-0.214463	0.195813	0.503533
SUOX	0.700798	0.476348	0.748125
SGSH	0.501721	0.239864	0.550799
USP11	0.437896	0.195413	0.503353
CLCN2	0.244252	0.0999128	0.358503
CLCN3	-0.965182	0.117439	0.392692
CLCN6	0.159329	0.301315	0.614383
CLCN7	-0.287407	0.5739	0.806758
PLXNA3	0.762513	0.113746	0.386794
VAMP7	0.280676	0.0699406	0.299675
RPS6KA3	0.142919	0.653116	0.843609
ADCY7	-0.0275439	0.96694	0.986689
HDGF	-0.794584	0.0536967	0.252034
LUM	0.769632	0.00268392	0.0367883
CNN1	0.311123	0.54124	0.786561
NDUFA8	0.389129	0.426243	0.710672
HNRNPA3	-0.122697	0.836846	0.930716
PGD	-0.447538	0.0700312	0.299675
HNRNPM	0.380905	0.0964148	0.349541
KPNA2	0.166292	0.624107	0.830381
NCBP2	-1.39848	0.143108	0.429647
RAP1GDS1	-2.11234	0.00117065	0.0204059
DGKE	0.249616	0.252762	0.560443
POLR2H	-0.760152	0.35189	0.655329
POLR2J	1.55308	2.29362e-05	0.00156789
ARHGDIA	0.692157	0.00711144	0.0693116
SLC7A2	-1.119	0.035482	0.195412
AGFG1	0.395099	0.051407	0.244783
HNRNPF	0.588327	0.163049	0.459989
STAT2	-1.57351	0.0110901	0.0929755
MSH6	-0.845489	0.00933	0.0825627
KIF11	-0.96112	0.128397	0.408655
RBM5	0.803085	0.626838	0.831212
RIDA	0.353316	0.0845134	0.328003
SMS	-1.02922	0.109194	0.378314
HK2	0.0531534	0.917879	0.967793
MRPL12	0.113826	0.589232	0.814556
NDST1	0.376634	0.0323798	0.185234
NDST2	0.77487	0.00175255	0.0275651
THOP1	-2.31215	0.00452813	0.052487
CAPZA1	0.217365	0.168554	0.468183
CRIP2	-0.656303	0.364963	0.664119
NUP98	0.168176	0.55597	0.794328
BLVRA	-1.17212	0.000628349	0.013348
SLC25A1	-0.399126	0.307804	0.619473
PPP5C	1.51913	0.269304	0.581446
PLK1	-0.655473	0.0807849	0.320972
ARFIP2	1.25263	0.134887	0.417058
ACLY	0.0153667	0.922575	0.968424
METAP1	-0.855617	0.0214304	0.14314
SUCLG1	0.16129	0.481887	0.752006
MVD	-0.930343	0.0466192	0.230203
RABGGTB	0.214289	0.45902	0.733881
COPB1	-0.10547	0.477277	0.748704
COPA	-0.197501	0.153152	0.445017
CTSC	0.302832	0.48019	0.751082
CLTCL1	0.895937	0.197159	0.504606
AP2S1	-0.228331	0.129343	0.409779
HCCS	0.143525	0.465534	0.740135
SLC5A3	0.0282246	0.891192	0.956103
SMTN	-2.04042	0.0935954	0.34441
SLC16A1	0.0424815	0.846564	0.9346
IST1	-0.623463	0.00581485	0.0622586
SEC24C	0.162752	0.32481	0.631614
SUB1	0.204902	0.621832	0.829316
POLG	0.180049	0.179548	0.480104
CLNS1A	0.256317	0.388926	0.680018
RARS	-0.260274	0.203957	0.513697
PMS2	1.0771	0.133813	0.415486
CACNA2D1	0.0981062	0.502558	0.761909
YARS	0.258505	0.213652	0.523286
USP14	0.414505	0.253826	0.561811
PRKAG1	-0.209545	0.651104	0.842856
HSPA2	1.25595	0.177807	0.477378
BCAT1	2.31588	2.80741e-05	0.00170103
ATP1B3	0.132383	0.650651	0.842856
RAD23A	-0.531634	0.415288	0.705713
RAD23B	-1.27995	0.0622124	0.276892
EPHB3	-0.517074	0.365385	0.664247
EPHB4	0.15643	0.493432	0.758122
EPHA4	-0.242767	0.592915	0.815146
NAGLU	0.827581	0.287837	0.603395
GALC	-0.0428475	0.924529	0.968515
AK2	-0.471233	0.601398	0.817271
EMP3	0.551613	0.0775476	0.317243
HMGCS2	1.38429	0.000392582	0.0098738
ALDH18A1	0.898408	0.000298289	0.00819833
NAPA	0.250505	0.0956037	0.348354
MFAP2	0.157834	0.779448	0.906667
EIF5	0.0406208	0.907735	0.963548
SLC12A2	0.227458	0.224656	0.534366
PSMD4	0.0490704	0.765161	0.899536
CSE1L	-0.159041	0.453334	0.731538
TMBIM6	-0.462095	0.0215777	0.143673
VCP	-0.120257	0.522393	0.772919
MFAP1	0.237925	0.325154	0.631843
HADHB	0.20473	0.195283	0.503353
MANF	-0.394504	0.695733	0.866755
AFDN	0.0384164	0.783748	0.909257
ELL	4.62828	3.5072e-05	0.00207782
NAP1L1	0.906241	0.0342311	0.191321
ADK	0.046877	0.904214	0.961369
ADAR	-0.18709	0.630307	0.833531
LAMB2	-0.0632093	0.714643	0.874659
CDH13	-0.295862	0.130121	0.411005
TPD52	1.46724	0.0124694	0.100585
SEC13	0.283008	0.425632	0.710535
SNU13	0.396547	0.0460718	0.228942
NPEPPS	0.452027	0.115041	0.389955
HNRNPH2	-0.0529894	0.870763	0.945553
OXCT1	0.100751	0.507805	0.764431
EIF3B	-0.500941	0.00505408	0.0569732
BID	2.43635	3.46371e-06	0.000450452
ATP5MF	-0.0222733	0.896959	0.958069
NDUFV3	0.636409	0.194303	0.502436
RRP1	-1.13793	0.106433	0.37247
MARS	0.77673	0.00920609	0.081948
ITGA1	0.0621873	0.748222	0.890915
POLE2	-0.685685	0.0370837	0.198724
AP1S2	-0.226493	0.422587	0.709651
MP68	-0.115488	0.4454	0.724593
ATP5ME	0.275045	0.169262	0.469419
CTBP2	0.564289	0.364777	0.664119
NDUFA6	-0.233949	0.383491	0.675719
TMEM50B	0.790949	0.000806649	0.0161694
PEX3	0.17813	0.213305	0.522915
CLDN12	0.0865035	0.627941	0.832175
HSD17B7	0.0930181	0.626195	0.831212
BCAR1	0.832534	0.345217	0.651114
STX17	0.962383	0.0891117	0.334148
JAM2	0.167275	0.444751	0.724318
TMEM33	-0.115781	0.602537	0.81728
GEMIN4	0.0516592	0.83063	0.928495
RAB38	0.20179	0.287653	0.603395
CORO7	-2.21172	0.00213442	0.0312658
NUP107	0.484295	0.0232828	0.150345
GSDMD	2.61922	0.00528787	0.0591089
SNX16	0.349281	0.237551	0.54832
EEFSEC	-0.43435	0.211506	0.520408
ANTXR2	-0.0678831	0.871086	0.945553
ADAMTS12	-0.850037	0.158171	0.454645
SMIM11A	-0.275801	0.403118	0.694483
MTPN	1.99242	0.000916862	0.017407
YBEY	0.0815995	0.659338	0.846518
RAB15	-0.670301	0.0559822	0.259918
CD81	-0.384434	0.123088	0.402123
SEC61G	-0.227553	0.374992	0.670834
TPI1	-1.15939	0.00717904	0.0697243
EIF3E	-0.387379	0.0368414	0.198353
SEC61B	-0.14646	0.577215	0.808434
PPP4C	-0.173638	0.332914	0.638984
GABARAPL2	-0.740728	0.349945	0.654245
ROMO1	-0.429422	0.249644	0.559286
UBE2G2	-0.359103	0.427456	0.71136
MYL6	1.3175	0.0190061	0.132126
ACTB	-0.538715	0.115799	0.391279
EIF4A1	-0.95617	0.000282195	0.00783679
RPS20	-1.0197	7.80199e-05	0.00340985
SNAP25	-0.0341046	0.854013	0.937533
PRPS1	0.286535	0.493601	0.758122
PSMA6	0.503596	0.125352	0.40434
S100A10	0.399148	0.328615	0.635076
CDC42	0.284164	0.537469	0.783429
DSTN	0.664291	0.333605	0.639392
RAB8A	0.0647396	0.849411	0.935563
SPCS3	-0.0820773	0.640329	0.838466
SRP54	-0.763201	0.00218632	0.0318509
RAB4B	0.0583135	0.791606	0.912093
RAB2A	0.067612	0.696739	0.867174
RAB5B	0.100252	0.469319	0.742555
RAB10	-0.130966	0.546108	0.788947
UBE2M	-1.8148	0.000105704	0.00405477
UBE2K	1.47081	0.000232286	0.00676803
UBE2N	1.22233	0.0133959	0.106448
RAB14	0.13298	0.449582	0.7295
ACTR3	0.830903	0.0422172	0.215822
ACTR2	0.62857	0.0725158	0.305173
ACTR1A	-0.593082	0.294418	0.609172
TMEM258	-0.243229	0.217818	0.527431
COPS2	0.708578	0.191656	0.498769
ABCE1	-0.714102	0.00258175	0.0357556
RAP2B	0.0478755	0.785712	0.909952
MAX	-1.60062	0.0885865	0.333829
RPS3A	-2.26993	0.000167486	0.00535948
STX1B	0.436158	0.193154	0.500436
PSME3	0.484427	0.302789	0.615036
RPL15	-0.589215	0.00865583	0.078492
RPL27	-0.906331	0.000890073	0.0171331
ATP6V0D1	0.120183	0.528801	0.777245
RPL37A	-1.02023	0.000444321	0.0107687
RHOA	-0.295886	0.176796	0.476822
HSPE1	-1.15143	0.142838	0.429077
SEC61A1	-0.722804	0.0277075	0.168842
LYZ	2.87403	6.8324e-06	0.00066237
VBP1	-0.0430662	0.966119	0.98647
STXBP1	0.0826828	0.564119	0.800319
DAD1	0.0322803	0.815104	0.920763
TGFB2	0.0526043	0.903602	0.961369
NPC2	0.756715	0.159681	0.456769
COPZ1	0.0595153	0.666001	0.850261
UFM1	0.834259	0.0324124	0.185234
DCAF7	0.0723473	0.843294	0.933789
WDR5	-0.0473336	0.844004	0.933789
AP1S1	0.0847092	0.658014	0.845972
NUTF2	-1.80437	0.000388192	0.00985638
HNRNPK	0.103619	0.634474	0.835575
YWHAG	0.403221	0.0448551	0.225882
USP46	0.169929	0.344167	0.65016
RRAS2	-0.184446	0.383124	0.675719
TIMM10	-0.48312	0.046671	0.230203
RPS7	-1.1421	0.00666736	0.0671846
PPP1CA	0.133532	0.38971	0.680398
PPP1CB	0.466228	0.297974	0.61232
PSMC1	0.0706638	0.677865	0.858359
PSMC5	0.245988	0.182909	0.484715
RPS8	-1.33989	0.000106825	0.00406851
RPS15A	-1.44621	0.00049684	0.0116703
RPS16	-1.45017	0.000111676	0.00419337
YWHAE	0.0916719	0.701946	0.869658
RPS14	-1.19483	6.81396e-05	0.0031053
RPS23	-1.13692	0.00442982	0.0517978
RPS18	-1.45779	9.84611e-06	0.000889821
RPS29	-3.27548	0.000741579	0.0152668
RPS13	-0.635645	0.238814	0.54916
RPS11	-1.55653	1.93289e-05	0.00137416
SNRPE	-0.454673	0.28243	0.598537
SNRPF	-0.0470221	0.76538	0.899536
LSM3	0.590097	0.131999	0.413524
LSM6	-0.337557	0.0317345	0.182928
SNRPD1	-0.0458329	0.794578	0.913079
SNRPD2	-0.410396	0.0403862	0.209678
SNRPD3	0.0518301	0.759778	0.897858
TMSB4X	0.32629	0.295807	0.610515
ARF6	0.0811549	0.599209	0.817271
PSMC6	0.0470272	0.803489	0.91633
SELENOT	0.361266	0.153662	0.446256
RPL7A	-0.552461	0.0453797	0.226771
POLR2G	0.374401	0.344777	0.650744
ETF1	0.0193986	0.93465	0.97059
YPEL5	0.239829	0.1633	0.460325
RPS4X	-1.25274	0.000353714	0.00938311
PPP2CB	1.01356	0.399776	0.691182
RHOB	-0.675569	0.193062	0.500436
RPL23A	-0.744645	0.00251474	0.0350525
RPS6	-1.77339	5.42212e-05	0.00280687
HIST1H4A	1.09305	0.33424	0.639916
RAB1A	0.0525724	0.808546	0.918862
RAN	0.234122	0.267439	0.580292
RPL23	-1.28166	5.97347e-05	0.00292903
RAP1A	0.841013	0.00349461	0.0441546
RPS15	-1.96967	0.000579968	0.0127259
RPS24	-1.71968	0.000147061	0.00502647
RPS25	-1.1548	5.1301e-05	0.002763
RPS26	-0.746721	0.106657	0.37247
RPS28	-0.785127	0.0170227	0.122409
GNB1	0.139691	0.649312	0.842856
POLR2L	0.00643344	0.979802	0.992459
RBX1	-0.000808767	0.996401	0.998836
GNB2	-0.131653	0.681413	0.860359
RPL30	-0.715886	0.00152956	0.0247139
RPL39	-2.10333	0.000103347	0.00405322
RPL31	-1.09142	0.0168461	0.121834
RPL10A	-0.807463	0.00896873	0.0803718
RPL32	-1.87417	1.32469e-06	0.000214037
RPL11	-0.784558	0.000744924	0.0152736
RPL8	-0.267741	0.61756	0.826417
PPIA	0.398079	0.229071	0.539139
FKBP1A	0.826269	0.0452754	0.226462
GRB2	-2.14764	0.139539	0.423703
TRA2B	-0.313348	0.56913	0.803493
RAC1	-0.317807	0.533418	0.780725
AP2B1	-0.162767	0.259268	0.570775
GNAI1	-0.90058	0.375006	0.670834
YWHAZ	0.214638	0.249169	0.558742
PPP2R2A	0.0847042	0.637238	0.836679
SUMO1	-0.15943	0.737952	0.886407
RPL38	-1.24605	2.53842e-05	0.00161129
SKP1	0.615827	0.0155283	0.11678
GNG5	1.27597	0.02462	0.155354
RPS21	-0.942222	0.0420763	0.215515
EIF5A	-1.82965	0.0140192	0.109766
RACK1	-1.54717	4.45079e-06	0.000511146
UBE2I	0.907923	0.0565758	0.261179
TMSB10	0.809212	0.00416776	0.0499382
YBX1	-0.93983	0.002425	0.0344803
SEC11A	0.0829207	0.554294	0.793635
CSNK2B	-1.04024	0.0131044	0.104756
TPM4	1.27923	0.00176453	0.027672
UBE2L3	-1.59165	0.108706	0.377357
TUBA4A	0.24213	0.538586	0.784451
TUBB4B	-0.333114	0.363964	0.664119
CSNK2A1	0.33701	0.0789688	0.318504
PAFAH1B2	1.02989	0.000217701	0.0064848
HBB	8.99459	6.23626e-10	3.32517e-06
NOMO3	0.0773842	0.895217	0.9576
HBA1	8.12529	3.38076e-09	6.82124e-06
CXADR	0.0848488	0.521522	0.772148
FAM193A	0.847801	0.0294393	0.1754
NOP14	1.02457	0.0380091	0.202059
SIRPA	-0.248258	0.104661	0.367957
PSPH	-1.38277	0.00984328	0.0856979
RBM6	-0.162912	0.579485	0.809699
EIF4G2	0.00695686	0.956281	0.9815
RPP30	-0.30595	0.318111	0.627361
GTF2I	-0.510807	0.0282625	0.171635
PIP4K2B	-0.204484	0.636216	0.835954
CNTNAP1	0.118103	0.426028	0.710535
SRPK2	-0.77722	0.148965	0.437796
CCT2	-0.00542482	0.975599	0.990271
SLC35A2	0.321284	0.847975	0.93514
SLC35A1	0.285445	0.378007	0.67218
PRAME	-0.648412	0.172634	0.474232
RAE1	-0.214992	0.443567	0.723494
GSTO1	1.36143	8.8062e-05	0.00369722
KCNJ10	0.398247	0.263588	0.575841
ST5	1.48313	0.0288871	0.173844
PRKDC	-0.218249	0.239373	0.550145
ADAM17	-0.00715951	0.95671	0.9815
ARG2	0.473103	0.00571698	0.0619572
MAP1A	-0.507993	0.00888283	0.0798706
LCN2	0.405027	0.0450479	0.226173
NUCB2	0.166039	0.518215	0.770081
ABAT	0.0358277	0.863993	0.941703
BASP1	-0.405168	0.302753	0.615036
TMF1	0.488115	0.0328886	0.187153
MRPS22	-0.030556	0.79917	0.914023
MRPS25	0.108002	0.546065	0.788947
MRPS10	0.721766	0.0298136	0.176237
MRPS35	0.270844	0.189809	0.497638
MRPS5	-0.287859	0.292267	0.608039
MRPS36	-0.37795	0.272517	0.584969
MRPS11	0.0996795	0.760759	0.898585
MRPS15	-0.44839	0.00618669	0.0643407
MRPS21	-0.0627198	0.657183	0.845972
MRPS34	-0.0659422	0.717299	0.875038
MRPS6	0.0816891	0.896039	0.957643
MRPS9	0.271288	0.150198	0.439832
LACTB	0.560439	0.0339989	0.190823
COG7	-0.450755	0.441333	0.722466
RPL24	-1.68372	2.29604e-06	0.000340069
TXNL4A	0.623928	0.0389111	0.205395
ARF1	-0.334324	0.690808	0.864345
ARF5	-1.25432	0.123107	0.402123
ERH	-0.165173	0.717492	0.875038
RHOG	-0.111109	0.59375	0.815146
RPL19	-2.79758	0.000460815	0.0110679
SRSF3	-0.0814586	0.703785	0.869698
MXRA7	0.597659	0.0123785	0.100003
FOXK1	-0.455971	0.0258527	0.161096
[truncated: 3,333 more rows]

## Sheet: X1hSORB30minvsCFR5
	1hSORB30minREL_FR5_vs_CTRL_FR5_logFC	1hSORB30minREL_FR5_vs_CTRL_FR5_pval	BH_pvalue
ALG9	-1.44458	0.00386704	0.0437804
ARHGEF18	-0.681065	0.00386851	0.0437804
TMED7-TICAM2	0.246642	0.380757	0.63317
ZFP91-CNTF	-0.119064	0.784432	0.903649
RPL17-C18orf32	0.287384	0.551341	0.760582
PPAN-P2RY11	-0.186398	0.421234	0.667124
LOC102724159	0.615345	0.0291987	0.150266
IGKV3D-20	2.35844	1.2474e-06	0.000152464
POLR3GL	-0.166266	0.524364	0.743077
HNRNPCL4	0.470747	0.148322	0.385101
CENPVL1	0.572553	0.306585	0.565834
ATP6AP2	-0.752088	0.357648	0.614169
PARL	-0.634321	0.147515	0.384436
RRM2	0.264563	0.438612	0.68097
TJP2	-0.41388	0.102374	0.310297
UBA6	-0.971351	0.182522	0.431086
ESYT2	0.682559	0.0253329	0.137873
MED19	-0.177231	0.6752	0.844475
SHTN1	0.838577	0.174979	0.422246
GXYLT2	-0.40475	0.0875973	0.284474
ARHGAP10	-0.0159252	0.938476	0.972903
ILVBL	0.0374623	0.897733	0.953098
PLEKHG3	0.320042	0.423679	0.668613
SH3PXD2B	-0.0150492	0.937155	0.972872
NBAS	-0.0345488	0.937642	0.97288
TYW5	1.11704	0.00541717	0.0532888
TMEM131L	1.22735	0.154479	0.394705
VWA8	0.403282	0.767441	0.894829
SBNO1	0.580264	0.475829	0.706248
GTPBP10	0.395426	0.0694032	0.249704
RAB19	-0.916286	0.231892	0.486366
RGSL1	0.161869	0.469464	0.700298
CNOT1	-0.676125	0.0211585	0.124039
MAP1LC3B2	0.268747	0.277021	0.535696
FAM83G	0.895143	0.00226007	0.0320119
ZNF316	-0.40084	0.113479	0.327896
SMCHD1	0.0832247	0.691005	0.85165
ARHGAP42	-0.792499	0.162936	0.407048
METTL15	-0.264748	0.327952	0.583251
SAC3D1	-0.0802122	0.812706	0.914879
OR4C45	0.481282	0.199221	0.451341
ZSWIM8	-0.320053	0.210375	0.462255
POM121C	-0.22332	0.527475	0.746187
PHF20L1	0.0762971	0.686231	0.849147
SNRPGP15	0.37953	0.147696	0.384444
HACD1	-0.893304	0.0742728	0.259371
PALM2-AKAP2	-0.574733	0.312513	0.570316
EIF3CL	-0.09385	0.757245	0.890159
GPR89A	0.721388	0.483921	0.713165
IGLL5	1.2998	0.0047004	0.0486756
C11orf95	0.415263	0.402331	0.651754
GOSR2	-0.164822	0.478943	0.708702
KLC1	-0.28074	0.769624	0.895666
NACA	0.700353	0.00604692	0.0571825
RAPGEF6	-1.20367	0.0744979	0.259972
MTG1	0.22893	0.492487	0.720672
C11orf98	-0.144534	0.651787	0.82984
BCKDHA	0.405699	0.342063	0.59839
PI4K2B	3.70374	1.51668e-08	7.41503e-06
RPS17	-0.165027	0.578584	0.78131
HNRNPUL2-BSCL2	-0.496192	0.0893836	0.286555
STX16-NPEPL1	0.659232	0.210599	0.462255
GABARAP	1.11294	0.0526106	0.213968
PPP3R1	-0.327921	0.212022	0.463171
hCG_1984214	0.557082	0.0202002	0.121176
NDUFA11	0.542889	0.128045	0.352483
LOC400499	0.722934	0.109841	0.322723
AGPS	0.0301965	0.877824	0.943258
KIF2A	0.293437	0.129085	0.354748
DDX39A	-0.367848	0.436718	0.679324
ACOT7	2.77222	2.47456e-05	0.00143694
MYO1C	-0.10501	0.597902	0.793225
MYO1F	0.72752	0.0198456	0.119784
SNAP23	0.22407	0.502366	0.726301
AIP	-0.342373	0.756673	0.889914
GTPBP1	-0.00401274	0.985576	0.993092
STXBP3	0.370963	0.0634516	0.236444
ARVCF	-0.0193827	0.956839	0.981348
SMAP	1.30822	0.0013595	0.0237379
AP3B1	0.50456	0.245184	0.50239
LGALS8	0.0430751	0.850268	0.932642
NDUFS8	-0.711189	0.223839	0.477674
PSMD11	-0.0760751	0.72723	0.871286
PSMD12	0.145682	0.442935	0.68481
PSMD9	-0.283547	0.578552	0.78131
MEN1	0.124071	0.469682	0.700298
CBX4	0.457329	0.46434	0.697293
PGRMC1	0.771724	0.0988794	0.304998
SUPT5H	-0.452388	0.0342182	0.164658
TAF4	0.106511	0.751592	0.886498
HIP1	0.108101	0.663976	0.837269
CLIC1	-0.279318	0.407665	0.655185
EIF3F	0.536449	0.0224154	0.129576
WWP2	0.0132876	0.971404	0.986733
CDC7	0.371905	0.410687	0.658526
PDHX	0.900192	0.314518	0.571628
QSOX1	-1.6152	0.0506975	0.209941
DCTN6	0.501913	0.307937	0.567045
WASL	-1.96781	0.0217862	0.126952
IPO5	-0.182898	0.484266	0.713165
POLRMT	-0.0390801	0.86734	0.941661
SAP18	-0.704987	0.0658847	0.241281
DNM1L	-0.263258	0.38866	0.639784
RTCA	0.520101	0.0264896	0.141694
PIK3C2A	0.144268	0.480554	0.710656
IFRD1	-0.472557	0.100583	0.307683
PIK3R2	0.503065	0.74369	0.881357
GOLIM4	0.773117	0.0492995	0.207198
AGRN	-0.00468457	0.977568	0.988487
PLOD2	0.165133	0.360489	0.616882
EXOC5	-0.16839	0.440316	0.682632
NDUFA4	0.354731	0.248855	0.505224
PSMD14	-0.605862	0.179798	0.428675
KPNA3	-0.614902	0.180411	0.428912
PES1	-0.833429	0.00293276	0.0372398
SDCBP	-1.14289	0.0177553	0.111289
MPHOSPH10	-0.0670325	0.858159	0.935809
NOP56	-0.159301	0.505775	0.728346
DDX3X	0.699921	0.0171391	0.10826
CYR61	-2.36177	0.0439886	0.192267
KPNA4	-0.388174	0.170387	0.416719
TRIM38	-1.54173	2.49826e-05	0.00143694
NFIB	-0.180553	0.329395	0.585179
CES2	0.912535	0.0590105	0.226768
PDXK	-1.1362	0.0147996	0.0988457
SCD	-0.148713	0.666771	0.838882
ARID1A	-0.549487	0.0303899	0.153371
BHLHE40	-1.73152	2.70341e-05	0.00152618
C2CD2L	0.10713	0.807421	0.912136
NEMP1	-0.293471	0.546963	0.758826
CUX2	-0.23832	0.371167	0.627034
NDUFAB1	0.252733	0.550093	0.759719
CIT	-0.697328	0.00378622	0.0431488
COPE	0.647711	0.270883	0.529755
RFXANK	0.0506855	0.869081	0.941661
EIF1AY	-1.67231	0.000939619	0.0185984
AP3D1	0.640377	0.00851199	0.0708946
ABLIM1	0.206274	0.309915	0.567625
CHD1	-0.0206737	0.91437	0.960627
CHD2	0.0712221	0.763752	0.893297
TOR1B	0.537691	0.412064	0.660086
ADAM10	0.0573438	0.782387	0.902783
EI24	0.383163	0.423512	0.668613
TP53I11	-0.351424	0.488892	0.717775
KMT2D	0.127029	0.539512	0.755131
ACOT8	0.459693	0.0334687	0.16194
PDCD5	-0.243613	0.812409	0.914879
PRMT5	-1.14209	0.00502557	0.0505556
SLC9A3R1	0.54048	0.667002	0.838943
CHEK1	0.389695	0.296452	0.555896
TCERG1	-0.2066	0.464246	0.697293
NDC80	-0.306766	0.377526	0.631833
POLR3A	-0.743366	0.0540445	0.218471
PSMA7	0.0965007	0.793997	0.908271
SCAMP3	2.07196	0.0252504	0.137873
OPLAH	-0.409908	0.157397	0.399125
BACH1	-0.274297	0.277566	0.535696
BCKDK	-0.272326	0.362537	0.618438
MGST3	-0.950962	0.0152723	0.100865
TAX1BP3	0.725504	0.0252094	0.137873
GIPC1	-0.725696	0.0061258	0.0574838
IKBKB	0.145387	0.795061	0.908271
HAT1	1.88694	0.00166582	0.0256914
CASK	-0.602378	0.00877762	0.0722123
UQCRQ	-0.129796	0.741039	0.879593
MYL12B	1.21186	0.00163476	0.0256165
HGS	-0.563036	0.31986	0.575064
AURKA	-0.213938	0.571208	0.776374
PPP1R12A	-0.21228	0.239146	0.495628
GAK	-0.644778	0.233681	0.489279
HNRNPDL	0.0609434	0.785716	0.904277
XPO1	-0.294046	0.215077	0.466475
BTAF1	-0.429589	0.338066	0.594106
ZNF609	-1.27058	0.00352947	0.0416034
SPTBN2	0.107884	0.804438	0.911502
SEC16A	-0.428779	0.0766558	0.26341
PLXNB2	-0.258944	0.353244	0.610331
SEMA3E	0.363794	0.550914	0.760505
U2SURP	-0.164416	0.638035	0.82045
SETD1A	-0.171742	0.367157	0.622842
SYNJ2	-0.360832	0.136612	0.365969
PFAS	-1.07627	0.0289222	0.149789
NACAD	-0.263432	0.581989	0.782678
DCLK1	0.427558	0.457141	0.692296
ANKRD28	0.195782	0.68222	0.847548
KIAA0391	0.276101	0.264881	0.524506
AGPAT2	-1.70673	0.0113894	0.0831086
ARPC1B	0.251158	0.204149	0.456587
ARPC2	-0.380341	0.188135	0.439881
ARPC3	-1.11879	0.00348934	0.041507
ZBTB7B	0.329567	0.335763	0.591761
POLR1C	-0.445417	0.0846257	0.279357
TRIM24	-0.164172	0.638321	0.820591
PGRMC2	1.04044	0.161139	0.40442
PFDN6	1.44257	0.00109109	0.0207562
WDR46	0.767014	0.00442694	0.0469486
NKRF	-0.0834782	0.63973	0.821186
GNPAT	-1.02802	0.00154322	0.0250657
LAMA5	-0.12816	0.54552	0.758379
ZNF185	-0.147939	0.592452	0.790541
CASC3	0.393464	0.445769	0.68764
SLC22A2	0.38999	0.440592	0.682632
CLIC2	-0.312911	0.563254	0.770397
ACOX3	1.1673	0.00624472	0.0584875
RER1	-2.82338	1.3719e-05	0.000958172
SURF4	-0.165179	0.80282	0.911318
SPTLC1	0.315915	0.50055	0.725201
SPTLC2	-0.471689	0.369612	0.625704
OGT	-0.0113048	0.946347	0.976507
PPM1D	-0.467131	0.0715993	0.254027
PMM2	-0.812882	0.300691	0.560456
HMGB3	0.715279	0.0324707	0.159986
PPM1G	-1.55223	0.00629579	0.0587407
INPPL1	0.270645	0.269287	0.529293
FANCA	0.0425909	0.863827	0.939544
EIF3D	-0.103128	0.596464	0.793068
EIF3H	0.322659	0.3056	0.565082
HDAC3	-0.282626	0.230959	0.485703
NVL	-0.340353	0.186872	0.438157
BIRC5	-0.40093	0.194344	0.446917
IPO8	0.0981685	0.818859	0.919055
STX7	0.527539	0.0660963	0.241852
TNRC18	-0.633156	0.0326304	0.160493
ABCC5	0.241338	0.462282	0.695628
CD3EAP	-0.0132721	0.96697	0.9849
P4HA2	-0.965965	0.204161	0.456587
MAGEB2	-0.367075	0.138451	0.369314
CAPN5	-0.318955	0.194235	0.446878
YKT6	0.825477	0.225293	0.479468
NUPL2	0.433478	0.611024	0.803468
ARPC5	-1.01872	0.057511	0.2252
CLOCK	-0.186537	0.344529	0.600989
TAPBP	-0.0609006	0.893928	0.95071
KDM6A	-0.100489	0.658751	0.83445
CLDN3	2.8821	8.0769e-07	0.000116994
KCNN4	-0.860886	0.0306508	0.15401
DHX15	-0.252263	0.231421	0.486127
RNMT	-0.255716	0.760133	0.891197
RRP8	-0.127473	0.816725	0.917502
SIPA1L1	0.357646	0.158547	0.400307
ZBTB24	-0.0925244	0.631689	0.817884
CYB5B	0.951758	0.0447061	0.19411
PRPF4	0.285405	0.107914	0.319752
PHGDH	0.99432	0.00404092	0.0447658
NDUFS4	0.0516426	0.908486	0.958417
PHF1	-1.03562	0.000645358	0.0145158
DYNC1LI2	-0.454016	0.0334877	0.16194
PSMD3	-0.0626542	0.701875	0.859371
PAPSS1	-2.73441	9.12477e-07	0.00012746
ZW10	-0.97735	0.0918528	0.290572
SART1	-0.167375	0.509312	0.731096
GPAA1	-0.640528	0.288416	0.546325
DAPK3	-0.64473	0.154523	0.394705
ZBTB43	-0.632953	0.14614	0.381943
HSPA12A	-2.11483	0.00210535	0.030363
PPIP5K2	-0.122047	0.80521	0.911502
EEF1E1	0.892903	0.00767546	0.0662992
HNRNPR	0.236349	0.248943	0.505224
PRPF3	-0.0342006	0.873016	0.94214
TXNL1	-0.101106	0.831972	0.923953
TPD52L2	2.86899	9.0966e-06	0.000694895
EMC8	-0.124591	0.636705	0.819602
THAP12	0.112365	0.801627	0.910991
SYNJ1	-0.143195	0.896347	0.952362
FIBP	-0.0550871	0.870549	0.941661
EIF4G3	-0.681931	0.104162	0.312998
PPIH	0.522718	0.145743	0.381853
SUV39H1	0.0519052	0.822383	0.921317
HTRA2	-0.411684	0.210569	0.462255
OIP5	-0.40115	0.167667	0.412542
EPB41L2	-0.215753	0.429469	0.67362
B4GAT1	-0.979336	0.000588893	0.01371
XPOT	0.324632	0.427302	0.671082
TIMM44	0.216704	0.490941	0.71954
TRAPPC3	-0.145763	0.863056	0.939123
NCK2	0.219443	0.676713	0.845286
PLRG1	-0.765311	0.0606966	0.229679
PRC1	-1.60878	0.00185865	0.0279162
ZNF207	0.437992	0.291744	0.550567
NDUFB5	-0.203894	0.396761	0.646803
NDUFB3	0.333715	0.593597	0.791194
ASNA1	-0.311765	0.60131	0.796284
BUB3	-0.802325	0.0369663	0.173109
ACTN4	0.355346	0.115471	0.331691
BUD23	0.556094	0.205467	0.4575
HTATSF1	-1.02009	0.0179333	0.112261
AP1G1	-0.0546792	0.91796	0.962657
STX6	-0.83411	0.0584914	0.226596
SYNGR2	0.761165	0.0471864	0.20148
SGTA	-2.31455	0.000518281	0.0124822
ENSA	-1.43768	0.00140779	0.0239372
NARS	-1.41535	0.00141247	0.0239372
MYO1B	0.184194	0.519721	0.739847
SLC25A17	0.161036	0.805462	0.911502
NUDT21	0.657253	0.169778	0.41627
LANCL1	-0.831291	0.241097	0.497982
STRN	0.437131	0.0992181	0.305607
RRP9	0.176837	0.387306	0.63843
AKAP8	-0.366442	0.402889	0.652191
GTPBP6	-1.69204	0.0228306	0.129781
IDH3B	-0.591652	0.313232	0.57035
NRDC	0.875253	0.19157	0.444396
CALU	1.15761	0.0386769	0.177384
EDIL3	-0.841719	0.04965	0.207539
KIF1C	-0.777535	0.0260988	0.140217
EXTL3	1.34564	0.269373	0.529293
ORC5	0.38814	0.192877	0.446023
NDUFS5	-0.409678	0.284755	0.542332
ORC4	0.0938338	0.843634	0.929736
RAD21	-0.408441	0.238838	0.495409
TIMM8A	0.656993	0.0577686	0.225764
DHX16	0.0862501	0.682521	0.847548
MED14	-0.127747	0.597727	0.793225
PRPSAP2	0.874079	0.269464	0.529293
SMARCA5	-0.275913	0.436464	0.679144
SPAG9	-2.06965	0.00877757	0.0722123
ZNF292	-1.29836	0.131396	0.35808
KIF5C	0.576526	0.0290496	0.150172
NUAK1	-1.20526	0.0404683	0.182518
URB1	0.238079	0.265601	0.525505
SIPA1L3	-0.424135	0.545407	0.758379
ZFC3H1	0.0346291	0.854672	0.935204
LZTS3	0.252229	0.571297	0.776374
AQR	-0.134313	0.511376	0.732957
OPA1	-0.16473	0.7028	0.860072
MCM3AP	0.408338	0.275815	0.535091
KIF1B	-1.37653	0.0105591	0.0801607
KDM1A	0.0954234	0.71368	0.865213
TBC1D4	2.37657	0.00513013	0.0511861
FADS1	-1.0313	0.0867932	0.283149
GSDME	0.0411796	0.876109	0.942866
MAN1A2	0.262668	0.422092	0.667834
ACSL4	0.324518	0.107866	0.319752
SNX3	0.925038	0.350584	0.607587
STX10	0.667155	0.335563	0.591621
OGA	-1.19119	0.0377622	0.174589
SYNCRIP	0.0315521	0.913771	0.960627
TPST1	-0.12179	0.707973	0.863377
CDC40	-0.00384911	0.990894	0.995813
B4GALT4	-0.200453	0.474016	0.704396
NEMF	0.223389	0.2524	0.508012
GMDS	0.523865	0.312082	0.569974
NMT2	0.000467798	0.999056	0.999626
CCNT1	0.520161	0.0593781	0.227653
PLOD3	-0.187991	0.441435	0.683105
EIF4E2	-1.27864	0.00248879	0.033918
CCNT2	0.255144	0.680509	0.846567
DIAPH1	-0.997428	0.125368	0.348437
EXOC3	1.54724	0.2562	0.513135
PLIN3	0.937303	0.0330894	0.161417
MAFK	0.107774	0.714802	0.865709
PEX10	0.0187951	0.972009	0.986795
KPNA6	-0.0373568	0.841511	0.928288
UGDH	-0.264869	0.404974	0.653871
TPST2	0.209935	0.400168	0.650406
CTNND1	0.103801	0.722408	0.869058
MAGEC1	-0.995026	0.0512226	0.211284
SNX2	2.17742	0.0228344	0.129781
DPM1	0.415057	0.609312	0.802296
USO1	-0.843954	0.0155548	0.102214
CCDC22	0.0792126	0.911242	0.959936
PQBP1	-1.17289	0.00693449	0.0622068
TIMM17B	0.140007	0.829862	0.923775
PRAF2	0.774523	0.133637	0.361368
DKC1	0.471157	0.0890277	0.286165
EIF5B	1.12497	0.000628779	0.0142981
KIN	-0.234332	0.697868	0.856394
DIAPH2	0.874294	0.0293637	0.150639
DNAJA2	-0.924606	0.0717895	0.254039
BRD4	0.317273	0.246459	0.502895
CUTA	1.42703	0.0172073	0.10855
OPHN1	-0.0435381	0.914041	0.960627
TBL1X	-0.0917206	0.703837	0.86048
PFDN1	-0.000147025	0.999501	0.999626
NBN	-0.152324	0.404496	0.653633
ABCB7	-0.304253	0.381435	0.633867
KIF21B	0.031742	0.872752	0.94214
SRGAP2	-0.484654	0.37045	0.626614
FAM20B	0.415194	0.319937	0.575064
WDR1	0.366098	0.163173	0.407433
ROCK2	0.663698	0.2959	0.555649
CLASP2	2.20554	0.0244441	0.136217
COBL	-1.01856	0.0037195	0.042687
CPNE3	0.196144	0.650362	0.82889
ZBED4	1.13522	0.14769	0.384444
HIP1R	-0.454819	0.0637611	0.236875
OBSL1	0.181916	0.567658	0.77349
RNF40	-0.5487	0.0303547	0.153371
PHF2	0.244647	0.267304	0.527235
ZC3H11A	-0.589887	0.149724	0.387248
CLUH	-0.0846408	0.944907	0.97635
KDM4A	-0.304363	0.30436	0.564765
DNAJC13	0.423725	0.134142	0.361791
CNOT3	-1.32457	0.0273906	0.144303
ANKRD17	-0.184944	0.621379	0.810587
SIN3B	0.0309212	0.907261	0.958013
DNAJB6	-2.99407	0.180461	0.428912
COQ9	-0.50455	0.370339	0.626614
NDUFS7	-0.0461597	0.937758	0.97288
ZNF780A	0.118546	0.676235	0.845121
NDUFS2	0.343699	0.162553	0.406358
ZPR1	-0.02751	0.944083	0.97635
DUSP11	-0.927276	0.219795	0.472341
NIPSNAP2	-0.623499	0.134711	0.362467
HMMR	-0.991928	0.00586393	0.0562407
TBCA	1.07818	0.00119846	0.0221941
VPS4B	1.15154	0.00519891	0.0516615
MPDU1	0.56056	0.0657547	0.241165
ZNF217	-0.395223	0.0995048	0.305962
H2AFY	0.933315	0.00449355	0.0474492
SH3BGRL	-1.62786	0.051246	0.211284
FLNB	0.187339	0.489204	0.71799
NCOR1	0.0401396	0.924028	0.966586
PEX14	-0.260177	0.760501	0.8912
TRIM3	-0.265424	0.578565	0.78131
TULP3	-1.10222	0.0134589	0.0928073
CS	0.0465475	0.84435	0.929736
MRPL33	0.0683305	0.868012	0.941661
SEC22B	-0.0124593	0.952209	0.979675
PRPF40A	0.271978	0.216141	0.467987
TACC1	-0.564971	0.111555	0.325219
CDC45	0.205399	0.431329	0.675022
LRCH4	0.338254	0.418434	0.664747
MTX2	-0.809706	0.319403	0.575064
VPS26A	0.550126	0.417543	0.663644
PMPCB	0.429933	0.111303	0.324873
SAP30	0.188265	0.56659	0.772896
MED24	-0.198525	0.433701	0.676353
E2F6	0.0690183	0.722796	0.869097
PSIP1	-0.130169	0.693026	0.853022
ERLIN1	-0.582756	0.137892	0.36839
TADA2A	-0.303512	0.495082	0.721878
GPC4	-1.26383	0.125435	0.348437
NDUFS3	0.202724	0.553722	0.763437
SRSF10	-0.0211489	0.94997	0.978181
ECI2	0.434701	0.332018	0.58749
KHDRBS3	0.826155	0.0947884	0.29706
TAF5L	-0.70197	0.109102	0.321755
EED	0.046187	0.875311	0.94265
BANF1	0.665885	0.0512653	0.211284
SF3B1	0.384703	0.23098	0.485703
CSDE1	-0.380161	0.0882882	0.285862
PRKRA	0.728621	0.0188397	0.115713
MTRF1	-0.879364	0.0440064	0.192267
MED6	0.367185	0.593388	0.79113
NPM3	-0.0833127	0.684025	0.847548
LYPLA1	-0.522786	0.218799	0.471237
ERAL1	0.105461	0.659465	0.83445
DEDD	0.493636	0.339623	0.595986
SERPINB7	1.59075	6.71016e-05	0.00300972
SNRNP200	0.0220207	0.895894	0.952362
TRMU	-0.662299	0.0643703	0.237335
TIPRL	-1.20601	0.000333573	0.00948162
RPS6KA4	0.73755	0.174249	0.42167
SURF6	-1.03658	0.120483	0.340225
UTP20	-0.0128553	0.953825	0.979675
NUP155	0.370627	0.252872	0.508343
RP2	-0.537371	0.0822404	0.275581
WDHD1	-1.21623	0.000390099	0.0107146
CRTAP	-0.0926902	0.659408	0.83445
SLC25A12	1.03291	0.136136	0.365123
CDC123	-0.691485	0.217553	0.469796
POP7	0.500213	0.0789683	0.268295
RPP40	-0.304986	0.271919	0.530491
ZNF189	-1.43285	0.000188525	0.00614465
EIF3G	0.655208	0.0105	0.0800073
EIF3J	-0.374221	0.374369	0.630048
PSMD10	3.40668	1.32228e-05	0.000936902
ZMPSTE24	0.3914	0.495736	0.722185
PPP1R37	0.530833	0.296927	0.555896
IDH1	-0.112084	0.602414	0.796284
CCNK	-0.318091	0.382842	0.634714
ARL6IP5	-1.8507	0.0046907	0.0486756
DYSF	0.91067	0.27378	0.532406
PIAS1	-0.037194	0.865407	0.940634
PIAS2	0.731389	0.0481212	0.204561
BCAS2	-0.457857	0.376844	0.631388
DCTN3	0.00720939	0.972391	0.986795
DNAJC8	-0.923505	0.0516852	0.211943
SMNDC1	-0.159289	0.708672	0.863584
ATP5PD	0.402883	0.358584	0.61519
DNAJB5	0.138289	0.590288	0.789581
FLOT1	0.0921788	0.806517	0.911502
TRIO	0.426579	0.0925224	0.292022
ATP5MG	0.845333	0.38208	0.634175
CPD	2.56943	0.0949693	0.29706
GLRX3	0.48989	0.321244	0.57595
RSL1D1	0.317394	0.108106	0.319855
WFS1	0.201788	0.491563	0.719696
CLPX	0.266073	0.354097	0.610861
SRP72	-0.236481	0.244654	0.502327
DXO	-0.375694	0.202345	0.455882
RECQL4	-1.92213	0.00357723	0.04174
RECQL5	0.00638002	0.980947	0.990264
URI1	-0.0550185	0.918772	0.963095
B3GAT3	-0.533343	0.0978324	0.302723
MTA2	-0.628193	0.0146287	0.0982414
USP1	0.456525	0.519233	0.739665
STK10	-0.535331	0.484347	0.713165
SLIT2	-0.336954	0.377626	0.631833
LTN1	-0.273175	0.635709	0.819394
TOMM70	0.254237	0.415202	0.662397
MYO1D	0.121244	0.549968	0.759719
TOX4	-0.544311	0.118168	0.337076
MICAL2	-0.155094	0.597085	0.793225
KIAA0754	-1.4954	0.000955628	0.0187397
SEC24D	-0.322908	0.262958	0.52324
NFASC	-0.55736	0.0685396	0.247665
SUPT7L	-2.47658	0.00276079	0.0358024
UFL1	0.234192	0.632666	0.818351
TMCC1	0.365015	0.614412	0.805857
PHF14	-0.910072	0.043535	0.191233
FARP2	-0.51915	0.231259	0.48608
UBXN7	0.214225	0.466513	0.698984
SUN1	-0.389293	0.28811	0.546169
PLPBP	-0.85189	0.00866729	0.071821
ERLIN2	0.0810109	0.860239	0.937115
PRPF6	0.221229	0.21019	0.462255
PCF11	-0.325114	0.142833	0.376244
FRYL	-2.73759	0.00195149	0.0287942
NFAT5	0.776496	0.21092	0.462255
GLCE	0.170413	0.493586	0.72166
GLS	-0.0642823	0.841324	0.928288
KDM4B	-0.222203	0.28568	0.543459
RHOBTB3	-0.319782	0.308103	0.567137
SOGA1	-0.414006	0.149629	0.387248
WDR47	-2.49172	9.974e-05	0.00403707
AP2A2	-0.0125798	0.970258	0.986733
SEC31A	-0.420232	0.423392	0.668613
HEXIM1	0.248854	0.326703	0.581876
RPP14	-0.891647	0.0324947	0.159986
CCNB2	-0.518749	0.250142	0.506591
UBR5	-0.107851	0.703756	0.86048
SCAF4	0.0997249	0.558775	0.76759
MFN2	1.51712	0.027323	0.144101
UBE4B	-0.542973	0.203112	0.456587
ZFPL1	-1.11024	0.0225102	0.129576
ELP1	-0.170919	0.826825	0.923245
NDUFB4	0.593764	0.414204	0.661957
NDUFA7	-0.709941	0.300442	0.560206
RTN3	0.677633	0.0871383	0.283775
LETM1	0.487073	0.172776	0.419414
LUC7L3	0.255629	0.228604	0.482992
KIF20A	-0.0255513	0.884831	0.947839
KIF4A	-0.641917	0.00952637	0.0757747
MBD4	-0.703119	0.0372296	0.173671
SBF1	-0.72837	0.112134	0.325549
GOSR1	0.676721	0.40601	0.654247
KAT7	-0.390534	0.075368	0.261515
VAPB	0.505031	0.324451	0.579979
NDUFC2	-0.643275	0.0323781	0.159986
NDUFA10	-0.592073	0.11579	0.332039
PGLS	2.21171	0.00206902	0.0300749
PAPSS2	-0.610941	0.271574	0.530029
SMC2	-0.149995	0.4324	0.675241
FARS2	-2.57683	3.78071e-05	0.00192541
ZBTB7A	-0.381656	0.283745	0.541463
IPO7	-0.520128	0.0143883	0.0978364
SLU7	-0.135317	0.506215	0.72855
PGM3	-1.21001	0.0635671	0.236694
CD2BP2	0.147227	0.546416	0.758498
SVIL	-0.291729	0.322114	0.577066
AHSA1	1.077	0.00846637	0.0706414
PARN	0.217769	0.309993	0.567625
SGPL1	0.0787516	0.69532	0.85477
CTDNEP1	-1.16662	0.270633	0.529755
NSA2	-0.126887	0.846594	0.930684
SEC24A	-0.977257	0.0604967	0.229278
SEC24B	-0.84572	0.02552	0.13812
ADGRL2	0.466406	0.585846	0.784928
MPC2	-0.382486	0.104569	0.313451
METTL18	0.869884	0.0398362	0.181003
ETHE1	3.39021	3.20498e-06	0.000340634
ACSL3	-0.453746	0.0862214	0.282153
POLR1A	-0.0841041	0.673161	0.843219
PCNT	-0.698954	0.0109011	0.0813671
YEATS4	0.00887799	0.970138	0.986733
ZBTB11	-1.98996	0.000421051	0.01115
STAMBP	-0.00734281	0.992194	0.995813
CPSF4	0.164624	0.580981	0.782053
NFATC1	0.782906	0.131721	0.358224
CDS2	-1.70574	0.00367282	0.0424502
FGFR1OP	-1.25306	0.000813011	0.017207
BRD1	0.421279	0.0290971	0.150172
POP4	0.197679	0.573392	0.778049
HERC2	-1.03599	0.00352978	0.0416034
SNAP29	0.0470339	0.930088	0.968964
OXSR1	3.29487	1.04493e-06	0.000134438
HSPA4L	0.541643	0.296723	0.555896
PTBP3	-0.300323	0.348394	0.605294
LSM8	0.479029	0.0562462	0.222228
AP2A1	0.495068	0.15506	0.395144
WIZ	-0.571256	0.349956	0.606931
STAU1	0.704891	0.0168954	0.107414
TMEM50A	-0.219275	0.574062	0.778466
CAVIN2	-0.19184	0.523142	0.742544
BAG2	0.0388139	0.95328	0.979675
BAG3	1.10262	0.0255391	0.13812
MAP4K4	-0.36892	0.386298	0.637828
MLYCD	-0.846944	0.419189	0.664747
AIFM1	0.268564	0.17986	0.428675
EML2	1.60711	0.000122962	0.00469655
FADS2	1.66474	0.00451764	0.0475237
DDAH2	-1.4212	0.032718	0.160762
ABHD16A	0.440179	0.255201	0.511343
TRUB2	0.181869	0.573247	0.778049
MBD3	-0.239469	0.603092	0.796896
TOP3B	-1.20676	0.0759562	0.262438
AGR2	3.14493	9.92602e-07	0.000134438
BCL10	0.434762	0.291186	0.549868
NDUFB10	-0.112669	0.759815	0.891197
CLPTM1	-0.595999	0.0948532	0.29706
TOMM40	0.288604	0.332509	0.588146
PEX11B	-0.451801	0.0779661	0.265999
PAK4	0.034095	0.869781	0.941661
ACTL6A	0.243509	0.238732	0.495409
NSD2	0.0503765	0.788406	0.905619
LDHA	-0.413395	0.21503	0.466475
ALDH1A1	0.545055	0.00876843	0.0722123
GLUD1	-0.136551	0.530828	0.748518
DHFR	-1.21388	0.0482685	0.204598
CYB5R3	0.591092	0.0876291	0.284474
GSR	-1.51596	0.177286	0.425923
MT-CO2	0.720729	0.0530141	0.214914
SOD1	1.59111	5.43302e-05	0.00255404
PNP	2.9402	0.000159581	0.00557281
HPRT1	1.14357	0.0787055	0.267588
GOT2	0.698044	0.121581	0.341223
ABL1	-1.10075	0.000659118	0.0146474
PGK1	0.189495	0.517675	0.737939
AK1	2.33166	0.000849394	0.0175219
HP	3.41707	3.42617e-07	6.2039e-05
PLAT	-1.08059	0.0192397	0.117248
ADA	-0.543356	0.118173	0.337076
MT-ATP6	-3.48428	3.75918e-06	0.000382888
CA1	1.71819	0.0305471	0.153812
ASS1	-0.587548	0.076629	0.26341
SERPINC1	1.71522	0.00183253	0.0277376
SERPINA1	4.72324	1.68041e-09	1.36925e-06
SERPINA3	2.13064	0.000129393	0.00479198
A2M	3.17213	7.29257e-06	0.000593843
C3	3.71568	1.24306e-08	6.75258e-06
TIMP1	0.0616781	0.899383	0.954435
FOS	1.68877	0.00562026	0.0544108
MYC	-0.711341	0.243906	0.501636
NRAS	-0.931768	0.483868	0.713165
KRAS	0.0724076	0.758793	0.890693
LDLR	-2.30578	0.003477	0.0414612
TGFB1	-0.000583367	0.998488	0.999626
PIGR	3.63464	1.12014e-06	0.000140419
IGKC	5.79985	2.371e-05	0.00141363
IGHG1	2.84465	6.11875e-06	0.000543902
IGHM	1.59755	0.00777881	0.0667545
IGHA1	3.76302	6.90376e-07	0.000112508
HLA-DRA	1.65862	2.93418e-05	0.00163014
HBD	3.11235	6.99988e-06	0.000580041
COL1A1	0.463783	0.0799937	0.270769
COL3A1	2.57336	2.30226e-05	0.00141363
COL4A1	1.06349	0.00292798	0.0372398
CRYAB	-0.632652	0.147944	0.384733
KRT14	-2.12305	0.00541159	0.0532888
LMNA	0.117884	0.540265	0.75532
APOA1	4.78375	9.59211e-09	5.86198e-06
FGA	2.15188	0.000114481	0.00444205
FGB	6.48323	1.16316e-10	2.22353e-07
FGG	5.04855	1.89341e-06	0.000225778
SLC4A1	1.33687	0.0151017	0.100073
APCS	1.68652	1.40517e-05	0.000967591
C9	2.44023	2.12394e-06	0.000238827
FN1	0.0952689	0.648437	0.827947
ORM1	3.9897	9.69901e-08	2.49571e-05
ALB	6.50487	3.18764e-07	6.2039e-05
TFRC	0.309792	0.397658	0.647187
TF	0.255192	0.494224	0.721702
LTF	4.96191	0.000134568	0.00487335
HPX	2.16047	0.000687658	0.0150088
FTL	-0.000184274	0.999626	0.999626
FTH1	0.155589	0.497641	0.723666
MT-ND1	0.169245	0.572408	0.777362
MT-ND4	0.277931	0.252489	0.508012
MT-ND5	0.0857635	0.758741	0.890693
C4BPA	1.39033	3.13043e-05	0.00168183
HMGCR	-1.21427	0.0875225	0.284474
CAT	1.30104	0.0481419	0.204561
GBA	0.00791238	0.976776	0.988222
ALDOA	0.634476	0.136264	0.365238
CSTB	1.61782	0.00024745	0.00751418
ANXA1	-0.0139584	0.954676	0.980137
APOB	1.4168	0.0294822	0.150931
NR3C1	0.0886905	0.829114	0.923775
SOD2	3.80192	3.60981e-05	0.00187749
OAT	-0.0388984	0.944643	0.97635
TK1	0.977017	0.0486897	0.205743
THY1	1.55776	0.00088557	0.0179939
KRT1	-0.379441	0.721294	0.868787
TUBB4A	-0.391115	0.577631	0.78131
GAPDH	0.716806	0.00715705	0.0633891
CAPNS1	0.0196361	0.955788	0.980867
HSPB1	0.946704	0.00124651	0.0226549
TYMS	2.26489	0.0367049	0.172383
RPN1	0.325216	0.151607	0.390108
RPN2	0.113655	0.568883	0.774296
GNAI2	0.408983	0.238967	0.495465
ATP1A1	0.638534	0.036217	0.170604
ATP1B1	1.03064	0.00597319	0.0568291
APP	-1.94439	0.0108832	0.0813671
ALDH2	0.941862	0.0167304	0.106782
S100A8	5.74828	6.20799e-10	6.07018e-07
SERPINE1	-1.88221	0.000240578	0.0073974
SLC25A5	0.10821	0.635225	0.819353
MPO	2.8635	1.68641e-07	3.92613e-05
EIF2S1	0.292217	0.238371	0.495281
RPLP1	-1.74882	0.0355359	0.168348
RPLP2	-0.348116	0.235201	0.491368
RPLP0	-0.691222	0.00635648	0.0589693
JUN	0.39869	0.56315	0.770397
SSB	0.217428	0.270719	0.529755
ITGB1	-0.150155	0.738413	0.87709
KRT18	0.611102	0.0912832	0.290521
KRT8	0.586487	0.0579435	0.225846
COL5A2	0.0739511	0.890205	0.949435
GSN	1.19734	0.0224314	0.129576
RB1	-0.13271	0.453498	0.690043
CDK1	-0.742044	0.00649232	0.0600018
ATP5F1B	0.116665	0.520372	0.740104
S100A9	4.74431	7.6777e-07	0.000116994
EIF4E	-0.249371	0.454977	0.691231
CEACAM5	2.56748	5.91921e-06	0.000535908
ENO1	-1.01207	0.00841435	0.0705622
PYGL	-0.658352	0.0758	0.26223
GPI	0.929458	0.022201	0.128755
POLB	-0.053582	0.8574	0.935809
NPM1	0.358343	0.202222	0.455815
TPM3	0.829662	0.00954587	0.0757747
ITGAV	-0.431584	0.254261	0.51014
SERPINE2	-2.22676	0.0001099	0.00434434
EPHX1	0.686155	0.260259	0.51935
FABP1	5.57897	5.11256e-10	6.07018e-07
LDHB	-1.78436	0.00746374	0.0651611
NEFL	0.890387	0.0380768	0.175455
CENPB	0.157258	0.367728	0.623377
PGK2	1.19788	0.0488831	0.206203
P4HB	0.309523	0.292809	0.551655
H1F0	0.43901	0.239508	0.495957
ANXA2	-1.85371	0.00249539	0.033918
CAPN1	0.385173	0.120191	0.340222
TUBB	1.04815	0.00497274	0.0503349
DCN	6.77555	7.9607e-11	2.22353e-07
PSAP	0.43475	0.214694	0.466475
HEXB	0.6881	0.395827	0.645908
PFN1	2.51576	0.000200062	0.0064775
APRT	-0.439609	0.123815	0.345312
EPRS	-0.22725	0.29365	0.552388
CTSB	1.26468	0.0430055	0.189617
HSP90AA1	0.102183	0.631659	0.817884
HNRNPC	-0.101055	0.657066	0.833739
LAMB1	0.0282442	0.901468	0.955148
YES1	-0.0787043	0.847268	0.931062
LYN	-1.22805	0.367675	0.623377
TPM2	0.0780235	0.836124	0.925872
FH	0.100646	0.789091	0.905815
ERCC1	0.290207	0.276405	0.53561
THBS1	-0.30679	0.421624	0.66731
SP1	0.306915	0.276919	0.535696
IGF1R	-1.64221	0.0111441	0.0821772
COL1A2	5.92106	7.40055e-08	2.15138e-05
ANXA6	-0.135876	0.658545	0.83445
ABCB1	-0.596298	0.133281	0.361114
SLC3A2	-0.244277	0.401359	0.651754
GUSB	-0.747251	0.0370013	0.173109
PFKM	-1.31307	0.00323396	0.0397258
HSP90AB1	-0.0575566	0.842397	0.928632
SRPRA	-0.00970571	0.963116	0.984386
ASNS	-1.23684	0.00424076	0.0460735
PDHA1	0.75297	0.0104035	0.0798472
COL4A2	0.428721	0.0870555	0.283743
CYC1	0.172168	0.65883	0.83445
SNRPB2	-0.959459	0.0891674	0.286401
MET	-1.21084	0.0238576	0.134223
MELTF	1.87962	0.00302539	0.0380384
MYL3	2.72743	1.59652e-05	0.00106923
CFH	1.19339	7.73452e-05	0.00334638
SNRNP70	0.111102	0.643049	0.823433
ITGA5	-0.402219	0.582632	0.782678
NFIC	-0.00823698	0.979368	0.989692
VIM	0.325693	0.195212	0.447316
KRT19	4.57569	2.22745e-07	4.73479e-05
GNAI3	1.6959	0.150231	0.387385
ANXA5	1.88628	0.000228267	0.00710825
KRT16	-1.69927	0.020987	0.123324
RPSA	-0.783174	0.00294019	0.0372398
MRPL3	0.369315	0.303777	0.564689
SNRPA	-0.257138	0.465775	0.698183
ENO2	1.82759	0.0464056	0.198666
ACAA1	0.937058	0.104299	0.313218
GSTP1	2.27595	0.00188613	0.0281137
SNRPC	0.0139832	0.95599	0.980868
VIL1	1.53291	0.00452005	0.0475237
LGALS1	0.915391	0.0689141	0.248566
QDPR	-0.904768	0.0651703	0.240073
HMGB1	1.54794	0.000317889	0.00928999
RBP1	0.389935	0.318413	0.575064
TPM1	1.83677	5.9527e-05	0.00277169
CLTA	-0.280253	0.467042	0.699348
CLTB	-0.952479	0.00327127	0.0400833
ANXA4	-0.00128791	0.99649	0.998657
CNP	0.233703	0.405823	0.65416
HMOX1	0.867368	0.0460754	0.197599
DLD	0.160445	0.56729	0.773473
SNRPA1	0.211437	0.539009	0.755131
COX6C	-0.886342	0.0834662	0.276843
PARP1	0.152804	0.455896	0.691263
POLA1	-0.987017	0.00254104	0.0342235
LTA4H	-0.0687122	0.825619	0.923245
ALDOC	3.94751	3.40851e-07	6.2039e-05
C4A	0.70577	0.183464	0.432685
H2AFZ	0.599556	0.170227	0.416536
TFPT	-0.223396	0.504663	0.727816
ZNF865	-0.795735	0.119376	0.339123
SETSIP	1.63377	0.0101612	0.0788985
HSPA1A	0.250827	0.374989	0.630097
U2AF1L5	0.316935	0.258859	0.516977
CBSL	0.150198	0.671658	0.8422
CALM1	0.445121	0.159538	0.402052
POLR1D	0.209193	0.565053	0.771445
GLI2	0.307944	0.526661	0.745683
TROVE2	-0.863076	0.0106893	0.0808982
GAA	-0.517027	0.0388115	0.177668
RRAS	0.797491	0.0580065	0.225846
HIST1H1E	-0.0507776	0.908734	0.958417
DLAT	0.354882	0.167889	0.412801
PTPRF	0.204836	0.709131	0.863749
NR2F1	0.0880867	0.684144	0.847548
TXN	-0.221378	0.683623	0.847548
COX5B	1.73213	0.045589	0.196334
CTSA	1.17818	0.0190025	0.116275
MGST1	0.530488	0.223982	0.477741
ESD	-0.71561	0.291894	0.550567
HSPD1	-1.65952	0.000568907	0.0134366
CLU	0.613164	0.450145	0.689536
HAPLN1	-0.437732	0.121265	0.341119
HSPA5	-0.507022	0.0400259	0.181476
LAMC1	0.00767809	0.971532	0.986733
MAP2	1.2295	0.00403871	0.0447658
HSPA8	0.28073	0.263203	0.523244
SLC2A1	1.29822	0.0318529	0.158422
EPB41	-1.00461	0.042746	0.189127
PDHB	0.925583	0.00310132	0.0386698
DBT	0.15778	0.542839	0.757403
PYGB	4.44393	2.07765e-06	0.000238827
RALA	0.783996	0.079579	0.269807
RALB	0.706898	0.320871	0.575684
LAMP1	-0.425271	0.450194	0.689536
ACADM	0.257107	0.49948	0.724832
TOP1	0.00967146	0.973847	0.987008
TOP2A	-0.0523688	0.791787	0.907206
G6PD	-0.399151	0.228051	0.482774
ESRRA	-0.371911	0.14511	0.380397
PC	-0.634269	0.519815	0.739847
MTHFD1	-0.907522	0.0043076	0.046421
EPX	1.91344	2.33907e-05	0.00141363
IGF2R	0.36579	0.217365	0.469796
ADH5	-0.631373	0.0586	0.226608
CDK4	0.253395	0.713665	0.865213
PRPS2	0.147577	0.795504	0.908271
PABPC1	0.217322	0.59695	0.793225
PCNA	-0.195794	0.349421	0.606217
HARS	0.142644	0.550973	0.760505
COL11A1	0.365708	0.233221	0.488525
COL6A1	1.70061	1.07902e-05	0.000775781
COL6A2	1.38723	4.31123e-05	0.00215078
COL6A3	1.63014	0.000202734	0.00647821
SLC25A4	0.247788	0.292207	0.550945
SLC25A6	0.334161	0.171815	0.418723
IMPDH2	-1.5832	0.00049476	0.012439
TPR	0.0556951	0.801216	0.910991
CKB	3.84646	9.68654e-06	0.000717906
ANXA3	0.67959	0.0334488	0.16194
CKMT1A	0.0867277	0.697659	0.856353
RNASE3	0.989559	0.00302658	0.0380384
ACTN1	0.217975	0.353291	0.610331
CDH1	1.9099	0.065211	0.240073
PEPD	0.160664	0.661819	0.835865
XRCC6	0.328027	0.139236	0.369828
XRCC5	0.450004	0.0559281	0.221776
UNG	-0.303563	0.201567	0.454758
NR2C1	-0.126083	0.73796	0.876764
COX4I1	0.291757	0.567659	0.77349
ALAS1	-0.334058	0.578299	0.78131
LAMP2	0.767885	0.0791552	0.268648
RNH1	1.60135	0.00406579	0.0448706
BMP1	-0.503859	0.173137	0.419874
NCAM1	-0.114852	0.807844	0.912136
VCAN	-0.338457	0.476864	0.706952
ITGA4	-0.534597	0.110528	0.323525
EEF2	-0.508848	0.0205618	0.121897
KRT10	0.263993	0.768189	0.895172
PDIA4	0.532095	0.287701	0.545606
P4HA1	0.0963801	0.679246	0.846043
CEACAM1	3.25738	8.1362e-07	0.000116994
PRG2	2.75276	2.34624e-05	0.00141363
LCP1	1.56536	0.000912957	0.0183545
PLS3	-0.510429	0.226265	0.480539
APEH	0.46233	0.333999	0.590142
ETFA	0.502742	0.080194	0.27114
PRKAR2A	-0.522626	0.382662	0.634714
GTF2F2	-0.0817157	0.755231	0.888768
MTHFD2	0.221989	0.605746	0.799108
MIF	1.71423	1.63827e-05	0.00108237
PRKCSH	0.895858	0.130297	0.356235
FDPS	-0.818374	0.00966955	0.0764959
TRIM27	-0.929045	0.0279294	0.14604
COX7A2	1.0316	0.0557907	0.221757
AKR1A1	2.49381	8.80972e-05	0.00369236
INSRR	1.78749	0.0244292	0.136217
PKM	0.732053	0.0246198	0.136482
HSP90B1	0.905065	0.00120925	0.0223095
CCNB1	-0.824087	0.00114047	0.021363
IDE	-0.153492	0.832639	0.923953
HNRNPL	-0.0853432	0.729559	0.872081
DARS	0.375972	0.0942488	0.295942
JUP	-0.00574308	0.977105	0.988222
AKR1B1	-0.989206	0.0165579	0.106133
B4GALT1	0.811941	0.109116	0.321755
EZR	-0.786233	0.0224729	0.129576
UCHL3	0.662158	0.0271311	0.143399
FOSL1	0.595004	0.129187	0.354828
FOSL2	0.661961	0.0270392	0.143068
ELN	2.06699	0.00793858	0.0674681
CD46	0.046311	0.868357	0.941661
NME1	-0.375269	0.104004	0.312725
NQO1	-1.34936	0.0129451	0.0902843
HIVEP1	0.118855	0.821417	0.920733
RPS2	-1.7117	0.000421236	0.01115
DSP	0.439825	0.547766	0.758954
RPA2	-0.102227	0.88884	0.948547
CD44	0.0813653	0.80555	0.911502
ITGB4	2.68686	4.42776e-05	0.00216473
CBR1	0.464438	0.167604	0.412542
CREB1	0.349999	0.107056	0.31821
SLC25A16	-0.598321	0.070288	0.251566
GLB1	1.04211	0.0249864	0.137767
GCFC2	-1.63815	0.00193437	0.028658
HIST1H1B	-1.19337	0.632887	0.818351
HIST1H1C	-0.0615157	0.892062	0.950252
POR	0.638032	0.0103374	0.0794647
ATP2A2	1.32077	0.00801148	0.067765
FAH	-0.915993	0.0192575	0.117248
STMN1	-0.479375	0.334881	0.591124
YBX3	-0.814213	0.0123833	0.0877371
ZNF24	-0.881872	0.335235	0.591256
HSPA6	-0.102352	0.745384	0.882628
HMGA1	0.102181	0.743406	0.881308
GOT1	-0.80004	0.0309152	0.15502
JUNB	0.74608	0.0411226	0.184448
ITGA2	-1.13164	0.0227754	0.129781
GJA1	-1.17986	0.0339212	0.163551
UBTF	0.837766	0.0288587	0.149619
JUND	0.447499	0.167941	0.412801
ATF7	-0.519258	0.193225	0.446023
NDUFB7	0.605423	0.0598818	0.227653
PRKACA	0.921824	0.0888138	0.285862
CAPN2	-1.19195	0.00044791	0.011648
DES	-0.242023	0.500942	0.725251
CEBPB	-0.759189	0.254016	0.510014
PTPN2	0.775507	0.298959	0.55831
CTPS1	-1.26578	0.000522884	0.0125313
DDX5	-0.114175	0.598042	0.793225
PFKL	1.20208	0.395794	0.645908
LGALS3	2.8598	1.0381e-06	0.000134438
PSMC3	-0.104168	0.599359	0.794357
TCP1	-0.927998	0.010812	0.0813302
PTPN1	0.333675	0.309652	0.567625
ERCC2	0.032224	0.888682	0.948547
RPL35A	-0.226117	0.56108	0.769374
ARF4	-0.890378	0.00375962	0.0429458
RPL7	-0.551867	0.0758424	0.26223
EGR1	-0.64043	0.262264	0.522072
VCL	-0.555404	0.0857806	0.281093
SON	-0.104244	0.71371	0.865213
NELFE	0.608406	0.282859	0.541396
PGAM1	0.101657	0.82371	0.92217
RCC1	-0.665413	0.0598771	0.227653
SDC1	-0.115658	0.696677	0.855583
ATF1	-0.113151	0.87075	0.941661
ATF6	0.111724	0.800691	0.910991
LIG1	1.31451	0.120588	0.340225
XRCC1	-0.0806485	0.717397	0.866869
PAM	0.982359	0.272114	0.530661
CDH2	-0.145507	0.869452	0.941661
PLCG1	-0.0514645	0.902706	0.95568
NCL	1.16255	0.00095826	0.0187397
HK1	0.475058	0.407631	0.655185
POLR2C	-0.101807	0.616564	0.807713
POLR2E	-0.47095	0.0292444	0.150343
NDUFV2	0.612769	0.100142	0.306957
ERCC3	0.341481	0.0944107	0.296261
EIF2AK2	0.412517	0.206434	0.458336
TFE3	-0.0014584	0.993964	0.997023
SRM	2.06664	5.27199e-06	0.000486316
ORM2	1.95843	2.14939e-06	0.000238827
CSNK2A2	0.242744	0.243886	0.501636
RXRA	-1.03258	0.000415827	0.01115
NFKB1	0.320006	0.539264	0.755131
ATP2B1	0.536162	0.287056	0.54535
EIF2S2	0.862195	0.0145627	0.0980912
ANXA7	1.37023	0.0424258	0.188221
TBP	-0.167112	0.768352	0.895172
CCNA2	-0.910975	0.322439	0.577438
BTF3	-0.649194	0.237287	0.494042
RAB5A	0.0829361	0.731554	0.872911
RAB6A	0.442788	0.245533	0.502473
MSH3	0.0306591	0.909133	0.958541
NPR2	0.259619	0.582431	0.782678
PSMB1	-0.0666984	0.707878	0.863377
M6PR	0.0857858	0.888287	0.948547
LMNB1	0.110305	0.621084	0.810587
CAST	1.46836	0.00557479	0.0541852
IMPDH1	-2.99282	0.00184591	0.0278538
COL5A1	-0.270801	0.46054	0.694504
RASA1	0.999977	0.0541492	0.218471
PTMS	1.10709	0.00335854	0.0408346
CDK11B	-1.91405	0.00664341	0.0608233
GSTM3	0.0865494	0.881958	0.945653
ATP6V1B2	0.102222	0.95706	0.981348
ATP6V1C1	-1.83632	0.000322341	0.00928999
CSRP1	1.00877	0.0045753	0.0480013
FLNA	-0.0936681	0.67283	0.843219
NF1	0.428632	0.23865	0.495409
MAOA	-0.127254	0.521664	0.740853
ACO1	-0.820359	0.0265718	0.141822
VDAC1	0.195931	0.406424	0.654697
BGN	5.56299	7.48075e-08	2.15138e-05
SDHB	0.0360481	0.944705	0.97635
BCKDHB	-0.369848	0.591398	0.790512
TGM2	0.567296	0.144183	0.378984
BMP5	-0.281819	0.539353	0.755131
MMUT	-0.26983	0.166417	0.410974
OSBP	0.232187	0.384427	0.635953
PCMT1	-1.47656	0.00381043	0.0433237
FUT4	1.09354	0.00878837	0.0722123
FBL	-0.176846	0.515668	0.736087
GART	-1.0924	0.00160877	0.0254927
PAICS	1.24269	0.000507813	0.0124822
UBA1	-0.252157	0.426383	0.670286
FDXR	0.286849	0.160811	0.403802
HNRNPA2B1	0.151998	0.591566	0.790512
RFX1	-0.0157626	0.931173	0.968964
CALB2	-0.332103	0.208135	0.459815
PRKACB	0.24659	0.465836	0.698183
UQCRC2	-0.0122739	0.961313	0.983803
FECH	-0.0139533	0.970875	0.986733
FBLN1	2.04311	6.42728e-05	0.00290953
ITGA6	1.65039	0.0249947	0.137767
SFPQ	-0.225092	0.6149	0.805964
PPIB	0.226665	0.293334	0.552218
ME2	0.408838	0.192693	0.446023
WARS	0.166873	0.753668	0.887662
RPS3	-0.974343	0.0108689	0.0813671
JAK1	0.744635	0.112311	0.325868
PTPRG	-0.961926	0.249795	0.506112
SP100	0.33044	0.131742	0.358224
AHCY	-1.28267	0.000182773	0.00603769
CFL1	1.0523	0.028097	0.146602
EIF4B	-0.834481	0.0443241	0.192644
ATP2B4	0.668971	0.0896549	0.28686
CPT2	0.768749	0.0108873	0.0813671
DTYMK	-0.843887	0.00233972	0.0323553
RRM1	1.06145	0.0342915	0.164775
LAMA2	0.681121	0.117511	0.335972
ZBTB25	-0.290788	0.453555	0.690043
EEF1B2	0.130557	0.696681	0.855583
ATP5PB	0.284345	0.221523	0.474202
ACP1	1.15314	0.0227552	0.129781
ACAT1	0.367819	0.361882	0.618184
TNC	1.11209	0.000843485	0.0174737
MYL9	1.25496	0.00140623	0.0239372
CCNC	-0.507016	0.140843	0.372771
POLR2A	-0.742425	0.0658036	0.241165
CDK2	-0.426514	0.0553153	0.221126
APC	-0.701845	0.207416	0.459408
MCM3	0.493165	0.0164827	0.106031
NFYB	1.15612	0.0640208	0.23718
MPST	0.382413	0.613631	0.805738
LAMA1	0.396222	0.274299	0.532796
RPS12	-0.0744494	0.768458	0.895172
BRD2	-0.455592	0.0360158	0.169963
YY1	-0.120862	0.762	0.891888
DNAJB1	1.0408	0.0287976	0.149585
DNAJB2	-0.865052	0.0806202	0.272172
ATP5F1A	0.191508	0.417078	0.663336
PSMA1	-0.184181	0.515572	0.736087
PSMA2	-0.0414788	0.82595	0.923245
PSMA3	-0.324017	0.299995	0.559586
PSMA4	0.187436	0.51787	0.737939
ITGA3	0.0466561	0.829135	0.923775
MSN	-1.40763	0.00485786	0.0494793
DDX6	-0.618954	0.00929134	0.0747128
DNMT1	-0.298306	0.200802	0.453733
U2AF2	0.519209	0.0300873	0.152635
RPL13	-0.256158	0.381225	0.633733
S100A4	0.970221	0.000647259	0.0145158
MGAT1	-0.00344055	0.99173	0.995813
HMGB2	-0.137802	0.706826	0.862624
PTBP1	-0.0746201	0.849282	0.932595
TARS	0.54598	0.0327892	0.16095
VARS	1.04865	0.0117973	0.0850693
EEF1G	0.383724	0.0695797	0.249945
FKBP2	-0.497367	0.575059	0.779014
STOM	2.07326	0.0013882	0.0238976
YWHAQ	-0.631801	0.0888772	0.285869
MAPK3	-1.10251	0.0205767	0.121897
MARK3	-1.33989	0.000516967	0.0124822
RPL10	-1.05845	0.0204836	0.121897
COL8A1	-0.247709	0.445054	0.687044
RPA1	0.350488	0.325192	0.580666
APEX1	0.568091	0.0421285	0.187925
DCK	-0.305678	0.61021	0.803014
CAD	0.566971	0.0504841	0.209344
CALR	1.05412	0.0104326	0.0799451
MAP4	-0.549653	0.0853641	0.280394
CANX	-0.0453474	0.935938	0.97192
PSMB8	0.565412	0.434688	0.677027
PSMB9	-0.0568451	0.777001	0.899194
PSMA5	0.134022	0.502492	0.726301
PSMB4	-0.248292	0.451436	0.690043
PSMB6	-1.62807	0.0345953	0.165553
PSMB5	-0.0858084	0.711948	0.865041
ABCD3	0.357097	0.303027	0.563736
TMOD1	-0.867764	0.213081	0.464653
ITPRID2	0.365972	0.68335	0.847548
LOX	1.29405	0.00138426	0.0238976
NDUFS1	-0.0305473	0.887757	0.94848
POLD1	0.287832	0.597678	0.793225
TEAD1	0.000878004	0.996615	0.998657
SMARCA1	-0.799896	0.0249211	0.137767
MAPK1	-0.711952	0.0993888	0.305797
RXRB	-0.152745	0.393197	0.643471
ERCC5	-0.416735	0.520585	0.740104
RBL1	0.0525232	0.796005	0.908464
PTPRM	-0.264554	0.533267	0.750257
LAP3	1.38175	0.00153495	0.0250145
GTF2E1	0.16884	0.790622	0.906721
TPP2	0.228467	0.362537	0.618438
IMPA1	0.833074	0.362259	0.618395
CTGF	-0.932192	0.00195535	0.0287942
EPHA2	-0.149923	0.752672	0.88713
EPHB2	1.27441	0.461577	0.695209
MPG	-0.810485	0.00777008	0.0667545
ARID4A	0.286025	0.208466	0.459923
KDM5A	0.154388	0.481133	0.711296
TKT	-0.960692	0.0413125	0.184961
RBMS1	0.837664	0.0666097	0.243207
PML	0.237066	0.341881	0.59839
EEF1D	-0.2828	0.38387	0.635322
MARCKS	1.35284	0.0129452	0.0902843
GNA11	0.679526	0.0208838	0.123013
ALDH4A1	0.169055	0.678148	0.845827
ERP29	1.56477	0.0772056	0.264612
PRDX6	1.24899	0.000512611	0.0124822
BLVRB	-1.25351	0.0131689	0.0914455
PRDX5	2.50145	0.000822419	0.0173279
DDT	2.76974	6.59332e-06	0.000555772
PRDX3	0.435349	0.107133	0.31821
ATP5F1D	0.999881	0.30882	0.567339
RPL12	-0.663903	0.0450537	0.195324
ECHS1	0.699371	0.0656231	0.241165
CMPK1	-0.228136	0.635338	0.819353
PEBP1	1.88276	0.000421916	0.01115
PDIA3	0.6097	0.219894	0.472346
PPP2R1A	-0.34303	0.0694616	0.249704
PPP2R1B	-0.153744	0.887713	0.94848
CDC27	-0.0448265	0.832106	0.923953
PPIF	-0.228639	0.572854	0.777752
NKTR	0.653477	0.043012	0.189617
NMT1	0.404721	0.322722	0.577733
HLA-F	3.00079	6.50855e-08	2.12135e-05
HMOX2	0.357274	0.126053	0.349197
AXL	-0.792333	0.0165635	0.106133
LRPAP1	0.598736	0.236021	0.492492
TSPO	-0.665632	0.0676892	0.245765
ADSL	-1.43927	0.0274871	0.144358
PKLR	4.19037	0.00017063	0.0057969
CLIP1	0.491774	0.0314865	0.157038
SRI	-1.47278	0.000366405	0.0102363
SERPINB1	1.15901	0.0147956	0.0988457
ALDH1B1	1.18423	0.0177333	0.111289
POLR2B	-0.241125	0.191611	0.444396
SDHA	0.0674393	0.861737	0.938315
CORO1A	1.84114	8.84204e-05	0.00369236
GDI1	0.342414	0.346812	0.603403
MAPK4	0.468769	0.126688	0.35013
MAT2A	0.160432	0.68134	0.84717
SDC4	-0.016057	0.980487	0.990004
TIA1	-0.613026	0.403619	0.65276
HIVEP2	-0.535004	0.0358358	0.169277
DNAJA1	-0.146464	0.495074	0.721878
AKT2	-0.721196	0.0439073	0.192178
UQCRC1	-1.28355	0.0067868	0.0615597
HIBADH	0.0156556	0.964501	0.984386
ATIC	-1.16299	0.0023147	0.0323418
HNRNPH3	-0.203442	0.66894	0.840084
HNRNPH1	-1.15581	0.00234938	0.0323553
YWHAB	-0.500316	0.248152	0.504454
SFN	-0.633646	0.131318	0.358066
STIP1	-0.890992	0.00543472	0.0533541
S100A11	0.880152	0.117212	0.335312
L1CAM	-0.0843581	0.831273	0.923953
PRDX2	2.86374	0.00270117	0.0352161
ARRB2	1.16546	0.13767	0.36839
PYCR1	-0.349081	0.118894	0.338338
ELF1	-1.58443	0.000916034	0.0183545
GTF2H1	0.198872	0.548956	0.759156
RPL9	-0.114697	0.582033	0.782678
ACSL1	0.0833375	0.870074	0.941661
KIF5B	0.214	0.307445	0.566566
CSTF2	0.425571	0.158392	0.400307
DUT	0.483581	0.209394	0.461346
ABCC1	1.15247	0.0888167	0.285862
ABCD1	0.398741	0.709456	0.863749
MAN1A1	0.0635718	0.784674	0.903669
TTK	0.605964	0.427025	0.671078
MCM4	0.124143	0.543572	0.757776
MCM5	0.238106	0.251721	0.508012
MCM7	0.146934	0.446888	0.687921
SHMT2	0.0950859	0.589699	0.789009
HSPA1L	0.322669	0.63703	0.819634
HSPA4	0.603826	0.0111612	0.0821795
GPC1	-0.0893289	0.658097	0.834397
PFN2	1.07193	0.0703727	0.251566
CTNNA1	-0.334166	0.191055	0.444159
CTNNB1	-0.178888	0.490134	0.718736
PHB	0.764842	0.0586245	0.226608
SERPINB6	2.6608	0.00242297	0.0332749
NF2	-0.572753	0.0562728	0.222228
RDX	-0.57579	0.307432	0.566566
RPA3	-1.12137	0.0823394	0.275724
RFC4	0.0352342	0.883044	0.946547
RFC2	-0.324794	0.267146	0.527235
RFC1	-0.0880798	0.619928	0.810166
GTF2F1	0.677155	0.0333422	0.161877
SPR	-0.095544	0.806077	0.911502
KRT9	0.215645	0.815302	0.916536
FBN1	4.53707	1.92877e-07	4.28626e-05
IRS1	1.05675	0.117632	0.336121
AGL	0.632259	0.426194	0.670203
MYH9	0.71804	0.00485736	0.0494793
MYH10	0.334979	0.144475	0.379343
COPB2	-0.223253	0.383451	0.634915
ACTN2	1.06298	0.0830955	0.276784
SOAT1	-0.0609699	0.891553	0.950252
ADD1	0.0466005	0.802527	0.911318
ADD2	-1.28696	0.0201737	0.121166
BSG	0.183039	0.766959	0.894745
TIMP3	-0.432379	0.16811	0.413009
FUS	0.435112	0.194725	0.447151
NUP214	0.165346	0.454237	0.690536
DEK	0.662979	0.0431572	0.190086
MYH11	1.02117	0.247419	0.503383
KRT20	2.94016	0.00340068	0.0408346
KRT2	-0.482035	0.211569	0.462632
HMGCL	-0.222273	0.689513	0.850767
FLT4	0.34946	0.691745	0.85224
PSMC2	-0.0560771	0.784212	0.903609
ARL2	0.620485	0.0581352	0.225932
ARL3	1.84372	0.0288217	0.149585
MAP2K2	-1.98463	0.010205	0.0790686
ATP5F1C	0.259065	0.225645	0.479539
ATP6V1E1	0.537361	0.307772	0.566955
RPL4	-0.108948	0.557499	0.766052
NUDT1	1.52001	0.00558912	0.0542167
LONP1	0.121651	0.634433	0.819037
PGM1	-0.959947	0.0426355	0.188809
PPP1CC	0.125657	0.534802	0.751551
GNL1	0.278021	0.387707	0.63843
SERPINB5	2.20645	2.18969e-05	0.00139031
POLR2I	-1.33621	0.000498679	0.012439
DLST	0.764357	0.00499055	0.0504108
SRP14	0.465639	0.166314	0.410974
NUP62	0.5239	0.171985	0.418741
FDFT1	-1.26414	0.0170136	0.107606
ZEB1	0.6114	0.0357437	0.169005
TAGLN2	-0.0163295	0.944298	0.97635
TALDO1	0.296195	0.342094	0.59839
ETFB	0.469513	0.352676	0.609822
BRCA1	0.0983704	0.821485	0.920733
COIL	0.294174	0.193754	0.446878
GGCX	0.160576	0.606741	0.799988
ATP6V1A	-0.578591	0.0772348	0.264612
HSPA9	0.546386	0.0952527	0.297756
EIF4A3	-0.544671	0.0397855	0.180941
IGHMBP2	-0.832261	0.0940991	0.295851
RPS19	0.000968705	0.997275	0.999114
RPL3	-0.33544	0.111285	0.324873
COL18A1	2.30546	3.05619e-05	0.00166019
MPV17	-0.757271	0.0596951	0.227653
DDOST	0.101564	0.677369	0.845674
ANP32A	-1.74471	0.0047501	0.0487883
FEN1	0.32813	0.371445	0.627286
CUX1	-0.0217545	0.946051	0.976507
CAPG	-1.49492	0.00586679	0.0562407
CEACAM6	3.05485	6.20811e-07	0.00010466
TXLNA	0.0741725	0.856827	0.935809
CCT6A	0.364063	0.291836	0.550567
NNMT	-0.731448	0.0307072	0.154135
PSMB10	0.456831	0.201413	0.454621
PBX2	-0.674381	0.159842	0.402222
RPL13A	-0.486556	0.326161	0.581334
ARL1	1.65496	0.0493309	0.207198
MLH1	-0.800095	0.00654764	0.0602328
STAT3	-0.911795	0.0619887	0.232946
USP8	-1.4472	0.185684	0.436427
MDH1	-0.791247	0.0597175	0.227653
MDH2	0.201323	0.37939	0.631973
RFC5	-0.302353	0.101239	0.308543
RFC3	-0.373232	0.138465	0.369314
HADHA	-0.110645	0.684075	0.847548
EIF2S3	0.844864	0.451872	0.690043
CETN2	-0.54391	0.195781	0.44809
ETV6	-0.461054	0.468821	0.700298
EIF2D	-1.44644	0.00341442	0.0408346
MNDA	0.0767401	0.776754	0.899194
PRPH	-0.0406879	0.891868	0.950252
BUD31	-0.684429	0.248479	0.5047
NAA10	1.00938	0.00678178	0.0615597
PPP1R2	-1.59784	0.00130436	0.0231345
CSK	-0.535021	0.304256	0.564765
PNPLA4	-0.583457	0.700604	0.858668
GARS	-0.0536431	0.824673	0.922836
IARS	0.698023	0.00439206	0.0467262
PRKCI	0.213326	0.244051	0.501636
ACTR1B	0.699303	0.183664	0.432947
ECI1	1.109	0.0708688	0.252351
TMPO	-0.0151572	0.941135	0.974626
STAT1	0.608983	0.0723257	0.255492
MTREX	-0.154075	0.359613	0.616029
MTOR	0.32257	0.511743	0.732958
PI4KA	-0.207127	0.54922	0.759156
EPS15	-0.270095	0.491672	0.719696
RPS27	-1.2184	0.00750222	0.0653803
ABL2	-1.19298	0.0385048	0.17676
HELZ	-0.947146	0.0754387	0.261574
NCAPD3	-0.560242	0.0826589	0.276454
RBM34	-0.0373226	0.838067	0.926783
LRPPRC	0.214934	0.540126	0.75532
ACAA2	0.682993	0.0230311	0.130474
RPL35	-1.6669	0.000180054	0.00598831
PRCP	1.26308	0.178574	0.427755
ECE1	-0.0977813	0.869513	0.941661
SLC1A3	-0.840862	0.0750574	0.260865
SLC1A4	-0.247068	0.584709	0.783618
PAFAH1B1	-0.101692	0.717139	0.866869
MCAM	0.422612	0.243206	0.500857
MATR3	-0.185312	0.439691	0.682429
MSH2	0.010194	0.96613	0.984659
GRK6	0.34638	0.283498	0.541449
GPD2	-0.150455	0.525054	0.74384
SSR1	0.202574	0.755334	0.888768
MAGEA1	-0.617201	0.141933	0.374633
MAGEA4	0.804962	0.00357217	0.04174
MAGEA10	-0.515576	0.319352	0.575064
MAGEA11	-0.625526	0.0524356	0.213631
PTPN9	-0.214664	0.528387	0.747124
RANBP1	-0.441848	0.260937	0.520277
NAMPT	2.41182	0.000417959	0.01115
PSMC4	0.311817	0.206108	0.458028
TSFM	0.618135	0.10982	0.322723
PPIC	0.910636	0.0101148	0.0788985
VDAC2	0.159789	0.647653	0.827378
ACADSB	1.15878	0.0671411	0.24463
CBX5	-0.0882791	0.742093	0.880392
USP5	-0.112782	0.831681	0.923953
MKI67	-0.108763	0.698381	0.85681
RANGAP1	-0.593713	0.0302777	0.153238
RECQL	-0.26851	0.315905	0.57278
NOP2	0.0666143	0.773893	0.897909
CRKL	0.877972	0.230851	0.485703
MTIF2	0.488989	0.146113	0.381943
BAG6	0.341423	0.210025	0.462255
NSF	0.0220713	0.924079	0.966586
BRCC3	-0.489567	0.54676	0.758759
RPL27A	0.149537	0.795415	0.908271
RPL5	-1.80683	1.73605e-05	0.00113167
RPL21	-1.97019	4.0078e-06	0.00039988
RPL28	-2.36307	2.3079e-05	0.00141363
RPS9	-0.417057	0.0630301	0.235592
RPS5	-2.01079	0.0014142	0.0239372
MAP1B	-0.197115	0.40493	0.653871
GNPDA1	-0.404041	0.659675	0.83445
NEDD4	-0.202531	0.669997	0.84098
YAP1	-1.09732	0.000886998	0.0179939
UTRN	0.303808	0.42455	0.668908
IQGAP1	-0.433754	0.0526495	0.213968
GYG1	-1.32674	0.00310845	0.0386698
STT3A	0.0806266	0.771553	0.896709
CAPZA2	0.516553	0.104743	0.313598
CAPZB	-0.330754	0.373958	0.630007
QARS	0.253924	0.176201	0.423941
RPL29	-1.3107	0.00275785	0.0358024
UQCRFS1	0.380816	0.327865	0.583251
ATP5PO	0.502202	0.214879	0.466475
LIMS1	0.652836	0.0322385	0.15969
PREP	-1.12533	0.213319	0.464964
RFX3	0.0656261	0.753347	0.887497
RFX5	-0.185438	0.873492	0.94214
PIP4K2A	0.448739	0.289861	0.548638
ARCN1	0.183534	0.66803	0.839762
GCLM	0.382844	0.536728	0.753392
PSMD8	0.216929	0.282813	0.541396
PRRC2A	-0.180915	0.793038	0.907576
GSS	-0.801806	0.0157344	0.102568
CCT5	-0.0574367	0.789858	0.90627
PTDSS1	-1.52785	0.0250917	0.137873
NES	0.379962	0.117132	0.33528
CSNK1A1	-1.32246	0.00574159	0.0554756
CSNK1D	-0.245179	0.221923	0.474619
IDH2	1.7569	0.00104347	0.0200847
PITPNB	0.623346	0.0116652	0.0844046
CD97	-0.377515	0.576636	0.780502
POLD2	0.559223	0.0547836	0.219899
MARCKSL1	-1.21519	0.0633846	0.236439
NR2C2	-0.111014	0.594462	0.791315
MAPKAPK2	-0.140004	0.850523	0.932642
ALDH9A1	0.674705	0.00654331	0.0602328
RPL34	-1.21807	0.000544828	0.0129935
LMAN1	0.506268	0.0319507	0.158707
NASP	-1.6511	0.000723994	0.015662
FASN	-1.00563	0.00166521	0.0256914
CDK8	-0.655298	0.0454155	0.196049
CCT3	0.194439	0.347461	0.604103
MRPL19	0.225137	0.237029	0.494042
TUFM	0.0686466	0.767113	0.894745
AMPH	0.20142	0.44811	0.688571
ALDH7A1	-0.155756	0.487731	0.71656
CDC34	-0.99377	0.103724	0.312636
GLUD2	-0.290537	0.53702	0.753505
CENPF	-0.420486	0.164341	0.409303
SRP9	-0.834901	0.0138927	0.0948626
PCYT1A	0.41493	0.686612	0.84919
AARS	-1.46192	0.00265713	0.0348276
CARS	-0.511329	0.0579655	0.225846
HARS2	0.75117	0.075231	0.261225
SARS	0.709037	0.0060285	0.0571825
MAN2A2	-0.215827	0.368906	0.624725
PRIM1	0.164569	0.68454	0.847699
PRIM2	-0.724685	0.0517423	0.211943
CSNK1E	-0.893852	0.0641265	0.23718
CTCF	-0.620528	0.0809098	0.272486
PSMB3	-0.437282	0.0671815	0.24463
PSMB2	-0.235131	0.38069	0.63317
MCM2	-0.334218	0.159935	0.402222
ACADVL	-0.253497	0.413219	0.661627
YLPM1	0.0453571	0.900046	0.954931
TMED10	0.195879	0.494609	0.721833
RBM25	0.106605	0.612804	0.805178
NUMB	-0.762382	0.246282	0.502895
CLK1	-1.22122	0.054368	0.218679
CLK2	0.511314	0.0595411	0.227653
CLK3	-1.03345	0.0762711	0.263146
EIF2B2	0.350141	0.282935	0.541396
HINT1	-1.00233	0.0102618	0.0792571
NUP153	0.0561872	0.924312	0.966623
RANBP2	-0.211353	0.356522	0.612767
NDUFV1	-0.159404	0.46144	0.695209
GSK3B	0.759465	0.0282333	0.147123
STK19	0.279638	0.582605	0.782678
TAF6	0.291743	0.15668	0.397697
NT5C2	-0.607881	0.636574	0.819602
GMPS	-0.501584	0.12639	0.349502
LIG3	0.0480966	0.774963	0.898457
LIG4	2.09698	0.00817062	0.0689916
MRE11	0.137505	0.423987	0.668715
IDH3A	0.735006	0.190011	0.442785
MMP14	-1.34146	0.022336	0.129385
PPOX	0.60034	0.0481045	0.204561
GDI2	2.02567	0.000598129	0.0137936
EMD	-0.193643	0.562399	0.770397
SLC26A2	0.0499806	0.917581	0.962465
SERPINB8	0.909828	0.0755477	0.261767
SERPINH1	0.598658	0.059642	0.227653
PDLIM4	-0.489371	0.472378	0.702389
PEX5	-0.378006	0.771804	0.896709
VASP	0.169838	0.462239	0.695628
DNM2	0.37047	0.34066	0.597592
METAP2	-0.17194	0.602298	0.796284
CDK7	0.243977	0.269821	0.529446
KNTC1	-1.14953	0.0356254	0.168608
CDK9	0.421637	0.0769921	0.26415
BCAM	0.574199	0.187217	0.438423
PPT1	1.18974	0.00761814	0.0660723
RPL14	0.28567	0.171164	0.417992
CCT8	-0.561102	0.010822	0.0813302
CCT4	0.144212	0.434329	0.677027
ANXA11	1.03589	0.00608834	0.0573467
PAPOLA	0.310312	0.247333	0.503383
FXR1	-0.391048	0.125105	0.347917
FXR2	-0.299599	0.176621	0.424742
RAB5C	-0.287648	0.203728	0.456587
RAB7A	0.506513	0.0200684	0.12083
RAB13	0.46969	0.183284	0.43247
RAB27A	0.0993711	0.948905	0.977496
DAP	-0.750667	0.134922	0.362835
DAP3	0.30877	0.103539	0.312469
DUSP3	1.11113	0.0220834	0.128476
SMARCA2	0.0641785	0.719808	0.867911
SMARCA4	-0.0823479	0.66413	0.837269
GALK1	2.22747	0.000323137	0.00928999
SSR4	-0.334824	0.175241	0.42267
BCAP31	-0.283856	0.440657	0.682632
TPMT	-0.505464	0.145035	0.380397
BRCA2	-2.52266	3.99345e-07	6.97284e-05
MECP2	0.0572642	0.858148	0.935809
HCFC1	-0.826455	0.00609947	0.0573467
IRAK1	-0.229934	0.406741	0.654777
ALDH3A2	0.0734659	0.848588	0.932093
ALDH5A1	0.63773	0.341118	0.59818
HSD17B4	-0.243917	0.184098	0.433553
PSMD7	-0.29466	0.208296	0.459846
SUOX	1.71581	0.0113778	0.0831086
USP11	-0.424788	0.410399	0.658282
CLCN3	-1.92633	3.46679e-06	0.00036062
VAMP7	0.178783	0.494047	0.72166
AFF1	0.168928	0.385321	0.636862
NR0B1	-0.099892	0.813784	0.915671
HDGF	0.0345155	0.896506	0.952362
LUM	2.06741	4.27018e-05	0.00215078
CNN1	1.42103	0.0015203	0.0248586
CCNH	0.21456	0.535798	0.752302
MNAT1	-0.666213	0.25064	0.507054
NDUFA8	0.0235168	0.95457	0.980137
HNRNPA3	0.166635	0.561386	0.769374
PGD	-0.496372	0.151397	0.389773
HNRNPM	-0.666817	0.162577	0.406358
KPNA2	0.108665	0.609078	0.802205
KPNA1	1.27686	0.0966578	0.300994
NCBP2	0.679347	0.0541464	0.218471
RAP1GDS1	-1.3943	0.0404459	0.182518
DGKE	0.0703061	0.831726	0.923953
POLR2H	0.123309	0.618043	0.808783
POLR2J	0.205317	0.640445	0.821767
ARHGDIA	1.55442	0.0270362	0.143068
ARHGDIB	2.72511	5.24655e-06	0.000486316
AGFG1	-0.219426	0.678742	0.845858
HNRNPF	-0.114854	0.878098	0.943258
STAT2	-1.82891	0.00352092	0.0416034
MSH6	0.341177	0.100757	0.307683
KIF11	0.262692	0.449118	0.68875
ZNF131	-0.260882	0.197856	0.451341
ZNF142	-0.51519	0.0809264	0.272486
ZNF143	-1.54121	0.0244627	0.136217
RBM5	0.149373	0.408504	0.655887
RIDA	0.0839807	0.825441	0.923245
SMS	-0.471252	0.233879	0.489472
MRPL12	0.6599	0.02463	0.136482
NDST1	-0.675052	0.123589	0.344878
THOP1	-2.2602	0.033014	0.161406
CAPZA1	0.231928	0.304539	0.564765
HMGA2	0.74609	0.438591	0.68097
CRIP2	1.20375	0.00110836	0.021003
NUP98	0.375824	0.2472	0.503383
BLVRA	-1.22126	0.0114633	0.0835231
SLC25A1	0.0770171	0.779593	0.900834
PPP5C	1.55037	0.000114368	0.00444205
PLK1	-0.395591	0.0718034	0.254039
ACLY	-0.025867	0.917264	0.962465
METAP1	-0.154886	0.672211	0.842677
SUCLG1	0.357277	0.432478	0.675241
MVD	-0.673901	0.277874	0.535696
COPB1	0.357343	0.230143	0.485703
COPA	0.258325	0.158666	0.400307
CTSC	0.834158	0.00130602	0.0231345
CLTCL1	-1.121	0.0067272	0.0613606
AP2S1	0.26818	0.379033	0.631973
SMTN	-0.777399	0.0120053	0.0860614
SLC16A1	-0.0225371	0.968048	0.985381
IST1	-0.557836	0.058819	0.226608
SEC24C	0.128547	0.498383	0.724099
SUB1	-0.69341	0.243107	0.500857
POLG	0.193889	0.273565	0.532239
CLNS1A	1.71703	0.00470158	0.0486756
BLM	0.136472	0.47524	0.705786
RARS	-0.369233	0.207457	0.459408
HIRA	0.269626	0.19746	0.451323
TERF1	-0.240741	0.230341	0.485703
PMS1	-1.16876	0.107559	0.319138
PMS2	-0.67416	0.0189788	0.116275
YARS	0.136677	0.733543	0.874066
USP14	2.15195	0.0012351	0.0226158
PRKAG1	0.0119158	0.960345	0.983372
HSPA2	0.912099	0.0956168	0.298512
ATP1B3	1.88122	0.0362214	0.170604
RAD23A	-0.0155796	0.977097	0.988222
RAD23B	-0.427343	0.0497527	0.207721
AK2	-0.325137	0.312792	0.57035
ALDH18A1	-0.202072	0.279264	0.537738
NAPA	0.21522	0.220387	0.472834
MFAP2	1.05384	0.0282571	0.147123
EIF5	0.761521	0.00413495	0.0451423
SLC12A2	1.28148	0.0053044	0.0526029
PSMD4	-0.17679	0.467881	0.700174
CSE1L	0.367009	0.11439	0.329944
TMBIM6	1.47831	0.0542751	0.218679
VCP	-0.321087	0.214336	0.466475
MFAP1	0.226796	0.45514	0.691263
HADHB	0.217282	0.24644	0.502895
MANF	1.00031	0.14843	0.385177
AFDN	-0.000183421	0.99917	0.999626
MLLT10	-0.661699	0.341961	0.59839
ELL	-0.428933	0.200989	0.453873
BRPF1	0.230061	0.237332	0.494042
NAP1L1	1.30466	0.0146112	0.0982414
ADK	-1.41522	0.0712246	0.253245
ADAR	-0.0949843	0.601672	0.796284
LAMB2	-0.988122	0.200546	0.453711
TPD52	1.97123	1.02754e-05	0.000749796
PKNOX1	0.756547	0.0766686	0.26341
SEC13	0.007987	0.975456	0.987985
SNU13	0.473518	0.235736	0.492107
NPEPPS	0.234629	0.320127	0.575193
HNRNPH2	-2.67865	0.00551258	0.0536872
OXCT1	1.09518	0.0190967	0.116705
EIF3B	-0.191771	0.326969	0.581926
BID	0.224319	0.415107	0.662397
ATP5MF	0.525058	0.0329678	0.161341
RRP1	-0.183773	0.484779	0.713451
MARS	-0.231446	0.509192	0.731096
POLE2	0.0448703	0.874016	0.94214
MP68	-0.673084	0.244097	0.501636
ATP5ME	0.59166	0.0454011	0.196049
EIF6	0.643525	0.0999592	0.30678
CTBP2	-0.0711271	0.690755	0.85165
NDUFA6	0.241809	0.741892	0.880366
PEX3	0.156574	0.493665	0.72166
HSD17B7	0.189543	0.681968	0.847548
BCAR1	-0.191678	0.834835	0.925302
TMEM33	0.0505372	0.91222	0.960386
GEMIN4	0.116303	0.680285	0.846503
CORO7	-1.57951	0.0313712	0.156933
NUP107	0.192459	0.507007	0.728832
EEFSEC	-0.508807	0.198541	0.451341
ANTXR2	-0.482317	0.473272	0.703505
ADAMTS12	-1.75626	0.0116104	0.0844046
MTPN	1.85793	0.00266966	0.0348984
YBEY	0.0934798	0.80108	0.910991
ZNF445	-1.52597	0.0272374	0.143805
ARPC4	-0.453113	0.344564	0.600989
ANAPC15	0.0990651	0.876813	0.942866
SEC61G	0.163317	0.626207	0.814344
TPI1	-1.03241	0.00162164	0.0254927
EIF3E	-0.124398	0.523229	0.742544
SEC61B	0.208461	0.671579	0.8422
PPP4C	-0.141127	0.437834	0.68041
ROMO1	-0.588068	0.264012	0.523519
MYL6	1.02388	0.00438436	0.0467262
ACTB	0.404761	0.351065	0.607775
EIF4A1	-0.186611	0.355439	0.612346
RPS20	-0.455129	0.0611424	0.230652
PRPS1	-0.319452	0.649596	0.82839
PSMA6	-0.221104	0.376335	0.630925
S100A10	0.693952	0.0568532	0.223797
CDC42	0.580457	0.0741434	0.25929
DSTN	0.271384	0.286623	0.544829
RAB8A	0.27297	0.593761	0.791196
SPCS3	-1.43018	0.0101481	0.0788985
SRP54	0.172381	0.495605	0.722185
RAB4B	1.35553	0.000212673	0.00675167
RAB2A	0.397603	0.119128	0.338614
RAB10	0.339342	0.452794	0.690043
UBE2M	-1.14039	0.00249754	0.033918
UBE2K	2.45666	0.00793945	0.0674681
UBE2N	-0.20763	0.744557	0.88203
RAB14	0.81308	0.00710524	0.0630445
ACTR3	-0.0136291	0.948479	0.977264
ACTR2	0.360408	0.108568	0.320524
ACTR1A	0.86626	0.122758	0.343539
TMEM258	-1.04224	0.0548481	0.219977
COPS2	0.655373	0.194811	0.447151
ABCE1	-0.931869	0.0204756	0.121897
RAP2B	0.145377	0.668868	0.840084
MAX	0.387507	0.498268	0.724099
RPS3A	0.463114	0.269834	0.529446
PSME3	0.431484	0.378951	0.631973
RPL15	-1.12851	0.0182543	0.113481
MAGOH	-1.07732	0.00575826	0.0555269
RPL27	-1.27785	0.000796155	0.0169235
ATP6V0D1	0.0871737	0.84488	0.929774
RPL37A	-2.82322	0.000825815	0.0173279
HSPE1	-0.045303	0.887449	0.94848
SEC61A1	-0.154571	0.660674	0.835066
LYZ	1.68109	0.000126908	0.00475366
VBP1	-0.997892	0.00882446	0.0723872
STXBP1	-0.163984	0.630512	0.817442
DAD1	0.300464	0.195862	0.44809
TGFB2	-0.0267057	0.92108	0.964274
COPZ1	0.496542	0.1916	0.444396
UFM1	1.11135	0.0116885	0.0844091
DCAF7	0.337469	0.38214	0.634175
WDR5	0.0298181	0.935529	0.971702
AP1S1	-0.407981	0.2304	0.485703
NUTF2	-1.49126	0.00132287	0.0232645
HNRNPK	-0.0995437	0.677954	0.845827
YWHAG	0.535054	0.127885	0.352415
USP46	0.58047	0.0387725	0.177656
TIMM10	0.261495	0.74106	0.879593
RPS7	-0.236717	0.469609	0.700298
PPP1CA	0.228287	0.267307	0.527235
PPP1CB	0.301805	0.311266	0.569529
PSMC1	-0.0197053	0.938371	0.972903
PSMC5	0.0356628	0.857708	0.935809
RPS8	-0.164539	0.379054	0.631973
RPS15A	-1.33813	0.00790759	0.0674681
RPS16	-0.667273	0.0419666	0.187374
YWHAE	-0.271126	0.207358	0.459408
RPS14	0.32845	0.319841	0.575064
RPS23	-0.160979	0.491554	0.719696
RPS18	-1.28037	0.000676125	0.0148232
RPS29	-3.05008	2.01301e-05	0.00129495
RPS13	0.603905	0.161496	0.404691
RPS11	-0.914704	0.00127795	0.0228861
SNRPE	-0.310955	0.228204	0.482774
SNRPF	-0.0977634	0.623978	0.812634
LSM3	0.345781	0.315972	0.57278
LSM6	-0.304903	0.458956	0.693058
SNRPD1	0.0072712	0.978588	0.989109
SNRPD2	0.0785736	0.829976	0.923775
SNRPD3	0.220476	0.407567	0.655185
TMSB4X	0.0727374	0.829891	0.923775
ARF6	0.106756	0.778902	0.900467
PSMC6	-0.112135	0.556294	0.765487
SELENOT	-0.001865	0.994609	0.997261
RPL7A	-0.330566	0.0831654	0.276784
POLR2G	-0.198706	0.356266	0.612657
ETF1	0.140442	0.539224	0.755131
YPEL5	-0.374518	0.205496	0.4575
RPS4X	0.12024	0.716842	0.866842
PPP2CB	0.000452163	0.998786	0.999626
RPL23A	0.789969	0.0267369	0.142198
RPS6	-0.880984	0.0123776	0.0877371
HIST1H4A	0.548021	0.0871816	0.283775
RAB1A	0.273935	0.499201	0.724832
RAN	-0.310052	0.139504	0.370068
RPL23	-0.579951	0.149874	0.387248
RAP1A	0.136487	0.791407	0.906982
RPS15	-1.818	0.000215773	0.00680589
RPS24	-0.54145	0.0603323	0.228967
RPS25	-0.295836	0.361865	0.618184
RPS26	-0.391063	0.124807	0.347285
RPS28	0.350098	0.597434	0.793225
GNB1	0.925446	0.11184	0.325434
POLR2L	-0.143866	0.719663	0.867911
RBX1	-0.512825	0.040972	0.184111
GNB2	0.537464	0.0678603	0.245937
RPL30	-0.478971	0.125969	0.349197
RPL39	-1.53581	0.00398826	0.0445173
RPL31	1.16697	0.00322036	0.0396582
RPL10A	-0.383551	0.208569	0.459944
RPL32	-0.979995	0.0112674	0.0827536
RPL11	-0.0254097	0.901413	0.955148
RPL8	0.0947538	0.872546	0.94214
PPIA	0.854162	0.00545154	0.0534119
FKBP1A	1.67657	8.31665e-06	0.000645399
GRB2	0.230726	0.796044	0.908464
TRA2B	-0.502556	0.545792	0.758493
RAC1	-0.993607	0.0726213	0.255928
AP2B1	-0.374815	0.157686	0.399445
GNAI1	0.22989	0.586286	0.785087
YWHAZ	0.474068	0.0962228	0.29983
PPP2R2A	-0.618557	0.00657135	0.0602764
SUMO1	-1.46082	0.000104122	0.00417257
DYNLT1	-0.32205	0.40205	0.651754
RPL38	-0.76612	0.011273	0.0827536
SKP1	0.0590223	0.86223	0.938433
RPS21	-0.595253	0.103266	0.312005
EIF5A	-0.487343	0.354771	0.611807
RACK1	-1.95793	0.000587286	0.01371
ACTG1	-0.106109	0.801462	0.910991
SUPT4H1	0.0511521	0.910196	0.959341
UBE2I	0.151024	0.580893	0.782053
TMSB10	2.58131	2.4661e-05	0.00143694
YBX1	-0.591954	0.256396	0.513317
SEC11A	0.318273	0.394235	0.64462
CSNK2B	0.287549	0.181172	0.429257
TPM4	1.02862	0.0253565	0.137873
UBE2L3	-0.536491	0.36042	0.616882
EEF1A1	0.177188	0.649801	0.82839
TUBA4A	0.427291	0.104793	0.313598
TUBB4B	0.0733535	0.814218	0.915737
CSNK2A1	2.28953	0.000426027	0.0111981
PAFAH1B2	1.38362	0.00277805	0.0359309
HBB	6.82984	1.49879e-07	3.66379e-05
NOMO3	-2.14171	0.0560459	0.222049
HBA1	8.58468	1.36441e-10	2.22353e-07
CXADR	0.966352	0.0519648	0.212416
FAM193A	0.428058	0.101089	0.308505
NOP14	-0.936727	0.0113192	0.082968
SIRPA	-0.284402	0.402069	0.651754
PSPH	-1.22859	0.0107787	0.0813229
RBM6	-0.0217513	0.927274	0.967672
EIF4G2	0.243916	0.314077	0.571251
RPP38	-0.494288	0.204432	0.456587
RPP30	0.029001	0.878532	0.943349
GTF2I	-0.182535	0.450654	0.689808
PIP4K2B	-0.429459	0.371941	0.62769
CNTNAP1	-0.753932	0.114816	0.330392
SRPK2	-0.768955	0.0168702	0.107394
PHC1	0.368792	0.12936	0.354968
CCT2	-0.32369	0.0779449	0.265999
SLC35A2	0.176793	0.538097	0.754447
PRAME	-1.90762	0.0549999	0.220335
RAE1	0.226597	0.458643	0.693058
GSTO1	0.777557	0.134481	0.362048
ST5	-0.0822178	0.694118	0.853507
PRKDC	-0.0353303	0.891316	0.950206
ADAM17	0.0686665	0.850614	0.932642
ARG2	2.19137	0.120184	0.340222
NTHL1	-1.15492	0.253244	0.508882
MAP1A	-0.627852	0.00769719	0.0663696
ADARB1	-0.089003	0.660401	0.835066
LCN2	0.503151	0.150094	0.387248
ABAT	-0.217941	0.704248	0.860552
MRPS22	0.192085	0.380615	0.63317
MRPS25	0.86843	0.0377391	0.174589
MRPS10	0.737141	0.00684302	0.0617261
MRPS35	0.594885	0.0495248	0.207478
MRPS5	-0.0874376	0.870752	0.941661
MRPS36	1.13368	0.0152875	0.100865
MRPS11	1.78343	0.0694185	0.249704
MRPS15	0.39255	0.61209	0.804655
MRPS21	0.489304	0.395072	0.645342
MRPS34	-0.0294013	0.97023	0.986733
MRPS9	0.230649	0.234324	0.489815
HMGN5	0.186449	0.578831	0.78131
LACTB	1.87563	0.00642857	0.0595252
RPL24	0.804839	0.00423701	0.0460735
TXNL4A	-0.0621958	0.762558	0.892114
SMAD3	1.16055	0.0643389	0.237335
ARF5	-0.495948	0.264677	0.524314
ERH	0.706135	0.206055	0.458028
RHOG	-1.09265	0.0225482	0.129576
RPL19	-1.8047	0.00114927	0.0214457
SRSF3	0.368854	0.453581	0.690043
H3F3A	-1.78318	0.037364	0.173809
FOXK1	-0.155631	0.515493	0.736087
CCZ1B	0.23846	0.649177	0.82839
DAB2	-1.24725	0.070489	0.251732
HSPG2	0.605121	0.0138507	0.0947079
RBM10	0.202158	0.524304	0.743077
RBM3	-0.203228	0.565809	0.772076
CYCS	1.31928	7.03694e-05	0.00307175
MPP1	0.0688241	0.858446	0.935809
TFAM	0.187868	0.548742	0.75914
PITPNA	0.500312	0.353963	0.610861
SLC25A3	0.271191	0.469683	0.700298
HDLBP	-1.3006	0.000487117	0.012439
GTF2B	0.103449	0.849768	0.932595
CDK6	-0.738898	0.021752	0.126904
CDK5	0.164669	0.776843	0.899194
CDK17	0.939782	0.0798393	0.270502
PURA	-0.737001	0.0232573	0.131299
CLTC	-0.260666	0.230757	0.485703
HSF1	-0.337828	0.448156	0.688571
NFKB2	-0.434218	0.330708	0.586232
FKBP3	-1.10467	0.00339338	0.0408346
REEP5	1.1996	0.000227565	0.00710825
SORD	-0.44475	0.337433	0.593421
HNRNPU	0.309275	0.623556	0.812301
SPTBN1	0.117232	0.503558	0.726866
TIAL1	-0.668208	0.018754	0.115331
SRSF2	0.496131	0.0228729	0.129781
FOXK2	0.0684043	0.791131	0.906973
RUNX1	-0.13872	0.573844	0.778447
AMPD2	-1.23088	0.000515355	0.0124822
FABP5	-0.729141	0.0324514	0.159986
CAP1	1.94849	0.000517241	0.0124822
HMGCS1	-0.892344	0.0334766	0.16194
IFITM3	-0.085042	0.811587	0.914315
IL1RL1	0.626051	0.153993	0.394587
SLC7A5	0.25297	0.615668	0.806755
TFAP4	0.0403046	0.885318	0.948153
EXOSC10	-0.265445	0.174309	0.42167
OTUD4	-0.56137	0.091631	0.290521
PFKP	0.249343	0.545555	0.758379
XPC	-0.026184	0.90383	0.956456
EWSR1	0.0180725	0.960569	0.983372
OCRL	0.0593826	0.935294	0.971664
PLCB3	0.265226	0.612818	0.805178
ROR1	-0.0652392	0.886358	0.948228
ROR2	0.856608	0.452221	0.690043
TAGLN	-0.123065	0.705324	0.861436
AKAP17A	-0.181111	0.547843	0.758954
MEF2A	0.238919	0.452543	0.690043
SP2	-0.310626	0.653653	0.831351
DHODH	0.854578	0.272957	0.53188
OGDH	0.0492708	0.880363	0.944502
CENPE	-0.947664	0.0972392	0.302035
KIF23	0.266892	0.305514	0.565082
ALDH6A1	1.05582	0.0130192	0.0906705
SP3	0.132661	0.64074	0.821767
HIST1H1A	0.581451	0.277584	0.535696
RPL18A	-0.498296	0.0443273	0.192644
FKBP4	-1.77733	0.000172317	0.00581007
PLOD1	0.51917	0.0514301	0.211394
MUC2	3.92644	0.00732125	0.0643769
NUCB1	-1.08619	0.0328601	0.161136
RPL6	-0.242306	0.472282	0.702389
TOP2B	0.330339	0.280561	0.538937
AKAP12	-2.22274	9.25216e-05	0.00380116
SLC25A11	0.502583	0.157857	0.39967
DST	0.110926	0.684052	0.847548
MLLT1	0.044668	0.892144	0.950252
GNA12	-0.460505	0.277798	0.535696
CAV1	0.000382218	0.999409	0.999626
KMT2A	0.0384674	0.831834	0.923953
CENPC	-0.0591357	0.853112	0.934936
LMNB2	0.112252	0.646533	0.826379
TAP1	-1.09853	0.014541	0.0980912
CEBPZ	0.253648	0.179245	0.428458
RELA	-2.20478	7.40937e-06	0.000593843
UBXN1	-0.710071	0.155261	0.395144
GBE1	-0.183518	0.591736	0.790512
EIF4G1	0.0850646	0.619848	0.810166
KRT17	0.139828	0.5928	0.790777
NOTCH2	0.159659	0.545045	0.758379
TLE3	-0.364239	0.319789	0.575064
GLO1	0.441389	0.141471	0.374068
SSBP1	-0.0541416	0.781147	0.902005
YWHAH	0.210954	0.596386	0.793068
PLP2	0.606558	0.208337	0.459846
CSTF1	-0.511809	0.0910444	0.289978
UBE3A	-1.24029	0.122133	0.342183
DNM1	0.409929	0.0941592	0.295851
PTPN12	-0.154667	0.807745	0.912136
SRSF11	0.170411	0.692019	0.85224
EEF1A2	0.498254	0.104414	0.313371
PRKCD	-0.287376	0.696462	0.855583
CALD1	0.533643	0.270891	0.529755
CTDSPL2	0.395931	0.194027	0.446878
PTPN11	-0.621612	0.00900682	0.0733906
KDSR	0.143283	0.765014	0.893902
PPP2R3A	-1.40854	0.00214014	0.030774
PPAT	-3.40368	0.00258344	0.0346039
GFPT1	-0.0168548	0.973813	0.987008
EXOSC9	-0.0809984	0.679568	0.846043
PSME1	0.567977	0.430519	0.674833
RBPJ	-0.218305	0.503339	0.726764
GABPA	-0.565315	0.0780502	0.2661
GABPB1	-1.55418	0.000489234	0.012439
RING1	-0.497644	0.109833	0.322723
FMR1	-0.159559	0.456227	0.691412
PRDX1	0.211008	0.556305	0.765487
RPL18	-0.746619	0.00157775	0.0253738
C1QBP	-0.841868	0.00462355	0.0483003
CKAP4	0.267631	0.435615	0.678255
COL16A1	0.0921156	0.805877	0.911502
TJP1	0.103844	0.527067	0.746043
KHDRBS1	0.137101	0.544668	0.758379
BAX	-1.54479	0.00633756	0.0589693
POLE	-0.254632	0.419106	0.664747
LRP1	0.412204	0.154448	0.394705
SRSF1	0.739225	0.0844484	0.278965
ARHGAP1	-0.844225	0.313369	0.570387
SRSF4	-0.502698	0.251362	0.507814
DHX9	-0.105125	0.564461	0.770852
CRYZ	-0.282681	0.662886	0.83678
GOLGA3	-2.17082	0.000133336	0.00486478
GOLGA2	-0.0601044	0.802115	0.911139
LGALS3BP	0.859122	0.00314274	0.0388983
EHHADH	0.230066	0.430835	0.674915
PPID	2.34768	0.000354285	0.0100121
ADCY1	-0.537955	0.0495856	0.207539
SSRP1	0.583748	0.0908701	0.289838
CAMSAP2	-0.537602	0.245738	0.502684
SLFN5	-0.621624	0.181732	0.429722
ACSM1	-1.00521	0.00403149	0.0447658
VAC14	-1.62217	0.0988679	0.304998
NSUN2	0.239205	0.244812	0.502327
DMWD	0.68371	0.0514468	0.211394
RBBP4	0.338789	0.212586	0.463989
NCBP1	-0.128527	0.542131	0.756631
MGAT5	-0.265948	0.50522	0.727976
EP300	-0.543852	0.0221394	0.12855
AHNAK	-0.408305	0.389347	0.640294
FCHO2	-0.615877	0.524342	0.743077
HSPA14	0.439442	0.0833172	0.276803
CGNL1	-0.63839	0.238771	0.495409
LAMTOR4	0.219931	0.500197	0.725111
NEXN	0.146628	0.665375	0.838035
MGAT2	0.21529	0.513821	0.734943
GALNT2	-0.519602	0.110577	0.323525
GALNT1	1.00844	0.0397123	0.180776
AP1B1	0.250764	0.210853	0.462255
CPSF1	-0.150215	0.479859	0.709844
PMPCA	0.575634	0.0737203	0.258365
SCRN1	-1.60413	0.0187201	0.115267
WASHC5	-0.862828	0.00186146	0.0279162
NUP160	0.105564	0.769269	0.895666
SREBF2	0.524954	0.225367	0.479468
TBL3	0.369338	0.109791	0.322723
GTF3C1	-0.26058	0.246234	0.502895
[truncated: 2,890 more rows]

## Sheet: X1hSORB30minvsCFR6
	1hSORB30minREL_FR6_vs_CTRL_FR6_logFC	1hSORB30minREL_FR6_vs_CTRL_FR6_pval	BH_pvalue
ALG9	0.0260142	0.920685	0.970169
ARHGEF18	-2.12024	0.000164332	0.00636029
TMED7-TICAM2	0.991866	0.026929	0.164291
ZFP91-CNTF	-0.810988	0.0163257	0.120586
RPL17-C18orf32	0.453252	0.279877	0.572292
PPAN-P2RY11	0.084731	0.833782	0.933903
LOC102724159	-0.0257934	0.934447	0.973692
IGKV3D-20	2.54764	1.31742e-05	0.00111819
POLR3GL	0.102668	0.804783	0.919207
HNRNPCL4	0.810475	0.0152126	0.115358
CENPVL1	2.635	6.44567e-05	0.00338958
ATP6AP2	-0.681441	0.145036	0.41227
RRM2	1.27446	0.0577605	0.251753
TJP2	-0.347182	0.189558	0.476432
LRRC57	0.927976	0.0631591	0.264329
UBA6	-0.378495	0.190791	0.478015
ESYT2	0.475896	0.181582	0.465549
MED19	-0.295494	0.253841	0.552444
SHTN1	1.05043	0.126758	0.381492
ILVBL	0.336085	0.434907	0.70539
PLEKHG3	-0.304185	0.389964	0.6695
ELOVL7	0.908172	0.0364719	0.195234
SH3PXD2B	0.474408	0.283697	0.57645
NBAS	0.454139	0.256957	0.556472
VWA8	0.48649	0.703238	0.8697
SBNO1	0.721836	0.086866	0.318377
GTPBP10	0.540685	0.244722	0.544102
WDR91	0.0838097	0.767721	0.905621
RAB19	-0.530907	0.099396	0.342083
LCHN	-0.214494	0.462628	0.724589
RGSL1	-0.0186057	0.94355	0.978332
CNOT1	-0.20452	0.408819	0.685332
MAP1LC3B2	0.178653	0.616888	0.826275
PALM3	-0.969161	0.102776	0.346997
ZNF316	0.931659	0.0309681	0.179778
SMCHD1	-0.280071	0.354883	0.645945
ARHGAP42	-0.128381	0.69854	0.868435
ZSWIM8	-0.968692	0.00504658	0.0585501
POM121C	-0.172975	0.619932	0.827274
CEBPZOS	-0.525507	0.0779769	0.29788
FAM171A2	0.224156	0.713073	0.874079
PHF20L1	-0.511867	0.434927	0.70539
SNRPGP15	1.09535	0.0111046	0.0952016
NUDT19	0.602105	0.0500278	0.231391
HACD1	0.105059	0.758347	0.902471
EIF3CL	-0.915082	0.0504919	0.232841
GPR89A	0.913528	0.491729	0.743989
IGLL5	0.828637	0.0249574	0.157835
UMAD1	0.447571	0.095638	0.335693
MCRIP1	0.344411	0.50581	0.754349
GOSR2	-0.18876	0.639569	0.837067
KLC1	-0.947893	0.0734926	0.286244
NACA	0.975933	0.00580445	0.0632476
RAPGEF6	-0.0731759	0.802324	0.918625
C11orf98	0.00679744	0.982413	0.995512
CD59	0.486076	0.33532	0.630473
PI4K2B	1.26091	0.394209	0.672619
RPS17	-0.755437	0.130458	0.386739
HNRNPUL2-BSCL2	0.61816	0.0985817	0.340381
STX16-NPEPL1	-0.367948	0.521523	0.764584
GABARAP	-0.299341	0.356742	0.647867
PPP3R1	-0.154861	0.657403	0.847234
hCG_1984214	1.54697	0.00161799	0.0286734
VPS4A	0.00877376	0.982115	0.99549
NDUFA11	-0.339744	0.565317	0.792984
VAMP2	0.268168	0.597001	0.812574
LOC400499	0.0390141	0.951808	0.983007
AGPS	0.267344	0.345877	0.638389
KIF2A	0.181832	0.499144	0.748755
DDX39A	-0.939873	0.351221	0.643353
ACOT7	0.752309	0.034498	0.188339
MYO1C	0.0795636	0.804383	0.919207
MYO1F	-0.240614	0.581677	0.802829
SNAP23	-0.16372	0.620221	0.827274
AIP	0.094495	0.782035	0.912156
GTPBP1	0.250342	0.371592	0.658591
STXBP3	0.374968	0.338318	0.633428
ARVCF	-0.154993	0.575914	0.799188
SMAP	-0.284916	0.589385	0.808662
AP3B1	0.457869	0.149691	0.416126
LGALS8	-0.216408	0.595859	0.812275
NDUFS8	-0.550178	0.235598	0.534279
PSMD11	-0.637556	0.17373	0.453262
PSMD12	0.597114	0.0334671	0.186421
PSMD9	-1.34979	0.0158423	0.117789
MEN1	-0.127624	0.873349	0.949497
CBX4	-0.214242	0.473431	0.728327
PGRMC1	0.772423	0.0193431	0.133422
SUPT5H	0.40617	0.196758	0.486912
TAF4	-0.00555881	0.988902	0.996938
HIP1	0.87559	0.372474	0.658877
CLIC1	-0.648585	0.123026	0.375046
EIF3F	0.126404	0.639839	0.837086
WWP2	-0.0180477	0.951499	0.982992
QSOX1	-0.980438	0.0336545	0.186421
WASL	-0.922712	0.0619966	0.262726
IPO5	-0.217928	0.522949	0.764623
POLRMT	-0.280831	0.81573	0.924994
SAP18	-0.850577	0.263509	0.559884
DNM1L	0.163705	0.546292	0.779561
RTCA	1.67539	0.0088794	0.0818258
PIK3C2A	0.0447364	0.899656	0.961249
GOLIM4	0.411805	0.155672	0.425984
AGRN	-0.0570204	0.9246	0.970169
PLOD2	-0.539078	0.427619	0.700858
EXOC5	0.378082	0.157643	0.429601
NDUFA4	0.864189	0.0318077	0.182113
PSMD14	-0.832211	0.0716033	0.282985
KPNA3	-0.715131	0.199886	0.489389
STK25	0.394042	0.151161	0.418612
PES1	-0.360449	0.239545	0.539534
SDCBP	-0.356961	0.493184	0.745293
MPHOSPH10	-0.2764	0.279414	0.572292
NOP56	-0.227752	0.474537	0.728327
DDX3X	0.237872	0.476997	0.730055
PODXL	-0.0179866	0.97897	0.994093
CYR61	-2.86103	5.61777e-05	0.00316032
KPNA4	0.235078	0.397707	0.674651
NFIB	-1.6061	0.00134383	0.0253137
PPP6C	-0.224043	0.72202	0.879319
CES2	0.801217	0.139537	0.40424
PDXK	-1.25118	0.00577372	0.0631974
SCD	0.823329	0.146467	0.414148
ARID1A	-0.667823	0.104324	0.349226
C2CD2L	0.306718	0.436239	0.706334
NEMP1	-0.206092	0.636123	0.834615
DPYSL4	-1.12815	0.0114667	0.0975969
NDUFAB1	1.05566	0.0374427	0.19689
UBFD1	1.13261	0.0228102	0.148928
CIT	-0.326515	0.261007	0.557999
COPE	-0.0586736	0.896355	0.96098
EIF1AY	-1.93686	0.0035627	0.0473936
AP3D1	0.51968	0.0380685	0.198894
ABLIM1	0.0541052	0.890038	0.959095
CHD1	0.118813	0.666708	0.852426
CHD2	-0.0514223	0.869618	0.94839
TOR1A	-1.55569	0.00919608	0.0841033
ADAM10	0.564182	0.0386329	0.200758
ABCD4	-0.547193	0.360941	0.650782
EI24	0.676899	0.0253096	0.15923
TP53I11	0.393068	0.316387	0.613729
PDCD5	-0.447092	0.324799	0.620467
PRMT5	-1.27343	0.0336775	0.186421
SLC9A3R1	-0.526803	0.361857	0.651744
CHEK1	0.661164	0.077212	0.296
TNFRSF10B	-0.381913	0.159299	0.432189
TPP1	0.229313	0.798505	0.917677
TCERG1	-0.524993	0.0515102	0.235545
NDC80	-1.42692	0.00940998	0.0850614
NRP1	-0.132283	0.761496	0.903485
POLR3A	-0.693907	0.0171797	0.124424
PSMA7	-0.835102	0.110559	0.355621
SCAMP3	0.263983	0.396146	0.673337
MGST3	-0.0212131	0.952962	0.983037
TAX1BP3	0.586215	0.186906	0.472814
GIPC1	-0.998622	0.0063067	0.0664831
LIN7A	-0.864697	0.0628917	0.264329
IKBKB	-0.554522	0.271367	0.565952
HAT1	2.16082	0.00174384	0.0298117
CASK	-0.347341	0.235127	0.534059
UQCRQ	0.218847	0.547604	0.780716
MYL12B	0.571638	0.100474	0.343037
HGS	-0.5251	0.143642	0.409879
AURKA	-0.741469	0.0599916	0.257763
PPP1R12A	-0.206245	0.418821	0.693094
GAK	0.581675	0.400442	0.677866
HNRNPDL	0.0255855	0.928724	0.971285
XPO1	-0.0322522	0.907351	0.964995
BTAF1	-5.28241	0.000147447	0.00589544
ZNF609	-0.0539715	0.958427	0.983847
SPTBN2	-0.80002	0.612573	0.824604
SEC16A	-1.12944	0.0046182	0.0549677
PLXNB2	0.0851409	0.841896	0.937794
SEMA3E	0.646581	0.117483	0.365519
U2SURP	0.0693156	0.781213	0.912156
SETD1A	3.70099	0.00625171	0.0664831
SYNJ2	-0.190436	0.565773	0.793164
PFAS	-0.803207	0.0223421	0.147263
NACAD	1.16202	0.0394132	0.202869
KIAA0391	0.347382	0.600127	0.814501
CHUK	-0.611669	0.430018	0.702594
AGPAT2	0.279548	0.670434	0.852895
SCAMP2	0.10472	0.788796	0.913767
ARPC1B	-0.388582	0.227176	0.525371
ARPC2	-0.530779	0.126796	0.381492
ARPC3	-0.855423	0.0355532	0.1928
POLR1C	-0.438257	0.28223	0.575402
TRIM24	-1.22933	0.0870975	0.318984
PGRMC2	0.249431	0.549543	0.781508
PFDN6	0.273036	0.465783	0.724885
WDR46	-0.267065	0.50701	0.755208
NKRF	-0.188116	0.46901	0.725767
GNPAT	-1.173	0.028112	0.168533
LAMA5	1.33351	0.0807312	0.304555
ZNF185	-0.435402	0.205573	0.49358
CASC3	1.95728	0.0241278	0.154996
MRPS12	0.331479	0.261789	0.559177
SLC22A2	0.175843	0.651016	0.842821
RER1	0.51324	0.101808	0.345164
SURF4	0.354413	0.71836	0.878077
SPTLC1	0.202874	0.522305	0.764623
OGT	-0.219964	0.524739	0.766049
PPM1D	-0.55562	0.575732	0.799188
PMM2	-1.07218	0.0992472	0.341993
INPP4B	-1.7927	0.0014768	0.0267876
HMGB3	-0.0163904	0.971336	0.990166
PPM1G	-0.897078	0.0417951	0.20803
INPPL1	0.0465565	0.922553	0.970169
FANCA	0.156171	0.781908	0.912156
EIF3D	-0.0499205	0.85384	0.943123
EIF3H	-0.274603	0.617495	0.82663
HDAC3	-0.109596	0.872531	0.949311
NVL	0.286754	0.35931	0.649943
BIRC5	-0.341395	0.60557	0.818366
NCAM2	0.587311	0.252835	0.551728
STX7	0.104251	0.717942	0.877787
TNRC18	0.718262	0.51128	0.758765
ABCC4	0.859297	0.0641168	0.266035
ABCC5	0.81015	0.0534762	0.241792
CD3EAP	-0.300117	0.255279	0.554825
P4HA2	1.12242	0.0647717	0.266805
MAGEB2	-0.159615	0.687681	0.863483
CAPN5	0.0641423	0.804291	0.919207
YKT6	0.823784	0.0213308	0.141174
NUPL2	0.544349	0.0792972	0.300423
ARPC5	-0.532193	0.220635	0.516869
POLR2D	0.979705	0.0130591	0.105124
CLOCK	-0.937779	0.0438431	0.213499
TAPBP	0.690567	0.154014	0.423604
CLDN3	1.63806	0.000427622	0.0119785
KCNN4	0.205441	0.705891	0.870533
DHX15	0.0203376	0.9277	0.970844
RNMT	0.548206	0.204597	0.492949
TTI1	-0.520604	0.114238	0.359803
RRP8	-0.0489638	0.916825	0.968894
SIPA1L1	0.110935	0.648885	0.841186
CYB5B	1.05603	0.063298	0.264391
PRPF4	0.634786	0.109233	0.353406
PHGDH	0.13976	0.624795	0.829347
NDUFS4	-0.0045902	0.992014	0.997374
DYNC1LI2	-0.250931	0.37423	0.660534
PSMD3	0.0256266	0.922187	0.970169
RBFOX2	-0.835576	0.040526	0.206384
PAPSS1	-1.74107	0.00337326	0.0459714
ZW10	0.315785	0.265091	0.561274
SART1	-0.247577	0.365629	0.653298
GPAA1	0.514197	0.0633493	0.264391
DAPK3	-0.826908	0.0357913	0.193042
AP5Z1	-0.212545	0.614823	0.82579
HSPA12A	0.253253	0.414682	0.690676
PPIP5K2	0.371161	0.343036	0.635621
MAP3K7	-1.99684	0.149509	0.416126
MSI1	-0.132669	0.76698	0.905504
HNRNPR	-0.13895	0.692002	0.866377
PRPF3	-0.171768	0.654233	0.844549
TXNL1	-0.241748	0.403249	0.680757
TPD52L2	0.359811	0.472957	0.728327
EMC8	0.0524797	0.84259	0.938083
GRID2	0.0733735	0.877491	0.951435
FIBP	0.21938	0.533527	0.771857
EIF4G3	0.0954103	0.874915	0.950342
PPIH	0.588045	0.0302825	0.17711
SUV39H1	-0.445764	0.432983	0.702944
OIP5	-1.25569	0.000982327	0.0208339
AKR7A2	0.261431	0.448485	0.715487
EPB41L2	-0.42779	0.140777	0.404955
LAMTOR5	-0.558382	0.517597	0.762567
SGCE	-1.40076	0.00145626	0.0265864
XPOT	0.160353	0.860143	0.945122
TIMM44	0.493231	0.0974913	0.338352
NCK2	-0.751835	0.0998263	0.343011
PLRG1	0.0146066	0.954997	0.983037
PRC1	-1.23037	0.0184003	0.129579
ZNF207	1.18576	0.0406576	0.206494
NDUFB5	0.379781	0.31748	0.614388
NDUFB3	0.409138	0.381849	0.66575
NDUFA2	-0.142959	0.594944	0.811806
ASNA1	-0.471492	0.298533	0.59661
BUB3	-0.424709	0.127313	0.381861
ACTN4	0.332709	0.274667	0.56775
BUD23	0.587386	0.418269	0.692534
AP1G1	-0.769472	0.264457	0.561159
STX6	-0.54064	0.435707	0.705707
SYNGR2	0.0312544	0.930793	0.972567
SGTA	-0.424764	0.72864	0.885051
ENSA	-1.99764	0.000447745	0.0121016
NARS	-1.73894	0.000368645	0.0109417
SPOP	-0.556014	0.220721	0.516869
MYO1B	-0.107176	0.711591	0.874079
SLC25A17	0.5867	0.0544204	0.243671
NUDT21	0.369397	0.329796	0.625708
LANCL1	-0.595148	0.140583	0.404845
STRN	0.266971	0.394598	0.672679
RRP9	-0.359533	0.360618	0.650782
AKAP8	0.0838887	0.766092	0.905402
IDH3B	-0.719166	0.548414	0.78082
NRDC	-0.192859	0.721389	0.879113
CALU	0.362559	0.285906	0.578824
EDIL3	-0.694262	0.0464837	0.222221
EXTL3	-1.59485	0.316506	0.613729
ORC5	0.0945176	0.772285	0.908196
NDUFS5	-0.0147656	0.966682	0.987501
ORC4	0.223768	0.861762	0.946471
RAD21	-0.207872	0.716344	0.87672
TIMM8A	0.110898	0.620352	0.827274
DHX16	0.217366	0.49557	0.746347
MED14	0.619084	0.133459	0.392268
PCDH7	0.372247	0.338016	0.633428
PRPSAP2	0.866691	0.0572774	0.250772
SMARCA5	-0.440249	0.324873	0.620467
ADCY3	-0.300669	0.654137	0.844549
SPAG9	-1.90841	0.203329	0.491755
KIF5C	0.569878	0.228296	0.526246
URB1	0.470088	0.0979366	0.339168
MGRN1	-0.532324	0.352473	0.644477
SIPA1L3	-0.337677	0.195994	0.485831
ZFC3H1	0.650122	0.26477	0.561274
LZTS3	-0.565751	0.276364	0.569687
AQR	-0.167217	0.519621	0.763416
OPA1	-0.115957	0.739924	0.892039
MCM3AP	0.491136	0.11518	0.361366
KDM1A	-0.280523	0.412464	0.689067
TBC1D4	0.810051	0.0435612	0.212663
FADS1	-0.221439	0.562264	0.791226
GSDME	-0.235272	0.573841	0.798321
MAN1A2	0.932988	0.247722	0.547501
ACSL4	0.39974	0.272032	0.566271
STX10	-0.206439	0.701008	0.869005
OGA	-1.82631	0.00015463	0.00603306
SYNCRIP	0.203188	0.452352	0.717327
TPST1	0.154234	0.850501	0.941474
CDC40	0.494003	0.0529679	0.240393
B4GALT4	0.397561	0.469818	0.726191
NEMF	-1.11844	0.00259064	0.0386838
GMDS	1.08151	0.0345301	0.188339
CCNT1	0.310182	0.396094	0.673337
PLOD3	-0.562953	0.0893177	0.323161
EIF4E2	-0.294761	0.470197	0.726458
CCNT2	-0.00210171	0.995122	0.998482
DIAPH1	-0.745345	0.0390773	0.201767
SELENOF	-0.368564	0.306754	0.604861
TSPAN1	1.27108	0.0170557	0.12427
EXOC3	2.2914	0.0244821	0.156259
PLIN3	0.99372	0.00343935	0.0463984
PEX10	2.14989	8.42247e-06	0.000798979
KPNA6	-0.095515	0.720606	0.878739
UGDH	-0.394506	0.346801	0.638914
TPST2	-0.192041	0.541589	0.775897
CTNND1	0.362778	0.283676	0.57645
MAGEC1	-0.128672	0.750688	0.898263
SNX2	0.647645	0.350586	0.64286
DPM1	0.892048	0.149406	0.416126
USO1	-1.44551	0.00248279	0.0378919
ZNF354A	-1.33201	0.000469248	0.0124056
MRPS14	0.732323	0.0264236	0.162437
TOM1	0.15496	0.735544	0.88947
CCDC22	1.02477	0.378303	0.66264
PQBP1	-0.992815	0.0521704	0.237442
TIMM17B	0.350611	0.58063	0.802138
PRAF2	0.773495	0.122667	0.374425
DKC1	0.749116	0.0673942	0.273535
EIF5B	0.356461	0.274766	0.56775
TRIM13	0.438349	0.259531	0.557961
KIN	-0.454331	0.454422	0.717993
DIAPH2	1.03675	0.0889526	0.322845
DNAJA2	-1.21789	0.00942118	0.0850614
BRD4	1.04513	0.317341	0.614365
CUTA	0.570911	0.110626	0.355621
PFDN1	0.30387	0.465955	0.724885
NBN	-0.204893	0.630799	0.83063
RNGTT	-0.370724	0.298082	0.596164
ABCB7	0.296892	0.412854	0.68909
KIF21B	0.427266	0.381613	0.66575
SRGAP2	-0.780482	0.0427923	0.211093
PLXNA2	0.647697	0.124312	0.377066
IGSF3	-0.520347	0.114488	0.359813
WDR1	0.380579	0.200885	0.490354
ROCK2	-0.491556	0.377689	0.662543
CLASP2	0.290069	0.427021	0.700854
COBL	0.211262	0.66197	0.850624
CPNE3	-0.56524	0.0445371	0.215255
ZBED4	-0.823946	0.0568159	0.249433
HIP1R	0.191742	0.566567	0.793369
RNF40	-0.0205722	0.94859	0.981454
ZC3H11A	-0.244022	0.512123	0.759316
CLUH	1.09033	0.00714704	0.0716103
DNAJC13	0.26059	0.465976	0.724885
CNOT3	-0.335185	0.431504	0.702677
ANKRD17	-0.509148	0.178666	0.46027
SIN3B	0.130557	0.843641	0.9385
DNAJB6	0.461896	0.844084	0.938776
NDUFS7	0.364785	0.32726	0.623094
NDUFS2	0.678977	0.0374814	0.19689
ZPR1	0.233106	0.577479	0.799353
DUSP11	-0.457568	0.251022	0.550101
SEMA7A	-1.52226	0.00943161	0.0850614
HMMR	-0.381083	0.439777	0.710397
TBCA	0.367284	0.531317	0.771
VPS4B	0.725182	0.0169684	0.124008
H2AFY	-0.177261	0.702195	0.869522
SH3BGRL	-1.28265	0.0271144	0.164902
FLNB	-0.140329	0.655898	0.84616
VAMP4	0.255344	0.513858	0.760491
NDUFS6	-0.889481	0.229574	0.527511
PEX14	1.38827	0.00609631	0.0652521
CS	0.657883	0.0271025	0.164902
SEC22B	0.0347125	0.893308	0.960192
PRPF40A	0.348637	0.220246	0.516416
TACC1	-0.997299	0.152396	0.42083
LRCH4	0.485009	0.301543	0.597892
MTX2	0.335002	0.247981	0.547572
VPS26A	0.352758	0.253284	0.551728
PMPCB	0.0942641	0.823524	0.928287
SAP30	0.697464	0.192395	0.479797
MED24	0.409635	0.432575	0.702895
E2F6	-0.646922	0.0241452	0.154996
PSIP1	0.089814	0.786002	0.913217
ERLIN1	-0.0819772	0.745709	0.895134
GPC4	0.280514	0.764774	0.904809
NDUFS3	0.470791	0.263212	0.55983
SRSF10	0.302063	0.273859	0.567741
HSBP1	-0.818335	0.239758	0.539761
ECI2	-0.643261	0.161002	0.434911
KHDRBS3	0.108861	0.694941	0.867197
TAF5L	0.705746	0.19205	0.479431
EED	-0.557534	0.286257	0.578824
BANF1	-0.529346	0.119801	0.370112
SF3B1	0.136901	0.635293	0.83407
CSDE1	-1.23396	0.00107245	0.0221538
STX11	0.269474	0.444266	0.712669
PRKRA	-0.466514	0.164212	0.440632
NPM3	0.744614	0.320989	0.617243
LYPLA1	-0.646574	0.161143	0.43505
ERAL1	0.428621	0.114032	0.359803
SNRNP200	-0.112868	0.697127	0.867921
TIPRL	-1.908	0.00052378	0.0133371
OFD1	-0.260108	0.421328	0.694983
RPS6KA4	-0.850531	0.46673	0.725274
SURF6	-0.108521	0.885932	0.956727
UTP20	0.536651	0.0921685	0.328544
NUP155	-0.126727	0.768591	0.905833
RP2	-0.346138	0.494732	0.745676
CRTAP	-0.213892	0.769075	0.906182
SLC25A12	1.15292	0.00706775	0.0715351
PALM	-0.70577	0.127645	0.382369
RNASEH2A	2.30754	0.0333129	0.186106
CDC123	-0.754754	0.134553	0.394328
POP7	0.671854	0.127097	0.381726
RPP40	0.651718	0.109018	0.353033
EIF3G	0.388054	0.315248	0.612026
EIF3J	-0.0316162	0.949487	0.981962
PSMD10	0.442409	0.614579	0.82579
AP1G2	-0.514099	0.52777	0.769001
IDH1	-0.520523	0.147379	0.414435
SCO1	0.092958	0.87093	0.948786
ATRN	0.892076	0.677737	0.858104
STAM2	0.664476	0.12412	0.376885
DGAT1	0.864997	0.307786	0.604861
CCNK	-0.0630885	0.887034	0.957063
ARL6IP5	1.62624	0.0948764	0.334557
DYSF	0.320691	0.292841	0.588847
PIAS1	-0.473641	0.329101	0.625369
BCAS2	-0.364863	0.270568	0.565489
DCTN3	-0.772766	0.00928756	0.08462
DNAJC8	-1.41064	0.000688727	0.016254
SMNDC1	0.0607164	0.849835	0.941242
RAD17	0.293683	0.329719	0.625708
ATP5PD	0.141351	0.612026	0.82449
DNAJB5	-0.119306	0.680133	0.858909
TSPAN9	-0.45211	0.461809	0.72399
FLOT1	-0.401581	0.258863	0.557961
TRIO	-0.393782	0.420943	0.694584
ATP5MG	0.523516	0.464388	0.724769
CPD	0.742604	0.146914	0.414435
GLRX3	-0.0765684	0.816322	0.925094
RSL1D1	0.309659	0.243028	0.542948
WFS1	0.142617	0.60943	0.821975
CLPX	0.215554	0.419802	0.693647
SEC14L2	-1.71325	5.44124e-05	0.0031339
SRP72	0.473972	0.0824007	0.308079
RECQL4	0.765112	0.0685825	0.276042
URI1	-0.206881	0.693523	0.866545
B3GAT3	0.342573	0.58559	0.804853
MTA2	-0.378153	0.357507	0.648371
STK10	-1.30824	0.00181448	0.0301653
LTN1	0.11926	0.603668	0.817235
TOMM70	0.0864713	0.794888	0.91629
MYO1D	-0.219365	0.568579	0.794794
TOX4	-1.4109	0.0479482	0.225421
MICAL2	0.244755	0.299231	0.596981
KIAA0754	0.899647	0.230968	0.529082
SEC24D	0.783283	0.0205242	0.138103
NFASC	0.0494732	0.847112	0.940847
UFL1	0.790968	0.0412143	0.207449
TMCC1	-0.413682	0.336169	0.631354
PHF14	-0.920456	0.0970707	0.338076
TMEM63A	0.937186	0.00522175	0.0595822
SUN1	-0.0887154	0.819013	0.925693
PLPBP	-1.00406	0.00783406	0.0759542
ERLIN2	0.422464	0.0985536	0.340381
PRPF6	0.315025	0.300935	0.597892
PCF11	0.467262	0.340214	0.633428
FRYL	-0.120416	0.670214	0.852895
NFAT5	0.563427	0.224358	0.522092
ENDOD1	-0.00744541	0.986125	0.996423
GLCE	-0.132881	0.80242	0.918625
GLS	0.171321	0.615843	0.82579
RHOBTB3	-0.179933	0.817051	0.925094
USP19	0.536564	0.437952	0.707922
AP2A2	-0.338624	0.324544	0.620467
SEC31A	0.245943	0.585462	0.804853
CEP152	-0.403098	0.432446	0.702895
HEXIM1	-0.900583	0.276202	0.569687
RPP14	-0.210071	0.644084	0.838747
UBR5	-0.149416	0.759856	0.903239
SCAF4	0.163808	0.906289	0.964477
NDUFB6	0.488086	0.31838	0.614992
MFN2	-0.859141	0.223581	0.521564
UBE4B	0.020826	0.960445	0.984868
ZFPL1	-0.149519	0.89897	0.961152
ELP1	-0.911865	0.00981717	0.0874686
NDUFB4	0.909177	0.00736798	0.0731957
NDUFB8	0.783785	0.0525274	0.238617
NDUFA7	0.800872	0.0842924	0.312256
RTN3	0.956491	0.007045	0.0714543
LETM1	0.695649	0.0389803	0.201767
EPN2	0.502867	0.403448	0.680809
ZRANB2	0.625633	0.140426	0.404636
SNX4	0.184039	0.518621	0.763206
ZWINT	-2.3634	2.89548e-06	0.00036864
LUC7L3	0.311227	0.451709	0.716917
KIF20A	-0.358211	0.333449	0.629184
KIF4A	-0.638879	0.0225154	0.148002
MBD4	-0.205574	0.6907	0.865503
SBF1	-0.153963	0.588436	0.807847
GOSR1	-0.971721	0.300768	0.597892
KAT7	-0.00374789	0.991304	0.997374
VAPB	0.146609	0.596819	0.812574
SNAPIN	0.117717	0.782143	0.912156
MPZL1	0.13421	0.721287	0.879113
NDUFC2	-0.462035	0.129847	0.386108
NDUFA10	0.135564	0.743432	0.894263
PGLS	1.71878	0.0416745	0.20803
PAPSS2	-1.13427	0.00487793	0.0573687
SMC2	0.0609362	0.809235	0.922063
ZBTB7A	-0.133433	0.696892	0.867921
IPO7	-0.988232	0.0139173	0.108994
SLU7	0.0919036	0.790554	0.914879
PGM3	0.0209913	0.961495	0.985135
CD2BP2	-0.212399	0.74616	0.895204
SVIL	-0.197088	0.647042	0.840147
AHSA1	0.617631	0.0551818	0.244702
PARN	0.136233	0.685812	0.862646
SGPL1	0.354621	0.238465	0.538354
CTDNEP1	0.204682	0.500349	0.748863
NSA2	0.740364	0.0850584	0.313892
SEC24A	-0.303656	0.458203	0.721611
SEC24B	-0.887065	0.0715869	0.282985
ADGRL2	-0.947025	0.338135	0.633428
SFT2D2	-0.0288262	0.924807	0.970169
ETHE1	3.44908	6.45277e-06	0.000637112
ACSL3	0.204395	0.416676	0.691079
POLR1A	-0.0547393	0.839848	0.93665
PCNT	-0.625737	0.0243373	0.155824
YEATS4	0.112176	0.759571	0.903123
ZBTB11	-0.823951	0.0578916	0.25187
STAMBP	1.28935	0.0015137	0.0273256
CPSF4	0.366295	0.530942	0.770686
NFATC1	0.560105	0.081124	0.305167
ASMTL	-0.931587	0.00620165	0.0662331
CDS2	0.575057	0.348608	0.64128
KRT75	-8.00125e-05	0.999897	0.999897
FGFR1OP	-0.771041	0.0476062	0.225141
BRD1	0.398762	0.203456	0.491755
POP4	0.404175	0.30778	0.604861
HERC2	-0.380386	0.20205	0.491132
SNAP29	-0.31527	0.242711	0.542948
OXSR1	-0.0240202	0.96312	0.985736
HSPA4L	0.908155	0.0331731	0.185585
PTBP3	-0.118864	0.739627	0.891904
STARD3NL	-0.215009	0.608961	0.821571
LSM8	0.362159	0.314542	0.611469
AP2A1	0.133867	0.734546	0.8891
WIZ	-0.0432088	0.95044	0.982528
STAU1	-0.326178	0.257524	0.556953
TMEM50A	0.0773784	0.813301	0.924099
CAVIN2	-1.10114	0.088182	0.321701
BAG2	0.319449	0.297802	0.59585
BAG3	0.347902	0.147717	0.414435
MAP4K4	-0.679272	0.399211	0.676492
AIFM1	0.661203	0.0189825	0.13247
BPNT1	-1.3843	0.00688581	0.0705795
FADS2	-0.27328	0.270835	0.56576
DDAH2	-1.2141	0.125688	0.379574
ABHD16A	0.394635	0.554702	0.785863
GPANK1	-0.207291	0.57362	0.798321
TXNDC12	0.534415	0.40843	0.685332
TRUB2	0.757635	0.0211773	0.140576
SYF2	0.524165	0.179589	0.461908
MBD3	-0.321996	0.470659	0.726458
TOP3B	0.390492	0.62067	0.827274
AGR2	2.24738	0.000380239	0.0110325
BCL10	-1.7111	0.0002478	0.00875078
NDUFB10	0.352036	0.403276	0.680757
CLPTM1	0.301054	0.660293	0.850266
MOCS2	0.258678	0.521075	0.764391
TOMM40	0.259567	0.427633	0.700858
PEX11B	0.357064	0.251206	0.550101
PAK4	-0.125577	0.738849	0.89141
ACTL6A	0.269805	0.576723	0.799353
NSD2	0.276879	0.363641	0.652557
LDHA	-0.759698	0.067034	0.272759
GLUD1	0.435991	0.410381	0.687236
DHFR	0.239855	0.433703	0.703876
CYB5R3	0.70692	0.0454029	0.218118
GSR	0.378543	0.668485	0.852705
MT-CO2	-0.629616	0.133939	0.39344
SOD1	1.34232	0.00385972	0.0491403
PNP	1.77635	0.00828355	0.0782731
HPRT1	0.653876	0.245172	0.544601
GOT2	0.92867	0.0890269	0.322873
ABL1	-0.691242	0.0373045	0.196387
PGK1	-0.193536	0.553376	0.785342
AK1	0.678706	0.355666	0.646641
HP	2.92727	7.4911e-05	0.00385553
ADA	-2.63503	1.19137e-06	0.000169526
MT-ATP6	0.965309	0.0317538	0.18202
CA1	-0.996332	0.109676	0.353742
ASS1	-0.838389	0.027282	0.165609
SERPINC1	2.05139	0.000589175	0.0143037
SERPINA1	5.00341	2.4409e-08	1.68701e-05
SERPINA3	2.271	1.24804e-05	0.00107822
A2M	3.24865	4.17754e-06	0.000449132
C3	3.42657	5.54269e-07	0.000107262
TIMP1	-0.29816	0.376411	0.662197
MYC	-0.247951	0.608359	0.821217
NRAS	0.162762	0.76238	0.903576
HRAS	-0.425286	0.242563	0.542948
KRAS	-1.05959	0.212067	0.503225
LDLR	-0.875975	0.0200095	0.135964
PIGR	3.91716	3.12849e-07	6.87982e-05
IGKC	6.75089	3.6426e-08	1.9581e-05
IGHG1	3.92065	4.63893e-06	0.00048042
IGHM	1.9632	5.88189e-05	0.0032337
IGHA1	3.41806	9.25037e-05	0.00443102
HLA-A	0.65601	0.263368	0.55983
HLA-H	-0.0969235	0.83967	0.93665
HLA-DRA	2.29058	1.78864e-05	0.00144224
HBD	4.79441	1.23464e-07	3.51365e-05
COL1A1	0.0730251	0.907641	0.965008
COL3A1	1.81968	0.00112204	0.0226814
COL4A1	-0.0282111	0.928515	0.971277
CRYAB	-0.594184	0.0676073	0.274169
KRT14	-0.29924	0.662237	0.850624
LMNA	-0.204987	0.516125	0.761053
APOA1	3.66977	6.50856e-07	0.000116471
FGA	2.95298	1.874e-06	0.000251845
FGB	6.46862	1.86556e-08	1.68701e-05
FGG	5.24866	2.14599e-07	5.34223e-05
SLC4A1	2.09534	2.11746e-05	0.00162608
APCS	1.749	0.00161416	0.0286734
FN1	0.23448	0.417348	0.691719
ORM1	0.129902	0.823325	0.928287
ALB	6.67503	1.00145e-06	0.000150421
TFRC	-0.222091	0.379277	0.663633
TF	2.14747	0.00255614	0.0386838
LTF	4.39267	3.0775e-08	1.86112e-05
HPX	2.50802	5.12711e-05	0.00306234
FTL	-0.839689	0.0555264	0.245555
FTH1	-0.850336	0.0539649	0.243232
MT-ND1	0.970615	0.00838709	0.0789431
MT-ND4	0.796276	0.0859157	0.315851
MT-ND5	0.593854	0.0783281	0.298622
C4BPA	2.08223	4.66717e-06	0.00048042
HMGCR	-1.68818	0.000291092	0.00961818
CAT	-0.153842	0.752259	0.899069
RAF1	-0.478999	0.573185	0.798321
GBA	0.0188469	0.957925	0.98354
FUCA1	1.82424	4.381e-05	0.00274885
ALDOA	0.294393	0.515762	0.761053
CSTB	1.3695	0.0140883	0.109934
ANXA1	-0.646091	0.0922829	0.328544
APOB	0.139724	0.783404	0.912356
NR3C1	-0.667523	0.472782	0.728327
PRNP	-0.140886	0.788135	0.913767
SOD2	3.57055	6.56217e-07	0.000116471
OAT	-1.53453	0.0181981	0.128975
TK1	0.515335	0.2825	0.57571
THY1	-0.0871623	0.85195	0.941805
CD74	1.04487	0.00291329	0.0414544
KRT1	0.311495	0.584181	0.804207
TUBB4A	-0.00966744	0.984077	0.996017
GAPDH	0.372368	0.350083	0.642284
ASL	1.68355	2.94992e-05	0.00203881
CAPNS1	-0.810016	0.0246841	0.157111
HSPB1	0.621801	0.10928	0.353406
TYMS	1.41	0.0623669	0.263395
RPN1	0.31072	0.343875	0.636036
RPN2	0.358755	0.271665	0.566027
GNAI2	-0.3129	0.376541	0.662197
ATP1A1	0.171176	0.578719	0.800183
ATP1B1	0.62418	0.0751146	0.290116
APP	-2.10434	0.00367212	0.048408
ALDH2	-0.0194876	0.979772	0.994227
S100A8	3.92095	1.84549e-06	0.000251845
SERPINE1	-0.643123	0.360993	0.650782
SLC25A5	0.532545	0.112487	0.357781
MPO	3.67157	9.84469e-07	0.000150421
ALPP	0.460895	0.494754	0.745676
EIF2S1	0.110317	0.652534	0.843881
RPLP1	-0.793176	0.590658	0.809508
RPLP2	0.647263	0.113617	0.359034
RPLP0	0.159851	0.641633	0.838072
JUN	-1.55831	0.0121675	0.100972
POLR3D	0.228834	0.56288	0.791424
SSB	-0.191362	0.565149	0.792979
ITGB1	-0.265276	0.557844	0.787613
KRT18	-0.0450548	0.881049	0.954224
KRT8	0.0371755	0.902345	0.962295
UROD	0.616986	0.049498	0.229696
GSN	0.770672	0.11695	0.364574
RB1	0.459373	0.079623	0.301292
CDK1	-0.797407	0.00516607	0.0593866
ATP5F1B	0.338864	0.341852	0.634694
S100A9	3.35196	0.0019601	0.0318221
EIF4E	-0.788218	0.235578	0.534279
CEACAM5	3.21301	3.52961e-06	0.000424808
ENO1	-1.28374	0.00499639	0.058107
PYGL	-1.58187	0.00187747	0.0310006
GPI	-0.078968	0.799937	0.917677
POLB	-0.113474	0.864141	0.947478
NPM1	-0.18322	0.666891	0.852426
TPM3	0.309701	0.378221	0.66264
ITGAV	-0.222954	0.526324	0.767436
HEXA	-0.188298	0.807493	0.920729
SERPINE2	-0.513988	0.106639	0.350008
EPHX1	0.313068	0.198363	0.488635
FABP1	6.06294	1.08087e-09	2.63128e-06
LDHB	-2.41793	0.000573003	0.014072
NEFL	1.04442	0.123382	0.375658
CENPB	0.664548	0.460643	0.723509
PGK2	0.647911	0.259152	0.557961
P4HB	0.445548	0.212325	0.503499
H1F0	0.194481	0.581794	0.802829
ANXA2	-2.24525	0.000440847	0.0120498
CAPN1	0.145199	0.650538	0.842651
TUBB	-0.59537	0.303542	0.600138
DCN	6.71577	1.6955e-08	1.68701e-05
PSAP	-0.260682	0.465124	0.724885
HEXB	0.872245	0.198508	0.488745
PFN1	1.13459	0.0171668	0.124424
APRT	-0.711169	0.0697437	0.278763
EPRS	-1.05431	0.010877	0.0939691
CTSB	-0.454078	0.196942	0.487005
HSP90AA1	-0.298811	0.363415	0.652557
HNRNPC	0.139847	0.690721	0.865503
LAMB1	0.45278	0.0999355	0.343024
YES1	-1.38847	0.131469	0.389021
LYN	-0.361284	0.694825	0.867197
TPM2	0.869382	0.0567729	0.249433
FH	0.214748	0.522366	0.764623
ERCC1	0.402414	0.451814	0.716917
THBS1	-1.03546	0.0194785	0.133819
SP1	-0.853734	0.123981	0.376772
IGF1R	0.119795	0.790828	0.914879
COL1A2	6.02264	4.75975e-08	2.09342e-05
ANXA6	-0.460092	0.132968	0.391892
RHOC	-0.114467	0.706996	0.87123
ABCB1	0.146379	0.869965	0.94839
SLC3A2	0.193613	0.593934	0.811557
PFKM	-1.86117	0.000781023	0.017756
HSP90AB1	-0.512831	0.176391	0.458057
SRPRA	0.305589	0.342679	0.635459
ASNS	-1.53486	0.0071498	0.0716103
PDHA1	1.52446	0.0134717	0.107022
COL4A2	-0.0721609	0.799809	0.917677
CYC1	0.298805	0.271395	0.565952
SNRPB2	-0.0673883	0.905218	0.963996
MET	-0.99686	0.283101	0.575984
MELTF	-0.442273	0.390103	0.6695
MYL3	1.47231	0.000920506	0.0199704
CFH	1.49414	0.000497583	0.0129193
SNRNP70	0.481274	0.0662403	0.270999
ITGA5	-0.207024	0.524579	0.766049
NFIC	-0.0480976	0.939696	0.975785
VIM	0.10455	0.73719	0.890296
KRT19	4.66417	1.11422e-07	3.51365e-05
GNAI3	-0.702047	0.324439	0.620467
ANXA5	0.762287	0.0268904	0.164262
KRT16	0.476987	0.54583	0.779317
RPSA	0.288282	0.5794	0.800896
MRPL3	0.456354	0.17329	0.452442
SNRPA	0.319973	0.182727	0.467553
ENO2	0.608461	0.375129	0.660915
ACAA1	0.836197	0.00682918	0.070297
GSTP1	1.70662	0.000295075	0.00961818
SNRPC	0.161686	0.654272	0.844549
VIL1	3.26255	3.56384e-05	0.00232998
LGALS1	0.3112	0.470657	0.726458
QDPR	-1.77165	0.00359319	0.047627
HMGB1	1.06671	0.0023568	0.0365455
RBP1	0.0884588	0.760992	0.903485
GNAO1	-0.396287	0.38207	0.66575
SPARC	-0.319772	0.368281	0.656018
TPM1	2.10429	0.000298207	0.00961818
CLTA	-1.38455	0.108301	0.35236
CLTB	-0.0647615	0.922079	0.970169
ANXA4	-0.244212	0.447669	0.714793
CNP	-0.238536	0.432438	0.702895
HMOX1	0.585575	0.0549621	0.244489
PDGFRB	-0.282709	0.493421	0.745293
DLD	-0.053795	0.898197	0.96098
SNRPA1	-0.113593	0.679302	0.858791
COX6C	-1.37795	0.0138071	0.108793
PARP1	0.0120819	0.96036	0.984868
POLA1	-1.81381	0.000757005	0.01744
LTA4H	-0.0216435	0.956844	0.983066
ALDOC	2.1474	2.34815e-05	0.00177505
C4A	1.58378	0.000338862	0.0105091
H2AFZ	-0.043202	0.940073	0.975785
ELFN1	0.205051	0.542503	0.776288
ZNF865	0.784718	0.0663802	0.271239
CT45A6	0.448999	0.349889	0.642171
HSPA1A	0.0624358	0.825413	0.92925
U2AF1L5	-0.246441	0.341344	0.634307
CBSL	-0.327995	0.519321	0.763206
CALM1	0.013145	0.965008	0.986614
POLR1D	-0.491113	0.188327	0.474766
GLI2	0.804648	0.0608402	0.259564
RAP2A	-0.175174	0.768148	0.905752
GAA	-0.203043	0.623752	0.82927
RRAS	-0.0429646	0.937814	0.97531
ARAF	0.0809798	0.822126	0.927576
HIST1H1E	-0.23623	0.424729	0.699163
DLAT	-0.387496	0.386703	0.666979
PTPRF	-0.692088	0.133169	0.391892
NR2F1	-0.594775	0.342553	0.635459
TXN	-1.47972	0.0166586	0.122112
COX5B	0.775282	0.0136652	0.10785
CTSA	0.14436	0.74525	0.894892
MGST1	2.04143	0.00174103	0.0298117
PRKAR1A	-0.213194	0.520518	0.764269
TFPI	-1.66691	0.000437479	0.0120498
ESD	-1.75071	0.00397651	0.0501428
HSPD1	-0.426901	0.202069	0.491132
CLU	-0.399078	0.43052	0.702594
HAPLN1	-2.3965	7.7888e-05	0.00392523
HSPA5	-0.526438	0.154701	0.424749
LAMC1	0.833013	0.0125788	0.102452
ACP2	0.539158	0.38412	0.666589
HSPA8	-0.1518	0.665904	0.852332
SLC2A1	0.661678	0.253175	0.551728
EPB41	-2.26302	0.0261303	0.162004
UMPS	0.981406	0.0406757	0.206494
PDHB	0.418063	0.453717	0.717496
DBT	0.663248	0.534976	0.772141
PYGB	0.341004	0.402002	0.679319
RALA	1.24468	0.0282325	0.168837
RALB	0.385064	0.364544	0.653298
LAMP1	-0.13224	0.747044	0.895491
ACADM	1.02132	0.0326343	0.184855
TOP1	0.29387	0.492773	0.745011
TOP2A	-0.264961	0.393918	0.672619
G6PD	-0.744786	0.086461	0.317373
UBL4A	-0.451618	0.498258	0.747837
PC	-1.19748	0.0457687	0.219454
MTHFD1	-1.22965	0.00256584	0.0386838
EPX	1.68083	0.000724048	0.0168411
IGF2R	-0.312692	0.260864	0.557999
ADH5	-0.97064	0.0547532	0.244369
CDK4	-1.02227	0.354367	0.645735
PRPS2	1.0039	0.112519	0.357781
PABPC1	0.960229	0.00418047	0.0515955
PCNA	-0.0522765	0.858765	0.944887
HARS	-0.896984	0.00785811	0.0760351
COL6A1	3.22769	0.000141834	0.00581519
COL6A2	2.00815	0.000255856	0.00887279
COL6A3	3.72758	6.246e-06	0.000629545
SLC25A4	1.14639	0.00170527	0.0296798
SLC25A6	0.857469	0.0123204	0.101717
IMPDH2	-1.6783	0.000545275	0.0136686
TPR	-0.109749	0.751907	0.898869
CKB	1.73269	0.000223237	0.00812046
ANXA3	0.176408	0.656672	0.846743
RNASE3	2.9985	1.02412e-05	0.000917533
ACTN1	0.0212449	0.935247	0.974106
CDH1	2.61373	6.11044e-05	0.0032847
SRC	0.272744	0.619083	0.827274
PEPD	-0.979854	0.202444	0.491589
XRCC6	-0.22838	0.411127	0.687771
XRCC5	0.104681	0.667644	0.852501
COX4I1	-0.0886398	0.782234	0.912156
LAMP2	-0.231497	0.601535	0.815875
RNH1	0.436362	0.202782	0.491589
NCAM1	-0.521563	0.251428	0.550101
VCAN	0.300187	0.313832	0.610998
ITGA4	-1.12298	0.00443279	0.0533479
EEF2	-0.782414	0.0492481	0.228878
KRT10	0.241466	0.602136	0.816461
KRT5	0.123442	0.830813	0.93216
PDIA4	-0.0631868	0.857741	0.944887
P4HA1	-0.20531	0.512498	0.759571
CEACAM1	3.01032	1.69258e-07	4.54927e-05
TPT1	0.62537	0.0454427	0.218118
PRG2	2.84727	1.54851e-05	0.00126978
LCP1	2.17453	3.39013e-05	0.00231007
PLS3	0.239371	0.570649	0.796308
APEH	0.948701	0.160829	0.434871
ETFA	0.454389	0.21569	0.509278
GYS1	0.429179	0.490002	0.742912
PRKAR2A	-0.596652	0.206694	0.495532
GTF2F2	1.17361	0.00147836	0.0267876
MTHFD2	-0.245668	0.555361	0.786269
MIF	1.56837	0.000122585	0.00524836
CD99	0.430082	0.402996	0.680757
PRKCSH	0.459254	0.181233	0.465149
FDPS	-1.43382	0.00133213	0.0252739
TRIM27	0.922343	0.0630554	0.264329
COX7A2	1.16382	0.0177341	0.127485
AKR1A1	0.670404	0.0369117	0.195812
INSRR	0.373914	0.450925	0.716815
PKM	-0.274739	0.488528	0.741373
HSP90B1	0.498417	0.118796	0.368147
CCNB1	-0.625714	0.141442	0.405874
IDE	0.429436	0.393889	0.672619
HNRNPL	0.155873	0.570122	0.796262
DARS	-0.309617	0.308802	0.605657
JUP	-0.332249	0.357612	0.648371
AKR1B1	-2.09452	0.000593555	0.0143037
PVR	-0.55837	0.256931	0.556472
GSPT1	-1.31836	0.00985197	0.0876173
IFNGR1	-0.656352	0.146371	0.414119
B4GALT1	0.440423	0.26276	0.55983
EZR	-1.24998	0.0027047	0.0396046
UCHL3	0.982069	0.048896	0.228118
FOSL2	0.22721	0.470891	0.726458
ELN	1.91325	0.0110009	0.0948628
CD46	-0.273112	0.453111	0.717327
NME1	-0.614749	0.102277	0.346024
NQO1	-1.98458	0.00138555	0.0257818
GNS	-0.601259	0.0570797	0.250137
RPS2	-1.60102	0.000505971	0.0129787
DSP	1.74711	0.0197591	0.13502
RPA2	-0.105272	0.849428	0.941242
CD44	-0.214879	0.484263	0.737446
ITGB4	0.741947	0.0906408	0.32605
CBR1	-0.254299	0.59856	0.813712
CREB1	0.0328937	0.925428	0.970169
SLC25A16	0.870971	0.0693723	0.278294
GLB1	0.422907	0.444966	0.713133
HIST1H1B	-0.593076	0.649825	0.841953
HIST1H1C	-0.161419	0.585756	0.804853
POR	0.622742	0.0382749	0.199112
ATP2A2	1.00091	0.00604576	0.0650438
FAH	-1.66022	0.0195002	0.133819
STMN1	0.267636	0.409567	0.686348
YBX3	-0.346448	0.326322	0.622044
HSPA6	0.48001	0.496624	0.747331
HMGA1	-0.48949	0.157549	0.429601
TMEM11	0.47563	0.328756	0.62496
GOT1	-1.6415	0.000507024	0.0129787
ITGA2	-0.00596437	0.986986	0.996727
GJA1	-0.432958	0.309911	0.606782
UBTF	0.856564	0.00802857	0.0771701
JUND	-1.84107	0.0204914	0.138075
NDUFB7	0.655385	0.0721627	0.28329
PRKACA	0.334035	0.403932	0.681121
CAPN2	-1.7503	0.000391893	0.0111528
DES	-0.964772	0.0310574	0.179947
CEBPB	0.531996	0.298656	0.59661
PTPN2	0.284106	0.55436	0.785863
CTPS1	-0.941352	0.103692	0.348518
ENG	1.14566	0.0372786	0.196387
DDX5	-0.0937477	0.721996	0.879319
PFKL	0.967287	0.0255222	0.159943
LGALS3	2.84845	1.44544e-05	0.0012057
PSMC3	-0.398448	0.221101	0.517256
TCP1	-1.25018	0.00576924	0.0631974
PTPN1	0.234453	0.353743	0.645084
ERCC2	-0.252786	0.491511	0.743989
RPL35A	0.95819	0.027915	0.167976
ITGB5	-1.38441	0.113761	0.359252
ARF4	-0.945399	0.00755166	0.0741074
RPL7	2.07064	4.0454e-05	0.00257522
VCL	-0.894368	0.0251294	0.158302
PTPRA	-0.198317	0.795326	0.916358
SON	-0.0739497	0.780186	0.911858
NELFE	0.247249	0.301748	0.597892
PGAM1	-0.262659	0.744394	0.894717
RCC1	-0.618872	0.10405	0.348852
SDC1	-0.318934	0.385119	0.666744
ATF6	0.756385	0.0920192	0.328544
LIG1	-0.524602	0.385775	0.666744
ATP5PF	-0.341718	0.312324	0.610268
XRCC1	0.42513	0.369965	0.657323
PAM	-0.670855	0.251014	0.550101
CDH2	0.360517	0.379241	0.663633
NCL	0.509679	0.05738	0.250772
HK1	0.822442	0.0365378	0.195234
POLR2C	-0.310233	0.437005	0.706865
POLR2E	-0.806253	0.0206524	0.138441
NDUFV2	0.484955	0.364555	0.653298
TNFRSF1A	0.0820258	0.776094	0.9098
ERCC3	-0.18434	0.453901	0.717496
EIF2AK2	0.0663492	0.794093	0.91629
TFE3	0.0799332	0.840043	0.93665
SRM	0.386445	0.189033	0.475828
SLC9A1	-0.803524	0.0996012	0.342481
ORM2	1.83301	0.001079	0.0221538
CSNK2A2	1.08466	0.226953	0.525108
NFKB1	0.228208	0.61062	0.822892
ATP2B1	0.102824	0.786977	0.913263
EIF2S2	1.91536	0.00109613	0.0223759
ANXA7	0.437545	0.22415	0.522092
BTF3	-0.960848	0.00853431	0.0796422
RAB3B	-0.00672074	0.990138	0.997374
RAB5A	0.00311807	0.991945	0.997374
RAB6A	-0.634202	0.12261	0.374425
MSH3	0.904654	0.265437	0.561515
NPR2	-0.161005	0.724294	0.880878
PSMB1	1.03823	0.00712726	0.0716103
M6PR	-1.24197	0.190743	0.478015
ATP4A	0.507274	0.111497	0.356634
COX5A	-0.136455	0.852063	0.941805
LMNB1	-0.264749	0.272765	0.566611
CAST	1.36581	0.112211	0.357781
IMPDH1	-2.04612	0.0206856	0.138441
RASA1	0.46978	0.152328	0.42083
PTMS	0.821484	0.0913334	0.327555
CDK11B	0.565288	0.116303	0.363016
GSTM3	0.0912172	0.766167	0.905402
ATP6V1B2	-0.695243	0.359631	0.649943
ATP6V1C1	-1.64384	0.0300173	0.175815
CSRP1	1.11995	0.0154554	0.116288
FLNA	-0.538892	0.0882438	0.321701
NF1	0.591877	0.0713532	0.282493
MAOA	-0.0873959	0.830301	0.931801
ACO1	-1.26644	0.00545763	0.0617115
VDAC1	0.287704	0.260162	0.557961
BGN	5.19797	8.2157e-06	0.000794952
SDHB	0.250172	0.558502	0.788224
TGM2	0.0219953	0.930954	0.972567
BMP5	-1.2841	0.00177459	0.0299801
MMUT	1.30231	0.00267828	0.0395046
OSBP	0.0912837	0.872554	0.949311
PCMT1	-1.45041	0.00178407	0.0299801
FUT4	0.321527	0.40774	0.684472
FBL	-0.631263	0.0939354	0.33245
GART	-1.28254	0.0094415	0.0850614
PAICS	0.506345	0.0852846	0.314248
UBA1	-0.67794	0.037025	0.196196
FDXR	1.24847	0.186702	0.472666
HNRNPA2B1	0.363574	0.216826	0.510217
RFX1	-0.879682	0.30755	0.604861
CALB2	-0.00695914	0.983752	0.995966
PRKACB	0.353776	0.515575	0.761053
UQCRC2	0.468798	0.149747	0.416126
TGM1	0.624246	0.247433	0.547501
FECH	-0.22257	0.797269	0.917677
FBLN1	2.30477	2.76212e-05	0.00193669
ITGA6	0.155185	0.63803	0.83584
SFPQ	-0.296016	0.432483	0.702895
PPIB	0.531941	0.0587812	0.255052
ME2	0.780742	0.318715	0.615226
WARS	-0.495696	0.236165	0.53516
RPS3	-0.69762	0.0179335	0.127968
JAK1	0.0576017	0.818154	0.925685
PTPRE	0.276867	0.508412	0.756364
PTPRG	-0.883206	0.127619	0.382369
SP100	-0.290041	0.383344	0.666589
AHCY	-1.20042	0.0175596	0.126607
CFL1	0.432476	0.252044	0.550528
EIF4B	-2.07147	0.000256757	0.00887279
ATP2B4	0.0977011	0.74625	0.895204
CPT2	1.688	0.177602	0.459486
DTYMK	-1.14848	0.00555009	0.0621552
RRM1	-0.158418	0.702713	0.8697
LAMA2	0.917389	0.00687849	0.0705795
EEF1B2	-0.200963	0.500328	0.748863
ATP5PB	0.379507	0.24353	0.542948
ACP1	1.37785	0.0114482	0.0975969
ACAT1	0.22628	0.800639	0.917677
TNC	2.90976	0.000103385	0.00480939
MYL9	0.505383	0.167892	0.445174
CCNC	0.750957	0.126132	0.380441
POLR2A	-0.162822	0.683832	0.861571
CDK2	-0.897429	0.0379896	0.198696
MCM3	0.326099	0.224463	0.522092
MPST	1.41192	0.0712973	0.282493
RPS12	0.115248	0.70023	0.869005
FAS	0.795182	0.0999719	0.343024
YY1	-0.153361	0.589698	0.808662
DNAJB1	0.0361325	0.895822	0.960954
DNAJB2	0.0927909	0.73812	0.890752
ATP5F1A	0.204074	0.604847	0.817845
PSMA1	-4.1551	0.000536455	0.0135883
PSMA2	0.266401	0.523341	0.764932
PSMA3	-0.762242	0.0327732	0.184855
PSMA4	0.227298	0.530195	0.770525
ITGA3	0.207554	0.571809	0.797467
MSN	-2.33569	0.000140641	0.00581519
DDX6	-0.248388	0.443413	0.712669
DNMT1	-0.56172	0.0974822	0.338352
U2AF2	0.543354	0.0967362	0.337604
RPL13	1.07542	0.00883842	0.0816073
S100A4	0.737351	0.124608	0.377537
MGAT1	0.2229	0.346125	0.63841
HMGB2	-0.390876	0.153418	0.422446
PTBP1	-0.956787	0.243224	0.542948
TARS	-0.195403	0.544772	0.778844
VARS	0.632364	0.0259039	0.161424
EEF1G	0.564808	0.0403552	0.206383
FKBP2	0.42538	0.461002	0.723509
STOM	0.296125	0.359609	0.649943
YWHAQ	-1.17302	0.00646789	0.0675845
MAPK3	-1.11573	0.211368	0.502011
RPL10	-1.0724	0.00126972	0.0246703
COL8A1	0.00675391	0.985028	0.996348
RPA1	0.133311	0.834655	0.93452
APEX1	0.819566	0.0118176	0.0990877
CAD	0.464762	0.116051	0.362698
CALR	0.195075	0.527874	0.769001
MAP4	-0.480624	0.175258	0.456382
CANX	0.917239	0.0929413	0.33014
PSMB8	1.19258	0.0140504	0.109816
PSMB9	-0.600884	0.158165	0.43013
PSMA5	0.178899	0.44468	0.71308
PSMB4	-0.462165	0.373128	0.659004
PSMB6	-2.02968	0.0355871	0.1928
PSMB5	-0.467652	0.216487	0.509914
ABCD3	0.921918	0.00345329	0.0464084
TMOD1	-0.604134	0.153986	0.423604
ITPRID2	0.00131109	0.997218	0.998482
NDUFS1	0.493008	0.139089	0.403183
POLD1	0.79491	0.0447396	0.215803
TEAD1	-0.863481	0.0310965	0.179958
SMARCA1	0.0430909	0.945472	0.979541
MAPK1	-1.06053	0.0438649	0.213499
RXRB	0.355026	0.339066	0.633428
GRN	-1.93343	0.000108024	0.00493038
PTPRM	-0.639825	0.16817	0.445368
LAP3	0.395622	0.14882	0.415221
TPP2	-0.79185	0.032738	0.184855
IMPA1	0.221497	0.774678	0.909241
CTGF	-1.02181	0.0951803	0.335384
EPHA2	-0.152535	0.733935	0.889027
EPHB2	-1.15928	0.267886	0.5633
SHC1	-0.390696	0.413918	0.690053
TKT	-1.51375	0.00973927	0.0870954
RBMS1	0.49867	0.123889	0.37673
PML	-0.305103	0.533841	0.771857
EEF1D	-1.01312	0.0122397	0.101365
MARCKS	1.29228	0.0129141	0.104964
GNA11	0.146826	0.658442	0.848347
ALDH4A1	0.615077	0.427787	0.700858
ERP29	0.370091	0.179697	0.461942
PRDX6	0.249741	0.44701	0.713976
BLVRB	-1.34635	0.0136236	0.10785
PRDX5	1.73129	9.52786e-05	0.00447532
DDT	0.924779	0.013057	0.105124
PRDX3	-0.341756	0.47598	0.729424
ATP5F1D	-0.111066	0.727289	0.883632
RPL12	-0.44466	0.118668	0.368147
ECHS1	1.01452	0.0195597	0.134037
CMPK1	-0.0785928	0.837918	0.93665
PEBP1	0.874195	0.0146406	0.111979
PDIA3	0.382075	0.170037	0.447731
PPP2R1A	-0.5812	0.0470962	0.223649
PPP2R1B	1.11204	0.0414026	0.207498
CDC27	0.374887	0.260017	0.557961
CDC25C	0.422976	0.15906	0.431836
NKTR	0.853216	0.0284173	0.169106
NMT1	1.07257	0.00695813	0.0710199
HLA-F	0.435687	0.285185	0.578016
HMOX2	0.0630495	0.869974	0.94839
ADSS	0.542508	0.198261	0.488632
AXL	-1.00098	0.0105383	0.0913863
LRPAP1	-0.241584	0.350929	0.643103
ADSL	-1.65204	0.00373414	0.0485057
PKLR	4.43828	0.00139851	0.0258668
CLIP1	-1.00253	0.192864	0.480223
SRI	-2.86815	0.000111746	0.00494982
SERPINB1	1.68782	0.000172052	0.00659042
SLC7A1	-0.116078	0.876897	0.951087
ALDH1B1	0.7315	0.0375891	0.197241
POLR2B	-0.0110178	0.967575	0.987997
SDHA	-0.582135	0.316965	0.614365
CORO1A	1.85347	0.00948518	0.0852961
GDI1	-0.135654	0.62679	0.829434
S100A7	0.344929	0.426495	0.700854
MAPK4	0.505529	0.286811	0.579612
MAT2A	-1.05961	0.04072	0.206502
CPS1	0.672126	0.202	0.491132
SDC4	-1.09166	0.0684355	0.275836
TIA1	-0.685351	0.167561	0.445174
HIVEP2	1.19808	0.0082478	0.0780878
DNAJA1	0.0915861	0.812956	0.924099
AKT2	-1.43929	0.00482964	0.0569898
UQCRC1	0.573056	0.43952	0.71022
ATIC	-1.75322	0.000351187	0.0106858
HNRNPH3	-0.0273872	0.924615	0.970169
HNRNPH1	0.38346	0.223971	0.521996
CASP14	-0.279112	0.592193	0.810016
YWHAB	-1.2683	0.0104617	0.0913863
SFN	-1.05961	0.00883869	0.0816073
STIP1	-0.993551	0.023027	0.149939
S100A11	0.766909	0.246687	0.546734
L1CAM	0.721447	0.063938	0.265749
PRDX2	1.58722	0.0440944	0.214295
PYCR1	-0.149701	0.59158	0.809508
GTF2H1	0.0617583	0.940023	0.975785
CTH	-0.461264	0.0786684	0.299448
RPL9	0.122822	0.643837	0.838747
CD70	-1.73569	0.0726388	0.284295
ACSL1	0.535684	0.114533	0.359813
KIF5B	-0.280755	0.319609	0.615752
CSTF2	0.062379	0.874059	0.950056
DUT	1.27447	0.0129499	0.104964
ABCC1	0.0696668	0.779413	0.911596
ABCD1	-0.86841	0.323962	0.620467
MAN1A1	0.0828549	0.912851	0.966968
TTK	-1.4343	0.00437578	0.052793
MCM4	0.0553688	0.83906	0.93665
MCM5	-0.637041	0.0612937	0.260915
MCM7	-0.123383	0.670381	0.852895
SHMT2	-0.0603757	0.895573	0.960918
HSPA1L	0.523314	0.228771	0.527046
HSPA4	0.704882	0.0211261	0.140576
GPC1	-0.26941	0.456087	0.719918
PFN2	-0.554414	0.33115	0.627363
CTNNA1	-0.303861	0.324597	0.620467
CTNNB1	-0.373561	0.204309	0.492614
PHB	0.510922	0.154391	0.424399
NF2	-0.668308	0.284252	0.576776
RDX	-1.00631	0.00456231	0.0546348
RFC4	-0.159398	0.556801	0.786972
RFC2	-0.520689	0.132979	0.391892
RFC1	-0.0714597	0.833324	0.933894
GTF2F1	0.258952	0.358157	0.648976
SPR	-0.0836409	0.87863	0.952274
KRT9	0.284248	0.604058	0.817235
FBN1	4.29724	7.55412e-07	0.000126024
IRS1	-0.320044	0.596255	0.812574
AGL	-1.62897	0.000561526	0.0139063
MYH9	-0.0972645	0.743177	0.894178
MYH10	0.447652	0.220202	0.516416
COPB2	-0.274292	0.391863	0.670567
ACTN2	-0.400482	0.332006	0.628176
SOAT1	-0.460158	0.351331	0.643353
ADD1	-0.0582701	0.843594	0.9385
ADD2	-0.086982	0.82924	0.931056
BSG	0.25428	0.456501	0.720337
TIMP3	-0.110046	0.779173	0.911596
FUS	-0.44988	0.177773	0.459521
NUP214	-0.0810922	0.762063	0.903485
DEK	0.552691	0.0913179	0.327555
MYH11	1.2197	0.0208909	0.139407
GLRX	1.25543	0.0211236	0.140576
KRT20	3.10278	1.87789e-05	0.00148938
KRT2	1.11087	0.191516	0.479053
HMGCL	-0.233112	0.477147	0.730055
FLT4	-0.333969	0.646708	0.83994
PSMC2	0.152548	0.51463	0.760944
GJC1	0.344358	0.582474	0.803275
ARL2	-0.216132	0.414873	0.690676
ARL3	1.01396	0.0516596	0.235782
MAP2K2	-1.86867	0.015874	0.117789
ATP5F1C	0.317382	0.33941	0.633428
ATP6V1E1	0.639645	0.14384	0.409879
RPL4	1.97962	4.48862e-05	0.00274885
NUDT1	1.70332	0.00112959	0.0226814
LONP1	0.5635	0.121097	0.372927
PGM1	-1.17765	0.0191628	0.132632
PPP1CC	-0.134029	0.653985	0.844549
BMPR1A	-0.660487	0.0883049	0.321701
GNL1	-0.32173	0.353019	0.644575
POLR2I	-0.150465	0.784687	0.912356
SREBF1	-0.191555	0.695912	0.867738
DLST	0.575065	0.147393	0.414435
SRP14	0.228241	0.492454	0.744762
TGFBR2	0.263944	0.404866	0.682013
NUP62	0.01554	0.950293	0.982528
FDFT1	0.21499	0.495293	0.746256
ZEB1	0.740663	0.423451	0.69777
TAGLN2	-0.520609	0.150539	0.417491
TALDO1	0.477198	0.190911	0.478067
ETFB	0.434217	0.265028	0.561274
RBMX	-0.810704	0.0718335	0.283005
COIL	0.579409	0.227706	0.525911
GGCX	0.709149	0.0432768	0.211759
ATP6V1A	-0.646377	0.041431	0.207498
HSPA9	0.387231	0.23398	0.533733
EIF4A3	-0.842686	0.0158312	0.117789
IGHMBP2	0.0774122	0.804162	0.919207
RPS19	-0.0749467	0.761042	0.903485
RPL3	0.684087	0.0721985	0.28329
COL18A1	2.06501	0.00172573	0.029712
DDOST	0.542531	0.0905899	0.32605
ANP32A	-1.82412	0.0092717	0.08462
FEN1	0.0720738	0.81926	0.925693
CUX1	1.32397	0.292385	0.588174
CAPG	-1.26402	0.0274345	0.166326
CAP2	0.776743	0.0357631	0.193042
CEACAM6	2.60723	0.000104806	0.00482906
TXLNA	0.186442	0.547695	0.780716
CCT6A	0.295616	0.370829	0.658382
NNMT	-0.315166	0.234869	0.533975
RPL13A	1.04793	0.00324484	0.044853
ARL1	0.448607	0.0937814	0.332436
MLH1	-0.10191	0.663294	0.851098
STAT3	-0.800831	0.044739	0.215803
USP8	-0.903675	0.246555	0.546734
MDH1	-1.05987	0.018006	0.128296
MDH2	0.721197	0.114381	0.359803
RFC5	-0.654676	0.0834221	0.310459
RFC3	-0.49822	0.125885	0.379932
HADHA	0.196791	0.647341	0.84031
CETN2	0.643967	0.203593	0.491755
ETV6	0.674833	0.459686	0.722719
EIF2D	0.763437	0.0481163	0.22571
MNDA	0.975911	0.0925301	0.329162
PRPH	-0.0184605	0.961639	0.985135
BUD31	0.0813729	0.858153	0.944887
NAA10	0.742071	0.0241561	0.154996
PPP1R2	-2.02945	0.000146978	0.00589544
CSK	-0.0512178	0.849997	0.941242
GARS	-0.467646	0.105407	0.349226
IARS	0.360021	0.148797	0.415221
PRKCI	-0.479095	0.307796	0.604861
ACTR1B	-0.0344408	0.939353	0.975785
ECI1	0.497544	0.193114	0.480599
TMPO	0.0133787	0.954795	0.983037
STAT1	-0.0242663	0.920186	0.970169
STAT6	0.209491	0.767565	0.905621
MTREX	-0.181123	0.462641	0.724589
AKR1C3	-0.381365	0.448991	0.715487
MTOR	-0.503305	0.245369	0.54479
PI4KA	0.575722	0.0550833	0.244489
EPS15	1.79245	0.0471487	0.223649
CASP3	-1.28315	0.000356887	0.0107914
RPS27	-1.32664	0.00172175	0.029712
HELZ	0.283339	0.284929	0.57774
NCAPD3	0.203962	0.66961	0.852895
RBM34	0.116199	0.692134	0.866377
LRPPRC	0.0723731	0.755245	0.900635
ACAA2	1.09015	0.00656047	0.0684042
RPL35	-0.618717	0.0490709	0.228274
PRCP	-0.627315	0.200346	0.489732
HTT	0.898292	0.0165731	0.121855
ECE1	-0.144663	0.696189	0.867812
SLC1A4	-0.0719583	0.856513	0.944351
PAFAH1B1	-0.730756	0.147574	0.414435
MCAM	0.0745724	0.816897	0.925094
MATR3	-0.756152	0.0895941	0.323234
MSH2	-0.200658	0.616301	0.826175
GPD2	0.389386	0.260845	0.557999
SSR1	0.159446	0.597253	0.812574
MAGEA1	-0.784126	0.0477605	0.225248
MAGEA4	0.48114	0.139896	0.404636
MAGEA10	-1.81867	0.0498324	0.230928
MAGEA11	-0.991469	0.0105157	0.0913863
RANBP1	-0.868637	0.156866	0.428525
NAMPT	0.509383	0.125001	0.378446
PSMC4	0.270612	0.357628	0.648371
TSFM	-1.78105	5.77762e-05	0.00321289
VDAC2	0.352473	0.22653	0.52508
CBX5	-0.401532	0.215913	0.50937
USP5	-0.3286	0.267574	0.5633
MAPK8	-0.0434725	0.912279	0.966968
MKI67	-0.358638	0.201901	0.491132
RANGAP1	-0.98374	0.00751102	0.0740087
RECQL	0.620168	0.0574995	0.250841
NOP2	0.155334	0.590966	0.809508
CRKL	-0.263316	0.466826	0.725274
MTIF2	0.780777	0.373094	0.659004
BAG6	0.449431	0.266269	0.562047
NSF	-0.0536641	0.856888	0.944549
BRCC3	-0.413715	0.710162	0.872908
RPL27A	0.0535246	0.924552	0.970169
RPL5	-0.0773612	0.795146	0.916358
RPL21	-1.1244	0.0024707	0.0378268
RPL28	-0.703095	0.152766	0.421609
RPS9	0.4946	0.0717228	0.282985
RPS5	0.452778	0.189779	0.476432
MAP1B	-0.557689	0.100471	0.343037
GNPDA1	-1.78112	0.00258947	0.0386838
NEDD4	-0.212753	0.488141	0.741019
YAP1	-1.62663	0.00133087	0.0252739
UTRN	-0.0869419	0.75833	0.902471
IQGAP1	-0.817942	0.015364	0.115961
GYG1	-1.59512	0.00529202	0.0602418
STT3A	0.954974	0.0146208	0.111979
CAPZA2	0.572471	0.0846354	0.312808
CAPZB	-0.338935	0.231427	0.529883
QARS	-0.143806	0.625984	0.829347
RPL29	0.974039	0.00377347	0.0485533
UQCRFS1	0.984775	0.0145758	0.111979
ATP5PO	0.330347	0.221288	0.517444
LIMS1	0.36363	0.233508	0.533373
PREP	-0.436805	0.405046	0.682079
RFX5	0.809365	0.467635	0.725366
PIP4K2A	-0.0963874	0.840421	0.936856
ARCN1	0.19154	0.692838	0.866545
LSS	-1.80124	0.00288921	0.041355
GCLM	-1.48683	0.0419988	0.208829
CD151	0.513311	0.136604	0.398152
PSMD8	0.021839	0.929988	0.972397
PRRC2A	-0.159418	0.629395	0.829704
GSS	-1.31599	0.0360288	0.19389
CCT5	-0.195486	0.449195	0.715576
PTDSS1	0.385632	0.414994	0.690676
NES	0.00614623	0.987499	0.996727
HSPA13	0.00612172	0.991606	0.997374
CSNK1A1	-1.11795	0.109444	0.353467
CSNK1D	-0.447599	0.534432	0.771867
IDH2	1.5995	0.0324157	0.18407
PITPNB	-0.256712	0.52254	0.764623
CD97	-0.0562694	0.863912	0.947478
POLD2	-0.379827	0.652059	0.843718
MARCKSL1	-1.8356	0.000645836	0.0154681
NR2C2	0.349515	0.415432	0.690676
MAPKAPK2	-1.73503	0.000146792	0.00589544
ALDH9A1	0.11064	0.705339	0.870238
RPL34	-0.673031	0.0578581	0.25187
RPIA	0.582202	0.165117	0.441833
LMAN1	0.00192512	0.994703	0.998482
NASP	-2.2971	0.000772159	0.0177048
FASN	-1.2645	0.00214932	0.0340931
CCT3	0.231147	0.384289	0.666589
MRPL19	0.0294481	0.920485	0.970169
TUFM	0.188476	0.548195	0.78082
AMPH	0.269544	0.365515	0.653298
ALDH7A1	-0.381438	0.241293	0.541705
CDC34	-0.916784	0.0262059	0.162004
CENPF	0.0199118	0.948233	0.981295
SRP9	-0.404254	0.209484	0.499273
PCYT1A	1.41478	0.0201192	0.136517
AARS	-1.39841	0.00297304	0.0420572
CARS	-1.0767	0.0076818	0.0750799
SARS	-0.208611	0.780489	0.911859
MAN2A2	-0.260017	0.687591	0.863483
PRIM1	0.778214	0.0263198	0.162004
PRIM2	-1.2675	0.00131647	0.0251743
CSNK1E	-0.531734	0.100516	0.343037
CTCF	-0.154969	0.760691	0.903485
PSMB3	-0.874796	0.0390541	0.201767
PSMB2	-0.474517	0.192787	0.480223
MCM2	0.461587	0.312694	0.610745
ACADVL	0.412129	0.179147	0.461264
YLPM1	-0.099241	0.74657	0.895217
VPS41	-1.59261	0.000845398	0.018676
TMED10	0.487941	0.0704625	0.280113
RBM25	0.0159706	0.962308	0.985135
NUMB	-1.06677	0.0695321	0.278704
CLK1	0.746239	0.299698	0.597175
CLK2	0.731114	0.0679068	0.274464
CLK3	-0.514484	0.385514	0.666744
EIF2B2	0.119416	0.828733	0.930905
HINT1	-1.18426	0.142278	0.406822
NUP153	0.0412994	0.898296	0.96098
RANBP2	-0.700975	0.0344556	0.188339
RGS19	-0.29262	0.536889	0.773316
TSC2	0.500354	0.643827	0.838747
NDUFV1	0.416527	0.19602	0.485831
GSK3B	2.0384	0.00140982	0.0258668
TAF6	-0.653561	0.382139	0.66575
NT5C2	-1.20824	0.0138696	0.10893
GMPS	-0.724897	0.0260809	0.162004
LIG3	-0.441849	0.196198	0.486024
MRE11	0.129495	0.708146	0.871431
IDH3A	-0.00129673	0.997112	0.998482
MMP14	0.0525401	0.917038	0.968908
GDI2	1.05824	0.00709524	0.0715748
EMD	-0.0675258	0.819309	0.925693
SLC26A2	0.49688	0.204938	0.493034
SERPINB8	-2.12901	0.000178829	0.00675919
SERPINH1	-0.0413725	0.898089	0.96098
PDLIM4	-0.29462	0.360216	0.650513
VASP	-2.22238	0.000816787	0.0181267
DNM2	0.542025	0.0893737	0.323161
METAP2	-1.03267	0.0469653	0.22364
NUDT2	-0.158251	0.685047	0.862313
CDK7	-0.0757305	0.805209	0.919207
KNTC1	0.341569	0.370896	0.658382
CDK9	-0.252785	0.382097	0.66575
LRBA	2.08069	0.000375416	0.0110077
BCAM	0.306011	0.386222	0.666861
PPT1	0.0418941	0.938197	0.9755
RPL14	1.74496	8.77843e-05	0.0042899
CCT8	-0.760818	0.0184399	0.129669
CCT4	0.0362269	0.894214	0.960525
ANXA11	1.12062	0.0130512	0.105124
PAPOLA	0.0134997	0.962062	0.985135
FXR1	-0.667092	0.0327629	0.184855
FXR2	0.349135	0.229196	0.527511
RAB5C	-0.206216	0.46546	0.724885
RAB7A	0.24376	0.361975	0.651744
RAB9A	0.264008	0.581435	0.802792
RAB13	0.286332	0.306187	0.604133
RAB27A	0.517596	0.54396	0.777913
DAP	-1.78207	0.00379806	0.0487401
DAP3	0.785816	0.00547241	0.0617145
DUSP3	0.0823587	0.783381	0.912356
NOVA1	0.675241	0.0605463	0.25881
SMARCA2	0.153177	0.71999	0.878737
SMARCA4	0.390893	0.289911	0.584412
GALK1	0.730254	0.0155176	0.116394
SSR4	0.172295	0.557906	0.787613
BCAP31	0.207185	0.569668	0.795858
TPMT	-0.0868278	0.876963	0.951087
MECP2	-1.6427	0.00753462	0.0740905
HCFC1	-0.558009	0.10067	0.343197
IRAK1	-0.336602	0.431657	0.702677
ALDH3A2	0.28874	0.301538	0.597892
HSD17B4	-0.367951	0.334109	0.629937
PSMD7	-0.662924	0.0683897	0.275836
USP11	0.107008	0.886627	0.957051
VAMP7	0.29425	0.295446	0.592811
RPS6KA3	1.04134	0.0466526	0.222807
AFF1	1.25328	0.03917	0.20203
NR0B1	0.740851	0.0735313	0.286244
HDGF	-1.08365	0.0994148	0.342083
LUM	2.3972	4.76054e-05	0.00287894
CNN1	-0.451435	0.256314	0.556076
NDUFA8	0.265569	0.387073	0.667139
HNRNPA3	0.422946	0.199358	0.489389
PGD	-0.833748	0.0322101	0.183548
HNRNPM	-0.392776	0.270541	0.565489
KPNA2	0.0616239	0.902326	0.962295
KPNA1	0.922189	0.0617742	0.262391
NCBP2	0.0391802	0.926327	0.970247
RAP1GDS1	-0.593037	0.175573	0.456924
DGKE	0.519721	0.234729	0.533975
POLR2H	0.779322	0.0285944	0.169742
POLR2J	-0.0437837	0.867765	0.94839
ARHGDIA	0.262591	0.498068	0.747837
ARHGDIB	2.64413	4.05503e-06	0.000445868
AGFG1	-0.00174153	0.995599	0.998482
HNRNPF	0.940237	0.266914	0.562916
STAT2	-0.351664	0.216076	0.509443
MSH6	0.661293	0.0243495	0.155824
KIF11	0.210259	0.519236	0.763206
RBM5	0.515584	0.345981	0.638389
MRPL12	0.337085	0.300078	0.597685
NDST1	0.139158	0.648073	0.840538
THOP1	-1.90885	0.0711102	0.282141
CAPZA1	0.11847	0.719414	0.878361
CRIP2	1.12044	0.022581	0.148031
NUP98	-0.0989045	0.719501	0.878361
BLVRA	-1.56836	0.000890132	0.0193985
SLC25A1	-0.201095	0.554717	0.785863
PPP5C	0.654763	0.101624	0.34478
PLK1	-0.746032	0.0117561	0.0988982
ACLY	0.269769	0.406067	0.682932
METAP1	-1.20442	0.0533831	0.241597
SUCLG1	-0.386565	0.494468	0.745676
MVD	-0.699132	0.108261	0.35236
RABGGTB	-0.373555	0.250516	0.549659
COPB1	0.450877	0.12226	0.374278
COPA	0.41916	0.103158	0.347463
CTSC	-0.0634127	0.865366	0.947903
CLTCL1	-0.542689	0.249201	0.548513
AP2S1	-0.672387	0.0697501	0.278763
HCCS	0.355	0.463514	0.724769
SMTN	-0.40099	0.146702	0.414435
SLC16A1	0.342504	0.514171	0.760721
IST1	-1.10463	0.00777524	0.0755354
SEC24C	0.648005	0.0288923	0.170881
SUB1	0.560606	0.0976315	0.338596
POLG	-0.0313031	0.933518	0.973198
CLNS1A	-0.0927517	0.848185	0.941242
BLM	0.172979	0.703728	0.869995
RARS	-0.720314	0.0630625	0.264329
HIRA	0.764488	0.366522	0.653366
ATXN3	-0.868534	0.232484	0.532052
ATN1	-0.0628705	0.848185	0.941242
PMS1	0.142579	0.778758	0.911596
PMS2	-0.308102	0.599318	0.814009
CACNA2D1	0.21327	0.577183	0.799353
YARS	-0.541074	0.149314	0.416126
USP14	0.838084	0.0101484	0.0895952
PRKAG1	-0.341809	0.241648	0.541998
HSPA2	0.538408	0.420782	0.694555
ATP1B3	0.292827	0.508862	0.756569
RAD23B	-1.44825	0.00952915	0.0853741
EPHB4	-0.671017	0.272908	0.566664
AK2	-0.979577	0.0233036	0.151333
ALDH18A1	-0.192974	0.657319	0.847234
NAPA	0.0347187	0.896004	0.960954
MFAP2	1.535	9.40531e-05	0.00446107
EIF5	0.169846	0.510857	0.758765
[truncated: 3,247 more rows]

## Sheet: X1hSORB3hvsCFR1
	1hSORB3hREL_FR1_vs_CTRL_FR1_logFC	1hSORB3hREL_FR1_vs_CTRL_FR1_pval	BH_pvalue
[truncated: 4,104 more rows]

[truncated: 17 more sheets: X1hSORB3hvsCFR2, X1hSORB3hvsCFR3, X1hSORB3hvsCFR4, X1hSORB3hvsCFR5, X1hSORB3hvsCFR6, X1hSORBITOLvsCFR1, X1hSORBITOLvsCFR2, X1hSORBITOLvsCFR3, X1hSORBITOLvsCFR4, X1hSORBITOLvsCFR5, X1hSORBITOLvsCFR6, X24hvsCFR1, X24hvsCFR2, X24hvsCFR3, X24hvsCFR4, X24hvsCFR5, X24hvsCFR6]
