# Supplementary material for: Spatial-proteomics reveals phospho-signaling dynamics at subcellular resolution
Source: Nat Commun. 2021 Dec 7;12:7113. doi: 10.1038/s41467-021-27398-y (PMC8651693; doi:10.1038/s41467-021-27398-y)
Supplement: Supplementary file 15 — Supplementary Dataset 12 [file 41467_2021_27398_MOESM15_ESM.xlsx]

## Sheet: Legend
Sheet	Description
Overview	This data-sheet contains the differential expression results at phospho-site level for the comparisons of each time point of Sorbitol/release treatment VS Control condition, for each subcellular fractions. Statistical analysis was performed using moderated t-test (limma, two-sided). Multiple comparisons was adjusted using Benjaminin-Hochberg.
X1hSORB30minvsCFR1	30 minutes release after Sorbitol vs Control - limma results for phospho-site detected in Fraction 1
X1hSORB30minvsCFR2	30 minutes release after Sorbitol vs Control - limma results for phospho-site detected in Fraction 2
X1hSORB30minvsCFR3	30 minutes release after Sorbitol vs Control - limma results for phospho-site detected in Fraction 3
X1hSORB30minvsCFR4	30 minutes release after Sorbitol vs Control - limma results for phospho-site detected in Fraction 4
X1hSORB30minvsCFR5	30 minutes release after Sorbitol vs Control - limma results for phospho-site detected in Fraction 5
X1hSORB30minvsCFR6	30 minutes release after Sorbitol vs Control - limma results for phospho-site detected in Fraction 6
X1hSORB3hvsCFR1	3 hours release after Sorbitol vs Control - limma results for phospho-site detected in Fraction 1
X1hSORB3hvsCFR2	3 hours release after Sorbitol vs Control - limma results for phospho-site detected in Fraction 2
X1hSORB3hvsCFR3	3 hours release after Sorbitol vs Control - limma results for phospho-site detected in Fraction 3
X1hSORB3hvsCFR4	3 hours release after Sorbitol vs Control - limma results for phospho-site detected in Fraction 4
X1hSORB3hvsCFR5	3 hours release after Sorbitol vs Control - limma results for phospho-site detected in Fraction 5
X1hSORB3hvsCFR6	3 hours release after Sorbitol vs Control - limma results for phospho-site detected in Fraction 6
X1hSORBITOLvsCFR1	1 hour SORBITOL treatment vs Control - limma results for phospho-site detected in Fraction 1
X1hSORBITOLvsCFR2	1 hour SORBITOL treatment vs Control - limma results for phospho-site detected in Fraction 2
X1hSORBITOLvsCFR3	1 hour SORBITOL treatment vs Control - limma results for phospho-site detected in Fraction 3
X1hSORBITOLvsCFR4	1 hour SORBITOL treatment vs Control - limma results for phospho-site detected in Fraction 4
X1hSORBITOLvsCFR5	1 hour SORBITOL treatment vs Control - limma results for phospho-site detected in Fraction 5
X1hSORBITOLvsCFR6	1 hour SORBITOL treatment vs Control - limma results for phospho-site detected in Fraction 6
X24hvsCFR1	24 hours release after Sorbitol vs Control - limma results for phospho-site detected in Fraction 1
X24hvsCFR2	24 hours release after Sorbitol vs Control - limma results for phospho-site detected in Fraction 2
X24hvsCFR3	24 hours release after Sorbitol vs Control - limma results for phospho-site detected in Fraction 3
X24hvsCFR4	24 hours release after Sorbitol vs Control - limma results for phospho-site detected in Fraction 4
X24hvsCFR5	24 hours release after Sorbitol vs Control - limma results for phospho-site detected in Fraction 5
X24hvsCFR6	24 hours release after Sorbitol vs Control - limma results for phospho-site detected in Fraction 6

## Sheet: X1hSORB3hvsCFR1
	1hSORB3hREL_FR1_vs_CTRL_FR1_logFC	1hSORB3hREL_FR1_vs_CTRL_FR1_pval	BH_pvalue
AAK1_S624_M1	-2.57731	4.97926e-07	1.61372e-05
AAK1_S624_M2	-0.284312	0.634481	0.733768
AAK1_S637_M1	-0.60095	0.0784135	0.160737
AAK1_S652_M1	0.464546	0.154569	0.262141
AAK1_S731_M1	0.750313	0.337195	0.465965
AAK1_S846_M1	-0.622198	0.186935	0.300813
AAK1_S938_M1	-0.185699	0.400668	0.52804
AAK1_T606_M1	-0.64611	0.0139443	0.0442234
AAK1_T620_M1	-0.0515847	0.827488	0.880922
AAK1_T620_M2	-0.284312	0.634481	0.733768
AASDH_S649_M1	-0.20922	0.396732	0.524097
AASDHPPT_S258_M1	0.664921	0.0384105	0.0940666
ABCF1_S109_M1	0.429446	0.0881562	0.175916
ABCF1_S166_M1	0.210596	0.351189	0.479483
ABI1_S183_M1	-0.851416	0.00996262	0.034477
ABI1_Y213_M1	-0.193671	0.370251	0.498307
ABI2_S183_M1	-0.906632	0.00914399	0.0323243
ABI2_S227_M1	-1.66791	0.000113853	0.00119789
ABI2_S368_M1	-0.378153	0.164476	0.274127
ABI2_T364_M1	-0.639452	0.0260455	0.0694964
ABI2_Y213_M1	-0.488333	0.0802777	0.163766
ABI2_Y371_M1	0.83941	0.0142212	0.0449731
ABL1_S569_M1	-0.588424	0.120934	0.22024
ABL1_S917_M1	-0.407454	0.0883085	0.176141
ABL2_S602_M1	0.724194	0.0208632	0.0596093
ABL2_S631_M1	0.0517583	0.746055	0.826262
ABL2_S936_M1	-0.263029	0.271048	0.396917
ABLIM1_S352_M2	-0.0876762	0.626291	0.727926
ABLIM1_S367_M1	-1.22505	0.000282543	0.0023895
ABLIM1_S367_M2	-0.0876762	0.626291	0.727926
ABLIM1_S431_M1	-0.900743	0.0180934	0.0533431
ABLIM1_S452_M1	-0.171866	0.411895	0.539234
ABLIM1_S586_M1	-0.0841562	0.66051	0.754694
ABLIM1_S640_M1	-0.592776	0.0437043	0.103935
ABLIM1_S655_M1	-0.547103	0.0088005	0.0314607
ABLIM1_S669_M1	-0.618082	0.0132082	0.0424344
ABLIM1_S677_M1	-1.01744	0.000193196	0.00180208
ABLIM1_S706_M1	-0.640416	0.0100032	0.0345905
ABLIM1_T351_M1	-0.652887	0.00352724	0.0161121
ABLIM1_Y357_M1	-0.165281	0.496618	0.617675
ACACA_S5_M1	0.127784	0.533899	0.653754
ACACA_S80_M1	-0.171969	0.365286	0.494021
ACAP2_S379_M1	0.213667	0.440465	0.566695
ACAP2_S384_M1	-0.187297	0.273972	0.400017
ACAP2_S521_M1	-0.290508	0.170397	0.281037
ACBD3_S43_M1	-0.602676	0.26869	0.394245
ACIN1_S1004_M1	0.082468	0.827301	0.880922
ACIN1_S216_M1	1.32635	0.0509196	0.116358
ACIN1_S328_M1	1.68861	0.0829554	0.168414
ACIN1_S400_M1	0.554373	0.0833125	0.168985
ACIN1_S410_M1	0.366384	0.0360294	0.0893929
ACIN1_S478_M1	0.764878	0.033302	0.0843956
ACIN1_S490_M1	0.471881	0.0651362	0.140664
ACIN1_S710_M1	0.0457733	0.928677	0.953811
ACLY_S455_M1	-0.209848	0.513617	0.633461
ACLY_S481_M1	-0.285932	0.157346	0.265836
ACSS2_S267_M1	0.0550676	0.691718	0.781284
ACSS2_S30_M1	-0.618767	0.00381698	0.0169984
ACTB_S239_M1	0.384488	0.266408	0.391673
ACTL6A_S233_M1	-0.439261	0.148021	0.25375
ACTN1_S140_M1	-1.04934	0.0018344	0.00976584
ACTN1_S348_M1	-0.462757	0.122194	0.221899
ADAR_S825_M1	-1.00906	0.210437	0.327493
ADD1_S12_M1	-0.760502	0.00889326	0.0316956
ADD1_S358_M1	0.721792	0.00107949	0.00650835
ADD1_S586_M1	0.148778	0.488639	0.610799
ADD2_S592_M1	0.433424	0.0956544	0.186111
ADD2_S621_M1	2.76331	0.000277337	0.00235896
ADD2_S701_M1	0.70659	0.00732639	0.0273815
ADD3_S423_M1	-1.05764	0.000192097	0.0017956
ADD3_S679_M1	-0.192239	0.609189	0.714044
ADD3_S681_M1	0.0978152	0.795368	0.859304
ADD3_T12_M1	0.14249	0.810046	0.870006
ADSL_S15_M1	-0.00728879	0.979447	0.987678
ADSL_S9_M1	0.176183	0.588463	0.698044
AEBP2_S141_M1	-0.324416	0.143611	0.248397
AEBP2_S206_M1	0.494408	0.300848	0.427931
AFDN_S1083_M1	0.771256	0.00202644	0.0105603
AFDN_S1173_M2	1.56968	0.016857	0.0507768
AFDN_S1182_M1	0.290389	0.145331	0.250438
AFDN_S1182_M2	1.56968	0.016857	0.0507768
AFDN_S1698_M1	-0.398418	0.10465	0.198651
AFDN_S1779_M1	0.534692	0.00883681	0.0315651
AFDN_S424_M1	1.7958	5.50127e-05	0.0007013
AFDN_Y1230_M1	1.61442	7.82926e-06	0.000153136
AFF4_S180_M1	0.499762	0.0700084	0.147597
AFTPH_S382_M1	0.408376	0.154879	0.262467
AGAP1_T604_M1	0.505818	0.102776	0.196152
AGFG1_Y327_M1	-0.18324	0.708871	0.796202
AGGF1_S11_M2	1.764	3.07281e-05	0.000454776
AGGF1_S7_M2	1.764	3.07281e-05	0.000454776
AGGF1_T334_M1	0.0947401	0.617337	0.720741
AGO2_S387_M1	1.93758	0.00120251	0.00703444
AHCYL2_S107_M1	0.927653	0.0151144	0.0469287
AHNAK_S135_M1	0.761415	0.473069	0.596882
AHNAK_S177_M1	0.00984744	0.96934	0.981722
AHNAK_S210_M1	-0.245687	0.344822	0.473557
AHNAK_S210_M2	-0.0619357	0.910138	0.9424
AHNAK_S212_M2	-0.541372	0.346963	0.475614
AHNAK_S216_M1	1.24593	0.00032336	0.00264405
AHNAK_S216_M2	0.0617674	0.917035	0.946081
AHNAK_S2397_M1	-1.05854	0.058155	0.128398
AHNAK_S332_M1	0.489941	0.113828	0.210787
AHNAK_S3412_M1	0.574223	0.138185	0.241647
AHNAK_S3426_M1	-0.291723	0.181725	0.294367
AHNAK_S41_M1	-1.487	0.00310662	0.0146426
AHNAK_S5099_M1	-1.28641	0.00340411	0.0156787
AHNAK_S5110_M1	-0.394782	0.137697	0.240983
AHNAK_S511_M1	-0.612245	0.169371	0.280182
AHNAK_S5448_M1	0.116773	0.594297	0.702319
AHNAK_S5552_M1	-0.389507	0.0214357	0.0606237
AHNAK_S570_M1	-0.871162	0.163731	0.273192
AHNAK_S5731_M1	-0.275212	0.213481	0.331071
AHNAK_S5739_M1	2.72676	8.36646e-06	0.00016081
AHNAK_S5752_M1	1.49292	0.037821	0.093085
AHNAK_S5763_M1	0.59821	0.0196375	0.0571118
AHNAK_S5841_M1	1.04525	0.0977146	0.189207
AHNAK_S93_M1	-0.296758	0.212551	0.329974
AHNAK_T490_M1	-0.756564	0.0149924	0.0466476
AHNAK_T5824_M1	1.73187	0.000210479	0.00191501
AHNAK2_S1712_M1	0.590254	0.0357576	0.0889432
AHNAK2_S260_M1	-0.143514	0.724938	0.809742
AHNAK2_S278_M2	-0.750487	0.0383891	0.0940661
AHNAK2_S280_M1	-0.895362	0.00136817	0.00777805
AHNAK2_S280_M2	-0.750487	0.0383891	0.0940661
AHNAK2_S4419_M1	-0.209364	0.750506	0.828896
AHNAK2_S5175_M1	-2.26289	5.01835e-05	0.000654599
AHNAK2_T5709_M1	-0.655817	0.113108	0.209944
AIDA_S162_M1	4.00929	0.00019522	0.00180956
AJUBA_S119_M1	0.207385	0.248764	0.373525
AJUBA_S230_M1	-0.0799398	0.755875	0.831537
AKAP11_S1242_M1	-0.343248	0.0686109	0.145687
AKAP11_S18_M1	-0.0118423	0.962708	0.976788
AKAP12_S1331_M1	-0.0855062	0.859876	0.904275
AKAP12_S283_M1	6.44016	2.56047e-11	3.72455e-08
AKAP12_S283_M2	0.857925	0.114733	0.212063
AKAP12_S286_M1	-0.374776	0.0323188	0.082516
AKAP12_S286_M2	1.63928	0.0501741	0.115018
AKAP12_S371_M1	0.361242	0.172687	0.283345
AKAP12_S381_M1	-0.594599	0.0655682	0.141154
AKAP12_S598_M1	0.428627	0.182374	0.295202
AKAP12_S612_M1	0.188431	0.304152	0.430761
AKAP12_S627_M1	0.608628	0.0127369	0.0414299
AKAP12_T1116_M1	2.69076	1.14447e-08	9.96366e-07
AKAP12_T1760_M1	2.40694	2.9458e-07	1.05478e-05
AKAP13_S1363_M1	0.70892	0.00661167	0.0255003
AKAP13_S1602_M1	-0.474066	0.0720466	0.150395
AKAP13_S1876_M1	0.23599	0.464048	0.588174
AKAP13_S2728_M1	-0.245484	0.134938	0.23812
AKAP13_S790_M1	1.22942	0.00183871	0.00977712
AKAP13_S983_M1	-1.17678	0.0165699	0.0502873
AKAP13_T2467_M1	0.386468	0.280005	0.406681
AKAP13_T953_M1	0.81257	0.126675	0.22734
AKAP2_S152_M1	-0.355686	0.25759	0.383921
AKAP2_S393_M1	0.306618	0.189	0.30287
AKAP2_S631_M1	3.11188	2.82897e-07	1.02119e-05
AKAP2_S720_M1	-1.46622	0.00386675	0.0171855
AKAP2_S778_M1	-0.578326	0.0113322	0.0380308
AKAP9_S1641_M1	-0.0261968	0.911284	0.942812
AKT1_S124_M1	0.956236	0.00016134	0.00156751
AKT1_S129_M1	-1.30781	8.77893e-05	0.000974462
AKT1S1_S183_M1	-0.318394	0.388132	0.516144
AKT1S1_S212_M1	0.594434	0.00703274	0.0265974
AKT1S1_S88_M1	-0.0719097	0.780479	0.850595
AKT1S1_S88_M2	0.459045	0.559531	0.673743
AKT1S1_S92_M2	0.459045	0.559531	0.673743
AKT1S1_T246_M1	-0.0234719	0.927111	0.952456
AKT3_S34_M1	0.625729	0.00949197	0.0331845
AKTIP_S30_M1	-0.442346	0.0756025	0.155983
ALDOA_S36_M1	0.44956	0.0514668	0.117367
ALDOA_S39_M1	0.544286	0.0211831	0.0601745
ALDOA_S46_M1	0.639876	0.0520953	0.118495
ALMS1_S1219_M1	0.721415	0.0202543	0.0582819
ALS2_S466_M1	0.0114368	0.9487	0.968601
ALS2_S483_M2	-1.25903	0.075072	0.155105
ALS2_S492_M1	-0.050729	0.870083	0.911124
ALS2_S492_M2	-1.28465	0.0705253	0.148334
ALYREF_S8_M1	-0.36542	0.287203	0.413886
AMBRA1_S1205_M1	-1.21385	0.000106828	0.00114018
AMBRA1_S637_M1	2.1297	3.76365e-07	1.2954e-05
AMBRA1_S639_M1	-0.218777	0.261659	0.387169
AMOTL2_S183_M1	-0.358039	0.0998773	0.192388
AMOTL2_S759_M1	-0.136188	0.44083	0.567001
AMPD2_S168_M1	0.839391	0.212108	0.329863
AMPD2_S190_M1	0.494118	0.0143522	0.0452584
AMPH_S272_M1	0.23591	0.313223	0.439681
AMPH_S293_M1	-0.585004	0.0460025	0.107784
AMPH_T310_M1	0.371983	0.136122	0.239645
ANAPC1_S688_M1	0.952767	0.00172877	0.00933786
ANAPC2_S534_M1	-0.908417	0.15033	0.256869
ANAPC4_S777_M1	-0.241139	0.224688	0.345913
ANK2_S3795_M1	0.441407	0.230474	0.352838
ANK2_S3823_M1	-0.22947	0.337959	0.466875
ANK2_T3797_M1	-0.362833	0.477719	0.6007
ANKIB1_S737_M1	-0.199071	0.404222	0.531678
ANKLE2_S662_M1	-0.386683	0.0930848	0.182471
ANKRD13D_S465_M2	0.0616635	0.923019	0.949098
ANKRD13D_T469_M2	0.0616635	0.923019	0.949098
ANKRD17_S19_M1	0.21693	0.323937	0.451144
ANKRD17_S2045_M1	-1.45098	0.00110791	0.00662059
ANKRD17_S2401_M1	-1.5756	0.0002101	0.00191501
ANKRD17_S803_M1	-0.143361	0.433022	0.559877
ANKRD17_T5_M1	0.162487	0.542132	0.661256
ANKRD17_Y798_M1	0.100584	0.530557	0.650324
ANKRD27_T1023_M1	0.276507	0.141206	0.245095
ANKRD28_S1011_M1	0.775602	0.0365554	0.0904715
ANKRD52_S1028_M1	-2.39708	1.75327e-05	0.000290104
ANKS1A_T318_M1	-1.18321	0.00046604	0.00348941
ANKZF1_S398_M1	0.608608	0.0251591	0.0680306
ANLN_S182_M1	-0.243561	0.262965	0.38867
ANLN_S485_M1	0.412512	0.208064	0.325168
ANLN_S54_M1	-0.764858	0.00620831	0.0243937
ANLN_S792_M1	1.53036	3.27578e-06	7.42063e-05
ANO5_S156_M1	-0.318096	0.378935	0.507174
ANXA1_S37_M1	-0.322802	0.444772	0.570253
ANXA2_S12_M1	-0.454352	0.131365	0.233427
ANXA2_T19_M1	-0.676829	0.194639	0.308753
ANXA2_Y238_M1	0.00188346	0.992576	0.995894
ANXA2_Y24_M1	-0.42565	0.0209891	0.059815
ANXA2_Y30_M1	-0.336536	0.0785634	0.160861
AP1M1_T154_M1	-0.172577	0.452724	0.577613
AP2A1_S655_M1	-0.409466	0.107382	0.202367
AP2M1_T156_M1	0.475645	0.138621	0.242219
APBA1_S568_M1	0.547374	0.267834	0.393299
APBB1_S205_M1	-0.0586248	0.814956	0.872535
APBB2_S123_M1	1.0525	0.0015378	0.00843984
APBB2_S160_M1	0.602651	0.00741241	0.02761
APBB2_S217_M1	1.47333	0.00127833	0.00742902
APBB2_S229_M1	0.110288	0.694976	0.784166
APBB2_S334_M1	-0.00574754	0.972499	0.983352
APC_S1042_M1	0.191065	0.456607	0.580898
APC_S1362_M1	2.52765	5.67552e-07	1.76499e-05
APC_S1371_M1	0.692574	0.00334942	0.0154911
APC_S2674_M1	1.30228	0.00264634	0.0129925
APC_S2835_M1	3.5494	2.38674e-08	1.6558e-06
APC_S744_M1	3.79735	2.3938e-09	3.58765e-07
APC_T1438_M1	0.508167	0.0180378	0.0532145
APC_Y1376_M1	0.236583	0.321483	0.449287
APC_Y2838_M1	0.244643	0.13619	0.239648
APEH_S187_M1	0.780863	0.00554573	0.0224458
API5_S464_M1	-1.763	0.231098	0.353575
APPL1_S401_M1	-0.917288	0.00712535	0.0268334
ARAF_S269_M1	-0.0282567	0.957307	0.973309
ARAF_S580_M1	3.40185	2.24758e-07	8.34256e-06
ARAF_S582_M1	-0.802979	0.117451	0.215756
ARAF_Y155_M1	0.456075	0.128304	0.229614
ARAP1_S738_M1	-0.466553	0.284166	0.410976
ARAP1_Y737_M1	-0.671806	0.0215788	0.0608429
ARAP3_S1444_M1	0.921211	0.00842249	0.0305522
ARFGAP1_S150_M1	-1.10319	0.000234673	0.00207559
ARFGAP1_S361_M1	-0.156124	0.371984	0.500488
ARFGAP2_S146_M1	-0.123156	0.62675	0.727926
ARFGEF1_S1555_M1	-0.723649	0.00964853	0.0335733
ARFGEF1_S1569_M1	1.01597	0.0984833	0.190116
ARFGEF1_S394_M1	-0.0872193	0.673482	0.76634
ARFGEF2_S1528_M1	0.176362	0.574574	0.687446
ARFGEF2_S218_M2	0.890754	0.129523	0.231328
ARFGEF2_S227_M1	-0.234419	0.201149	0.316927
ARFGEF2_S227_M2	0.847016	0.153921	0.261341
ARFGEF2_S277_M1	0.0465858	0.842797	0.892444
ARFGEF3_S2097_M1	-0.0700274	0.777261	0.848547
ARFIP1_S39_M1	0.653054	0.00524991	0.0215232
ARHGAP1_S51_M1	2.58419	1.69868e-07	7.04871e-06
ARHGAP12_S176_M1	0.166234	0.54196	0.661256
ARHGAP12_T231_M2	0.451007	0.544471	0.662176
ARHGAP12_Y243_M1	-0.0642117	0.679365	0.770695
ARHGAP17_S171_M1	0.332791	0.302321	0.429125
ARHGAP17_S575_M1	-0.113217	0.633093	0.73317
ARHGAP17_S625_M1	-1.73103	0.0353671	0.0882192
ARHGAP17_S674_M1	-0.275905	0.318962	0.446325
ARHGAP17_S676_M1	-0.440974	0.0318797	0.0816767
ARHGAP21_S1503_M1	0.148265	0.461315	0.585094
ARHGAP21_S318_M1	-3.38051	6.17224e-09	5.97237e-07
ARHGAP21_S458_M1	1.39577	0.000105802	0.00113195
ARHGAP21_S474_M1	0.401598	0.0821896	0.167089
ARHGAP21_S476_M1	0.114763	0.582108	0.692912
ARHGAP21_S856_M1	0.539376	0.155208	0.262823
ARHGAP23_S677_M1	0.652763	0.00891101	0.031728
ARHGAP28_S55_M1	-0.467749	0.0500539	0.114912
ARHGAP28_S58_M1	0.479008	0.5649	0.678798
ARHGAP29_S1029_M1	-0.101147	0.754415	0.831167
ARHGAP29_S171_M1	1.35293	0.000194756	0.00180903
ARHGAP29_S190_M1	1.15213	0.00243835	0.0121924
ARHGAP29_S499_M1	0.335889	0.0451973	0.106459
ARHGAP29_S559_M1	-0.540064	0.0438755	0.104111
ARHGAP29_S913_M1	1.09667	0.0574222	0.127223
ARHGAP29_S930_M1	0.242468	0.345816	0.474775
ARHGAP29_S949_M1	-0.345428	0.273868	0.400017
ARHGAP31_S1036_M1	1.08922	3.79228e-05	0.000532839
ARHGAP31_S1080_M1	1.80282	1.75761e-05	0.000290104
ARHGAP31_S1178_M1	0.238384	0.341843	0.470193
ARHGAP31_S629_M1	0.331261	0.143271	0.247905
ARHGAP35_S1150_M1	-0.606459	0.0452457	0.106517
ARHGAP35_S1179_M1	0.0639071	0.755472	0.831406
ARHGAP35_S589_M1	-1.04161	0.000828135	0.00527223
ARHGAP35_Y1105_M1	-0.00215776	0.992684	0.995894
ARHGAP42_S811_M1	-0.464002	0.233843	0.356424
ARHGAP5_S1173_M1	0.540144	0.045763	0.107336
ARHGAP5_S1195_M1	-0.839685	0.0785829	0.160861
ARHGAP5_S765_M1	0.560248	0.0920349	0.181068
ARHGDIA_S24_M1	-0.358742	0.0738034	0.152982
ARHGEF1_S863_M1	1.58001	0.000114909	0.0012033
ARHGEF10_S1283_M1	-0.185719	0.302181	0.429125
ARHGEF11_S1295_M1	-0.388162	0.0282827	0.0743049
ARHGEF11_S1458_M1	0.887956	0.0035814	0.0163259
ARHGEF11_S1480_M1	-0.337935	0.2885	0.414947
ARHGEF11_S255_M2	-1.9509	2.27353e-07	8.34256e-06
ARHGEF11_S271_M1	-0.263058	0.442426	0.568394
ARHGEF11_S556_M1	-0.844226	0.0248152	0.0673685
ARHGEF11_S635_M1	-0.581964	0.123025	0.222861
ARHGEF11_T1461_M2	-0.445257	0.0483856	0.111833
ARHGEF11_T1462_M1	-0.488885	0.123544	0.223419
ARHGEF11_T1462_M2	-0.445257	0.0483856	0.111833
ARHGEF11_T254_M2	-1.9509	2.27353e-07	8.34256e-06
ARHGEF12_S1288_M1	-0.648762	0.274675	0.400643
ARHGEF12_S341_M1	0.234012	0.598555	0.705666
ARHGEF12_S637_M1	0.0488299	0.793487	0.859078
ARHGEF16_S577_M1	0.331609	0.143769	0.248475
ARHGEF17_S420_M1	0.527476	0.00854265	0.0308314
ARHGEF17_S527_M1	-0.348586	0.134478	0.237787
ARHGEF17_S735_M1	0.437613	0.030481	0.0791612
ARHGEF17_S764_M1	0.212737	0.225576	0.34644
ARHGEF17_Y1335_M1	0.446473	0.15726	0.265792
ARHGEF18_S1037_M1	-0.752287	0.00193889	0.0101637
ARHGEF18_S1058_M1	-1.6851	3.11683e-05	0.000459759
ARHGEF2_S151_M1	0.545576	0.130995	0.23302
ARHGEF2_S163_M1	-0.289833	0.11328	0.210093
ARHGEF2_S174_M1	1.0974	0.0517426	0.117935
ARHGEF2_S645_M1	1.33634	0.000809809	0.00518839
ARHGEF2_S696_M1	0.242574	0.140612	0.244447
ARHGEF2_S886_M1	0.156522	0.64567	0.742495
ARHGEF2_S932_M1	-0.413292	0.664096	0.757407
ARHGEF2_Y894_M1	0.160351	0.753576	0.830448
ARHGEF26_S222_M1	-0.301138	0.51591	0.635759
ARHGEF28_S535_M1	0.0384588	0.807465	0.869126
ARHGEF40_S262_M1	-2.36975	5.76892e-07	1.76934e-05
ARHGEF40_S961_M1	-0.513891	0.31958	0.44705
ARHGEF6_S488_M1	0.52805	0.00641909	0.0250007
ARHGEF7_S694_M1	0.377013	0.0671905	0.143522
ARID1A_S363_M1	2.1293	0.0138144	0.0438967
ARID1A_S696_M1	1.24939	0.00337416	0.0155892
ARL2_S45_M1	0.234499	0.361479	0.490216
ARL3_S5_M1	0.581365	0.0262837	0.0699637
ARMC1_S260_M1	-0.468591	0.385391	0.513463
ARMC5_S118_M1	-0.752393	0.0383341	0.0940661
ARMCX3_S110_M1	0.843362	0.000269511	0.00231009
ARPP19_S62_M1	-0.189642	0.542909	0.661407
ARRB1_S412_M1	0.380565	0.376228	0.504668
ASAP1_S1027_M1	1.03856	0.000646027	0.00446785
ASAP1_S839_M1	-0.109158	0.513445	0.633425
ASAP1_S839_M2	0.569526	0.424685	0.551023
ASAP1_S843_M2	0.52046	0.475075	0.598338
ASAP1_T837_M1	-0.360375	0.0589103	0.129743
ASCC3_S2195_M1	1.38502	5.02744e-05	0.000654599
ASF1A_S166_M1	4.30434	1.72154e-08	1.31786e-06
ASF1A_S175_M1	0.115349	0.747154	0.827066
ASMTL_S19_M1	0.311079	0.248301	0.373209
ASMTL_S239_M1	-0.188544	0.613433	0.717504
ASPM_S367_M1	-0.228533	0.461269	0.585094
ASPM_S425_M1	-0.770382	0.000563099	0.00404557
ASPSCR1_S275_M1	-0.181857	0.503389	0.623792
ASPSCR1_S500_M1	0.542622	0.091062	0.179933
ASPSCR1_S502_M1	-0.0788894	0.618051	0.721385
ASS1_T219_M1	0.746719	0.00304921	0.0144487
ASXL1_S509_M1	-1.54649	4.60909e-06	9.98261e-05
ATE1_S169_M1	1.40298	0.0233557	0.0642898
ATF1_S198_M1	-0.211008	0.795047	0.859304
ATF2_S112_M1	1.52976	0.000367809	0.00292142
ATF2_S328_M1	-0.49178	0.12571	0.226339
ATF7IP_S673_M1	0.199005	0.257881	0.384225
ATG16L1_S269_M1	-0.787318	0.0387761	0.0947008
ATG16L1_S287_M1	-0.145722	0.461225	0.585094
ATG2B_S497_M1	-0.00965567	0.953072	0.970782
ATG9A_S656_M1	-0.372281	0.0334716	0.0845358
ATN1_S101_M1	-0.0400848	0.934531	0.957166
ATN1_S34_M1	0.763662	0.0996323	0.192
ATN1_S661_M1	0.937181	0.30081	0.427931
ATXN1_S238_M1	-0.138855	0.388258	0.516144
ATXN1L_T330_M1	-1.83179	1.37604e-06	3.63669e-05
ATXN1L_T456_M1	-2.25223	3.26038e-06	7.42063e-05
ATXN2_S667_M1	-0.289637	0.127156	0.227926
ATXN2_S684_M1	-1.43382	0.000149196	0.00146875
ATXN2_S728_M1	-0.767734	0.0606174	0.132713
ATXN2_S772_M1	-0.388525	0.0752029	0.155303
ATXN2_S784_M1	-1.61362	3.39645e-05	0.000492818
ATXN2L_S111_M1	1.56594	3.4847e-05	0.000499099
ATXN2L_S449_M1	-1.77543	0.00377504	0.0168966
ATXN2L_S594_M1	0.272188	0.134181	0.237451
ATXN3_S265_M1	-0.792819	0.0112761	0.0378998
BABAM1_S49_M1	0.506585	0.136232	0.239648
BAD_S118_M1	0.786958	0.0537173	0.120946
BAD_S99_M1	-0.340331	0.120347	0.219623
BAG3_S377_M2	0.426587	0.481007	0.603297
BAG3_S381_M2	0.426587	0.481007	0.603297
BAG3_T406_M1	-1.29497	0.000428914	0.00329477
BAG4_S289_M1	-1.58627	0.000119866	0.00124638
BAG6_S1081_M1	0.633738	0.0209717	0.0598036
BAG6_S1117_M1	0.0442334	0.837519	0.888551
BAG6_S113_M1	-0.44869	0.0330477	0.0838948
BAG6_S964_M1	-0.279431	0.10097	0.193736
BAG6_S964_M2	0.330414	0.365792	0.494254
BAG6_S973_M1	-0.435121	0.330758	0.458927
BAG6_S973_M2	0.330414	0.365792	0.494254
BAG6_T1080_M1	-3.33258	3.78518e-09	4.42268e-07
BAIAP2_S259_M1	0.82725	0.037577	0.0926385
BAIAP2_S261_M1	-1.05776	0.00932177	0.0327701
BAIAP2_S325_M1	0.117561	0.630842	0.731698
BAIAP2_S366_M1	-0.675778	0.0129988	0.0418828
BAIAP2_T340_M1	-0.894868	0.0135502	0.0433137
BAIAP2_T360_M1	0.0529755	0.811819	0.870856
BAIAP2L1_S261_M1	-0.786683	0.0898129	0.178092
BAIAP2L1_S331_M1	-0.0584132	0.723364	0.808594
BAIAP2L1_S414_M1	-0.171701	0.31284	0.439351
BAP1_S597_M1	0.953788	0.0426	0.1018
BAZ1A_S1413_M1	-0.555452	0.39076	0.518212
BAZ2A_S1207_M1	4.12583	2.71103e-05	0.000410818
BBX_S844_M1	0.210086	0.34108	0.469726
BCAS3_S886_M1	-1.78128	2.32477e-06	5.60977e-05
BCL10_S138_M1	0.937764	0.011387	0.0381861
BCL2L12_S195_M1	2.10537	3.59501e-07	1.24702e-05
BCL2L12_S242_M1	-0.0584877	0.759423	0.834613
BCL6_S404_M1	0.327556	0.596147	0.703399
BCL7C_S126_M1	-0.095917	0.74745	0.827188
BCL9_S104_M1	0.68065	0.0114114	0.0382391
BCL9_S278_M1	0.10702	0.659369	0.753952
BCL9_S291_M1	-0.59499	0.0358176	0.0890427
BCL9_S687_M1	-0.180859	0.475946	0.59898
BCL9_S917_M1	-0.826281	0.059351	0.130455
BCL9_T155_M1	-2.94185	9.94871e-07	2.74362e-05
BCL9_T315_M1	-0.593372	0.134638	0.237975
BCL9_T32_M1	1.71002	0.000217849	0.00195404
BCL9L_S1004_M2	-0.790749	0.275905	0.401645
BCL9L_S1010_M2	-1.16233	0.104025	0.197888
BCL9L_S1017_M1	-1.22716	0.000957158	0.00596042
BCL9L_S21_M1	-0.0438485	0.869304	0.911124
BCL9L_S21_M2	0.509931	0.088809	0.176821
BCL9L_S25_M1	1.17585	0.0146556	0.046019
BCL9L_S25_M2	0.509931	0.088809	0.176821
BCL9L_S750_M1	0.487097	0.0899344	0.178183
BCL9L_S813_M1	-0.363551	0.297065	0.425342
BCL9L_S88_M1	-0.19213	0.390154	0.518028
BCL9L_S997_M1	-0.28129	0.496644	0.617675
BCL9L_S999_M2	-0.831671	0.266519	0.391707
BCLAF1_S177_M1	0.838956	0.0816465	0.166239
BCLAF1_S268_M1	-0.387115	0.711619	0.798481
BCLAF1_S268_M2	-0.455164	0.299503	0.426763
BCLAF1_S285_M1	1.12088	0.000188526	0.00177719
BCLAF1_S512_M1	0.943808	0.0045279	0.0194801
BCLAF1_S531_M1	1.37785	0.120893	0.22024
BCLAF1_S658_M1	0.474381	0.119737	0.218778
BCLAF1_T257_M2	-1.26419	0.0757515	0.156218
BCLAF1_Y284_M1	0.84335	0.0546892	0.122822
BEGAIN_S246_M1	-0.0668354	0.749227	0.828329
BET1L_S9_M1	0.299568	0.132052	0.234427
BHLHB9_S76_M2	0.368954	0.053284	0.120336
BHLHB9_T70_M2	0.368954	0.053284	0.120336
BICC1_S679_M1	-0.907445	0.00244299	0.0122012
BICC1_S803_M1	-0.891233	0.014624	0.0459557
BIN1_S296_M1	0.121491	0.539613	0.659448
BIN1_S298_M1	0.0714164	0.744231	0.825065
BIN1_S303_M1	0.0814631	0.781485	0.850925
BIN1_S331_M1	-0.851539	0.0506082	0.115706
BIRC6_S2955_M1	1.38061	0.000115497	0.00120661
BIRC6_S3742_M1	0.378379	0.107632	0.202666
BLVRA_S230_M1	0.561241	0.0734264	0.15253
BMP2K_S689_M1	-0.860268	0.000197558	0.00182741
BNIP2_S114_M1	0.0579711	0.826397	0.880922
BOD1L1_T933_M1	-3.57945	0.000223875	0.00198846
BOLA1_S81_M1	-1.44207	0.00332264	0.0154048
BORCS5_S75_M1	1.1676	0.0123995	0.0405703
BRAF_S151_M1	-0.369793	0.25414	0.379671
BRAF_S365_M1	-0.309292	0.128704	0.230237
BRAF_S446_M1	-0.317254	0.0660678	0.141855
BRAF_S607_M1	-1.27267	0.00586271	0.0233666
BRAF_S729_M1	-0.112612	0.609634	0.71433
BRAF_T401_M1	-0.46463	0.331919	0.459963
BRAT1_S582_M1	2.20877	1.52996e-06	3.92661e-05
BRAT1_S742_M1	-0.524582	0.204828	0.321355
BRCA1_S1524_M1	1.1167	0.00481928	0.0202629
BRD8_S387_M1	0.0720652	0.733354	0.816678
BRIP1_S1031_M1	6.40156	1.64119e-10	7.90995e-08
BRIP1_S1032_M1	0.0369644	0.861097	0.905131
BUB1_S596_M1	-0.207677	0.530658	0.650324
BUB1B_S670_M1	2.31842	6.05382e-07	1.84103e-05
C18orf25_S145_M1	-1.64795	8.83517e-05	0.000978258
C18orf25_S66_M1	0.817836	0.0685035	0.145668
C18orf25_S66_M2	2.89814	0.00100987	0.00620158
C18orf25_S67_M1	-0.810394	0.0151435	0.0469863
C18orf25_S69_M2	2.89814	0.00100987	0.00620158
C1orf198_S289_M1	0.251518	0.498697	0.619361
C1orf21_S95_M1	0.21287	0.261139	0.387131
C2CD5_S297_M1	0.497687	0.0432751	0.103302
C2CD5_S852_M1	1.02161	0.0107086	0.0364567
C2orf49_S189_M1	0.466552	0.0474727	0.110413
C2orf49_S189_M2	0.929448	0.144493	0.249568
C2orf49_S193_M2	0.820426	0.206207	0.322948
C5orf30_S167_M1	1.03382	6.60833e-05	0.000792041
C5orf30_S25_M1	-0.812932	0.0152635	0.0472925
C6orf106_S215_M1	-1.17026	6.31305e-05	0.000763759
C6orf106_S272_M1	-0.582122	0.0150489	0.0467579
C7orf50_S175_M1	1.35401	8.32148e-05	0.000944242
C7orf50_S23_M1	-0.288496	0.171089	0.28145
C7orf50_S59_M1	0.645963	0.0335003	0.0845602
C9orf16_S82_M1	1.26986	0.000403766	0.00313962
C9orf40_S69_M1	-0.88912	0.000443551	0.00336644
C9orf78_S261_M1	0.407833	0.298682	0.426552
CAAP1_S312_M1	2.39772	2.27833e-06	5.52774e-05
CAD_S1406_M1	-0.377825	0.0533422	0.120406
CAD_S1859_M1	-0.461409	0.0966761	0.187606
CAD_S1900_M1	-0.290874	0.596033	0.703399
CALD1_S202_M1	0.444652	0.0241169	0.0659355
CALM1_S102_M1	0.921498	0.0405234	0.0980512
CAMK4_S341_M1	-0.439529	0.16007	0.269209
CAMK4_S356_M1	1.70921	5.93384e-05	0.000735929
CAMK4_S356_M2	0.082427	0.742917	0.824226
CAMK4_S360_M1	-0.0388045	0.877038	0.916678
CAMK4_S360_M2	0.082427	0.742917	0.824226
CAMKK1_S458_M1	-0.444705	0.0194631	0.0568153
CAMKK1_S475_M1	0.122219	0.599681	0.706631
CAMKK1_S52_M1	-0.0332639	0.867907	0.90992
CAMKK1_S74_M1	-0.521326	0.136685	0.240255
CAMKK2_S495_M1	-0.162803	0.421936	0.548418
CAMKK2_S511_M1	0.50801	0.0680148	0.144837
CAMSAP1_S1080_M1	-0.443483	0.0438769	0.104111
CAMSAP1_S1400_M1	0.655935	0.0110327	0.0372374
CAMSAP1_S563_M1	0.203006	0.633251	0.73317
CAMSAP1_S862_M1	-2.06572	3.81841e-06	8.51947e-05
CAMSAP2_S1019_M1	0.316457	0.0685874	0.145687
CAMSAP2_S1313_M1	2.48015	7.30134e-05	0.000850865
CAMSAP2_S1319_M1	-0.207779	0.330711	0.458927
CAMSAP2_S464_M1	0.266693	0.330725	0.458927
CAMSAP2_S599_M1	0.187608	0.31523	0.442219
CAMSAP2_S862_M1	0.567841	0.0580922	0.128323
CAMSAP2_S931_M1	0.141145	0.680167	0.77118
CAMSAP3_S1074_M1	-0.362424	0.0946841	0.184709
CAMSAP3_S431_M1	0.571003	0.0172668	0.0516608
CAMSAP3_S814_M1	0.479817	0.0794167	0.162194
CANX_S583_M1	0.115895	0.696333	0.785298
CAP1_S308_M1	-1.543	0.0334611	0.0845358
CAP1_S308_M2	0.0739656	0.927143	0.952456
CAP1_S310_M1	-1.253	2.56776e-05	0.000394494
CAP1_S310_M2	0.0890068	0.911068	0.942812
CAPG_S337_M1	-0.972881	0.0172976	0.051718
CAPRIN1_S26_M1	0.0460975	0.7884	0.85524
CARD11_S886_M1	-1.14942	0.00021998	0.00196917
CARHSP1_S26_M1	-1.39358	2.80464e-05	0.000423557
CARHSP1_S30_M2	0.368988	0.657947	0.752715
CARHSP1_S30_M3	1.2276	0.0239917	0.0656336
CARHSP1_S32_M1	0.997018	0.000252127	0.0021993
CARHSP1_S32_M2	0.194477	0.808191	0.869244
CARHSP1_S32_M3	1.2276	0.0239917	0.0656336
CARHSP1_S41_M1	-0.129424	0.722852	0.808225
CARHSP1_S41_M2	0.750777	0.144513	0.249568
CARHSP1_S41_M3	1.2276	0.0239917	0.0656336
CARHSP1_S52_M1	-0.33692	0.424581	0.551023
CARHSP1_T23_M1	-1.13759	0.000485655	0.00359385
CARMIL1_S1094_M1	-1.29429	0.011653	0.0389018
CARMIL1_S1331_M1	-0.805793	0.00701861	0.0265974
CARMIL1_S968_M1	0.291571	0.454631	0.579381
CARMIL2_S1246_M1	1.14496	0.00447569	0.0193549
CASC3_S148_M1	0.409864	0.244787	0.368887
CASC3_S265_M1	-0.712151	0.0126784	0.0413381
CASC3_S363_M1	-2.69735	2.98472e-06	6.90218e-05
CASKIN2_S403_M1	-2.77254	2.0578e-08	1.49781e-06
CASKIN2_S695_M1	0.517741	0.536606	0.656345
CASKIN2_S708_M1	-0.0321487	0.860221	0.904424
CASKIN2_S725_M1	0.157996	0.561442	0.675739
CASKIN2_Y253_M1	0.306967	0.160037	0.269209
CAST_S133_M1	0.406689	0.0718745	0.150246
CAST_S440_M1	1.61048	3.11453e-06	7.16503e-05
CAVIN1_S167_M1	-0.181802	0.396933	0.524207
CAVIN1_Y308_M1	2.55015	8.69561e-08	4.20454e-06
CAVIN2_S293_M1	-1.51361	0.00191668	0.0101069
CBL_S483_M1	-0.94528	0.0841162	0.169916
CBL_S619_M1	-0.899876	0.036079	0.089442
CBL_S669_M1	-6.15728	3.59325e-11	3.72455e-08
CBL_Y674_M1	0.595379	0.0198741	0.0575484
CC2D1A_S455_M1	0.597636	0.00731755	0.0273815
CCAR2_S678_M1	-0.869052	0.00554454	0.0224458
CCAR2_S681_M1	-0.184195	0.679344	0.770695
CCDC124_S141_M1	0.112153	0.808752	0.869244
CCDC6_S240_M2	0.858923	0.212463	0.329956
CCDC6_S244_M1	0.410151	0.0721922	0.150627
CCDC6_S244_M2	0.858923	0.212463	0.329956
CCDC6_S367_M1	-0.724135	0.186204	0.299866
CCDC6_S52_M1	0.251121	0.259968	0.386039
CCDC6_T427_M1	-0.00931471	0.962102	0.976396
CCDC82_S131_M1	-0.3747	0.132297	0.234677
CCDC86_S18_M1	0.698113	0.137487	0.240983
CCDC86_S47_M1	0.156576	0.500178	0.620506
CCDC86_S58_M1	0.155595	0.547558	0.663707
CCDC86_S80_M2	0.62113	0.210058	0.327133
CCDC86_S91_M1	0.8685	0.091223	0.179933
CCDC86_S91_M2	0.62113	0.210058	0.327133
CCDC88A_S1020_M1	0.089958	0.856898	0.902815
CCDC88A_S1702_M1	0.741086	0.00118033	0.00696401
CCDC88A_S1717_M1	1.71734	0.000286828	0.00242114
CCDC88A_S245_M1	-0.0692637	0.810923	0.870527
CCDC9_S386_M1	1.36192	5.51247e-05	0.0007013
CCDC9_S80_M1	0.545127	0.0107153	0.0364567
CCDC97_S212_M1	0.41935	0.14744	0.253145
CCDC9B_S201_M1	0.270192	0.450987	0.57606
CCDC9B_S392_M1	1.91737	0.000575645	0.00410251
CCM2_S384_M1	0.982486	7.07436e-05	0.00083554
CCND2_S271_M1	0.747447	0.0197193	0.0571872
CCNE1_S387_M1	-0.907286	0.00437559	0.0189908
CCNK_S340_M1	0.431375	0.0898481	0.178092
CCNO_S81_M1	-0.0792294	0.681251	0.772212
CCNY_S326_M1	0.33176	0.107121	0.202225
CCNYL1_S131_M2	0.114444	0.559632	0.673743
CCNYL1_S344_M1	0.952119	0.00777803	0.0287069
CCNYL1_T132_M2	0.114444	0.559632	0.673743
CCT6A_S205_M1	0.339018	0.127778	0.228949
CCZ1B_S266_M1	-0.925383	0.00457668	0.0195577
CD2AP_S458_M1	0.580058	0.0202372	0.0582705
CD2AP_S510_M1	-0.543782	0.381854	0.509598
CD2AP_S510_M2	0.844648	0.175488	0.286563
CD2AP_S514_M2	0.844648	0.175488	0.286563
CD2BP2_S195_M1	0.287278	0.299435	0.426763
CD3EAP_S128_M2	-0.293909	0.586553	0.696336
CD3EAP_S136_M1	-0.507304	0.0338566	0.085314
CD3EAP_S136_M2	-0.293909	0.586553	0.696336
CD44_S706_M1	-1.18191	0.0122044	0.040174
CDC14A_S583_M1	0.320426	0.170521	0.281037
CDC23_S588_M1	-0.99845	0.00113278	0.006742
CDC23_T562_M1	1.2097	0.0735404	0.15265
CDC25B_S151_M1	-1.78698	0.000432908	0.00331971
CDC25B_S249_M1	-2.07756	4.06164e-07	1.36619e-05
CDC25B_S353_M1	-0.650634	0.0136517	0.0435129
CDC27_S364_M1	-0.621254	0.19924	0.314366
CDC27_S369_M1	-0.393862	0.0472152	0.10993
CDC40_S49_M1	-0.368464	0.122179	0.221899
CDC42BPA_S1719_M1	0.737263	0.00498125	0.0207358
CDC42BPB_S1690_M1	-0.251861	0.282428	0.409129
CDC42BPB_S1690_M2	-0.699515	0.0213955	0.0605977
CDC42BPB_S1693_M2	-0.699515	0.0213955	0.0605977
CDC42EP1_S101_M1	-1.04608	0.0526828	0.119465
CDC42EP1_S101_M2	0.445461	0.0206681	0.0592425
CDC42EP1_S113_M2	0.445461	0.0206681	0.0592425
CDC42EP1_S121_M1	-0.640331	0.0227935	0.0632519
CDC42EP1_S192_M1	0.0568562	0.783516	0.852232
CDC42EP3_S100_M1	0.346608	0.297101	0.425342
CDC42EP3_S108_M1	-0.51372	0.196885	0.311695
CDC42EP3_S89_M1	-0.728872	0.013578	0.0433714
CDC42EP4_S174_M1	-0.0855001	0.853611	0.900459
CDC42EP4_S292_M1	-1.22179	0.000217223	0.00195404
CDCA8_S219_M1	-0.774598	0.0177844	0.0526419
CDH11_S714_M1	0.725886	0.0443374	0.104727
CDH23_T2237_M1	0.0487178	0.898477	0.934571
CDK1_T14_M1	0.0345046	0.903321	0.937921
CDK1_T14_M2	1.70566	0.000442311	0.00336278
CDK1_T161_M1	-0.177482	0.587543	0.697139
CDK1_Y15_M1	-0.349392	0.100726	0.193352
CDK1_Y15_M2	1.70566	0.000442311	0.00336278
CDK11A_T583_M1	-0.480774	0.0525821	0.119297
CDK11B_S752_M1	-0.459016	0.10141	0.194244
CDK11B_T595_M1	-0.85122	0.00264965	0.0129925
CDK14_S78_M1	-0.276586	0.167408	0.277432
CDK16_S119_M1	0.565328	0.254717	0.380405
CDK16_S153_M1	0.499242	0.0306016	0.079243
CDK18_S132_M1	0.127286	0.578315	0.689875
CDK5RAP2_S1238_M1	-0.71114	0.000983457	0.00607309
CDK7_T170_M1	-0.180759	0.611443	0.715553
CDK9_S347_M1	0.885332	0.00437457	0.0189908
CDKL5_Y171_M1	0.210075	0.235459	0.358273
CDKN1A_S130_M1	-0.706847	0.00479485	0.0202176
CDKN1B_S178_M1	-0.553951	0.112668	0.209658
CDR2_S311_M1	-0.308556	0.330097	0.458726
CDR2L_S179_M1	-0.184158	0.354134	0.482465
CDV3_S107_M1	-0.0663835	0.848959	0.896085
CDV3_T182_M1	-0.851069	0.00108033	0.00650835
CDV3_Y190_M1	0.610563	0.100575	0.193229
CDV3_Y244_M1	0.391889	0.193647	0.307618
CDYL_S201_M1	1.19802	4.30889e-05	0.000593823
CENPF_S3054_M1	-1.40438	5.26878e-05	0.000676644
CEP112_S242_M1	3.73105	1.1283e-09	2.17812e-07
CEP131_S47_M1	0.95189	0.0120631	0.0399406
CEP131_S78_M1	0.584091	0.184188	0.29739
CEP131_S89_M1	0.382355	0.353929	0.482457
CEP135_S253_M1	1.30941	6.17572e-05	0.000753763
CEP135_S439_M1	0.282454	0.342387	0.470796
CEP170_S122_M1	-0.699961	0.00447142	0.0193549
CEP170_S1529_M1	-0.139788	0.577647	0.689264
CEP170_S359_M1	-0.537899	0.0914568	0.180234
CEP170_T1533_M1	0.123661	0.72048	0.806102
CEP170B_S1548_M1	-1.03558	0.00199202	0.0104054
CEP170B_S224_M1	0.0534073	0.818263	0.87481
CEP170B_S655_M1	-0.937997	0.00954247	0.0333086
CEP170B_S772_M1	0.0819487	0.803461	0.866287
CEP170B_S829_M1	-0.106201	0.63802	0.736368
CEP170B_S853_M1	0.43041	0.102686	0.19612
CEP192_S76_M1	-3.19199	1.39216e-08	1.12385e-06
CEP250_S2229_M1	1.2127	5.69591e-05	0.000716426
CEP350_S2115_M1	-0.266661	0.202095	0.317854
CEP350_S2460_M1	1.58305	0.00265117	0.0129925
CEP350_S473_M1	0.4606	0.0992721	0.191389
CEP85_S17_M1	0.440765	0.0812254	0.165583
CETN2_S20_M1	0.29466	0.445651	0.571215
CFL1_S156_M1	0.333479	0.263601	0.389329
CFL1_S3_M1	0.176205	0.568131	0.681205
CFL2_S3_M1	1.26697	0.0173704	0.0518658
CFL2_S3_M2	0.982772	0.112189	0.209083
CFL2_T6_M2	0.982772	0.112189	0.209083
CGN_S131_M1	-0.419959	0.0916097	0.180456
CGN_S149_M1	-0.497997	0.0781313	0.160232
CGNL1_S204_M1	-0.125418	0.580416	0.691329
CGNL1_S283_M1	0.132708	0.479258	0.601954
CHAF1B_S410_M1	0.399112	0.0259637	0.0693615
CHAF1B_S538_M1	0.649692	0.00672646	0.0257683
CHAMP1_S204_M2	0.895227	0.180172	0.292813
CHAMP1_S214_M1	4.90123	2.5354e-07	9.22718e-06
CHAMP1_S214_M2	1.13105	0.115385	0.212828
CHAMP1_S542_M1	0.407103	0.142456	0.246686
CHAMP1_T458_M1	-0.0240468	0.87294	0.91347
CHD3_T1111_M1	0.39934	0.21545	0.333658
CHEK1_S296_M1	0.0566505	0.782141	0.851363
CHEK1_S301_M1	-0.750079	0.0174364	0.0520278
CHMP2B_S199_M1	0.567281	0.0316857	0.0813268
CHMP7_S232_M1	0.807638	0.0688171	0.145902
CHMP7_S441_M1	0.15877	0.663942	0.757407
CHORDC1_S110_M1	1.61826	3.26248e-05	0.000476494
CHTF18_S225_M1	-1.444	4.47686e-05	0.000604677
CHTF18_S871_M1	-0.213788	0.601481	0.707624
CIAPIN1_S183_M1	-1.77137	0.00024143	0.00211847
CIC_S1246_M1	0.531074	0.0219124	0.0613703
CIC_S1294_M1	-1.19564	7.38132e-05	0.000855693
CIC_S173_M1	0.517166	0.00595748	0.0236594
CIC_S175_M1	0.0412228	0.825312	0.880439
CIC_S496_M1	0.234648	0.319956	0.447435
CIC_S605_M1	-0.191066	0.747782	0.827349
CIC_S739_M1	-0.677346	0.0245887	0.0668139
CIC_S904_M1	0.117568	0.626674	0.727926
CIC_S946_M1	-1.17265	0.00374554	0.0168492
CIT_S1993_M1	0.496523	0.255437	0.381352
CIT_S440_M1	0.577739	0.03196	0.0818352
CIT_S480_M1	0.66175	0.0138314	0.0438967
CLASP1_S1091_M1	0.000198518	0.999625	0.999892
CLASP1_S1196_M1	-0.0649595	0.875674	0.915684
CLASP1_S246_M1	1.72702	0.00139628	0.00785738
CLASP1_S545_M1	0.368697	0.124021	0.224074
CLASP1_S559_M1	0.415678	0.0502914	0.115159
CLASP1_S600_M1	0.158227	0.567514	0.680732
CLASP1_S646_M1	-0.228985	0.315877	0.442647
CLASP1_S795_M1	2.15156	1.37609e-05	0.000237737
CLASP2_S313_M1	0.765724	0.0243012	0.0661946
CLASP2_S370_M1	0.59374	0.298877	0.426555
CLASP2_S596_M1	-1.03032	0.000571346	0.00408499
CLASP2_S955_M1	-0.0657888	0.732347	0.81617
CLASRP_S285_M1	-0.172582	0.593665	0.701963
CLEC16A_S980_M1	-0.106564	0.530266	0.650202
CLINT1_S299_M1	0.534553	0.045319	0.106576
CLINT1_Y293_M1	0.816558	0.0865682	0.173306
CLIP1_S195_M1	0.507224	0.147976	0.25375
CLIP1_S200_M2	0.0465648	0.908866	0.941962
CLIP1_S204_M1	1.02277	0.117999	0.216495
CLIP1_S204_M2	0.163176	0.68366	0.773954
CLIP1_S310_M1	-0.950153	0.0537683	0.120999
CLIP1_S348_M1	-0.11477	0.424538	0.551023
CLIP1_S510_M1	-0.185278	0.447251	0.572936
CLIP2_S207_M1	-0.386649	0.0465082	0.10874
CLIP2_S294_M1	-1.70647	1.09129e-05	0.000200221
CLIP2_S314_M1	-0.320385	0.124289	0.224236
CLIP2_S923_M1	-0.36954	0.0354526	0.0883331
CLIP4_S609_M1	-2.34745	0.00210389	0.0108746
CLTA_S105_M1	3.87408	1.12062e-08	9.95114e-07
CLUH_S649_M1	0.92665	0.00263835	0.0129726
CMTR1_S26_M1	0.321144	0.263596	0.389329
CMTR1_S31_M1	0.308758	0.0433198	0.103322
CNKSR2_S908_M1	0.23644	0.167521	0.277432
CNN2_S138_M1	0.877126	0.042376	0.101428
CNN3_S162_M1	0.131977	0.642112	0.739745
CNN3_Y261_M1	0.302077	0.503267	0.623792
CNOT2_S165_M1	0.0650937	0.797695	0.860905
CNOT3_S299_M1	-0.536107	0.0055508	0.0224459
CNOT3_S506_M1	-0.986811	0.00379297	0.0169254
CNOT4_S301_M1	-0.431355	0.0426334	0.101825
CNOT4_S432_M1	-0.271573	0.190304	0.303938
CNTROB_S62_M1	-0.347402	0.42481	0.551024
COASY_S178_M1	3.40177	1.82858e-09	3.24755e-07
COBLL1_S1023_M1	0.470492	0.0226538	0.0629823
COBLL1_S294_M1	0.542544	0.1159	0.213348
COBLL1_S864_M1	1.65988	0.0012892	0.00747265
COBLL1_S890_M1	0.517038	0.0859476	0.172517
COBLL1_S987_M1	-0.376747	0.238405	0.361392
COG3_S663_M1	-0.217067	0.62677	0.727926
COG4_S6_M1	-0.173243	0.382898	0.510838
COIL_S566_M1	1.15105	0.0128917	0.041689
COL4A3BP_S132_M1	0.7807	0.00369621	0.0166611
COL4A3BP_S377_M1	0.0139179	0.963515	0.977384
COMMD10_S155_M1	0.545251	0.00861839	0.0309843
COPA_S173_M1	1.11987	0.00267809	0.0130811
COPA_S402_M1	-0.36974	0.265856	0.39112
COPB2_S859_M1	-0.166946	0.755384	0.831406
COPRS_S66_M1	-0.49989	0.0424703	0.101599
COPS3_S410_M1	1.12643	0.010984	0.0371596
CORO7_S465_M1	0.204424	0.276952	0.402905
CPSF4_S202_M1	2.69697	5.77824e-07	1.76934e-05
CRK_S41_M1	-0.101547	0.509418	0.629506
CRK_S74_M1	-1.47102	6.30897e-05	0.000763759
CRK_S83_M1	0.936172	0.00376963	0.0168966
CRK_Y221_M1	-0.479598	0.0944591	0.184594
CRKL_Y105_M1	0.0076162	0.97775	0.986414
CRKL_Y207_M1	-0.896532	0.0696018	0.146948
CRTC1_S151_M1	-0.20565	0.613868	0.717688
CRTC1_S312_M1	0.376358	0.205688	0.322363
CRTC1_S64_M1	-0.692665	0.0162438	0.0495687
CRTC2_S433_M1	-0.595733	0.270482	0.39648
CRTC2_S613_M1	0.502479	0.0371164	0.0916047
CRTC2_S623_M1	-0.673512	0.0408165	0.0986528
CRTC2_S624_M1	-0.162887	0.499499	0.619836
CRTC2_S70_M1	-0.169912	0.668289	0.761211
CRTC3_S329_M1	0.154305	0.682398	0.77292
CRTC3_S370_M1	-0.525065	0.0439295	0.104111
CRTC3_S443_M1	-0.933201	0.000331306	0.00267993
CRTC3_S62_M1	-0.627133	0.0250096	0.0677502
CRYAB_S19_M1	5.23318	2.34878e-10	8.07402e-08
CRYAB_S59_M1	0.14	0.781298	0.850925
CRYBG3_S457_M1	0.0897642	0.717665	0.804046
CRYBG3_S636_M1	0.436031	0.0984408	0.190116
CSDC2_S16_M1	-0.512307	0.0842687	0.17007
CSDC2_S16_M2	-0.90621	0.101332	0.194244
CSDC2_S19_M1	-1.24006	0.0253574	0.0684003
CSDC2_S19_M2	-2.61668	4.87846e-05	0.000644654
CSDC2_S47_M1	-0.461379	0.0179767	0.0531049
CSDC2_S7_M1	1.2026	0.000328135	0.00267325
CSDC2_S7_M2	1.53303	0.0192807	0.0563199
CSNK1D_S382_M1	0.805765	0.00338315	0.0156074
CSNK2B_S209_M1	-1.2277	0.0419126	0.100482
CSRP1_S192_M1	0.168032	0.513762	0.633464
CTBP2_S428_M1	-0.434256	0.228908	0.350707
CTDP1_S740_M1	0.0294085	0.946289	0.967201
CTIF_S299_M1	0.087116	0.778516	0.849081
CTNNB1_S552_M1	-0.469505	0.00967971	0.033647
CTNNB1_S675_M1	-0.0378546	0.821743	0.877475
CTNNB1_T551_M1	0.212231	0.267868	0.393299
CTNNB1_T556_M1	0.570354	0.0527553	0.119568
CTNNBL1_S545_M1	0.404481	0.0440528	0.104261
CTPS1_S575_M1	1.55401	0.125015	0.225179
CTSL_S218_M2	1.36107	0.000354626	0.00283701
CTSL_Y217_M2	1.36107	0.000354626	0.00283701
CTTN_S405_M1	0.452426	0.203652	0.319849
CTTN_S405_M2	1.05104	0.060508	0.1326
CTTN_S417_M1	-0.138792	0.419503	0.546215
CTTN_S417_M2	6.60388	4.16493e-07	1.38002e-05
CTTN_S418_M1	1.34991	0.00621772	0.0244091
CTTN_T401_M1	-0.00324572	0.990941	0.995894
CTTN_T401_M2	0.942543	0.0947342	0.184725
CTTN_T411_M2	1.03061	0.126121	0.226781
CTTN_Y334_M1	-0.125966	0.557677	0.672613
CTTN_Y421_M1	-0.071043	0.812881	0.871575
CTTNBP2NL_S285_M1	0.0559891	0.816108	0.873222
CTTNBP2NL_S481_M1	-0.914828	0.0310924	0.0802617
CTTNBP2NL_S488_M1	-0.286339	0.604115	0.709972
CTTNBP2NL_S523_M1	-2.66936	2.67798e-06	6.39261e-05
CTTNBP2NL_S557_M2	0.248984	0.330413	0.458879
CTTNBP2NL_S563_M1	-0.790662	0.00253326	0.0125668
CTTNBP2NL_S568_M1	-1.64186	0.000359135	0.00286791
CTTNBP2NL_S568_M2	0.140668	0.546409	0.662932
CTTNBP2NL_S592_M1	-1.2089	0.000310171	0.00256933
CTU1_S200_M1	0.896355	0.000470796	0.00351316
CTU2_S419_M1	-0.719646	0.00310054	0.0146426
CUEDC2_S110_M1	-0.199975	0.357834	0.48661
CUL4A_S10_M1	0.181853	0.284496	0.41132
CUL4B_S146_M1	0.399004	0.112495	0.209425
CUL4B_T49_M1	0.231162	0.263674	0.389329
CUL4B_T85_M1	-1.7871	0.0001507	0.00147706
CUL7_S1124_M1	-0.565662	0.167456	0.277432
CUL7_S339_M1	-0.319634	0.433843	0.560449
CUSTOS_S179_M1	-0.996909	0.00149514	0.00825674
CXADR_T334_M1	-0.584642	0.344401	0.473126
CXorf38_T314_M1	-0.99215	0.0479269	0.111236
CXorf67_S259_M1	-0.77311	0.00406024	0.017849
CXorf67_S338_M1	-0.0940244	0.844548	0.893451
CXorf67_S387_M1	0.105046	0.771704	0.844765
CXorf67_S387_M2	-0.565794	0.287596	0.4142
CXorf67_S397_M2	-0.475947	0.379519	0.507535
CXorf67_S465_M1	-0.378304	0.0727009	0.151403
CYLD_S399_M1	-0.557975	0.0121566	0.0401304
DAB2_S394_M1	-3.02972	2.83326e-08	1.88149e-06
DAB2_S401_M1	1.04255	0.00448502	0.0193549
DACT3_S165_M1	0.409473	0.0670615	0.143357
DACT3_S426_M1	-0.607847	0.095523	0.185937
DAP_S2_M2	1.61496	0.00166388	0.00903134
DAP_S3_M1	1.56262	0.00131419	0.00757006
DAP_S3_M2	1.61496	0.00166388	0.00903134
DAP_S51_M1	0.184431	0.339117	0.467892
DAP_S60_M1	-0.242641	0.494024	0.615624
DAPK2_S299_M1	1.49433	0.00063704	0.00442499
DAPK3_S312_M1	1.01883	0.000147216	0.00145253
DARS_S249_M1	0.14268	0.530172	0.650202
DAXX_S178_M1	-1.33414	1.17218e-05	0.000208179
DAXX_S495_M1	0.07415	0.711537	0.798481
DBN1_S141_M1	-0.767748	0.0145479	0.0458104
DBN1_S142_M1	-1.26196	0.0014243	0.00794457
DBN1_S337_M1	0.160908	0.667144	0.760298
DBN1_S339_M1	0.746806	0.00195931	0.0102587
DBN1_T346_M1	-1.12503	8.57493e-05	0.00095901
DBNL_S232_M1	-1.62759	0.00134014	0.00766424
DBNL_S269_M1	-0.600968	0.208881	0.325758
DBNL_S283_M1	-1.51884	0.000182489	0.00173131
DBR1_S514_M1	0.986491	0.189834	0.303663
DCAF1_S1000_M1	-0.415655	0.100461	0.193229
DCAF10_S349_M1	0.0469575	0.78917	0.855657
DCAF12_S15_M1	-0.510653	0.00878378	0.0314516
DCAF12L1_S25_M1	0.0148067	0.931425	0.955308
DCAF6_S336_M1	0.737038	0.0595606	0.130801
DCBLD1_Y600_M1	0.207955	0.299155	0.426763
DCBLD1_Y696_M1	0.260207	0.504421	0.624896
DCBLD2_Y715_M1	0.195888	0.540915	0.660342
DCLK1_S337_M1	0.632415	0.479245	0.601954
DCLK1_T317_M1	2.99646	5.48148e-08	3.04222e-06
DCP1A_S180_M1	-0.538129	0.160267	0.269235
DCP1A_S353_M1	-0.629094	0.0887989	0.176821
DCP1A_S522_M1	-0.143662	0.605222	0.710896
DCP1A_S62_M1	0.198494	0.406704	0.534408
DCP1B_S147_M1	-0.439291	0.0200682	0.0578215
DCP1B_S275_M1	0.567433	0.125936	0.226562
DCTN4_S196_M1	0.0195169	0.950636	0.968745
DCUN1D5_S9_M1	0.321645	0.170384	0.281037
DDB2_S24_M1	-0.379502	0.369759	0.497795
DDB2_S26_M1	0.603475	0.118854	0.217771
DDHD1_S139_M1	-0.912473	0.000318228	0.00261991
DDHD1_S723_M2	-0.652246	0.03069	0.0793615
DDHD1_S727_M1	0.363551	0.208605	0.325599
DDHD1_S727_M2	-0.652246	0.03069	0.0793615
DDI2_S194_M1	-0.574232	0.380871	0.508745
DDX1_S481_M1	-0.366329	0.0688235	0.145902
DDX10_S831_M1	0.741946	0.112849	0.20976
DDX20_S268_M1	4.05938	2.49894e-09	3.58765e-07
DDX20_S500_M1	1.08319	0.000676643	0.00462199
DDX20_S703_M1	0.0027026	0.988078	0.994799
DDX20_T552_M1	1.49353	9.51035e-05	0.00103242
DDX21_S121_M1	0.413038	0.302644	0.42931
DDX21_S71_M1	-1.89519	0.000252659	0.00219962
DDX21_S89_M1	0.0844318	0.845006	0.893451
DDX42_S751_M1	0.78015	0.00260277	0.0128134
DDX42_S754_M1	-1.44968	8.01337e-06	0.00015605
DDX51_S83_M1	0.175329	0.551968	0.667867
DENND1A_S592_M1	0.600547	0.0189186	0.0554446
DENND1A_T707_M1	-0.354238	0.114567	0.21188
DENND1B_S653_M1	0.140284	0.77429	0.846343
DENND4A_S1015_M1	-0.610982	0.012188	0.040174
DENND4A_S1035_M1	-0.596711	0.0196576	0.0571118
DENND4A_S1151_M1	0.559409	0.0655668	0.141154
DENND4A_S1511_M1	-2.19287	2.26901e-07	8.34256e-06
DENND4A_S1589_M1	0.397914	0.028932	0.0757417
DENND4A_S728_M1	0.244091	0.132966	0.23577
DENND4A_S910_M1	-0.642351	0.00343678	0.0158112
DENND4C_S1225_M1	0.37209	0.161603	0.27015
DENND4C_S1278_M1	0.000443944	0.999131	0.999807
DENND4C_S1325_M1	0.222137	0.491334	0.613528
DENND4C_S1346_M1	0.740432	0.120665	0.220021
DENND4C_S1623_M1	0.70686	0.00162238	0.00883851
DENND4C_S1799_M1	0.658931	0.0707747	0.148647
DENND4C_S741_M1	-0.710255	0.0125467	0.0409914
DENND4C_S973_M1	-1.1141	4.55106e-05	0.000612325
DENND4C_S973_M2	1.00151	0.00928208	0.0326823
DENND4C_S989_M1	0.556976	0.00798666	0.0293307
DENND4C_T975_M1	-1.71584	7.21465e-07	2.09366e-05
DENND4C_T975_M2	0.925794	0.00879996	0.0314607
DENND5A_S193_M1	0.165506	0.377496	0.505606
DENND5A_S851_M1	-0.573863	0.0746697	0.154479
DENND5B_S833_M1	0.0754846	0.706023	0.794007
DENND5B_S835_M1	-1.22678	0.000319279	0.00262033
DENR_S73_M1	-0.647615	0.0218916	0.0613703
DENR_T69_M1	-0.603545	0.0225666	0.0627793
DEPDC5_S551_M1	-0.0639434	0.720668	0.806102
DFFA_S315_M1	-0.259744	0.212465	0.329956
DGCR8_S377_M1	-0.0281892	0.905366	0.938903
DHX29_S200_M1	-0.0388605	0.894921	0.932516
DHX29_S71_M1	-0.811787	0.000220751	0.0019721
DHX57_S127_M1	0.872731	0.0531174	0.120204
DHX9_S87_M1	-0.376495	0.201487	0.317246
DIAPH1_S22_M1	0.987613	0.126954	0.227748
DIDO1_S1456_M1	0.986611	0.00253601	0.0125668
DIDO1_T1733_M1	-0.348831	0.266985	0.392262
DIP2B_Y52_M1	-0.291588	0.110614	0.207147
DKC1_S494_M1	-2.97574	4.8201e-08	2.8535e-06
DKC1_S513_M1	0.167247	0.447955	0.573175
DLC1_S842_M1	-0.408006	0.0948416	0.184834
DLG1_S104_M1	-1.57468	1.4623e-06	3.79684e-05
DLG1_S158_M1	0.314654	0.0732947	0.152354
DLG5_S1232_M1	-1.05373	0.00548383	0.0222561
DLG5_S1263_M1	0.435825	0.0231519	0.063927
DLG5_S1666_M1	-0.425467	0.255635	0.381519
DLG5_S1795_M1	1.40817	0.00147865	0.00818602
DLGAP4_T915_M1	-0.77844	0.000463154	0.00347366
DLGAP5_S618_M1	-1.47852	1.13801e-05	0.000205397
DLGAP5_S662_M1	-0.362615	0.191822	0.305594
DLGAP5_S725_M1	-2.02018	0.000104792	0.00112386
DLGAP5_S777_M1	-3.08143	6.18759e-09	5.97237e-07
DMTN_S269_M1	0.469479	0.362114	0.490927
DMTN_S289_M1	0.457703	0.0460771	0.107902
DMTN_S29_M1	0.483261	0.0900182	0.17827
DMTN_S92_M1	0.498365	0.166262	0.275861
DMWD_S495_M1	-0.375054	0.102097	0.195224
DMXL1_S1896_M1	-0.0689805	0.622905	0.725525
DMXL2_S930_M1	0.371603	0.0869519	0.173904
DNAJA1_S335_M1	0.776637	0.13115	0.233202
DNAJA1_S340_M1	-0.516013	0.3623	0.491029
DNAJB2_S168_M1	-0.655582	0.0535373	0.120724
DNAJC1_S381_M1	-0.0123064	0.953641	0.971139
DNAJC2_S47_M1	-0.397009	0.165373	0.275076
DNAJC21_S511_M1	-1.34794	5.59741e-06	0.000117229
DNAJC5_S10_M1	0.0566387	0.789111	0.855657
DNAJC9_S109_M1	1.57895	0.00223021	0.0113556
DNM1_S774_M1	-2.04413	9.80233e-06	0.000183639
DNM1L_S548_M1	0.434634	0.140541	0.244447
DNM1L_S616_M1	-0.73066	0.00645895	0.0251011
DNM2_S764_M1	-1.08303	0.00443241	0.0192186
DNMBP_S1351_M1	0.791385	0.0584874	0.128876
DNMT1_S1105_M1	0.23956	0.433983	0.560467
DNMT1_S143_M1	-0.894396	0.00655656	0.0253581
DNMT3A_S105_M1	0.499714	0.115474	0.212828
DOCK5_S1656_M1	-0.888503	0.0074838	0.0278525
DOCK5_S1766_M1	-0.994609	0.00216545	0.011128
DOCK5_S1789_M1	-1.354	0.00215705	0.0110977
DOCK5_S1789_M2	-0.33058	0.676825	0.769255
DOCK5_T1794_M2	-0.693012	0.33832	0.467083
DOCK5_T1800_M1	-4.8126	3.26539e-09	4.1907e-07
DOCK7_S1383_M1	-0.668703	0.0183091	0.0538567
DOCK7_S1432_M1	-0.369839	0.10931	0.205477
DOCK7_S1438_M1	1.79055	1.23606e-05	0.000218649
DOCK7_S180_M1	1.56092	0.000614016	0.00431365
DOCK7_S864_M1	0.116581	0.590919	0.699275
DOCK7_S900_M1	-3.62865	1.54735e-09	2.86261e-07
DOCK7_S929_M1	-0.108911	0.550774	0.667422
DOCK7_S946_M1	0.624867	0.327197	0.454838
DOK1_Y449_M1	-0.0541691	0.913982	0.944725
DONSON_S34_M1	-0.961041	0.000573449	0.00409343
DPH7_S353_M1	-0.371075	0.141526	0.245459
DPYSL2_S518_M2	1.59967	0.000124199	0.0012706
DPYSL2_S522_M1	-0.0380007	0.941441	0.963133
DPYSL2_S522_M2	0.0235148	0.965101	0.978716
DPYSL3_S518_M2	0.575926	0.160578	0.26938
DPYSL3_S522_M1	-0.0301142	0.923545	0.949418
DPYSL3_S522_M2	0.575926	0.160578	0.26938
DPYSL3_T509_M1	-0.0628691	0.710224	0.79745
DR1_S105_M1	0.0986811	0.609755	0.71433
DSN1_S30_M1	1.30923	1.12972e-05	0.000204733
DSN1_S81_M1	-0.673665	0.0350504	0.0877247
DST_S1382_M1	-1.96246	0.000603406	0.00424584
DST_S2671_M1	0.393383	0.209152	0.326066
DST_S3968_M1	0.642868	0.122373	0.222133
DSTN_S3_M1	1.73094	0.000131416	0.00132722
DTD1_S196_M1	2.46414	1.95129e-07	7.61123e-06
DTD1_S197_M1	1.17477	0.367562	0.496192
DTD1_S205_M1	0.00372356	0.985225	0.992152
DTL_S512_M1	0.14081	0.592678	0.700983
DTL_S697_M1	0.252736	0.299422	0.426763
DTX3L_S202_M1	1.19535	0.000239197	0.00210721
DTX3L_S9_M1	-0.0343712	0.918174	0.946527
DUSP16_S501_M1	-0.853365	0.00603053	0.0238429
DUSP6_S331_M1	0.108163	0.779885	0.850157
DVL3_S125_M1	-0.47751	0.181647	0.294367
DYNC1H1_S4368_M1	0.0402592	0.905808	0.939012
DYNC1I2_S101_M1	0.496749	0.0418657	0.100423
DYNC1I2_S92_M1	0.435861	0.165751	0.275321
DYNC1I2_T95_M1	0.0145861	0.949993	0.968601
DYNC1LI1_S207_M1	0.0897429	0.773724	0.845934
DYNC1LI1_S421_M1	-1.56199	2.65238e-05	0.000403307
DYNC1LI1_S487_M1	0.3619	0.0559827	0.124906
DYNC1LI1_S510_M1	-0.576025	0.271856	0.397706
DYNC1LI1_S516_M1	1.23739	0.177234	0.288671
DYRK1A_Y321_M1	0.161516	0.414733	0.542229
EAF1_S165_M1	0.381748	0.0316769	0.0813268
EBAG9_S36_M1	0.211012	0.49928	0.619836
ECT2_S367_M1	-0.450675	0.0189685	0.0555175
EDC3_S131_M1	1.04538	0.0169975	0.0511306
EDC4_S565_M1	0.240843	0.533349	0.653261
EDC4_S708_M2	-0.681924	0.347287	0.475618
EDC4_S723_M1	-0.487633	0.448695	0.573792
EDC4_S723_M2	-0.681924	0.347287	0.475618
EDC4_S729_M1	-1.02812	0.0277151	0.0730297
EDC4_S780_M1	-1.22334	0.000620429	0.00433812
EEF1A1_S291_M2	-0.52431	0.110082	0.206578
EEF1A1_S300_M2	-0.52431	0.110082	0.206578
EEF1A1_Y141_M1	-0.119656	0.544687	0.662216
EEF1AKMT2_S21_M1	1.17479	0.00240241	0.0120938
EEF1D_S133_M1	-2.14965	0.000177257	0.00169639
EEF1D_S37_M1	4.21401	4.90523e-08	2.86569e-06
EEF1D_S60_M1	0.505457	0.021637	0.0608798
EEF1D_S86_M1	3.08266	1.76899e-08	1.33124e-06
EEF1G_S33_M1	-0.440133	0.310828	0.437702
EEF1G_T46_M1	-2.71721e-05	0.999892	0.999892
EEF2_S502_M1	-0.0485104	0.869659	0.911124
EEF2_T57_M1	-0.481664	0.282869	0.409634
EEF2_T57_M2	1.7115	0.00979785	0.0339598
EEF2_T59_M2	1.7115	0.00979785	0.0339598
EEF2K_S18_M1	0.326962	0.151746	0.258914
EEF2K_S500_M1	1.28718	3.53524e-05	0.000503851
EHBP1_S1058_M1	-0.171152	0.719073	0.805217
EHBP1_S335_M1	0.999807	0.473904	0.597377
EHBP1_S428_M1	0.145922	0.393596	0.520729
EHBP1_S428_M2	-0.662165	0.192678	0.306577
EHBP1_S436_M1	0.576961	0.00494081	0.0206371
EHBP1L1_S1257_M1	0.617366	0.0714824	0.149567
EHBP1L1_S285_M1	-0.390411	0.0250725	0.0678791
EHBP1L1_S310_M1	-0.126665	0.496181	0.617445
EHBP1L1_T284_M1	0.925873	0.0254955	0.0686893
EHD1_S456_M1	-0.469124	0.0359571	0.0892895
EHMT2_S140_M1	-0.659907	0.112217	0.209083
EHMT2_T171_M1	0.828147	0.0126807	0.0413381
EIF2A_S506_M1	0.0538847	0.793148	0.85904
EIF2AK2_S83_M1	-1.04272	0.0133746	0.042907
EIF2AK4_T667_M1	0.325627	0.158318	0.267071
EIF2B4_S130_M1	-0.243612	0.160268	0.269235
EIF2B5_S544_M1	0.221192	0.694086	0.783361
EIF2S2_S2_M1	0.173059	0.246095	0.370646
EIF2S2_S2_M2	-0.370452	0.0666747	0.142737
EIF2S2_T11_M2	-0.370452	0.0666747	0.142737
EIF3A_S584_M1	1.02516	0.00330066	0.0153455
EIF3B_S119_M1	-0.575495	0.0845682	0.170519
EIF3B_S125_M1	0.57818	0.0737653	0.152974
EIF3CL_S39_M1	0.846048	0.0713649	0.149462
EIF3E_S399_M1	-0.559253	0.0347575	0.0871882
EIF3G_S42_M1	0.749284	0.196499	0.311258
EIF3H_S183_M1	0.339418	0.341371	0.469945
EIF3J_S127_M1	0.608466	0.0562908	0.125341
EIF3J_T109_M1	1.55716	0.000189337	0.00178105
EIF3K_S217_M1	-0.0286466	0.914085	0.944725
EIF4A1_T158_M1	-0.814719	0.000288043	0.00242677
EIF4A3_T163_M1	0.467851	0.0443674	0.104727
EIF4B_S406_M1	-1.51738	0.233939	0.356448
EIF4B_S406_M2	-0.079794	0.915944	0.945933
EIF4B_S409_M2	-0.079794	0.915944	0.945933
EIF4B_S422_M1	-0.121353	0.688757	0.778534
EIF4B_S422_M2	0.952303	0.189858	0.303663
EIF4B_S425_M2	0.982631	0.178808	0.290916
EIF4B_S445_M1	0.920509	0.107736	0.202776
EIF4B_S498_M1	-0.336771	0.347544	0.475824
EIF4B_S504_M1	-1.84943	0.0200368	0.057806
EIF4B_S93_M1	-0.131694	0.740409	0.822676
EIF4EBP1_S101_M1	0.146258	0.815705	0.873126
EIF4EBP1_S83_M1	0.947754	0.0262999	0.0699649
EIF4EBP1_T37_M2	0.134288	0.443776	0.569661
EIF4EBP1_T46_M2	0.721167	0.00288799	0.0138924
EIF4EBP1_T68_M2	1.2952	9.59428e-05	0.00103899
EIF4EBP1_T70_M1	-0.70483	0.275021	0.401016
EIF4EBP1_T70_M2	1.64708	0.000991142	0.00611204
EIF4EBP1_T77_M1	-0.152207	0.82962	0.882874
EIF4EBP1_T77_M2	2.41402	0.00290863	0.0139463
EIF4EBP1_Y34_M2	1.2913	0.0128778	0.041689
EIF4ENIF1_S564_M1	-2.08124	5.00729e-05	0.000654599
EIF4ENIF1_S587_M1	-1.59456	0.000226908	0.00201092
EIF4G1_S1092_M1	-0.542218	0.205603	0.322343
EIF4G1_S1209_M1	-1.28041	0.000683765	0.00466018
EIF4G1_S1231_M1	-0.287807	0.37445	0.503043
EIF4G2_T508_M1	-0.62874	0.0215288	0.0608375
EIF4G3_S495_M1	-0.204752	0.3815	0.509279
EIF5_S10_M1	2.90466	0.000240813	0.00211725
EIF5B_S1168_M1	0.377064	0.170937	0.28145
EIF5B_S164_M1	-0.572818	0.300625	0.427931
EIF5B_S214_M1	-0.240327	0.470889	0.594807
ELAC2_S199_M1	-0.618725	0.020802	0.0594727
ELAC2_S199_M2	-0.283024	0.614076	0.717688
ELAC2_S205_M2	-0.283024	0.614076	0.717688
ELAC2_S208_M1	-0.68663	0.0400433	0.0972072
ELAVL1_S202_M1	0.74299	0.0230512	0.0636891
ELAVL1_Y200_M1	-0.280863	0.091222	0.179933
ELK1_S422_M1	-1.44657	0.00026572	0.00229087
ELK3_S396_M1	-1.81245	7.01384e-07	2.06235e-05
ELP1_S471_M1	0.916188	0.000293899	0.00247142
EMD_S54_M1	0.243214	0.429201	0.555908
EML3_S176_M1	0.914919	0.0109236	0.0369954
EML4_S144_M1	-0.0327428	0.854556	0.901242
EML4_S146_M1	-0.174166	0.484059	0.606782
EMSY_S1130_M1	2.5759	5.24456e-07	1.67524e-05
ENAH_S508_M1	-0.939981	0.00150938	0.00832502
ENAH_S537_M1	1.62778	0.00102276	0.00624629
ENC1_S15_M1	-1.52596	8.33655e-05	0.000944242
ENDOV_S261_M1	-0.273291	0.153029	0.260126
ENO1_S141_M1	2.08418	0.000657714	0.00452752
ENO1_S254_M1	0.0277971	0.92902	0.953942
ENO1_S263_M1	0.519095	0.0842305	0.17007
ENO1_S27_M1	0.482115	0.0196628	0.0571118
ENO1_S40_M1	-0.266203	0.253393	0.37881
ENO1_S79_M1	0.639542	0.00332383	0.0154048
ENO1_Y44_M1	0.146564	0.363623	0.492372
ENO2_S263_M1	-0.351171	0.118574	0.21737
EP400_T320_M1	-1.88965	4.74502e-06	0.000102073
EPB41_S555_M1	0.0926737	0.742874	0.824226
EPB41_S560_M1	0.963379	0.000577747	0.00411089
EPB41L2_S386_M1	1.06521	0.00268942	0.0131076
EPB41L2_S39_M1	0.994383	0.002682	0.0130858
EPB41L2_S499_M1	0.373892	0.21776	0.336765
EPB41L2_S550_M1	0.235756	0.168254	0.278541
EPB41L2_S715_M1	1.70282	8.98486e-06	0.000171214
EPB41L2_S87_M1	1.21023	0.00459865	0.0196327
EPB41L2_Y623_M1	0.417103	0.065019	0.140596
EPB41L3_S11_M1	-0.288469	0.349092	0.477208
EPB41L3_S420_M1	-0.61144	0.0237598	0.0651596
EPB41L3_S443_M1	-0.0625176	0.777165	0.848547
EPB41L3_S460_M1	0.375398	0.154797	0.262429
EPB41L3_S867_M1	-0.0180922	0.950276	0.968601
EPB41L3_S88_M1	0.979357	0.00572953	0.0230367
EPB41L3_S962_M1	0.0232336	0.932702	0.956397
EPB41L3_T462_M1	0.283977	0.378081	0.506237
EPB41L3_T469_M1	-0.70551	0.0301721	0.0785524
EPN1_S435_M1	-0.678281	0.0648824	0.140389
EPN1_T412_M1	0.295771	0.089805	0.178092
EPN1_T460_M1	-0.284569	0.306769	0.433775
EPN2_S173_M1	-0.0467226	0.810672	0.870468
EPPK1_S2718_M1	0.455368	0.0766687	0.157889
EPRS_S434_M1	2.06858	0.000899768	0.0056506
EPRS_S885_M1	-9.66491	6.1708e-13	2.73984e-09
EPRS_S886_M1	0.427366	0.454579	0.579381
EPS15_S324_M1	1.67326	5.11365e-05	0.000663877
EPS15_S485_M1	0.00980693	0.94992	0.968601
EPS15_S790_M1	-0.223806	0.181373	0.294321
EPS15_S796_M1	0.635967	0.0129884	0.0418799
EPS15_S814_M1	1.02772	0.00114139	0.00676604
EPS15L1_S229_M1	0.18209	0.590279	0.699033
EPS15L1_S255_M1	-0.127367	0.501904	0.6223
EPS15L1_S377_M1	3.08157	1.42119e-07	6.21339e-06
EPS8L2_S463_M1	-0.0930912	0.762969	0.83706
EPS8L2_S480_M1	-1.63548	1.31359e-05	0.00022872
EPS8L2_S570_M1	3.4278	5.44893e-09	5.49846e-07
EPS8L2_T572_M1	-4.10028	1.00577e-09	2.02983e-07
EPS8L3_S205_M2	0.450623	0.0281728	0.0741037
EPS8L3_T197_M2	0.450623	0.0281728	0.0741037
ERBIN_S569_M1	1.87062	2.96728e-06	6.89775e-05
ERBIN_S915_M1	-0.566258	0.0149896	0.0466476
ERBIN_Y884_M1	0.364291	0.189405	0.303266
ERC1_S1005_M1	0.794579	0.02095	0.0597801
ERC1_S191_M1	-0.823497	0.0013635	0.00776148
ERCC5_S341_M1	0.0729174	0.858168	0.903764
ERCC5_S384_M1	0.634291	0.136587	0.240177
ERCC6_S158_M1	-0.634947	0.017162	0.0514164
ERCC6L_S1188_M1	0.147483	0.546621	0.662932
ERCC6L_S14_M1	-0.682077	0.0127009	0.0413734
ERCC6L_S755_M1	-1.12891	0.00105183	0.00637994
ERCC6L_S807_M1	-0.469896	0.0583233	0.128642
ERF_S131_M1	-0.66408	0.139049	0.242584
ERF_S21_M1	-1.40525	2.06475e-05	0.000329766
ERF_S327_M1	-0.46472	0.0859085	0.172516
ERF_S531_M1	-0.170828	0.497096	0.618063
ERF_S531_M2	0.0479674	0.862436	0.906109
ERF_S532_M1	1.41688	6.60156e-05	0.000792041
ERF_T526_M1	-0.102276	0.735889	0.819089
ERRFI1_S251_M1	0.15191	0.626653	0.727926
ESF1_S153_M1	-0.109042	0.5904	0.699033
ESF1_S198_M1	-0.661027	0.0456806	0.1072
ESPL1_S1126_M1	-0.636893	0.0328246	0.0836008
ESPL1_S1508_M1	-0.529149	0.0224447	0.0625578
ETHE1_S19_M1	0.722274	0.00286338	0.0137889
ETV3_S139_M1	-0.077211	0.637438	0.735887
ETV3_S159_M1	-0.446809	0.0259186	0.0693425
ETV3_S245_M2	0.132059	0.808946	0.869244
ETV3_S250_M2	0.132059	0.808946	0.869244
EVA1A_S114_M1	1.3591	6.66879e-06	0.000134521
EVI5_S689_M1	0.453933	0.0838338	0.169655
EVL_S331_M1	-0.137714	0.392688	0.520134
EXOC2_S426_M1	-1.28572	0.0166766	0.0505075
EXOC2_S432_M1	-0.796797	0.00564322	0.0227367
EXOC7_Y249_M1	-0.53746	0.203592	0.319849
EXOSC9_S306_M1	-0.0876536	0.68787	0.777927
FAM104A_S21_M1	-0.0239172	0.935074	0.957502
FAM104A_Y20_M1	-0.141669	0.634629	0.733768
FAM110B_S301_M1	0.490879	0.03392	0.0853769
FAM114A1_S196_M1	-0.070324	0.702898	0.791496
FAM114A1_S196_M2	1.00864	0.00157196	0.00857433
FAM114A1_S200_M2	1.00864	0.00157196	0.00857433
FAM114A2_S146_M1	1.21322	0.0723451	0.150844
FAM117B_S136_M1	-1.34251	0.00643955	0.0250584
FAM117B_S345_M1	0.450369	0.10373	0.197503
FAM117B_T105_M1	0.224714	0.269841	0.395672
FAM117B_T149_M2	-0.835168	0.00113842	0.00675749
FAM120A_S1023_M1	0.628319	0.0454471	0.106765
FAM120A_S383_M1	0.198511	0.455291	0.579722
FAM120A_T413_M1	0.599176	0.00480377	0.020236
FAM122A_S143_M2	-0.0530488	0.865033	0.907978
FAM122A_S147_M1	0.103566	0.54591	0.662795
FAM122A_S147_M2	-0.0530488	0.865033	0.907978
FAM122A_S270_M1	-0.692829	0.00983448	0.0340601
FAM122A_S37_M1	-0.0825229	0.751813	0.829591
FAM122A_S45_M1	1.3923	0.000114909	0.0012033
FAM122A_S76_M1	-0.602202	0.0698432	0.147388
FAM122B_S115_M1	0.10876	0.498385	0.619146
FAM122B_S115_M2	0.613107	0.309904	0.436749
FAM122B_S119_M2	0.613107	0.309904	0.436749
FAM122B_S25_M1	-1.72902	6.52462e-05	0.000787209
FAM122B_S58_M1	0.621641	0.137661	0.240983
FAM129B_S665_M1	-0.559403	0.176434	0.28758
FAM129B_S665_M2	-0.90995	0.38556	0.513463
FAM129B_S681_M2	-0.90995	0.38556	0.513463
FAM129B_S692_M1	0.629847	0.0670047	0.143357
FAM129B_S692_M2	0.0663715	0.909415	0.942091
FAM129B_S696_M2	0.0663715	0.909415	0.942091
FAM160A2_S467_M1	-1.0813	0.00290753	0.0139463
FAM171A1_S824_M1	0.821254	0.00079182	0.0051249
FAM193A_S1129_M1	-0.430442	0.0501779	0.115018
FAM193A_S1144_M1	-0.1297	0.593958	0.702123
FAM193A_S642_M1	-0.330568	0.0599968	0.131549
FAM193A_S985_M1	-0.768719	0.0126507	0.0413009
FAM208B_S444_M1	-0.706443	0.140611	0.244447
FAM53B_S167_M1	0.246636	0.36278	0.49153
FAM53C_S122_M1	-0.15184	0.42397	0.550739
FAM53C_S162_M1	-0.059107	0.874854	0.915042
FAM53C_S234_M1	0.367026	0.107362	0.202367
FAM53C_S299_M1	0.470671	0.0263219	0.0699815
FAM83G_S610_M1	0.316251	0.544484	0.662176
FAM83G_S634_M1	0.655962	0.061496	0.134371
FAM83H_S1003_M1	-0.582151	0.0503365	0.115203
FAM83H_S1025_M1	-0.73831	0.00506226	0.0209864
FAM83H_S1068_M1	-1.06342	0.0215398	0.0608375
FAM83H_S516_M1	-4.47689	4.96312e-10	1.37727e-07
FAM83H_S523_M1	0.701033	0.0158716	0.0488018
FAM83H_S647_M1	0.299414	0.092742	0.181919
FAM83H_S844_M1	-0.303609	0.393471	0.520719
FAM83H_S870_M1	0.150087	0.66327	0.757048
FAM83H_S881_M1	-0.465945	0.210292	0.327383
FAM83H_S892_M1	-0.0681446	0.72585	0.810149
FAM83H_S892_M2	0.292146	0.600842	0.707509
FAM83H_S903_M1	-0.451539	0.45557	0.579911
FAM83H_S903_M2	0.18702	0.741275	0.823227
FAM83H_S914_M1	-0.667322	0.0171575	0.0514164
FAM83H_S924_M1	-0.850359	0.00712393	0.0268334
FAM83H_S936_M1	-0.121402	0.55138	0.667792
FAM83H_S936_M2	0.21577	0.729334	0.813425
FAM83H_S945_M2	0.21577	0.729334	0.813425
FAM83H_T1010_M2	5.00101	2.18373e-10	8.07402e-08
FAM91A1_S355_M1	0.457277	0.0547331	0.122859
FAM91A1_S828_M1	0.268991	0.273798	0.400017
FANCD2_S592_M1	1.80149	6.26427e-05	0.00076201
FANCD2_T580_M1	1.32607	0.0118537	0.0393351
FANCE_S249_M1	0.440948	0.0232821	0.0641666
FANCI_S407_M1	-0.231301	0.303632	0.430161
FASN_S1411_M1	0.505188	0.0200275	0.057806
FASN_S2236_M1	-0.26684	0.252795	0.378044
FASN_S2253_M3	0.327553	0.264903	0.390235
FASN_T2204_M1	2.07734	8.45977e-06	0.000161902
FASN_T2254_M3	0.327553	0.264903	0.390235
FASN_T2255_M3	0.327553	0.264903	0.390235
FASN_T976_M1	0.532419	0.307953	0.435281
FBF1_S540_M2	1.25698	0.00475955	0.0201827
FBF1_T537_M2	1.25698	0.00475955	0.0201827
FBH1_S124_M1	-0.545731	0.174848	0.285834
FBH1_S126_M1	-0.213276	0.220762	0.340697
FBL_S124_M1	1.38699	0.000255269	0.002218
FBXL19_S408_M1	0.45917	0.0893172	0.177754
FBXL19_T413_M1	0.630902	0.0062525	0.0245239
FBXO4_S12_M1	-0.560176	0.264633	0.390226
FBXO42_S365_M1	-4.96559	1.22609e-07	5.55495e-06
FBXO42_S552_M2	2.49968	0.00221267	0.0113052
FBXO42_T539_M2	2.49968	0.00221267	0.0113052
FCHO2_S387_M1	0.377497	0.457	0.581232
FCHO2_S394_M1	0.0781478	0.859653	0.904275
FCHO2_S403_M1	0.536012	0.023591	0.0647767
FCHO2_S496_M1	0.0115782	0.976621	0.985829
FER_Y402_M1	0.452064	0.175173	0.28626
FGD1_S135_M1	0.960098	0.0067256	0.0257683
FGD1_S48_M1	-0.109731	0.649	0.744974
FGFR1OP_S156_M1	0.58851	0.0236751	0.0649676
FGFR1OP_S156_M2	1.18802	0.0332298	0.0842606
FGFR1OP_S160_M1	0.787726	0.0326937	0.0833773
FGFR1OP_S160_M2	1.20316	0.0312447	0.080608
FHOD1_S523_M1	-0.0458573	0.848887	0.896085
FKBP15_S326_M1	0.394682	0.409321	0.537052
FKBP15_S960_M1	-3.91202	5.39899e-08	3.03437e-06
FKBP3_S36_M1	-0.146929	0.427233	0.55352
FKBP4_S453_M1	1.17506	0.0038788	0.0172219
FKBP5_S13_M1	0.770035	0.00301334	0.01434
FLCN_S62_M1	-0.0259988	0.90275	0.93765
FLII_S856_M1	0.666568	0.0108349	0.036779
FLNA_S1084_M1	-1.04077	7.76936e-05	0.000893677
FLNA_S1459_M1	0.0525483	0.840832	0.891001
FLNA_S1630_M1	0.0467661	0.776998	0.848547
FLNA_S1734_M1	-0.460855	0.140295	0.244374
FLNA_S2128_M1	-0.144162	0.357132	0.485953
FLNA_S2152_M1	0.853877	0.0165368	0.0502211
FLNA_S2180_M1	0.563458	0.353758	0.482397
FLNA_S2327_M1	0.196717	0.259667	0.38585
FLNA_S2510_M1	-1.39028	0.000103961	0.00111765
FLNA_S2526_M1	0.896285	0.0582879	0.128627
FLNA_S860_M1	-0.00440001	0.994527	0.996997
FLNA_S968_M1	1.29766	1.12894e-05	0.000204733
FLNA_T2336_M1	-0.266609	0.187327	0.301242
FLNA_T859_M1	1.13659	0.0013244	0.00760717
FLNB_S1505_M1	0.144216	0.596058	0.703399
FLNB_S2465_M1	-0.0861177	0.635463	0.733799
FLNB_S2478_M1	2.13479	8.41707e-05	0.000946121
FLNB_S983_M1	-0.527854	0.0438613	0.104111
FLNB_T2134_M1	0.961514	0.000164398	0.00159025
FLNC_S1527_M1	-0.104947	0.606036	0.711598
FLNC_S1972_M1	2.16031	3.34912e-06	7.54826e-05
FLNC_S2182_M1	-1.49516	0.0286723	0.0751063
FLNC_S2233_M1	-1.94529	5.87365e-05	0.000732557
FLNC_S2598_M1	-1.34927	0.000779087	0.00505723
FLNC_S2602_M1	-0.766477	0.0255509	0.0687969
FLNC_S2624_M1	-1.85514	5.5906e-05	0.000707187
FLNC_S2624_M2	4.32851	6.16741e-05	0.000753763
FLNC_S2632_M1	3.88282	7.50455e-06	0.000147435
FLNC_S2632_M2	4.32851	6.16741e-05	0.000753763
FLNC_S954_M1	-0.209162	0.634042	0.733768
FMNL1_S1031_M1	-0.668064	0.140783	0.244457
FMNL1_S1031_M2	-1.29228	0.145148	0.250371
FMNL1_S624_M1	-0.0453907	0.793927	0.859137
FMNL1_S685_M3	-0.014166	0.974736	0.984717
FMNL1_S689_M3	-0.014166	0.974736	0.984717
FMNL1_T1020_M2	-1.29228	0.145148	0.250371
FMNL1_T683_M3	-0.014166	0.974736	0.984717
FMNL3_S174_M1	0.253953	0.642696	0.739841
FNBP1_S296_M1	0.293215	0.298259	0.426221
FNBP1_S351_M1	0.16883	0.724505	0.809462
FNBP1_S359_M1	-0.775344	0.0163103	0.0496694
FNBP1L_S295_M1	0.518971	0.0578844	0.128055
FNBP1L_S488_M1	-0.0827721	0.838402	0.889062
FNBP1L_S501_M1	-0.708197	0.100258	0.192954
FNBP4_S18_M1	1.22351	0.000178573	0.00170508
FNIP1_S232_M1	-0.627508	0.00490296	0.0205563
FNIP1_T777_M2	5.96676	1.4969e-07	6.27003e-06
FNIP1_T781_M2	5.96676	1.4969e-07	6.27003e-06
FOS_S362_M1	3.22591	2.00353e-08	1.48261e-06
FOSL2_S120_M1	1.50369	4.4806e-05	0.000604677
FOSL2_S200_M1	0.495925	0.101996	0.195116
FOXJ2_S172_M1	0.0552712	0.858605	0.904009
FOXJ2_Y204_M1	-0.434355	0.312888	0.439351
FOXK1_S213_M1	-0.117839	0.67691	0.769255
FOXK1_S213_M2	-0.0928326	0.869962	0.911124
FOXK1_S223_M2	-0.768336	0.246842	0.371266
FOXK1_S416_M1	-0.000706592	0.998185	0.999195
FOXK1_S416_M2	0.360697	0.421257	0.548158
FOXK1_S420_M1	-0.733461	0.0147194	0.0461541
FOXK1_S420_M2	0.231648	0.622451	0.725323
FOXK1_S428_M2	0.661031	0.242257	0.365857
FOXK1_S445_M1	-0.162451	0.434354	0.560619
FOXK1_S468_M1	-0.239461	0.352152	0.48065
FOXK1_T422_M2	1.62685	0.00515104	0.0212158
FOXK2_S30_M1	-1.70256	8.60712e-05	0.000960191
FOXK2_S30_M2	0.166732	0.748599	0.828046
FOXK2_S373_M1	-0.894557	0.00498312	0.0207358
FOXK2_S381_M1	-1.03452	0.00498005	0.0207358
FOXK2_S398_M1	-0.699437	0.102698	0.19612
FOXK2_S9_M2	-1.36434	9.53826e-06	0.000180982
FOXK2_T13_M2	0.997882	0.160394	0.269345
FOXM1_S704_M1	-0.95252	0.0160156	0.0491732
FOXP4_S554_M1	-1.16802	0.00107063	0.00646746
FRMD4A_S800_M1	0.411977	0.299907	0.427064
FRMD6_S544_M1	-0.160176	0.43123	0.55821
FRYL_S1914_M1	0.0404431	0.773258	0.84584
FRYL_S1957_M1	-0.505488	0.164037	0.273498
FRYL_S1978_M1	0.0486282	0.812103	0.870951
FRYL_S2272_M1	1.1518	0.00017728	0.00169639
FRYL_S2332_M1	-1.01772	0.000488269	0.00360119
FRYL_S844_M1	1.42951	3.24496e-05	0.000475499
FRYL_T1959_M1	0.861132	0.00226748	0.0115322
FSD1_S486_M1	-0.659862	0.0178025	0.0526604
FUBP1_S140_M1	3.52462	2.30653e-08	1.62555e-06
FUBP1_S630_M1	1.8596	0.00854807	0.0308314
FUBP1_Y58_M1	-0.961589	0.00420789	0.0184069
FUBP3_S296_M1	0.399726	0.0143408	0.0452546
FUNDC2_S151_M1	-0.749559	0.251482	0.37646
FXR2_S601_M1	0.848785	0.00242887	0.0121718
FYCO1_S342_M1	-0.888988	0.00583043	0.0233217
FYN_Y420_M1	0.712954	0.0049148	0.0205865
G3BP1_S232_M1	0.419995	0.280278	0.406944
G3BP1_S250_M1	0.668999	0.00164912	0.00897318
G3BP1_S47_M1	3.11507	1.00416e-08	9.09895e-07
G3BP2_T227_M1	0.904572	0.000156319	0.00152205
G6PD_S123_M1	-0.140291	0.602805	0.708807
GAA_T469_M2	1.01873	0.00303452	0.0144099
GAA_T472_M2	1.01873	0.00303452	0.0144099
GAB1_S266_M1	-0.0568734	0.730431	0.814443
GAB1_S274_M1	-0.326967	0.117787	0.216194
GAB1_Y659_M1	-0.162052	0.753124	0.830448
GAB2_S543_M1	0.320101	0.468001	0.591496
GAB2_Y491_M1	-0.586121	0.189661	0.303567
GAB3_S482_M1	-0.155728	0.473298	0.597
GAGE2B_T39_M1	1.19701	0.00931424	0.0327696
GAPDH_S83_M1	-0.528907	0.161251	0.269764
GAPDH_T184_M1	0.237535	0.606644	0.711625
GAPDH_T211_M1	0.0572536	0.740601	0.822684
GAPVD1_S454_M1	-0.346493	0.251273	0.376401
GAPVD1_S902_M1	-0.102517	0.737569	0.819962
GAPVD1_S950_M1	-1.48627	0.000483388	0.00358305
GART_S796_M1	0.912819	0.000960965	0.00597575
GART_S802_M1	1.43606	0.000879587	0.00554739
GAS2L1_S316_M1	-1.22762	7.48889e-05	0.000865903
GAS2L1_S492_M1	-2.82046	2.83918e-08	1.88149e-06
GATAD2A_S100_M2	1.10648	0.041624	0.10006
GATAD2A_S107_M2	1.10648	0.041624	0.10006
GBF1_S1298_M1	-0.551756	0.0122615	0.040297
GBF1_S1318_M1	-0.321039	0.0912819	0.17997
GBF1_S1780_M2	0.717174	0.119284	0.21822
GBF1_S1784_M1	-0.0650715	0.807378	0.869126
GBF1_S1784_M2	0.717174	0.119284	0.21822
GCLC_S5_M1	-0.734293	0.0163095	0.0496694
GCOM1_S576_M1	-0.305108	0.297316	0.425422
GCOM1_S667_M1	-0.00583169	0.984485	0.991755
GDI2_S61_M1	0.0640559	0.787622	0.855231
GEM_S23_M1	0.841185	0.00292165	0.0139786
GFPT1_S261_M1	1.23997	0.000244313	0.00213533
GGA2_T403_M1	-1.81786	1.15934e-05	0.000207507
GIGYF1_S24_M1	-1.49794	2.8208e-06	6.66188e-05
GIGYF1_S538_M1	-0.0509192	0.845087	0.893451
GIGYF1_S638_M1	-0.00337398	0.992348	0.995894
GIGYF1_S756_M1	-2.03265	0.000684617	0.00466018
GIGYF1_S862_M1	-0.322967	0.166084	0.275757
GIGYF2_S26_M1	0.226126	0.551865	0.667867
GIGYF2_S26_M2	-0.546847	0.354019	0.482457
GIGYF2_S30_M1	0.86883	0.0241791	0.0659453
GIGYF2_S30_M2	-0.160349	0.752999	0.830448
GIGYF2_T382_M1	0.556344	0.399465	0.526767
GINS2_S182_M1	1.09982	0.000127159	0.00129201
GIT1_S362_M1	1.78797	2.42948e-05	0.000377164
GIT1_S410_M1	0.143131	0.558514	0.673128
GIT1_S592_M1	-0.168638	0.598704	0.705666
GIT1_Y598_M1	-0.501668	0.00918424	0.032415
GLCCI1_S258_M1	-0.533622	0.170462	0.281037
GLI2_S234_M1	-1.57516	3.73842e-05	0.000526939
GLI2_S941_M1	-1.5005	0.000491072	0.00361305
GLI3_S445_M1	0.604027	0.0196461	0.0571118
GLI3_S664_M1	-1.5537	0.000472881	0.00351691
GLRX3_S117_M1	1.15524	0.000121456	0.00124829
GMIP_S234_M1	0.743406	0.00416791	0.0182681
GMPS_S332_M1	0.294992	0.406305	0.534042
GNL1_S51_M1	1.09768	0.00138222	0.00781793
GOLGA3_S22_M1	-0.221489	0.57977	0.691055
GOLGA3_S385_M1	0.106669	0.761911	0.836312
GOLGA4_S41_M1	3.44033	5.33649e-07	1.69243e-05
GOLGA4_S71_M1	-0.508263	0.0475551	0.110547
GORASP1_T216_M1	-0.740257	0.00109867	0.00659156
GORASP2_S214_M1	0.469967	0.397944	0.52523
GORASP2_S451_M1	0.882385	0.0021018	0.0108746
GORASP2_T222_M1	0.631559	0.0447426	0.1055
GORASP2_T225_M1	0.4442	0.173365	0.284036
GORASP2_T415_M1	1.04805	0.00529934	0.0217058
GORASP2_T433_M1	1.08753	0.00104713	0.00636341
GPALPP1_S105_M1	-0.24822	0.512973	0.6334
GPHN_S188_M2	0.146383	0.865821	0.908161
GPHN_S194_M1	-0.344669	0.685836	0.775825
GPHN_S194_M2	0.146383	0.865821	0.908161
GPI_T109_M1	0.757773	0.00360754	0.0164114
GPKOW_S42_M1	2.16752	1.84802e-05	0.000298687
GPN1_S314_M1	1.34846	7.28679e-05	0.000850865
GPRASP2_S512_M1	-0.798814	0.0227226	0.0630948
GPS1_S468_M1	-0.780155	0.0655855	0.141154
GPS1_S468_M2	1.01753	0.0127786	0.0414743
GPS1_S474_M1	0.999912	0.00258728	0.0127704
GPS1_S474_M2	1.01753	0.0127786	0.0414743
GPS1_T479_M1	-0.413645	0.0555942	0.124164
GPSM1_T548_M1	0.740219	0.0279904	0.0737115
GRIP1_S43_M1	0.0935914	0.635272	0.733768
GRIP1_S845_M3	0.215404	0.346643	0.47547
GRIP1_S847_M1	-0.264962	0.129092	0.230744
GRIP1_S847_M3	0.215404	0.346643	0.47547
GRIP1_T850_M3	0.215404	0.346643	0.47547
GRIP1_T972_M1	0.530752	0.0746776	0.154479
GRIPAP1_S692_M1	4.77464	1.29225e-08	1.08256e-06
GRK2_S670_M1	0.454761	0.0615571	0.134439
GSDMD_S250_M1	-0.388909	0.133302	0.236178
GSDMD_S252_M1	-0.615397	0.376363	0.504697
GSK3A_S21_M1	-0.0108713	0.96527	0.978716
GSK3A_Y279_M1	1.24882	2.42063e-05	0.000377109
GSK3B_T390_M1	1.12247	0.00172592	0.00933387
GSK3B_T392_M1	1.4383	0.000198142	0.00182901
GTF2F1_S385_M1	-0.219496	0.388253	0.516144
GTF3C3_S43_M1	0.241285	0.270721	0.3967
GTPBP1_S25_M1	-0.170632	0.362923	0.491574
GTPBP1_S580_M1	0.310764	0.221271	0.341364
GTPBP1_T577_M1	0.898414	0.00289215	0.0138973
GTSE1_S575_M1	-0.241572	0.34781	0.475894
GTSE1_S575_M2	1.18246	0.0942873	0.184502
GTSE1_S580_M2	1.07218	0.135394	0.238741
GTSE1_S592_M1	0.343708	0.190775	0.304253
GYS1_S412_M1	-0.403006	0.146814	0.252362
GYS1_S710_M1	-1.23753	0.0260073	0.0694362
GYS1_S710_M2	2.17522	1.7952e-05	0.00029304
GYS1_S727_M1	0.484273	0.0798321	0.162968
GYS1_S727_M2	2.17522	1.7952e-05	0.00029304
GZF1_S613_M1	0.996804	0.0168377	0.0507768
HABP4_S108_M1	0.311175	0.323679	0.451049
HAT1_S361_M1	-0.132744	0.592532	0.700983
HAUS6_S552_M1	-2.17929	1.79001e-07	7.22513e-06
HAUS6_T584_M1	-0.493203	0.0695649	0.146947
HCFC1_S1507_M1	-0.194431	0.519334	0.639624
HCFC1_S666_M1	0.567744	0.438182	0.564412
HDAC4_S467_M1	-0.223861	0.322749	0.450271
HDAC4_S632_M1	-0.153513	0.432446	0.559621
HDAC5_S498_M1	-0.509631	0.160198	0.269235
HDAC6_S22_M1	-0.211954	0.507685	0.627714
HDAC7_S155_M1	-0.24125	0.281898	0.408628
HDAC7_S181_M1	-0.768523	0.122664	0.222569
HDAC7_S358_M1	-0.572793	0.00575905	0.0231195
HDAC7_S464_M1	-6.36499	4.19431e-11	3.72455e-08
HDAC7_S486_M1	-0.204946	0.372224	0.500536
HDAC7_S487_M1	-0.633535	0.0149459	0.0466338
HDAC9_S451_M1	-2.97362	4.80716e-08	2.8535e-06
HDGF_S132_M2	1.20795	0.000392339	0.00306614
HDGF_S133_M1	0.669468	0.0663164	0.142244
HDGF_S133_M2	1.20795	0.000392339	0.00306614
HDGF_S165_M1	-0.244676	0.418984	0.546031
HDGFL2_S652_M1	0.304206	0.44337	0.569442
HDGFL2_S664_M1	0.623782	0.151239	0.25817
HDLBP_S31_M1	0.850872	0.00134523	0.00767715
HDLBP_T28_M1	0.839768	0.0160256	0.0491732
HEATR5B_S1564_M1	-0.204246	0.413724	0.54123
HEATR5B_S1737_M1	0.225547	0.201608	0.317299
HEATR6_S337_M1	-0.861547	0.00476386	0.0201827
HEATR6_S643_M1	-0.916568	0.000380535	0.00300102
HEBP2_S181_M1	-0.158239	0.290416	0.417027
HECTD1_S1517_M1	-0.168603	0.751864	0.829591
HECTD1_S1772_M1	1.03729	0.00210794	0.0108828
HECW2_S48_M1	0.921867	0.0038547	0.0171492
HECW2_S852_M1	0.435584	0.0421688	0.101041
HELZ_S1614_M1	0.57047	0.308435	0.435407
HELZ_S1614_M2	0.0318655	0.903699	0.937921
HELZ_S1620_M2	0.0318655	0.903699	0.937921
HERC1_S1491_M1	-0.69202	0.033403	0.0845068
HERC1_S2710_M1	1.50734	5.78428e-06	0.000120131
HERC1_S2720_M1	-0.0626575	0.813402	0.871923
HERC1_T2709_M1	1.29257	4.72876e-05	0.0006324
HID1_S593_M1	0.390817	0.276099	0.401796
HIRIP3_S125_M1	-0.272104	0.586516	0.696336
HIRIP3_S223_M2	1.17452	0.0162419	0.0495687
HIRIP3_S227_M2	1.17452	0.0162419	0.0495687
HIRIP3_S530_M1	0.423175	0.0160866	0.0493263
HIST1H1C_S2_M2	2.01378	0.0412453	0.0994186
HIST1H1C_T4_M1	1.22927	0.0719481	0.150329
HIST1H1C_T4_M2	2.01378	0.0412453	0.0994186
HIST1H1E_S2_M2	1.88813	0.0522872	0.11881
HIST1H1E_T18_M1	-1.62977	4.31204e-05	0.000593823
HIST1H1E_T4_M1	1.49175	0.0391218	0.09544
HIST1H1E_T4_M2	0.699178	0.602199	0.708282
HIST1H4A_S48_M1	0.57946	0.248509	0.373395
HIVEP1_S664_M1	-0.382436	0.0458051	0.107378
HIVEP2_S2083_M2	-0.892379	0.134969	0.23812
HIVEP2_S2089_M2	-0.892379	0.134969	0.23812
HIVEP2_S392_M1	2.25303	1.08412e-07	5.08281e-06
HMBS_S15_M1	0.67822	0.0230226	0.0636886
HMG20A_S105_M1	0.718536	0.0394099	0.0958795
HMGA1_S44_M1	1.63751	0.126595	0.227288
HMGB1_S35_M1	-0.130651	0.60363	0.709589
HMGCS1_S495_M1	-1.58092	0.00070002	0.0046974
HNRNPA1_S6_M1	0.925866	0.00307851	0.0145721
HNRNPA3_S14_M1	-1.02047	0.000635416	0.00442202
HNRNPA3_S358_M1	-0.26042	0.184182	0.29739
HNRNPD_S190_M1	1.09926	0.00267583	0.0130811
HNRNPD_S83_M1	1.40565	0.0199561	0.0576856
HNRNPF_S104_M1	3.01165	1.76005e-07	7.1694e-06
HNRNPH1_S104_M1	1.93739	2.03701e-06	4.99686e-05
HNRNPK_S116_M1	1.29265	0.256626	0.382612
HNRNPK_S216_M1	0.784059	0.241961	0.365534
HNRNPK_S284_M1	-0.053956	0.905492	0.938903
HNRNPK_S75_M1	2.55324	4.41626e-05	0.000603129
HNRNPK_S77_M1	3.52744	3.44521e-09	4.1907e-07
HNRNPK_Y380_M1	1.23017	0.00411074	0.0180531
HNRNPM_S637_M1	2.24787	1.4274e-07	6.21339e-06
HNRNPU_S2_M2	0.359779	0.244845	0.368887
HNRNPU_S4_M1	-0.652599	0.154136	0.261606
HNRNPU_S4_M2	-0.673663	0.478456	0.601329
HNRNPU_S59_M1	0.380255	0.365081	0.493894
HNRNPUL1_S512_M1	0.213308	0.347761	0.475894
HNRNPUL1_S716_M1	0.575704	0.213979	0.331728
HNRNPUL1_S718_M1	-1.49419	5.72809e-05	0.000717734
HOMER3_S159_M1	0.825083	0.0068407	0.0261158
HOMER3_S256_M1	-0.0429712	0.916958	0.946081
HOMER3_T243_M1	3.05809	4.10525e-07	1.37047e-05
HORMAD1_S307_M1	0.622863	0.0563498	0.12541
HP1BP3_T51_M1	-2.04603	0.000297603	0.00248375
HPS4_S272_M1	0.137813	0.545081	0.662398
HPS4_S355_M1	0.751119	0.00316582	0.0148743
HS1BP3_S249_M1	1.14067	0.0233327	0.0642662
HS1BP3_T137_M1	-0.776089	0.000707568	0.00473734
HSF1_S303_M1	0.603438	0.0259191	0.0693425
HSF1_S303_M2	0.486646	0.572707	0.685396
HSF1_S307_M2	0.486646	0.572707	0.685396
HSF1_S363_M1	-0.181992	0.512997	0.6334
HSP90AA1_S211_M2	-1.33626	0.165479	0.275076
HSP90AA1_S263_M1	1.53896	0.00135648	0.0077314
HSP90AA1_Y216_M2	-1.33626	0.165479	0.275076
HSP90AB1_S255_M1	0.206642	0.648035	0.744443
HSP90AB1_S532_M1	0.114743	0.569675	0.682872
HSPA1A_S631_M1	1.00541	0.000807151	0.00517883
HSPA4_S647_M1	0.926774	0.00904127	0.0320421
HSPA4_S76_M1	0.588286	0.0153221	0.0473967
HSPA8_S633_M1	-2.25809	4.59801e-07	1.51223e-05
HSPB1_S15_M1	-1.00449	0.065099	0.140652
HSPB1_S176_M1	1.26034	0.00845495	0.0306449
HSPB1_S199_M1	0.992843	0.000669478	0.00458716
HSPB1_S65_M1	0.127227	0.743442	0.824602
HSPB1_S78_M2	-0.57096	0.347925	0.475905
HSPB1_S82_M1	1.02399	0.209338	0.326241
HSPB1_S82_M2	-1.21027	0.126262	0.226781
HSPB1_S98_M1	0.124704	0.525613	0.64646
HSPH1_S190_M1	2.31055	0.0364317	0.0902157
HSPH1_S557_M1	0.744472	0.0145668	0.0458375
HSPH1_S809_M1	-0.0623592	0.764203	0.837793
HTATSF1_S498_M1	0.759119	0.121729	0.221235
HTT_S1199_M1	-0.103422	0.759707	0.834696
HTT_S1874_M1	1.41874	1.5276e-05	0.000259868
HTT_S1880_M1	0.52688	0.0338909	0.0853519
HUWE1_S1084_M1	-0.711543	0.00509701	0.0210714
HUWE1_S1907_M1	0.483098	0.0567522	0.126116
HUWE1_S2362_M1	-0.527801	0.107	0.202167
HUWE1_S2595_M1	-0.939822	0.00364008	0.0165255
HUWE1_S2887_M1	-0.738564	0.1031	0.19655
HUWE1_S2918_M1	0.528128	0.035544	0.0885112
HUWE1_S3757_M1	-0.126435	0.546494	0.662932
HUWE1_S3760_M1	-0.0115094	0.956172	0.972824
HUWE1_S3797_M1	0.00468763	0.982833	0.990417
HUWE1_S3808_M1	-0.467572	0.0354135	0.0882852
HUWE1_S3816_M1	-0.308483	0.102803	0.196152
HUWE1_S3919_M1	0.155332	0.699	0.787705
HUWE1_S3919_M2	-0.0431922	0.938729	0.960748
HUWE1_T1722_M1	-0.304955	0.292134	0.419088
HUWE1_T3924_M2	-0.0490641	0.930374	0.95445
IARS_S1047_M1	0.514451	0.00506742	0.0209882
IBTK_S1045_M1	0.141496	0.578635	0.689887
IBTK_Y996_M1	-0.197055	0.50178	0.6223
IFI16_S106_M1	-0.920642	0.0207244	0.0593272
IFI16_S153_M1	-0.197936	0.495884	0.617248
IGF2BP2_S162_M1	0.458658	0.0689195	0.145966
IGF2BP2_S164_M1	-0.344128	0.0573576	0.127207
IKBKB_S672_M1	0.569385	0.00762226	0.028273
ILF3_S382_M1	0.10747	0.912505	0.943531
ILF3_S482_M1	0.0183367	0.902805	0.93765
ILF3_T592_M1	0.229856	0.682057	0.772731
ILKAP_S13_M1	-0.69631	0.140742	0.244457
IMPA1_S38_M1	-1.40175	0.000378818	0.0029928
IMPA1_T168_M1	0.320657	0.0773239	0.159017
IMPDH2_S122_M1	-0.0390227	0.905036	0.938903
IMPDH2_S416_M1	-0.191515	0.18405	0.29739
IMUP_S13_M2	-0.0764527	0.88556	0.924279
IMUP_S29_M1	-0.85194	0.0963328	0.187103
IMUP_S29_M2	-0.464112	0.390538	0.518072
IMUP_T12_M2	-1.01311	0.0573333	0.127207
INAVA_S643_M1	1.66218	0.000191228	0.00179125
INPP4A_S487_M1	1.60546	0.000374125	0.00296099
INPP4B_S496_M1	2.2986	0.000113758	0.00119789
INPP5F_S1103_M1	0.184969	0.439236	0.565442
INPP5F_S907_M1	-1.07011	0.00270826	0.0131705
INPP5F_S935_M2	1.31883	0.0206576	0.0592425
INPP5F_S940_M1	1.1619	0.00105911	0.00641499
INPP5F_S940_M2	1.31883	0.0206576	0.0592425
INPP5F_S942_M1	-1.05108	0.00365965	0.0165467
INPPL1_S1003_M1	-1.74686	0.00117787	0.00696371
INPPL1_Y1135_M1	0.683375	0.00651225	0.0252307
INPPL1_Y986_M1	-1.45965	0.000747267	0.00492128
INTS10_S231_M1	-0.24183	0.308537	0.435407
IPO7_S1020_M1	-0.297416	0.155117	0.26277
IQCJ-SCHIP1_S406_M1	-0.373025	0.0910941	0.179933
IQGAP1_S1443_M1	0.0545034	0.826212	0.880922
IQGAP3_S1424_M1	0.396569	0.158067	0.266749
IQGAP3_S539_M1	-0.196165	0.424485	0.551023
IQSEC1_S512_M1	-0.499638	0.0435453	0.103724
IRAK1_S556_M1	-0.713281	0.00947609	0.0331813
IRF2BP1_S436_M1	-1.11208	0.000755598	0.00494088
IRF2BP1_S453_M1	-0.139756	0.368454	0.496792
IRF2BP2_S175_M1	-0.875562	0.107174	0.202232
IRF2BP2_S240_M1	-0.59876	0.110976	0.20738
IRF2BP2_S360_M1	-0.270295	0.130247	0.232406
IRF2BP2_S460_M1	-0.074479	0.887175	0.925531
IRF2BPL_S215_M1	-0.806187	0.0174897	0.0520769
IRF2BPL_S334_M1	-0.538673	0.0619898	0.135085
IRF2BPL_S547_M1	-0.101746	0.580129	0.691297
IRF3_S173_M1	-0.917652	0.0034789	0.0159661
IRS1_S1078_M1	-0.517668	0.156814	0.265139
IRS1_S1100_M1	0.582678	0.105137	0.199159
IRS1_S1100_M2	0.671359	0.0655313	0.141154
IRS1_S1101_M1	-0.170375	0.759874	0.834696
IRS1_S1101_M2	0.671359	0.0655313	0.141154
IRS1_S1142_M1	-1.11535	0.00174464	0.00940074
IRS1_S1145_M1	-1.17412	5.53687e-05	0.000702392
IRS1_S1223_M1	-0.269713	0.358891	0.487748
IRS1_S312_M1	-0.543517	0.030549	0.0792275
IRS1_S330_M1	-0.36827	0.152481	0.259743
IRS1_S330_M2	1.36703	0.00119227	0.00698375
IRS1_S348_M1	-0.5482	0.140713	0.244457
IRS1_S348_M2	1.36703	0.00119227	0.00698375
IRS1_S3_M1	1.23749	0.239381	0.362501
IRS1_S527_M1	1.92779	6.44311e-06	0.000130628
IRS1_S531_M2	-0.0893499	0.880405	0.919332
IRS1_S892_M1	-0.339462	0.19013	0.303786
IRS1_T530_M2	0.193343	0.717312	0.803853
IRS1_Y896_M1	-0.593056	0.331124	0.45929
ITPRID2_S739_M1	-0.261861	0.411019	0.538643
ITSN1_S315_M1	0.450246	0.316923	0.443752
ITSN1_S904_M1	-0.427924	0.160954	0.269644
ITSN1_S978_M1	3.29137	1.55727e-06	3.97373e-05
IVNS1ABP_S336_M1	-0.468875	0.0402222	0.097535
JADE3_S566_M1	0.391585	0.182374	0.295202
JARID2_T128_M1	0.192827	0.534062	0.653773
JPT1_S131_M1	-0.170463	0.660527	0.754694
JPT1_S71_M1	-0.0746064	0.799385	0.86252
JPT1_S80_M1	-1.91705	0.000223925	0.00198846
JPT1_S87_M1	0.822199	0.188131	0.302212
JPT1_S88_M1	0.23009	0.326442	0.454216
JPT1_T54_M1	-0.874808	0.086402	0.173116
JPT2_S30_M1	-0.556151	0.0198758	0.0575484
JPT2_S69_M1	0.326244	0.364579	0.493365
JUN_S63_M1	2.52271	6.91806e-07	2.05796e-05
JUND_S100_M1	2.40356	2.63372e-05	0.000401845
KANK1_S325_M1	0.28203	0.542538	0.661407
KANK2_S19_M1	-0.401094	0.485325	0.607854
KANK2_S19_M2	-0.652498	0.150419	0.256869
KANK2_S375_M1	-0.709238	0.0025261	0.0125457
KANK2_S540_M1	-0.431334	0.136984	0.24059
KANK2_T14_M2	-0.652498	0.150419	0.256869
KARS_S596_M1	0.893346	0.00241176	0.0121271
KAT8_S37_M1	-0.914262	0.00144132	0.00799931
KAT8_S37_M2	0.328739	0.61189	0.715887
KAT8_S42_M1	-0.341976	0.0818244	0.166499
KAT8_S42_M2	0.407985	0.437056	0.563182
KAT8_T14_M2	-0.504098	0.0136711	0.0435436
KATNA1_S170_M1	0.149206	0.646137	0.742648
KCMF1_S189_M1	-0.403974	0.187953	0.302141
KCTD12_S185_M1	0.282048	0.235832	0.358651
KCTD2_S33_M1	-2.63875	0.00208068	0.0108161
KCTD8_S410_M1	-0.138182	0.505786	0.626178
KDM1A_S69_M1	0.417543	0.26399	0.389536
KDM3B_T751_M1	0.306575	0.566011	0.679396
KDM5C_S1359_M1	0.40964	0.0461882	0.108105
KHDRBS1_S18_M1	1.17461	0.000817317	0.00522142
KHNYN_S10_M1	0.345032	0.0816595	0.166239
KHSRP_S181_M1	1.70219	1.14595e-05	0.000205992
KHSRP_S480_M1	0.422401	0.124699	0.2247
KHSRP_T277_M1	4.40472	1.42825e-06	3.74915e-05
KIAA0355_S723_M1	-0.278379	0.36875	0.496889
KIAA0930_S289_M2	0.859632	0.158726	0.267456
KIAA0930_S304_M1	2.97127	0.0551392	0.123453
KIAA0930_S306_M1	0.024594	0.905452	0.938903
KIAA0930_S362_M1	-0.0860642	0.762701	0.836973
KIAA0930_T293_M1	0.154009	0.565392	0.678837
KIAA0930_T293_M2	0.859632	0.158726	0.267456
KIAA1143_S50_M1	0.6938	0.0123841	0.0405497
KIAA1217_S1044_M1	0.405969	0.457865	0.582165
KIAA1217_S1650_M1	0.672491	0.00274922	0.0133405
KIAA1217_S313_M1	-0.945854	0.00899862	0.0319631
KIAA1522_S339_M1	1.06592	0.130713	0.232748
KIAA1522_S545_M1	-0.856252	0.000385923	0.0030276
KIAA1522_S669_M2	4.9095	2.14244e-05	0.000339729
KIAA1522_S673_M2	4.95885	4.08513e-06	9.02386e-05
KIAA1522_S929_M1	-0.125744	0.575861	0.688361
KIAA1522_S971_M2	0.0976963	0.773015	0.845783
KIAA1522_S979_M2	0.0976963	0.773015	0.845783
KIAA1671_S1701_M1	3.07755	0.00850417	0.0307904
KIAA1671_S1800_M1	0.0659129	0.89491	0.932516
KIDINS220_S1555_M1	1.10411	0.000907911	0.00568565
KIF13B_S1381_M1	-0.918527	0.367916	0.496393
KIF13B_S1410_M1	-0.0159318	0.959378	0.974522
KIF1B_S1057_M1	0.129743	0.586023	0.696265
KIF1B_S1454_M1	-0.992148	0.000522867	0.00379335
KIF1C_S915_M1	-0.71365	0.0329271	0.0836842
KIF21A_S1212_M1	0.591161	0.00462746	0.0197177
KIF21A_S1239_M1	-0.596237	0.0128681	0.041689
KIF21A_S853_M1	-0.0236149	0.972229	0.983303
KIF2A_S140_M1	0.600811	0.00561798	0.0226762
KIF2C_S519_M1	-2.81201	0.00361505	0.0164287
KIF4A_S394_M1	0.781335	0.133032	0.235793
KIF4A_S801_M1	1.09963	0.00301267	0.01434
KIF4A_S801_M2	-3.9465	0.112781	0.20976
KIF4A_T799_M2	-3.94521	0.112911	0.20976
KIF4A_T817_M1	-0.290189	0.491375	0.613528
KIF5A_S931_M1	-0.342911	0.0467701	0.109179
KIF5B_S933_M1	-0.302586	0.41904	0.546031
KIF7_S895_M1	0.389662	0.274082	0.400041
KIFAP3_S60_M1	2.31267	5.64248e-07	1.76499e-05
KIFC1_S6_M1	-1.08426	5.90813e-05	0.000734793
KLC1_S632_M1	-0.0282887	0.886426	0.924967
KLC1_S693_M1	0.795185	0.000715183	0.00476115
KLC2_S151_M1	0.893528	0.0969507	0.187974
KLC2_S445_M1	-0.030686	0.930027	0.95445
KLC2_S582_M1	0.303296	0.110618	0.207147
KLC2_S589_M1	-0.211627	0.474	0.597377
KLC2_S610_M1	0.703344	0.0118408	0.0393216
KLC3_S466_M1	0.240347	0.251224	0.376401
KLC3_S497_M1	0.585807	0.0180318	0.0532145
KLC3_S502_M1	1.78814	1.28395e-05	0.000225325
KLC4_S460_M1	-0.190182	0.476282	0.59909
KLC4_S566_M1	-0.0329072	0.921941	0.948648
KLC4_S590_M1	-0.213912	0.435443	0.561535
KLHL22_T605_M1	0.282277	0.233083	0.355982
KMT2A_S3036_M1	0.830064	0.000721459	0.00478101
KMT2A_T3038_M1	0.815739	0.0013772	0.00781793
KMT2D_S2274_M1	0.0519218	0.794662	0.859304
KNL1_S32_M1	-1.37467	0.00123442	0.00720213
KNTC1_S1045_M1	-0.464688	0.0414658	0.0998417
KPNA2_S62_M1	-0.719198	0.0685777	0.145687
KPNA6_S6_M1	-2.27006	1.43548e-06	3.74915e-05
KRT18_S15_M1	-0.200421	0.275518	0.401214
KRT18_S34_M1	-0.223626	0.625417	0.727687
KRT18_S60_M1	-0.00376348	0.993977	0.99667
KRT18_S7_M1	0.159573	0.449132	0.574003
KRT18_T65_M1	-0.824575	0.134988	0.23812
KRT75_S61_M1	0.207086	0.324031	0.451144
KRT8_Y427_M1	-0.36354	0.231656	0.354307
KSR1_S406_M1	-0.350906	0.322185	0.449985
L3MBTL1_S117_M1	-0.0430801	0.839672	0.890197
LARP1_S143_M1	-0.658903	0.159059	0.267915
LARP1_S517_M1	-0.0590043	0.795287	0.859304
LARP1_S548_M1	-0.117534	0.859716	0.904275
LARP1_S766_M1	4.12438	9.23064e-09	8.72001e-07
LARP1_S766_M2	3.87452	0.000217825	0.00195404
LARP1_S774_M1	-0.82908	0.00248287	0.0123587
LARP1_S774_M2	3.87452	0.000217825	0.00195404
LARP1_S824_M1	-0.111297	0.623517	0.726046
LARP1_S90_M1	-0.169752	0.564625	0.678651
LARP1_T1071_M1	0.00804177	0.973664	0.984306
LARP1_T137_M2	-0.59937	0.225125	0.346346
LARP1_T138_M2	-0.59937	0.225125	0.346346
LARP1_T526_M1	-0.276413	0.588896	0.698184
LARP1_T649_M1	-1.80075	6.0859e-05	0.000750595
LARP1_T68_M1	-0.646601	0.00312747	0.0147253
LARP1_T785_M2	1.27912	0.0195538	0.0570051
LARP1_T788_M2	1.27912	0.0195538	0.0570051
LARP1B_S60_M1	-0.778694	0.0226892	0.0630413
LARP4_S583_M1	0.106331	0.635202	0.733768
LARP4_S722_M1	-0.532905	0.281596	0.408323
LARP4_T607_M1	-0.284785	0.284708	0.411357
LARP4B_S568_M1	0.0246097	0.892759	0.930699
LARP7_S258_M1	0.824857	0.00184325	0.00978949
LARP7_S261_M1	0.648896	0.00732186	0.0273815
LARP7_S298_M1	0.447416	0.113018	0.20987
LASP1_S146_M1	-1.04987	0.0393619	0.0958151
LASP1_Y171_M1	0.012426	0.977052	0.985934
LASP1_Y186_M1	-0.384205	0.115572	0.212921
LATS1_S464_M1	0.880909	0.011773	0.0391552
LAYN_S299_M1	0.13712	0.654032	0.749394
LBH_S63_M1	-1.17588	0.0013872	0.00783387
LEO1_S630_M1	1.60222	0.000301341	0.00250553
LGALS1_S30_M1	0.538023	0.0300781	0.0784187
LGALSL_S25_M1	0.658429	0.0105639	0.0360244
LIG1_S141_M1	1.33627	0.0102619	0.0352654
LIG1_S201_M1	0.796798	0.0100172	0.034612
LIG1_S51_M1	-0.771981	0.000979057	0.00605922
LIG1_S66_M1	0.489121	0.0919716	0.181068
LIG1_S76_M1	0.70658	0.0401009	0.097294
LIG1_S88_M2	0.548039	0.189021	0.30287
LIG1_S91_M1	-2.33178	6.41615e-06	0.000130628
LIG1_S91_M2	0.548039	0.189021	0.30287
LIG1_T183_M1	0.497011	0.306663	0.433764
LIG1_T195_M1	0.589316	0.00544459	0.0221576
LIG3_S210_M1	0.085094	0.761258	0.836009
LIMA1_S362_M1	0.132903	0.677625	0.769646
LIMA1_S490_M1	0.517961	0.0244011	0.0664259
LIMA1_S604_M1	0.416828	0.0717886	0.150137
LIMA1_S609_M1	-0.516728	0.0634549	0.137636
LIMCH1_S231_M1	0.391451	0.100544	0.193229
LIMCH1_S303_M1	-2.18252	1.30863e-07	5.8209e-06
LIMCH1_S377_M1	0.00624464	0.989374	0.994976
LIMCH1_S471_M1	-1.3927	0.00244935	0.0122192
LIMCH1_S718_M1	-0.265571	0.251407	0.37646
LIMCH1_S875_M1	-0.827808	0.000275235	0.00234558
LIMCH1_S973_M1	0.273883	0.308352	0.435407
LIMD1_S316_M1	-0.642759	0.0282094	0.0741561
LIMK2_S298_M1	-0.0501082	0.825689	0.880629
LIPE_S855_M1	0.139728	0.595447	0.703134
LIPE_S951_M1	0.462689	0.0776705	0.159526
LMNA_S22_M1	-0.991938	0.0439138	0.104111
LMNA_S392_M1	0.125197	0.789783	0.856112
LMNA_S636_M1	1.3569	0.0855298	0.171834
LMNB1_S23_M1	-0.848635	0.103906	0.197746
LMNB1_S391_M1	-2.21904	9.35425e-07	2.61213e-05
LMNB2_S37_M1	-0.825171	0.114394	0.211716
LMO7_S1491_M2	-0.48487	0.0217309	0.0609893
LMO7_S1493_M1	-2.70103	9.37716e-05	0.00102296
LMO7_S1500_M2	-0.48487	0.0217309	0.0609893
LMO7_S1510_M1	-0.594376	0.0615959	0.134457
LMO7_S865_M1	0.237056	0.32667	0.454391
LMO7_S988_M1	0.986489	0.0510827	0.11667
LPIN1_S294_M1	-0.44481	0.0910586	0.179933
LPIN1_S449_M1	-0.305135	0.130336	0.232406
LPIN2_S106_M1	-0.0382667	0.947436	0.967928
LPP_T333_M1	-1.1348	0.0164753	0.0500688
LPP_T610_M1	0.249213	0.198838	0.314042
LRBA_S10_M1	-0.412568	0.0512928	0.11703
LRBA_S1488_M1	-0.0739818	0.784639	0.853223
LRCH1_T538_M1	0.0148788	0.920734	0.947828
LRCH3_S324_M1	-0.55448	0.00750419	0.027905
LRCH4_S506_M1	-0.717672	0.00809362	0.029601
LRRC47_S520_M1	0.596349	0.0670431	0.143357
LRRFIP1_S116_M1	0.0160399	0.934024	0.957016
LRRFIP1_S120_M1	0.794015	0.0456698	0.1072
LRRFIP1_S714_M1	0.347487	0.41502	0.542229
LRRFIP1_S766_M1	-0.664162	0.00962545	0.0335284
LRRFIP1_S768_M1	0.306575	0.391168	0.518598
LRRFIP2_S320_M1	-0.770909	0.0104378	0.0357591
LRRFIP2_S323_M1	0.117023	0.557713	0.672613
LRRFIP2_S328_M1	0.278068	0.093305	0.182741
LRWD1_S212_M1	-0.323719	0.622569	0.725323
LSM12_T75_M1	0.296405	0.311072	0.43786
LSM14A_S183_M1	0.15679	0.563206	0.677128
LSM14A_S192_M1	-0.142106	0.645882	0.742547
LSM14A_S192_M2	-1.93851	0.105142	0.199159
LSM14A_S216_M1	-0.223435	0.25239	0.377568
LSM14A_T194_M2	-1.93851	0.105142	0.199159
LSM14B_S165_M1	0.923875	0.00133533	0.00765017
LSR_S493_M1	-0.614745	0.537902	0.657568
LUZP1_S512_M1	-0.648801	0.0166755	0.0505075
LUZP1_S611_M1	0.164444	0.554791	0.670096
LUZP1_S905_M1	1.14313	7.60046e-05	0.00087652
LYSMD2_S33_M1	1.25033	0.000892561	0.00562123
LYST_S2105_M1	-0.229137	0.181724	0.294367
MACF1_S1376_M1	-0.770258	0.0211803	0.0601745
MACF1_S3298_M1	0.928524	0.00137994	0.00781793
MACF1_S3331_M1	0.209835	0.357808	0.48661
MACF1_S3927_M1	0.395229	0.322795	0.450271
[truncated: 2,441 more rows]

## Sheet: X1hSORB3hvsCFR2
	1hSORB3hREL_FR2_vs_CTRL_FR2_logFC	1hSORB3hREL_FR2_vs_CTRL_FR2_pval	BH_pvalue
AAK1_S637_M1	-0.182856	0.50695	0.617165
AAK1_S731_M1	-0.430267	0.238088	0.342877
AAK1_S846_M1	-1.60111	2.41075e-05	0.000235935
AAK1_T606_M1	-0.489336	0.0136622	0.0353935
AAK1_T620_M1	0.353327	0.0476186	0.0971145
ABCF1_S109_M1	1.18799	0.00287234	0.00996067
ABCF1_S166_M1	0.721076	0.00100147	0.00430012
ABI1_S183_M1	-0.10802	0.48914	0.60155
ABI1_Y213_M1	-0.16279	0.31233	0.425848
ABI2_S183_M1	0.0437003	0.914039	0.941375
ABI2_S227_M1	-0.903889	0.0923298	0.161772
ABI2_S368_M1	-0.441041	0.0863236	0.153647
ABI2_Y213_M1	-0.189537	0.336654	0.451319
ABL1_S569_M1	-0.464311	0.156264	0.245784
ABL1_S917_M1	1.03968	0.000343193	0.00189571
ABL2_S602_M1	0.000278967	0.998433	0.998968
ABL2_S631_M1	-0.0140696	0.942007	0.9615
ABLIM1_S367_M1	-0.295589	0.152468	0.241444
ABLIM1_S431_M1	-0.366784	0.027791	0.0630946
ABLIM1_S452_M1	-0.579277	0.0160009	0.0399042
ABLIM1_S586_M1	0.550567	0.0371734	0.0798077
ABLIM1_S655_M1	-0.504902	0.0240658	0.0559816
ABLIM1_S669_M1	-0.648483	0.00316768	0.0107648
ABLIM1_S706_M1	-0.635369	0.0138893	0.0358679
ABLIM1_Y357_M1	0.803982	0.0615186	0.117245
ABRAXAS1_S406_M1	0.587944	0.00800635	0.0228483
ACACA_S80_M1	-0.120626	0.59279	0.694429
ACAP2_S384_M1	-0.398777	0.0775801	0.140619
ACAP2_S521_M1	0.0891746	0.661765	0.750414
ACBD3_S43_M1	-0.208353	0.221562	0.324235
ACIN1_S1004_M1	-0.202045	0.554106	0.661446
ACIN1_S216_M1	1.21064	0.0603176	0.115837
ACIN1_S478_M1	0.925087	0.07297	0.133751
ACIN1_S490_M1	0.970587	0.000843779	0.0037773
ACIN1_S710_M1	0.28396	0.476742	0.590986
ACLY_S455_M1	-0.0455077	0.907053	0.93718
ACLY_S481_M1	-1.28142	0.0274654	0.0624632
ACTB_S239_M1	0.263276	0.375898	0.49061
ACTN1_S140_M1	-0.954818	0.00177467	0.00681231
ADAR_S825_M1	-0.139072	0.510836	0.620968
ADD1_S12_M1	-0.429203	0.0526398	0.104859
ADD1_S358_M1	0.916691	0.000427096	0.00222211
ADD1_S483_M1	-0.203255	0.322942	0.43806
ADD1_S586_M1	-0.636549	0.0190368	0.0461272
ADD1_T11_M1	0.423884	0.557371	0.663916
ADD2_S592_M1	0.852306	0.0236691	0.0551771
ADD2_S596_M1	1.51707	0.000512041	0.00258719
ADD2_S701_M1	-0.70674	0.164116	0.255179
ADD2_T585_M1	0.971118	0.000906725	0.00399867
ADD3_S650_M1	-0.0703491	0.846775	0.895696
ADD3_S681_M1	-0.0575652	0.750974	0.824604
ADGRL2_Y1433_M1	0.0470958	0.974294	0.980916
AFAP1_S668_M1	-0.591876	0.061068	0.116796
AFDN_S1083_M1	0.0127654	0.943772	0.962978
AFDN_S1107_M1	-2.27256	5.2154e-05	0.000417003
AFDN_S1173_M2	-0.747737	0.00350877	0.011621
AFDN_S1182_M1	-0.420528	0.0434111	0.0902275
AFDN_S1182_M2	-0.747737	0.00350877	0.011621
AFDN_S1275_M1	-1.22311	0.00513223	0.0160826
AFDN_S1501_M1	-0.590576	0.052912	0.105265
AFDN_S1698_M1	-1.14544	0.000979043	0.0042317
AFDN_S1721_M1	-0.392816	0.0293737	0.0659977
AFDN_S1779_M1	0.96594	0.0471454	0.09627
AFDN_S1799_M1	-0.649004	0.0061471	0.0187053
AFDN_S424_M1	0.714781	0.00635582	0.019197
AFDN_Y1230_M1	-0.33368	0.0539011	0.106657
AFF4_S1043_M1	-0.0616058	0.838072	0.888798
AFF4_S1058_M1	0.713227	0.204545	0.303611
AFF4_S1062_M1	0.908482	0.00672548	0.0201455
AFF4_S180_M1	0.554943	0.130787	0.212587
AFF4_S212_M1	0.848874	0.0491793	0.0993647
AFF4_S487_M1	1.24705	0.0169711	0.0420537
AFF4_S694_M1	1.69951	2.59404e-07	7.16438e-06
AFF4_S703_M1	0.489799	0.0318994	0.0708176
AFF4_S814_M1	1.08223	0.0707465	0.130483
AFTPH_S382_M1	0.909038	0.00618587	0.0187859
AGAP1_S605_M1	-1.2944	0.00490565	0.0154778
AGFG1_S293_M1	-0.846881	0.000917354	0.00403462
AGFG1_S362_M1	-1.3586	1.13588e-05	0.000134124
AGFG1_Y327_M1	-0.09965	0.826044	0.881781
AGGF1_T334_M1	0.289971	0.227944	0.331638
AGO2_S387_M1	0.54924	0.00458535	0.0145934
AHNAK_S1068_M1	-0.713509	0.265698	0.374366
AHNAK_S135_M1	-0.710358	0.017615	0.0433917
AHNAK_S1452_M1	0.359897	0.352738	0.46782
AHNAK_S177_M1	-0.455413	0.0837186	0.149829
AHNAK_S210_M1	-0.768189	0.00138105	0.00557724
AHNAK_S210_M2	0.184601	0.596867	0.698201
AHNAK_S212_M2	0.0645906	0.879602	0.916732
AHNAK_S216_M1	0.0760104	0.58885	0.691305
AHNAK_S216_M2	0.579788	0.239789	0.344868
AHNAK_S230_M1	-0.557576	0.0200684	0.0481073
AHNAK_S2397_M1	-2.46589	0.000833587	0.00373681
AHNAK_S332_M1	-0.64337	0.00818028	0.0232226
AHNAK_S3412_M1	-0.712802	0.101938	0.175034
AHNAK_S3426_M1	-2.01938	3.63312e-06	5.53287e-05
AHNAK_S41_M1	-3.70326	6.577e-05	0.000498475
AHNAK_S4516_M1	-2.6691	1.04546e-07	3.40943e-06
AHNAK_S4850_M1	-0.185734	0.461236	0.576368
AHNAK_S4908_M1	-2.13754	0.0011753	0.00487314
AHNAK_S5099_M1	-1.67173	0.00486885	0.0153905
AHNAK_S5110_M1	-1.04576	0.0025297	0.00901017
AHNAK_S511_M1	-1.58083	2.77414e-06	4.49797e-05
AHNAK_S5289_M1	-0.105188	0.764536	0.834435
AHNAK_S5298_M1	-0.573059	0.0142014	0.0363854
AHNAK_S5310_M1	-0.462123	0.0284648	0.064332
AHNAK_S5332_M1	-1.87785	3.5712e-06	5.48988e-05
AHNAK_S5369_M1	-1.32949	0.000135691	0.000902486
AHNAK_S5386_M1	-2.19815	5.89261e-05	0.000455072
AHNAK_S539_M1	-0.0589442	0.806659	0.867624
AHNAK_S5400_M1	-0.0497469	0.858198	0.903965
AHNAK_S5448_M1	-0.290561	0.169729	0.26203
AHNAK_S5530_M1	0.410716	0.0281124	0.0637122
AHNAK_S5552_M1	-1.3331	0.000414022	0.00218687
AHNAK_S5577_M1	0.475727	0.0696841	0.128888
AHNAK_S5589_M1	0.432743	0.0903643	0.159136
AHNAK_S5620_M1	-0.672675	0.00190333	0.00718767
AHNAK_S570_M1	-0.599253	0.0254459	0.0588397
AHNAK_S5731_M1	-0.846054	0.000630792	0.00303208
AHNAK_S5739_M1	0.969018	0.00103326	0.00439609
AHNAK_S5745_M3	-6.96716	2.52352e-11	7.86436e-09
AHNAK_S5746_M3	-6.96716	2.52352e-11	7.86436e-09
AHNAK_S5749_M2	-0.194592	0.749859	0.824566
AHNAK_S5752_M1	0.50419	0.132642	0.214851
AHNAK_S5752_M2	0.147575	0.825633	0.881781
AHNAK_S5763_M1	0.115249	0.78766	0.852252
AHNAK_S5763_M2	-2.81051	4.25247e-05	0.000352642
AHNAK_S5763_M3	-6.96716	2.52352e-11	7.86436e-09
AHNAK_S5830_M1	0.676493	0.0152991	0.0385017
AHNAK_S5841_M1	0.240297	0.592051	0.694063
AHNAK_S845_M1	0.205971	0.425662	0.542735
AHNAK_S93_M1	-0.200303	0.546638	0.654239
AHNAK_T490_M1	0.0889161	0.70325	0.7858
AHNAK_T5184_M1	-3.23414	2.93341e-08	1.34648e-06
AHNAK_T545_M1	-0.386206	0.0793402	0.143252
AHNAK_Y1469_M1	-1.12474	0.0158432	0.0396262
AHNAK_Y5836_M1	1.10692	0.000153816	0.00100057
AHNAK_Y715_M1	-2.37846	1.40887e-05	0.000156174
AHNAK_Y964_M1	-0.910279	0.012056	0.0320738
AHNAK2_S1418_M1	0.493408	0.0700526	0.129496
AHNAK2_S2179_M1	0.783518	0.0117311	0.0314664
AHNAK2_S2207_M1	-0.210199	0.323872	0.438876
AHNAK2_S260_M1	-0.0691658	0.867858	0.908302
AHNAK2_S278_M2	-1.19288	0.00728459	0.021311
AHNAK2_S280_M1	-1.35442	0.00435653	0.0139743
AHNAK2_S280_M2	-1.19288	0.00728459	0.021311
AHNAK2_S294_M1	0.423296	0.0170991	0.0422551
AHNAK2_S3408_M1	0.321103	0.128374	0.209499
AHNAK2_S4419_M1	-0.293712	0.113574	0.190499
AHNAK2_S4477_M1	-3.02365	1.88933e-05	0.00019672
AHNAK2_S5175_M1	3.1994	4.34516e-06	6.23828e-05
AHNAK2_S593_M1	-1.34461	0.00156098	0.00618886
AHNAK2_S842_M1	0.910852	0.000421196	0.00221043
AHNAK2_T4418_M1	-0.204451	0.634532	0.728224
AHNAK2_T5709_M1	-1.19518	0.000533709	0.00267981
AJUBA_S119_M1	-0.8992	0.00188813	0.00715514
AKAP12_S286_M1	0.0591279	0.670998	0.757973
AKAP12_T1760_M1	0.597164	0.00384531	0.0125948
AKAP13_S2728_M1	-0.109695	0.620684	0.716292
AKAP2_S152_M1	0.237453	0.202968	0.302181
AKAP2_S375_M1	-0.261194	0.275893	0.384334
AKAP2_S393_M1	0.65912	0.00364125	0.012011
AKAP2_S631_M1	0.908779	0.26264	0.37086
AKAP2_S720_M1	-0.703301	0.0708871	0.130668
AKAP2_S748_M1	-1.97739	3.63911e-05	0.000317108
AKAP2_S778_M1	0.209193	0.263888	0.372299
AKTIP_S30_M1	0.331119	0.0769265	0.139512
AMMECR1L_S74_M1	-0.906869	0.00682277	0.0203249
AMOT_S200_M1	-3.40031	6.26977e-10	6.00976e-08
AMOT_S325_M1	-0.978287	0.00323969	0.0109297
AMOT_S714_M1	0.454632	0.0113082	0.0305079
AMOTL2_S759_M1	-0.249894	0.346072	0.460535
AMPH_S272_M1	1.01582	0.00163041	0.00640183
AMPH_S293_M1	0.491912	0.0719494	0.132328
ANAPC1_S688_M1	1.337	0.00073591	0.00338542
ANAPC4_S777_M1	1.03175	0.00674781	0.0201753
ANK2_S31_M1	0.123333	0.699421	0.782497
ANK2_S3823_M1	-0.158268	0.393473	0.509467
ANKLE2_S662_M1	-0.404185	0.0613195	0.117071
ANKRD17_S19_M1	-0.410786	0.0122038	0.0323877
ANKRD17_S2047_M1	0.171828	0.252085	0.358754
ANKRD17_S2401_M1	-1.7214	0.000646852	0.00308652
ANKRD17_S803_M1	-0.394857	0.0541549	0.107029
ANKRD17_T5_M1	-1.51215	0.000569162	0.00281803
ANKRD26_S631_M1	0.160912	0.303771	0.416486
ANLN_S182_M1	-0.300574	0.154157	0.243478
ANLN_S274_M1	-1.48338	4.71444e-06	6.62257e-05
ANLN_S323_M1	-0.303399	0.250128	0.356746
ANLN_S339_M1	-0.730961	0.000458365	0.00235246
ANLN_S485_M1	-1.10662	0.000462814	0.00236042
ANLN_S54_M1	-0.956118	9.71121e-05	0.00068504
ANLN_S792_M1	1.83862	4.2105e-06	6.09868e-05
ANO5_S156_M1	0.367092	0.291722	0.402507
ANXA2_S26_M1	0.821346	0.0811053	0.145954
ANXA2_T19_M1	-0.795654	0.00250169	0.0089299
ANXA2_Y24_M1	-0.306599	0.132808	0.215012
AP1M1_T154_M1	0.122308	0.65242	0.741624
AP2A1_S655_M1	0.335716	0.373154	0.487809
AP2M1_T156_M1	-0.084687	0.723498	0.802546
APBB2_S123_M1	-0.396713	0.126108	0.206629
APBB2_S334_M1	-1.77738	2.90677e-05	0.000267269
APC_S1042_M1	-0.404118	0.126301	0.206738
APC_S1362_M1	-0.170555	0.251071	0.357622
APC_S1774_M1	-0.340919	0.0361357	0.0781981
APC_S2473_M1	0.61184	0.0190046	0.0460833
APC_S2674_M1	0.407135	0.0352826	0.0767596
APC_S2794_M1	-2.83739	4.92793e-07	1.18964e-05
APC_S2835_M1	-0.585633	0.0110046	0.029893
APC_S744_M1	-0.0868187	0.684828	0.76934
APC_T1438_M1	0.153678	0.35201	0.467414
APC_Y1376_M1	0.654834	0.0128835	0.0338336
API5_S464_M1	-3.93149	5.22054e-05	0.000417003
ARFGAP1_S361_M1	-0.55648	0.0252703	0.0584915
ARFGAP2_S146_M1	0.311152	0.205616	0.304591
ARFGAP3_S451_M1	-1.79456	2.65151e-07	7.24261e-06
ARFGEF2_S218_M2	0.351733	0.170464	0.262916
ARFGEF2_S227_M1	-0.0574933	0.86702	0.908302
ARFGEF2_S227_M2	0.341334	0.16523	0.256665
ARFGEF2_S277_M1	0.485391	0.235672	0.340299
ARFGEF3_S2097_M1	0.0826692	0.718504	0.799455
ARFIP1_S39_M1	0.88996	0.00300305	0.010302
ARHGAP12_S103_M1	0.0996528	0.852395	0.90018
ARHGAP12_S176_M1	0.410432	0.142203	0.227065
ARHGAP12_S240_M1	0.0999514	0.4996	0.610177
ARHGAP12_S240_M2	-0.563933	0.0385649	0.0823279
ARHGAP12_T231_M1	0.391357	0.192464	0.288393
ARHGAP12_T231_M2	-0.669138	0.0102449	0.0281519
ARHGAP12_Y243_M1	-0.579075	0.0110132	0.029893
ARHGAP17_S162_M1	-0.492809	0.0456927	0.0937736
ARHGAP17_S171_M1	1.34203	0.0232869	0.0543669
ARHGAP17_S484_M1	-0.588534	0.0153937	0.0386801
ARHGAP17_S575_M1	-0.264241	0.103237	0.176707
ARHGAP17_S625_M1	-0.978289	0.000811165	0.00364633
ARHGAP17_S676_M1	-0.796	0.0010695	0.00452076
ARHGAP21_S861_M1	0.511036	0.0395372	0.0838332
ARHGAP23_S677_M1	0.379084	0.262552	0.37086
ARHGAP28_S58_M1	0.312369	0.0509491	0.102243
ARHGAP29_S1029_M1	-1.5525	4.15991e-05	0.00034673
ARHGAP29_S499_M1	-0.160495	0.544992	0.653638
ARHGAP29_S913_M1	0.244777	0.57847	0.681327
ARHGAP35_S1150_M1	0.347801	0.0547798	0.108002
ARHGAP35_S1179_M1	0.586337	0.0178826	0.0438852
ARHGAP35_Y1105_M1	1.25778	9.32496e-06	0.000111728
ARHGAP42_S811_M1	-1.48409	7.58521e-05	0.000560549
ARHGAP5_S1173_M1	0.711807	0.000350343	0.00192803
ARHGAP5_S1195_M1	0.730579	0.0120815	0.0321153
ARHGAP5_S765_M1	1.15033	0.000652518	0.00310321
ARHGEF1_S863_M1	1.77664	2.32746e-06	3.90989e-05
ARHGEF11_S1458_M1	1.41805	3.10897e-06	4.95981e-05
ARHGEF11_S271_M1	0.26723	0.458973	0.5742
ARHGEF11_S556_M1	1.08531	0.00232568	0.00841218
ARHGEF12_S1288_M1	-1.34582	1.99838e-05	0.000206099
ARHGEF12_S341_M1	0.361852	0.281496	0.390713
ARHGEF12_S637_M1	0.469241	0.042428	0.0886933
ARHGEF12_T1286_M1	-0.373977	0.133051	0.2153
ARHGEF17_S527_M1	0.21179	0.285761	0.39602
ARHGEF17_S764_M1	0.108477	0.570871	0.675062
ARHGEF17_Y1335_M1	0.14063	0.545133	0.653638
ARHGEF18_S1058_M1	-1.29778	0.000174556	0.00111544
ARHGEF2_S645_M1	0.588987	0.0681134	0.126919
ARHGEF2_S696_M1	0.177453	0.220428	0.322865
ARHGEF26_S222_M1	0.314894	0.359257	0.474256
ARHGEF40_S961_M1	0.327451	0.0507406	0.10195
ARHGEF6_S488_M1	-0.613025	0.0100835	0.0277578
ARHGEF6_S684_M1	-0.422192	0.0713382	0.1314
ARID1A_S1184_M1	0.0363194	0.904292	0.935287
ARID1A_S301_M1	-1.44741	0.000307864	0.00173586
ARID1A_S363_M1	-0.355318	0.254252	0.361364
ARID1A_S607_M1	0.000657516	0.99895	0.998968
ARID1A_S696_M1	-0.307579	0.48937	0.601605
ARID1A_S715_M1	0.0450448	0.905969	0.936426
ARID1A_S772_M1	-0.376926	0.233956	0.338794
ARID1B_S742_M1	0.0577328	0.870117	0.909757
ARID4B_S675_M1	0.668384	0.0133514	0.0347821
ARID4B_S778_M1	1.5372	0.00381562	0.0125481
ARMC5_S118_M1	-0.264577	0.159632	0.249516
ASAP1_S1027_M1	0.832666	0.00109879	0.00463253
ASAP1_S816_M1	-4.08003	1.56725e-10	2.30496e-08
ASAP1_S839_M1	0.0123364	0.938068	0.959561
ASAP1_S839_M2	-0.904053	0.00106926	0.00452076
ASAP1_S843_M2	-0.857374	0.00346606	0.0115147
ASCC3_S2195_M1	1.54944	1.88642e-06	3.32316e-05
ASXL1_S509_M1	-0.565706	0.0606794	0.116395
ASXL2_S530_M1	0.437138	0.0420966	0.0881135
ATAD5_S306_M1	0.580411	0.0326979	0.0721968
ATF1_S198_M1	-0.893083	0.000965372	0.00418928
ATF2_S328_M1	-0.455375	0.500457	0.610858
ATF7IP_S673_M1	0.479749	0.0385811	0.0823279
ATG16L1_S287_M1	-0.492053	0.0070268	0.0207243
ATM_S1981_M1	0.642306	0.122894	0.202279
ATN1_S101_M1	0.337085	0.0563418	0.110083
ATN1_S34_M1	-0.0955231	0.646105	0.736708
ATN1_S632_M1	-0.0991306	0.549611	0.657073
ATN1_S661_M1	0.228817	0.153353	0.242493
ATP2B1_T819_M1	-0.419581	0.0674637	0.125924
ATP7A_S357_M1	0.318911	0.157946	0.247832
ATR_S435_M1	0.380241	0.0363421	0.0785924
ATRIP_S224_M1	-0.264415	0.110826	0.18685
ATRIP_S518_M1	0.722268	0.0027858	0.00971224
ATXN1_S238_M1	-0.533639	0.0205266	0.049152
ATXN1_T235_M1	-0.907202	9.28227e-05	0.000660266
ATXN1L_T330_M1	-0.680978	0.0382795	0.0818588
ATXN1L_T456_M1	0.201404	0.524814	0.634645
ATXN2_S684_M1	-1.70404	5.44784e-05	0.000431983
ATXN2_S728_M1	-1.35978	0.00415673	0.0134526
ATXN2_S772_M1	-0.921658	0.00036747	0.00200265
ATXN2_S784_M1	-2.20965	1.27011e-07	3.90499e-06
ATXN2L_S111_M1	1.23799	7.38786e-06	9.47915e-05
ATXN2L_S449_M1	-2.99467	1.37765e-05	0.000153964
ATXN2L_S559_M1	0.620981	0.0451351	0.0928632
ATXN2L_S594_M1	0.106986	0.809368	0.869104
ATXN2L_S684_M1	-5.35372	2.83352e-11	7.86436e-09
ATXN2L_T683_M1	2.97995	2.04848e-05	0.000207975
AUTS2_S1233_M1	-1.12398	5.09242e-05	0.000409783
AUTS2_S319_M1	0.266079	0.388383	0.503872
BAG3_T406_M1	-0.982306	0.00259677	0.00919877
BAG6_S1081_M1	1.42183	8.53153e-06	0.000103747
BAG6_S113_M1	0.185956	0.429267	0.546173
BAG6_S964_M1	0.514498	0.179156	0.272201
BAG6_S973_M1	-0.162529	0.480235	0.593735
BAIAP2_S261_M1	0.192412	0.649645	0.739611
BAIAP2_S263_M1	-0.369741	0.17715	0.270286
BAIAP2_S325_M1	-0.98458	0.00356558	0.0117972
BAIAP2_S366_M1	0.707849	0.0520273	0.104019
BAIAP2_S384_M1	1.35827	1.61195e-05	0.000173378
BAIAP2_S454_M1	0.173775	0.612223	0.709556
BAIAP2_T340_M1	-0.543643	0.0135269	0.035099
BAIAP2L1_S261_M1	-0.233294	0.205831	0.304772
BAIAP2L1_S331_M1	-0.522872	0.0135031	0.035065
BAIAP2L1_S414_M1	-0.679567	0.0177687	0.0436714
BAP1_S292_M1	0.0875157	0.807937	0.868139
BAP1_S583_M1	-1.22044	9.28119e-05	0.000660266
BAP1_S597_M1	0.256024	0.183335	0.277515
BAZ1A_S1413_M1	1.32318	0.00179373	0.00687739
BBX_S844_M1	-0.143384	0.526448	0.636149
BCL2L12_S242_M1	0.779853	0.000426675	0.00222211
BCL6_S404_M1	-0.289222	0.398955	0.515541
BCL9_S278_M1	-0.117887	0.750339	0.824566
BCL9_S288_M1	4.48722	8.68592e-10	7.86317e-08
BCL9_S687_M1	-0.613647	0.00808922	0.0230243
BCL9_T315_M1	-0.162822	0.236687	0.341311
BCL9L_S21_M1	-0.0745343	0.703338	0.7858
BCL9L_S25_M1	0.0479692	0.881546	0.917386
BCLAF1_S177_M1	1.98775	2.65476e-05	0.000252434
BCLAF1_S268_M1	1.13101	0.0542663	0.107119
BCLAF1_S268_M2	1.15651	0.0340454	0.0747668
BCLAF1_S512_M1	1.60677	5.24009e-06	7.15325e-05
BCLAF1_S531_M1	-0.0416254	0.874851	0.913533
BCLAF1_S658_M1	1.24977	0.00158329	0.00626206
BCLAF1_T257_M2	1.02377	0.0406013	0.0858104
BCLAF1_Y284_M1	0.630845	0.111844	0.188089
BEGAIN_S246_M1	0.396354	0.209485	0.308919
BET1L_S9_M1	-0.135655	0.773867	0.841887
BHLHB9_S76_M2	1.45136	5.60881e-05	0.000439401
BHLHB9_T70_M2	1.45136	5.60881e-05	0.000439401
BIN1_S296_M1	-0.545615	0.200218	0.298905
BIN1_S298_M1	0.351627	0.0864298	0.153669
BIN1_S303_M1	0.142426	0.444414	0.560722
BIN1_S331_M1	-0.114914	0.835337	0.888374
BMP2K_S689_M1	-0.0627607	0.857221	0.903246
BNIP2_S114_M1	0.080374	0.7863	0.851347
BOD1L1_S1318_M1	2.84853	3.37979e-09	2.50335e-07
BOD1L1_S2475_M1	1.57415	1.74981e-05	0.000183364
BOD1L1_S2905_M1	-0.492661	0.0984478	0.170479
BOD1L1_S3019_M1	0.0572342	0.807773	0.868139
BOD1L1_S635_M1	2.1366	8.35282e-05	0.000607631
BPTF_S1300_M1	0.117517	0.649911	0.739611
BPTF_S2098_M1	-1.07775	1.38706e-05	0.000154281
BPTF_S216_M1	0.811238	0.0470113	0.0960564
BPTF_S572_M1	2.38659	1.75989e-07	5.21406e-06
BPTF_S763_M1	-1.0865	0.00883543	0.0247377
BRCA1_S1189_M1	1.46623	5.63713e-05	0.000440562
BRCA1_S1524_M1	1.05951	7.40169e-05	0.000549479
BRD2_S298_M1	-0.61001	0.0167178	0.0415269
BRD2_S301_M1	0.474528	0.100492	0.173099
BRD2_Y40_M1	1.57131	0.00691444	0.0204856
BRD3_S263_M1	-0.293923	0.0783613	0.141799
BRD4_S1083_M1	-0.401986	0.104149	0.177522
BRD4_S470_M1	-5.8015	9.57192e-11	1.64184e-08
BRD8_S387_M1	0.330018	0.188179	0.2834
BRIP1_S1031_M1	0.262525	0.129672	0.211196
BRIP1_S1032_M1	0.260168	0.129095	0.210361
BRWD1_S696_M1	1.50115	0.000482043	0.00245082
BUB1_S596_M1	0.450118	0.18102	0.274648
BUB1B_S670_M1	1.74791	8.13859e-07	1.68941e-05
BUD13_S163_M2	1.35841	0.000942716	0.00410188
BUD13_S271_M1	1.22345	0.00346069	0.0115086
BUD13_T159_M2	1.35841	0.000942716	0.00410188
C18orf25_S66_M1	1.02391	0.00192467	0.00724308
C1orf174_S148_M1	-0.480418	0.23411	0.338794
C1orf198_S289_M1	1.28106	0.00171927	0.00666242
C2CD4C_S178_M1	-1.57246	0.000184921	0.00116568
C2CD5_S297_M1	-0.362767	0.147484	0.234349
C2orf49_S143_M1	-1.11329	0.00384434	0.0125948
C2orf49_S182_M3	0.577301	0.0535859	0.106162
C2orf49_S184_M3	0.577301	0.0535859	0.106162
C2orf49_S189_M1	0.327516	0.111298	0.18755
C2orf49_S189_M2	-0.0347661	0.939581	0.960518
C2orf49_S189_M3	0.577301	0.0535859	0.106162
C2orf49_S193_M1	-1.06886	9.50491e-05	0.000671941
C2orf49_S193_M2	-0.024183	0.957341	0.96984
C6orf106_S215_M1	1.57037	0.00122949	0.00505432
C7orf50_S175_M1	1.19062	0.000371398	0.00201395
C7orf50_S23_M1	2.18864	3.49837e-06	5.42914e-05
C9orf78_S261_M1	0.469965	0.0835326	0.149644
CAAP1_S312_M1	2.22501	0.00102484	0.00437025
CAAP1_S89_M1	2.63831	1.77306e-06	3.19249e-05
CAD_S1406_M1	-0.477255	0.151027	0.239395
CAD_S1859_M1	-0.017867	0.96135	0.9723
CALD1_S202_M1	0.75123	0.00304859	0.0104363
CALD1_S518_M1	-0.0798167	0.858578	0.904073
CALD1_S759_M1	-0.716672	0.0906505	0.159433
CAMK2D_S472_M1	-0.522629	0.00953995	0.0263928
CAMK2G_S352_M1	-0.0426862	0.933718	0.956313
CAMSAP1_S1080_M1	0.0787965	0.649968	0.739611
CAMSAP1_S1400_M1	0.405992	0.0970436	0.168495
CAMSAP1_S563_M1	0.00676201	0.968025	0.977095
CAMSAP2_S1019_M1	0.650515	0.00490599	0.0154778
CAMSAP2_S1319_M1	1.09114	0.000687421	0.00321421
CAMSAP2_S434_M1	-0.0782344	0.770693	0.839749
CAMSAP2_S464_M1	-0.204719	0.274409	0.382834
CAMSAP2_S599_M1	0.211173	0.348443	0.463271
CAMSAP2_S862_M1	0.537132	0.141152	0.225608
CAMSAP3_S1074_M1	-1.23147	0.00308326	0.0105439
CANX_S583_M1	-0.0398485	0.829646	0.884757
CAP1_T307_M1	-0.0880415	0.665682	0.753283
CARHSP1_T45_M1	-0.185445	0.634352	0.728224
CARMIL1_S1094_M1	-0.153791	0.355116	0.470074
CARMIL1_S968_M1	0.411869	0.204674	0.303611
CASC3_S148_M1	0.789039	0.125271	0.205464
CASC3_S363_M1	-3.44776	8.21966e-06	0.000101855
CASKIN2_S403_M1	-0.460336	0.00696047	0.0206032
CASKIN2_S695_M1	0.682177	0.0520573	0.104019
CASKIN2_S725_M1	0.0153938	0.953841	0.967497
CASKIN2_Y253_M1	-0.259111	0.246677	0.352906
CAST_S133_M1	0.0643086	0.758538	0.829709
CAVIN1_S167_M1	2.4081	6.13873e-05	0.000471842
CAVIN2_S293_M1	1.04428	0.00773663	0.0222932
CC2D1A_S455_M1	-0.134594	0.62019	0.715975
CC2D1A_T120_M1	0.156622	0.493799	0.605452
CCAR2_S678_M1	0.502355	0.104033	0.177522
CCAR2_S681_M1	0.770134	0.00113186	0.00473627
CCDC102A_S26_M1	0.799878	0.0138619	0.0358255
CCDC186_S740_M1	3.34038	3.51959e-09	2.54897e-07
CCDC6_S240_M2	0.991119	0.0100845	0.0277578
CCDC6_S244_M1	0.37217	0.095502	0.166261
CCDC6_S244_M2	0.991119	0.0100845	0.0277578
CCDC86_S18_M1	0.819916	0.00319716	0.0108311
CCDC86_S47_M1	0.62725	0.0391801	0.0833472
CCDC86_S58_M1	-0.44017	0.109993	0.185909
CCDC86_S80_M2	-0.0266275	0.932119	0.955275
CCDC86_S91_M1	-0.0424811	0.887616	0.921842
CCDC86_S91_M2	-0.0266275	0.932119	0.955275
CCDC9_S386_M1	4.85327	3.13706e-11	7.86436e-09
CCDC97_S212_M1	0.312596	0.488353	0.601035
CCDC9B_S201_M1	-0.143218	0.469625	0.584841
CCDC9B_S392_M1	3.12612	1.08241e-06	2.09975e-05
CCM2_S384_M1	-0.016108	0.947298	0.964462
CCNB2_S92_M1	-0.319596	0.408865	0.526053
CCNE1_S387_M1	0.61846	0.013303	0.0346836
CCNK_S340_M1	0.114407	0.612937	0.709866
CCNT2_S601_M1	-0.472942	0.244083	0.349963
CCNY_S326_M1	-0.242655	0.218678	0.320446
CCNYL1_S105_M1	-0.970654	0.00868071	0.0244093
CCNYL1_S344_M1	0.0800813	0.739369	0.816538
CCT6A_S205_M1	0.477001	0.111614	0.187887
CCT8L2_S271_M1	0.119191	0.882044	0.917517
CCZ1B_S266_M1	0.444889	0.148338	0.235592
CD2AP_S224_M1	1.17372	0.0555307	0.10889
CD2AP_S458_M1	0.0357834	0.902551	0.933868
CD2AP_S510_M1	-0.75727	0.0151224	0.0381523
CD2AP_S80_M1	-0.140433	0.616726	0.712715
CD2BP2_S195_M1	0.586046	0.0427291	0.089094
CD3EAP_S136_M1	0.480828	0.160094	0.250119
CD3EAP_S359_M1	1.60618	0.000422849	0.00221287
CD44_S706_M1	0.181054	0.640589	0.732776
CD97_S833_M1	-0.252254	0.231558	0.336121
CDC23_S588_M1	-0.243744	0.288265	0.39858
CDC23_T562_M1	1.38457	0.00165423	0.00647195
CDC27_S364_M1	-0.528702	0.0870322	0.15461
CDC40_S49_M1	-1.21762	4.14745e-05	0.000346578
CDC42BPA_S1545_M1	1.18668	0.00298251	0.010257
CDC42BPA_S1719_M1	0.332585	0.102385	0.175617
CDC42BPB_S1690_M1	-0.452384	0.0936505	0.163562
CDC42BPB_Y1638_M1	-0.440867	0.112656	0.189153
CDC42EP1_S121_M1	0.184062	0.395525	0.511514
CDC42EP1_S192_M1	0.141452	0.404707	0.521821
CDC42EP3_S100_M1	0.140831	0.53436	0.642849
CDC42EP3_S89_M1	-1.34165	3.58808e-06	5.48993e-05
CDC42EP4_S292_M1	0.422366	0.0624376	0.118511
CDC42EP4_S64_M1	0.853942	0.0108784	0.0296427
CDCA5_S75_M2	-1.76697	1.05635e-06	2.06147e-05
CDCA5_S79_M2	-1.76697	1.05635e-06	2.06147e-05
CDCA8_S219_M1	-0.331079	0.0552001	0.10857
CDK1_T14_M1	-0.0659223	0.745553	0.821697
CDK1_T14_M2	1.49279	0.000570696	0.00281803
CDK1_T161_M1	-0.163288	0.560327	0.666949
CDK1_Y15_M1	-0.362946	0.0614497	0.117182
CDK1_Y15_M2	1.49279	0.000570696	0.00281803
CDK11B_S752_M1	1.41051	0.00022425	0.0013686
CDK12_S423_M1	-0.882045	0.000419529	0.00220523
CDK12_T692_M1	0.820614	0.00030898	0.00173914
CDK12_T893_M1	0.506459	0.0393096	0.0835683
CDK16_S119_M1	1.06141	0.000396148	0.00211411
CDK7_T170_M1	0.288177	0.223215	0.326069
CDK9_S347_M1	0.0281562	0.936018	0.958067
CDKL5_Y171_M1	0.51537	0.0173504	0.0428047
CDKN1A_S130_M1	-0.241345	0.640442	0.732776
CDKN2AIP_S131_M1	1.41163	8.37433e-06	0.000102217
CDV3_Y190_M1	0.236266	0.217057	0.318643
CDYL_S201_M1	0.4996	0.0668394	0.125118
CENPF_S3023_M1	-1.73383	8.90645e-07	1.81413e-05
CENPF_S3054_M1	-0.99204	0.00202493	0.00754199
CENPF_S3079_M1	-0.947997	0.000234449	0.00140205
CEP131_S47_M1	-0.828115	0.0338641	0.0744354
CEP131_S78_M1	-0.973544	0.00139655	0.0056259
CEP135_S1126_M2	-0.0325098	0.867649	0.908302
CEP135_S253_M1	1.26192	0.000638862	0.00306184
CEP135_S439_M1	0.275031	0.172803	0.265394
CEP135_T1127_M2	-0.0325098	0.867649	0.908302
CEP170_S122_M1	1.05023	0.00317228	0.0107692
CEP170_S1529_M1	0.412955	0.084031	0.150059
CEP170_S359_M1	0.342319	0.31103	0.424831
CEP170B_S655_M1	0.771741	0.0659098	0.123804
CEP170B_S853_M1	1.51456	4.94692e-05	0.00040305
CEP250_S2229_M1	1.84204	1.73779e-05	0.000183212
CEP85_S17_M1	2.0316	1.61086e-07	4.86093e-06
CETN2_S20_M1	0.527289	0.123473	0.202924
CFL1_S156_M1	0.391016	0.12519	0.205435
CFL1_S3_M1	-0.049904	0.848769	0.897223
CFL1_S3_M2	-1.02814	0.00026039	0.00152903
CFL1_S8_M2	-1.02814	0.00026039	0.00152903
CFL2_S3_M1	0.132233	0.534095	0.642767
CFL2_S3_M2	0.513167	0.072263	0.132604
CFL2_T6_M2	0.513167	0.072263	0.132604
CHAF1A_S775_M1	0.387438	0.104369	0.177758
CHAF1B_S410_M1	0.328696	0.178773	0.271744
CHAMP1_S108_M1	0.544997	0.0679464	0.12668
CHAMP1_S108_M2	0.511979	0.160432	0.250406
CHAMP1_S173_M1	-3.05019	2.83746e-07	7.64237e-06
CHAMP1_S177_M1	-0.00148497	0.994531	0.997592
CHAMP1_S181_M1	0.309609	0.491143	0.602649
CHAMP1_S204_M1	-0.707497	0.135138	0.217977
CHAMP1_S204_M2	0.332273	0.336202	0.451042
CHAMP1_S214_M1	0.746265	0.00205918	0.00762418
CHAMP1_S214_M2	0.332781	0.336237	0.451042
CHAMP1_S282_M1	1.28528	0.0029346	0.0101312
CHAMP1_S405_M1	0.329836	0.136073	0.21921
CHAMP1_S427_M1	0.87225	0.00122985	0.00505432
CHAMP1_S427_M2	0.01063	0.962156	0.9723
CHAMP1_S432_M2	0.01063	0.962156	0.9723
CHAMP1_S452_M1	1.10038	0.000184526	0.00116545
CHAMP1_S459_M1	0.977768	0.00125765	0.00512975
CHAMP1_S507_M1	-0.555776	0.138038	0.221891
CHAMP1_S542_M1	0.0401179	0.915605	0.942501
CHAMP1_T103_M2	0.511979	0.160432	0.250406
CHD4_S515_M1	0.828603	0.00591979	0.01819
CHD4_T1545_M1	5.2838	2.63144e-10	3.2984e-08
CHD4_T1553_M1	-0.534237	0.172398	0.265021
CHD8_S1976_M1	-0.603612	0.0551619	0.10857
CHD8_S2008_M1	0.790954	0.100977	0.17366
CHD8_S2046_M1	1.09623	0.000292207	0.00167485
CHD9_S550_M1	0.0419554	0.860487	0.904384
CHEK1_S280_M1	-0.500467	0.0180827	0.0442428
CHTF18_S871_M1	0.489889	0.471777	0.586616
CIC_S1294_M1	-1.0454	0.000337316	0.00187276
CIC_S173_M1	-0.236739	0.138325	0.222178
CIC_S175_M1	-0.253044	0.190004	0.285356
CIC_S496_M1	-0.505016	0.0997495	0.172184
CIC_S605_M1	0.042304	0.921996	0.947284
CIC_S739_M1	-1.27242	8.31664e-06	0.000102217
CIC_S904_M1	-0.604676	0.00222361	0.00813326
CIC_T413_M1	-0.648004	0.00847264	0.0239275
CIT_S1993_M1	0.620685	0.104397	0.177758
CIT_S433_M1	-0.0899664	0.556574	0.663397
CIT_S440_M1	0.192273	0.290813	0.401763
CIT_S480_M1	0.74411	0.00127792	0.00519943
CLASP1_S1091_M1	-0.0330193	0.885153	0.919577
CLASP1_S1196_M1	0.655672	0.0113358	0.0305569
CLASP1_S246_M1	0.308443	0.0425403	0.0888142
CLASP1_S545_M1	4.29319	6.30803e-09	4.19549e-07
CLASP1_S600_M1	0.653745	0.00633106	0.01914
CLASP1_S636_M1	0.674769	0.00337337	0.0112873
CLASP1_S646_M1	0.238667	0.480821	0.594009
CLASP2_S327_M1	3.28937	3.50558e-08	1.52329e-06
CLASP2_S370_M1	0.573168	0.0590954	0.113818
CLASRP_S285_M1	0.235961	0.606977	0.706225
CLASRP_S335_M1	-0.00849552	0.97941	0.98435
CLDN12_S228_M1	0.0616766	0.78887	0.852973
CLINT1_S299_M1	0.537756	0.0296409	0.0664829
CLINT1_Y293_M1	0.796813	0.0225183	0.053179
CLIP1_S143_M1	0.820736	0.00576328	0.0178202
CLIP1_S147_M1	0.175203	0.41837	0.535744
CLIP1_S195_M1	-0.129963	0.4069	0.523938
CLIP1_S195_M2	-0.00104003	0.996728	0.998874
CLIP1_S204_M1	-0.473011	0.0147899	0.03751
CLIP1_S204_M2	0.82964	0.427407	0.544322
CLIP1_S310_M1	-3.04501	1.04616e-07	3.40943e-06
CLIP1_S348_M1	-0.261703	0.227064	0.330592
CLIP1_S510_M1	-0.553889	0.0219191	0.05199
CLIP2_S207_M1	0.0187082	0.959618	0.970939
CLIP2_S294_M1	-0.374827	0.0921589	0.161563
CLIP2_S314_M1	-1.60211	3.34047e-06	5.25922e-05
CLIP2_S923_M1	0.792396	0.0048686	0.0153905
CLSPN_S950_M1	0.673063	0.00110514	0.00465329
CLTA_S105_M1	3.4249	5.77358e-08	2.21366e-06
CMTR1_S26_M1	0.740532	0.00432455	0.0139128
CNKSR2_S908_M1	0.698047	0.00214902	0.00789589
CNOT2_S126_M1	-1.07783	0.0747208	0.1365
CNOT2_S165_M1	-1.46801	0.0196831	0.047376
CNOT3_S299_M1	-3.29719	9.17926e-08	3.08404e-06
CNOT3_S507_M1	-0.931729	0.0411095	0.0865477
CNOT4_S432_M1	-0.949749	0.000346863	0.00191273
COBLL1_S1023_M1	0.480856	0.0315233	0.0700303
COBLL1_S382_M1	-0.704536	0.0572327	0.111489
COBLL1_S864_M1	2.40289	0.000215127	0.00132283
COBLL1_S890_M1	0.933724	0.10687	0.1814
COBLL1_S987_M1	1.64461	1.80917e-06	3.22191e-05
COG3_S663_M1	-1.5832	0.000108509	0.000748266
COG4_S11_M1	0.603348	0.152989	0.242152
COIL_S566_M1	0.896769	0.0108024	0.0294602
COMMD10_S155_M1	0.179607	0.363873	0.478363
COPA_S173_M1	0.686498	0.0281887	0.0638151
COPB2_S859_M1	0.331051	0.0928301	0.162216
COPE_S13_M1	0.511915	0.0499845	0.100742
CPSF7_S60_M1	-0.0158727	0.941494	0.9615
CPSF7_T203_M1	-0.196203	0.57638	0.679849
CREB1_S142_M1	-0.404609	0.0232563	0.0543669
CREBBP_S1076_M1	0.635639	0.226602	0.330275
CREBBP_S121_M1	-0.622748	0.00322239	0.0108934
CREBBP_S2063_M1	0.237001	0.595173	0.696971
CREBBP_S448_M1	0.783701	0.00231977	0.00840013
CREBBP_T1886_M1	-0.539468	0.00414344	0.0134229
CRK_Y221_M1	-1.11031	0.0110161	0.029893
CRK_Y47_M1	0.0331047	0.863673	0.905925
CRKL_Y207_M1	-1.03378	0.000935621	0.00408401
CRTC2_S613_M1	-0.493151	0.0493412	0.0995749
CRTC2_S623_M1	-0.372332	0.0246566	0.0571927
CRTC2_S70_M1	-1.59277	1.71425e-05	0.000181783
CRTC3_Y448_M1	0.0769402	0.807915	0.868139
CSNK1D_S382_M1	-0.0458314	0.845431	0.894855
CSNK1E_T362_M1	-1.31005	4.14394e-05	0.000346578
CSNK2B_S209_M1	-0.731437	0.0125735	0.0332068
CSRP1_S192_M1	0.425485	0.122218	0.201472
CSTF2_S524_M1	-1.67621	0.0104283	0.0285715
CTBP2_S428_M1	-0.970352	0.00471125	0.0149503
CTIF_S299_M1	1.29976	8.6896e-05	0.000625713
CTNNB1_S552_M1	-1.24622	0.000303762	0.0017157
CTNNB1_S675_M1	-0.678515	0.0473311	0.0965887
CTNNB1_T556_M1	-0.343617	0.0997468	0.172184
CTNNBL1_S545_M1	0.970893	0.000240285	0.0014238
CTNND1_S349_M1	-0.187711	0.435284	0.55241
CTNND1_S47_M1	-0.496964	0.0397671	0.0842659
CTNND1_Y865_M1	-0.393234	0.015927	0.0397747
CTPS1_S575_M1	0.998124	0.0320103	0.0709671
CTTN_S405_M1	-0.335044	0.327506	0.442331
CTTN_S405_M2	0.709394	0.0485505	0.0986446
CTTN_S417_M1	0.0110321	0.953813	0.967497
CTTN_S418_M1	0.796787	0.000846356	0.00378364
CTTN_T401_M1	0.12978	0.386647	0.502025
CTTN_T401_M2	0.628455	0.0591265	0.113818
CTTN_T411_M2	5.03609	1.19471e-07	3.70816e-06
CTTN_Y421_M1	-0.713346	0.110284	0.186226
CTTNBP2NL_S285_M1	1.47712	5.56542e-05	0.000438109
CTTNBP2NL_S481_M1	-0.337654	0.278484	0.387193
CTTNBP2NL_S488_M1	0.341888	0.103626	0.177094
CTTNBP2NL_S523_M1	-0.343629	0.451302	0.567217
CTTNBP2NL_S557_M2	-0.134413	0.45296	0.568643
CTTNBP2NL_S560_M1	0.922196	0.000750727	0.00344069
CTTNBP2NL_S560_M2	0.562929	0.0146468	0.0372338
CTTNBP2NL_S563_M1	0.14295	0.48243	0.59532
CTTNBP2NL_S563_M2	-0.740088	0.0256622	0.0590876
CTTNBP2NL_S568_M1	-0.174339	0.435938	0.552833
CTTNBP2NL_S568_M2	-0.162534	0.489875	0.602
CTTNBP2NL_S592_M1	1.65113	6.69304e-06	8.76009e-05
CUEDC2_S110_M1	-0.227193	0.292267	0.403088
CUL4A_S10_M1	0.268819	0.163444	0.254498
CUL4B_S146_M1	0.266808	0.524261	0.634212
CUL4B_T49_M1	-0.290814	0.0532867	0.105762
CWF19L2_S479_M1	0.711084	0.0124634	0.0329427
CXorf67_S259_M1	0.234102	0.278914	0.387625
CXorf67_S387_M1	0.0120073	0.952174	0.966868
CXorf67_S387_M2	-0.972274	0.200347	0.298961
CXorf67_S397_M2	-1.33816	0.00217573	0.00798349
CXorf67_S465_M1	0.206813	0.296288	0.407771
CYLD_S399_M1	0.415416	0.0987473	0.170907
DAB2_S401_M1	0.4956	0.0169815	0.0420537
DAP_S2_M2	-0.50778	0.0325788	0.0719826
DAP_S3_M2	-0.50778	0.0325788	0.0719826
DAP_S51_M1	-0.00930742	0.95693	0.969725
DAPK3_S312_M1	0.380277	0.194805	0.291625
DAXX_S495_M1	0.825288	0.00031916	0.00178719
DBF4_S359_M1	-0.691272	0.00188522	0.00715241
DBN1_S142_M1	-0.662385	0.0143842	0.0367383
DBN1_S337_M1	-0.0694709	0.711605	0.793154
DBN1_S339_M1	1.34817	8.2845e-06	0.000102217
DBN1_T346_M1	1.76868	1.85108e-06	3.27863e-05
DBNL_S269_M1	-0.983987	0.0195789	0.0471951
DBR1_S514_M1	2.3879	3.93178e-05	0.000336179
DCAF12_S15_M1	0.816593	0.0115776	0.0311315
DCAF6_S336_M1	1.05606	0.0532273	0.105709
DCBLD2_Y715_M1	-1.00771	0.000303402	0.0017157
DCLK1_S337_M1	6.84841	2.57592e-11	7.86436e-09
DCP1A_S522_M1	-3.06367	1.31481e-08	7.51747e-07
DCP1B_S147_M1	0.451652	0.0148411	0.0376105
DCP1B_S275_M1	-0.383352	0.131734	0.213698
DCTN4_S196_M1	-0.672395	0.000654296	0.00310321
DCUN1D5_S9_M1	-0.208305	0.389089	0.504192
DDB2_S24_M1	-9.08908	1.86681e-12	2.02798e-09
DDB2_S26_M1	0.363362	0.136222	0.219341
DDX1_S481_M1	0.177815	0.583036	0.685856
DDX10_S831_M1	-1.2026	0.000102007	0.000714908
DDX17_S64_M1	-1.07595	0.00113137	0.00473627
DDX20_S268_M1	4.11395	2.01883e-10	2.7414e-08
DDX20_S500_M1	-1.78281	2.56534e-05	0.000249565
DDX20_S672_M1	-0.760596	0.00327059	0.0110112
DDX20_S678_M1	-1.04074	0.00102585	0.00437025
DDX20_S703_M1	-1.90057	7.98432e-06	9.93165e-05
DDX20_S714_M1	-2.34667	4.09847e-06	5.98965e-05
DDX20_T552_M1	0.349307	0.130483	0.212197
DDX21_S121_M1	1.02021	0.00194513	0.00730084
DDX21_S71_M1	-2.64186	5.04296e-07	1.20846e-05
DDX21_S89_M1	0.545935	0.0670674	0.1254
DDX42_S751_M1	0.607726	0.00228382	0.0082884
DDX42_S754_M1	-1.31347	6.39862e-05	0.000487222
DDX51_S83_M1	0.117596	0.666579	0.754037
DEK_T13_M1	-0.129278	0.796547	0.859016
DENND1A_S592_M1	0.387809	0.122679	0.20213
DENND4C_S1278_M1	-0.1079	0.615	0.711244
DENND4C_S1325_M1	-1.54824	1.28128e-05	0.000145494
DENND4C_S1346_M1	-0.511876	0.187097	0.282291
DENND4C_S989_M1	0.21919	0.476205	0.590545
DENND5A_S193_M1	0.218214	0.267439	0.375683
DENND5B_S1076_M1	0.830388	0.00138555	0.0055885
DENND5B_S833_M1	0.0640849	0.749105	0.824496
DENR_S73_M1	0.732754	0.0493444	0.0995749
DEPDC5_S551_M1	0.809655	0.0414708	0.0871628
DGCR8_S377_M1	0.992222	0.000575403	0.00282838
DHX29_S200_M1	-0.278068	0.171627	0.26396
DIAPH1_S22_M1	0.986475	0.0387883	0.0826756
DIDO1_S1040_M1	0.51276	0.121725	0.20076
DIDO1_S1456_M1	0.920621	0.000567172	0.00281342
DIDO1_S1456_M2	0.96254	0.000394267	0.00211335
DIDO1_S523_M1	-2.14983	5.98676e-08	2.2687e-06
DIDO1_T1469_M2	0.96254	0.000394267	0.00211335
DIDO1_T1733_M1	1.25864	0.00114038	0.00475865
DIP2B_S100_M1	0.451985	0.0437008	0.0904835
DIP2B_Y52_M1	0.321266	0.533446	0.642699
DLG1_S158_M1	0.87594	0.000919015	0.00403648
DLG1_S575_M1	-0.291734	0.467066	0.582536
DLG5_S1232_M1	0.315425	0.318698	0.434031
DLG5_S1263_M1	-0.0140529	0.95857	0.970481
DLG5_S1666_M1	0.451168	0.252609	0.359342
DLG5_S1795_M1	0.875208	0.000539044	0.00269439
DLGAP5_S662_M1	0.0591819	0.868657	0.908541
DLGAP5_S777_M1	-1.70227	1.81195e-05	0.000189268
DMAP1_T445_M1	-1.32063	5.78019e-06	7.81645e-05
DMTN_S29_M1	-0.457697	0.0360882	0.0781471
DMTN_S92_M1	0.530902	0.0164191	0.0408473
DMXL1_S1896_M1	-0.140795	0.444251	0.560722
DMXL1_S574_M1	-0.219597	0.587477	0.689941
DMXL2_S2399_M1	-0.123466	0.502234	0.612567
DNAJA1_S335_M1	0.932786	0.000527406	0.0026525
DNAJC1_S381_M1	-1.34095	0.00116033	0.00482336
DNAJC2_S47_M1	-1.50721	0.000427512	0.00222211
DNAJC2_S49_M1	-2.03748	1.46185e-07	4.45249e-06
DNAJC5_S10_M1	0.74368	0.201569	0.300509
DNM1_S774_M1	-2.0344	0.000119847	0.000815407
DNM1_S817_M1	0.489875	0.0767557	0.139358
DNM1_S822_M1	-0.122894	0.79641	0.859016
DNM1L_S616_M1	-0.0187409	0.945603	0.963622
DNM2_S764_M1	-0.423862	0.0684043	0.12717
DNMT1_S1105_M1	0.155311	0.598083	0.699122
DNMT1_S127_M1	-0.17867	0.352279	0.467458
DNMT1_S143_M1	0.871071	0.00747514	0.0217394
DOCK5_S1656_M1	0.632359	0.056948	0.1112
DOCK5_S1781_M2	0.244007	0.139716	0.224033
DOCK5_S1789_M1	-0.178493	0.470269	0.584964
DOCK5_S1789_M2	-0.352118	0.638163	0.730932
DOCK5_S1834_M1	0.235162	0.156591	0.24618
DOCK5_T1794_M2	-0.0616275	0.944255	0.963169
DOCK7_S1383_M1	-0.742973	0.102974	0.17635
DOCK7_S1432_M1	-0.047481	0.865367	0.907118
DOCK7_S1438_M1	0.323656	0.291421	0.402262
DOCK7_S180_M1	0.0525088	0.891783	0.92534
DOCK7_S864_M1	0.137678	0.494898	0.606245
DOCK7_S905_M1	0.697356	0.321117	0.436414
DOCK7_S929_M1	0.0595784	0.877668	0.915009
DOCK7_S946_M1	-0.4571	0.0611455	0.116876
DOCK7_S964_M1	-0.105778	0.683369	0.76823
DOCK7_T907_M1	-2.58337	3.84297e-08	1.60567e-06
DOK1_Y449_M1	-1.80817	2.04423e-05	0.000207975
DONSON_S34_M1	-0.757053	0.00222026	0.00813014
DOT1L_S1213_M1	1.80656	2.47018e-06	4.10731e-05
DPF2_S142_M1	0.730216	0.0580026	0.112536
DPYSL3_T509_M1	0.428276	0.343924	0.458612
DSN1_S125_M1	1.54674	3.51655e-05	0.000308907
DSN1_S30_M1	2.45193	8.83186e-06	0.000106604
DSN1_S81_M1	0.180183	0.438444	0.555124
DST_S1382_M1	-1.1475	0.00116628	0.0048419
DST_S2671_M1	0.896178	0.00449754	0.0143701
DST_S3968_M1	0.801897	0.00223838	0.0081781
DTD1_S197_M1	0.144548	0.603968	0.703478
DTL_S512_M1	0.630509	0.00420397	0.0135651
DTL_S697_M1	2.10373	0.000785101	0.00356357
DTX3L_S545_M1	-0.942214	0.270499	0.378513
DTX3L_S9_M1	-0.739572	0.00345253	0.0115049
DYNC1H1_S4368_M1	0.618906	0.057146	0.111387
DYNC1I2_S92_M1	0.118482	0.624337	0.719998
DYNC1LI1_S207_M1	0.559842	0.154629	0.243801
DYNC1LI1_S421_M1	-3.94948	2.56336e-10	3.2984e-08
DYNC1LI1_S510_M1	-0.667723	0.00505762	0.0158794
DYNC1LI1_S516_M1	0.822417	0.00268079	0.00942469
DYRK1A_Y321_M1	-0.281857	0.102614	0.175826
EAF1_S165_M1	1.53631	0.000559379	0.00277899
EBAG9_S36_M1	-0.336838	0.127527	0.208431
EDC4_S565_M1	1.24955	0.000677192	0.00318007
EDC4_S676_M1	0.147147	0.458542	0.574103
EDC4_S708_M2	0.0686162	0.821168	0.879168
EDC4_S723_M1	0.0314883	0.909843	0.938941
EDC4_S723_M2	0.0686162	0.821168	0.879168
EDC4_S729_M1	0.539619	0.134465	0.217048
EDC4_S780_M1	-0.321354	0.234077	0.338794
EEF1A1_S291_M2	0.285354	0.71211	0.793154
EEF1A1_S300_M2	0.285354	0.71211	0.793154
EEF1D_S133_M1	-1.59358	6.51761e-05	0.000495126
EEF1D_S37_M1	3.52628	1.44048e-08	7.82421e-07
EEF1D_S60_M1	-0.125485	0.60889	0.707694
EEF1D_S86_M1	1.3591	8.35152e-06	0.000102217
EEF1D_T129_M1	5.64983	3.48085e-11	8.10292e-09
EEF1G_S33_M1	0.421674	0.0491792	0.0993647
EEF1G_T46_M1	0.479592	0.108299	0.18354
EEF2_T57_M1	-0.994517	0.114165	0.191194
EHBP1_S335_M1	0.976389	0.0506024	0.101751
EHBP1_S436_M1	1.36461	0.00135911	0.00549547
EHBP1L1_S1257_M1	-0.144243	0.711929	0.793154
EHBP1L1_S310_M1	-0.104064	0.57768	0.680889
EHBP1L1_T284_M1	0.355327	0.192314	0.288393
EHD2_S468_M1	-0.634188	0.217464	0.318954
EIF2A_S506_M1	0.116769	0.580695	0.683454
EIF2A_S526_M1	-1.08741	0.000206346	0.00127364
EIF2A_S528_M1	-0.0535079	0.838976	0.889178
EIF2AK2_S83_M1	-0.217681	0.469164	0.584841
EIF2AK4_T667_M1	0.111814	0.642283	0.733941
EIF2B4_S130_M1	0.203791	0.608506	0.7075
EIF2S2_S2_M1	0.564303	0.33407	0.449148
EIF2S2_S2_M2	-0.0521634	0.783993	0.849606
EIF2S2_T11_M2	-0.0521634	0.783993	0.849606
EIF3A_S584_M1	0.99235	0.0130907	0.0342123
EIF3B_S119_M1	0.0119514	0.979373	0.98435
EIF3B_S125_M1	-1.13333	0.000381378	0.00206121
EIF3E_S399_M1	-0.617189	0.078179	0.141547
EIF3G_S42_M1	0.872491	0.0197847	0.0475854
EIF3H_S183_M1	0.0781821	0.642244	0.733941
EIF3J_T109_M1	1.6299	8.71644e-06	0.000105602
EIF4A3_S12_M1	-3.51454	7.71883e-09	4.83763e-07
EIF4B_S406_M1	-0.402247	0.293682	0.404627
EIF4B_S422_M1	-2.22319	0.000606032	0.00293036
EIF4B_S445_M1	0.284738	0.562261	0.669007
EIF4B_S498_M1	-0.624509	0.027728	0.0630165
EIF4B_S504_M1	-2.04226	2.41867e-05	0.000236001
EIF4B_S93_M1	0.941955	0.0696714	0.128888
EIF4B_T97_M1	-2.53701	1.73206e-08	9.10452e-07
EIF4ENIF1_S564_M1	-2.13877	4.06345e-07	1.02657e-05
EIF4ENIF1_S587_M1	-1.51176	5.03068e-06	6.92572e-05
EIF4ENIF1_S746_M1	-1.51329	3.42609e-06	5.3424e-05
EIF4G1_S1092_M1	-0.668922	0.0346201	0.075753
EIF4G1_S1209_M1	-1.4148	0.00393612	0.0128329
EIF4G1_S1231_M1	-0.282124	0.176077	0.269027
EIF4G2_T508_M1	-1.20862	2.91263e-05	0.000267269
EIF4G3_S495_M1	-0.57975	0.0129482	0.0339487
EIF5_S10_M1	2.02767	4.34522e-07	1.08428e-05
EIF5B_S1168_M1	0.91551	0.000602471	0.00292151
EIF5B_S214_M1	2.16412	5.4884e-05	0.000433092
ELAVL1_S202_M1	-0.698937	0.0713647	0.1314
ELF1_S163_M1	-0.0381317	0.778287	0.844916
ELF1_S168_M1	-0.392143	0.0666151	0.124841
ELF1_S187_M1	-1.35107	0.000198311	0.00124049
ELF1_S432_M1	-0.685709	0.0262404	0.0601388
ELF2_S185_M1	-0.55096	0.018269	0.0446317
ELF2_S191_M1	-1.05078	0.00012184	0.000825526
ELF2_S424_M1	-0.443723	0.0463245	0.0949507
ELK1_S194_M1	-0.717302	0.00278642	0.00971224
ELK1_S422_M1	-0.660443	0.11731	0.194958
ELK3_S396_M1	-2.9512	1.09613e-07	3.46824e-06
ELMSAN1_S461_M1	0.396473	0.241707	0.347015
ELMSAN1_S636_M1	0.275115	0.57079	0.675062
ELP1_S471_M1	0.507319	0.0506099	0.101751
EML3_S176_M1	1.25085	0.000534482	0.00267981
EML4_S144_M1	0.381109	0.0913623	0.160512
EML4_S146_M1	0.574009	0.0726307	0.133204
EMSY_S1130_M1	1.012	0.000291664	0.00167485
EMSY_S1136_M1	0.984716	0.000292055	0.00167485
EMSY_S173_M1	-0.728679	0.0215207	0.051269
EMSY_S209_M1	-0.177817	0.470231	0.584964
ENAH_S125_M1	-1.26261	0.00422376	0.0136155
ENAH_S508_M1	-1.10367	0.00112833	0.00473627
ENKUR_S58_M1	-0.0115933	0.974849	0.981171
EP300_S1038_M1	0.215945	0.544465	0.653521
EP300_S12_M1	-0.429409	0.0606011	0.116313
EP300_S1726_M1	-0.0836978	0.862368	0.904847
EP400_T320_M1	-0.500085	0.00550961	0.0170757
EPB41_S560_M1	0.329835	0.144756	0.230689
EPB41L2_S386_M1	-0.540161	0.050539	0.101733
EPB41L2_S499_M1	0.13422	0.415422	0.533857
EPB41L2_S550_M1	0.111417	0.77802	0.844908
EPB41L2_S562_M1	-2.50575	2.35203e-06	3.93091e-05
EPB41L2_S614_M1	0.0566666	0.7635	0.834143
EPB41L2_S683_M1	0.266206	0.271388	0.379268
EPB41L2_S715_M1	1.80954	3.89637e-06	5.7983e-05
EPB41L2_S87_M1	-0.0365119	0.860539	0.904384
EPB41L2_Y623_M1	0.163561	0.362488	0.476927
EPB41L3_S420_M1	-0.0551772	0.817507	0.876112
EPB41L3_S460_M1	0.209508	0.187541	0.28269
EPB41L3_S962_M1	0.175848	0.286397	0.396503
EPB41L3_T469_M1	-0.292366	0.0853247	0.152036
EPHA2_S897_M1	-0.272831	0.384558	0.49971
EPN1_S435_M1	-0.0539249	0.862008	0.904847
EPN2_S173_M1	0.211034	0.578992	0.681696
EPRS_S886_M1	-0.29969	0.166485	0.258
EPS15_S324_M1	1.37682	8.33606e-05	0.000607631
EPS15_S796_M1	0.353214	0.226212	0.329855
EPS15_S814_M1	0.638884	0.1542	0.243478
EPS15L1_S229_M1	0.183438	0.385927	0.50129
EPS15L1_S255_M1	-0.0971839	0.564802	0.670317
EPS15L1_S377_M1	3.02728	2.59413e-09	2.11357e-07
ERBIN_Y1104_M1	0.30939	0.269535	0.377333
ERBIN_Y884_M1	-0.170826	0.360229	0.474603
ERC1_S1005_M1	1.89805	0.000775619	0.00353037
ERC1_S191_M1	-0.087714	0.764337	0.834435
ERCC5_S384_M1	-0.239753	0.165686	0.257229
ERCC6_S158_M1	-1.8397	3.93103e-07	1.00876e-05
ERCC6L_S1188_M1	1.5675	0.000142711	0.000943395
ERCC6L_S14_M1	1.43608	0.00594636	0.0182478
ERCC6L_S755_M1	0.322404	0.48831	0.601035
ERF_S131_M1	-1.75294	9.05152e-07	1.83223e-05
ERF_S327_M1	0.078531	0.697344	0.780441
ERF_S532_M1	0.352088	0.161099	0.251327
ERF_T526_M1	-0.180893	0.851158	0.899457
ESF1_S153_M1	-0.290675	0.331047	0.446003
ESF1_S198_M1	-0.23825	0.325723	0.440394
ESPL1_S1126_M1	-0.671396	0.00166018	0.00648743
ETV3_S139_M1	-0.330193	0.36043	0.474603
EVL_S331_M1	0.0317963	0.841345	0.891399
EXOC1_S470_M1	-0.26693	0.157703	0.247569
EXOC1_S501_M1	0.310037	0.400374	0.517008
EXOC2_S426_M1	-0.342642	0.236428	0.341089
EXOC2_S432_M1	-0.407798	0.309721	0.423433
EXOC4_S226_M1	0.169805	0.485716	0.598695
EXOC7_Y249_M1	0.672371	0.0641467	0.121098
EXOSC9_S306_M1	0.359313	0.128164	0.209262
EZH2_T487_M1	1.46286	0.000580082	0.00283857
FAM104A_S21_M1	-0.0125645	0.927097	0.951382
FAM110B_S301_M1	0.209083	0.444593	0.56073
FAM114A2_S146_M1	3.81308	0.00607097	0.0185646
FAM120A_S1023_M1	0.444879	0.0691925	0.128343
FAM120A_S383_M1	-0.149966	0.624688	0.720122
FAM129B_S665_M1	-0.000429149	0.998868	0.998968
FAM129B_S665_M2	0.110137	0.748099	0.823906
FAM129B_S681_M2	0.110137	0.748099	0.823906
FAM129B_S692_M1	1.09141	0.000990338	0.004273
FAM171A1_S371_M1	1.88508	5.29422e-07	1.24128e-05
FAM171A1_S824_M1	0.182244	0.343605	0.458571
FAM193A_S1129_M1	0.232809	0.22687	0.330519
FAM193A_S1144_M1	-1.39834	0.00119878	0.00495788
FAM193A_S642_M1	-0.94416	0.000293893	0.00168035
FAM208B_S444_M1	-1.71264	0.000788671	0.0035748
FAM83G_S634_M1	0.0686404	0.836104	0.888406
FAM83H_S1003_M1	0.824805	0.000292417	0.00167485
FAM83H_S1003_M2	0.856735	0.00177449	0.00681231
FAM83H_S1009_M2	0.856735	0.00177449	0.00681231
FAM83H_S1025_M1	-0.0510225	0.82332	0.880315
FAM83H_S1068_M1	-0.435625	0.369082	0.483456
FAM83H_S523_M1	0.031743	0.897202	0.93002
FAM83H_S647_M1	0.0121529	0.950051	0.966058
FAM83H_S870_M1	-0.0661604	0.835764	0.888374
FAM83H_S881_M1	-0.293487	0.251931	0.358691
FAM83H_S892_M1	-0.0846134	0.675888	0.761396
FAM83H_S914_M1	0.0163956	0.951559	0.966868
FAM83H_S936_M1	0.37547	0.0416342	0.0873702
FANCD2_S592_M1	2.43219	2.85725e-05	0.000263789
FANCE_S249_M1	0.406505	0.100167	0.17263
FANCI_S1121_M1	-7.12191	7.3573e-13	2.02798e-09
FANCI_S407_M1	-0.523352	0.00920549	0.0255979
FASN_S2253_M3	-0.0671715	0.646286	0.736708
FASN_T2254_M3	-0.0671715	0.646286	0.736708
FASN_T2255_M3	-0.0671715	0.646286	0.736708
FBL_S124_M1	1.10625	6.72699e-05	0.000506311
FBXL19_S408_M1	1.2699	0.00187279	0.00712186
FCHO2_S387_M1	-0.012603	0.957928	0.970133
FCHO2_S403_M1	-0.105244	0.634821	0.728224
FCHO2_S496_M1	0.18631	0.535441	0.643912
FER_Y402_M1	-0.396941	0.163682	0.254746
FGD1_S48_M1	-1.06891	7.75608e-05	0.000569196
FGFR1OP_S156_M2	-0.465588	0.271165	0.379137
FGFR1OP_S160_M1	1.28351	5.0197e-05	0.000406946
FGFR1OP_S160_M2	0.201161	0.626992	0.722038
FHOD1_S523_M1	0.409961	0.17334	0.265968
FIP1L1_S492_M1	4.19681	2.78797e-05	0.000258276
FKBP15_S1012_M1	1.03322	0.000415347	0.00219032
FKBP15_S326_M1	1.11452	0.00369786	0.0121854
FKBP15_S344_M1	-1.84531	2.27357e-06	3.83915e-05
FKBP15_S346_M1	-0.973447	0.000199502	0.00124172
FKBP15_S356_M1	-0.73278	0.0074593	0.0217394
FKBP15_S956_M1	-0.444771	0.0508406	0.102088
FKBP15_S979_M1	-0.102765	0.777756	0.844902
FKBP5_S13_M1	1.24205	2.91954e-05	0.000267269
FLII_S856_M1	0.344876	0.0305576	0.0682572
FLNA_S1084_M1	-1.17407	4.5074e-05	0.000370016
FLNA_S1459_M1	-0.517895	0.0661124	0.12397
FLNA_S1630_M1	0.462412	0.103443	0.176966
FLNA_S1734_M1	0.402508	0.154417	0.243584
FLNA_S2128_M1	-0.0252898	0.856585	0.903141
FLNA_S2131_M1	0.353344	0.0346649	0.0757699
FLNA_S2152_M1	-0.452188	0.228276	0.331824
FLNA_S2180_M1	0.306019	0.325422	0.440394
FLNA_S2327_M1	0.77278	0.0821212	0.147338
FLNA_S2526_M1	1.33632	1.14869e-05	0.000134661
FLNA_S860_M1	0.776089	0.137522	0.221216
FLNA_S968_M1	1.22413	1.24512e-05	0.000143776
FLNA_T2336_M1	0.0572928	0.788479	0.852855
FLNB_S1505_M1	-0.216254	0.445354	0.561474
FLNB_S2478_M1	2.50611	9.9065e-08	3.29442e-06
FLNB_S2478_M2	-1.44527	0.00622816	0.0188464
FLNB_S2481_M2	-1.44527	0.00622816	0.0188464
FLNB_T2134_M1	0.174612	0.416768	0.534533
FLNC_S1527_M1	0.243511	0.24799	0.354318
FLNC_S2233_M1	-1.55752	0.000130675	0.000872683
FLNC_S2598_M1	-1.1722	0.000266279	0.001558
FLNC_S2624_M1	-1.99579	4.59734e-06	6.48603e-05
FLNC_S2632_M1	4.35124	8.6858e-10	7.86317e-08
FMNL1_S1031_M1	0.123618	0.750821	0.824604
FMNL1_S1031_M2	0.931922	0.00125105	0.00511272
FMNL1_T1020_M2	0.931922	0.00125105	0.00511272
FMNL3_S174_M1	0.518585	0.0385999	0.0823279
FNBP1_S296_M1	0.269028	0.173822	0.266332
FNBP1L_S295_M1	0.184261	0.374074	0.48862
FNBP1L_S488_M1	0.778112	0.00653015	0.0195965
FNBP4_S18_M1	0.211036	0.231449	0.336121
FNBP4_S432_M1	-0.20298	0.231644	0.336121
FNIP1_T777_M2	3.93884	0.000228927	0.00138418
FNIP1_T781_M2	3.93884	0.000228927	0.00138418
FOSL2_S194_M1	0.0467615	0.910963	0.9398
FOSL2_S200_M1	0.375132	0.446747	0.562576
FOXK1_S213_M1	0.262343	0.24026	0.345393
FOXK1_S213_M2	-0.612046	0.0238152	0.0554383
FOXK1_S223_M2	-0.212305	0.86214	0.904847
FOXK1_S420_M1	-0.313169	0.173519	0.266117
FOXK1_S428_M2	0.95016	0.0087738	0.0246074
FOXK1_S445_M1	0.087291	0.570029	0.674555
FOXK1_S468_M1	0.064548	0.812643	0.871473
FOXK1_S472_M1	-0.469249	0.0351931	0.0766161
FOXK1_T422_M2	0.917561	0.023367	0.0545119
FOXK1_Y219_M2	0.092503	0.939592	0.960518
FOXK2_S30_M1	-0.360875	0.178022	0.27082
FOXK2_S30_M2	-0.628421	0.352839	0.46782
FOXK2_S373_M1	0.646491	0.00240239	0.00865126
FOXK2_S381_M1	0.57529	0.0503061	0.101327
FOXK2_S398_M1	-0.472636	0.00753817	0.0218567
FOXK2_S428_M1	-0.379062	0.0369936	0.0795376
FOXK2_T13_M2	-0.406564	0.442564	0.55947
FOXM1_S35_M1	-0.730673	0.00690708	0.0204856
FOXP4_S554_M1	-0.752054	0.00930367	0.0258268
FRMD6_S542_M1	0.569225	0.00763885	0.0220896
FRMD6_S544_M1	0.143607	0.474305	0.588778
FRYL_S1957_M1	-0.304779	0.11473	0.191844
FRYL_S2272_M1	1.0882	3.3055e-05	0.000294334
FRYL_S2340_M1	1.69323	3.54355e-06	5.47318e-05
FRYL_S844_M1	1.72377	3.23275e-05	0.00028868
FSD1_S486_M1	-1.41089	0.0348695	0.0761151
FUBP1_S140_M1	3.21141	7.71591e-08	2.70389e-06
FUBP1_Y626_M1	-0.741232	0.20431	0.303611
FUBP3_S296_M1	0.64046	0.0254569	0.0588397
FUNDC2_S151_M1	-2.20635	5.84708e-07	1.32331e-05
FXR1_S409_M1	-1.72092	7.65796e-07	1.6206e-05
FXR1_S587_M1	0.0246039	0.95326	0.967497
FXR2_S601_M1	-0.495366	0.0744999	0.136249
FYN_Y420_M1	0.248085	0.164107	0.255179
G3BP1_S232_M1	-0.282995	0.388533	0.503872
G3BP1_S250_M1	-0.586877	0.0579909	0.112536
G3BP1_S47_M1	2.37273	2.89588e-07	7.7358e-06
G3BP1_S7_M1	0.459081	0.254779	0.361797
G3BP2_T227_M1	-0.129741	0.478186	0.592325
GAA_T469_M2	-0.216251	0.197855	0.295513
GAA_T472_M2	-0.216251	0.197855	0.295513
GAB1_Y659_M1	-0.666907	0.0586733	0.113218
GAS2L1_S316_M1	0.355672	0.146963	0.233636
GAS2L1_S490_M1	-0.592946	0.00691271	0.0204856
GAS2L1_S492_M1	2.8999	2.47828e-09	2.07095e-07
GAS2L1_Y351_M1	0.736761	0.0026344	0.00930174
GAS2L3_S570_M1	-1.48791	2.68808e-05	0.000253926
GATAD2A_S100_M1	2.2117	2.242e-06	3.82549e-05
GATAD2A_S340_M1	-3.02579	1.06198e-08	6.18035e-07
GATAD2B_S129_M1	-0.0293657	0.868676	0.908541
GATAD2B_S338_M1	0.300121	0.145006	0.230975
GATAD2B_S340_M1	2.77927	5.32286e-09	3.69089e-07
GATAD2B_S486_M1	-0.487684	0.0206466	0.0493307
GBF1_S1318_M1	-0.134595	0.419389	0.536417
GBF1_S1784_M1	0.371361	0.0382031	0.081749
GGA2_T403_M1	-1.46035	0.000589461	0.00287153
GIGYF2_S19_M2	6.94546	1.46687e-12	2.02798e-09
GIGYF2_S26_M1	-0.399686	0.0420675	0.0881135
GIGYF2_S26_M2	-2.64357	3.92937e-08	1.62099e-06
GIGYF2_S30_M1	-1.17641	0.000279059	0.00162644
GIGYF2_S30_M2	-1.46552	0.00042524	0.00222093
GIGYF2_T382_M1	0.00932927	0.965086	0.974958
GIT1_S362_M1	1.46383	0.000223513	0.00136666
GLI2_S234_M1	-0.530364	0.102026	0.175094
GLI2_S941_M1	0.276266	0.420851	0.537443
GLI3_S664_M1	-1.36777	0.000239833	0.00142371
GOLGA4_S41_M1	0.629581	0.140081	0.224336
GOLGA4_S71_M1	0.304615	0.177899	0.27082
GORASP2_S451_M1	1.43453	0.0151251	0.0381523
GORASP2_T225_M1	0.0007497	0.998968	0.998968
GORASP2_T415_M1	4.62107	9.34435e-10	8.23061e-08
GORASP2_T418_M1	0.753751	0.0669712	0.125292
GPALPP1_S105_M1	0.492271	0.118408	0.196683
GPATCH8_S1107_M1	0.342727	0.119216	0.197421
GPBP1_S49_M1	-1.27039	0.000203701	0.0012621
GPKOW_S42_M1	2.50101	2.61865e-05	0.000251005
GPKOW_T216_M1	1.06311	0.00084752	0.00378365
GPN1_S314_M1	1.65837	6.2619e-05	0.000477928
GPS1_S468_M1	0.226143	0.488762	0.601312
GPS1_S474_M1	1.22944	0.000586115	0.0028595
GRIP1_S43_M1	0.0413903	0.844592	0.894258
GRK2_S670_M1	0.413522	0.210664	0.310097
GSK3A_S21_M1	-0.258513	0.17655	0.269623
GSK3A_Y279_M1	0.655939	0.0368297	0.0793312
GSK3B_T390_M1	0.608703	0.00786187	0.0225743
GTF2F1_S385_M1	-0.0542988	0.805847	0.867037
GTF3C2_S893_M1	0.488004	0.0147495	0.0374366
GTF3C3_S43_M1	0.733404	0.0230894	0.0541745
GTPBP1_S25_M1	-0.22008	0.597956	0.699122
GTPBP1_T577_M1	-0.550744	0.0129727	0.0339583
GTSE1_S575_M1	-0.310077	0.158688	0.248756
GTSE1_S705_M1	1.14064	0.0469491	0.0959894
GYS1_S727_M1	1.63124	2.17161e-06	3.72489e-05
HABP4_S108_M1	-1.82379	0.000108601	0.000748266
HAUS6_T584_M1	0.317905	0.113309	0.190152
HBS1L_S127_M1	2.484	2.92648e-07	7.75397e-06
HCFC1_S1507_M1	-0.208732	0.487298	0.600418
HCFC1_S411_M1	1.7323	7.29306e-06	9.3945e-05
HCFC1_S598_M1	-0.264317	0.134435	0.217048
HCFC1_S666_M1	0.418716	0.170911	0.263383
HCFC1_T413_M1	1.32294	5.76475e-05	0.000448385
HDGF_S133_M1	0.907248	0.0395285	0.0838332
HDGF_S165_M1	0.474916	0.0704219	0.130105
HDGFL2_S652_M1	1.30626	3.1585e-05	0.00028514
HDLBP_S31_M1	-0.0260264	0.902634	0.933868
HDLBP_T28_M1	-0.135283	0.348801	0.463409
HEATR5B_S1564_M1	-1.25477	0.000103607	0.000723027
HEATR5B_S1737_M1	-0.0450601	0.830313	0.884979
HECA_S264_M1	-3.12243	5.71256e-09	3.87859e-07
HELZ_S1614_M1	-0.279407	0.358634	0.473769
HELZ2_S338_M1	2.00775	1.98302e-07	5.71917e-06
HIRIP3_S125_M1	1.39943	0.0164741	0.0409529
HIST1H1C_S2_M2	0.216938	0.481746	0.5947
HIST1H1C_T4_M2	0.216938	0.481746	0.5947
HIST1H1E_S2_M2	0.225846	0.453989	0.569715
HIST1H1E_T18_M1	-1.97072	0.000217219	0.00133067
HIST1H1E_T45_M1	-0.502873	0.122776	0.202187
HIST1H1E_T4_M2	0.156237	0.563143	0.66902
HIVEP1_S1735_M1	-0.000753447	0.998163	0.998968
HIVEP1_S664_M1	-1.18257	0.00194074	0.00729511
HIVEP2_S2083_M2	-0.178624	0.384405	0.49971
HIVEP2_S2089_M2	-0.178624	0.384405	0.49971
HJURP_S473_M1	-1.40868	0.00151603	0.00603266
HMG20A_S105_M1	0.418914	0.0635945	0.120287
HMGA1_S36_M1	-1.56575	7.73057e-06	9.76509e-05
HMGA1_S44_M1	0.327611	0.14056	0.224992
HMGA1_S9_M1	0.244806	0.401458	0.517954
HMGA1_T53_M1	-2.89077	5.4342e-06	7.37919e-05
HMGA2_S44_M1	-0.310942	0.175783	0.26883
HMGCS1_S495_M1	-1.54395	4.32795e-06	6.23828e-05
HMGN1_S7_M1	1.03642	0.00144257	0.00579697
HNRNPA1_S4_M1	-1.2462	0.000684257	0.00320401
HNRNPA1_S6_M1	0.672788	0.0156734	0.0392921
HNRNPA2B1_S189_M1	0.960354	0.0835695	0.149644
HNRNPA2B1_S259_M1	-1.15517	0.0148881	0.0377002
HNRNPA2B1_S344_M1	-0.824621	0.0144081	0.0367706
HNRNPA3_S14_M1	-3.44078	5.36673e-10	5.30005e-08
HNRNPA3_S358_M1	-1.70572	2.61833e-05	0.000251005
HNRNPD_S190_M1	1.10583	0.00261399	0.00924973
HNRNPD_S83_M1	-0.21798	0.544634	0.653521
HNRNPDL_S241_M1	1.98847	7.52699e-08	2.69566e-06
HNRNPF_S104_M1	2.69881	5.24821e-07	1.23941e-05
HNRNPH1_S104_M1	2.06235	2.14315e-07	6.12677e-06
HNRNPK_S216_M1	-0.210507	0.348555	0.463271
HNRNPK_S284_M1	-2.0227	0.000734512	0.00338542
HNRNPK_S379_M1	-1.87348	1.62172e-05	0.000173855
HNRNPU_S2_M2	-1.08167	0.110039	0.185909
HNRNPU_S4_M1	-0.617829	0.12678	0.207314
HNRNPU_S4_M2	-1.08306	0.108901	0.184271
HNRNPUL1_S512_M1	-0.0476314	0.81042	0.869781
HNRNPUL1_S716_M1	-2.00322	0.000205983	0.00127364
HOMER3_S159_M1	0.268613	0.384044	0.499641
HOXC10_S189_M1	0.174419	0.363516	0.478087
HPS4_S272_M1	0.425226	0.116216	0.193599
HSF1_S303_M1	0.959446	0.000433039	0.00224368
HSF1_S363_M1	0.795151	0.00645779	0.019451
HSPB1_S15_M1	-1.6278	1.92916e-05	0.000199591
HSPB1_S82_M1	0.334906	0.139943	0.224225
HSPH1_S190_M1	0.830593	0.115657	0.192998
HSPH1_S557_M1	-0.109997	0.625317	0.720363
HSPH1_S809_M1	0.59689	0.0434416	0.0902334
HTATSF1_S498_M1	1.50715	0.000354645	0.00194577
HUWE1_S3919_M1	-0.0783342	0.816624	0.875453
IARS_S1047_M1	0.394846	0.0441066	0.0911499
IBTK_S1045_M1	0.136724	0.53406	0.642767
IBTK_Y996_M1	-1.10825	0.0158812	0.0396908
IFI16_S106_M1	-0.35838	0.0768327	0.13942
IFI16_S153_M1	-0.610047	0.00913546	0.0254901
IFT43_S78_M1	0.720741	0.00758423	0.0219517
IGF2BP2_S161_M1	0.0808469	0.735975	0.813893
IGF2BP2_S162_M1	-0.619316	0.000971055	0.00420833
IGF2BP2_S164_M1	-0.453663	0.116181	0.193599
ILF3_S382_M1	-2.65466	0.00024363	0.001441
ILF3_S384_M1	-2.76536	5.66241e-07	1.30878e-05
ILF3_S482_M1	0.600618	0.0364811	0.0787886
ILKAP_S13_M1	-0.882525	0.169102	0.261311
IMUP_S13_M2	-4.14665	2.81362e-09	2.20598e-07
IMUP_S29_M1	-0.828308	0.119947	0.198329
IMUP_S29_M2	-2.03858	0.0285073	0.0643834
IMUP_T12_M2	0.255013	0.631624	0.726345
INPP4A_S487_M1	2.34874	6.66746e-05	0.000504159
INPP5F_S1103_M1	0.776068	0.0107905	0.0294524
INPP5F_S907_M1	-0.574667	0.0187658	0.045606
INPP5F_S940_M1	0.95065	0.000127751	0.000858436
INPP5F_S942_M1	-0.403674	0.114118	0.191194
INPPL1_Y1135_M1	-0.261584	0.215929	0.317273
INTS1_S1326_M1	0.0108203	0.969689	0.978093
INTS10_S231_M1	-0.161689	0.565456	0.670688
INTS12_S128_M1	-1.01445	0.000231503	0.00139201
INTS13_S623_M1	-0.148283	0.732815	0.812048
IRF2BP1_S384_M1	-3.13899	9.9217e-05	0.000696871
IRF2BP1_S421_M1	-0.57304	0.408088	0.52526
IRF2BP1_S436_M1	-0.765987	0.0169707	0.0420537
IRF2BP1_S453_M1	-0.464092	0.0477726	0.0973676
IRF2BP1_S66_M1	-1.76566	1.44856e-05	0.000159488
IRF2BP2_S175_M1	-1.804	9.33434e-07	1.87782e-05
IRF2BP2_S240_M1	-0.809486	0.00259301	0.00919545
IRF2BP2_S360_M1	0.0477649	0.803972	0.865591
IRF2BP2_S457_M1	-2.93375	5.76847e-07	1.31494e-05
IRF2BP2_S460_M1	-0.769229	0.0791799	0.143042
IRF2BP2_T404_M1	-1.52612	2.62258e-06	4.2735e-05
IRF2BPL_S215_M1	-0.885457	0.00747771	0.0217394
IRF2BPL_S334_M1	-1.00373	0.00168225	0.00655011
IRF2BPL_S547_M1	0.0301243	0.870846	0.910227
IRS1_S1223_M1	-0.553271	0.158857	0.248902
IRS1_S330_M1	0.139459	0.790442	0.854128
IRS1_S348_M1	0.0401114	0.898949	0.931192
IRS1_S3_M1	0.529467	0.132434	0.214727
IRS1_S892_M1	-1.44534	0.000696294	0.00324174
ITPRID2_S739_M1	-0.285883	0.177594	0.270636
ITSN1_S315_M1	-0.171278	0.623465	0.719247
ITSN1_S904_M1	-0.300541	0.0802156	0.144512
ITSN2_S210_M1	-0.656166	0.00265665	0.00936003
ITSN2_S230_M1	-1.83846	7.06608e-07	1.50652e-05
ITSN2_S884_M1	-0.217378	0.208014	0.307307
ITSN2_S884_M2	-0.925761	0.0179268	0.0438944
ITSN2_S889_M1	-0.295038	0.134065	0.216726
ITSN2_S889_M2	-0.925761	0.0179268	0.0438944
ITSN2_Y968_M1	0.338175	0.267064	0.375318
JADE3_S566_M1	1.23303	1.37949e-05	0.000153964
JARID2_T128_M1	0.498265	0.0607824	0.116455
JCAD_S1304_M1	1.56315	4.53545e-05	0.000371383
JMJD1C_S1228_M1	0.446268	0.0705318	0.13016
JMJD1C_S2053_M1	-0.162858	0.455	0.570544
JMJD1C_S317_M1	0.458478	0.0192428	0.0465224
JMJD1C_S617_M1	0.983416	0.00881047	0.024689
JPT1_S131_M1	-2.67754	0.0598409	0.115057
JPT1_S87_M1	0.222654	0.45247	0.568247
JUN_S63_M1	2.10705	0.000401033	0.00213557
JUND_S100_M1	1.70738	0.00122802	0.00505432
KANK1_S325_M1	-1.33562	0.00023358	0.00140191
KANK2_S19_M1	-0.37933	0.0300967	0.0674411
KANK2_S375_M1	-0.476888	0.0265251	0.0606209
KANK2_S540_M1	0.0521441	0.750062	0.824566
KARS_S596_M1	-0.215398	0.237366	0.342139
KAT7_S57_M1	-0.735199	0.0415061	0.0871628
KAT8_S37_M1	-1.20705	0.00015571	0.00101088
KAT8_S37_M2	0.145537	0.662358	0.750565
KAT8_S42_M1	0.374249	0.141075	0.225596
KAT8_S42_M2	0.253157	0.484344	0.59723
KCTD12_T196_M1	-0.49358	0.0312063	0.0694207
KCTD3_S793_M1	-0.8984	0.000755978	0.00345545
KDM1A_S69_M1	0.399116	0.0848593	0.151289
KDM1B_S247_M1	0.677494	0.0223159	0.0528927
KDM2A_S558_M1	-0.995807	0.00176374	0.0068024
KDM2A_S558_M2	-1.72145	0.000313559	0.00175884
KDM2A_T550_M2	-1.72145	0.000313559	0.00175884
KDM2B_S1024_M1	0.819795	0.00244586	0.00876903
KDM3A_S445_M1	-0.128818	0.624887	0.720122
KDM3B_T751_M1	0.581749	0.0143424	0.0366891
KHDRBS1_S20_M1	-1.88131	0.000404151	0.00214516
KHDRBS1_S58_M1	-1.33715	0.000130141	0.000870905
KHNYN_S10_M1	0.677122	0.0061164	0.0186293
KHSRP_S181_M1	1.20067	0.000122525	0.000828444
KHSRP_S193_M1	-0.481052	0.018533	0.0451752
KHSRP_S480_M1	-0.294371	0.262348	0.370769
KIAA0355_S723_M1	-0.247018	0.217309	0.31887
KIAA1143_S50_M1	0.958834	0.0270212	0.0616251
KIAA1217_S1044_M1	0.0292023	0.882579	0.91778
KIAA1217_S1650_M1	0.714324	0.000656043	0.00310321
KIAA1217_S1794_M1	-0.0810045	0.685831	0.769935
KIAA1217_S313_M1	0.0611843	0.812196	0.871279
KIAA1217_S361_M1	-1.03256	0.000804725	0.00362237
KIAA1217_T1080_M1	0.262252	0.371766	0.486484
KIAA1522_S545_M1	-1.42977	4.69074e-05	0.000383135
KIAA1522_S929_M1	-0.781767	0.0252685	0.0584915
KIAA1522_S971_M1	-0.214185	0.660089	0.748775
KIAA1522_S971_M2	-2.06806	3.62195e-07	9.36821e-06
KIAA1522_S979_M1	-0.699854	0.0521373	0.104115
KIAA1522_S979_M2	-2.06806	3.62195e-07	9.36821e-06
KIAA1671_S1224_M1	-1.05716	0.0486478	0.0987807
KIF18B_S413_M1	-0.080694	0.783747	0.849606
KIF18B_S674_M1	0.0805619	0.719517	0.800036
KIF20A_S532_M1	-2.03246	3.54264e-05	0.000310362
KIF21A_S1212_M1	1.49938	1.288e-05	0.00014575
KIF21A_S853_M1	0.599258	0.0140662	0.0361813
KIF22_S427_M1	0.0148483	0.937694	0.95948
KIF23_S902_M1	-1.21224	0.000165023	0.00106287
KIF2A_S140_M1	1.18768	0.000538799	0.00269439
KIF2C_S519_M1	-0.147877	0.786283	0.851347
KIF4A_S394_M1	0.288246	0.348343	0.463271
KIF4A_S801_M1	-0.457613	0.041211	0.0867053
KIF4A_S801_M2	0.546361	0.204546	0.303611
KIF4A_S815_M1	0.334132	0.306874	0.420211
KIF4A_T799_M2	0.546361	0.204546	0.303611
KIF5B_S933_M1	0.259259	0.300121	0.412003
KIF7_S895_M1	-0.50916	0.0878716	0.155638
KIFAP3_S60_M1	1.37643	0.000369658	0.00201121
KIFC1_S6_M1	-0.854943	0.303517	0.416314
KLC2_S582_M1	-0.590553	0.0353337	0.0768196
KLC2_S608_M1	-0.557801	0.0489964	0.0991796
KLC4_S590_M1	-1.30801	0.000120811	0.000820257
KLF3_S92_M1	-1.25385	0.000279474	0.00162644
KMT2A_S3036_M1	0.857591	0.00164618	0.00645596
KMT2B_S821_M1	2.00967	7.35438e-05	0.000547213
KMT2B_S844_M1	1.71378	7.9536e-06	9.93165e-05
KMT2B_S861_M1	0.761231	0.00636967	0.0192211
KMT2B_T2083_M1	1.35646	0.00023825	0.00141689
KMT2D_S2274_M1	-0.107749	0.603596	0.703478
KMT2D_S4738_M1	-0.0794503	0.795317	0.858826
KNL1_S32_M1	-0.19102	0.531417	0.640491
KNOP1_S238_M1	-0.377835	0.234488	0.339191
KPNA2_S62_M1	-0.945957	0.00018378	0.00116299
KRT18_S34_M1	-0.590986	0.1166	0.194075
KRT8_Y427_M1	-0.878132	0.0169807	0.0420537
L3MBTL2_S689_M1	1.10615	0.000406081	0.00214841
LARP1_S143_M1	-1.35652	6.49565e-06	8.60542e-05
LARP1_S521_M1	-0.605036	0.00787069	0.0225797
LARP1_S584_M1	-2.32413	9.80415e-07	1.94828e-05
LARP1_S766_M1	3.24167	1.66121e-08	8.8752e-07
LARP1_S766_M2	6.28963	5.22292e-10	5.30005e-08
LARP1_S774_M1	-1.5959	1.63201e-06	2.95485e-05
LARP1_S774_M2	6.28963	5.22292e-10	5.30005e-08
LARP1_S824_M1	-0.194541	0.439494	0.556021
LARP1_S90_M1	-0.0204275	0.952276	0.966868
LARP1_T1071_M1	0.565647	0.0573354	0.111622
LARP1_T137_M2	-1.98297	0.000863091	0.00383217
LARP1_T138_M2	-1.98297	0.000863091	0.00383217
LARP1_T526_M1	-0.522415	0.437535	0.554189
LARP1_T649_M1	-2.34585	1.92985e-07	5.66611e-06
LARP1B_S60_M1	-1.03259	0.000658058	0.00310364
LARP4_S583_M1	-0.095941	0.557666	0.664024
LARP4_S722_M1	-0.77903	0.0278205	0.0630946
LARP4_T607_M1	-2.34652	1.06137e-07	3.42475e-06
LARP4B_S568_M1	-1.31679	0.000657473	0.00310364
LARP7_S261_M1	1.03976	0.000525809	0.00264855
LARP7_S298_M1	0.576978	0.00914463	0.0254939
LASP1_Y171_M1	0.0324946	0.907273	0.93718
LATS1_S464_M1	-0.492562	0.0452897	0.0930051
LAYN_S299_M1	-0.210439	0.359785	0.474521
LCOR_T44_M1	0.619814	0.00228242	0.0082884
LENG1_S59_M1	-0.926084	0.0469458	0.0959894
LEO1_S630_M1	1.57513	0.000394979	0.00211369
LEO1_T629_M1	1.69991	6.20256e-05	0.000475627
LIG1_T183_M1	1.45542	3.00273e-06	4.82064e-05
LIG1_T195_M1	1.4319	4.05852e-05	0.000341514
LIG3_S210_M1	-0.639275	0.0621583	0.118119
LIG3_S242_M1	-0.235501	0.553963	0.661446
LIMA1_S362_M1	0.779873	0.0957872	0.166669
LIMA1_S374_M1	-0.625784	0.0655709	0.123322
LIMA1_S490_M1	0.8308	0.000862507	0.00383217
LIMA1_S604_M1	-0.418186	0.195586	0.29266
LIMA1_S609_M1	-0.302566	0.275956	0.384334
LIMCH1_S718_M1	0.410349	0.158974	0.248965
LIMD1_S316_M1	-0.983412	6.07909e-05	0.000468363
LIN54_S264_M1	0.610995	0.00233832	0.00844855
LIN54_S310_M2	-1.05984	0.00205842	0.00762418
LIN54_S314_M1	-0.762628	0.00595279	0.0182504
LIN54_S314_M2	-1.05984	0.00205842	0.00762418
LIN54_S635_M1	0.475848	0.0346339	0.075753
LMNA_S22_M1	-1.1661	9.01677e-05	0.000644422
LMNA_S390_M1	-1.3387	7.77208e-05	0.000569196
LMNA_S390_M2	-0.106926	0.800927	0.862883
LMNA_S392_M1	-0.739715	0.0116747	0.031341
LMNA_S392_M2	-0.106926	0.800927	0.862883
LMNA_S458_M1	-1.23934	6.93798e-05	0.000519791
LMNA_S632_M1	-1.01627	0.000541979	0.00270078
LMNA_S636_M1	0.243619	0.32199	0.437417
LMNB1_S23_M1	-2.23364	4.35843e-07	1.08428e-05
LMNB1_S391_M1	-1.0156	0.00160465	0.00633887
LMNB2_S37_M1	-5.06544	1.41989e-10	2.30496e-08
LMO7_S1026_M1	0.804272	0.0310076	0.0690258
LMO7_S1421_M1	-0.48993	0.0988857	0.171055
LMO7_S1493_M1	-1.75342	5.47889e-05	0.000433092
LMO7_S1510_M1	-0.454426	0.01744	0.0429932
LMO7_S1593_M1	-1.16638	0.00229376	0.00831521
LMO7_S246_M1	0.774932	0.0140022	0.0360735
LMO7_S867_M1	1.03351	0.00405265	0.0131622
LMO7_S960_M1	-0.396865	0.0787693	0.142379
LMO7_S988_M1	0.274244	0.556732	0.663397
LMO7_T1048_M1	-0.662849	0.0517284	0.103616
LRCH3_S324_M1	0.491738	0.0265095	0.0606209
LRCH4_S25_M1	-1.59136	4.87541e-06	6.8193e-05
LRCH4_S506_M1	-0.47797	0.0614032	0.117162
LRRC41_S276_M1	-0.470766	0.0584868	0.113218
LRRFIP1_S120_M1	0.00884578	0.971946	0.979763
LRRFIP1_S714_M1	-0.0994534	0.64832	0.738768
LRRFIP2_S320_M1	-1.27319	0.000116981	0.00079925
LRRFIP2_S323_M1	-0.464896	0.184892	0.279612
LRRFIP2_S328_M1	0.272654	0.505714	0.61589
LRWD1_S212_M1	0.623597	0.0778201	0.140976
LRWD1_S243_M1	-0.0324924	0.919163	0.944745
LSM12_T75_M1	-0.543214	0.0554673	0.10889
LSM14A_S178_M2	-0.974356	0.000870828	0.00386126
LSM14A_S183_M1	-0.622334	0.106692	0.181193
LSM14A_S192_M1	-0.602435	0.0621198	0.118115
LSM14A_S192_M2	-0.391947	0.309716	0.423433
LSM14A_S216_M1	-0.799609	0.00515247	0.0161151
LSM14A_T194_M2	-0.391947	0.309716	0.423433
LSR_S493_M1	0.1747	0.312135	0.425804
LUZP1_S512_M1	-1.5558	2.0739e-05	0.000209902
LUZP1_S611_M1	0.504983	0.0452292	0.0929394
LUZP1_S659_M1	-0.029908	0.942028	0.9615
LUZP1_S690_M1	-2.55013	2.56261e-08	1.26539e-06
LUZP1_S905_M1	-0.306411	0.112215	0.18851
LYST_S2105_M1	-0.168168	0.368187	0.482827
MACF1_S1376_M1	-0.0327767	0.91613	0.942743
MACF1_S3298_M1	1.3092	5.0549e-05	0.000408782
MACF1_S3331_M1	1.61467	0.000171042	0.00109729
MACF1_S3927_M1	0.508769	0.0306691	0.0684593
MACF1_S4521_M1	0.0425445	0.805148	0.866571
MACF1_S5592_M1	3.54926	1.04743e-08	6.18035e-07
MACF1_S5808_M1	2.88047	9.15398e-08	3.08404e-06
MAD1L1_S428_M1	-0.0694774	0.838751	0.889178
MAGED2_S244_M1	-0.980449	8.52947e-05	0.000617723
MAGI1_Y624_M1	0.60237	0.13718	0.220774
MAGI3_S699_M1	-0.711341	0.0273357	0.062255
MAML2_S1089_M1	-1.4085	0.000149124	0.000975894
MAP1A_S1069_M1	2.1762	1.59088e-06	2.89646e-05
MAP1A_S1288_M1	1.74133	1.7921e-06	3.20903e-05
MAP1A_S1818_M1	0.0587598	0.881636	0.917386
MAP1A_S2022_M1	-0.271598	0.166401	0.257994
MAP1A_S2235_M1	0.429211	0.0870645	0.15461
MAP1A_S2449_M1	0.600358	0.0415086	0.0871628
MAP1A_S996_M1	0.458867	0.15032	0.238507
MAP1A_T504_M1	0.296477	0.0765361	0.139036
MAP1B_S1208_M1	1.43224	0.000797718	0.00360078
MAP1B_S1252_M1	0.219833	0.175118	0.267939
MAP1B_S1260_M2	0.707657	0.0129968	0.0339941
MAP1B_S1265_M1	0.3517	0.0260523	0.0597989
MAP1B_S1265_M2	0.701337	0.0135858	0.0352236
MAP1B_S1322_M1	1.62132	4.23027e-05	0.000351696
MAP1B_S1378_M1	1.3466	0.00205922	0.00762418
MAP1B_S1389_M1	3.44128	0.000712999	0.00330535
MAP1B_S1396_M1	-0.161789	0.577115	0.68047
MAP1B_S1396_M2	-0.0111936	0.972973	0.979889
MAP1B_S1400_M2	-0.0111936	0.972973	0.979889
MAP1B_S1427_M1	0.328991	0.330096	0.445459
MAP1B_S1501_M1	1.17947	0.000708046	0.00329176
MAP1B_S1779_M1	0.039122	0.823777	0.880514
MAP1B_S1779_M2	0.108418	0.758198	0.829709
MAP1B_S1782_M2	-0.10533	0.783013	0.84948
MAP1B_S1785_M1	1.21485	1.44206e-05	0.000159311
MAP1B_S1793_M1	-0.108333	0.57612	0.679789
MAP1B_S1797_M1	-0.211411	0.379199	0.493928
MAP1B_S1852_M1	0.207996	0.518478	0.628688
MAP1B_S1915_M1	0.471848	0.0404	0.0854516
MAP1B_S1965_M1	0.336632	0.103606	0.177094
MAP1B_S2209_M1	-1.83365	0.000581935	0.00284337
MAP1B_S2271_M1	-0.967342	0.00074287	0.00340988
MAP1B_S25_M1	1.20436	0.000642566	0.00307056
MAP1B_S25_M2	1.18435	3.23315e-05	0.00028868
MAP1B_S561_M1	-0.436127	0.211419	0.311068
MAP1B_S614_M1	0.585949	0.0696523	0.128888
MAP1B_T1067_M1	-2.54585	3.66314e-06	5.55263e-05
MAP1B_T1282_M1	-1.41132	2.74504e-05	0.000257068
MAP1B_T1788_M1	-0.596124	0.0161467	0.0402003
MAP1B_Y1796_M1	0.253437	0.207029	0.30599
MAP1S_S472_M1	1.11955	0.0043447	0.0139639
MAP1S_S582_M1	0.314237	0.101914	0.175034
MAP1S_S631_M2	-0.822776	0.0224759	0.0531559
MAP1S_S632_M2	-0.822776	0.0224759	0.0531559
MAP1S_S759_M1	0.738459	0.00057436	0.00282755
MAP2_S1555_M1	1.02893	0.00186149	0.00709543
MAP2_S1653_M2	-0.11929	0.750433	0.824566
MAP2_S1782_M1	-0.049811	0.836633	0.888406
MAP2_S285_M1	0.827631	0.00144732	0.00580176
MAP2_S821_M1	0.787749	0.00171415	0.00665049
MAP2_S833_M1	1.04766	0.00343241	0.0114496
MAP2_T1605_M1	0.693558	0.0134485	0.0349789
MAP2_T1649_M1	0.41567	0.0558444	0.109373
MAP2_T1649_M2	-0.214909	0.518537	0.628688
MAP2K2_T394_M1	4.35947	5.37145e-08	2.08399e-06
MAP3K1_S292_M1	2.94507	3.26699e-09	2.47607e-07
MAP3K20_S557_M1	1.63666	9.73177e-06	0.000116175
MAP3K20_S593_M1	-0.823968	0.0561305	0.109736
MAP3K20_S637_M1	-1.49152	5.74311e-05	0.00044777
MAP3K20_S648_M1	-1.60997	2.60205e-05	0.00025089
MAP3K20_S727_M1	-2.45582	2.17462e-08	1.10736e-06
MAP3K20_T628_M1	-1.43008	0.000102224	0.000714908
MAP3K3_Y181_M1	0.530161	0.260414	0.368674
MAP3K7_S439_M1	-0.205523	0.41991	0.536562
MAP4_S1073_M1	-0.339369	0.120217	0.198515
MAP4_S1151_M1	-0.266063	0.118639	0.196766
MAP4_S14_M1	1.27364	7.73157e-05	0.000568785
MAP4_S280_M1	0.84173	0.00375223	0.012352
MAP4_S358_M1	-5.8629	0.000230222	0.00138686
MAP4_S507_M1	2.52554	0.000229902	0.00138686
MAP4_S624_M1	-0.19712	0.565526	0.670688
MAP4_S696_M1	-0.79641	0.115451	0.192754
MAP4_S787_M1	-3.26933	2.66959e-05	0.000252912
MAP4_S825_M1	-0.695914	0.00100857	0.00431282
MAP4_S928_M1	0.235673	0.479803	0.593651
MAP4_S941_M1	-3.6091	8.33288e-07	1.71879e-05
MAP4_T521_M1	0.204607	0.528291	0.637431
MAP4_T571_M1	-1.79091	3.821e-05	0.000329435
MAP4K4_S639_M1	-0.884651	0.0482763	0.0982714
MAP4K4_S805_M1	-1.17878	3.21771e-05	0.00028868
MAP4K4_S811_M1	-0.0968455	0.678043	0.76356
MAP4K4_S900_M1	1.30324	0.000439463	0.00226616
MAP4K4_T181_M1	0.203084	0.337062	0.451679
MAP4K4_T857_M1	-0.0694922	0.794324	0.858038
MAP4K5_S335_M1	0.0676984	0.733061	0.812048
MAP7D1_S113_M1	-0.212681	0.595514	0.697119
MAP7D1_S113_M2	2.12842	1.95505e-06	3.42554e-05
MAP7D1_S116_M2	0.764068	0.00464584	0.0147715
MAP7D1_S125_M1	3.80658	2.65064e-08	1.27036e-06
MAP7D1_S460_M1	-1.04083	0.00441798	0.0141436
MAP7D1_S548_M1	-0.016645	0.945881	0.963622
MAP7D1_S86_M1	1.43165	0.000141814	0.000941284
MAPK1_T185_M2	0.426342	0.0216194	0.051429
MAPK1_T190_M2	0.426342	0.0216194	0.051429
MAPK1_Y187_M1	-0.878945	0.0245533	0.0569937
MAPK1IP1L_S15_M1	0.69746	0.12318	0.202545
MAPKAPK2_T334_M1	-0.0875995	0.680344	0.765622
MAPRE1_S155_M1	0.55951	0.0151995	0.0383104
MAPRE2_S9_M1	2.16224	3.69138e-06	5.56954e-05
MAPRE3_S162_M1	0.206705	0.191814	0.287809
MAPT_S552_M2	-1.84737	0.00190859	0.00719088
MAPT_T548_M2	-1.84737	0.00190859	0.00719088
MARCKSL1_S104_M1	0.512883	0.0340717	0.0747741
MARCKSL1_S22_M1	-0.236703	0.378361	0.493232
MARCKSL1_T148_M1	3.31573	6.61524e-08	2.39545e-06
MARF1_S1093_M1	-0.130654	0.495004	0.606245
MARK2_S456_M1	1.09868	3.95909e-05	0.000336884
MARK3_S419_M1	-0.50317	0.0141918	0.0363854
MARK3_S469_M1	-0.767736	0.00123892	0.0050852
MAST2_S74_M1	1.04446	0.00654251	0.0196155
MAST4_S1370_M1	-0.802048	0.000691626	0.00322924
MAST4_S1822_M1	0.13708	0.474502	0.588778
MATR3_S188_M1	1.09784	0.00677749	0.0202084
MATR3_S195_M1	2.18416	0.000404984	0.00214608
MATR3_S598_M2	-0.158599	0.563298	0.66902
MATR3_S604_M2	-0.158599	0.563298	0.66902
MATR3_S79_M1	-0.289156	0.0641718	0.121098
MCM2_S13_M1	-0.00318275	0.992548	0.995909
MCM2_S27_M1	0.128944	0.614281	0.710665
MCM6_S13_M1	-0.691305	0.0231846	0.0542416
MCM8_S630_M1	0.314854	0.250874	0.357498
MCM9_S915_M1	-0.186931	0.545477	0.65381
MCMBP_S154_M1	0.444377	0.0225464	0.053207
MCRIP1_S21_M1	-0.0877677	0.672265	0.758626
MDC1_S1775_M1	0.627018	0.0109281	0.0297452
MDC1_S376_M1	0.830958	0.0146253	0.0372083
MDC1_S793_M1	1.34551	0.00453494	0.0144612
MDC1_S988_M1	-0.108697	0.629293	0.72392
MDC1_T1157_M1	-0.535338	0.0585098	0.113218
MDC1_T1425_M1	-0.925679	0.00217776	0.00798349
MDC1_T1608_M1	-0.100849	0.683696	0.768332
MDC1_T1608_M2	-1.82717	0.000725118	0.00334976
MDC1_T1630_M2	-1.82717	0.000725118	0.00334976
MDC1_T966_M1	1.71885	4.30066e-05	0.000354832
MECP2_S80_M1	-0.480456	0.174286	0.266917
MED1_S1156_M1	-0.579377	0.11048	0.186364
MED1_S1192_M1	-0.658292	0.0452156	0.0929394
MED1_S1223_M1	-0.669011	0.0919194	0.16123
MED1_S1463_M1	1.11297	0.000323988	0.00181111
MED1_S1536_M1	-0.304813	0.0877836	0.155567
MED1_T1051_M1	0.0394291	0.831212	0.884979
MED12_S1258_M1	-1.28463	0.000126838	0.00085406
MED16_S326_M1	0.165937	0.501526	0.611933
MED19_S226_M1	0.170088	0.542617	0.651821
MED24_S862_M1	-0.88959	0.000993842	0.004273
MEF2D_S121_M1	0.694725	0.0209572	0.0499996
MEF2D_S180_M1	-0.181429	0.246154	0.352313
MEF2D_S231_M1	-1.43828	1.50732e-05	0.000165399
MEF2D_S251_M1	-0.626126	0.0481002	0.097974
MEN1_S492_M1	0.364757	0.100884	0.17366
MEPCE_S216_M2	0.13727	0.733429	0.81218
MEPCE_S217_M2	0.0936462	0.821112	0.879168
MEPCE_T291_M1	0.812677	0.0821458	0.147338
MIB1_S416_M1	1.32784	0.000495234	0.00251006
MIB2_S309_M1	0.930712	0.00342778	0.0114496
MICAL3_S1310_M1	-0.10438	0.681563	0.76673
MICALL1_S273_M1	0.271004	0.14993	0.238004
MICALL1_S295_M1	-0.368755	0.0552679	0.10857
MICALL1_S309_M1	-0.587224	0.00285823	0.00993297
MICALL1_S391_M1	-0.64625	0.0126006	0.0332514
MICALL1_S486_M1	-0.371938	0.0746805	0.1365
MICALL1_S578_M1	-0.810831	0.000893022	0.00395429
MICALL1_S621_M1	0.0919346	0.641543	0.73361
MICALL2_S153_M1	-0.940684	0.000224965	0.00137039
MICALL2_S649_M1	-0.812957	0.00207708	0.00765748
MICALL2_S712_M1	-1.09207	0.00283734	0.00987916
MICALL2_S712_M2	-5.32945	2.53916e-11	7.86436e-09
MICALL2_S726_M1	-0.488093	0.0696061	0.128888
MICALL2_T644_M1	-0.954644	0.000332549	0.00185578
MIER1_S377_M1	0.849642	0.132602	0.214851
MINK1_S747_M2	-0.00617417	0.9684	0.977095
MINK1_S763_M1	-0.0288002	0.853982	0.901564
MINK1_S763_M2	-0.00617417	0.9684	0.977095
MISP_S156_M1	-0.521894	0.0141189	0.0362597
MISP_S394_M1	-0.383381	0.135371	0.218186
MISP_S543_M1	-0.112632	0.723341	0.802546
MKI67_S1131_M1	3.54004	2.25705e-06	3.8311e-05
MKI67_S308_M1	2.26031	7.03992e-06	9.13019e-05
MKI67_S357_M1	0.310773	0.235306	0.340073
MLF2_S238_M1	-2.35074	6.68399e-07	1.47183e-05
MLH1_S388_M1	0.360167	0.585479	0.688091
MLLT3_S483_M1	1.06146	0.00268416	0.00942636
MLLT6_S261_M1	-0.0578959	0.758137	0.829709
MOB1B_T35_M1	0.210539	0.332781	0.447784
MON1B_S61_M1	-0.4132	0.108394	0.183605
MORC2_S615_M1	0.055796	0.833812	0.887457
MORC2_S696_M1	-0.284065	0.319219	0.434378
MORC2_S725_M2	0.441408	0.177628	0.270636
MORC2_S730_M1	0.277248	0.205426	0.304449
MORC2_S730_M2	0.441408	0.177628	0.270636
MOV10_S969_M1	1.06224	0.00332438	0.0111692
MPRIP_S1014_M1	0.832352	0.01703	0.0421419
MPRIP_S220_M1	-0.741014	0.00779012	0.0224276
MPRIP_S224_M1	-0.217418	0.674992	0.76086
MPRIP_S289_M1	-1.57323	0.00313403	0.0106727
MPRIP_S292_M1	-1.09211	2.03093e-05	0.000207975
MPRIP_S365_M1	-0.0596299	0.823231	0.880315
MPRIP_S619_M1	0.311314	0.21482	0.315787
MPRIP_S891_M2	0.159229	0.591192	0.693305
MPRIP_S977_M1	1.64401	5.19347e-05	0.000416884
MPRIP_S993_M1	-0.566857	0.0839999	0.150059
MPRIP_T889_M2	0.159229	0.591192	0.693305
MPZL1_Y263_M1	-0.326513	0.115375	0.192726
MRTFA_S385_M1	0.875559	0.00401185	0.0130616
MRTFB_S66_M1	0.196007	0.418962	0.53608
MS4A14_S240_M1	-1.06528	0.0325176	0.0719826
MSANTD2_S48_M1	-0.140902	0.530381	0.639479
MSH6_S137_M1	0.272267	0.111508	0.187806
MSH6_S43_M1	-0.585752	0.0967226	0.168117
MSH6_S830_M1	-0.0958767	0.674214	0.760299
MSL3_S400_M1	-1.02346	3.62431e-05	0.000316665
MTA1_S449_M1	1.0696	8.45581e-05	0.000613753
MTA2_S435_M1	-1.41377	0.000180546	0.0011493
MTA3_S519_M1	-0.427563	0.0255352	0.0589372
MTBP_S639_M1	0.651167	0.0105772	0.0288945
MTCL1_S1385_M1	0.572264	0.0552291	0.10857
MTCL1_S306_M1	0.317137	0.0901631	0.158919
MTCL1_S622_M1	0.794574	0.0296175	0.0664762
MTDH_S298_M1	1.70301	3.47352e-05	0.000306781
MTDH_S426_M1	1.9476	6.31883e-06	8.40533e-05
MTMR1_S653_M1	0.144308	0.576018	0.679789
MTMR2_S58_M1	-0.367299	0.0438246	0.0906822
MTMR6_S561_M1	-0.200276	0.28638	0.396503
MTMR6_S611_M1	-0.680412	0.00126884	0.00516892
MTOR_S1261_M1	0.54568	0.00619086	0.0187859
MTOR_S2448_M1	0.733403	0.00420301	0.0135651
MTOR_T1162_M1	-0.288253	0.0951577	0.16575
MTSS1L_S601_M1	-0.166721	0.496072	0.607096
MTUS1_S1249_M1	1.29104	8.97958e-06	0.000107987
MTUS1_S1268_M1	0.830498	0.000900491	0.00398195
MTUS1_S399_M1	0.939325	0.000272733	0.0015929
MTUS1_S443_M1	-0.488681	0.00839193	0.0237407
MVP_S873_M1	1.39371	7.43379e-06	9.50068e-05
MYBBP1A_S1163_M1	1.125	0.000365077	0.00199294
MYBBP1A_S1267_M1	1.29017	0.00206432	0.00762418
MYCBP2_S2789_M1	0.75428	0.00250613	0.00893596
MYCBP2_S3505_M1	0.451423	0.104141	0.177522
MYEF2_S17_M1	1.20493	0.0263066	0.0602482
MYEF2_T13_M1	-0.172215	0.456852	0.572427
MYH9_S1943_M1	1.62246	5.38619e-05	0.000428136
MYL12B_S20_M1	-0.904103	0.052233	0.104242
MYO15A_T1039_M2	1.78965	0.0127796	0.0336148
MYO15A_T1045_M2	1.78965	0.0127796	0.0336148
MYO18A_S2020_M1	0.80635	0.0407002	0.085908
MYO18B_S2296_M1	-0.261101	0.439068	0.555698
MYO5A_S600_M1	1.68377	4.0659e-05	0.000341514
MYO9B_S1290_M1	-0.430063	0.171156	0.263609
MYO9B_S1405_M1	1.52397	0.000264122	0.00154816
MYSM1_S110_M1	-2.19621	6.27835e-08	2.32513e-06
N4BP2_T1210_M1	-0.164751	0.490465	0.602371
NAA10_S182_M1	-2.18327	5.76974e-07	1.31494e-05
NAA30_S152_M1	0.498301	0.0226272	0.0533489
NAB2_S162_M1	-0.607529	0.00267367	0.0094098
NAB2_S162_M2	2.52791	0.00046371	0.0023613
NAB2_S171_M1	0.303647	0.187508	0.28269
NAB2_S171_M2	2.48116	0.00289816	0.0100267
NAB2_S6_M1	0.310961	0.296872	0.40823
NACA_S1135_M1	1.38322	7.26273e-05	0.000542746
NASP_T390_M1	0.0494299	0.836884	0.888406
NAV1_S1000_M1	-0.0926493	0.616492	0.712715
NAV1_S1014_M1	0.353272	0.0894344	0.157805
NAV1_S1181_M1	0.0868765	0.658567	0.747308
NAV1_S541_M1	0.120894	0.480222	0.593735
NAV3_S1113_M1	0.348	0.128127	0.209262
NAV3_S1463_M1	-0.322581	0.0560562	0.109656
NAV3_S1669_M1	-0.132969	0.330618	0.445794
NBN_S432_M1	-0.39971	0.0651007	0.122567
NBN_S58_M1	0.0392398	0.891836	0.92534
NCAPD3_S1384_M1	-0.208447	0.415969	0.53387
NCAPH_S70_M1	1.26927	9.29923e-05	0.000660266
NCAPH2_S284_M1	-0.341968	0.128748	0.2099
NCK1_S85_M1	0.383644	0.276856	0.385257
NCKAP5L_S436_M1	-0.40333	0.325221	0.440339
NCKAP5L_S473_M1	-1.6629	4.06173e-05	0.000341514
NCL_S563_M1	-0.0521793	0.831199	0.884979
NCOA2_S565_M1	0.340579	0.248631	0.355078
NCOA2_S736_M1	-0.132107	0.716951	0.798
NCOA2_S771_M1	-2.30761	4.98444e-06	6.91246e-05
NCOA3_S857_M1	-0.571391	0.0119299	0.0318605
NCOA5_T379_M1	0.326697	0.158368	0.248375
NCOA6_S2018_M1	2.28463	3.7467e-05	0.000325613
NCOR1_S1472_M1	0.631183	0.00202461	0.00754199
NCOR1_S2151_M1	1.18587	0.0031648	0.0107648
NCOR1_S2184_M1	0.156652	0.431222	0.54811
NCOR2_S1018_M1	-0.50537	0.0488732	0.0990553
NCOR2_S152_M1	-1.93628	8.61038e-05	0.0006222
NCOR2_S1778_M1	-0.21934	0.526757	0.636287
NCOR2_S2054_M1	0.940031	0.00746892	0.0217394
NCOR2_S2223_M1	0.792862	0.00698822	0.0206479
NCOR2_S2258_M1	-0.135684	0.610332	0.708107
NCOR2_S67_M1	0.389	0.164275	0.255304
NCOR2_S956_M1	-0.975786	0.000725662	0.00334976
NDRG2_S332_M1	-0.532401	0.0978001	0.169628
NECAP1_T211_M1	-4.98114	5.5385e-11	1.12812e-08
NECAP2_T182_M1	-1.28743	2.26479e-05	0.000223665
NEDD1_S411_M1	0.257962	0.22823	0.331824
NEDD1_S516_M1	-1.93113	3.12048e-07	8.20133e-06
NEDD4L_S448_M1	-0.0655935	0.726165	0.80523
NELFA_S363_M1	-0.679025	0.005542	0.0171523
NELFB_S557_M1	1.55601	0.0596764	0.114808
NELFE_S115_M1	1.66496	0.00723092	0.0212302
NELFE_S51_M1	0.225763	0.240726	0.34591
NEMF_S831_M1	2.27581	3.3642e-06	5.27112e-05
NES_S680_M1	1.5829	1.17043e-05	0.000136718
NES_S768_M1	0.380606	0.0497154	0.100261
NES_T776_M1	-0.257269	0.0819897	0.14722
NEURL4_S907_M1	1.37453	0.00068107	0.00319368
NEXN_S365_M1	0.132069	0.571582	0.675507
NF1_S2515_M1	-0.776249	0.00143862	0.00578824
NF1_S2523_M1	-0.84288	0.102498	0.175719
NF1_S2543_M1	-0.634511	0.00454455	0.0144777
NF1_S864_M1	-0.475844	0.0428205	0.0891707
NF1_S876_M1	-0.0708379	0.823236	0.880315
NF1_T2565_M1	-0.423545	0.076463	0.138981
NF1_Y863_M1	0.59589	0.413377	0.531439
NF2_S518_M1	-0.528861	0.031925	0.0708261
NFATC2IP_S204_M1	0.0844546	0.780074	0.846574
NFATC2IP_S369_M1	0.401077	0.139561	0.223943
NFATC4_S295_M1	-0.0613209	0.775111	0.842591
NFATC4_T470_M1	0.562234	0.0555066	0.10889
NFIB_S294_M1	-0.98101	0.000396354	0.00211411
NFIB_S328_M1	-0.20992	0.192469	0.288393
NFIB_S333_M1	-2.10326	2.66681e-07	7.24261e-06
NFIC_S323_M1	-0.487213	0.0570324	0.111232
NFIC_S333_M1	-0.756114	0.0016279	0.00639968
NFIC_S339_M1	-0.970107	4.96471e-05	0.000403491
NFIX_S265_M1	-1.18304	0.000423018	0.00221287
NFKB1_S937_M1	0.0133639	0.95677	0.969725
NHSL1_S1167_M1	-0.0858933	0.741857	0.818453
NHSL1_S1233_M1	-0.0354782	0.859031	0.904258
NHSL2_S668_M1	0.0723268	0.771062	0.83987
NHSL2_T320_M1	0.112081	0.527008	0.636354
NIN_S269_M1	-0.226992	0.345693	0.460287
NIPBL_S2658_M1	0.496862	0.0257631	0.0592533
NIPBL_S352_M1	0.249118	0.266284	0.374783
NMT1_S47_M1	-0.801412	0.0488014	0.099031
NOC2L_S49_M1	0.409505	0.392348	0.508212
NOL4L_S130_M1	0.300904	0.311455	0.425233
NOL4L_S400_M1	0.954363	0.0184749	0.0451009
NOLC1_S698_M1	1.96314	0.00144989	0.0058049
NONO_T428_M1	-1.95768	2.12189e-05	0.000213227
NONO_T450_M1	-3.34524	2.89412e-08	1.34648e-06
NOP2_S732_M1	0.377903	0.31022	0.423903
NOP2_S786_M1	0.128555	0.463856	0.57942
NOSIP_S138_M1	1.25968	5.0365e-06	6.92572e-05
NPM1_S137_M1	-0.604319	0.131444	0.213335
NPM1_S243_M1	-0.176211	0.356684	0.471664
NPM1_S260_M1	-0.79919	0.109257	0.184779
NPM1_S70_M1	0.441903	0.257654	0.365402
NPM1_Y67_M1	0.475528	0.526219	0.636108
NR1D1_S23_M1	-2.86497	8.10355e-09	4.98292e-07
NR2C2_S19_M1	-2.65296	2.5088e-06	4.15034e-05
NR2C2_S219_M1	0.0152571	0.972468	0.979889
NR2C2_S46_M1	-1.82889	8.69739e-05	0.000625713
NR2C2_S68_M1	-0.284856	0.353296	0.468045
NRBF2_S113_M1	-0.154447	0.554283	0.661446
NRBF2_S120_M1	1.59864	4.28189e-05	0.000354179
NRDC_S94_M1	-0.139993	0.611897	0.709556
NSFL1C_S114_M1	0.393182	0.144001	0.229683
NSFL1C_S140_M1	0.00729571	0.979819	0.98435
NSL1_S4_M1	0.48804	0.184123	0.278578
NSMCE3_S64_M1	-1.61388	0.00547882	0.0170539
NSUN2_S456_M1	0.72042	0.00912017	0.0254693
NSUN5P2_S143_M1	-0.745093	0.011831	0.0316968
NUAK1_S22_M1	-1.16084	0.00201716	0.00753026
NUCKS1_S181_M1	0.571172	0.253827	0.360917
NUCKS1_S214_M1	2.16361	6.65279e-06	8.74251e-05
NUFIP2_S112_M1	-0.068728	0.875503	0.913831
NUMA1_S1757_M1	0.615983	0.0187266	0.0455449
NUMA1_S1862_M1	-2.98092	1.99703e-08	1.03306e-06
NUMA1_S1969_M1	-1.5749	0.000300705	0.00170434
NUMB_S438_M1	0.203292	0.29465	0.405689
NUMB_S634_M1	0.147946	0.370052	0.484532
NUMBL_S263_M1	0.883211	0.00652253	0.0195916
NUP188_T1712_M1	1.37755	0.000163981	0.00105824
NUP214_S678_M1	0.140557	0.528115	0.637431
NUP214_S678_M2	-0.0954647	0.688548	0.772454
NUP214_S940_M1	-0.0139433	0.934519	0.956832
NUP214_T670_M2	-0.0954647	0.688548	0.772454
NUP50_S221_M1	-2.76752	6.60902e-08	2.39545e-06
NUP88_S50_M1	0.195961	0.722231	0.802233
NUP98_S612_M1	0.906723	0.0335673	0.073916
NUSAP1_S135_M1	2.10569	8.11634e-08	2.78433e-06
OBSL1_S232_M1	-2.0534	2.03774e-05	0.000207975
OGFR_S378_M1	1.42788	0.000457333	0.00235087
OGT_S20_M1	-0.385915	0.0683519	0.127145
ORC2_S280_M1	0.00030385	0.998736	0.998968
ORC6_T195_M1	0.199646	0.336309	0.451042
OSBP_S379_M1	0.542983	0.00547535	0.0170539
OSBPL11_S15_M1	0.183068	0.431819	0.548489
OSBPL11_S172_M1	0.143044	0.512742	0.622821
OSBPL11_S174_M1	-0.115572	0.53973	0.648591
OSBPL11_S177_M1	-0.0588338	0.770331	0.839635
OSBPL11_S181_M1	-1.39216	2.1894e-05	0.000218814
OSBPL11_S189_M1	-0.316483	0.16935	0.26157
OSBPL3_S251_M1	0.262917	0.404776	0.521821
OSBPL3_S303_M1	1.72459	1.71799e-05	0.000181783
OSBPL3_S304_M1	-2.37058	1.72275e-07	5.15085e-06
OSBPL8_S63_M1	0.586399	0.049083	0.0992932
OSBPL9_S326_M1	4.35196	4.29814e-10	4.83022e-08
OTUD4_S1006_M1	1.04675	0.000434605	0.00224822
OTUD5_S64_M1	0.644906	0.00950692	0.0263237
PA2G4_S2_M2	0.460157	0.49916	0.609959
PA2G4_T11_M2	0.460157	0.49916	0.609959
PACS1_S529_M1	1.64759	1.30955e-06	2.46695e-05
PACS1_T46_M1	-2.17481	1.25243e-05	0.000143776
PACSIN3_S319_M1	2.56227	5.07886e-08	1.99422e-06
PAGE2_S11_M1	-0.676942	0.012671	0.0334
PAGE2_S12_M1	0.228525	0.644536	0.735742
PAK2_S141_M1	0.191898	0.416088	0.53387
PAK2_S197_M1	0.346775	0.394352	0.510297
PAK4_S104_M1	-2.51744	2.39142e-05	0.000234748
PAK4_S181_M1	-0.0952326	0.662772	0.750606
PAK4_S291_M1	-1.98974	0.0369225	0.0794784
PAK4_S474_M1	-0.275744	0.134217	0.216863
PAK4_Y480_M1	-1.34407	0.0823112	0.147554
PALLD_S1118_M1	1.08612	0.0196576	0.0473497
PALLD_S1121_M1	0.306341	0.107059	0.181627
PALLD_S192_M1	-0.76315	0.0150762	0.0380879
PALLD_S641_M1	0.620612	0.00794366	0.022749
PALLD_S728_M1	-0.125297	0.499713	0.610177
PALLD_S893_M1	0.426255	0.153133	0.242262
PALLD_Y731_M1	-0.893805	0.00180945	0.0069295
PALM3_S375_M1	1.12327	0.000370303	0.00201136
PAN3_Y369_M1	-0.654198	0.0133	0.0346836
PAPOLG_S552_M1	0.492973	0.170928	0.263383
PAPOLG_S648_M1	-0.355215	0.197541	0.295315
PAPOLG_S684_M1	0.665011	0.171477	0.263945
PARD3_S144_M1	0.279613	0.185953	0.280825
PARD3_S383_M1	0.276331	0.0926453	0.162067
PARD3_S695_M1	1.16923	0.000572992	0.00282509
PARD3_S715_M1	0.264739	0.260106	0.368398
PARD3_S852_M1	0.607122	0.0887044	0.156857
PARD3_S873_M1	0.859032	0.0094393	0.0261588
PARD3_S962_M1	0.618063	0.00185245	0.00706925
PARD3B_S746_M1	-0.210795	0.418884	0.53608
PARG_S137_M1	0.995447	0.000124447	0.000839693
PARN_S557_M1	0.979844	0.00169133	0.00657763
PARN_S619_M1	1.0484	0.00225395	0.0082166
PARP1_S179_M1	0.198652	0.341386	0.456536
PARP1_T368_M1	-0.0760374	0.767791	0.837427
PARVA_S14_M2	-0.381948	0.289081	0.39954
PARVA_S19_M1	-0.477139	0.0450642	0.0927759
PARVA_S19_M2	-0.393231	0.275372	0.383849
PARVA_S4_M2	-0.476613	0.325803	0.440394
PARVA_S8_M1	-0.602234	0.04204	0.0881135
PARVA_S8_M2	-0.476613	0.325803	0.440394
PATL1_S179_M1	0.565802	0.00287603	0.00996067
PAXX_S148_M1	0.908718	0.0156596	0.0392877
PAXX_S152_M1	0.660303	0.0585571	0.113218
PBDC1_S197_M1	0.484586	0.173703	0.266273
PBRM1_S10_M1	0.324592	0.239351	0.34439
PBRM1_S12_M1	0.216374	0.245164	0.351359
PBX2_S151_M1	0.652143	0.062276	0.118274
PBX2_S330_M1	-1.27411	0.000736502	0.00338542
PBX2_S395_M1	-0.866744	0.00685724	0.0203746
PCBP1_Y183_M1	-0.982221	0.105368	0.179225
PCBP2_S272_M1	-0.418975	0.171536	0.263945
PCF11_S705_M1	-0.179325	0.638071	0.730932
PCIF1_S144_M1	0.406631	0.0903836	0.159136
PCM1_S65_M1	0.452604	0.0761022	0.138402
PCM1_S93_M1	-0.431547	0.114924	0.19207
PCNT_T2362_M1	0.592948	0.0128615	0.033803
PDCD4_S457_M1	-2.02115	7.71328e-06	9.76509e-05
PDCD4_S94_M1	-1.75916	3.11986e-06	4.95981e-05
PDHA1_S293_M1	0.536469	0.00685823	0.0203746
PDHA1_Y289_M1	0.432636	0.0839595	0.150059
PDLIM2_S124_M1	0.45536	0.0292636	0.0658179
PDLIM2_S129_M1	0.0119258	0.94527	0.963622
PDLIM2_S134_M1	-0.752705	0.00244378	0.00876903
PDLIM2_S137_M1	0.726784	0.00850801	0.0240066
PDLIM2_S197_M1	-0.0604129	0.754602	0.827664
PDLIM2_S266_M1	1.06607	0.00105004	0.00445006
PDLIM2_S87_M1	0.78698	0.00590299	0.0181661
PDLIM4_S112_M1	-0.872071	0.0274007	0.0623595
PDLIM4_S120_M1	-0.259029	0.357778	0.47283
PDLIM4_S165_M1	0.415812	0.0446264	0.0920855
PDLIM5_S360_M1	-1.3147	7.05986e-06	9.13019e-05
PDLIM7_S217_M1	-0.11059	0.628597	0.723497
PDPK1_S241_M1	-0.193791	0.458781	0.574181
PDS5A_S1195_M1	-0.0122918	0.948578	0.964925
PDS5A_S1305_M1	-1.00009	0.00167299	0.00652186
PDS5B_S1166_M1	0.377416	0.0691086	0.12826
PDS5B_S1283_M1	0.767123	0.00169495	0.00658385
PDS5B_S1358_M1	0.763877	0.000795571	0.00359965
PDS5B_S1361_M1	3.63977	4.2606e-10	4.83022e-08
PEA15_S116_M1	-0.123934	0.802272	0.864046
PEAK1_S1374_M1	0.714806	0.00262516	0.00927917
PEAK1_S572_M1	-0.137572	0.480699	0.594009
PEAK1_S587_M1	-1.79286	0.000936102	0.00408401
PEAK1_S779_M1	0.12982	0.702604	0.785519
PEAK1_S826_M1	0.711155	0.000796362	0.00359965
PEAK1_S898_M1	-0.756375	0.0104327	0.0285715
PEAK1_Y635_M1	0.269493	0.182313	0.276225
PFKFB2_S466_M1	-0.139272	0.628703	0.723497
PGAM1_S118_M1	-0.493667	0.0424779	0.0887408
PGM1_S117_M1	-0.365615	0.381112	0.496222
PGM3_S64_M1	0.00201017	0.997531	0.998968
PHACTR2_S522_M1	0.377375	0.126294	0.206738
PHACTR2_S560_M1	0.7298	0.00167117	0.00652186
PHACTR4_S118_M1	0.319765	0.104061	0.177522
PHACTR4_S590_M1	0.14341	0.429363	0.546173
PHACTR4_S628_M1	-0.0821566	0.877248	0.914864
PHACTR4_T349_M2	-1.4178	0.000654827	0.00310321
PHACTR4_T358_M2	-1.67965	0.00103589	0.0044015
PHETA1_S213_M1	0.358191	0.153485	0.242583
PHETA2_S180_M1	0.766133	0.00227166	0.0082719
PHF14_S835_M1	0.572589	0.0650568	0.122555
PHF2_S899_M1	1.49837	0.000181307	0.00115181
PHF23_S150_M1	0.851685	0.00727775	0.021311
PHF3_S1133_M1	1.213	0.000146128	0.000960141
PHF3_S283_M1	0.25206	0.319689	0.434836
PHF6_S199_M1	0.0625	0.837675	0.888666
PHLDB1_S324_M1	0.0537768	0.835585	0.888374
PHLDB1_S430_M1	-1.72961	0.000603306	0.00292151
PHLDB1_S520_M1	0.407311	0.0840214	0.150059
PHLDB1_S563_M1	-0.1847	0.618326	0.714076
PHLDB2_S334_M1	0.020455	0.912797	0.940799
PHRF1_S1202_M1	0.563123	0.16575	0.257229
PHRF1_T1234_M1	1.01787	0.00768441	0.022174
PI4K2A_S44_M1	1.31983	0.00162083	0.00637956
PI4K2A_S462_M1	-0.393011	0.108786	0.184174
PI4K2A_S5_M2	1.32774	4.39857e-06	6.25979e-05
PI4K2A_T4_M2	1.32774	4.39857e-06	6.25979e-05
PI4KA_S265_M1	0.734602	0.00330515	0.0111161
PI4KB_S511_M1	-0.113853	0.613566	0.710342
PIAS1_S497_M2	-1.17382	5.84964e-05	0.000452826
PIAS1_S503_M1	-1.14384	1.91931e-05	0.000199205
PIAS1_S503_M2	-1.17382	5.84964e-05	0.000452826
PIK3C2A_S259_M1	0.362648	0.0643444	0.121353
PIK3C2A_S329_M1	-1.6163	3.92715e-05	0.000336179
PIK3C2A_T1555_M1	-0.414264	0.0357277	0.0775727
PIKFYVE_S1714_M1	0.155803	0.563274	0.66902
PIKFYVE_S1754_M1	0.351639	0.34388	0.458612
PIKFYVE_S307_M1	0.255225	0.193625	0.289993
PIMREG_S131_M1	0.173935	0.603032	0.703323
PIMREG_S16_M1	0.220569	0.568356	0.673309
PITPNM3_S907_M1	0.220133	0.378246	0.493232
PKN1_T557_M1	-0.370769	0.060746	0.116454
PKN2_S583_M1	1.05643	0.018167	0.0444158
PKN2_T958_M1	1.93209	0.00010968	0.00075411
PKP2_S151_M1	0.519369	0.11187	0.188089
PLCB3_S537_M1	0.0482776	0.927153	0.951382
PLCD3_S105_M1	-0.412496	0.15495	0.244188
PLEC_S1047_M1	1.59615	0.000285011	0.0016557
PLEC_S125_M1	-0.446449	0.0580118	0.112536
PLEC_S1435_M1	-1.23258	0.000162044	0.00104782
[truncated: 1,260 more rows]

## Sheet: X1hSORB3hvsCFR3
	1hSORB3hREL_FR3_vs_CTRL_FR3_logFC	1hSORB3hREL_FR3_vs_CTRL_FR3_pval	BH_pvalue
AAK1_S637_M1	-0.259561	0.157403	0.255464
ABI1_S183_M1	-0.287038	0.375836	0.495224
ABI1_Y213_M1	-0.218903	0.327465	0.444097
ABI2_S183_M1	-0.384292	0.0268402	0.0646406
ABI2_Y213_M1	-0.126627	0.472733	0.590916
ABL2_S631_M1	-0.0906909	0.661532	0.755093
ABL2_S936_M1	-0.19861	0.371319	0.490577
ABLIM1_S431_M1	-0.309229	0.0640901	0.126393
ABLIM1_S452_M1	-0.0186756	0.943032	0.970379
ABLIM1_S655_M1	-0.0117415	0.951227	0.972403
ABLIM1_S706_M1	-0.579075	0.0942941	0.173086
ACACA_S80_M1	-0.0307527	0.864496	0.907815
ACIN1_S1004_M1	-1.47732	0.000999377	0.00472635
ACIN1_S478_M1	0.228049	0.316656	0.435398
ACIN1_S710_M1	0.280656	0.573	0.685661
ACOX1_S26_M1	-1.22105	0.00070124	0.00355407
ADD1_S12_M1	-1.77848	2.98548e-06	4.28271e-05
ADD1_S358_M1	0.890237	0.000242533	0.00150067
AFDN_S1083_M1	0.189388	0.307164	0.426297
AFDN_S1182_M1	0.325763	0.0630172	0.124442
AGAP1_S605_M1	-0.821698	0.0273816	0.0654777
AGFG1_S362_M1	-0.928431	0.000260153	0.00157685
AGFG1_Y327_M1	-0.397933	0.0363632	0.0803562
AGPS_S65_M1	0.180065	0.381898	0.500105
AHNAK_S1068_M1	0.29232	0.411414	0.529818
AHNAK_S135_M1	-0.541212	0.0556366	0.113408
AHNAK_S1452_M1	1.29587	0.150749	0.249568
AHNAK_S177_M1	-0.21769	0.453566	0.572256
AHNAK_S210_M1	0.3008	0.118554	0.208593
AHNAK_S212_M2	-0.0756155	0.896549	0.934299
AHNAK_S216_M1	1.27956	0.000178471	0.00116753
AHNAK_S216_M2	0.411795	0.549175	0.665735
AHNAK_S2397_M1	-1.28259	0.00141611	0.00625872
AHNAK_S332_M1	0.115685	0.545906	0.663569
AHNAK_S3412_M1	-0.744491	0.141923	0.239495
AHNAK_S3426_M1	0.0187876	0.953136	0.972797
AHNAK_S41_M1	-2.03779	0.00373867	0.0137424
AHNAK_S5110_M1	0.239423	0.259904	0.37399
AHNAK_S511_M1	-0.817731	0.00504851	0.0171165
AHNAK_S5289_M1	0.495051	0.0261735	0.0641381
AHNAK_S539_M1	0.989931	0.00177051	0.00734414
AHNAK_S5400_M1	0.0609469	0.741278	0.817222
AHNAK_S5448_M1	0.483753	0.0081815	0.0250506
AHNAK_S5577_M1	0.918557	0.00033427	0.001924
AHNAK_S570_M1	0.273967	0.245185	0.358718
AHNAK_S5731_M1	-0.185719	0.282726	0.401001
AHNAK_S5739_M1	2.50315	1.06611e-08	6.63528e-07
AHNAK_S5745_M3	0.394621	0.252801	0.36661
AHNAK_S5746_M3	0.394621	0.252801	0.36661
AHNAK_S5752_M1	0.95484	0.00626024	0.0202097
AHNAK_S5763_M1	0.276883	0.411724	0.529818
AHNAK_S5763_M3	0.394621	0.252801	0.36661
AHNAK_S5830_M1	1.13768	0.000254672	0.00154997
AHNAK_S5841_M1	1.05427	0.0126914	0.0354885
AHNAK_S93_M1	1.15227	0.00849516	0.0257982
AHNAK_T490_M1	1.03675	0.0151479	0.040458
AHNAK_Y964_M1	0.896021	0.0172896	0.0452824
AHNAK2_S1418_M1	0.240148	0.502339	0.619264
AHNAK2_S1710_M1	0.270622	0.122183	0.21271
AHNAK2_S2179_M1	-0.189915	0.69922	0.783654
AHNAK2_S2207_M1	0.64737	0.0274653	0.0655722
AHNAK2_S260_M1	0.145257	0.651716	0.74764
AHNAK2_S278_M2	0.181342	0.651819	0.74764
AHNAK2_S280_M1	-0.265617	0.556538	0.670828
AHNAK2_S280_M2	0.181342	0.651819	0.74764
AHNAK2_S294_M1	0.519638	0.113467	0.201071
AHNAK2_S3408_M1	-0.186452	0.483162	0.602432
AHNAK2_S4419_M1	-0.353061	0.285696	0.402889
AHNAK2_S5175_M1	2.01132	0.00234606	0.00938727
AHNAK2_S842_M1	0.912945	0.00149371	0.00650486
AJUBA_Y231_M1	-0.511877	0.127256	0.220508
AK2_S4_M1	-2.34817	3.99367e-07	9.7223e-06
AKAP11_S1242_M1	-0.787594	0.000621697	0.0032168
AKAP12_S1331_M1	0.851361	0.0507053	0.105755
AKAP12_S283_M1	1.50148	3.11809e-06	4.32744e-05
AKAP12_S286_M1	-0.352429	0.0734536	0.141477
AKAP12_S627_M1	0.986778	0.00209818	0.00853641
AKAP12_T1760_M1	3.61239	2.05183e-10	1.09591e-07
AKAP2_S152_M1	0.276325	0.1603	0.259592
AKAP2_S375_M1	-0.0829137	0.783972	0.848321
AKAP2_S393_M1	0.997255	0.00169646	0.00713666
AKAP2_S720_M1	-0.324575	0.228585	0.33911
AMBRA1_S639_M1	-1.91201	1.64959e-06	2.87781e-05
AMPH_S272_M1	1.22248	0.000751203	0.00374995
AMPH_S293_M1	-0.202609	0.44079	0.560422
ANKLE2_S662_M1	-0.0267183	0.91015	0.942519
ANKRD17_S19_M1	0.0492453	0.812124	0.869505
ANKRD17_S2401_M1	-0.866778	0.0127976	0.0355222
ANLN_S182_M1	0.391248	0.124024	0.21541
ANLN_S485_M1	-0.275181	0.135779	0.230437
ANLN_S54_M1	0.430572	0.128848	0.221714
ANLN_S792_M1	2.41862	5.39776e-08	1.95504e-06
ANO5_S156_M1	0.397403	0.130278	0.222917
ANXA2_Y24_M1	-0.285181	0.336501	0.455519
AP2M1_T156_M1	1.1866	0.0758928	0.145046
APBB2_S123_M1	-0.447352	0.049664	0.103835
APBB2_S334_M1	-2.54938	1.63298e-05	0.000173212
ARAF_S582_M1	-0.209343	0.445578	0.565058
ARFGAP1_S150_M1	0.541723	0.0171288	0.0450998
ARFGAP1_S155_M1	0.552746	0.0158231	0.0421855
ARFGAP1_S246_M1	-3.4508	4.51406e-10	1.09591e-07
ARFGAP1_S361_M1	-0.207022	0.435042	0.554063
ARFGAP1_T189_M1	-1.35248	3.43532e-06	4.59591e-05
ARFGAP2_S146_M1	0.540368	0.0108564	0.0313652
ARFGEF2_S277_M1	0.584748	0.0114011	0.032559
ARFIP1_S39_M1	0.521121	0.00680972	0.0217005
ARHGAP1_S51_M1	2.26769	6.09291e-08	2.15428e-06
ARHGAP17_S171_M1	0.529015	0.0719566	0.139498
ARHGAP17_S575_M1	-0.00978935	0.950719	0.972403
ARHGAP17_S625_M1	-0.654723	0.0681056	0.133426
ARHGAP28_S58_M1	-0.0193165	0.943587	0.970379
ARHGAP29_S1029_M1	-1.07141	0.00762572	0.0236908
ARHGAP29_S499_M1	0.335008	0.345341	0.463681
ARHGAP29_S913_M1	0.17248	0.499958	0.617668
ARHGAP29_S949_M1	0.361737	0.380828	0.499305
ARHGEF11_S556_M1	-0.381459	0.15197	0.251309
ARHGEF17_S735_M1	0.218615	0.672648	0.765427
ARHGEF17_S764_M1	1.35818	0.04448	0.0947672
ARHGEF17_Y1335_M1	1.44312	0.0261354	0.0641381
ARHGEF40_S262_M1	-0.497832	0.231539	0.342465
ARHGEF6_S488_M1	-0.104317	0.585593	0.695684
ARID1A_S1184_M1	0.084761	0.698969	0.783654
ARID1A_S363_M1	0.338785	0.198959	0.306487
ARID1A_S696_M1	0.34187	0.214565	0.325132
ARID1A_S715_M1	0.315225	0.326201	0.443598
ARID1B_S742_M1	3.75672	4.77967e-10	1.09591e-07
ASAP1_S1027_M1	0.969271	0.00149045	0.00650486
ATF7IP_S477_M1	-0.390496	0.343214	0.462498
ATF7IP_S673_M1	-0.365149	0.181003	0.284433
ATF7IP_S852_M1	-1.76569	5.06797e-06	6.43242e-05
ATG16L1_S287_M1	-0.324054	0.312545	0.43095
ATG2B_S497_M1	-1.54507	3.64762e-05	0.000322423
ATG9A_S656_M1	-0.462959	0.0266166	0.0644471
ATL1_S10_M1	-0.387527	0.275134	0.39286
ATN1_S34_M1	0.609814	0.0528769	0.109515
ATN1_S632_M1	-0.253179	0.34164	0.461633
ATN1_S661_M1	0.19348	0.459399	0.577165
ATP7A_S357_M1	0.712271	0.00034408	0.00196689
ATXN1_S238_M1	-0.254195	0.127505	0.220681
ATXN1L_T330_M1	-1.44408	8.66588e-05	0.000670251
ATXN1L_T456_M1	-0.394128	0.165499	0.265407
ATXN2L_S111_M1	1.65043	0.00014838	0.00101541
ATXN2L_S594_M1	0.232924	0.258853	0.3732
BAD_S25_M1	-0.705798	0.104447	0.187549
BAG3_S377_M2	0.114003	0.740391	0.816901
BAG3_S381_M2	0.114003	0.740391	0.816901
BAG3_T406_M1	-0.649742	0.0404575	0.0877863
BAG6_S1117_M1	-0.805748	0.000344371	0.00196689
BAG6_S113_M1	-0.0212168	0.901938	0.938597
BAG6_S964_M1	-0.245368	0.304261	0.422663
BAG6_S973_M1	-0.532703	0.0925794	0.17036
BAIAP2_S259_M1	-0.74274	0.00555068	0.018399
BAIAP2_S261_M1	-0.373698	0.0719068	0.139498
BAIAP2_S325_M1	0.0387425	0.916981	0.946952
BAIAP2_T340_M1	-1.64379	9.17313e-06	0.000108977
BAIAP2L1_S261_M1	0.161138	0.319698	0.436754
BAIAP2L1_S331_M1	-0.385239	0.156133	0.254788
BAIAP2L1_S414_M1	-2.58041	2.96326e-07	7.58696e-06
BAZ1A_S1413_M1	0.377342	0.295134	0.414248
BAZ1B_S1342_M1	-0.121765	0.615986	0.721403
BBX_S844_M1	0.190445	0.318698	0.435788
BCL2L12_S242_M1	-0.236197	0.227292	0.337946
BCL9_S278_M1	-0.287844	0.121006	0.211898
BCL9_S687_M1	-0.341363	0.118361	0.208504
BCL9_S917_M1	4.33175	0.0266468	0.0644471
BCL9_T315_M1	-0.88909	0.0174943	0.0457376
BCL9L_S1017_M1	-1.26879	0.000108653	0.000794825
BCL9L_S21_M1	-0.236172	0.216229	0.326321
BCL9L_S750_M1	-1.20019	0.000254188	0.00154997
BCL9L_S88_M1	-0.122673	0.554504	0.669231
BCLAF1_S177_M1	0.933664	0.0127376	0.0354885
BCLAF1_S268_M1	0.292713	0.414174	0.532509
BCLAF1_S658_M1	-1.81927	1.43604e-07	4.10357e-06
BEGAIN_S246_M1	0.127616	0.472615	0.590916
BET1_S50_M1	-1.33012	3.26757e-06	4.49291e-05
BET1L_S9_M1	-0.367645	0.0886709	0.164801
BHLHB9_S76_M2	0.872194	0.00365675	0.0134746
BHLHB9_T70_M2	0.872194	0.00365675	0.0134746
BIN1_S296_M1	0.994825	0.0107666	0.0312275
BIN1_S298_M1	0.564012	0.031964	0.0731697
BIN1_S303_M1	-0.187236	0.359223	0.480149
BIN1_S331_M1	-0.381264	0.240585	0.353032
BNIP2_S114_M1	0.135118	0.639249	0.739318
BORCS5_S75_M1	0.0330794	0.8698	0.910898
BORCS6_T196_M1	-0.797473	0.000440177	0.00242998
BRCA1_S1524_M1	0.956416	0.000187175	0.0012085
BRD3_S263_M1	0.361133	0.0250206	0.0617203
BRI3BP_S248_M1	-0.716608	0.00476149	0.0163237
BUB1_S596_M1	-0.645219	0.0105171	0.0306907
BUB1B_S670_M1	0.915559	0.00876034	0.0263342
C1orf198_S289_M1	0.0892924	0.848856	0.897189
C1orf21_S95_M1	0.0810785	0.751071	0.824436
C2CD4C_S156_M1	-1.07854	0.00735876	0.023152
C2CD4C_S178_M1	-1.13292	0.00313362	0.011871
C2orf49_S189_M2	-0.10644	0.594842	0.703857
C2orf49_S193_M2	-0.0235844	0.909013	0.942519
C9orf78_S261_M1	0.655018	0.0172244	0.0452712
CAD_S1859_M1	-0.284731	0.285956	0.402889
CANX_S583_M1	-0.628714	0.00816297	0.0250499
CAP1_T307_M1	-0.79877	0.000516262	0.00274388
CARHSP1_T45_M1	0.141035	0.584609	0.69519
CASKIN2_S403_M1	-0.565313	0.012226	0.0343856
CAT_S515_M1	1.37021	1.87025e-05	0.00019287
CAT_S517_M1	2.41769	3.54055e-08	1.46048e-06
CAVIN1_S167_M1	-0.00708322	0.965677	0.979357
CAVIN2_S293_M1	-0.287316	0.210605	0.320439
CBL_T615_M1	-2.07408	5.0816e-07	1.12629e-05
CCAR2_S678_M1	-1.49964	1.26586e-05	0.000139348
CCDC120_S360_M1	-0.15449	0.508427	0.625011
CCDC6_S240_M2	-0.111807	0.830699	0.884927
CCDC6_S244_M1	0.118743	0.568971	0.683041
CCDC6_S244_M2	-0.111807	0.830699	0.884927
CCDC6_Y372_M1	-1.29703	0.00560177	0.0184859
CCDC86_S18_M1	0.737815	0.0146766	0.0398019
CCDC86_S80_M2	0.706372	0.00412676	0.0147313
CCDC86_S91_M1	0.906501	0.0160967	0.0428379
CCDC86_S91_M2	0.706372	0.00412676	0.0147313
CCDC86_T42_M1	0.490379	0.0508026	0.105805
CCDC9B_S201_M1	0.428413	0.145788	0.244076
CCM2_S384_M1	-0.392426	0.28386	0.401704
CCNY_S326_M1	-0.0494035	0.778107	0.844039
CCNYL1_S344_M1	-0.105704	0.652989	0.74764
CD2BP2_S195_M1	0.658442	0.00472873	0.0163237
CD44_S697_M1	-0.143667	0.559695	0.674085
CD44_S706_M1	0.642133	0.0731795	0.141132
CD97_S833_M1	-0.924134	0.000159494	0.00106689
CDC42BPB_S1690_M1	0.329819	0.226353	0.337946
CDC42EP1_S101_M1	-1.46776	0.000321403	0.00186599
CDC42EP1_S121_M1	-0.0310162	0.937472	0.965427
CDC42EP1_S192_M1	-0.296772	0.301793	0.421205
CDC42EP1_S77_M1	-0.797748	0.01726	0.0452824
CDC42EP3_S89_M1	-1.83188	1.67336e-06	2.87781e-05
CDC42EP4_S64_M1	0.98399	0.00157081	0.00678098
CDCA3_S87_M1	-1.65526	1.92382e-06	3.13942e-05
CDH23_T2237_M1	0.960125	0.000889926	0.00429072
CDK1_T14_M1	-0.0490556	0.809464	0.868536
CDK1_Y15_M1	-0.345582	0.0531003	0.109672
CDK11B_S752_M1	-1.99539	2.33588e-07	6.19425e-06
CDK9_S347_M1	-0.677977	0.0139602	0.0381786
CDKN1A_S130_M1	0.748812	0.0016159	0.00691532
CDR2_S311_M1	-1.58097	1.2503e-05	0.000139348
CENPF_S3054_M1	-0.502525	0.0813169	0.153438
CENPF_S3079_M1	-0.27177	0.317302	0.435398
CENPO_S35_M1	-0.659657	0.00359826	0.0133252
CEP170B_S655_M1	-0.606342	0.18642	0.290487
CEP350_S473_M1	2.30737	2.96661e-05	0.000266995
CETN2_S20_M1	0.587432	0.055673	0.113408
CFL1_S3_M1	0.0919889	0.651908	0.74764
CFL1_S3_M2	-1.44537	1.67155e-05	0.000174807
CFL1_S8_M2	-1.44537	1.67155e-05	0.000174807
CFL2_S3_M1	0.145412	0.496417	0.614828
CFL2_S3_M2	0.637623	0.0281409	0.066756
CFL2_T6_M2	0.637623	0.0281409	0.066756
CHAF1B_S410_M1	-0.08444	0.708381	0.792725
CHAF1B_S538_M1	-0.25302	0.103126	0.185628
CHAMP1_S204_M2	0.296325	0.212757	0.323052
CHAMP1_S214_M2	0.298793	0.209098	0.319128
CHAMP1_S542_M1	1.1964	0.000366989	0.00206431
CHD7_S2559_M1	0.191973	0.695653	0.782043
CHEK1_S280_M1	-0.216114	0.19679	0.303805
CIC_S1294_M1	-1.884	2.13775e-05	0.000213044
CIC_S173_M1	-0.845117	0.00570847	0.0187546
CIC_S175_M1	-0.427459	0.0206824	0.0525014
CIC_S496_M1	-1.66115	0.000220363	0.00137495
CIC_S605_M1	-1.95703	4.83116e-07	1.08701e-05
CIC_S721_M1	-1.41725	1.39194e-05	0.00015035
CIC_S739_M1	-1.86913	1.39719e-05	0.00015035
CIC_S904_M1	-0.740225	0.00321084	0.0120711
CLASP1_S1196_M1	0.800419	0.000363163	0.00205056
CLCC1_S438_M1	-0.43501	0.0269009	0.0646406
CLCC1_S509_M1	0.0364967	0.916473	0.946952
CLCC1_Y531_M1	1.59619	2.6877e-06	4.11467e-05
CLDN12_S228_M1	-0.430824	0.089013	0.16523
CLINT1_S299_M1	0.750978	0.00226044	0.00907233
CLINT1_Y293_M1	0.569499	0.010591	0.0308384
CLIP1_S195_M1	0.000921662	0.996728	0.998073
CLIP1_S204_M1	-0.664484	0.00120548	0.00550809
CLIP1_S348_M1	-1.89096	1.85175e-07	5.09231e-06
CLIP1_S510_M1	-1.82013	1.45095e-06	2.56508e-05
CLTA_S105_M1	3.12106	1.54673e-08	8.21789e-07
CNOT4_S301_M1	0.181995	0.380951	0.499305
CNOT4_S432_M1	-0.467966	0.0373048	0.0820151
COPA_S173_M1	0.0916972	0.801397	0.862373
COPB2_S859_M1	-0.136224	0.7103	0.793079
COX17_S14_M1	-0.312949	0.0953874	0.174446
CPOX_S45_M1	0.245035	0.309796	0.42955
CRK_Y221_M1	-0.250664	0.284574	0.401704
CRTC2_S613_M1	0.212827	0.578512	0.690032
CRTC2_S70_M1	0.38269	0.0573506	0.116029
CRTC2_Y188_M1	-0.0791371	0.793325	0.856168
CRYBG3_S457_M1	0.121311	0.640697	0.740417
CSNK1D_S382_M1	-0.231721	0.42684	0.546429
CSNK2B_S209_M1	-0.779578	0.0149587	0.0402145
CSRP1_S192_M1	0.210856	0.51374	0.629892
CTBP2_S428_M1	-1.32681	0.000179285	0.00116771
CTNNA1_T654_M1	-3.48809	3.85026e-10	1.09591e-07
CTNNB1_S552_M1	-0.00837653	0.969135	0.97969
CTNNB1_S675_M1	-0.17097	0.527359	0.64455
CTNND1_S268_M1	0.772301	0.00759247	0.0236369
CTNND1_S47_M1	0.874916	0.00594244	0.019352
CTSL_S218_M2	-3.40497	1.07237e-08	6.63528e-07
CTSL_Y217_M2	-3.40497	1.07237e-08	6.63528e-07
CTTN_S418_M1	1.20193	7.64454e-05	0.000613629
CTTN_T401_M1	0.652825	0.154358	0.253005
CTTN_T411_M1	0.123533	0.572718	0.685661
CTTNBP2NL_S481_M1	-0.471949	0.0940873	0.17292
CTTNBP2NL_S488_M1	-0.435736	0.15215	0.251326
CUEDC2_S110_M1	-0.161301	0.677533	0.769806
CUL4A_S10_M1	-0.177024	0.39005	0.508538
CXorf67_S259_M1	-0.0147216	0.966827	0.979357
CXorf67_S387_M1	0.268624	0.407686	0.526696
CXorf67_S387_M2	-1.20864	0.012722	0.0354885
CXorf67_S394_M2	-0.987627	0.0319779	0.0731697
CXorf67_S465_M1	0.330121	0.278486	0.396882
DAB2_S401_M1	0.687673	0.0233943	0.0582128
DAP_S2_M2	0.215692	0.488263	0.606073
DAP_S3_M2	0.215692	0.488263	0.606073
DAP_S51_M1	0.556258	0.226512	0.337946
DBN1_S142_M1	-0.345826	0.0801034	0.151533
DBN1_S337_M1	-0.499455	0.0212514	0.0535447
DBN1_S339_M1	0.898307	0.0757052	0.144874
DCAF6_S336_M1	1.39541	0.0264126	0.0644367
DCBLD1_S513_M1	0.52265	0.0373348	0.0820151
DCBLD1_Y696_M1	-0.979218	0.00129331	0.00578485
DCBLD2_Y715_M1	-0.318316	0.241524	0.354061
DCBLD2_Y750_M1	-0.123517	0.720667	0.802242
DCP1B_S275_M1	-0.0139927	0.953923	0.972797
DDB2_S26_M1	-0.465264	0.0345512	0.0779719
DDHD1_S139_M1	-1.64068	8.99889e-05	0.000692401
DDHD1_S723_M1	-0.314224	0.129383	0.222377
DDX17_S64_M1	0.15098	0.6192	0.723456
DDX21_S89_M1	0.578278	0.0896103	0.166131
DDX42_S754_M1	-1.14146	0.00340829	0.012685
DDX51_S83_M1	0.707392	0.153339	0.252169
DENND1A_S592_M1	0.0863571	0.795316	0.857071
DENND1B_S653_M1	-0.367866	0.148116	0.247138
DENND4A_S1589_M1	-0.0259591	0.909003	0.942519
DENND4C_S1278_M1	-0.650772	0.00621369	0.0201031
DENND4C_S1325_M1	-3.63203	1.00724e-09	1.24647e-07
DENND4C_S1346_M1	0.185311	0.449381	0.56891
DENND4C_S1623_M1	0.0715252	0.748711	0.823582
DENND4C_S741_M1	-1.29171	7.55597e-05	0.000609816
DENND4C_S989_M1	-0.313993	0.121049	0.211898
DIAPH1_S22_M1	1.20724	0.00508671	0.0171986
DIDO1_S1456_M1	1.18208	0.000103844	0.000767205
DMXL1_S1896_M1	0.071046	0.841648	0.893387
DMXL1_S574_M1	0.629451	0.0168236	0.044533
DNAJB2_S168_M1	-0.397544	0.05341	0.109701
DNAJC5_S10_M1	0.184208	0.618153	0.722801
DNM1_S774_M1	0.995466	0.00093332	0.00448537
DNM1_S822_M1	-0.756273	0.061244	0.12175
DNM1L_S616_M1	-0.0596598	0.86051	0.905888
DOCK7_S1383_M1	0.0720786	0.691497	0.779706
DOCK7_S1432_M1	-0.770321	0.0910181	0.168531
DPF2_S142_M1	0.127045	0.633573	0.735044
DPM1_S9_M1	-0.915177	0.000198368	0.00125352
DPYSL3_T509_M1	0.0612224	0.808077	0.867675
DSN1_S81_M1	-0.845854	0.000264657	0.00159116
DYNC1LI1_S207_M1	1.07163	0.00868303	0.0261548
DYNC1LI1_S516_M1	0.512843	0.00837874	0.0254968
DYRK1A_Y321_M1	0.000102305	0.999793	0.999793
EAF1_S165_M1	0.490303	0.0481513	0.101425
EBAG9_S36_M1	-0.268436	0.15039	0.249452
EDC4_S708_M2	0.253009	0.553508	0.669231
EDC4_S723_M1	0.141537	0.718982	0.800967
EDC4_S723_M2	0.253009	0.553508	0.669231
EDC4_S729_M1	0.695161	0.0923475	0.170355
EEF1A1_S291_M2	-0.549522	0.0816691	0.153712
EEF1A1_S300_M2	-0.549522	0.0816691	0.153712
EEF1D_S133_M1	-1.63142	4.38624e-06	5.71366e-05
EEF2_T57_M1	0.288585	0.715487	0.79827
EEPD1_S173_M1	-0.317398	0.360861	0.480213
EFNB3_S274_M1	-1.4142	0.000110977	0.000807846
EHBP1_S335_M1	0.0349935	0.85226	0.898868
EHBP1_S432_M2	-1.14279	0.00339625	0.0126719
EHBP1_S436_M1	0.989234	0.00070812	0.00356657
EHBP1_S436_M2	-1.14279	0.00339625	0.0126719
EHBP1L1_S1257_M1	0.0458187	0.910916	0.942655
EHBP1L1_S310_M1	-0.373921	0.0744037	0.143121
EHBP1L1_T284_M1	-0.554839	0.0147799	0.0398334
EIF2A_S506_M1	-0.0104969	0.965677	0.979357
EIF3G_S42_M1	0.729345	0.00070851	0.00356657
EIF3J_T109_M1	2.0622	1.18641e-06	2.17509e-05
EIF4EBP1_T70_M1	-0.209319	0.459129	0.577165
EIF4ENIF1_S564_M1	-1.52969	0.000446725	0.00245699
EIF4ENIF1_S587_M1	-0.486314	0.0998252	0.181223
EIF4G1_S1231_M1	0.138912	0.483785	0.602702
EIF4G2_T508_M1	-0.803906	0.00803334	0.0247972
EIF5B_S214_M1	0.984	0.00161108	0.00691461
ELF1_S187_M1	-2.61657	1.21058e-08	7.19082e-07
ELFN2_S472_M1	0.357145	0.101134	0.182928
ELK3_S396_M1	-0.29519	0.106478	0.190047
ELMSAN1_S461_M1	0.990629	2.88672e-05	0.000264616
EMD_S49_M1	-0.307159	0.105642	0.188783
EMSY_S1130_M1	2.2316	4.52089e-06	5.83784e-05
EP300_S12_M1	1.73619	5.29285e-05	0.000444306
EPB41L2_S386_M1	0.8668	0.00501295	0.0170739
EPB41L2_S499_M1	-0.244626	0.360551	0.480213
EPB41L2_S550_M1	-0.22049	0.410141	0.528697
EPB41L2_S562_M1	-2.36675	5.44708e-07	1.18731e-05
EPB41L2_S614_M1	0.248555	0.265987	0.381633
EPB41L2_S683_M1	-0.122597	0.595691	0.7043
EPB41L2_S715_M1	1.73727	3.36936e-06	4.54864e-05
EPB41L2_T89_M1	-0.347742	0.0447842	0.0952787
EPB41L2_Y623_M1	0.284917	0.204496	0.313715
EPB41L3_S420_M1	-0.00227559	0.990033	0.992707
EPB41L3_S460_M1	0.311381	0.0787488	0.149542
EPB41L3_S962_M1	0.439781	0.0232231	0.0579602
EPB41L3_T469_M1	-0.358034	0.169142	0.270081
EPHA2_S897_M1	-0.190732	0.416372	0.534873
EPN1_S435_M1	-0.74648	0.00470109	0.016273
EPN1_T460_M1	-0.763463	0.00403446	0.0145065
EPN2_S173_M1	0.424245	0.152338	0.251343
EPS15_S324_M1	1.87466	1.16941e-06	2.17073e-05
EPS15_S796_M1	0.353698	0.254493	0.368346
EPS15_S814_M1	0.343387	0.154803	0.253174
EPS15L1_S229_M1	0.18414	0.506582	0.623259
EPS15L1_S255_M1	0.000400205	0.998305	0.998977
ERBIN_Y884_M1	-0.109483	0.71708	0.799447
ERCC5_S384_M1	-0.355193	0.092577	0.17036
ERCC6L_S1188_M1	1.02789	0.000954342	0.0045716
ERF_S327_M1	-0.479703	0.157037	0.255421
ESYT1_S1034_M1	-0.241555	0.362354	0.480442
ESYT1_Y822_M1	-0.319521	0.310939	0.430732
ESYT1_Y927_M1	0.114233	0.724336	0.804517
ETV3_S139_M1	1.0565	0.000138827	0.000976085
EVA1A_S114_M1	0.181342	0.484453	0.603028
FAM104A_S21_M1	0.366838	0.14707	0.245668
FAM114A1_S196_M1	0.346112	0.216967	0.326771
FAM114A2_S146_M1	-0.221068	0.44816	0.567848
FAM129B_S665_M1	-0.240501	0.222313	0.333806
FAM171A1_S371_M1	0.192842	0.487877	0.606073
FAM171A1_S525_M1	0.36897	0.128763	0.221714
FAM171A1_S824_M1	0.394983	0.0834969	0.156557
FAM171A1_S849_M1	0.148429	0.283855	0.401704
FAM83H_S1003_M1	0.506343	0.0264685	0.0644367
FAM83H_S1025_M1	-1.01404	0.0091252	0.0273619
FAM83H_S523_M1	-0.315746	0.146414	0.244847
FAM83H_S647_M1	-0.520704	0.110025	0.195674
FAM83H_S870_M1	0.710612	0.00574361	0.0188284
FAM83H_S881_M1	0.100418	0.621483	0.724413
FAM83H_S892_M1	0.263196	0.197202	0.304097
FAM83H_S914_M1	-0.508478	0.0818154	0.153792
FAM83H_S936_M1	0.462158	0.0509302	0.105805
FANCD2_S592_M1	2.72971	7.18497e-08	2.48132e-06
FANCE_S249_M1	-0.186849	0.248712	0.362096
FCHO2_S387_M1	0.435901	0.0560944	0.113813
FCHO2_S403_M1	-0.231601	0.264183	0.379411
FCHO2_S496_M1	-0.0990648	0.755671	0.82695
FGFR1OP_S156_M2	0.316945	0.10337	0.185842
FGFR1OP_S160_M1	0.968759	0.00125796	0.00569534
FGFR1OP_S160_M2	0.296751	0.15002	0.249452
FGFR4_S573_M1	-1.02071	0.000146647	0.00101541
FKBP15_S956_M1	0.0892044	0.726248	0.806038
FKBP15_S979_M1	-0.139283	0.492402	0.610365
FKBP5_S13_M1	0.507833	0.0117844	0.0334604
FLNA_S1084_M1	-0.816824	0.000276719	0.00165195
FLNA_S2180_M1	0.363095	0.228488	0.33911
FLNB_S2478_M1	2.21024	3.93914e-08	1.53937e-06
FLNC_S2233_M1	-1.11398	2.15195e-05	0.000213044
FLNC_S2598_M1	-1.28487	0.00192012	0.00791774
FLNC_S2624_M1	-3.6737	4.88022e-09	3.9478e-07
FMNL1_S1031_M1	-0.218791	0.500905	0.618325
FMNL1_S1031_M2	0.113036	0.621229	0.724413
FMNL1_T1020_M2	0.113036	0.621229	0.724413
FNBP1_S296_M1	-0.0745737	0.753617	0.82592
FNBP1L_S295_M1	0.27872	0.0918073	0.169569
FNBP4_S18_M1	0.506907	0.163013	0.262553
FOSL2_S194_M1	0.583723	0.0793994	0.150393
FOSL2_S200_M1	0.0675494	0.786408	0.849939
FOXK1_S213_M1	0.0768971	0.6945	0.781905
FOXK1_S223_M2	-0.206675	0.401659	0.520759
FOXK1_S416_M1	0.154149	0.669942	0.762933
FOXK1_S445_M1	-0.252825	0.166572	0.266839
FOXK2_S30_M1	-2.71593	2.51665e-07	6.55652e-06
FRMD6_S542_M1	0.195561	0.237917	0.349808
FRMD6_S544_M1	-0.518151	0.0109682	0.0316267
FUBP1_S140_M1	1.60843	0.000559841	0.00293768
FUNDC2_S151_M1	-1.7717	0.000212973	0.00133445
FXR2_S601_M1	-0.340815	0.317532	0.435398
FYN_Y420_M1	0.168518	0.282284	0.400758
G3BP1_S232_M1	0.0985264	0.775107	0.841399
G3BP2_T227_M1	1.49369	0.0147284	0.0398334
GAA_T469_M2	-0.248821	0.353801	0.474183
GAA_T472_M2	-0.248821	0.353801	0.474183
GAB1_Y659_M1	-0.902879	0.000319197	0.00186599
GANAB_T790_M2	-1.10563	0.00379658	0.0138124
GANAB_Y792_M2	-1.10563	0.00379658	0.0138124
GBF1_S1318_M1	-0.931767	0.000388775	0.00217042
GBF1_S1784_M1	-0.460939	0.0295906	0.0693956
GGA2_T403_M1	-1.05208	4.04839e-05	0.00035157
GGT7_S72_M1	-0.876322	0.0191493	0.0491135
GGT7_S83_M1	-0.469747	0.0138054	0.0378248
GIGYF1_S638_M1	-0.288925	0.121388	0.212072
GIGYF2_S19_M2	0.774649	0.000359773	0.00204699
GIGYF2_S26_M1	0.925291	0.00166834	0.00705837
GIGYF2_S26_M2	-0.124116	0.651609	0.74764
GIGYF2_T382_M1	0.621965	0.0213208	0.0535725
GOLGA4_S41_M1	0.0934767	0.678285	0.770071
GOLGA4_S71_M1	-0.185006	0.299244	0.418041
GOLGA5_S116_M1	-0.944217	0.00247457	0.00973242
GORASP2_S451_M1	1.02208	0.000807286	0.00399607
GORASP2_T222_M1	0.366253	0.303661	0.422225
GORASP2_T225_M1	-0.535069	0.0073971	0.0231979
GORASP2_T415_M1	0.813268	0.000834845	0.00407811
GPAT3_S68_M1	0.25177	0.23767	0.349791
GPATCH8_S1107_M1	-2.777	8.15566e-08	2.75254e-06
GPKOW_S42_M1	0.542644	0.0777264	0.147979
GPS1_S468_M1	-0.391019	0.173755	0.276556
GPS1_S474_M1	1.39468	0.000195582	0.00124504
GRIP1_S43_M1	-0.188189	0.404036	0.522642
GTF3C3_S43_M1	0.234105	0.277725	0.396178
GTSE1_S575_M1	-0.0684796	0.734568	0.812236
HABP4_S108_M1	-0.328501	0.594598	0.703857
HCFC1_S1507_M1	-0.142696	0.530776	0.648193
HCFC1_S598_M1	0.0123642	0.951449	0.972403
HCFC1_S666_M1	0.0677242	0.83493	0.888796
HDGF_S165_M1	0.564016	0.0543556	0.111489
HEATR5B_S1564_M1	0.655377	0.0310641	0.0720784
HECW2_S48_M1	-0.0952917	0.68328	0.773377
HELZ_S1614_M1	0.70163	0.00513224	0.0172429
HIST1H1C_S2_M2	0.543764	0.0436055	0.0935935
HIST1H1C_T4_M2	0.543764	0.0436055	0.0935935
HIST1H1E_S2_M2	0.657291	0.0179872	0.0468614
HIST1H1E_T4_M2	0.607726	0.0265123	0.0644367
HIVEP1_S664_M1	-0.776403	0.00250741	0.00982455
HMOX1_S229_M1	-1.11051	0.00017098	0.00112347
HNRNPA1_S6_M1	0.804626	0.0122704	0.0344452
HNRNPA2B1_S259_M1	-1.33744	0.0146878	0.0398019
HNRNPA3_S358_M1	-0.727509	0.0118077	0.0334627
HNRNPF_S104_M1	2.70185	6.5369e-07	1.34823e-05
HNRNPH1_S104_M1	1.80703	5.53723e-07	1.18731e-05
HNRNPU_S4_M1	0.292987	0.327239	0.444097
HNRNPUL1_S512_M1	-0.0900518	0.836699	0.88973
HNRNPUL1_S716_M1	-0.924831	0.18991	0.294968
HS1BP3_S249_M1	0.953642	0.000321678	0.00186599
HSD17B4_S318_M1	1.15839	0.000247749	0.00152659
HSD17B4_S3_M1	0.160491	0.65832	0.752583
HSF1_S363_M1	0.773463	0.0292386	0.0689194
HSP90B1_S172_M1	0.0916296	0.546048	0.663569
HSPB1_S15_M1	-0.417312	0.379177	0.498299
HSPB1_S82_M1	-0.109648	0.654552	0.748851
HSPH1_S190_M1	1.15263	1.95013e-05	0.00019972
HSPH1_S809_M1	0.256411	0.143309	0.24074
HTATSF1_S498_M1	0.0347118	0.837005	0.88973
HUWE1_S1907_M1	-0.0889781	0.806791	0.866921
HUWE1_S2887_M1	-4.79567	2.83602e-11	4.21149e-08
HUWE1_S3816_M1	-0.899985	0.000196188	0.00124504
HUWE1_S3919_M2	-0.792914	0.0042839	0.0151107
HUWE1_T3924_M2	-1.56624	0.00734267	0.0231505
IFI16_S106_M1	0.0872163	0.660902	0.754953
IFI16_S153_M1	-0.0383416	0.924126	0.953667
IGF2BP2_S164_M1	-0.534449	0.0444533	0.0947672
ILF3_S382_M1	-1.6217	7.75002e-07	1.57655e-05
IMUP_S29_M2	-2.3817	0.00235156	0.00938727
INPP5F_S1103_M1	0.0932966	0.623699	0.726426
INPP5F_S123_M1	3.59124	1.5495e-08	8.21789e-07
INPP5F_S907_M1	-1.09178	0.000147376	0.00101541
INPP5F_S940_M1	1.34308	0.000153665	0.00103724
INPP5F_S942_M1	-1.02712	0.000141435	0.000986064
IRF2BP1_S384_M1	0.836295	0.1759	0.278819
IRF2BP1_S436_M1	-0.424482	0.0211457	0.0534945
IRF2BP1_S453_M1	0.0963794	0.627051	0.729758
IRF2BP1_S66_M1	-1.88939	1.15282e-07	3.49376e-06
IRF2BP2_S175_M1	-1.38036	1.01408e-05	0.000117649
IRF2BP2_S240_M1	-0.279106	0.402686	0.52135
IRF2BP2_S360_M1	0.122021	0.584709	0.69519
IRF2BP2_S406_M1	-0.901048	0.00144415	0.00636371
IRF2BP2_S457_M1	-1.56098	2.33926e-06	3.69533e-05
IRF2BP2_S460_M1	-1.20646	0.00063825	0.00329098
IRF2BPL_S215_M1	-1.12077	0.0001044	0.000767498
IRF2BPL_S334_M1	0.0812563	0.586632	0.695806
IRF2BPL_S547_M1	-0.325653	0.156126	0.254788
IRS1_S1223_M1	-2.44841	1.29139e-08	7.37581e-07
IRS1_S330_M1	0.0990931	0.80046	0.861989
IRS1_S3_M1	0.0991609	0.734251	0.812236
IRS1_S892_M1	-1.13828	0.00414806	0.0147402
ITPRID2_S739_M1	0.159151	0.453485	0.572256
ITSN1_S315_M1	-0.250541	0.269008	0.385595
ITSN1_S904_M1	-0.547508	0.0346017	0.0779719
ITSN2_S889_M1	-0.164444	0.320867	0.437948
JPT1_S87_M1	0.516428	0.0212236	0.0535447
JUN_S63_M1	2.02994	5.35574e-05	0.000446813
JUND_S100_M1	1.81575	5.29577e-05	0.000444306
KANK1_S325_M1	-0.87881	0.0058606	0.0191274
KANK2_S19_M1	-0.185555	0.241855	0.354197
KANK2_S375_M1	-0.539567	0.0147721	0.0398334
KANK2_S540_M1	-0.1363	0.533293	0.650197
KHSRP_S181_M1	0.546961	0.0834118	0.156557
KIAA0355_S723_M1	-0.263502	0.215038	0.325517
KIAA1217_S313_M1	-0.0287103	0.91004	0.942519
KIAA1522_S545_M1	-1.02337	0.000203626	0.00128129
KIAA1522_S669_M2	-0.108671	0.740437	0.816901
KIAA1522_S673_M2	-0.0786353	0.811737	0.869505
KIAA1522_S929_M1	-0.543629	0.0127974	0.0355222
KIAA1522_S971_M1	-0.206346	0.709676	0.793079
KIAA1522_S971_M2	-1.62332	0.0228267	0.0571281
KIAA1522_S979_M1	-0.729466	0.0119093	0.0336462
KIAA1522_S979_M2	-1.62332	0.0228267	0.0571281
KIAA1671_S1800_M1	-0.241226	0.330499	0.447802
KIF5B_S933_M1	0.0777531	0.68859	0.777018
KIFAP3_S60_M1	2.31885	1.4375e-06	2.56508e-05
KLC2_S582_M1	-0.0326462	0.904421	0.939891
KLC4_S590_M1	-0.629175	0.0461012	0.0976609
KMT2A_S3036_M1	0.675168	0.0104566	0.0306274
KPNA2_S62_M1	-3.3339	9.81328e-07	1.89256e-05
KRT18_S34_M1	0.417107	0.281193	0.399589
LARP1_S143_M1	-1.01103	0.000517364	0.00274388
LARP1_S766_M1	3.54966	6.39121e-09	4.74548e-07
LARP1_S774_M1	-1.16968	4.61122e-05	0.00039812
LARP1_S90_M1	-0.112228	0.554763	0.669231
LARP4_S583_M1	0.54646	0.162832	0.262553
LARP7_S261_M1	-1.07059	0.00101245	0.00475786
LARP7_S298_M1	-1.19353	3.17196e-05	0.000283757
LARP7_S300_M1	-4.63014	5.05106e-09	3.9478e-07
LASP1_Y171_M1	0.614149	0.0350207	0.0782487
LATS1_S464_M1	0.135638	0.438823	0.5584
LAYN_S299_M1	-0.609796	0.0067876	0.0217005
LENG1_S59_M1	0.17053	0.3914	0.509403
LIG1_T183_M1	1.31474	8.40168e-06	0.000103112
LIG1_T195_M1	1.31119	0.000673264	0.00343573
LIG3_S210_M1	0.179979	0.231252	0.342382
LIMA1_S362_M1	0.595841	0.077686	0.147979
LIMA1_S374_M1	0.116041	0.61549	0.721391
LIMA1_S490_M1	0.927412	0.00415901	0.0147402
LIMA1_S604_M1	-0.242774	0.302476	0.421608
LIMA1_S609_M1	0.2897	0.314951	0.43346
LIMCH1_S718_M1	0.0305489	0.897991	0.935145
LIPE_S855_M1	0.050029	0.820708	0.875752
LIPE_S951_M1	0.432108	0.159368	0.258364
LMNA_S22_M1	-1.15317	0.00194189	0.00796606
LMNA_S392_M1	-0.506214	0.355849	0.476069
LMNB1_S23_M1	-2.92707	2.531e-08	1.13895e-06
LMNB1_S391_M1	-1.89322	0.000506163	0.00271355
LMNB1_S391_M2	-1.00914	0.00086026	0.00417479
LMNB1_S393_M2	-1.00914	0.00086026	0.00417479
LMNB2_S37_M1	-3.15253	4.77069e-09	3.9478e-07
LNPK_S182_M1	-0.656352	0.0123714	0.0346632
LNPK_S194_M1	-1.03439	0.00158201	0.00680952
LRCH4_S25_M1	-1.7042	1.2668e-05	0.000139348
LRCH4_S506_M1	-0.411319	0.0728555	0.140826
LRCH4_S521_M1	-0.364992	0.0806995	0.152467
LRRFIP1_S120_M1	0.894599	0.035923	0.0797067
LRWD1_S212_M1	0.992582	0.0135822	0.0374204
LRWD1_S243_M1	-0.203243	0.237616	0.349791
LSM14A_S182_M2	-0.930938	0.0318384	0.0730758
LSM14A_S183_M1	-0.348174	0.180725	0.284297
LSM14A_S183_M2	-0.930938	0.0318384	0.0730758
LSM14A_S192_M1	-0.483661	0.106942	0.190647
LSM14A_S192_M2	-0.380457	0.150003	0.249452
LSM14A_S216_M1	-0.128167	0.591054	0.700492
LSM14A_T194_M2	-0.380457	0.150003	0.249452
LSR_S464_M1	-0.546369	0.0262526	0.0642258
LSR_S493_M1	-0.177079	0.548182	0.665618
LYN_S13_M1	0.0854549	0.787302	0.850287
MACF1_S4521_M1	0.38743	0.084701	0.158614
MAD1L1_S428_M1	-0.847215	0.00151292	0.00656925
MAGED2_S244_M1	-1.57066	5.41988e-05	0.000449638
MAP1A_S996_M1	0.133392	0.651824	0.74764
MAP1B_S1265_M1	0.465106	0.0509432	0.105805
MAP1B_S1322_M1	-0.263848	0.162427	0.262464
MAP1B_S1501_M1	0.944427	0.0059827	0.0194405
MAP1B_S1965_M1	0.275397	0.18486	0.288661
MAP2_S833_M1	1.16443	0.00164507	0.0069998
MAP2_T1605_M1	0.378407	0.0619245	0.122774
MAP2K2_T394_M1	0.522001	0.058628	0.118131
MAP3K7_S389_M1	0.15467	0.612444	0.718957
MAP3K7_S439_M1	-0.124559	0.497244	0.615339
MAP4_S1073_M1	-0.435864	0.100652	0.182279
MAP4_S280_M1	1.0496	0.000235845	0.0014654
MAP4_S507_M1	3.35016	9.61774e-08	2.97549e-06
MAP4_T521_M1	1.13274	0.000182633	0.00118432
MAP4K4_T181_M1	-2.45142	1.70083e-06	2.87781e-05
MAP7D1_S460_M1	-0.214382	0.154582	0.253092
MAPK1IP1L_S15_M1	-0.797995	0.0129815	0.0359656
MARCKSL1_S104_M1	0.0500291	0.767839	0.836567
MARCKSL1_S22_M1	-0.472885	0.0135732	0.0374204
MARCKSL1_T148_M1	3.18781	1.83712e-07	5.09231e-06
MASTL_S370_M1	-0.515026	0.0183157	0.0473023
MATR3_S188_M1	0.536684	0.00607678	0.0197031
MAVS_S222_M1	0.879425	0.000592346	0.0030973
MCM2_S13_M1	-1.09854	0.000781563	0.00388167
MCM2_S27_M1	-0.561674	0.0188113	0.0484243
MDC1_S376_M1	1.14394	0.00931572	0.0277231
MDC1_S793_M1	0.403801	0.104907	0.188148
MDC1_T966_M1	1.94999	1.43694e-07	4.10357e-06
MEF2D_S180_M1	-0.781403	0.0022327	0.00898527
MEF2D_S251_M1	-2.25243	3.93626e-08	1.53937e-06
MEPCE_S217_M2	-0.679475	0.0343262	0.0775866
MEPCE_T213_M2	-4.56071	6.82114e-10	1.15094e-07
MEPCE_T291_M1	-1.08871	0.0113526	0.0324906
MICALL1_S273_M1	-0.401059	0.2119	0.322079
MICALL1_S295_M1	-0.505632	0.0119732	0.0337386
MICALL1_S578_M1	-0.731559	0.00567017	0.0186701
MICALL1_S621_M1	-0.0448632	0.752954	0.825802
MIEF1_S59_M1	-0.0182863	0.916295	0.946952
MIGA2_S276_M1	-0.290302	0.130448	0.222917
MKI67_S308_M1	2.18015	9.05131e-06	0.000108397
MLF2_S238_M1	-2.10433	9.48722e-08	2.97549e-06
MN1_S975_M1	-1.15849	0.000167403	0.00110979
MON1B_S61_M1	-1.95912	3.33891e-07	8.40386e-06
MORC2_S725_M2	1.30314	2.5594e-05	0.000237545
MORC2_S730_M2	1.30314	2.5594e-05	0.000237545
MPZL1_Y241_M1	0.0110608	0.966407	0.979357
MPZL1_Y263_M1	-0.336018	0.107762	0.191878
MRTFB_S66_M1	-0.454404	0.190549	0.29537
MS4A14_S240_M1	0.279654	0.209429	0.319304
MSH6_S137_M1	-0.780746	0.0532941	0.109701
MTA2_S435_M1	-0.552193	0.0275404	0.0656462
MTDH_S298_M1	1.24441	0.000263416	0.00159013
MTDH_S426_M1	1.1299	0.00511518	0.0172246
MTFR1L_S238_M1	-0.645959	0.00853937	0.025858
MTMR3_S647_M1	-0.641425	0.0701175	0.136646
MTMR3_S885_M1	-1.27524	0.000299316	0.00176383
MTMR3_S888_M1	-1.77823	9.57274e-05	0.0007216
MTMR3_S903_M1	0.0790402	0.687429	0.776889
MTMR3_S906_M1	-2.21638	8.82156e-08	2.84783e-06
MTMR3_S909_M1	0.164035	0.287457	0.40462
MTMR3_T731_M1	-0.6864	0.0878915	0.163557
MTMR3_Y614_M1	0.383281	0.28416	0.401704
MTMR6_S561_M1	-0.856036	0.000558179	0.00293768
MTOR_T1162_M1	0.0620728	0.666793	0.759929
MVP_S873_M1	2.13004	2.11997e-05	0.000212713
MYEF2_S17_M1	0.0664759	0.730133	0.80914
MYO15A_T1039_M2	0.797361	0.19009	0.294968
MYO15A_T1045_M2	0.797361	0.19009	0.294968
MYO18A_S2020_M1	0.158325	0.525024	0.642755
MYO5A_S600_M1	1.32107	3.77221e-05	0.000331463
NAB2_S171_M1	-0.69121	0.0029401	0.0112818
NCK1_S85_M1	-0.543616	0.0775211	0.147968
NCKAP5L_S436_M1	-0.396938	0.318293	0.435636
NCKAP5L_S473_M1	-1.33543	6.64769e-05	0.000548434
NCL_S563_M1	0.00786186	0.968985	0.97969
NCOA2_S565_M1	-0.797901	0.0294599	0.0692215
NCOA2_S736_M1	-1.27534	0.00376606	0.0137749
NCOA2_S771_M1	-0.900981	0.0113553	0.0324906
NCOA3_S857_M1	-0.504151	0.0471735	0.0995067
NCOR1_S1472_M1	-0.926772	3.86314e-05	0.000337456
NCOR1_S2151_M1	0.546591	0.183445	0.287056
NCOR2_S2054_M1	0.645544	0.0144193	0.0392892
NCOR2_S2223_M1	0.463534	0.239886	0.352355
NCOR2_S2258_M1	0.59978	0.00415087	0.0147402
NCOR2_S943_M1	-1.15723	0.00127282	0.0057277
NCOR2_S956_M1	-1.04489	0.00152449	0.00660022
NDRG1_S330_M1	-1.31046	0.000378922	0.00212339
NDRG2_S332_M1	-0.494531	0.0191437	0.0491135
NECTIN2_S433_M1	-1.49695	0.0194938	0.0498248
NEDD4L_S448_M1	-0.390739	0.040494	0.0877863
NELFA_S363_M1	-1.05873	0.0130967	0.036217
NELFB_S557_M1	-0.306621	0.156699	0.255152
NELFE_S115_M1	0.280049	0.216066	0.326321
NELFE_S51_M1	-0.541363	0.0950101	0.17397
NES_S680_M1	1.53788	9.45574e-05	0.000716417
NES_S768_M1	0.00785922	0.977166	0.985127
NF1_Y863_M1	1.27736	0.0188154	0.0484243
NF2_S518_M1	-1.81144	7.45174e-06	9.29902e-05
NFATC2IP_S204_M1	-0.764996	0.00669912	0.0214864
NFATC2IP_S369_M1	-0.438226	0.133333	0.227324
NFATC4_S295_M1	-0.345119	0.154342	0.253005
NFIB_S328_M1	-0.353891	0.118363	0.208504
NFIC_S333_M1	-3.16145	9.67042e-10	1.24647e-07
NFIC_S339_M1	-0.749861	0.00242845	0.0095929
NFKB2_S222_M1	0.240044	0.144585	0.242608
NIPBL_S2658_M1	0.654401	0.0314439	0.0726193
NOL4L_S130_M1	0.451014	0.0349211	0.0782487
NOLC1_S698_M1	1.38481	0.00972652	0.0286585
NONO_T450_M1	-2.65202	4.29135e-06	5.63952e-05
NPM1_S70_M1	0.165994	0.617465	0.722566
NPM1_Y67_M1	1.22244	0.00966088	0.0286136
NRBF2_S113_M1	-0.609987	0.00926916	0.02764
NRBF2_S120_M1	1.05393	0.000362509	0.00205056
NSFL1C_S114_M1	0.40874	0.142134	0.239579
NSFL1C_S140_M1	0.0371765	0.859665	0.905888
NUCKS1_S181_M1	1.17448	0.000162504	0.00108214
NUCKS1_S214_M1	1.38636	0.000752515	0.00374995
NUMA1_S1757_M1	0.93906	0.0137005	0.0376764
NUMBL_S263_M1	1.04126	0.0017665	0.00734414
NUP214_S678_M1	-0.0265901	0.904525	0.939891
NUP214_S678_M2	-0.140494	0.566896	0.681101
NUP214_T670_M2	-0.140494	0.566896	0.681101
NUP50_S221_M1	-3.35774	2.39321e-08	1.1106e-06
NUP88_S35_M1	1.42689	1.98966e-05	0.000202373
NUP88_S50_M1	-0.0138494	0.947563	0.972403
NUP98_S612_M1	0.00784917	0.960042	0.976481
OSBP_S240_M1	0.330401	0.163728	0.263328
OSBP_S379_M1	0.770185	0.00197649	0.00808562
OSBPL10_S209_M1	0.089863	0.649372	0.74764
OSBPL10_S209_M2	-0.669435	0.0305558	0.0711212
OSBPL10_S223_M1	-1.17078	0.00287038	0.0110648
OSBPL10_S223_M2	-0.669435	0.0305558	0.0711212
OSBPL10_S64_M1	1.03762	0.000484026	0.00264257
OSBPL11_S15_M1	0.169333	0.390572	0.508772
OSBPL11_S172_M1	0.428779	0.12013	0.210867
OSBPL11_S174_M1	0.868171	0.00296674	0.0112964
OSBPL11_S177_M1	0.474492	0.0493685	0.103402
OSBPL11_S181_M1	-1.51147	1.80526e-05	0.00018747
OSBPL11_S189_M1	0.371082	0.0369365	0.0815018
OSBPL3_S251_M1	-0.318795	0.22303	0.334544
OSBPL9_S314_M2	-0.0572058	0.758136	0.828426
OSBPL9_S326_M1	0.156794	0.452082	0.571355
OSBPL9_S326_M2	-0.0572058	0.758136	0.828426
OTUD5_S64_M1	0.14363	0.554256	0.669231
PA2G4_S2_M2	1.21581	0.00730396	0.0230774
PA2G4_T11_M2	1.21581	0.00730396	0.0230774
PACSIN3_S319_M1	1.94799	1.05941e-06	2.01695e-05
PAGE2_S11_M1	0.474006	0.00969201	0.0286136
PAGE2_S12_M1	0.479777	0.0729259	0.140826
PAK2_S141_M1	0.389378	0.0383698	0.0837929
PAK2_S197_M1	0.438107	0.133896	0.228023
PAK4_S181_M1	0.210163	0.225799	0.337946
PAK4_S474_M1	-0.0113488	0.944273	0.970412
PAK4_Y480_M1	-0.50704	0.0610715	0.121651
PALD1_S406_M1	0.931798	0.00127721	0.0057301
PALLD_S1121_M1	0.899748	0.0182368	0.0471806
PALLD_S401_M1	-1.14802	5.28392e-05	0.000444306
PALLD_S641_M1	0.823341	0.00305584	0.0116059
PALLD_S728_M1	-0.226097	0.478817	0.597515
PALLD_S893_M1	0.375314	0.0976239	0.178098
PALLD_Y1348_M1	0.105864	0.600936	0.708808
PALLD_Y731_M1	0.944497	0.000188889	0.00120906
PALM_S116_M2	-2.00011	2.93654e-05	0.0002659
PALM_S124_M2	-2.00011	2.93654e-05	0.0002659
PALM3_S375_M1	0.423579	0.0433952	0.0935295
PARD3_S144_M1	0.0646188	0.681876	0.772377
PARD3_S852_M1	0.403846	0.205171	0.314426
PARD3_S873_M1	0.797605	0.0149939	0.0402145
PARN_S619_M1	-0.258458	0.152982	0.25186
PARVA_S19_M1	0.0600759	0.79509	0.857071
PCBP1_Y183_M1	-0.749843	0.00236102	0.00939978
PCDH7_S1011_M1	0.0540614	0.843775	0.894914
PCM1_S65_M1	0.607211	0.00215163	0.0087062
PDCD4_S94_M1	-0.499029	0.00384281	0.0138846
PDHA1_S293_M1	0.481991	0.193092	0.299
PDLIM2_S129_M1	0.26446	0.123921	0.21541
PDLIM2_S197_M1	0.206051	0.641832	0.741151
PDLIM2_T91_M1	2.90326	3.37933e-08	1.4338e-06
PDLIM4_S112_M1	-0.934744	0.00050954	0.00272183
PDLIM4_S120_M1	-0.0788126	0.733093	0.811815
PDLIM4_S165_M1	-0.379995	0.478055	0.597066
PDS5A_S1305_M1	-0.546114	0.031333	0.0724758
PDS5B_S1358_M1	0.899741	0.0309881	0.0720147
PDZD8_S521_M1	-1.20642	0.0119178	0.0336462
PDZD8_S538_M1	-0.245067	0.296605	0.415879
PEA15_S116_M1	0.983147	0.000102274	0.000759387
PEAK1_S572_M1	0.372418	0.0462683	0.0977359
PER1_S815_M1	0.948441	0.00110031	0.00510612
PEX19_S147_M1	-3.41302	5.16588e-10	1.09591e-07
PGM1_S117_M1	0.329192	0.10064	0.182279
PGRMC2_S90_M1	0.0142895	0.982021	0.988009
PHACTR2_S522_M1	0.288228	0.236835	0.349255
PHACTR4_S118_M1	0.0830104	0.665491	0.759028
PHACTR4_S590_M1	-0.239582	0.443713	0.563174
PHACTR4_S628_M1	-0.297993	0.339061	0.458566
PHACTR4_T349_M2	-0.599732	0.290131	0.407997
PHACTR4_T358_M2	-0.496458	0.384651	0.503266
PHLDB1_S324_M1	0.471639	0.182262	0.286109
PHLDB1_S430_M1	-1.53907	5.3424e-06	6.72328e-05
PHLDB1_S563_M1	0.0789934	0.722475	0.803199
PHLDB2_S334_M1	0.0279231	0.877663	0.916547
PHRF1_S1202_M1	-0.192983	0.37647	0.495618
PHRF1_T1234_M1	1.73709	9.59394e-07	1.87461e-05
PI4K2A_S462_M1	-0.30972	0.232722	0.343872
PI4K2A_S47_M1	0.174362	0.610463	0.717765
PI4K2A_S5_M2	1.32928	8.92555e-06	0.00010776
PI4K2A_T4_M2	1.32928	8.92555e-06	0.00010776
PI4K2A_Y465_M1	0.259196	0.575522	0.687018
PIAS1_S497_M2	-1.31793	2.53231e-05	0.000237545
PIAS1_S503_M1	-1.19318	1.14606e-05	0.000129916
PIAS1_S503_M2	-1.31793	2.53231e-05	0.000237545
PIK3C2A_S259_M1	0.512579	0.0439396	0.0940206
PIKFYVE_S1714_M1	0.251087	0.6527	0.74764
PIKFYVE_S1754_M1	-1.03047	8.08632e-05	0.000636326
PIKFYVE_S307_M1	-0.545051	0.00937942	0.0278569
PKMYT1_S143_M1	-1.28271	0.0031645	0.0119271
PKN2_S583_M1	0.293128	0.187786	0.292308
PKP2_S151_M1	0.47009	0.0487041	0.102444
PLCD3_S105_M1	-0.0030458	0.985966	0.991306
PLEC_S125_M1	0.042023	0.948232	0.972403
PLEC_S1435_M1	-1.55441	0.0317093	0.0730051
PLEC_S4374_M1	1.41649	0.00786099	0.02432
PLEC_S4382_M1	1.18995	0.0342042	0.0775373
PLEC_S4386_M1	-0.0359419	0.953919	0.972797
PLEC_S4396_M1	-0.425934	0.342684	0.462485
PLEC_S4396_M2	-0.873778	0.0296275	0.0693956
PLEC_S4642_M1	1.03746	0.0454693	0.0964598
PLEC_S720_M1	0.945765	0.113296	0.201009
PLEC_Y4393_M2	-0.594128	0.0848234	0.158643
PLEKHA5_S855_M1	-3.53884	1.87028e-09	1.98383e-07
PLEKHG3_S1081_M1	0.171843	0.387436	0.506464
PLEKHG3_S76_M1	-0.42745	0.0115027	0.0327859
PLIN3_S130_M1	-4.68124	7.75044e-10	1.15094e-07
PLIN3_T216_M1	0.30634	0.247229	0.360999
PLXDC2_S506_M1	-1.07929	0.00061321	0.00318397
PML_S518_M2	-2.30619	2.3889e-06	3.69533e-05
PML_S527_M2	-2.30619	2.3889e-06	3.69533e-05
POGZ_S425_M1	0.870867	0.0014919	0.00650486
POLA1_S186_M1	0.313549	0.127941	0.221179
POLE4_S25_M1	0.0866426	0.743259	0.818798
PPFIBP1_S540_M1	-0.204177	0.377892	0.49705
PPFIBP1_S794_M1	0.164348	0.274969	0.39286
PPHLN1_S133_M1	0.404046	0.128404	0.221714
PPIP5K2_S1006_M1	0.397537	0.0362449	0.080214
PPP1R10_S313_M1	1.01913	0.00247734	0.00973242
PPP1R12A_S299_M1	1.90343	1.36965e-05	0.000149553
PPP1R12A_S409_M1	0.740138	0.027787	0.0661278
PPP1R13L_S113_M1	-1.50793	9.87074e-06	0.000115418
PPP1R13L_S567_M1	0.924822	0.00174348	0.00727265
PPP1R18_S224_M1	3.50986	6.22003e-07	1.30095e-05
PPP4R2_S159_M1	-1.02714	0.00242333	0.0095929
PPP4R2_S226_M1	-0.847068	0.00191271	0.0079119
PPP4R3A_S741_M1	-0.683455	0.00581382	0.0190166
PPP4R3A_S768_M1	-0.851952	0.00122074	0.00556072
PRDM1_S736_M1	0.221007	0.630614	0.732756
PRKAB1_S108_M1	-0.232164	0.373128	0.492091
PRKAB2_S108_M1	1.45226	0.0440334	0.0940857
PRKAR1A_S83_M1	-0.013073	0.954454	0.972797
PRKCD_S299_M1	-0.617165	0.00272519	0.0105663
PRKCD_S664_M1	0.209224	0.400846	0.520329
PRKCQ_S676_M1	0.0238538	0.950717	0.972403
PRKCQ_S685_M1	-0.999494	0.000254674	0.00154997
PRKCQ_S695_M1	-0.668147	0.00477069	0.0163237
PRKD1_S205_M1	0.265773	0.182684	0.286468
PRKD1_S205_M2	-2.4777	2.79725e-06	4.15392e-05
PRKD1_S208_M1	-0.107654	0.468551	0.587171
PRKD1_S208_M2	-2.4777	2.79725e-06	4.15392e-05
PRKD1_S219_M1	-0.852706	0.00822187	0.0251224
PRKD1_S237_M1	-0.401073	0.380579	0.499305
PRKD1_S249_M1	-0.641784	0.00558534	0.0184727
PRKD1_S397_M1	-0.681292	0.0106945	0.0310789
PRKD1_S742_M1	-0.821197	0.00211277	0.00857229
PRKD1_S742_M2	-2.16621	8.45845e-05	0.000657634
PRKD1_S910_M1	-0.898801	0.00168899	0.00712542
PRKD1_T746_M1	-1.54603	8.89964e-07	1.78594e-05
PRKD2_S197_M1	-0.334288	0.0517012	0.10723
PRKD2_S710_M1	-0.805139	0.00381625	0.0138223
PRKRA_S18_M1	1.16919	0.00139741	0.0061945
PROSER2_S179_M1	-0.321958	0.0995366	0.18092
PROSER2_S212_M1	-0.725539	0.0268578	0.0646406
PROSER2_S312_M1	-0.470246	0.0383524	0.0837929
PRRC2A_S1004_M1	-0.944528	0.000124915	0.000897062
PRRC2A_S1219_M1	-0.535811	0.122121	0.21271
PRRC2B_S226_M1	0.417657	0.0755332	0.144731
PRRC2B_S480_M1	-0.405147	0.060582	0.12092
PRRC2C_S2105_M1	1.68398	1.75526e-06	2.92872e-05
PSEN1_S43_M1	0.35685	0.0552397	0.112835
PSIP1_S177_M1	1.59776	0.00428392	0.0151107
PSMA5_S56_M1	2.57083	2.25646e-05	0.00022045
PSMD1_S315_M2	-1.22913	0.000152243	0.00103233
PSMD1_T273_M1	1.01495	0.002215	0.00893826
PSMD1_T311_M1	0.143837	0.504417	0.62111
PSMD1_T311_M2	-1.22913	0.000152243	0.00103233
PSMD11_S14_M1	-1.64798	3.02818e-06	4.28271e-05
PSMD2_S16_M1	-0.718962	0.00450242	0.0156951
PSMD2_S361_M1	-0.486619	0.0439154	0.0940206
PSMF1_S153_M1	0.845328	0.00913905	0.0273619
PTK2_S910_M1	1.31041	0.00269985	0.0104955
PTPN1_S352_M1	0.838537	0.00375825	0.0137749
PTPN11_Y584_M1	-0.315108	0.116993	0.206581
PTPN23_S1123_M1	0.145545	0.417476	0.535827
PTTG1_S165_M1	-0.83811	0.00430593	0.0151524
PUM1_S209_M1	0.257414	0.121146	0.211898
PUM1_S709_M1	-0.374198	0.194196	0.300397
PUM2_S136_M1	0.339409	0.124921	0.216714
PUM2_S82_M1	-0.318335	0.142733	0.240103
PXN_S321_M1	1.3698	7.99073e-05	0.000634558
PXN_S322_M1	1.61553	0.0394458	0.0859938
PXN_S85_M1	-0.268787	0.345236	0.463681
PYGO2_T302_M1	-1.16172	0.000112493	0.000814889
QRICH1_S345_M1	0.168078	0.67415	0.766549
QSER1_S1211_M1	-0.0276146	0.862102	0.906031
QSER1_S615_M1	0.0608277	0.76658	0.835808
QSER1_S931_M1	0.0508494	0.865465	0.907815
QSER1_Y493_M1	1.16311	0.00192478	0.00791774
RAB11FIP1_S545_M1	-0.0083409	0.972019	0.981938
RAB11FIP5_S307_M1	0.549985	0.0548039	0.112099
RAB11FIP5_S395_M1	0.276944	0.137713	0.233185
RAB11FIP5_S538_M1	-0.0481674	0.886908	0.924901
RAB31_S35_M1	-0.866006	0.0748267	0.143749
RAB3GAP1_S537_M1	-0.934189	0.00682719	0.0217096
RAB3GAP2_S450_M1	0.722409	0.0533531	0.109701
RAB7A_S72_M1	0.307303	0.213973	0.324565
RAB8A_S185_M1	1.0933	0.0164843	0.0437129
RAD23B_S160_M1	1.26217	9.10713e-05	0.00069617
RAF1_S259_M1	0.172706	0.303356	0.422196
RALY_S135_M1	-0.440326	0.114963	0.203481
RAMACL_S36_M1	0.115113	0.780655	0.845567
RANBP2_S1509_M1	0.837155	0.054791	0.112099
RANBP2_S2454_M1	0.879811	0.00967537	0.0286136
RANBP2_S2510_M1	0.413423	0.292032	0.410281
RANBP2_S2804_M1	-0.698347	0.169545	0.270434
RANBP2_S2805_M1	0.987353	0.00816441	0.0250499
RANBP3_S333_M1	-0.0760886	0.751153	0.824436
RAPH1_S1154_M1	-0.114393	0.51058	0.627139
RAPH1_S610_M1	-1.06986	0.033054	0.0751687
RAVER1_S14_M1	-0.313182	0.0621189	0.122995
RAVER1_S14_M2	-0.368548	0.0260778	0.0641152
RAVER1_S6_M2	-0.368548	0.0260778	0.0641152
RAVER1_T463_M1	-1.2057	0.00475143	0.0163237
RB1_S249_M1	-0.327464	0.134374	0.228575
RBBP8_S327_M1	0.797676	0.00118485	0.00544252
RBL1_S640_M1	-0.593808	0.069202	0.135217
RBM10_S723_M1	0.476169	0.043614	0.0935935
RBM10_Y527_M1	-0.125851	0.574535	0.686391
RBM12B_S250_M2	1.23541	8.14155e-05	0.000636326
RBM12B_S254_M2	1.23541	8.14155e-05	0.000636326
RBM15_S294_M1	0.630052	0.0105196	0.0306907
RBM15_S700_M1	0.00950604	0.974636	0.983912
RBM15_S741_M1	1.27432	0.00540427	0.0180345
RBM17_Y214_M1	-0.516135	0.160765	0.260061
RBM23_S149_M1	-1.04605	0.00433278	0.0152108
RBM25_S677_M1	-0.268856	0.263289	0.378493
RBM26_S127_M1	-0.194515	0.36027	0.480213
RBM39_S136_M1	-0.0214253	0.946411	0.971936
RBM39_S97_M1	-0.0759082	0.745491	0.820648
RBM6_S1025_M1	-0.574727	0.0327194	0.0746365
RBM7_S136_M1	-0.486213	0.0169274	0.0446487
RBM7_S204_M1	-0.0231244	0.90508	0.939891
REEP1_S152_M1	-1.72175	4.78078e-07	1.08701e-05
REEP3_S152_M1	-0.0467871	0.772629	0.839322
REEP4_S152_M1	-0.791121	0.0137398	0.0377145
RELCH_S180_M1	-0.0220243	0.935932	0.96451
REPS1_S482_M1	0.284709	0.16289	0.262553
RERE_S600_M1	-0.247272	0.183826	0.287349
RERE_Y1259_M1	-1.32542	2.46393e-05	0.000236061
RETREG3_T10_M1	-0.443062	0.2528	0.36661
RFC1_S156_M1	0.481388	0.168417	0.269214
RGS12_S850_M1	-1.04976	1.4349e-05	0.000153297
RHOBTB3_S215_M1	0.300424	0.102211	0.184428
RIC1_S1017_M1	0.122555	0.471855	0.590813
RIPOR1_S351_M1	-0.0104518	0.97612	0.98474
RIPOR2_S21_M1	0.370939	0.13039	0.222917
RLIM_S230_M1	-0.525983	0.345221	0.463681
RNF20_S138_M1	0.30345	0.20312	0.311927
RNF34_S254_M1	-3.44622	1.94483e-08	9.62693e-07
ROBO1_T942_M1	3.3496	4.26321e-08	1.6233e-06
RPGR_S518_M1	0.00254247	0.991992	0.994
RPLP2_S74_M2	0.864936	0.000813486	0.00400009
RPLP2_S79_M2	0.864936	0.000813486	0.00400009
RPRD1B_S134_M1	-0.815014	0.0241522	0.0597768
RPRD2_S1099_M1	1.10867	0.000452	0.00247683
RPRD2_S593_M1	0.261136	0.177801	0.280292
RPRD2_S610_M2	1.18763	0.000133727	0.000950167
RPRD2_S614_M1	0.0288688	0.860746	0.905888
RPRD2_S614_M2	1.18763	0.000133727	0.000950167
RPRD2_Y592_M1	0.185901	0.400401	0.520206
RPS3_T221_M1	1.10609	0.000329429	0.00190351
RPS6KA1_S363_M1	0.42921	0.254408	0.368346
RPS6KA1_S380_M1	-1.18513	0.00380423	0.0138124
RPS6KA3_S386_M1	-0.370554	0.0394935	0.0859938
RPS6KA3_S715_M1	-0.522547	0.0150026	0.0402145
RPTOR_S722_M1	0.116595	0.532174	0.649366
RPTOR_S863_M1	-0.316628	0.0959457	0.175251
RPTOR_S877_M1	0.374984	0.0561019	0.113813
RRAS_S201_M1	0.613814	0.0243856	0.0602539
RRM2_S20_M1	-1.43536	1.20787e-05	0.000135885
RSF1_S397_M1	0.221918	0.362744	0.48053
RSF1_S604_M1	-0.328106	0.0686604	0.134336
RSRC2_S30_M1	-0.174171	0.538737	0.656295
RTN1_S352_M1	0.012523	0.960001	0.976481
RTN1_S487_M1	-0.301157	0.325773	0.443422
RTN1_S48_M1	-1.17405	0.00102064	0.00478123
RTN1_S71_M1	-0.283879	0.156361	0.254881
RTN3_S229_M1	-0.214946	0.248416	0.362019
RTN3_S30_M1	1.15269	0.00118746	0.00544252
RTN4_S107_M1	-0.978778	0.0299666	0.0700793
RTN4_S11_M3	0.381408	0.312548	0.43095
RTN4_S15_M1	-0.155819	0.761924	0.831953
RTN4_S15_M2	-0.172934	0.401879	0.520759
RTN4_S15_M3	0.381408	0.312548	0.43095
RTN4_S181_M1	-0.530969	0.142768	0.240103
RTN4_S7_M2	-0.185145	0.361211	0.480213
RTN4_S7_M3	0.381408	0.312548	0.43095
RUBCN_S388_M1	-0.267827	0.157407	0.255464
RXRA_S21_M1	-1.36543	2.77221e-06	4.15392e-05
SAMD4B_S271_M1	-0.604818	0.00781902	0.0242406
SAMHD1_T592_M1	-0.788741	0.0577065	0.116432
SBF1_T1138_M1	0.711106	0.0601345	0.120188
SCAF4_S154_M1	0.251548	0.317533	0.435398
SCAF8_S617_M1	-0.119876	0.60397	0.711257
SCAMP2_S319_M1	-0.0438383	0.865633	0.907815
SCAP_S851_M1	0.284542	0.210157	0.320085
SCFD1_S303_M1	-0.987925	0.000301531	0.00176986
SCNM1_S183_M1	0.459572	0.129619	0.222525
SCRIB_S1220_M1	-0.198604	0.468016	0.586996
SCRIB_S1276_M1	-1.84703	2.32311e-07	6.19425e-06
SCRIB_S1348_M1	-0.102269	0.770582	0.837712
SCRIB_S1378_M1	-0.924535	0.00252047	0.00984972
SCRIB_S1475_M1	-1.13064	2.34702e-05	0.000227799
SCRIB_S1566_M1	0.225471	0.5025	0.619264
SCRIB_S835_M1	-0.529606	0.12203	0.21271
SCRIB_S853_M1	-0.591456	0.0267751	0.0646406
SDE2_S278_M1	0.62038	0.00649656	0.0208818
SEC16A_S1069_M1	0.413817	0.0353204	0.0785191
SEC16A_S1964_M1	-1.15084	4.66134e-05	0.000399897
SEC16A_S2083_M1	-1.20324	0.000188407	0.00120906
SEC16A_S2271_M1	-0.117134	0.548659	0.665652
SEC22B_S137_M1	-0.173993	0.32371	0.441422
SEC31A_S1163_M1	0.644636	0.00804866	0.0247972
SEC31A_S799_M1	-0.465375	0.0859629	0.160169
SEC31A_S799_M2	0.41841	0.634783	0.735872
SEC31A_Y804_M2	0.417657	0.635459	0.736082
SEC61B_S17_M1	-0.530866	0.0234027	0.0582128
SELENON_S13_M1	-0.138082	0.345297	0.463681
SEPT9_S30_M1	2.6616	3.66781e-06	4.86312e-05
SETDB1_S1066_M1	-1.88673	2.19153e-05	0.000215525
SF3B2_S309_M1	-0.950254	0.0180978	0.0470671
SGO1_S256_M1	-0.798243	0.00127248	0.0057277
SGPP1_S112_M1	0.476548	0.0315933	0.0728509
SGTA_S305_M1	-0.994336	0.0461672	0.0976615
SH3BP1_S262_M1	-2.04137	5.59675e-07	1.18731e-05
SH3BP1_S544_M1	-0.630597	0.137034	0.2323
SH3BP4_S131_M1	0.393551	0.115295	0.203825
SH3BP4_S246_M1	-0.162448	0.36079	0.480213
SH3GL3_S265_M1	-0.592151	0.011673	0.0332078
SH3KBP1_S230_M1	0.458375	0.0150601	0.0402959
SH3PXD2A_S1038_M1	-0.13165	0.361143	0.480213
SH3PXD2B_S720_M1	0.807607	0.0200666	0.0512008
SIPA1_S55_M1	0.440318	0.0453416	0.0963266
SIPA1L1_S1585_M1	0.784459	0.029114	0.0687351
SIRT1_S14_M1	-0.449434	0.0993335	0.180772
SIRT1_S14_M2	0.25448	0.226008	0.337946
SIRT1_S16_M2	0.25448	0.226008	0.337946
SIRT1_S47_M1	-0.150837	0.607331	0.714648
SKA3_S155_M1	0.859571	0.0050291	0.0170897
SKIV2L_S256_M1	0.976571	0.000147751	0.00101541
SLC12A2_S77_M1	0.116062	0.612365	0.718957
SLC16A1_S467_M1	-0.136227	0.599895	0.708143
SLC30A5_S26_M1	-0.156728	0.302649	0.421608
SLC35B2_S427_M1	2.10815	3.11756e-06	4.32744e-05
SLC4A1AP_S82_M1	-1.61769	4.68566e-05	0.000399897
SLC7A11_S26_M1	-0.361426	0.128768	0.221714
SLC9A3R1_S269_M2	-0.191671	0.279183	0.397114
SLC9A3R1_S280_M1	-0.318411	0.079256	0.150313
SLC9A3R1_S280_M2	-0.191671	0.279183	0.397114
SLC9A3R1_S290_M1	-2.11636	4.46535e-07	1.05255e-05
SLTM_S289_M1	1.22924	0.00273602	0.0105807
SMAP2_S240_M1	-0.824051	0.04004	0.0870561
SMARCAD1_S79_M1	0.794348	0.000613142	0.00318397
SMARCC1_S310_M1	0.426282	0.236784	0.349255
SMARCC2_S283_M1	0.667578	0.0178606	0.0466132
SMCR8_S417_M1	-0.214615	0.207597	0.317272
SNAPC4_S1224_M1	-0.266263	0.227346	0.337946
SNAPIN_S133_M1	-1.61201	3.27391e-05	0.000291123
SNAPIN_T14_M1	-0.116437	0.7649	0.83459
SNIP1_S35_M1	1.02634	0.144776	0.242654
SNIP1_S52_M1	0.176467	0.754859	0.826671
SNRNP70_S226_M1	-1.15793	0.0025802	0.0100567
SNTB1_S389_M1	0.138551	0.813526	0.870065
SNTB2_S110_M1	-0.11811	0.586596	0.695806
SNTB2_S95_M1	-0.0578978	0.78434	0.848321
SNW1_S224_M1	-0.0197868	0.961886	0.977687
SNX1_S72_M1	-2.51592	2.35866e-08	1.1106e-06
SNX13_S771_M1	-0.418841	0.174131	0.276857
SNX16_S29_M1	-0.204843	0.317974	0.435601
SNX2_S119_M1	-0.337521	0.0668151	0.131592
SNX30_S40_M1	0.00412221	0.989014	0.992356
SNX33_Y85_M1	1.06066	0.00440251	0.0153829
SON_S1697_M1	1.4535	0.00314632	0.0118888
SON_S2029_M2	0.0174152	0.98142	0.988009
SON_S2031_M2	0.0174152	0.98142	0.988009
SOX9_T236_M1	0.457148	0.102717	0.185114
SPAG1_S418_M1	0.537171	0.0590062	0.118571
SPAG1_S423_M1	1.17667	0.000830775	0.00407162
SPANXD_S47_M1	-0.477618	0.0377016	0.0826985
SPANXD_S63_M1	0.549087	0.0311564	0.0721798
SPECC1L_S981_M1	1.18068	0.000492994	0.00266421
SPINDOC_S308_M1	-0.268636	0.153663	0.252421
SPTBN1_S2138_M1	0.224785	0.43398	0.55332
SQSTM1_S272_M1	0.0931262	0.541508	0.65913
SRC_S17_M1	0.103046	0.76843	0.836597
SRP72_S621_M1	0.1122	0.680068	0.770916
SRRM1_S260_M1	-0.419457	0.0752938	0.144459
SRRM1_S738_M1	0.889947	0.0108019	0.0312688
SRRM1_T220_M1	-0.289671	0.258147	0.372544
SRRM2_S1103_M2	0.181129	0.644441	0.743586
SRRM2_S1124_M1	-1.05216	0.000424887	0.00236314
SRRM2_S1179_M1	0.461448	0.4594	0.577165
SRRM2_S1320_M1	0.062386	0.722609	0.803199
SRRM2_S2272_M1	-0.312844	0.361653	0.480371
SRRM2_S2398_M1	0.692092	0.0053561	0.017914
SRRM2_S2407_M2	0.557889	0.150511	0.249452
SRRM2_S2449_M1	0.229623	0.342893	0.462485
SRRM2_S2581_M1	0.885412	7.76939e-05	0.000620298
SRRM2_S2692_M1	1.52963	0.000157427	0.00105783
SRRM2_S988_M2	0.36622	0.0427812	0.0923403
SRRM2_T1003_M1	0.101179	0.63606	0.736203
SRRM2_T1043_M1	-0.0955258	0.574535	0.686391
SRRM2_T1106_M2	-0.400548	0.176877	0.279725
SRRM2_T2409_M1	0.548427	0.00475209	0.0163237
SRRM2_T2409_M2	0.557889	0.150511	0.249452
SRRM2_T983_M2	0.280183	0.0978291	0.178253
SRRT_S136_M1	-0.55301	0.0533047	0.109701
SRRT_S67_M1	-0.476344	0.175928	0.278819
SRRT_S67_M2	-0.253863	0.434086	0.55332
SRRT_S74_M2	-0.253863	0.434086	0.55332
SRRT_T544_M1	-0.119173	0.778678	0.844042
SRSF1_S199_M1	0.249887	0.511942	0.628292
SRSF1_S199_M2	0.399019	0.297137	0.415879
SRSF1_S201_M2	0.399019	0.297137	0.415879
SRSF11_S207_M1	-3.95695	7.50929e-10	1.15094e-07
SRSF11_S209_M1	-1.82663	1.10677e-05	0.000126427
SRSF2_T25_M1	-4.42517	1.7566e-09	1.98383e-07
SRSF6_S118_M1	-0.474779	0.0422222	0.0912663
SRSF6_S303_M1	0.0626972	0.810905	0.869454
SRSF9_S211_M1	-0.147967	0.572078	0.685661
STAMBPL1_S242_M1	-2.88033	2.82169e-05	0.000260261
STARD3NL_S193_M1	-0.21781	0.245464	0.358773
STK11IP_S387_M1	-0.105743	0.750107	0.824436
STK11IP_S761_M1	-0.0743637	0.652165	0.74764
STK26_S4_M1	0.017045	0.968012	0.97969
STK26_T172_M1	0.316357	0.0359619	0.0797067
STMN1_S16_M1	0.671103	0.023827	0.0591692
STMN1_S16_M2	-0.100388	0.871721	0.911207
STMN1_S25_M1	-0.733155	0.00295652	0.0112865
STMN1_S25_M2	-0.100388	0.871721	0.911207
STMN1_S38_M1	0.440822	0.0212736	0.0535447
STRIP1_S335_M1	-0.0552538	0.710143	0.793079
STRIP2_Y322_M1	0.434752	0.0141804	0.0387093
STRN3_S229_M1	0.629231	0.0381921	0.0836509
STX10_S134_M1	-0.272307	0.221309	0.332636
STXBP5_S759_M1	0.17063	0.388675	0.507636
SUPT5H_S666_M1	-0.481166	0.0272608	0.0652941
SVIL_S245_M1	0.554493	0.010204	0.0300059
SYAP1_T248_M1	0.208461	0.451739	0.571355
SYMPK_S195_M2	-0.813032	0.00174261	0.00727265
SYMPK_S494_M1	0.461265	0.00751799	0.0234542
SYMPK_T193_M2	-0.813032	0.00174261	0.00727265
SYNJ1_S1565_M1	0.671712	0.00523722	0.0175559
SYNJ2_S1124_M1	0.0393832	0.881248	0.919644
SYNPO_S520_M1	-0.389398	0.26949	0.385914
SYNPO_S833_M1	-0.284596	0.3249	0.442639
SYNRG_S580_M1	1.59349	1.70537e-06	2.87781e-05
SZRD1_S39_M1	-0.133465	0.368677	0.487954
TAB2_S372_M1	0.574545	0.037068	0.0816707
TAB2_S582_M1	-0.392324	0.0859013	0.160169
TACC2_S2317_M2	-0.648664	0.132893	0.226835
TACC2_S2321_M2	-0.657694	0.138198	0.233741
TAF12_S51_M1	0.0137085	0.950561	0.972403
TAF15_Y83_M1	-0.852716	0.196809	0.303805
TAGLN2_S163_M1	0.805403	0.0240754	0.059686
TANC2_S1545_M1	0.108055	0.693965	0.781896
TANC2_S1579_M1	-0.907835	0.000291226	0.00172988
TBC1D10A_S407_M1	-1.45937	2.54937e-05	0.000237545
TBC1D10B_S141_M1	-0.0777097	0.678899	0.77018
TBC1D10B_S678_M1	0.0747855	0.698312	0.783654
TBC1D10B_S687_M1	-0.990889	0.00854969	0.025858
TBC1D22A_S132_M1	-0.864342	0.000718369	0.00360398
TBC1D5_S43_M1	-0.234095	0.17748	0.280083
TBC1D5_S541_M1	-0.631694	0.00509587	0.0171986
TBC1D5_S554_M1	0.30336	0.207669	0.317272
TBC1D9B_S411_M1	-0.257661	0.257236	0.371591
TBC1D9B_S435_M1	0.135695	0.428926	0.548626
TCEA1_S100_M1	0.521539	0.0350934	0.0782487
TCF12_S386_M1	0.416468	0.0673938	0.132381
TCF12_S98_M1	-1.86134	3.3278e-06	4.53375e-05
TCF20_S574_M2	1.68268	3.01923e-06	4.28271e-05
TCF20_S583_M2	1.68268	3.01923e-06	4.28271e-05
TCF3_S379_M1	0.046641	0.846737	0.896225
TCOF1_S1111_M1	2.33434	8.57064e-08	2.82831e-06
TCOF1_S1378_M1	0.815838	0.00456898	0.0158527
TCOF1_S156_M1	0.940601	0.000680442	0.00346047
TCOF1_S375_M2	0.491275	0.034987	0.0782487
TCOF1_S381_M1	1.23265	0.00102806	0.00480084
TCOF1_S381_M2	0.491275	0.034987	0.0782487
TCOF1_S583_M1	0.605294	0.019269	0.0493353
TEAD3_S148_M1	-0.507459	0.311676	0.43095
TEPSIN_S333_M1	-2.63481	1.32869e-07	3.94622e-06
TERF2_S365_M1	-0.833503	0.00165467	0.00702052
TERF2IP_S203_M1	0.0791501	0.703963	0.788375
TEX2_S149_M1	-0.370832	0.0587242	0.118165
TEX2_S165_M1	0.889083	9.14163e-05	0.00069617
TEX2_S170_M1	0.101561	0.820006	0.875752
TEX2_S196_M1	-0.598481	0.0102411	0.0300555
TEX2_S222_M1	-1.91213	3.57869e-07	8.85725e-06
TEX2_S266_M1	0.180764	0.326855	0.44408
TEX2_S270_M1	0.102832	0.581448	0.692977
TEX2_S295_M1	0.0142427	0.926849	0.955813
TEX2_S593_M1	0.798936	0.00390879	0.0140887
TEX2_S732_M1	-1.95479	1.38149e-06	2.50185e-05
TFDP1_S23_M1	-0.916397	0.026974	0.0647114
TGFB1I1_S137_M1	0.248566	0.247871	0.361579
TGFB1I1_S137_M2	-0.397271	0.259724	0.37399
TGFB1I1_S141_M2	-0.439734	0.206875	0.316711
TGFB1I1_S143_M1	-0.738938	0.00680673	0.0217005
TGFB1I1_S194_M1	-0.370502	0.120061	0.210867
TGFB1I1_T33_M1	-0.117322	0.727563	0.806894
THRAP3_S243_M1	-0.0369825	0.850376	0.898156
THRAP3_S248_M2	0.212911	0.425876	0.545665
THRAP3_S253_M2	0.212911	0.425876	0.545665
THRAP3_S682_M1	-0.695393	0.0284864	0.0674677
TIAM1_S231_M1	0.55888	0.067373	0.132381
TIMELESS_S1149_M1	1.75068	4.56867e-07	1.06008e-05
TJAP1_S300_M1	0.402868	0.217883	0.327818
TJAP1_S545_M1	0.199253	0.442701	0.562371
TJP1_S617_M1	0.784993	0.000980598	0.00465236
TJP1_S622_M1	-0.0534753	0.862062	0.906031
TJP2_S1095_M1	-0.422876	0.0949732	0.17397
TJP2_S1115_M1	0.396646	0.28453	0.401704
TJP2_S259_M1	0.730246	0.00434431	0.0152153
TJP2_Y1247_M1	0.680944	0.00743097	0.0232316
TLE3_S203_M1	-0.107582	0.614824	0.72118
TLE3_S286_M1	-0.202157	0.273355	0.391072
TMCC1_S382_M1	0.188762	0.514094	0.629892
TMEM230_S24_M1	0.869871	0.0203279	0.0516901
TMEM40_S137_M1	0.00304069	0.987737	0.992011
TMF1_S344_M1	-0.458409	0.0530413	0.109672
TMPO_T160_M1	-0.135752	0.488532	0.606073
TMX1_S270_M1	-0.38736	0.101363	0.18312
TMX2_S288_M1	-0.0995187	0.603182	0.710893
TNIK_S707_M1	0.390441	0.172878	0.275455
TNK2_Y827_M1	-0.0690971	0.695811	0.782043
TNKS1BP1_S1024_M1	0.0430486	0.813818	0.870065
TNKS1BP1_S1666_M1	0.165138	0.354983	0.475337
TNKS1BP1_S429_M1	0.490453	0.0293579	0.0690911
TNKS1BP1_S672_M1	0.374709	0.030094	0.0702667
TNKS1BP1_T131_M1	0.430931	0.0413838	0.0895845
TNS1_S1177_M1	-0.339181	0.163849	0.263328
TNS1_S1269_M1	-2.39795	2.72941e-08	1.19211e-06
TNS1_S1297_M1	-1.02075	0.00137935	0.00613275
TNS1_S1413_M1	-0.400985	0.178395	0.28093
TNS1_S733_M1	0.0431776	0.820907	0.875752
TNS1_S963_M1	-0.0627648	0.847895	0.896812
TNS3_S776_M1	-0.430481	0.0265712	0.0644471
TOE1_S5_M1	0.272143	0.186249	0.290487
TOM1_S160_M1	0.426631	0.0616227	0.122339
TOM1_S462_M1	0.722444	0.0111088	0.0319701
TOM1_S464_M1	1.20574	7.48531e-05	0.000607415
TOMM22_S15_M1	2.25286	7.05571e-05	0.000575699
TOR1AIP1_S143_M1	0.00248467	0.988003	0.992011
TP53BP1_S1114_M1	-1.08228	0.00330121	0.0123795
TP53BP1_S265_M1	-0.747615	0.0350521	0.0782487
TP53BP1_S366_M1	-0.665995	0.0718208	0.139498
TP53BP1_S380_M1	-0.132498	0.63339	0.735044
TPD52_S171_M1	-1.56222	0.000433804	0.00240372
TPD52_S176_M1	1.49521	9.76504e-05	0.000728698
TPD52L2_S12_M1	-0.712233	0.17519	0.278242
TPD52L2_S12_M2	-1.26617	0.000962583	0.00458152
TPD52L2_S166_M1	2.08584	2.36245e-06	3.69533e-05
TPD52L2_S21_M1	-2.7155	1.68559e-08	8.63138e-07
TPD52L2_S3_M2	-1.26617	0.000962583	0.00458152
TPD52L2_S96_M1	-0.614302	0.229115	0.339557
TPI1_S58_M1	-0.455494	0.0492522	0.103304
TPR_S1185_M1	-1.03457	0.000655424	0.00335622
TPR_S2034_M1	0.0229688	0.955569	0.973264
TPR_S2155_M1	-0.611755	0.112087	0.199102
TPX2_S738_M1	-0.708208	0.00697918	0.0221455
TRA2A_Y208_M1	0.742588	0.200703	0.308535
TRA2B_T201_M1	-0.302286	0.152499	0.251343
TRAFD1_S415_M1	0.215278	0.215992	0.326321
TRAPPC12_S182_M1	-2.98503	4.89278e-08	1.81644e-06
TRAPPC12_S184_M1	-0.357433	0.078358	0.148991
TRIM24_S811_M1	1.6298	6.90684e-05	0.000566666
TRIM28_S14_M2	-1.0119	0.000276994	0.00165195
TRIM28_S19_M1	-1.1893	0.000139347	0.000976085
TRIM28_S19_M2	-1.10233	0.000137823	0.000974603
TRIM28_S473_M1	0.807227	0.00356352	0.0132296
TRIM28_S489_M1	0.188708	0.394391	0.512847
TRIM28_S4_M2	-1.37224	2.38932e-05	0.000230399
TRIM28_T541_M1	-0.126188	0.802224	0.862638
TRIO_S2455_M1	-0.194342	0.434018	0.55332
TRIP10_S296_M1	0.567749	0.0265013	0.0644367
TRIP10_S351_M1	-1.65558	4.15209e-07	9.94492e-06
TRIP11_S1842_M1	-0.707612	0.00108122	0.00503325
TRIP11_S1891_M1	-0.930539	0.0063904	0.0205851
TRIP12_S310_M2	2.10806	0.000493373	0.00266421
TRIP12_S312_M1	0.263978	0.407879	0.526696
TRIP12_S312_M2	2.10806	0.000493373	0.00266421
TRMT1L_S66_M1	-0.837491	0.0591183	0.118636
TRRAP_S2077_M1	0.717223	0.0352339	0.0784442
TSSC4_S132_M1	0.0605448	0.76944	0.837083
TTK_S436_M1	-0.113252	0.563142	0.677688
TTYH3_S522_M1	-4.68612	2.52871e-10	1.09591e-07
TUBA1B_S48_M1	-0.0922875	0.696202	0.782043
TUT1_S6_M1	-0.92433	0.00287611	0.0110648
TXLNA_S515_M1	0.551417	0.0575982	0.116372
U2AF2_S79_M1	0.107244	0.840363	0.89266
UBAP1_S146_M1	0.630377	0.00485805	0.0165844
UBAP2L_S454_M1	-0.656871	0.0562443	0.113946
UBAP2L_S471_M1	-3.15412	4.28822e-09	3.9478e-07
UBAP2L_S609_M1	-0.121079	0.582872	0.694118
UBE2J1_S266_M1	-0.133461	0.525859	0.643246
UBE2O_S839_M1	0.700748	0.00144857	0.00636427
UBE4B_S88_M1	-1.27089	9.73609e-05	0.000728698
UBQLN4_S114_M1	-1.45369	2.86453e-06	4.2117e-05
UBR5_S1549_M1	-1.90716	0.0112859	0.0324168
UBR5_Y1746_M1	-1.29471	0.000500389	0.00269231
UBXN7_S280_M1	1.57631	1.04269e-05	0.000120031
UFD1_S247_M1	-1.58795	2.296e-06	3.69533e-05
UFD1_S299_M1	-0.325456	0.139798	0.236178
UHRF1BP1_S1103_M1	-0.0907217	0.630067	0.732693
UHRF1BP1_S755_M1	0.276433	0.216877	0.326771
UHRF1BP1L_S414_M2	0.53002	0.458618	0.577165
UHRF1BP1L_S418_M2	0.53002	0.458618	0.577165
UPF1_S1107_M1	0.0424705	0.844293	0.894914
USP10_S365_M1	0.384154	0.36914	0.488133
USP10_S370_M1	1.24746	0.00405553	0.014547
USP14_S143_M1	0.988062	0.00134919	0.00601665
USP15_S229_M1	0.32619	0.0710409	0.138264
USP34_S1690_M1	2.23144	0.25628	0.370571
USP6NL_S716_M1	-0.782388	0.00824191	0.0251319
VAPB_S158_M1	-0.818837	0.000170248	0.00112347
VAT1_S44_M1	-0.743409	0.0163728	0.0434949
VCP_S702_M1	-0.185481	0.569898	0.683601
VGLL4_S149_M1	-0.158118	0.461367	0.579146
VIM_S56_M1	-1.03436	0.0211011	0.0534729
VIPAS39_S121_M1	0.146704	0.389062	0.507695
VIRMA_S173_M1	0.449692	0.105641	0.188783
VPS13C_S737_M1	0.0936725	0.599395	0.708116
VPS13D_S1038_M1	-2.70872	9.65861e-09	6.63528e-07
VPS13D_S1042_M1	-0.457642	0.0342134	0.0775373
VPS13D_S1138_M1	0.496301	0.362344	0.480442
VPS13D_S2079_M1	0.254468	0.167377	0.26784
WAC_T293_M1	2.35905	7.57997e-06	9.38021e-05
WAPL_S221_M1	0.53813	0.0349536	0.0782487
WAPL_S221_M2	0.850935	0.0611122	0.121651
WAPL_S226_M2	0.714347	0.0850188	0.158809
WASHC2A_S288_M1	-0.870288	0.000866081	0.00418935
WASHC2A_S333_M1	0.783284	0.00100752	0.00474974
WASHC2A_S498_M1	-0.722113	0.0074046	0.0231979
WDR20_S434_M1	0.539726	0.105148	0.188354
WDR44_S262_M1	0.261528	0.176707	0.279725
WDR44_S344_M1	-0.501022	0.0559613	0.113813
WDR44_S50_M1	0.203019	0.372418	0.491591
WDR44_S561_M1	-0.52909	0.0323142	0.0738256
WDR44_S96_M1	-0.716584	0.00454201	0.015796
WDR62_S1348_M1	0.704918	0.0491003	0.103131
WDR7_S1456_M1	1.62219	0.000125045	0.000897062
WDR7_S935_M1	-0.430044	0.0600327	0.120146
WDR77_T5_M1	-0.398521	0.498273	0.616099
WIPI2_S413_M1	-0.43484	0.0327975	0.0746999
WRNIP1_S75_M1	0.486522	0.0342522	0.0775373
XRCC1_S447_M2	0.921248	0.00553412	0.0183852
XRCC1_T453_M2	0.921248	0.00553412	0.0183852
XRN2_S445_M1	-2.55647	9.23714e-07	1.82895e-05
XRN2_S448_M1	-0.496289	0.164627	0.264293
XRRA1_S745_M2	-0.416623	0.227161	0.337946
XRRA1_S747_M2	-0.416623	0.227161	0.337946
YAP1_S138_M1	-0.52314	0.00922967	0.0275776
YAP1_S367_M1	-0.268884	0.29793	0.416597
YBX1_S165_M1	1.83231	0.00114964	0.00530191
YBX1_S174_M1	0.948402	0.0146587	0.0398019
YBX1_S209_M1	0.787873	0.0016242	0.00693084
YBX3_S34_M1	-0.0618233	0.867989	0.909642
YRDC_S37_M1	-0.327565	0.0721492	0.139689
YRDC_S60_M1	0.0280469	0.851221	0.89841
YTHDC1_S308_M1	0.958647	0.0012461	0.00565889
ZBTB21_S411_M1	-0.245262	0.17716	0.279875
ZC3H13_S877_M1	0.0086928	0.96638	0.979357
ZC3H18_S532_M1	-0.96632	0.000647781	0.00332856
ZC3H18_S534_M1	-0.351648	0.0597121	0.119666
ZC3H4_S1110_M1	-0.622302	0.0201914	0.0514308
ZC3H4_S1114_M1	-0.344336	0.0676271	0.132663
ZC3H4_S1275_M1	-0.334462	0.135539	0.230292
ZC3H4_S907_M1	-2.34255	1.78378e-06	2.94324e-05
ZC3HAV1_S257_M1	0.839062	0.0497148	0.103835
ZC3HAV1_S378_M1	-1.12422	9.85181e-06	0.000115418
ZC3HC1_S321_M1	0.214187	0.314391	0.43309
ZC3HC1_S335_M1	0.643629	0.00865957	0.0261371
ZC3HC1_S344_M1	-0.647252	0.00242891	0.0095929
ZC3HC1_S395_M1	-0.304681	0.183422	0.287056
ZCCHC8_S658_M1	-1.74347	2.06543e-05	0.00020865
ZDHHC5_S380_M1	0.378442	0.130248	0.222917
ZDHHC5_S529_M1	-2.58131	4.91442e-06	6.2913e-05
ZDHHC5_S554_M1	-0.996923	0.0228512	0.0571281
ZEB1_S646_M1	-0.125306	0.550486	0.666779
ZEB1_S679_M1	0.107656	0.686397	0.776313
ZFP36_S93_M1	3.74628	2.77405e-09	2.74631e-07
ZFP36L2_S490_M1	-0.399034	0.0182346	0.0471806
ZFP91-CNTF_S83_M1	0.564854	0.200632	0.308535
ZFYVE16_S946_M1	1.50272	0.0627797	0.124138
ZNF148_S412_M1	0.21401	0.409958	0.528697
ZNF280D_S91_M1	-0.520331	0.028722	0.0679174
ZNF281_S651_M1	1.57507	0.000294192	0.00174054
ZNF316_S10_M1	-1.29426	0.000557066	0.00293768
ZNF316_S112_M1	0.0602584	0.846651	0.896225
ZNF318_S2101_M1	0.65893	0.00295306	0.0112865
ZNF579_S483_M1	0.837165	0.0168959	0.0446447
ZNF608_S964_M1	0.704431	0.00113985	0.00527312
ZNF609_S467_M1	0.102324	0.688327	0.777018
ZNHIT6_S25_M1	-0.693239	0.069478	0.135578
ZNRF2_S135_M1	0.37809	0.0912169	0.168689
ZNRF2_S19_M1	-2.41125	1.08089e-06	2.0318e-05
ZNRF2_S82_M1	-0.0412459	0.871936	0.911207
ZYX_S281_M1	-0.613	0.0181477	0.0471142
ZYX_S344_M1	1.12407	0.00200125	0.00816445

## Sheet: X1hSORB3hvsCFR4
	1hSORB3hREL_FR4_vs_CTRL_FR4_logFC	1hSORB3hREL_FR4_vs_CTRL_FR4_pval	BH_pvalue
AAK1_S637_M1	-0.307967	0.349453	0.519852
ABCC4_S655_M1	-0.69852	0.0151715	0.0579216
ABCC4_S668_M1	0.778693	0.0135164	0.0532578
ABCC4_T646_M1	-0.247604	0.417436	0.581613
ABCC5_S509_M1	-0.155771	0.524956	0.678642
ABCF1_S109_M1	0.253894	0.135998	0.278698
ABHD16A_T32_M1	-0.42628	0.210021	0.374216
ABI1_S183_M1	0.787001	0.199822	0.358407
ABI1_T178_M1	-4.75724	3.04793e-09	8.23854e-07
ABI1_Y213_M1	-0.267093	0.184393	0.336539
ABI2_S183_M1	-1.14333	0.09552	0.219737
ABI2_Y213_M1	-0.182576	0.384884	0.551384
ABL2_S602_M1	1.12113	0.000441981	0.00402247
ABL2_S936_M1	0.181207	0.44205	0.604076
ABLIM1_S431_M1	-0.0366747	0.894865	0.939351
ABLIM1_S452_M1	0.303148	0.404466	0.569412
ABLIM1_S458_M1	-0.737858	0.0163138	0.0612449
ABLIM1_S655_M1	-0.155021	0.462194	0.623409
ABLIM1_S706_M1	-0.133559	0.703612	0.807585
ABRAXAS1_S406_M1	0.32465	0.106568	0.236692
ACACA_S80_M1	-0.0812854	0.748152	0.840515
ACBD5_S441_M1	1.54021	0.000761934	0.00601369
ACIN1_S1004_M1	0.294867	0.441834	0.604076
ACIN1_S410_M1	1.34294	9.93495e-05	0.00124325
ACIN1_S478_M1	0.610816	0.0704347	0.179322
ACIN1_S490_M1	-0.727621	0.0632731	0.166369
ACIN1_S710_M1	-0.477028	0.534177	0.684952
ACIN1_S987_M1	-0.0125529	0.966414	0.983549
ACKR3_S350_M1	-0.578756	0.0446665	0.129961
ACLY_S481_M1	-0.0169423	0.966447	0.983549
ACO2_S559_M1	-0.142633	0.549836	0.697317
ACVR2A_S184_M1	-0.867672	0.0382459	0.115766
ADAM17_S791_M1	0.871666	0.00125811	0.00899645
ADAM19_S802_M1	-3.053	0.00325961	0.0183378
ADAM9_S758_M1	-0.322784	0.504981	0.659217
ADAM9_S758_M2	-0.560536	0.302474	0.474514
ADAM9_T761_M1	-0.554477	0.06539	0.170399
ADAM9_T761_M2	-0.57595	0.293747	0.465143
ADAR_S825_M1	0.201874	0.454719	0.617641
ADAR_T601_M1	0.321866	0.456744	0.619768
ADCY6_S54_M1	0.652407	0.00370576	0.0204104
ADCY9_S610_M1	0.256201	0.28261	0.454699
ADD1_S358_M1	1.07803	0.00199064	0.0127203
ADD2_S592_M1	0.0879976	0.805425	0.881046
ADD3_S681_M1	-0.394722	0.221695	0.385613
ADGRL1_S1447_M1	-0.709466	0.0158749	0.05993
ADGRL2_S1275_M1	-0.782595	0.0123949	0.0501548
ADGRL2_S1430_M1	0.0465713	0.814312	0.88532
ADRM1_T217_M1	-0.846709	0.0123626	0.0500992
AFAP1_S668_M1	-0.234137	0.460466	0.622942
AFDN_S1083_M1	0.0227215	0.907176	0.94639
AFDN_S1182_M1	-0.291583	0.230223	0.396113
AFDN_S1501_M1	-0.260066	0.275903	0.448717
AFDN_S1698_M1	-0.540607	0.0486882	0.139263
AFDN_S1779_M1	-0.0556798	0.773017	0.858096
AFDN_S424_M1	1.04819	8.55693e-05	0.00113316
AFDN_Y1230_M1	0.140725	0.518066	0.67259
AFF4_S1043_M1	-0.453649	0.165985	0.314934
AFF4_S1058_M1	-0.187567	0.589896	0.727745
AFF4_S1062_M1	-0.0962698	0.75522	0.84414
AFF4_S180_M1	-0.425633	0.133979	0.27703
AFF4_S487_M1	0.13145	0.65498	0.773055
AFF4_S814_M1	0.416996	0.0610739	0.163125
AGAP1_S605_M1	-1.16224	0.000405549	0.00381951
AGFG1_S362_M1	-0.536752	0.0481333	0.137969
AGPS_S65_M1	0.682254	0.0772195	0.189749
AGTRAP_S138_M1	2.49712	5.37328e-06	0.000129207
AGTRAP_Y133_M1	1.22	0.00633373	0.030141
AHCTF1_S1283_M1	1.36813	7.10206e-05	0.000988988
AHNAK_S1030_M1	-0.402937	0.239157	0.406057
AHNAK_S1068_M1	0.0265967	0.952683	0.973942
AHNAK_S135_M1	-0.805137	0.0156924	0.0594071
AHNAK_S1452_M1	0.871397	0.367807	0.535947
AHNAK_S177_M1	-0.183149	0.615535	0.745236
AHNAK_S210_M1	-0.354389	0.180913	0.333122
AHNAK_S210_M2	-0.506606	0.218891	0.38315
AHNAK_S212_M2	-0.812585	0.147461	0.293295
AHNAK_S216_M1	0.832775	0.00980198	0.0425062
AHNAK_S216_M2	-0.722775	0.194074	0.35072
AHNAK_S3054_M1	-1.40575	0.00991978	0.0428136
AHNAK_S332_M1	-0.909075	0.0487394	0.139263
AHNAK_S3412_M1	-0.661481	0.00981275	0.0425062
AHNAK_S3426_M1	-2.35635	8.10837e-05	0.00109585
AHNAK_S5110_M1	-0.486692	0.070455	0.179322
AHNAK_S511_M1	-1.04905	0.00519085	0.0261199
AHNAK_S5289_M1	0.0733963	0.748766	0.840846
AHNAK_S5369_M1	-0.183689	0.724518	0.82181
AHNAK_S5400_M1	-0.442232	0.0821665	0.197243
AHNAK_S5448_M1	-0.262049	0.270055	0.442399
AHNAK_S5577_M1	0.35062	0.219793	0.384033
AHNAK_S570_M1	-0.558325	0.183206	0.335278
AHNAK_S5731_M1	-0.510525	0.0390915	0.117687
AHNAK_S5752_M1	0.209137	0.425967	0.588387
AHNAK_S5763_M1	-0.390253	0.354233	0.523858
AHNAK_S5830_M1	1.04647	0.00244758	0.0149679
AHNAK_S5841_M1	-0.229292	0.605629	0.737394
AHNAK_S93_M1	-0.656325	0.380555	0.547731
AHNAK_T3716_M1	0.0580615	0.863361	0.918042
AHNAK_T4100_M1	-0.248522	0.225497	0.389468
AHNAK_T490_M1	0.920459	0.00672029	0.031373
AHNAK_Y715_M1	-0.987076	0.0032647	0.0183378
AHNAK2_S278_M2	-0.394917	0.422898	0.586503
AHNAK2_S280_M1	-1.13119	0.0196147	0.0702231
AHNAK2_S280_M2	-0.394917	0.422898	0.586503
AHNAK2_S294_M1	-0.0195675	0.927039	0.958969
AHNAK2_S4419_M1	-0.351451	0.359465	0.528636
AHNAK2_S5175_M1	2.41842	8.86431e-05	0.00115193
AHNAK2_S593_M1	-2.31691	1.90902e-06	6.2651e-05
AHNAK2_S842_M1	2.87095	1.94698e-06	6.2651e-05
AKAP1_S107_M1	0.203136	0.361872	0.529671
AKAP1_S429_M1	0.323105	0.225236	0.389266
AKAP1_T533_M1	-0.0334685	0.935206	0.961695
AKAP11_S1242_M1	-0.854174	0.0101884	0.0433688
AKAP11_S18_M1	-0.313578	0.257747	0.429677
AKAP12_S283_M1	1.51365	0.000145937	0.00162332
AKAP12_S286_M1	0.221996	0.25626	0.427838
AKAP17A_S537_M1	0.774797	0.210495	0.374567
AKAP2_S152_M1	0.76882	0.0454995	0.131817
AKAP2_S778_M1	-4.355	5.67717e-07	2.60091e-05
AKAP5_S178_M1	0.0157645	0.945254	0.969648
ALG3_S13_M1	-0.0925761	0.800713	0.877667
ALPP_S114_M1	0.621843	0.120952	0.257024
AMFR_S523_M1	-0.60734	0.0855399	0.202998
AMFR_S542_M1	0.872423	0.00700318	0.032248
AMIGO1_S477_M1	-0.285137	0.348249	0.519657
ANAPC1_S688_M1	1.0012	0.00233982	0.0144726
ANKLE2_S268_M1	-1.33275	0.00056189	0.00483691
ANKLE2_S662_M1	-0.756487	0.00646383	0.0304496
ANKRD13D_S465_M2	-0.606784	0.236959	0.403084
ANKRD13D_T469_M2	-0.606784	0.236959	0.403084
ANKRD17_S19_M1	0.475902	0.0363877	0.111768
ANKRD17_S2401_M1	-1.80019	3.29115e-05	0.000520498
ANKRD27_T1023_M1	0.769764	0.185712	0.338318
ANLN_S182_M1	0.194169	0.307869	0.480428
ANLN_S485_M1	-0.174896	0.334976	0.50681
ANLN_S792_M1	1.11713	0.00513421	0.0259883
ANO5_S156_M1	-0.920634	0.175612	0.326898
ANO6_S909_M1	0.585373	0.00642821	0.0304496
ANTXR1_S563_M1	-0.517876	0.251562	0.421558
ANXA2_T3_M1	0.776475	0.0973514	0.222435
ANXA2_Y24_M1	-0.0632444	0.823194	0.890647
AP1AR_S175_M1	-0.937728	0.000743112	0.00596441
AP1M1_T154_M1	-0.305835	0.224018	0.388154
AP2A1_S655_M1	-0.088637	0.673937	0.787911
AP2M1_T156_M1	-0.252894	0.382573	0.55005
APBB2_S123_M1	-0.823327	0.005191	0.0261199
APBB2_S229_M1	-4.45054	1.17177e-07	7.7251e-06
APBB2_S334_M1	0.102838	0.859565	0.915653
APC_S2674_M1	-0.449147	0.0556689	0.154015
APC_Y2838_M1	0.184117	0.562543	0.706249
APMAP_T19_M1	0.368968	0.183019	0.335278
ARAF_S582_M1	0.314083	0.46921	0.629417
ARFGAP1_S361_M1	-1.16288	0.00319581	0.0181196
ARFGAP2_S146_M1	0.217087	0.421653	0.585677
ARFGEF2_S218_M2	1.69359	0.0711408	0.179882
ARFGEF2_S227_M1	-0.331684	0.571598	0.713639
ARFGEF2_S227_M2	1.72941	0.0767946	0.189011
ARFGEF2_S277_M1	0.326691	0.131181	0.273597
ARGLU1_S77_M1	0.0221216	0.961195	0.980789
ARHGAP1_S51_M1	3.2505	7.24059e-07	3.05802e-05
ARHGAP10_S591_M1	0.542022	0.022797	0.0788993
ARHGAP10_S645_M1	-0.0756764	0.753191	0.843711
ARHGAP17_S575_M1	-0.112023	0.593642	0.729702
ARHGAP17_S625_M1	-0.447823	0.0960168	0.22013
ARHGAP21_S861_M1	-0.999285	0.000254674	0.00262741
ARHGAP21_S923_M1	-0.94975	0.00279587	0.0165005
ARHGAP29_S1029_M1	-1.12664	0.000133978	0.00154762
ARHGAP29_S499_M1	0.788773	0.0205664	0.0727296
ARHGAP29_S913_M1	0.633835	0.0145876	0.0564903
ARHGAP29_S949_M1	0.219663	0.600561	0.733868
ARHGAP42_Y376_M1	0.519246	0.168944	0.318005
ARHGEF11_S255_M2	-1.33859	0.000466366	0.00417413
ARHGEF11_S271_M1	1.01875	0.000409771	0.00383747
ARHGEF11_T254_M2	-1.33859	0.000466366	0.00417413
ARHGEF17_S527_M1	0.167513	0.609491	0.740097
ARHGEF17_S735_M1	0.882017	0.000272792	0.00276163
ARHGEF17_S764_M1	0.574352	0.048918	0.139478
ARHGEF17_Y1335_M1	-0.154843	0.371318	0.539144
ARHGEF2_S696_M1	-0.223984	0.305756	0.477798
ARHGEF26_S222_M1	-0.0926268	0.769382	0.854986
ARHGEF40_S262_M1	-0.574845	0.0375283	0.114233
ARHGEF6_S488_M1	-1.02726	0.0050524	0.0256703
ARID1A_S1184_M1	0.575892	0.109059	0.240839
ARID1A_S363_M1	0.643728	0.0572539	0.157274
ARID1A_S696_M1	0.85851	0.0641244	0.167847
ARID1A_S702_M1	0.141622	0.726622	0.823505
ARID1A_S715_M1	0.390469	0.30498	0.477798
ARID4B_S675_M1	0.315679	0.114481	0.247435
ARL6IP6_S80_M1	-0.459892	0.558441	0.702731
ARMC10_S45_M1	0.236951	0.423939	0.587015
ARMCX2_S213_M1	2.91228	3.55338e-07	1.81222e-05
ARMCX3_S110_M1	1.29854	3.13371e-05	0.000504192
ARMCX3_S119_M1	0.461937	0.146887	0.292799
ARVCF_S203_M1	-0.00151959	0.994423	0.998516
ARVCF_S915_M1	-0.933427	0.0997721	0.225197
ARVCF_T642_M1	0.311159	0.127106	0.267994
ASAP1_S1027_M1	0.71672	0.0041174	0.0219081
ASAP1_S839_M2	-1.07048	0.0585667	0.159101
ASAP1_S843_M2	-0.793695	0.111122	0.243842
ASPH_S29_M1	-1.05995	0.0103719	0.043805
ASXL1_S509_M1	-0.177533	0.393537	0.560141
ATAD2_S1302_M1	0.29951	0.418846	0.582096
ATAD2_S327_M1	1.28916	0.142304	0.286196
ATAD2B_S1347_M1	-0.235051	0.658641	0.775968
ATF2_S112_M1	-1.31212	0.0208995	0.0737485
ATF2_S328_M1	0.978252	0.198286	0.356125
ATF6_S94_M1	-1.88902	2.08494e-05	0.000361256
ATF7IP_S113_M1	0.289091	0.224611	0.388816
ATF7IP_S673_M1	0.896223	0.0106904	0.0448004
ATG2B_S497_M1	-1.41082	3.31208e-05	0.000520498
ATG9A_S656_M1	-0.910966	0.000412791	0.00383747
ATG9A_S735_M1	-0.153594	0.665023	0.781206
ATG9A_S828_M1	-0.130907	0.795433	0.874434
ATL1_S10_M1	-0.662911	0.210976	0.375176
ATN1_S101_M1	0.176738	0.500387	0.655303
ATN1_S34_M1	-1.22819	0.00545527	0.0269021
ATN1_S632_M1	2.81993	7.86433e-06	0.000170058
ATP11B_S1154_M1	0.313847	0.453507	0.616305
ATP13A1_S899_M1	-1.38908	0.00184414	0.0120113
ATP13A3_S817_M1	0.103654	0.677121	0.78948
ATP1A1_S16_M1	0.00417181	0.985721	0.994181
ATP1A1_S653_M1	0.108348	0.599658	0.733759
ATP2A2_S663_M1	0.0927183	0.7828	0.863904
ATP2B1_S17_M1	-0.205606	0.540334	0.689246
ATP5F1A_S76_M1	0.192975	0.264664	0.437011
ATP7A_S1447_M1	-0.0471533	0.825724	0.892415
ATP7A_S1463_M1	-0.687906	0.00957325	0.0418037
ATP7A_S357_M1	0.439141	0.122581	0.260281
ATP7A_Y273_M1	-0.150704	0.55024	0.697317
ATRIP_S224_M1	8.85831e-05	0.999719	0.999742
ATRIP_S518_M1	0.621139	0.0349733	0.10916
ATXN1_S238_M1	-0.0155325	0.926052	0.958315
ATXN1L_S615_M1	0.716446	0.0670121	0.1735
ATXN2_S728_M1	-0.664082	0.0604213	0.162212
ATXN2_S772_M1	-0.706298	0.00181648	0.0119463
ATXN2L_S111_M1	1.98041	0.000698507	0.00572141
AUP1_S288_M1	0.221312	0.486836	0.643796
AUTS2_S319_M1	0.604781	0.0308433	0.0994863
AXL_Y866_M1	-0.678418	0.0358863	0.110969
BABAM1_S47_M1	0.170297	0.426869	0.588387
BAG3_S377_M2	0.934677	0.00292378	0.017106
BAG3_S381_M2	0.934677	0.00292378	0.017106
BAG3_T406_M1	-0.126788	0.577782	0.719366
BAG6_S1117_M1	0.0870346	0.664459	0.780883
BAG6_S113_M1	0.40785	0.0503158	0.142861
BAG6_S964_M1	0.568567	0.0260217	0.0873747
BAG6_S973_M1	0.0815885	0.74816	0.840515
BAIAP2_S259_M1	-0.452231	0.276849	0.449173
BAIAP2_S325_M1	-0.57347	0.232905	0.399457
BAIAP2L1_S261_M1	0.0916575	0.617623	0.74595
BAIAP2L1_S329_M1	0.363696	0.159092	0.308484
BAIAP2L1_S414_M1	-0.773856	0.0113775	0.0470237
BAZ1A_S1413_M1	-0.17119	0.775654	0.859259
BBX_S844_M1	-0.224155	0.44568	0.607806
BCAM_S596_M1	-0.394617	0.166497	0.314934
BCAM_S598_M1	-0.276922	0.202531	0.362544
BCAM_S600_M1	-0.192659	0.390846	0.557445
BCKDHA_S371_M1	-0.593764	0.148005	0.293944
BCKDK_S31_M1	-0.861461	0.180946	0.333122
BCKDK_T32_M1	0.626382	0.0340325	0.106965
BCL2L12_S113_M2	0.323511	0.063482	0.166623
BCL2L12_S121_M2	-0.694708	0.272187	0.443894
BCL2L12_S192_M1	4.56455	8.43287e-10	3.25629e-07
BCL2L12_S195_M1	3.50571	2.3039e-06	7.07663e-05
BCL2L12_S242_M1	0.131605	0.560558	0.704719
BCL2L12_S273_M1	1.75732	0.000136597	0.00156997
BCL2L12_T117_M1	0.519588	0.289431	0.460737
BCL2L12_T117_M2	-0.757843	0.221603	0.385613
BCL2L13_S305_M1	-0.912823	0.0116898	0.0480937
BCL2L13_S38_M1	-0.00707343	0.980325	0.990957
BCL2L13_S426_M1	4.9929	3.15147e-10	1.42719e-07
BCL2L13_S444_M1	0.341592	0.475492	0.634887
BCL9_S278_M1	1.31548	0.00470959	0.0244126
BCL9L_S21_M1	-0.0658328	0.811977	0.885292
BCL9L_S25_M1	1.19668	0.00131048	0.00927287
BCLAF1_S177_M1	0.187052	0.391015	0.557445
BCLAF1_S262_M2	-0.509897	0.272281	0.443894
BCLAF1_S268_M1	-0.468282	0.255406	0.426677
BCLAF1_S268_M2	-1.62162	0.0624832	0.165559
BCLAF1_S285_M1	0.319623	0.296588	0.467997
BCLAF1_S285_M2	-0.450533	0.530069	0.681012
BCLAF1_S290_M1	-0.505465	0.160579	0.310601
BCLAF1_S290_M2	-0.129916	0.807669	0.883143
BCLAF1_S512_M1	0.199978	0.336115	0.507836
BCLAF1_S531_M1	-0.375239	0.161348	0.310601
BCLAF1_S658_M1	0.41574	0.0466625	0.134609
BCLAF1_S760_M1	0.240023	0.550351	0.697317
BCLAF1_Y284_M1	0.391436	0.308866	0.48119
BCLAF1_Y284_M2	-0.0876901	0.89082	0.937286
BEGAIN_S246_M1	0.432858	0.17444	0.324957
BET1_S50_M1	-0.345555	0.158239	0.307492
BET1L_S9_M1	-0.725067	0.00697867	0.03219
BHLHB9_S76_M2	0.245651	0.212135	0.375754
BHLHB9_T70_M2	0.245651	0.212135	0.375754
BIN1_S298_M1	0.377937	0.183567	0.335485
BMPR2_S863_M1	0.59256	0.0896662	0.209479
BNIP2_S114_M1	0.259219	0.537634	0.687211
BNIP3L_S62_M1	-1.07454	0.000846298	0.00646199
BOD1L1_S3019_M1	1.52529	0.00301126	0.0174666
BOD1L1_S635_M1	2.1703	0.000164332	0.00176968
BORCS6_T196_M1	0.387491	0.0405127	0.120867
BRCA1_S1524_M1	1.19961	0.00305118	0.0176036
BRD1_Y127_M1	-0.509631	0.192804	0.349296
BRD2_S298_M1	-0.52308	0.00794147	0.0359561
BRD2_S301_M1	0.215405	0.466165	0.625953
BRD3_S263_M1	0.243947	0.417394	0.581613
BRD4_S1083_M1	-0.399666	0.259869	0.431731
BRD8_S387_M1	-0.802136	0.0027617	0.0164063
BRI3BP_S248_M1	-0.145465	0.558092	0.702619
BRIP1_S1032_M1	0.428922	0.115598	0.248578
BRPF3_S900_M1	-0.593943	0.235518	0.402215
BRWD1_S1475_M1	0.873303	0.00526103	0.0263344
BRWD1_S696_M1	1.47448	0.00033892	0.00330722
BSG_S362_M1	0.0892281	0.813373	0.88532
BUD13_S163_M2	-0.312272	0.260344	0.431988
BUD13_S271_M1	0.0549337	0.902817	0.944029
BUD13_S325_M1	0.493963	0.0380542	0.115574
BUD13_T159_M2	-0.312272	0.260344	0.431988
C16orf74_T44_M1	0.281795	0.465359	0.625804
C1orf198_S289_M1	1.00627	0.0257316	0.0866615
C1orf21_S95_M1	-0.240375	0.213146	0.376558
C2CD4C_S178_M1	-0.334042	0.216348	0.380226
C2CD5_S260_M1	0.644569	0.0554105	0.153458
C2CD5_S852_M1	-0.158841	0.426669	0.588387
C2orf49_S189_M1	1.29989	0.022334	0.077795
C2orf49_S189_M2	-0.504002	0.338625	0.510487
C2orf49_S193_M2	-0.673727	0.241723	0.409043
C7orf50_S175_M1	0.322252	0.296456	0.467997
C7orf50_S59_M1	0.828486	0.0322473	0.102788
C9orf78_S261_M1	0.385211	0.323265	0.494783
CAAP1_S312_M1	1.30218	0.000479237	0.00427517
CAAP1_T90_M1	1.63542	0.000184553	0.00195845
CAD_S1859_M1	-0.247753	0.424126	0.587015
CADM1_T422_M1	0.253034	0.385133	0.551384
CADM4_S361_M1	-1.10377	0.0017208	0.0114283
CANT1_S21_M1	0.796267	0.00319758	0.0181196
CANX_S564_M1	0.62194	0.244154	0.412468
CANX_S583_M1	-0.35355	0.137836	0.281038
CANX_T562_M1	0.26412	0.286338	0.45933
CAP1_T307_M1	-2.93195	4.2642e-06	0.000109773
CARMIL1_S968_M1	1.44767	7.28972e-05	0.00100531
CASC3_S148_M1	0.693519	0.00907887	0.0399677
CASC3_S363_M1	-0.634264	0.126772	0.267497
CAV1_S37_M1	-0.601084	0.28902	0.460354
CAV1_Y14_M1	0.225695	0.381306	0.54852
CAVIN1_S167_M1	-0.338701	0.15786	0.30703
CAVIN1_S300_M1	-0.259672	0.229801	0.395638
CAVIN2_S293_M1	-0.900377	0.00364389	0.0201833
CBARP_S133_M1	0.539613	0.0779427	0.191006
CBARP_S528_M1	-0.0398388	0.913555	0.949746
CBLL1_S201_M1	0.731124	0.00316332	0.0180009
CCAR2_S678_M1	0.245919	0.473066	0.633019
CCAR2_S681_M1	0.681341	0.116514	0.250348
CCDC181_S77_M1	-0.460168	0.242207	0.409434
CCDC28B_S46_M1	0.544694	0.375837	0.543262
CCDC6_S240_M2	1.29658	0.0578252	0.158116
CCDC6_S244_M1	0.885941	0.00578811	0.0282916
CCDC6_S244_M2	1.29658	0.0578252	0.158116
CCDC86_S18_M1	0.826047	0.224693	0.388816
CCDC86_S47_M1	0.646454	0.14555	0.291208
CCDC86_S80_M2	0.464028	0.424338	0.587015
CCDC86_S91_M1	0.334837	0.530096	0.681012
CCDC86_S91_M2	0.464028	0.424338	0.587015
CCDC86_T42_M1	0.468856	0.058255	0.158573
CCDC97_S212_M1	0.837197	0.135533	0.278698
CCM2_S384_M1	0.50226	0.0809387	0.195163
CCNK_S340_M1	-0.370958	0.640571	0.763432
CCNL1_S352_M1	-0.0413409	0.899826	0.94236
CCNL2_S330_M1	-0.640052	0.077562	0.190245
CCNL2_S348_M1	-0.628769	0.108387	0.239747
CCNL2_S369_M1	0.171353	0.552759	0.698181
CCNT2_S601_M1	0.393608	0.608	0.739283
CCNY_S326_M1	0.11421	0.499603	0.654593
CCNYL1_S105_M1	-0.310137	0.597788	0.732799
CCNYL1_S112_M1	-1.04301	0.0287123	0.0945302
CCNYL1_S344_M1	0.0435162	0.849047	0.909461
CCNYL1_Y120_M1	0.167719	0.621396	0.748166
CD2BP2_S195_M1	0.0273905	0.887251	0.936081
CD3EAP_S128_M2	-0.998803	0.220988	0.384878
CD3EAP_S136_M1	0.16788	0.713545	0.815178
CD3EAP_S136_M2	-0.998803	0.220988	0.384878
CD3EAP_S359_M1	1.31977	0.0114962	0.0474416
CD44_S686_M1	0.295768	0.314095	0.486467
CD44_S697_M1	-1.14493	0.0222495	0.0776005
CD44_S706_M1	0.399686	0.135918	0.278698
CD97_S831_M1	-0.87845	0.00702613	0.0322987
CDC27_S364_M1	0.455055	0.282841	0.4548
CDC40_S49_M1	-1.67335	0.00233238	0.0144597
CDC42BPA_S1719_M1	0.21858	0.351129	0.521484
CDC42BPB_S1690_M1	-1.00323	0.147887	0.293925
CDC42EP1_S101_M1	-3.03234	6.48901e-08	4.74049e-06
CDC42EP1_S121_M1	0.497966	0.057945	0.158116
CDC42EP1_S192_M1	0.463324	0.0623231	0.165318
CDC42EP4_S64_M1	0.849802	0.0288102	0.0946221
CDCA3_S87_M1	-0.704893	0.0481918	0.13799
CDCA8_S219_M1	1.09356	0.000963981	0.00725805
CDH11_S714_M1	0.31327	0.277443	0.449666
CDK1_T14_M1	0.384042	0.0512355	0.14426
CDK1_T14_M2	1.16229	0.00606586	0.0292264
CDK1_Y15_M1	-0.115237	0.693284	0.801599
CDK1_Y15_M2	1.16229	0.00606586	0.0292264
CDK11A_T583_M1	-0.0850136	0.744408	0.83804
CDK11B_S47_M1	0.131918	0.736435	0.831488
CDK11B_S65_M1	-0.284853	0.580112	0.72094
CDK11B_S752_M1	0.265833	0.418859	0.582096
CDK11B_T595_M1	-0.505001	0.26753	0.439595
CDK12_S1083_M1	-0.282399	0.508103	0.661561
CDK12_S383_M2	-0.396712	0.335248	0.50681
CDK12_S385_M1	0.246445	0.61934	0.746688
CDK12_S385_M2	-0.396712	0.335248	0.50681
CDK12_S423_M1	-0.910529	0.081907	0.196795
CDK12_S681_M1	1.69062	0.000126885	0.00149768
CDK12_T692_M1	0.18044	0.6591	0.775968
CDK12_T893_M1	-0.0246387	0.953108	0.974008
CDK7_T170_M1	0.70063	0.00479005	0.0246619
CDK9_S347_M1	-0.491259	0.37712	0.544819
CDR2_S311_M1	-1.32233	0.000118967	0.00143558
CDS2_S21_M1	-0.626376	0.00328357	0.0183378
CDS2_S33_M1	-1.01494	0.0113489	0.0469769
CENPF_S3054_M1	1.06215	0.0263535	0.0880513
CEP350_S473_M1	1.32911	0.000500443	0.00439187
CEP55_S428_M1	1.0479	0.000986206	0.00736385
CETN2_S20_M1	-0.474218	0.607877	0.739283
CFL1_S3_M1	-0.25689	0.466493	0.626082
CHAF1B_S410_M1	-0.338429	0.141084	0.284589
CHAF1B_S538_M1	-0.216538	0.219413	0.383618
CHAMP1_S204_M1	0.482994	0.245504	0.414081
CHAMP1_S204_M2	0.362672	0.62871	0.753677
CHAMP1_S214_M2	0.363473	0.628032	0.753471
CHAMP1_S459_M1	0.910798	0.0122227	0.0496064
CHAMP1_S542_M1	0.540256	0.352669	0.522801
CHCHD3_S50_M1	-0.595424	0.0393946	0.118053
CHCHD3_Y53_M1	-1.10467	0.00496447	0.0252711
CHD1_S1677_M1	-0.689907	0.029064	0.0952077
CHD3_T1111_M1	-2.16854	0.00103268	0.0076266
CHD7_S2559_M1	-0.433121	0.355753	0.524113
CHD8_S2046_M1	1.24746	0.00993125	0.0428136
CHD8_Y2041_M1	1.34781	0.000130421	0.0015261
CHERP_S695_M1	0.793677	0.00243714	0.0149379
CHTF18_S871_M1	0.146855	0.653973	0.77293
CIC_S1294_M1	-0.546831	0.141633	0.285483
CIC_S173_M1	0.263628	0.371397	0.539144
CIC_S175_M1	-0.929433	0.0124595	0.0502419
CIC_S496_M1	-1.05333	0.0100238	0.0430068
CIC_S605_M1	-0.440294	0.157888	0.30703
CIC_S721_M1	0.448508	0.245568	0.414081
CIC_S739_M1	-0.943141	0.0150155	0.0577833
CIC_S904_M1	0.141888	0.563228	0.70678
CIT_S440_M1	1.0484	0.01871	0.0677015
CLASP1_S1196_M1	-0.1468	0.564663	0.707924
CLASP1_S545_M1	0.388387	0.282358	0.454699
CLASP1_S600_M1	0.0946334	0.781452	0.863559
CLASRP_S285_M1	-0.183195	0.48306	0.640503
CLASRP_S335_M1	-0.148326	0.432217	0.594243
CLCC1_S438_M1	-0.232846	0.256902	0.428646
CLCC1_S509_M1	-0.319674	0.328007	0.500905
CLCC1_Y531_M1	-2.31218	0.000107663	0.00133492
CLDN12_S231_M1	-0.0586506	0.857681	0.915243
CLINT1_S299_M1	0.0587469	0.84305	0.90607
CLINT1_Y293_M1	-0.375995	0.236833	0.403084
CLIP1_S195_M1	0.150399	0.628761	0.753677
CLIP1_S204_M1	-0.0379023	0.886083	0.936061
CLIP1_S510_M1	-1.07541	0.14328	0.287303
CLK3_S157_M1	-0.499137	0.0933362	0.217115
CLN3_S12_M1	-0.846145	0.17201	0.322002
CLN6_S31_M1	1.63226	0.0491712	0.140052
CLPTM1_T622_M1	0.412181	0.372404	0.540315
CLSPN_S1289_M1	0.645894	0.235704	0.402215
CLTA_S105_M1	3.70513	6.24667e-08	4.69021e-06
CMTM8_S27_M1	0.235795	0.483764	0.640674
CNKSR2_S908_M1	0.329382	0.0866634	0.205124
CNNM3_S661_M1	-0.383289	0.0863919	0.20484
CNNM3_S673_M1	-0.444035	0.0654361	0.170399
CNNM3_S700_M1	-1.1889	0.000911454	0.00688174
CNNM4_S664_M1	-0.0970785	0.62624	0.751989
CNOT2_S165_M1	-0.892571	0.0132208	0.0525525
COIL_S566_M1	1.27247	0.00143472	0.00999496
COPA_S173_M1	0.721584	0.00300775	0.0174666
COPA_S402_M1	-0.640418	0.0112553	0.0467795
COPB2_S859_M1	0.0247783	0.929019	0.959548
CPSF4_S202_M1	-0.408238	0.216233	0.380226
CPSF7_T203_M1	0.0225794	0.890465	0.937286
CSNK1D_S382_M1	1.13691	0.00109316	0.00798597
CSNK2B_S209_M1	-0.929386	0.0243624	0.0830409
CSRP1_S192_M1	-0.239867	0.222833	0.386996
CTBP2_S428_M1	-0.90154	0.00508334	0.0257791
CTNNA1_S655_M1	0.0622643	0.755087	0.84414
CTNNAL1_S538_M1	-0.0173726	0.955652	0.975501
CTNNB1_S191_M1	-0.390517	0.176113	0.327086
CTNNB1_S45_M1	-0.558068	0.113891	0.246929
CTNNB1_S552_M1	-0.690096	0.0172903	0.0637142
CTNNB1_S675_M1	0.0652975	0.754449	0.84414
CTNND1_S230_M1	-0.513345	0.0565085	0.156019
CTNND1_S252_M1	-0.175234	0.550934	0.697317
CTNND1_S268_M1	-0.193311	0.567463	0.710117
CTNND1_S346_M1	0.546853	0.076453	0.188651
CTNND1_S349_M1	0.402025	0.0690495	0.176854
CTNND1_S349_M2	-2.01824	0.00695196	0.0321766
CTNND1_S352_M1	0.233801	0.310942	0.483867
CTNND1_S352_M2	-2.01824	0.00695196	0.0321766
CTNND1_S47_M1	0.0804527	0.677048	0.78948
CTNND1_S857_M1	0.277985	0.269849	0.442399
CTNND1_S899_M1	-0.095302	0.620494	0.747747
CTNND1_S920_M1	-0.529664	0.0607685	0.162631
CTNND1_T869_M1	0.00975208	0.977935	0.990022
CTNND1_Y865_M1	0.0747413	0.787711	0.867638
CTNND1_Y904_M1	0.24425	0.507276	0.660803
CTNND1_Y96_M1	0.0382545	0.944125	0.968858
CTPS1_S575_M1	-0.248888	0.500985	0.655692
CTTN_S405_M2	-0.205862	0.586029	0.726289
CTTN_S418_M1	1.58005	0.0273494	0.0907059
CTTN_T401_M1	0.379695	0.418345	0.582096
CTTN_T411_M2	2.15103	0.109459	0.241525
CUL4A_S10_M1	0.716327	0.0202145	0.0717418
CUSTOS_S179_M1	-0.132083	0.616988	0.745516
CWF19L2_S479_M1	-0.550104	0.268278	0.440288
CWF19L2_S484_M1	0.670853	0.0745857	0.18564
CXADR_S323_M1	0.184006	0.673854	0.787911
CXADR_S332_M1	-0.994469	0.00315919	0.0180009
CXorf67_S259_M1	0.807679	0.070699	0.179605
CXorf67_S387_M1	0.658423	0.0622483	0.165282
CXorf67_S387_M2	-1.64074	0.161319	0.310601
CXorf67_S397_M2	-4.92142	6.53829e-07	2.85048e-05
CXorf67_S465_M1	0.703176	0.00436484	0.0230433
CYB5B_S19_M1	-1.49029	1.78328e-05	0.000317119
CYB5R3_S146_M1	-0.104169	0.803853	0.880039
CYB5R3_S38_M1	1.04326	0.00144152	0.0100165
CYBRD1_S260_M1	-0.09744	0.827911	0.89348
CYBRD1_T285_M1	0.258419	0.462174	0.623409
CYLD_S399_M1	0.210569	0.301252	0.473146
DAAM2_S656_M1	0.0495916	0.862823	0.917832
DAB2_S401_M1	0.601768	0.0280885	0.0928157
DAG1_T790_M1	1.30328	2.66566e-05	0.000442041
DAGLB_S584_M1	3.6066	4.7945e-07	2.2736e-05
DAP_S2_M2	-2.34581	3.91015e-05	0.000590455
DAP_S3_M2	-2.34581	3.91015e-05	0.000590455
DAP_S51_M1	-1.19121	0.0432431	0.127605
DARS2_S242_M1	0.339069	0.118668	0.253111
DAXX_S178_M1	-2.24571	3.07457e-06	8.5676e-05
DBF4_S359_M1	-0.314604	0.369203	0.537402
DBN1_S142_M1	-0.718831	0.258299	0.429915
DBN1_S337_M1	0.335825	0.148769	0.295027
DBN1_S339_M1	1.98925	9.43768e-06	0.000193258
DCAF12L1_S25_M1	0.323792	0.21444	0.378103
DCAF6_S336_M1	-3.22316	0.000138408	0.00157855
DCBLD1_S513_M1	-0.481969	0.12278	0.260499
DCBLD1_Y600_M1	-0.377954	0.261883	0.433479
DCBLD1_Y696_M1	-0.80904	0.0168683	0.0626307
DCBLD2_S724_M1	0.371279	0.26995	0.442399
DCBLD2_Y621_M1	0.174004	0.76261	0.849643
DCBLD2_Y715_M1	-0.282893	0.280214	0.45219
DCBLD2_Y750_M1	0.0724801	0.816421	0.885838
DCP1A_S522_M1	0.58932	0.0575769	0.157849
DCP1B_S275_M1	0.186746	0.346216	0.518171
DDB2_S26_M1	0.39157	0.107722	0.23847
DDR2_S461_M1	-1.08711	0.00646618	0.0304496
DDX17_S64_M1	0.458236	0.0589963	0.159787
DDX17_T55_M1	2.65284	3.88389e-07	1.9441e-05
DDX20_S268_M1	2.58602	5.40156e-06	0.000129207
DDX20_S500_M1	-0.203818	0.560803	0.704719
DDX20_S672_M1	0.86971	0.00314949	0.0180009
DDX20_T552_M1	1.54495	9.58691e-06	0.000193961
DDX21_S121_M1	0.138539	0.810456	0.884758
DDX21_S89_M1	0.00259237	0.995448	0.998548
DDX42_S751_M1	0.802707	0.0283442	0.0934322
DDX42_S754_M1	-1.10661	0.00203555	0.0129157
DDX51_S83_M1	0.699493	0.10427	0.23216
DENND1A_S592_M1	0.0870075	0.84208	0.905747
DENND4C_S1278_M1	-0.442609	0.286936	0.459471
DENND4C_S1346_M1	0.0216503	0.934547	0.961583
DENND4C_S989_M1	0.578501	0.221996	0.385887
DERL1_S201_M1	0.276636	0.314764	0.486467
DERL1_S226_M1	1.32257	0.00251943	0.0153034
DGCR2_S381_M1	-0.465201	0.295485	0.4668
DGCR8_S377_M1	0.735696	0.0253475	0.0859652
DHCR7_S14_M1	1.23515	0.00188996	0.0122802
DHX29_S200_M1	1.16045	0.0013651	0.00958403
DHX9_S87_M1	0.628606	0.185586	0.338318
DIAPH1_S22_M1	1.04727	0.186286	0.33885
DIDO1_S1456_M1	0.898225	0.00352835	0.0196237
DIDO1_S1456_M2	3.59926	7.88455e-08	5.4646e-06
DIDO1_S1714_M1	0.319479	0.358546	0.52786
DIDO1_T1469_M2	3.59926	7.88455e-08	5.4646e-06
DISP2_S1252_M1	-1.4147	0.00145592	0.0100907
DKC1_S513_M1	0.510181	0.245088	0.413786
DLG1_S158_M1	0.718452	0.0504586	0.143116
DLG1_S575_M1	0.0281235	0.93265	0.960363
DLG5_S1795_M1	0.534954	0.0295903	0.0961329
DMXL1_S1896_M1	0.138933	0.718648	0.818242
DMXL2_S1857_M1	-0.475208	0.197794	0.355777
DMXL2_S2399_M1	-0.358129	0.223207	0.386996
DNAJA1_S335_M1	0.434107	0.0968136	0.221393
DNAJB12_S81_M1	-1.13326	0.0161548	0.0608168
DNAJC19_S70_M1	-0.056114	0.819936	0.888292
DNAJC5_S10_M1	-0.0337662	0.910297	0.94757
DNAJC5_S15_M1	0.0110279	0.975329	0.988494
DNM1_S817_M1	0.842806	0.110064	0.242266
DOCK7_S1432_M1	0.0571999	0.873748	0.927264
DOCK7_S1438_M1	0.494469	0.329309	0.501601
DOCK7_S180_M1	1.07374	0.00147012	0.010163
DOCK7_S452_M1	0.156757	0.652437	0.771789
DOCK7_S864_M1	0.00725193	0.979933	0.990957
DOCK7_S900_M1	0.0291113	0.859435	0.915653
DPF2_S142_M1	0.677416	0.0180062	0.0656825
DPM1_S9_M1	-0.87768	0.00106919	0.00787468
DROSHA_S355_M1	-0.513993	0.0472467	0.135859
DSG2_S680_M1	-0.10013	0.723713	0.821241
DSG2_Y968_M1	-0.1983	0.557992	0.702619
DSN1_S81_M1	0.407183	0.0342437	0.107504
DST_S2671_M1	0.709935	0.0135162	0.0532578
DST_S3968_M1	0.50848	0.0372532	0.114038
DTD1_S205_M1	-0.484306	0.11693	0.251041
DTNA_S458_M1	-2.99851	5.09907e-08	4.30726e-06
DTNA_S662_M1	0.318832	0.178392	0.330044
DTNB_T468_M1	-0.29812	0.158863	0.30826
DTX3L_S9_M1	-0.253383	0.310919	0.483867
DVL1_T674_M1	-0.272968	0.114003	0.246929
DYNC1LI1_S207_M1	-0.0812698	0.774127	0.858297
DYNC1LI1_S516_M1	0.344652	0.126667	0.267486
DYRK1A_Y321_M1	0.050304	0.909791	0.94757
EAF1_S165_M1	0.304061	0.115448	0.248453
EBAG9_S36_M1	-0.44889	0.101008	0.22733
EDC4_S708_M2	0.280481	0.46594	0.625953
EDC4_S723_M1	0.161059	0.661504	0.777749
EDC4_S723_M2	0.280481	0.46594	0.625953
EDC4_S729_M1	0.0377848	0.890494	0.937286
EEF1A1_S291_M2	1.21833	0.00831759	0.0372843
EEF1A1_S300_M2	1.21833	0.00831759	0.0372843
EEF1D_S133_M1	-2.44486	3.52543e-06	9.43488e-05
EEF1D_T129_M1	-1.20185	0.0632214	0.166369
EEF2_T57_M1	-2.03825	0.0057572	0.0281915
EEPD1_S160_M1	0.254094	0.348153	0.519657
EEPD1_S16_M1	0.154773	0.719202	0.818527
EEPD1_S173_M1	-0.833166	0.338111	0.510346
EFNB3_S274_M1	-0.966451	0.0018395	0.0120101
EFR3A_S694_M1	-0.360046	0.161448	0.310601
EFR3A_T688_M1	-0.507255	0.0783988	0.191719
EGFR_T693_M1	-0.277157	0.33837	0.510387
EHBP1_S432_M2	1.03384	0.000711904	0.00577861
EHBP1_S436_M2	1.03384	0.000711904	0.00577861
EHBP1L1_S1257_M1	-0.854786	0.166082	0.314934
EHBP1L1_S310_M1	-0.20468	0.35885	0.52802
EHBP1L1_T284_M1	-0.313705	0.152344	0.300136
EHMT2_S173_M1	4.17932	1.43666e-07	8.82567e-06
EHMT2_T555_M1	2.02153	0.000503726	0.00440638
EI24_S320_M1	0.225468	0.322502	0.494174
EI24_S326_M2	-0.169978	0.852311	0.910745
EI24_S330_M1	-0.640059	0.0381789	0.115692
EI24_S330_M2	-0.169978	0.852311	0.910745
EIF2A_S506_M1	-0.455622	0.0306227	0.0988927
EIF2AK3_S715_M1	0.297656	0.166288	0.314934
EIF2AK3_S856_M1	1.91889	0.000528301	0.00460644
EIF2B4_S130_M1	-0.182064	0.526675	0.678876
EIF2S2_S2_M1	0.528214	0.373627	0.541508
EIF3B_S119_M1	-0.420536	0.0235464	0.0808715
EIF3G_S42_M1	1.3259	2.78724e-05	0.0004566
EIF3H_S183_M1	0.572428	0.16787	0.316645
EIF3J_T109_M1	1.32229	9.45814e-05	0.0012174
EIF4B_S445_M1	2.01738	0.000152395	0.00167448
EIF4B_S459_M1	3.18913	2.36355e-06	7.17828e-05
EIF4ENIF1_S564_M1	-2.42864	2.04286e-07	1.2004e-05
EIF4G1_S1231_M1	0.358181	0.069034	0.176854
EIF4G2_T508_M1	-0.222094	0.28791	0.459857
EIF5B_S214_M1	1.1988	0.000141562	0.00159435
ELAVL1_S202_M1	-2.71108	1.27077e-07	8.1783e-06
ELFN2_S472_M1	-0.345289	0.103571	0.231366
ELFN2_S668_M1	-0.0264464	0.932348	0.960363
ELMSAN1_S461_M1	-0.0814142	0.799312	0.876569
ELOA_S542_M1	0.784434	0.0168281	0.0625674
EMC4_S36_M1	-0.536499	0.0181448	0.0660991
EMD_S171_M1	-1.03649	0.0221604	0.0773898
EMD_S49_M1	-0.0502686	0.853694	0.911709
EMD_S60_M1	0.903451	0.00282532	0.016638
EMSY_S1130_M1	1.01086	0.0686184	0.176384
EPB41_S542_M1	2.27821	6.50519e-07	2.85048e-05
EPB41_S560_M1	0.64088	0.0059128	0.0287969
EPB41_Y660_M1	-0.00238737	0.988971	0.996343
EPB41L2_S386_M1	0.134883	0.557094	0.702344
EPB41L2_S39_M1	-0.0140308	0.974876	0.988405
EPB41L2_S499_M1	0.217036	0.288159	0.459857
EPB41L2_S550_M1	-0.0465324	0.785499	0.865907
EPB41L2_S562_M1	-1.80251	1.72322e-05	0.00031472
EPB41L2_S614_M1	0.0684628	0.819222	0.887874
EPB41L2_S683_M1	-0.124964	0.510477	0.664333
EPB41L2_S715_M1	1.84348	3.11334e-06	8.58709e-05
EPB41L2_S798_M1	1.28188	0.0188708	0.0681011
EPB41L2_S87_M1	-0.0986797	0.64676	0.768099
EPB41L2_Y577_M1	-0.435834	0.130625	0.272649
EPB41L2_Y623_M1	0.20063	0.314267	0.486467
EPB41L2_Y88_M1	-1.06506	0.00195225	0.0125046
EPB41L3_S420_M1	-0.462722	0.176189	0.327086
EPB41L3_S443_M1	-0.316564	0.213674	0.377082
EPB41L3_S460_M1	0.426411	0.0505593	0.143124
EPB41L3_S460_M2	-0.837902	0.0807379	0.194852
EPB41L3_S7_M1	-1.12779	0.0381036	0.115594
EPB41L3_S867_M1	-1.12573	0.00874778	0.0389255
EPB41L3_S88_M1	-0.425766	0.165147	0.314361
EPB41L3_S957_M1	0.829317	0.000746177	0.00596721
EPB41L3_S962_M1	0.56459	0.0107495	0.044978
EPB41L3_T462_M1	-1.36715	3.1018e-05	0.000502046
EPB41L3_T469_M1	-0.385982	0.0846801	0.202064
EPB41L3_T469_M2	-0.848648	0.0938302	0.217636
EPB41L3_T492_M1	-0.593085	0.036321	0.11169
EPB41L5_S436_M1	-0.654895	0.0545928	0.151815
EPB41L5_Y499_M1	0.832045	0.14253	0.286225
EPHA2_S570_M1	0.22721	0.40351	0.568659
EPHA2_S892_M1	-0.155218	0.646556	0.768099
EPHA2_S897_M1	-1.69352	0.00221952	0.0138874
EPHA2_S899_M1	8.82388	1.28485e-12	3.47296e-09
EPHA2_Y588_M1	0.29795	0.24779	0.417307
EPHA2_Y594_M1	0.10148	0.653697	0.77293
EPHA2_Y772_M1	0.76318	0.0171874	0.0636405
EPHB2_S898_M1	-0.170865	0.492722	0.648091
EPHB4_Y774_M1	0.14028	0.647578	0.768362
EPN1_S435_M1	-0.0378103	0.940726	0.96647
EPN2_S173_M1	-0.427561	0.0788991	0.192477
EPRS_S886_M1	0.614619	0.00980775	0.0425062
EPS15_S324_M1	1.57732	0.00014417	0.0016103
EPS15_S796_M1	0.454314	0.236587	0.403084
EPS15_S814_M1	0.748511	0.0404094	0.120758
EPS15L1_S229_M1	0.446639	0.0518976	0.145518
EPS15L1_S255_M1	0.100556	0.720439	0.818901
EPS15L1_S377_M1	3.96361	5.26434e-08	4.30726e-06
ERAL1_S173_M1	-0.260883	0.361898	0.529671
ERBB2_T701_M1	-0.487716	0.231067	0.396555
ERBIN_S1106_M1	4.11173	6.40273e-09	1.33127e-06
ERBIN_S569_M1	0.532726	0.0463418	0.133827
ERBIN_S620_M1	-1.01634	0.0254895	0.0861228
ERBIN_S857_M1	-1.63603	0.0995546	0.225016
ERBIN_S872_M1	-0.420803	0.142978	0.286912
ERBIN_Y1104_M1	-0.21396	0.437129	0.600082
ERBIN_Y884_M1	-0.550478	0.0289776	0.0950562
ERBIN_Y920_M1	-0.132238	0.554826	0.700138
ERBIN_Y972_M1	-0.506442	0.013776	0.0540445
ERCC5_S384_M1	0.0257294	0.912781	0.949306
ERCC5_S526_M1	0.363417	0.217788	0.38226
ERCC6L_S1188_M1	0.894705	0.0290942	0.0952077
ESF1_S153_M1	0.449056	0.464797	0.625671
ESYT1_S1034_M1	0.454855	0.0318642	0.101807
ESYT1_S324_M1	0.407271	0.367487	0.53577
ESYT1_S627_M1	0.139419	0.63402	0.757629
ESYT1_S963_M1	0.164757	0.476848	0.635562
ESYT1_Y927_M1	0.706793	0.340336	0.512495
ESYT2_S691_M1	-0.429923	0.140874	0.284589
ESYT2_S738_M1	0.122716	0.578552	0.719994
ESYT2_S739_M1	4.32998	1.22663e-08	1.84198e-06
ESYT2_S761_M1	-0.078822	0.757272	0.845829
EVA1A_S114_M1	0.267779	0.183119	0.335278
EXOSC9_T305_M1	0.998727	0.000246384	0.00255164
EZH2_T487_M1	1.11361	0.000809284	0.00627222
FAM104A_S21_M1	0.12253	0.655723	0.773055
FAM120A_S383_M1	-0.153819	0.496068	0.650908
FAM129B_S665_M1	0.138969	0.700066	0.806598
FAM171A1_S358_M1	-0.294797	0.140136	0.283949
FAM171A1_S371_M1	0.463332	0.253128	0.423656
FAM171A1_S422_M1	0.224994	0.349129	0.519657
FAM171A1_S443_M1	0.170667	0.506674	0.660656
FAM171A1_S525_M1	0.0793197	0.690139	0.79964
FAM171A1_S824_M1	-0.734696	0.0165397	0.0618353
FAM171A1_S849_M1	-0.526139	0.0178711	0.0652779
FAM171A1_T452_M1	0.275701	0.383441	0.550775
FAM171A1_Y587_M1	-0.09719	0.671584	0.786181
FAM189B_S493_M1	-0.236693	0.315848	0.487572
FAM193A_S1144_M1	-0.523993	0.0993564	0.224925
FAM234A_S21_M1	-0.431601	0.14398	0.288494
FAM83H_S1003_M1	1.01673	0.00118575	0.00852414
FAM83H_S1003_M2	1.2196	0.000484524	0.004294
FAM83H_S1009_M2	1.2196	0.000484524	0.004294
FAM83H_S1025_M1	-1.29585	8.62104e-05	0.00113316
FAM83H_S523_M1	0.471818	0.0505672	0.143124
FAM83H_S647_M1	-0.0312846	0.897353	0.940498
FAM83H_S870_M1	0.689933	0.0439225	0.12838
FAM83H_S881_M1	0.202311	0.392904	0.559546
FAM83H_S892_M1	0.347275	0.162189	0.311371
FAM83H_S914_M1	-0.554288	0.158373	0.307531
FAM83H_S936_M1	0.750033	0.00754185	0.0344351
FANCD2_S592_M1	3.66997	1.81779e-08	2.58604e-06
FANCE_S249_M1	0.753913	0.0269799	0.0898111
FANCI_S730_M1	0.124232	0.619239	0.746688
FARP1_S427_M1	-0.024536	0.915362	0.951258
FARP1_S503_M1	2.09143	6.30888e-06	0.000143088
FARP1_S872_M1	1.08867	0.0166064	0.0619987
FARP1_T24_M1	0.357494	0.160875	0.310601
FAS_S212_M1	-0.22048	0.460393	0.622942
FASTKD2_S708_M1	-0.794851	0.0676192	0.174904
FASTKD5_S95_M1	0.365252	0.0616136	0.163919
FBXL2_T404_M1	0.449978	0.378302	0.54536
FBXL20_S421_M2	-0.447632	0.319136	0.490964
FBXL20_T417_M1	0.251585	0.388934	0.55565
FBXL20_T417_M2	-0.447632	0.319136	0.490964
FCHO2_S387_M1	-0.0501323	0.796274	0.874434
FCHO2_S403_M1	-0.0560734	0.861001	0.916615
FDXR_S317_M1	0.649358	0.0435435	0.128351
FGFR1OP_S156_M2	-0.153593	0.779862	0.86286
FGFR1OP_S160_M1	0.709872	0.211302	0.375262
FGFR1OP_S160_M2	-0.13567	0.810022	0.884642
FGFR4_S573_M1	-0.149693	0.444591	0.606628
FIP1L1_S492_M1	0.491958	0.248578	0.418112
FKBP15_S346_M1	-1.35019	0.0205838	0.0727296
FKBP15_S956_M1	-0.56247	0.0847402	0.202064
FKBP15_S979_M1	-0.729703	0.291798	0.462869
FKBP5_S13_M1	0.31372	0.138783	0.282027
FLNA_S1084_M1	-1.18717	0.000400099	0.00381951
FLNA_S2152_M1	0.610405	0.235162	0.402215
FLNC_S2233_M1	-0.880826	0.00240136	0.0148193
FLRT3_S593_M1	0.0575707	0.825019	0.892011
FLVCR1_S536_M1	2.81307	9.42376e-08	6.3681e-06
FNBP1L_S295_M1	1.18991	0.000231816	0.0024193
FNBP4_S18_M1	0.210372	0.641141	0.763774
FNBP4_S432_M1	0.152097	0.528054	0.680329
FNBP4_T516_M1	1.53292	0.00026011	0.00266317
FNDC3A_S203_M1	-0.754856	0.525927	0.678642
FNDC3B_S208_M1	-2.17399	2.39654e-06	7.18945e-05
FOSL2_S194_M1	-0.18247	0.759362	0.847113
FOSL2_S200_M1	-0.794989	0.00168263	0.0113138
FOXK1_S213_M1	0.593136	0.0514814	0.144801
FOXK1_S213_M2	-0.882698	0.196901	0.354579
FOXK1_S223_M2	-0.712095	0.407743	0.572833
FOXK1_S445_M1	-0.0981896	0.690477	0.79964
FOXK1_S472_M1	-0.607524	0.0359222	0.110969
FOXK2_S30_M1	0.320721	0.150904	0.298167
FOXK2_S30_M2	-0.630784	0.0593587	0.160447
FOXK2_S381_M1	0.743484	0.0680465	0.175841
FOXK2_S398_M1	-0.00191183	0.994726	0.998516
FOXK2_T13_M2	-0.176473	0.456603	0.619768
FRMD6_S542_M1	-0.386917	0.179323	0.331313
FRMD6_S544_M1	-0.144881	0.538939	0.688121
FRS2_S365_M1	-0.732915	0.443112	0.605221
FRS2_T210_M1	0.289893	0.119298	0.254108
FRS2_Y306_M1	0.0577331	0.821376	0.88918
FRS2_Y471_M1	-2.01177	2.42042e-06	7.18945e-05
FRYL_S2272_M1	1.2785	8.43097e-05	0.00112816
FUNDC2_S151_M1	-2.52139	3.66174e-05	0.000565582
FXR2_S601_M1	0.185474	0.373489	0.541508
FYN_S21_M1	-0.056799	0.852253	0.910745
FYN_Y185_M1	0.209979	0.265389	0.437673
FYN_Y420_M1	0.347933	0.168706	0.317778
FZD6_S624_M1	0.604093	0.0101257	0.0433065
G3BP1_S232_M1	-0.403408	0.179667	0.331642
G3BP2_T227_M1	-0.249965	0.458104	0.620991
GAA_T469_M2	-1.00891	0.151664	0.299231
GAA_T472_M2	-1.00891	0.151664	0.299231
GAPDH_S83_M1	-2.86257	5.87119e-06	0.000136809
GAS2L3_S570_M1	-0.687883	0.0106489	0.0446956
GBF1_S1784_M1	-0.0622874	0.82646	0.892854
GGT7_S72_M1	0.206325	0.398498	0.564509
GGT7_S83_M1	0.613428	0.124494	0.26372
GIGYF2_S26_M1	0.17876	0.360494	0.529284
GIGYF2_T382_M1	-0.108737	0.690937	0.79983
GIT1_S362_M1	1.28163	0.000981181	0.00736021
GJA1_S255_M1	-0.374682	0.060553	0.162215
GNG12_S7_M1	-1.25822	0.00278236	0.0164567
GOLGA4_S41_M1	0.129411	0.753615	0.843836
GOLGA4_S71_M1	-0.406802	0.071988	0.181095
GOLGA5_S116_M1	-2.1028	0.132003	0.274677
GOLGB1_S538_M1	-0.430553	0.0935176	0.21735
GOLGB1_S539_M1	0.990481	0.00711528	0.0325976
GORASP2_S451_M1	0.96591	0.111763	0.24481
GORASP2_T225_M1	-0.279414	0.606553	0.738187
GPALPP1_S105_M1	0.911811	0.073267	0.182863
GPAT3_S68_M1	0.286687	0.172258	0.322002
GPAT3_S68_M2	-0.0474921	0.930513	0.959766
GPAT3_S77_M2	-0.0474921	0.930513	0.959766
GPATCH8_S1035_M1	-0.334817	0.241728	0.409043
GPATCH8_S1107_M1	0.07545	0.694532	0.801931
GPATCH8_S740_M1	-0.0817617	0.62693	0.752483
GPKOW_S42_M1	0.577875	0.0889898	0.20844
GPR39_S430_M1	0.939391	0.00118395	0.00852414
GPRC5C_S383_M1	0.113359	0.640507	0.763432
GPRC5C_Y387_M1	0.35713	0.513193	0.666904
GPRIN1_S452_M1	-0.282259	0.339283	0.511193
GPRIN1_S862_M1	-0.280282	0.585224	0.726289
GPRIN1_S895_M1	1.11682	0.000458144	0.00412788
GPRIN1_T877_M1	0.189369	0.38381	0.550775
GPS1_S468_M1	0.924268	0.00170886	0.0113999
GPS1_S474_M1	3.76714	1.77217e-05	0.000317119
GRAMD1A_S267_M1	-0.595062	0.402712	0.568115
GRIP1_S43_M1	-0.106887	0.749865	0.84173
GSE1_S909_M1	-0.0263433	0.895626	0.939417
GSK3A_Y279_M1	0.704442	0.10305	0.230582
GTF3C1_S739_M1	0.172788	0.364469	0.532806
GTF3C2_S765_M1	0.358844	0.118312	0.252805
GTF3C2_S893_M1	-0.371348	0.138225	0.281341
GTF3C3_S43_M1	0.11824	0.676922	0.78948
GTSE1_S575_M1	0.122541	0.587905	0.726948
GYS1_S727_M1	0.595355	0.049808	0.141568
HABP4_S108_M1	-1.56067	0.000140894	0.00159346
HACD3_S135_M1	1.60026	2.66055e-05	0.000442041
HARS2_S67_M1	-0.429406	0.156909	0.306006
HCFC1_S1507_M1	0.512097	0.157229	0.306189
HCFC1_S666_M1	1.46939	0.00667357	0.0312088
HDGF_S165_M1	-4.11104	0.0620788	0.164994
HDGFL2_S240_M1	0.190233	0.603029	0.735886
HDGFL2_S652_M1	0.0794826	0.79026	0.869736
HDLBP_S31_M1	-0.659767	0.0193687	0.0695266
HEATR5B_S1564_M1	-0.775357	0.0102055	0.0433735
HECW2_S48_M1	-0.360628	0.176319	0.327103
HELZ_S1614_M1	-0.192411	0.354859	0.523858
HELZ2_S338_M1	-0.0175343	0.950432	0.972376
HIGD1A_S11_M1	-0.0157683	0.969206	0.984465
HIST1H1C_S2_M2	0.0705876	0.916689	0.951636
HIST1H1C_T4_M2	0.0705876	0.916689	0.951636
HIST1H1E_S2_M2	0.0508736	0.93941	0.965485
HIST1H1E_T18_M1	-0.924305	0.101304	0.227429
HIST1H1E_T18_M2	-5.03053	4.62641e-06	0.000117974
HIST1H1E_T4_M2	-0.077187	0.905409	0.945276
HIVEP1_S664_M1	-1.32446	0.0240396	0.0821481
HIVEP2_S2083_M2	-0.871989	0.0627651	0.165559
HIVEP2_S2089_M2	-0.871989	0.0627651	0.165559
HLA-A_S352_M1	-0.513208	0.0634929	0.166623
HLA-A_S359_M1	0.301722	0.494165	0.649042
HMG20A_S105_M1	0.666613	0.026551	0.0886018
HMGCR_S356_M1	-2.75973	5.39792e-08	4.30726e-06
HMOX1_S229_M1	-0.841955	0.00471452	0.0244126
HNRNPA1_S6_M1	0.401011	0.477765	0.636471
HNRNPA1_Y366_M1	0.475811	0.103723	0.231513
HNRNPA2B1_S259_M1	-0.850551	0.185743	0.338318
HNRNPA2B1_S344_M1	-1.24188	0.0602696	0.162098
HNRNPA2B1_S85_M1	-0.0412349	0.847807	0.909461
HNRNPA3_S358_M1	-0.810269	0.0802449	0.194531
HNRNPDL_S241_M1	1.43431	1.18466e-05	0.000230369
HNRNPH1_S104_M1	1.83577	1.13691e-05	0.000224312
HNRNPU_S2_M2	-0.389548	0.377627	0.544895
HNRNPU_S4_M1	-0.919129	0.0636283	0.166816
HNRNPU_S4_M2	-0.37081	0.397619	0.564098
HNRNPUL1_S716_M1	-1.56156	0.00211527	0.0133588
HNRNPUL2-BSCL2_T165_M1	2.30944	1.59746e-05	0.00029575
HRH1_S230_M1	0.517705	0.031727	0.101489
HRH1_S380_M1	0.0496218	0.808858	0.884023
HSP90AB1_S255_M1	0.952237	0.0236474	0.0810126
HSPA4_S641_M1	0.571257	0.00470871	0.0244126
HSPB1_S15_M1	-0.787605	0.30114	0.473146
HSPD1_S488_M1	0.40202	0.388398	0.555177
HSPD1_S70_M1	0.147647	0.694343	0.801931
HSPE1_S51_M1	-0.102462	0.543532	0.691888
HSPH1_S557_M1	0.869569	0.026624	0.0887357
HSPH1_S809_M1	-0.167569	0.727433	0.824063
HTATSF1_S498_M1	0.214293	0.64255	0.764814
HUWE1_S1907_M1	0.875922	0.0048249	0.0247471
HUWE1_S3816_M1	0.789539	0.0404314	0.120758
IER3_S31_M1	0.00446162	0.994822	0.998516
IFI16_S106_M1	-0.0827944	0.760309	0.84747
IFI16_S153_M1	-0.326217	0.132703	0.275708
IFNAR2_S400_M1	0.00301194	0.994201	0.998516
IGF2BP2_S162_M1	0.258976	0.235674	0.402215
IGF2BP2_S164_M1	-0.550003	0.0142832	0.0554707
IGF2R_S2409_M1	0.546157	0.351104	0.521484
IL17RA_S708_M1	0.901125	0.0333064	0.105655
IL1RAP_S557_M1	0.329129	0.178361	0.330044
ILF3_S382_M1	-0.757144	0.0766624	0.188896
ILF3_S482_M1	-0.624922	0.081728	0.196715
IMUP_S29_M1	0.175877	0.743202	0.837031
ING5_S118_M1	-0.505588	0.510794	0.664425
INPP5F_S940_M1	2.11632	1.00348e-06	3.87486e-05
INPP5F_S942_M1	0.435985	0.585784	0.726289
INTS13_S623_M1	-0.904872	0.00171231	0.0113999
IQSEC1_S512_M1	0.225113	0.448424	0.610317
IRF2BP1_S453_M1	-0.0253458	0.896539	0.94001
IRF2BP2_S175_M1	-0.703356	0.0313818	0.100742
IRF2BP2_S360_M1	0.653048	0.0293781	0.0956444
IRF2BPL_S547_M1	0.343177	0.291335	0.462679
IRS1_S3_M1	0.0204347	0.924825	0.957412
ITGA3_S1042_M1	-0.0915531	0.823428	0.890647
ITGA4_S1021_M1	-0.0157883	0.970858	0.985441
ITGB1_S785_M1	0.285809	0.370787	0.538837
ITGB1_Y783_M1	1.05937	0.0439331	0.12838
ITPR1_S1764_M1	0.0813217	0.763202	0.849643
ITPR3_S1832_M1	0.603587	0.00983038	0.0425144
ITPR3_S2670_M1	0.95776	0.00376616	0.0205655
ITPR3_S916_M1	-0.128612	0.608662	0.73974
ITPR3_S934_M1	0.808954	0.00675814	0.0314953
ITPRID2_S739_M1	-0.122542	0.592692	0.728982
ITPRID2_S759_M1	0.73601	0.104069	0.231994
ITPRID2_S92_M1	1.85225	1.2986e-05	0.000245462
ITSN1_S315_M1	-0.479241	0.0801873	0.194531
ITSN1_S904_M1	-0.351543	0.135111	0.278203
ITSN2_S230_M1	0.724385	0.0374869	0.114233
ITSN2_S889_M1	-0.304581	0.220753	0.384878
ITSN2_Y968_M1	0.31379	0.346397	0.518171
JADE1_S89_M1	2.09692	0.0129728	0.0517941
JADE3_S566_M1	0.441217	0.127735	0.268482
JADE3_T88_M1	0.822189	0.000608624	0.00518962
JARID2_T128_M1	0.20058	0.460839	0.623136
JOSD1_S15_M1	-0.179834	0.365029	0.533337
JPH1_S452_M2	-0.69862	0.223179	0.386996
JPH1_T448_M2	-0.69862	0.223179	0.386996
JPH2_S469_M1	-0.430847	0.173122	0.323169
JPH2_T490_M1	0.705846	0.0308828	0.099495
JPT1_S87_M1	-0.49084	0.194109	0.35072
JUN_S63_M1	2.50496	0.0038674	0.0207898
JUND_S100_M1	1.94082	0.0281504	0.0929066
JUP_S182_M1	-0.263271	0.393943	0.560141
JUP_S665_M1	-0.174001	0.474333	0.634086
KANK1_S325_M1	-0.37351	0.305301	0.477798
KANK2_S19_M1	0.997971	0.000296711	0.00297041
KANK2_S375_M1	-0.351216	0.081164	0.195531
KANK2_S540_M1	-0.0259167	0.931742	0.96016
KAT7_S57_M1	-1.15215	0.00349202	0.0194617
KCNH2_S1137_M1	0.472791	0.141049	0.284589
KCNQ5_S457_M1	0.168396	0.338154	0.510346
KCNQ5_S831_M1	-0.0373546	0.876006	0.929296
KCTD2_S33_M1	-1.51516	0.00609907	0.0293341
KDM1A_S69_M1	1.67247	0.0430878	0.127425
KDM3B_T751_M1	0.593746	0.0174915	0.0641515
KIAA0355_S723_M1	0.16008	0.330977	0.50287
KIAA0754_S666_M1	-0.0774912	0.782043	0.863858
KIAA1109_S1323_M1	0.343045	0.166482	0.314934
KIAA1109_S1355_M1	-0.327538	0.235138	0.402215
KIAA1109_S1361_M1	-0.596186	0.0583474	0.158665
KIAA1109_T2605_M1	-0.0580078	0.767463	0.85353
KIAA1217_S313_M1	-0.369059	0.348935	0.519657
KIAA1522_S339_M1	-0.295919	0.0906698	0.211289
KIAA1522_S406_M1	1.2575	7.13477e-05	0.000988988
KIAA1522_S545_M1	-1.69851	0.000372622	0.00359713
KIAA1522_S620_M1	-0.323999	0.150762	0.298104
KIAA1522_S929_M1	-1.06557	0.00038444	0.00369801
KIAA1522_S971_M1	0.343243	0.140457	0.284173
KIAA1522_S971_M2	-1.7598	0.0438313	0.12838
KIAA1522_S979_M1	-1.08293	0.0015867	0.0108031
KIAA1522_S979_M2	-1.7598	0.0438313	0.12838
KIDINS220_S1359_M1	0.268474	0.344445	0.516094
KIDINS220_S1555_M1	0.00226399	0.996111	0.998548
KIDINS220_S1631_M1	2.86467	1.22735e-06	4.48314e-05
KIDINS220_S885_M1	-0.11624	0.563826	0.707203
KIDINS220_Y1416_M1	-0.689233	0.0024258	0.0149021
KIF16B_S398_M1	-0.417763	0.180884	0.333122
KIF18B_S413_M1	0.477321	0.458868	0.621613
KIF18B_S674_M1	1.04516	0.0837041	0.200401
KIF2A_S140_M1	0.956283	0.05797	0.158116
KIF4A_S801_M1	0.478603	0.276498	0.449143
KIF5B_S933_M1	0.438605	0.0200027	0.071235
KIFAP3_S60_M1	1.1676	0.000427035	0.0039128
KLC2_S582_M1	-0.0723784	0.732459	0.827691
KLC4_S590_M1	-3.96645	4.02568e-09	9.89219e-07
KLHL22_T605_M1	0.59569	0.0549067	0.152531
KLK10_S197_M1	1.28246	0.000498209	0.00438651
KMT2A_S3036_M1	1.16161	0.00807503	0.0364997
KMT2D_S2274_M1	0.419394	0.0422777	0.125441
KPNA2_S62_M1	-0.767506	0.00456739	0.0238629
KRT18_S34_M1	0.854747	0.0352844	0.109785
KTN1_S1313_M1	1.6255	0.00231392	0.0143782
KTN1_S75_M1	-0.720404	0.0015778	0.0107697
KTN1_T153_M1	-0.641734	0.347727	0.519572
LAMTOR1_S141_M1	-0.166599	0.603955	0.736351
LAMTOR1_S27_M1	-6.2913	6.00048e-11	8.10965e-08
LAMTOR1_S56_M1	0.0174533	0.952632	0.973942
LARP1_S143_M1	-1.14043	0.000163435	0.00176706
LARP1_S766_M1	3.51627	4.7334e-08	4.30726e-06
LARP1_S766_M2	4.94678	1.2644e-05	0.000242388
LARP1_S774_M1	-1.41302	2.01291e-05	0.000351026
LARP1_S774_M2	4.94678	1.2644e-05	0.000242388
LARP1_S823_M1	-1.97123	0.000111531	0.0013641
LARP1_S824_M1	-0.0549119	0.883433	0.934973
LARP1_S90_M1	-0.167583	0.611701	0.742114
LARP1_T1071_M1	0.664395	0.0792154	0.193074
LARP1_T649_M1	-3.56982	8.15594e-09	1.47461e-06
LARP4_S583_M1	0.00218132	0.99265	0.998516
LARP4_S597_M1	-1.65836	1.54707e-05	0.000288394
LARP7_S261_M1	-0.121994	0.687682	0.799142
LARP7_S298_M1	0.0720175	0.771587	0.856861
LASP1_Y171_M1	-1.6387	0.00034828	0.00338633
LAT2_S44_M1	-0.0811585	0.647765	0.768362
LAT2_S51_M1	0.512244	0.033442	0.105743
LAYN_S299_M1	-0.952453	0.0727282	0.182191
LDLRAD3_S299_M1	-3.18067	3.24481e-08	3.50829e-06
LEMD3_S144_M1	-0.291899	0.142192	0.286196
LEO1_S630_M1	0.511384	0.0941962	0.217657
LIG3_S210_M1	0.114415	0.711381	0.814366
LIMA1_S362_M1	0.131358	0.624685	0.750789
LIMA1_S374_M1	-0.0544081	0.916782	0.951636
LIMA1_S490_M1	0.84671	0.113489	0.246593
LIMA1_S604_M1	0.271504	0.207187	0.370143
LIMA1_S609_M1	0.604984	0.164792	0.31435
LIPE_S855_M1	0.8095	0.000732573	0.00592858
LMNA_S22_M1	-0.699629	0.0798807	0.194171
LMNA_S392_M1	0.811733	0.300356	0.472288
LMNB2_S37_M1	-4.62366	1.48187e-09	5.00687e-07
LMO7_S1026_M1	-0.686893	0.00972289	0.0423204
LMO7_S246_M1	0.583716	0.299555	0.471576
LMO7_S867_M1	1.79489	0.00213494	0.0134516
LMO7_S960_M1	0.00242607	0.996327	0.998548
LMO7_S988_M1	0.676443	0.130571	0.272649
LMTK2_S886_M1	1.02099	0.00585346	0.0285594
LNPK_S194_M1	-1.25601	0.000306945	0.00306152
LNPK_S217_M1	0.291336	0.153135	0.301474
LRBA_S10_M1	-1.04773	0.0182895	0.0664469
LRCH4_S25_M1	-0.686333	0.0467641	0.134758
LRCH4_S506_M1	0.420083	0.31149	0.484231
LRCH4_S513_M1	-0.919251	0.00249641	0.015232
LRCH4_S521_M1	0.563785	0.0871015	0.2058
LRFN4_S626_M1	0.185095	0.529088	0.680363
LRP12_S749_M1	-0.909398	0.00135039	0.00953033
LRP6_S1490_M1	-0.682564	0.0147412	0.0570034
LRRFIP1_S120_M1	-0.362566	0.471308	0.631291
LRWD1_S212_M1	0.784139	0.0169679	0.062914
LSM12_T75_M1	0.220236	0.33134	0.50287
LSM14A_S183_M1	-0.217507	0.312831	0.48513
LSM14A_S192_M1	-0.534067	0.0469445	0.135134
LSM14A_S216_M1	-0.555666	0.0412172	0.122429
LSR_S332_M1	-2.768	2.98837e-07	1.58391e-05
LSR_S365_M1	0.0322136	0.89835	0.941178
LSR_S467_M1	-1.12807	0.00076397	0.00601369
LSR_S493_M1	0.230207	0.433603	0.595543
LSR_S493_M2	-0.216559	0.343181	0.515194
LSR_S643_M1	0.00416856	0.984422	0.993241
LSR_S646_M1	0.0539113	0.774558	0.858397
LSR_T501_M2	-0.208038	0.343272	0.515194
LSR_Y328_M1	0.263921	0.416021	0.58133
LSR_Y372_M1	0.232163	0.463582	0.624968
LYN_S13_M1	0.328722	0.168422	0.317464
LYN_Y397_M1	0.719041	0.0104811	0.0441973
MACF1_S1376_M1	-0.887584	0.0173252	0.0637142
MACF1_S3331_M1	1.21906	0.000131838	0.00153288
MACF1_S4521_M1	-0.197855	0.29175	0.462869
MACF1_S5592_M1	3.97496	7.46189e-07	3.103e-05
MACF1_S5808_M1	2.58942	3.24371e-05	0.000518802
MACO1_T306_M1	0.334847	0.282478	0.454699
MAD1L1_S428_M1	0.178307	0.488301	0.64467
MAGI1_Y624_M1	-0.588482	0.133915	0.27703
MAP1A_S1069_M1	0.838159	0.016051	0.0605102
MAP1B_S1252_M1	-0.767305	0.00380983	0.0207269
MAP1B_S1265_M1	-0.0967245	0.668184	0.78458
MAP1B_S1322_M1	0.412451	0.135868	0.278698
MAP1B_S1501_M1	0.501455	0.11957	0.254487
MAP1B_S1779_M1	-0.24302	0.182292	0.334738
MAP1B_S1793_M1	-0.371248	0.157058	0.306076
MAP1B_S1915_M1	0.676211	0.0150305	0.0577833
MAP1B_S1965_M1	-0.274293	0.263034	0.435117
MAP1B_S25_M1	-0.762608	0.0029698	0.0173004
MAP1S_S759_M1	2.30724	5.86908e-06	0.000136809
MAP2_S833_M1	3.26057	1.18737e-06	4.48314e-05
MAP2_T1605_M1	2.28886	0.00216048	0.0135809
MAP2K2_T394_M1	1.06085	0.0335629	0.105858
MAP3K20_S593_M1	-0.604298	0.1002	0.225889
MAP3K20_S637_M1	-1.9897	2.54796e-05	0.000427772
MAP3K7_S439_M1	0.122297	0.717143	0.817906
MAP4_S280_M1	-0.975517	0.0330797	0.10507
MAP4_S507_M1	2.21653	0.000132135	0.00153288
MAP4_T521_M1	0.492828	0.171274	0.32105
MAP4K4_S639_M1	-1.09188	0.00524102	0.0262829
MAP4K4_S800_M1	0.361207	0.176849	0.327862
MAP4K4_S805_M1	-1.00306	0.00659386	0.0309431
MAP4K4_S900_M1	0.0103215	0.982805	0.993092
MAP4K4_T181_M1	0.0131536	0.948097	0.970722
MAP7D1_S113_M1	-0.595767	0.0141412	0.0549979
MAP7D1_S548_M1	0.446889	0.0615168	0.163822
MAP7D1_S86_M1	0.334164	0.175724	0.326898
MAPK8_Y185_M1	3.07766	8.45884e-07	3.46428e-05
MARCKSL1_S104_M1	0.779786	0.0111761	0.0465469
MARCKSL1_S22_M1	0.0852256	0.777657	0.861126
MARCKSL1_T148_M1	2.69834	1.15552e-05	0.000226331
MARF1_S1093_M1	0.00881678	0.969209	0.984465
MARK2_T208_M1	2.24256	6.81988e-06	0.000149871
MATR3_S188_M1	-0.0141423	0.988315	0.996054
MATR3_S195_M1	0.680409	0.199623	0.358287
MAVS_S152_M1	1.20885	0.0110465	0.0460783
MAVS_S165_M1	0.48046	0.377778	0.544895
MAVS_S222_M1	0.249215	0.278111	0.450409
MBOAT2_T474_M1	-0.00439922	0.994476	0.998516
MBOAT7_S285_M1	0.820462	0.00485509	0.0248547
MCAM_S606_M1	0.34232	0.0822889	0.197362
MCAM_S614_M1	0.491572	0.0717039	0.180785
MCM2_S13_M1	0.304363	0.387137	0.55396
MCM2_S27_M1	0.498533	0.0788698	0.192477
MCM2_T25_M1	-0.663947	0.0977203	0.222713
MCM3_Y159_M1	0.619141	0.0079266	0.0359532
MCM9_S915_M1	0.54589	0.0232344	0.0802078
MDC1_S376_M1	0.502113	0.18401	0.336066
MDC1_S793_M1	0.606108	0.00645213	0.0304496
MDFI_S141_M1	0.325667	0.551043	0.697317
MDFIC_S143_M1	0.255719	0.23356	0.400299
MDFIC_S146_M1	-2.90409	4.66294e-07	2.2507e-05
MED1_S1463_M1	0.684073	0.00201456	0.0128428
MED1_T1051_M1	0.74292	0.0151534	0.0579216
MED19_S226_M1	1.91579	0.00315772	0.0180009
MEF2D_S180_M1	0.000541976	0.997732	0.998841
MEPCE_S152_M1	1.87255	0.000142481	0.00159803
MEPCE_S217_M2	-0.131876	0.878531	0.930878
MEPCE_T213_M2	-1.02915	0.0884591	0.207917
MEPCE_T291_M1	0.401984	0.61659	0.745368
MET_S990_M1	-0.0191394	0.954019	0.974202
MET_Y1003_M1	-0.0435251	0.864374	0.918759
MFF_S202_M1	0.0594032	0.842625	0.905972
MFF_T115_M1	1.2959	0.00304926	0.0176036
MFSD5_S440_M1	4.59772	6.29823e-09	1.33127e-06
MFSD6_T10_M1	-0.38188	0.130391	0.272581
MGME1_S343_M1	0.192169	0.411362	0.577017
MIA2_S1144_M1	-0.483676	0.133782	0.27703
MIA2_S1204_M1	1.11046	0.000126324	0.00149761
MIA3_S1678_M1	0.35714	0.43249	0.594317
MIA3_S1906_M1	1.04227	0.0663145	0.172042
MICALL1_S273_M1	0.125868	0.711993	0.814366
MICALL1_S578_M1	-0.998866	0.000769549	0.00602292
MICALL1_S621_M1	0.135671	0.571529	0.713639
MICALL2_S712_M1	0.13503	0.630394	0.754139
MIEF1_S59_M1	0.824659	0.000624371	0.00525756
MIGA2_S116_M1	0.160378	0.533357	0.684226
MIGA2_S220_M1	0.969221	0.00271532	0.0162379
MIGA2_S224_M1	0.146445	0.596504	0.731886
MIGA2_S276_M1	0.109361	0.599599	0.733759
MINK1_S763_M1	-0.512436	0.0801351	0.194531
MIOS_S766_M1	-0.369228	0.156294	0.305328
MISP_S394_M1	0.471191	0.414046	0.580179
MISP_S543_M1	0.819941	0.360689	0.529284
MKI67_S308_M1	1.69395	0.000497806	0.00438651
MKI67_S357_M1	1.22392	0.00183263	0.0119942
MKI67_S584_M1	1.11578	0.00142244	0.00993501
MLF2_S238_M1	-0.973556	0.00018476	0.00195845
MLLT3_S483_M1	-0.0984084	0.85869	0.915653
MLLT6_S258_M2	0.396869	0.600103	0.733759
MLLT6_S261_M2	0.396869	0.600103	0.733759
MMGT1_S120_M1	0.279999	0.165092	0.314361
MNX1_S77_M2	-0.366756	0.574549	0.716
MNX1_S79_M2	-0.366756	0.574549	0.716
MON1B_S61_M1	-0.640028	0.0709614	0.179765
MOV10_S969_M1	0.553349	0.0299664	0.0972381
MPDZ_S354_M1	1.18427	0.000576252	0.00494479
MPP5_Y243_M1	0.125554	0.6002	0.733759
MPP7_S409_M1	-0.24032	0.524288	0.678642
MPRIP_S619_M1	1.62899	0.00220398	0.0138221
MPRIP_S891_M2	0.624848	0.0642077	0.167847
MPRIP_S977_M1	1.56701	6.19343e-06	0.000141871
MPRIP_S993_M1	2.14925	5.68317e-06	0.000134751
MPRIP_T889_M2	0.624848	0.0642077	0.167847
MPZL1_S210_M1	-1.26523	0.00446909	0.0235018
MPZL1_S219_M1	0.414414	0.415517	0.581036
MPZL1_S221_M1	-0.275417	0.361932	0.529671
MPZL1_S260_M1	0.368689	0.0943576	0.217804
MPZL1_Y241_M1	-0.615728	0.0761659	0.188287
MPZL1_Y263_M1	-0.243804	0.213721	0.377082
MRPL9_S264_M1	-1.96028	2.15524e-06	6.85365e-05
MS4A14_S240_M1	-0.0978724	0.720329	0.818901
MSANTD2_S58_M1	0.217922	0.366718	0.534937
MSH6_S137_M1	-0.148651	0.536237	0.685968
MTA3_S430_M1	0.365255	0.0526724	0.147476
MTBP_S639_M1	1.78774	0.000748473	0.00596791
MTCL1_S627_M1	-0.0536478	0.859758	0.915653
MTDH_S298_M1	-0.721194	0.0125846	0.0506194
MTDH_S426_M1	-0.178337	0.629724	0.754139
MTDH_S494_M1	-1.04849	0.000176707	0.00188791
MTFR1L_S103_M1	-0.811713	0.0120724	0.0492925
MTFR1L_S238_M1	0.0622514	0.727725	0.824063
MTHFD1L_S357_M1	-0.000862576	0.996332	0.998548
MTMR1_S653_M1	-0.945557	0.0131448	0.0523274
MTMR3_S647_M1	-0.30197	0.426341	0.588387
MTMR3_T731_M1	-0.039075	0.903263	0.94413
MTMR3_Y614_M1	-0.432788	0.0438636	0.12838
MTMR6_S561_M1	-0.086403	0.669079	0.784913
MTOR_T1162_M1	0.324811	0.321052	0.49305
MTX3_S249_M1	1.39479	0.000621611	0.00525756
MTX3_S311_M1	1.17827	0.0112665	0.0467795
MVP_S873_M1	1.51676	6.38736e-05	0.000899221
MXRA7_S144_M1	0.121918	0.705969	0.80948
MYADM_S18_M1	2.93159	4.79158e-06	0.000119922
MYADM_S22_M1	0.409602	0.0878574	0.206863
MYBBP1A_S11_M1	1.4858	9.85297e-05	0.00124124
MYBBP1A_S1267_M1	-0.482451	0.499248	0.654446
MYBBP1A_T1269_M1	2.10999	6.73999e-06	0.00014933
MYC_S62_M1	2.41573	3.97532e-06	0.000104323
MYCBP2_S3505_M1	-1.34062	4.96458e-05	0.000717608
MYEF2_S17_M1	1.0082	0.00964723	0.0420588
MYO15A_T1039_M2	0.315206	0.586582	0.726308
MYO15A_T1045_M2	0.315206	0.586582	0.726308
MYO18B_S2296_M1	-0.0657503	0.751097	0.842064
MYO19_S963_M1	-3.37834	1.06548e-08	1.79999e-06
MYO5A_S600_M1	0.593722	0.0279148	0.0923545
MYOF_S174_M1	-0.182602	0.349016	0.519657
NBN_S343_M1	0.237013	0.422182	0.586111
NBN_S432_M1	1.0161	0.00115607	0.00835522
NCAM1_S784_M1	0.732621	0.0534074	0.149132
NCBP1_S22_M1	3.22559	5.41794e-08	4.30726e-06
NCBP3_S25_M1	2.44535	5.23737e-07	2.44079e-05
NCK1_S85_M1	-0.730607	0.252934	0.423594
NCKAP5L_S436_M1	-0.993869	0.00598951	0.029118
NCKAP5L_S473_M1	-3.07106	4.85335e-08	4.30726e-06
NCL_S563_M1	-0.197256	0.55156	0.697598
NCOR1_S2151_M1	0.339161	0.302313	0.474514
NCOR2_S1018_M1	0.15223	0.55075	0.697317
NCOR2_S1778_M1	-0.677673	0.0327464	0.104227
NCOR2_S2054_M1	-0.166001	0.659128	0.775968
NCOR2_S2223_M1	0.84418	0.068196	0.176059
NCOR2_S2258_M1	-0.122445	0.676119	0.789438
NCOR2_S939_M1	-0.0790552	0.642579	0.764814
NCOR2_S943_M1	-0.018553	0.928927	0.959548
NCOR2_S956_M1	-0.93659	0.000822224	0.00634992
NDC1_S406_M1	1.07029	0.00384896	0.0207898
NDRG1_S330_M1	-0.58856	0.0393387	0.118053
NDUFV3_S105_M1	-1.0306	0.101247	0.227429
NECTIN1_S422_M1	-1.59745	0.00077097	0.00602292
NECTIN2_S433_M1	-1.18917	0.00294318	0.0171823
NECTIN2_T410_M1	-0.00338373	0.993468	0.998516
NECTIN2_Y513_M1	0.640172	0.131736	0.274544
NEDD4L_S448_M1	-0.768466	0.00883668	0.0390926
NELFA_S363_M1	-0.843774	0.00405514	0.0217051
NELFB_S557_M1	-0.2941	0.625739	0.751721
NELFE_S115_M1	0.598186	0.329113	0.501601
NELFE_S51_M1	-0.0874081	0.796821	0.874465
NEMF_S831_M1	3.2094	8.18317e-09	1.47461e-06
NES_S680_M1	1.38821	0.145859	0.291395
NES_S768_M1	0.824645	0.0599036	0.161328
NEURL4_S502_M1	0.779642	0.0311066	0.100097
NEXN_S365_M1	0.0560834	0.906291	0.945832
NF1_S2543_M1	-0.230672	0.343934	0.5159
NF1_T2565_M1	0.745795	0.0489053	0.139478
NF1_Y863_M1	0.550919	0.0589488	0.159787
NF2_S518_M1	-1.0253	0.146145	0.291751
NFATC2IP_S204_M1	-0.813865	0.162655	0.311371
NFATC4_T470_M1	1.27396	9.75599e-05	0.00123805
NFIB_S328_M1	0.515174	0.0194338	0.069668
NFIC_S343_M1	-0.3369	0.405359	0.570373
NFXL1_S69_M1	-2.31022	3.96607e-07	1.94914e-05
NGFR_S313_M1	0.0744208	0.706161	0.80948
NHS_T997_M1	0.0345056	0.922793	0.956774
NIPBL_S2658_M1	0.444391	0.260595	0.43214
NKAP_S149_M1	0.555941	0.0364611	0.111866
NKTR_S1146_M1	1.31573	0.000909453	0.00688174
NKTR_S463_M1	0.733284	0.0105455	0.0443623
NMNAT1_S117_M1	0.523006	0.0175607	0.0642307
NOC2L_S49_M1	-0.232692	0.668837	0.784913
NOC2L_S49_M2	-0.841304	0.354096	0.523858
NOC2L_S56_M2	-0.841304	0.354096	0.523858
NOL4L_S130_M1	0.466423	0.0731825	0.182863
NOLC1_S698_M1	-0.387693	0.311534	0.484231
NOMO1_S1202_M1	0.661074	0.348521	0.519657
NOMO3_S1202_M1	0.489125	0.10219	0.228848
NOMO3_S1205_M1	0.14761	0.429722	0.591755
NONO_T450_M1	-1.41499	0.000686475	0.00567733
NOP2_S732_M1	1.12245	0.106011	0.235649
NOP56_S570_M1	1.25119	7.65867e-05	0.00104552
NOTCH2_S1804_M1	0.08901	0.816568	0.885838
NPAT_S273_M2	-0.217586	0.589123	0.727337
NPAT_T272_M2	-0.217586	0.589123	0.727337
NPM1_S70_M1	-0.334102	0.294604	0.465685
NPM1_S88_M1	-0.336751	0.128169	0.269185
NPM1_Y67_M1	-0.270287	0.598437	0.733261
NR2C2_S46_M1	-0.749503	0.16695	0.31557
NRBF2_Y119_M1	1.85599	0.000844445	0.00646199
NSF_S207_M1	0.241636	0.438675	0.601898
NSFL1C_S114_M1	-0.258536	0.654508	0.773055
NSL1_S4_M1	-0.0781865	0.784534	0.865196
NSUN2_S456_M1	1.04604	0.00191668	0.0123059
NSUN5P2_S143_M1	1.20032	0.000437675	0.00399674
NUCKS1_S181_M1	0.251295	0.590664	0.728028
NUCKS1_S214_M1	0.686001	0.0254209	0.0859985
NUFIP1_S403_M1	0.789046	0.0101704	0.0433606
NUFIP2_S112_M1	0.50382	0.0429393	0.127264
NUMA1_S169_M1	1.82333	0.0060331	0.0292248
NUMA1_S1757_M1	1.45141	0.0136059	0.0535325
NUMA1_S1862_M1	-1.6325	6.03727e-06	0.000139476
NUMA1_S1969_M1	-0.117557	0.76764	0.85353
NUMB_S438_M1	-0.426731	0.0818031	0.19672
NUMB_S634_M1	0.213506	0.285812	0.458759
NUMBL_S263_M1	0.64329	0.0352954	0.109785
NUP153_S333_M3	-0.4418	0.462098	0.623409
NUP153_S334_M3	-0.4418	0.462098	0.623409
NUP153_S338_M3	-0.4418	0.462098	0.623409
NUP188_S1709_M1	1.50447	1.62647e-05	0.000299071
NUP210_S1874_M1	0.244066	0.695793	0.802701
NUP210_S1877_M1	-1.24787	2.24124e-05	0.000385864
NUP210_T1844_M1	0.228944	0.272078	0.443894
NUP214_S678_M1	0.667126	0.140407	0.284173
NUP214_S678_M2	1.26381	0.00542821	0.0269021
NUP214_T670_M2	1.26381	0.00542821	0.0269021
NUP50_S221_M1	-2.42097	7.98264e-06	0.000171247
NUP50_S221_M2	-3.8872	2.28207e-08	2.93735e-06
NUP50_Y193_M2	-3.8872	2.28207e-08	2.93735e-06
NUP98_S612_M1	0.703094	0.0134894	0.0532578
NUP98_S934_M1	1.77867	0.00108045	0.00791448
OCIAD1_S108_M1	-0.580068	0.0383207	0.115862
OCIAD1_S123_M1	-0.239486	0.719931	0.818901
OCLN_S310_M1	-0.40844	0.115437	0.248453
OCLN_S369_M1	-0.798159	0.0233424	0.0804775
OCLN_T357_M1	-1.37562	8.75501e-05	0.00114323
OCLN_Y315_M1	1.01846	0.00183257	0.0119942
OSBP_S238_M1	-0.405537	0.504331	0.65919
OSBP_S240_M1	0.631362	0.0322388	0.102788
OSBP_S379_M1	0.394186	0.13509	0.278203
OSBP_S382_M1	0.305357	0.447354	0.609782
OSBP_T326_M1	0.119482	0.703562	0.807585
OSBPL10_S188_M1	0.69972	0.027121	0.0900591
OSBPL10_S209_M1	0.145691	0.66992	0.784913
OSBPL10_S209_M2	-1.98922	0.00546234	0.0269021
OSBPL10_S223_M1	-1.28778	0.000707721	0.00577861
OSBPL10_S223_M2	-1.98922	0.00546234	0.0269021
OSBPL10_S235_M1	2.02675	0.000112152	0.00136552
OSBPL10_S30_M1	-0.142097	0.685919	0.797436
OSBPL10_S64_M1	0.715905	0.00226915	0.0141651
OSBPL11_S15_M1	-0.247832	0.230758	0.396529
OSBPL11_S172_M1	0.146318	0.554036	0.699467
OSBPL11_S174_M1	0.784768	0.00606103	0.0292264
OSBPL11_S177_M1	0.620941	0.0313006	0.100601
OSBPL11_S181_M1	-1.60914	0.000266147	0.00270449
OSBPL11_S189_M1	-0.39277	0.528929	0.680363
OSBPL11_S286_M1	0.579388	0.110293	0.242573
OSBPL11_T27_M1	1.05784	0.0806909	0.194852
OSBPL3_S251_M1	0.226173	0.426691	0.588387
OSBPL3_S251_M2	-1.13053	0.0888414	0.208273
OSBPL3_S262_M1	-0.685876	0.0359039	0.110969
OSBPL3_S262_M2	1.05276	0.0121392	0.0494844
OSBPL3_S265_M1	-1.13381	0.00314916	0.0180009
OSBPL3_S265_M2	-1.79786	0.00630771	0.0300762
OSBPL3_S304_M1	-0.00858772	0.969117	0.984465
OSBPL3_S372_M1	-0.618495	0.113463	0.246593
OSBPL3_S410_M1	0.327199	0.109812	0.241909
OSBPL3_S416_M1	0.418479	0.170596	0.320223
OSBPL3_S425_M1	1.06888	0.0643863	0.167989
OSBPL6_S195_M1	0.291481	0.364415	0.532806
OSBPL6_S35_M1	-0.159828	0.635987	0.759643
OSBPL6_S44_M1	-0.479832	0.0539448	0.150463
OSBPL8_S14_M2	0.763323	0.238555	0.405288
OSBPL8_S314_M1	-1.72364	0.000277086	0.00279464
OSBPL8_S65_M1	-0.188952	0.343079	0.515194
OSBPL8_S68_M1	-4.15146	2.26367e-09	6.79855e-07
OSBPL8_T13_M2	0.763323	0.238555	0.405288
OSBPL9_S326_M1	-0.0858821	0.68329	0.794721
OSBPL9_S329_M1	0.335702	0.155012	0.304125
OSMR_S826_M1	-1.66929	0.000982996	0.00736021
OSMR_Y837_M1	-0.140243	0.611539	0.742114
OTUD4_S1006_M1	1.18223	0.000174621	0.00187302
OTUD5_S64_M1	-0.269364	0.520024	0.674667
OXCT1_S170_M1	-0.357689	0.231044	0.396555
PA2G4_S2_M2	-0.384383	0.375842	0.543262
PA2G4_T11_M2	-0.384383	0.375842	0.543262
PACSIN3_S319_M1	1.9957	5.11489e-06	0.000124554
PAG1_Y227_M1	0.475981	0.235872	0.402247
PAG1_Y341_M1	0.333062	0.161261	0.310601
PAG1_Y417_M1	-0.0538753	0.846723	0.908933
PAGE2_S12_M1	-1.76087	0.000130244	0.0015261
PAGE2_S26_M1	-0.773352	0.0118455	0.0485865
PAK2_S141_M1	-0.358847	0.261776	0.433479
PAK4_S181_M1	0.0208228	0.933099	0.960459
PAK4_S291_M1	-1.11128	0.00829658	0.0372843
PAK4_S474_M1	-0.206526	0.399326	0.564824
PALLD_S641_M1	1.06481	0.0255439	0.0861987
PALLD_S893_M1	0.851117	0.0128511	0.0514615
PALM_S116_M2	-3.58243	5.596e-05	0.000791936
PALM_S124_M2	-3.58243	5.596e-05	0.000791936
PALM3_S375_M1	1.46704	0.00534725	0.0267165
PALM3_S420_M1	0.166391	0.618775	0.746688
PAM_S918_M1	0.142527	0.585859	0.726289
PARD3_S144_M1	-0.13601	0.558783	0.702835
PARD3_S695_M1	0.0352103	0.877246	0.930245
PARD3_S715_M1	0.518529	0.0945443	0.217863
PARD3_S852_M1	0.192893	0.528712	0.680363
PARD3_S873_M1	0.0689132	0.804825	0.880746
PARN_S619_M1	1.06622	0.0011529	0.00835469
PATL1_S179_M1	1.37959	1.73922e-05	0.000315511
PBXIP1_S43_M1	-0.543439	0.254793	0.426034
PBXIP1_S45_M1	3.60825	4.59245e-05	0.000674641
PCBP1_S190_M1	-0.248968	0.360588	0.529284
PCDH7_S1011_M1	-0.00847679	0.967853	0.984239
PCLO_S4232_M2	0.69238	0.0939627	0.217636
PCLO_Y4216_M2	0.69238	0.0939627	0.217636
PCM1_S65_M1	0.331226	0.114518	0.247435
PCNX1_S117_M1	-0.160622	0.482495	0.640247
PCNX1_S147_M1	0.561141	0.066513	0.172373
PCNX3_S246_M1	-0.161906	0.402914	0.568115
PCNX3_T370_M1	-0.144893	0.505917	0.659988
PDCD4_S457_M1	-1.51903	1.78173e-05	0.000317119
PDCD4_S94_M1	-2.24243	3.74703e-05	0.000572215
PDE8A_S457_M1	0.279317	0.308623	0.481089
PDHA1_S232_M1	0.180764	0.431152	0.593382
PDHA1_S293_M1	-1.34838	0.264903	0.437139
PDHA1_S293_M2	-1.45712	0.257997	0.429677
PDHA1_S300_M2	0.246571	0.596314	0.731886
PDHA1_Y289_M1	-0.0624963	0.892289	0.938036
PDHA1_Y289_M2	-2.3263	0.0572102	0.157274
PDLIM4_S120_M1	1.02479	0.000414919	0.00384084
PDPK1_Y248_M1	-0.0785666	0.781208	0.863559
PDS5A_S1305_M1	-1.27891	0.00269353	0.0161791
PDS5B_S1166_M1	-0.135465	0.649498	0.768985
PDS5B_S1283_M1	-0.256282	0.214858	0.378593
PDS5B_S1358_M1	0.118266	0.526084	0.678642
PDS5B_S1361_M2	0.177514	0.266624	0.438487
PDS5B_S1362_M2	0.177514	0.266624	0.438487
PDZD8_S538_M1	0.283871	0.114505	0.247435
PEA15_S116_M1	-1.0592	0.0120006	0.0490737
PEAK1_S572_M1	0.0454818	0.867934	0.921817
PEAK1_S826_M1	0.259319	0.316698	0.488604
PEAK1_T860_M1	-0.0474999	0.814359	0.88532
PELP1_S481_M1	0.3232	0.341541	0.514023
PELP1_T745_M1	1.1418	0.0219507	0.0767563
PEX14_S265_M1	2.52656	1.0028e-05	0.000199306
PEX14_S275_M1	0.0124935	0.946007	0.970052
PGRMC1_S181_M1	1.00443	0.207869	0.371116
PGRMC1_S57_M1	1.11315	0.22955	0.395458
PGRMC2_S104_M1	0.45127	0.342088	0.514559
PGRMC2_S90_M1	1.53047	4.35074e-05	0.000642626
PGRMC2_T211_M1	1.22592	0.0557877	0.154186
PHACTR4_S118_M1	0.333806	0.10979	0.241909
PHACTR4_S628_M1	-0.243828	0.280039	0.45219
PHACTR4_T349_M2	-1.41047	0.0172985	0.0637142
PHACTR4_T358_M2	-1.59204	0.000623085	0.00525756
PHC3_S263_M1	1.02707	0.0128142	0.05139
PHC3_S616_M2	-0.461778	0.465359	0.625804
PHC3_T609_M2	-0.379009	0.54856	0.697317
PHETA1_S213_M1	0.692257	0.0441321	0.128683
PHETA2_S180_M1	0.596263	0.0117682	0.0483426
PHF23_S150_M1	6.70241	2.65003e-08	3.01016e-06
PHF23_T126_M1	-1.0081	0.00271304	0.0162379
PHF3_S1133_M1	0.806891	0.0154737	0.0587436
PHLDB2_S334_M1	-0.199376	0.483456	0.640579
PHRF1_S1202_M1	0.86951	0.00461787	0.0240503
PHRF1_S1229_M1	5.08267	1.19384e-08	1.84198e-06
PHRF1_S1360_M1	0.996906	0.00664247	0.0311172
PHRF1_S915_M1	0.78776	0.0327757	0.104227
PHRF1_S973_M1	1.21034	0.0182245	0.0663001
PHRF1_T1234_M1	1.33361	1.83213e-05	0.000323677
PI4K2A_S24_M1	-0.670646	0.0224155	0.0779782
PI4K2A_S462_M1	-0.129404	0.577753	0.719366
PI4K2A_S468_M1	-2.77134	6.42675e-07	2.85048e-05
PI4K2A_S47_M1	0.0313213	0.884333	0.934989
PI4K2A_S47_M2	0.126363	0.741772	0.836118
PI4K2A_S51_M2	0.326512	0.383753	0.550775
PI4K2A_S5_M1	1.71636	0.00324448	0.0183378
PI4K2A_S5_M2	1.91904	0.00190743	0.0123059
PI4K2A_T4_M2	1.91904	0.00190743	0.0123059
PI4K2A_Y465_M1	-0.375503	0.159565	0.309024
PI4KA_S1436_M1	-0.328362	0.0836986	0.200401
PI4KA_S265_M1	1.2664	0.000259364	0.00266317
PIAS1_S497_M2	-0.79566	0.00630898	0.0300762
PIAS1_S503_M1	-1.37041	0.000112946	0.00136902
PIAS1_S503_M2	-0.79566	0.00630898	0.0300762
PIEZO1_S1391_M1	1.96058	0.000743621	0.00596441
PIEZO1_S1621_M1	0.40128	0.271145	0.442842
PIEZO1_S1646_M1	0.381999	0.0851112	0.202158
PIEZO1_S165_M1	1.71893	8.63601e-05	0.00113316
PIK3C2A_S259_M1	0.511618	0.112615	0.245845
PIK3C2A_S329_M1	-0.739076	0.0137068	0.0538508
PIKFYVE_S307_M1	0.0729618	0.739268	0.833643
PIP4P1_S162_M1	-0.893281	0.00815306	0.0367909
PIP4P2_S18_M1	-0.880788	0.0152873	0.0582815
PIP4P2_S32_M1	0.140691	0.59562	0.731801
PITPNM3_S907_M1	0.320197	0.276695	0.449173
PKD2_S829_M1	-0.20169	0.592787	0.728982
PKMYT1_S143_M1	-0.0491007	0.901415	0.943658
PKN2_S583_M1	0.896279	0.0390985	0.117687
PKP2_S151_M1	0.264593	0.161162	0.310601
PKP2_S251_M1	-0.179914	0.746771	0.84035
PKP2_S329_M1	-0.0131258	0.947002	0.970336
PKP4_S276_M1	-0.0665863	0.690347	0.79964
PKP4_S281_M1	0.201734	0.380017	0.547249
PKP4_S314_M1	0.20214	0.312253	0.484598
PKP4_S337_M1	-0.389722	0.307892	0.480428
PKP4_S406_M1	-0.113274	0.557515	0.702547
PKP4_Y415_M1	0.268068	0.439824	0.602862
PLCD3_S105_M1	-0.68503	0.27394	0.44606
PLCD3_T37_M1	0.81021	0.0202247	0.0717418
PLEC_S1047_M1	2.44131	0.000155503	0.00169486
PLEC_S125_M1	-0.80106	0.101125	0.227406
PLEC_S1435_M1	-1.13648	0.0655576	0.170449
PLEC_S149_M1	1.07758	0.000989018	0.0073645
PLEC_S4374_M1	0.380318	0.457002	0.619807
PLEC_S4382_M1	1.18006	0.0202581	0.0717662
PLEC_S4386_M1	-0.0700946	0.891505	0.937641
PLEC_S4396_M1	-0.355737	0.352789	0.522801
PLEC_S4396_M2	-1.32074	0.0699853	0.178463
PLEC_S4622_M1	-0.0772787	0.758151	0.846461
PLEC_S4642_M1	-0.0998756	0.812059	0.885292
PLEC_S720_M1	0.833253	0.169758	0.319093
PLEC_Y4393_M2	-1.15337	0.103417	0.231214
PLEK2_S120_M1	-1.10636	0.149914	0.296645
PLEK2_S238_M1	0.729309	0.211267	0.375262
PLEKHA5_S855_M1	-0.972117	0.016299	0.0612449
PLEKHA5_S937_M1	-0.5113	0.0172288	0.0637064
PLEKHA5_T857_M1	5.55238	3.16802e-10	1.42719e-07
PLEKHG3_S1081_M1	-0.208779	0.591475	0.728363
PLEKHG3_S640_M1	1.92487	3.5142e-06	9.43488e-05
PLEKHG3_S643_M1	0.123779	0.596319	0.731886
PLEKHG3_S76_M1	-0.609614	0.0876565	0.20675
PLPP6_S70_M1	0.278029	0.395811	0.562501
PLXDC2_S506_M1	-1.58556	0.0026439	0.0159876
PML_S518_M2	-0.144465	0.796469	0.874434
PML_S527_M2	-0.144465	0.796469	0.874434
PNKP_T118_M1	1.365	0.000162717	0.00176637
PNN_S347_M1	1.63519	0.000332496	0.00325629
PNN_S66_M1	0.255189	0.230656	0.396529
PNPLA2_S428_M1	0.300798	0.107249	0.237617
PNPLA6_S116_M1	-0.397424	0.304525	0.477454
PNPLA6_S372_M1	-1.25917	0.000536089	0.00464131
PNPLA6_T464_M1	0.789472	0.00792753	0.0359532
POGZ_S425_M1	1.25664	0.0374351	0.114233
POLDIP2_T292_M1	0.00522933	0.980076	0.990957
PPAN-P2RY11_S359_M1	-0.255325	0.682332	0.793949
PPHLN1_S133_M1	0.368976	0.312309	0.484598
PPHLN1_S205_M1	-0.203125	0.82815	0.89348
PPIG_S356_M2	-0.538766	0.481117	0.639047
PPIG_T358_M2	-0.538766	0.481117	0.639047
PPP1R10_S313_M1	0.582639	0.182549	0.334983
PPP1R12A_S299_M1	1.09377	0.00325768	0.0183378
PPP1R12A_S409_M1	-0.471284	0.292276	0.463356
PPP1R12C_S509_M1	1.15672	0.00115015	0.00835469
PPP1R18_S224_M1	3.08971	8.90171e-06	0.000187979
PPP1R18_S368_M1	2.46665	3.30871e-05	0.000520498
PPP4R2_S159_M1	-0.486398	0.0495414	0.140958
PPP4R2_S226_M1	0.427236	0.0805934	0.194852
PPP4R3A_S741_M1	-0.810012	0.0374752	0.114233
PPP4R3A_S768_M1	0.208065	0.368525	0.536704
PQLC1_S110_M1	0.689175	0.201866	0.361833
PQLC1_T112_M1	0.285394	0.219004	0.38315
PRDM1_S736_M1	-0.08255	0.813728	0.88532
PRG3_S104_M1	-0.254577	0.176987	0.327894
PRKAB1_S108_M1	-0.902701	0.0976312	0.222698
PRKAB2_S108_M1	0.291512	0.792349	0.871681
PRKAR1A_S83_M1	-0.360023	0.0993528	0.224925
PRKCD_S664_M1	-0.148701	0.489406	0.64467
PRKCD_Y313_M1	-0.382895	0.175863	0.32693
PRKCQ_S676_M1	0.733572	0.162637	0.311371
PRKCQ_S685_M1	-0.979411	0.000151302	0.00166927
PRKCQ_S695_M1	-0.898222	0.000842817	0.00646199
PRKD1_S205_M2	-1.18138	0.000125393	0.00149312
PRKD1_S208_M2	-1.18138	0.000125393	0.00149312
PRKD1_S397_M1	-0.663884	0.0409971	0.121909
PRKD1_S742_M1	-0.841374	0.0168032	0.0625606
PRKD1_Y749_M1	0.311882	0.290419	0.46165
PRKD2_S710_M1	-0.610419	0.0755796	0.187252
PRKRA_S18_M1	0.259876	0.361504	0.529671
PROSER2_S179_M1	0.514585	0.241824	0.409043
PRPF38B_S527_M1	0.745687	0.00625728	0.0300416
PRPF38B_S527_M2	1.35142	0.13746	0.280874
PRPF38B_S529_M1	-1.05277	0.134604	0.277949
PRPF38B_S529_M2	1.35142	0.13746	0.280874
PRPF40A_S888_M1	0.269786	0.190491	0.346266
PRPF40B_S764_M1	0.350836	0.164085	0.313222
PRPF40B_S832_M1	0.0604504	0.852319	0.910745
PRR11_S307_M1	-2.13993	1.76464e-06	6.03775e-05
PRR11_S40_M1	0.36566	0.212376	0.375934
PRR12_S487_M1	1.59996	0.000111187	0.0013641
PRRC2A_S1004_M1	-0.548887	0.135774	0.278698
PRRC2A_S1147_M1	0.169556	0.592292	0.728982
PRRC2A_S1219_M1	0.2083	0.450104	0.611987
PRRC2A_S1691_M1	0.691516	0.112973	0.246263
PRRC2A_S380_M1	0.364468	0.469836	0.629632
PRRC2A_S456_M1	-0.0592657	0.839483	0.903846
PRRC2A_S761_M1	-1.42497	9.59345e-05	0.00122896
PRRC2A_T610_M1	0.50551	0.0166876	0.0622159
PRRC2B_S224_M1	1.6628	0.000108742	0.00134215
PRRC2B_S226_M1	1.21593	9.30469e-05	0.00120338
PRRC2B_S480_M1	-0.478574	0.0987845	0.224382
PRRC2B_Y1693_M1	0.238647	0.165741	0.314827
PRRC2C_S1544_M1	-0.498211	0.077314	0.189809
PRRC2C_S2013_M1	0.462716	0.0711128	0.179882
PRRC2C_S2105_M1	1.53317	9.24756e-06	0.000191625
PRRC2C_S878_M1	0.61115	0.0126646	0.0508654
PRRC2C_T2673_M1	-0.716223	0.0105531	0.0443623
PRRT3_S808_M1	-0.114318	0.738431	0.833046
PRRT3_S815_M1	0.135778	0.689398	0.799517
PRRT3_S903_M1	0.374325	0.287741	0.459857
PSD3_T1023_M1	-0.65833	0.0429925	0.127282
PSEN1_S367_M1	-0.520673	0.128374	0.269406
PSEN1_S43_M1	-0.419419	0.321221	0.49305
PSMA5_S56_M1	1.77052	7.52174e-05	0.00103204
PSMD1_S315_M2	2.26041	0.00040199	0.00381951
PSMD1_T273_M1	3.12874	1.57528e-06	5.60262e-05
PSMD1_T311_M1	2.88651	1.67068e-07	1.00352e-05
PSMD1_T311_M2	2.26041	0.00040199	0.00381951
PSMD11_S14_M1	0.00244293	0.990626	0.997639
PSMD2_S16_M1	0.768609	0.0212159	0.0745731
PSMD2_S361_M1	-0.399867	0.210397	0.374567
PTDSS2_S16_M1	-0.405624	0.117609	0.251618
PTDSS2_S24_M1	1.73478	2.88273e-06	8.20212e-05
PTPN1_S295_M1	0.164379	0.786892	0.867089
PTPN1_S352_M1	1.41047	0.000124953	0.00149312
PTPN1_S50_M1	-0.128527	0.584243	0.725406
PTPN11_Y584_M1	-0.872315	0.05758	0.157849
PTPN14_S594_M1	0.0493458	0.845158	0.907613
PTPN2_S298_M1	0.376671	0.0894112	0.209245
PTPN2_S304_M1	-2.03098	4.84084e-05	0.000703484
PTPRG_S1182_M1	-0.365638	0.589296	0.727337
PTTG1_S165_M1	0.879195	0.00480674	0.0247008
PUM1_S209_M1	-0.463357	0.0768493	0.189011
PUM1_S709_M1	-0.0196983	0.946593	0.970285
PUM2_S136_M1	-0.852218	0.114613	0.247443
PUM2_S587_M1	-0.183813	0.60531	0.737338
PUM2_S82_M1	-0.266748	0.226508	0.390966
PVR_S406_M1	-0.638902	0.193144	0.349678
PYCR1_S301_M1	0.147287	0.507158	0.660803
PYCR2_S304_M1	-0.0769504	0.729197	0.824843
QSER1_S1211_M1	0.516806	0.120293	0.255824
QSER1_S615_M1	-0.12184	0.629895	0.754139
QSER1_S931_M1	0.199853	0.404211	0.56935
QSER1_Y493_M1	0.135314	0.674825	0.788608
RAB10_T73_M1	0.451217	0.0887821	0.208273
RAB11A_S190_M1	-1.16624	0.0396777	0.118769
RAB11A_S78_M1	0.384834	0.0877431	0.206774
RAB11FIP1_S156_M1	-0.290008	0.322701	0.494199
RAB11FIP1_S232_M1	-0.0773981	0.905277	0.945276
RAB11FIP1_S435_M1	0.512806	0.19618	0.353517
RAB11FIP1_S545_M1	0.789252	0.00385728	0.0207898
RAB11FIP2_S277_M1	-0.353288	0.0690928	0.176854
RAB11FIP5_S176_M1	0.105839	0.655329	0.773055
RAB11FIP5_S307_M1	0.164823	0.536064	0.685968
RAB11FIP5_S367_M1	0.734454	0.0100938	0.0432385
RAB11FIP5_S395_M1	-0.511923	0.0759473	0.18799
RAB11FIP5_S538_M1	-0.828866	0.00171209	0.0113999
RAB12_S106_M1	-0.782032	0.00368614	0.0203755
RAB14_S180_M1	-0.755925	0.0596717	0.161131
RAB18_S144_M1	0.000546943	0.998165	0.998904
RAB1A_S78_M1	0.585939	0.0175157	0.0641532
RAB30_T178_M1	0.739468	0.00920075	0.0404384
RAB31_S35_M1	-0.637064	0.0783369	0.191719
RAB32_S152_M1	0.112278	0.702243	0.807585
RAB34_S241_M1	-0.780287	0.0246917	0.0839516
RAB34_S244_M1	-0.244369	0.476107	0.634887
RAB34_Y247_M1	-0.205781	0.591096	0.728228
RAB3B_S190_M1	-0.338344	0.277485	0.449666
RAB3GAP2_S450_M1	0.393116	0.195739	0.352956
RAB7A_S72_M1	0.0354254	0.844455	0.907218
RAB7B_S186_M1	-0.489783	0.0628424	0.165559
RAB8A_S185_M1	-0.473137	0.352664	0.522801
RAD18_S471_M1	0.677171	0.0293001	0.0955344
RAD18_S99_M1	-0.0417988	0.828362	0.89348
RAD23B_S160_M1	1.69565	0.000642853	0.00539637
RAF1_S259_M1	0.289767	0.305462	0.477798
RAI14_S281_M2	-0.0115763	0.943914	0.968858
RAI14_T283_M2	-0.0115763	0.943914	0.968858
RALGAPA1_S860_M1	-0.668611	0.00535995	0.0267305
RALY_S135_M1	-0.653185	0.0995633	0.225016
RANBP10_S29_M1	0.895749	0.00784863	0.0357755
RANBP6_S6_M1	0.288342	0.208574	0.372129
RAPH1_S1012_M1	-2.27131	1.80952e-06	6.03842e-05
RAPH1_S610_M1	0.343176	0.393842	0.560141
RAPH1_T1153_M1	-0.519578	0.0599235	0.161328
RASEF_S377_M1	-0.761329	0.00277325	0.0164388
RAVER1_S14_M1	-0.0633042	0.814164	0.88532
RAVER1_S14_M2	0.0876547	0.715403	0.816267
RAVER1_S6_M2	0.0876547	0.715403	0.816267
RAVER1_T463_M1	-0.080719	0.780783	0.863525
RB1CC1_S237_M1	-0.357381	0.416521	0.58133
RB1CC1_S257_M1	-0.533035	0.0406559	0.121161
RBBP6_S1179_M1	0.309066	0.298152	0.469916
RBBP6_S1277_M1	0.302134	0.278407	0.450619
RBBP6_S861_M1	0.423984	0.578991	0.720208
RBBP6_S873_M1	-0.34518	0.254864	0.426034
RBBP8_S327_M1	0.749539	0.00841544	0.0376605
RBL1_S640_M1	1.22801	0.00241892	0.0148937
RBM10_S531_M1	-0.377326	0.172159	0.322002
RBM10_S723_M1	0.352203	0.1922	0.348669
RBM10_S797_M1	0.724926	0.0121743	0.0494844
RBM10_S89_M1	0.493825	0.155209	0.304229
RBM10_Y527_M1	-0.790412	0.00370756	0.0204104
RBM12B_S250_M2	0.55562	0.537972	0.687211
RBM12B_S254_M2	0.55562	0.537972	0.687211
RBM12B_S280_M1	1.16736	0.00546027	0.0269021
RBM12B_S710_M1	1.74198	0.000658728	0.0054955
RBM12B_S718_M1	-0.283196	0.229159	0.395036
RBM14_Y558_M1	-0.281731	0.35527	0.523966
RBM15_S294_M1	0.492313	0.383892	0.550775
RBM15_S656_M1	0.825971	0.0508807	0.14356
RBM15_S700_M1	0.956606	0.0452056	0.131106
RBM15_S741_M1	0.825377	0.0744022	0.185354
RBM15_T568_M1	0.667525	0.390237	0.556921
RBM15B_T532_M1	-0.289194	0.349715	0.519956
RBM17_S169_M1	0.100418	0.70216	0.807585
RBM17_S222_M1	0.465999	0.156186	0.305328
RBM17_Y214_M1	0.291	0.550194	0.697317
RBM25_S677_M1	-0.819664	0.084997	0.202064
RBM26_S127_M1	-1.85946	0.0143063	0.0554804
RBM26_S616_M1	0.725494	0.00928732	0.0406866
RBM33_S739_M1	0.475763	0.035127	0.109513
RBM33_S765_M1	0.173062	0.534667	0.685256
RBM39_S136_M1	0.270639	0.32939	0.501601
RBM6_S1025_M1	-0.827362	0.00872746	0.0389255
RBM7_S136_M1	0.514099	0.0369422	0.113214
RBM7_S204_M1	0.748152	0.0124468	0.0502419
RBMX_S208_M1	-0.044617	0.902265	0.944029
RBMX_S352_M1	-0.481649	0.6013	0.734439
RBMX2_S188_M1	0.0281485	0.911644	0.948488
RC3H1_S535_M1	1.18666	0.00148241	0.0102218
RECQL5_S727_M1	0.45859	0.361741	0.529671
REEP1_S152_M1	0.00172848	0.991441	0.998087
REEP3_S152_M1	-0.343973	0.344277	0.516094
REEP4_S152_M1	-0.121392	0.530864	0.681675
RELL1_S109_M1	-0.912081	0.00445252	0.0234603
RELL1_S244_M1	0.127497	0.693651	0.801599
RELL1_T261_M1	-0.31585	0.288198	0.459857
REPS1_Y116_M1	0.368899	0.1908	0.346594
RERE_S600_M1	0.801795	0.00453632	0.023763
RERE_T599_M2	-0.822285	0.266041	0.438482
RERE_Y1259_M1	-1.57765	2.27415e-05	0.000386606
RETREG3_T10_M1	-0.29763	0.172398	0.32204
RFC1_S156_M1	-0.364288	0.673498	0.787911
RFFL_S240_M1	-0.0761326	0.861796	0.9171
RFFL_Y34_M1	-0.615502	0.0626189	0.165559
RFTN1_S199_M1	0.415779	0.144147	0.288613
RFTN1_S220_M1	-1.35605	0.112116	0.244987
RFTN1_Y165_M1	-0.567298	0.0694547	0.177277
RFX1_S159_M1	2.19638	7.08917e-07	3.04159e-05
RGS12_S850_M1	-0.491719	0.0438943	0.12838
RHBDD1_S291_M1	0.00327386	0.994419	0.998516
RHBDF1_S390_M1	-0.112792	0.77415	0.858297
RHBDF2_S177_M1	0.724801	0.00629401	0.0300762
RHBDF2_S325_M1	-0.256269	0.346406	0.518171
RHBDF2_S328_M1	-0.628589	0.0115968	0.0477839
RHBDF2_S385_M1	-1.17586	0.0356313	0.110449
RHBDF2_S387_M1	0.256328	0.475668	0.634887
RHOBTB3_S213_M1	-1.43868	0.000809842	0.00627222
RHOBTB3_S215_M1	-1.92248	9.87234e-06	0.000197666
RIC1_S1017_M1	-0.302766	0.279687	0.452149
RMDN3_S46_M1	0.03331	0.886539	0.936061
RNASEK-C17orf49_S137_M1	0.525634	0.0683324	0.176243
RNF19A_S599_M1	-0.76618	0.00410113	0.0218964
RNF2_S41_M1	0.0505168	0.902572	0.944029
RNF20_S138_M1	0.900606	0.312117	0.484598
ROBO1_S1492_M1	-2.98005	0.000149999	0.00166167
ROBO1_S940_M1	-0.410995	0.0942132	0.217657
ROBO1_Y1038_M1	0.952023	0.0611345	0.163126
RPL12_S38_M1	2.75437	3.69424e-05	0.000567359
RPL18A_S123_M1	-1.40429	8.04229e-05	0.00109238
RPL18A_S71_M1	-1.27583	0.00127035	0.00906002
RPL23A_S43_M1	-1.14468	0.0663216	0.172042
RPL24_T83_M1	-0.0190279	0.969532	0.984465
RPL3_S13_M1	0.573211	0.0139149	0.054274
RPL30_S10_M1	-1.62003	0.000615026	0.00522772
RPL34_S12_M1	2.42722	0.00288728	0.0169659
RPL4_S295_M1	-1.75516	4.74689e-05	0.000693559
RPLP2_S17_M1	-2.03816	2.50248e-06	7.24613e-05
RPLP2_S74_M2	0.153004	0.424571	0.587015
RPLP2_S79_M1	0.115024	0.523902	0.678537
RPLP2_S79_M2	0.153004	0.424571	0.587015
RPLP2_S86_M1	-0.422783	0.202268	0.362313
RPRD2_S1099_M1	1.03387	0.00124157	0.00890178
RPRD2_S593_M1	0.561655	0.0579172	0.158116
RPRD2_S610_M2	2.4394	9.41931e-07	3.74418e-05
RPRD2_S614_M1	0.710474	0.013877	0.054274
RPRD2_S614_M2	2.4394	9.41931e-07	3.74418e-05
RPS10_S146_M1	-0.967584	0.000844028	0.00646199
RPS17_S562_M1	-0.278994	0.40612	0.571146
RPS27_S11_M1	-0.645649	0.241747	0.409043
RPS27_S27_M1	-0.0108067	0.976674	0.989116
RPS27_Y31_M1	-0.281425	0.136766	0.28006
RPS3_T221_M1	0.142074	0.56814	0.710306
RPS3A_S263_M1	-1.25508	0.000694816	0.00570847
RPS6_S236_M2	-2.46226	0.00372423	0.0204273
RPS6_S240_M2	-2.47326	0.00376252	0.0205655
RPS6KA1_S363_M2	0.861527	0.00191389	0.0123059
RPS6KA1_S369_M2	1.01274	0.00102094	0.00758135
RPS6KA1_S380_M1	-0.378309	0.26183	0.433479
RPTOR_S722_M1	0.130746	0.605217	0.737338
RPTOR_S863_M1	0.164399	0.520165	0.674667
RPTOR_S877_M1	-0.565281	0.0360947	0.111247
RRAGC_S15_M1	0.61652	0.347622	0.519572
RRAGC_S95_M1	-1.38872	0.000265991	0.00270449
RRAS_S201_M1	0.15049	0.637793	0.761128
RRAS2_S186_M1	-0.0974796	0.750685	0.842064
RRBP1_S615_M1	0.326899	0.126601	0.267486
RRBP1_S959_M1	-0.652228	0.0150495	0.0577833
RRM2_S20_M1	-1.23168	0.00566265	0.0278294
RSBN1L_S6_M1	0.560168	0.0589585	0.159787
RSF1_S604_M1	0.951393	0.0462343	0.133659
RSL1D1_S361_M1	0.368706	0.474891	0.634518
RSRC2_S4_M1	2.81972	4.38664e-08	4.29016e-06
RTN1_S352_M1	0.0549141	0.838766	0.90362
RTN1_S487_M1	-0.227722	0.388115	0.555066
RTN1_S48_M1	-1.02162	0.00424349	0.0224905
RTN1_S71_M1	-0.533633	0.314904	0.486467
RTN1_T300_M1	0.616259	0.0347718	0.108783
RTN3_S229_M1	0.279496	0.173573	0.323788
RTN3_S30_M1	0.958811	0.0012951	0.0091881
RTN3_S453_M1	1.72185	0.000193643	0.0020446
RTN4_S107_M1	0.740971	0.0334481	0.105743
RTN4_S11_M3	-0.0838598	0.648403	0.768362
RTN4_S15_M1	0.685704	0.0507562	0.143509
RTN4_S15_M2	0.575418	0.02309	0.0798111
RTN4_S15_M3	-0.0838598	0.648403	0.768362
RTN4_S181_M1	-0.0513822	0.93065	0.959766
RTN4_S7_M2	0.57765	0.0224926	0.0781457
RTN4_S7_M3	-0.0838598	0.648403	0.768362
RUBCN_S388_M1	-0.207523	0.400913	0.566475
S1PR3_S326_M1	-0.0563471	0.783043	0.863904
SAMD4A_S420_M1	0.902458	0.00231206	0.0143782
SAMD4B_S271_M1	-0.115141	0.688014	0.799185
SART1_S448_M1	0.512636	0.0784468	0.191719
SART3_S10_M1	0.462511	0.0234272	0.080631
SBF1_T1138_M1	-0.0781049	0.7432	0.837031
SCAF11_S338_M1	3.90898	3.69887e-08	3.8454e-06
SCAF11_S776_M1	1.38456	0.0064378	0.0304496
SCAF11_S796_M1	1.42428	0.0287745	0.0946197
SCAF4_S154_M1	0.979363	0.0958285	0.22013
SCAF4_S656_M1	1.28315	0.00683254	0.0317872
SCAF8_S617_M1	-0.116326	0.679986	0.79156
SCAF8_S779_M1	-0.370461	0.165433	0.314684
SCAMP2_S319_M1	-0.0862552	0.789068	0.868778
SCAMP3_S32_M1	0.436054	0.413486	0.579696
SCAMP3_S76_M1	-0.397644	0.701509	0.807585
SCAMP3_S91_M1	-1.01658	0.000910412	0.00688174
SCAMP3_Y83_M1	-0.568533	0.0902238	0.2106
SCAMP3_Y86_M1	-0.138854	0.619321	0.746688
SCAP_S822_M1	0.0563833	0.907932	0.946814
SCAP_S851_M1	0.597904	0.00830086	0.0372843
SCAP_S937_M1	0.412325	0.075243	0.18676
SCARF2_S653_M1	0.0728409	0.704598	0.808374
SCARF2_S687_M1	-0.196957	0.402654	0.568115
SCARF2_S742_M1	-0.283881	0.396179	0.562692
SCARF2_Y628_M1	0.264776	0.128557	0.26958
SCD_S198_M1	0.157996	0.569047	0.711111
SCD_T199_M1	0.499062	0.12722	0.268025
SCFD1_S303_M1	-0.993186	0.000585264	0.00500623
SCML2_S590_M1	1.32955	0.00102687	0.00760448
SCRIB_S1220_M1	0.198741	0.448042	0.610317
SCRIB_S1226_M1	0.353608	0.161284	0.310601
SCRIB_S1232_M1	1.6038	3.55191e-05	0.000551771
SCRIB_S1276_M1	0.729378	0.00254017	0.0153948
SCRIB_S1309_M1	-1.01291	0.0849943	0.202064
SCRIB_S1348_M1	0.280321	0.279159	0.451566
SCRIB_S1378_M1	0.333808	0.288718	0.460144
SCRIB_S1475_M1	-1.47819	1.43872e-05	0.00027006
SCRIB_S1508_M1	1.28972	0.00305825	0.0176036
SCRIB_S1561_M1	0.40661	0.113436	0.246593
SCRIB_S1566_M1	0.952909	0.133362	0.27644
SCRIB_S35_M1	-0.213865	0.811756	0.885292
SCRIB_S504_M1	1.015	0.013328	0.0529011
SCRIB_S708_M1	0.266873	0.504607	0.659217
SCRIB_S835_M1	-0.335012	0.299215	0.471316
SCRIB_S853_M1	-0.152118	0.702961	0.807585
SCRIB_S875_M1	0.00787685	0.983954	0.993241
SDE2_S278_M1	0.127945	0.526081	0.678642
SDK2_S2026_M1	0.847774	0.0139012	0.054274
SEC16A_S1069_M1	-1.33654	0.00137786	0.00964858
SEC16A_S1964_M1	-1.78757	2.26047e-05	0.000386606
SEC16A_S2083_M1	-2.43387	1.79531e-06	6.03842e-05
SEC22B_S137_M1	0.0354755	0.871564	0.92531
SEC22B_S164_M1	0.055686	0.812255	0.885292
SEC22B_S168_M1	1.10064	0.000235655	0.0024499
SEC22B_S177_M1	0.808916	0.0976314	0.222698
SEC22B_S26_M1	-0.702612	0.00694632	0.0321766
SEC31A_S1163_M1	-0.239936	0.587261	0.726483
SEC31A_S799_M1	-0.569982	0.0762063	0.188287
SEC31A_S799_M2	-1.22228	0.114009	0.246929
SEC31A_Y804_M2	-1.22228	0.114009	0.246929
SEC61B_S17_M1	-1.87765	2.88933e-05	0.000470474
SEC62_T158_M1	1.51149	0.0611961	0.163129
SELENON_S13_M1	0.652965	0.0185205	0.0671058
SEMA4B_S825_M1	-1.65734	0.000105737	0.00131708
SERBP1_S234_M1	-2.89328	9.94122e-07	3.87486e-05
SETD1A_S470_M1	1.04637	0.00207421	0.0131302
SETDB1_S1066_M1	-0.0712297	0.723644	0.821241
SETX_T2474_M1	2.16639	2.98852e-07	1.58391e-05
SF3B1_S488_M1	-0.204839	0.505083	0.659217
SF3B2_S307_M1	0.372834	0.186224	0.33885
SF3B2_S309_M1	-0.304194	0.215886	0.380157
SF3B2_T780_M1	0.171086	0.723441	0.821241
SFT2D1_S9_M1	-0.327218	0.489389	0.64467
SFT2D2_S9_M1	-0.320592	0.135139	0.278203
SGO1_S256_M1	-0.212939	0.655795	0.773055
SGPP1_S101_M1	-0.941598	0.000405486	0.00381951
SGPP1_S112_M1	0.236119	0.246241	0.414956
SH3BP1_S262_M1	3.9839	4.44411e-08	4.29016e-06
SH3BP1_S544_M1	1.30759	0.0717656	0.180785
SH3BP1_T548_M1	0.286619	0.426802	0.588387
SH3BP4_S131_M1	0.842946	0.102054	0.228733
SH3BP4_S246_M1	-0.208442	0.448288	0.610317
SH3KBP1_S230_M1	-0.230455	0.384718	0.551384
SH3PXD2A_S1002_M1	0.335157	0.169355	0.318556
SH3PXD2A_S1038_M1	-0.389414	0.0941096	0.217657
SH3PXD2A_S420_M1	0.771522	0.00424277	0.0224905
SH3PXD2A_S547_M1	0.572139	0.0568408	0.156776
SH3PXD2B_S720_M1	-0.212907	0.677323	0.78948
SIN3A_S1112_M1	0.73756	0.00157552	0.0107697
SIN3A_S277_M1	0.46137	0.0439231	0.12838
SIPA1_S55_M1	0.149676	0.649267	0.768985
SIPA1_S839_M1	0.340618	0.328969	0.501601
SIPA1_S884_M1	0.77833	0.0440822	0.128676
SIPA1L1_S1549_M1	0.622181	0.0273903	0.0907303
SIPA1L1_S1585_M1	0.938977	0.0292083	0.0954588
SIRPA_Y429_M1	-0.010807	0.979051	0.99078
SIRPA_Y496_M1	-0.384208	0.314757	0.486467
SIRT1_S14_M1	0.995859	0.0121687	0.0494844
SIRT1_S47_M1	0.986781	0.0336179	0.105908
SIX4_S44_M1	0.121573	0.708071	0.811311
SKIV2L_S256_M1	1.32047	2.48815e-05	0.000420342
SLC12A2_S23_M1	1.65034	3.18928e-06	8.70771e-05
SLC12A2_S77_M1	0.26211	0.250024	0.420284
SLC12A4_S47_M1	-0.411943	0.179747	0.331642
SLC12A4_S51_M1	0.48085	0.135609	0.278698
SLC12A4_S88_M1	0.079587	0.751091	0.842064
SLC12A7_S40_M1	1.4969	0.00306093	0.0176036
SLC12A7_S40_M2	2.65318	0.000757483	0.00600433
SLC12A7_T30_M1	0.968032	0.0157835	0.0596684
SLC12A7_T30_M2	2.65318	0.000757483	0.00600433
SLC12A9_S6_M1	0.778404	0.00361082	0.0200411
SLC16A1_S461_M1	1.22718	0.0688957	0.176852
SLC16A1_S467_M1	0.268929	0.258578	0.430115
SLC16A2_S8_M1	1.64842	0.000309879	0.00306814
SLC16A2_T80_M1	2.30938	6.3524e-06	0.000143088
SLC1A4_S507_M1	-0.0364385	0.919122	0.953699
SLC1A5_S503_M1	0.280495	0.487463	0.644307
SLC1A5_S535_M1	-0.324043	0.28235	0.454699
SLC1A5_S539_M1	-0.0862404	0.630341	0.754139
SLC20A1_S335_M1	0.411791	0.290516	0.46165
SLC20A2_S268_M1	0.563395	0.0333421	0.105655
SLC23A2_S81_M1	0.0314061	0.924385	0.957322
SLC25A46_S34_M1	-1.743	9.28703e-06	0.000191625
SLC25A46_Y73_M1	-0.0763806	0.886293	0.936061
SLC26A6_S616_M1	-0.352733	0.479681	0.63808
SLC26A6_S752_M1	0.342424	0.155044	0.304125
SLC29A1_S269_M1	-0.311599	0.370746	0.538837
SLC29A2_S252_M1	-0.900548	0.00169085	0.0113409
SLC2A1_T478_M1	2.30697	8.55587e-05	0.00113316
[truncated: 704 more rows]

## Sheet: X1hSORB3hvsCFR5
	1hSORB3hREL_FR5_vs_CTRL_FR5_logFC	1hSORB3hREL_FR5_vs_CTRL_FR5_pval	BH_pvalue
AAK1_S637_M1	0.800634	0.00654892	0.0265918
AATF_S203_M1	-0.154041	0.602335	0.722372
ABCF1_S109_M1	1.43934	0.0118836	0.0407495
ABI1_S183_M1	-0.609812	0.0152631	0.0495252
ABI1_Y213_M1	-0.499729	0.0568193	0.132411
ABI2_S227_M1	-1.6977	0.00133304	0.00837239
ABI2_Y213_M1	0.00703054	0.968831	0.98348
ABL1_S919_M1	0.127766	0.616042	0.731838
ABL2_S631_M1	0.1846	0.493648	0.623835
ABLIM1_S367_M1	-0.728637	0.0239132	0.0697314
ABLIM1_S431_M1	-0.251668	0.172061	0.295698
ABLIM1_S452_M1	-0.194211	0.57539	0.696812
ABLIM1_S455_M1	-0.302829	0.386786	0.524595
ABLIM1_S586_M1	0.301938	0.440428	0.576737
ABLIM1_S655_M1	0.116128	0.75259	0.837412
ABLIM1_S669_M1	-0.0923905	0.735794	0.823882
ABLIM1_S706_M1	-0.155196	0.726424	0.816791
ABLIM1_T351_M1	-0.0482317	0.862618	0.911965
ABLIM1_Y357_M1	1.84425	3.94403e-06	0.000113281
ABLIM3_S282_M1	1.44828	0.000757266	0.00545991
ABRAXAS1_S406_M1	0.30076	0.206382	0.336887
ACD_S111_M1	0.283145	0.228363	0.362335
ACD_S425_M1	-0.148761	0.608909	0.725933
ACIN1_S1004_M1	-0.25305	0.447241	0.582628
ACIN1_S400_M1	0.875363	0.21446	0.347205
ACIN1_S410_M1	0.591062	0.421805	0.560339
ACIN1_S478_M1	0.0279126	0.962718	0.98024
ACIN1_S710_M1	-0.58915	0.216421	0.349168
ACIN1_S838_M1	-0.679712	0.0192188	0.0585874
ACIN1_S863_M1	0.0573123	0.866693	0.91466
ACIN1_S987_M1	-0.431273	0.154886	0.274595
ACIN1_T414_M1	2.91142	7.34744e-05	0.000977824
ACIN1_T682_M1	0.725587	0.295146	0.431521
ACTB_S239_M1	0.152232	0.625307	0.739645
ACTN1_S140_M1	-0.856425	0.00499516	0.0221917
ADAR_S825_M1	0.838201	0.00960445	0.034832
ADAR_T601_M1	0.173856	0.374372	0.512218
ADD1_S12_M1	-0.219679	0.528196	0.652363
ADD1_S358_M1	1.02185	0.00155574	0.00936613
ADD1_S436_M1	1.00065	0.000864647	0.00601866
ADD1_S586_M1	0.0271297	0.949485	0.971281
ADD1_S600_M1	0.758333	0.00362608	0.017143
ADD2_S592_M1	0.837033	0.00878687	0.0327314
ADD2_S596_M1	1.04075	0.0203721	0.0612937
ADD2_S697_M1	0.0736036	0.708504	0.803751
ADD2_S701_M1	-0.452079	0.295316	0.431521
ADD3_S650_M1	-0.251104	0.363138	0.500246
ADD3_S681_M1	0.081062	0.670393	0.772927
ADD3_T12_M1	1.58635	0.00025751	0.00241596
ADNP_S409_M1	-0.795631	0.073906	0.160857
ADNP_S709_M1	-0.75596	0.0245003	0.0709639
AEBP2_S141_M1	-3.00511	4.016e-06	0.000113386
AEBP2_S206_M1	-0.947149	0.000801533	0.00568411
AEBP2_S390_M1	0.686219	0.00257397	0.0133837
AFAP1_S668_M1	0.225059	0.299481	0.436226
AFDN_S1083_M1	0.337033	0.275244	0.412866
AFDN_S1107_M1	-2.05991	5.61894e-05	0.000804494
AFDN_S1182_M1	-0.518157	0.108937	0.213561
AFDN_S1501_M1	-0.40255	0.172271	0.295868
AFDN_S1779_M1	0.248569	0.503783	0.633609
AFDN_S424_M1	1.07978	0.00177025	0.0103442
AFDN_Y1230_M1	0.297556	0.155298	0.275165
AFF1_S206_M2	-1.18823	0.0102993	0.0368891
AFF1_S212_M1	-0.0332937	0.881691	0.924857
AFF1_S212_M2	-1.18823	0.0102993	0.0368891
AFF1_S588_M1	-1.14431	0.183778	0.310174
AFF1_S750_M1	0.581324	0.0198672	0.0598991
AFF1_T697_M1	-0.0671827	0.796008	0.867198
AFF4_S1043_M1	-0.903555	0.0224545	0.0667012
AFF4_S1058_M1	0.291724	0.798759	0.869467
AFF4_S1062_M1	-0.668161	0.0197039	0.0595852
AFF4_S180_M1	-0.0432017	0.882898	0.925802
AFF4_S212_M1	0.610545	0.0755413	0.16324
AFF4_S487_M1	0.367474	0.0895446	0.18469
AFF4_S487_M2	1.47074	0.0361289	0.0931275
AFF4_S491_M1	-0.312882	0.236593	0.371298
AFF4_S491_M2	1.47074	0.0361289	0.0931275
AFF4_S694_M1	-1.12866	0.0148588	0.0486859
AFF4_S703_M1	-0.583132	0.215027	0.34775
AFF4_S814_M1	-0.252568	0.219776	0.352271
AGGF1_S344_M1	0.630048	0.0106319	0.0375659
AGO2_S387_M1	0.92384	0.000821907	0.00577437
AHCTF1_S1142_M1	1.16847	0.127736	0.238793
AHCTF1_S1222_M1	0.0674566	0.760479	0.843086
AHCTF1_S1283_M1	-0.205015	0.359752	0.49626
AHCTF1_S1513_M1	-1.07736	0.0270413	0.0757047
AHCTF1_S1541_M1	-1.5766	0.000521118	0.00417585
AHCTF1_S509_M1	-0.652783	0.105589	0.20835
AHDC1_S1064_M1	-1.79166	0.000155993	0.00170977
AHDC1_S1187_M1	-2.64564	1.24384e-05	0.000262491
AHDC1_S596_M1	-0.410079	0.200775	0.330001
AHNAK_S135_M1	-1.803	0.00948514	0.0345653
AHNAK_S177_M1	-0.965719	0.0690444	0.152585
AHNAK_S210_M1	-1.62549	0.00267689	0.0137766
AHNAK_S210_M2	-1.45843	0.00024326	0.00233246
AHNAK_S212_M2	0.748746	0.0889636	0.184082
AHNAK_S216_M1	-0.197586	0.650524	0.757365
AHNAK_S216_M2	-1.69455	0.000183242	0.00194236
AHNAK_S5110_M1	-0.987167	0.00112798	0.00739047
AHNAK_S511_M1	-1.67137	0.00260855	0.0135403
AHNAK_S5448_M1	-0.672678	0.162556	0.285347
AHNAK_S570_M1	-1.30998	0.026494	0.074593
AHNAK_S5731_M1	-0.837516	0.0358726	0.0927515
AHNAK_S5752_M1	0.145959	0.705303	0.801324
AHNAK_S5763_M1	-0.642259	0.183504	0.310047
AHNAK_S5830_M1	0.681916	0.0985363	0.19832
AHNAK_S93_M1	0.0612112	0.916276	0.949269
AHNAK_T1472_M1	4.51761	1.31722e-07	9.47457e-06
AHNAK2_S3408_M1	-0.321466	0.315741	0.452278
AKAP13_S2728_M1	-0.138358	0.631353	0.744101
AKAP17A_S537_M1	0.00796436	0.977819	0.98928
AKAP2_S152_M1	-0.0187525	0.954148	0.97414
AKAP2_S375_M1	-0.266801	0.259829	0.396035
AKAP2_S393_M1	0.237605	0.403522	0.541796
AKAP2_S631_M1	0.0463729	0.814743	0.880938
AKAP2_S720_M1	-0.864153	0.0504738	0.121017
AKAP2_S778_M1	0.21002	0.467149	0.600535
AMMECR1L_S74_M1	0.114915	0.744434	0.830629
ANAPC1_S688_M1	1.12956	0.00295023	0.0148297
ANAPC2_S314_M1	1.14906	0.00130565	0.00823461
ANAPC2_S532_M1	0.945444	0.000780994	0.00560424
ANAPC2_S534_M1	0.822684	0.00326228	0.0159996
ANAPC4_S777_M1	0.278239	0.453704	0.588559
ANKLE2_S662_M1	-0.544381	0.0129345	0.0434169
ANKRD11_S1878_M1	-0.173493	0.448662	0.583975
ANKRD11_S276_M1	0.267512	0.23652	0.371298
ANKRD11_S609_M1	0.0153989	0.955668	0.975363
ANKRD12_S1372_M1	0.220613	0.340871	0.477188
ANKRD12_S149_M1	-1.19078	4.15341e-05	0.000640176
ANKRD17_S2401_M1	-1.89474	0.00105064	0.00699114
ANLN_S182_M1	-0.142552	0.528854	0.652642
ANLN_S323_M1	-0.639383	0.433904	0.57042
ANLN_S485_M1	-0.419194	0.200134	0.329539
ANLN_S54_M1	-1.05054	0.0110893	0.0387739
ANLN_S792_M1	1.79212	0.00110777	0.00729102
ANO5_S156_M1	0.161829	0.7787	0.855385
ANTXR1_S563_M1	-1.27929	0.0178171	0.0556047
ANXA2_Y24_M1	-0.0300635	0.907941	0.943547
AP2A1_S655_M1	-0.482505	0.227108	0.360912
AP2M1_T156_M1	0.394341	0.198577	0.328714
APBB2_S123_M1	-0.103944	0.680302	0.781525
APC_Y2838_M1	-0.262965	0.514921	0.641258
API5_S464_M1	-2.40032	0.12005	0.228959
ARFGEF2_S218_M2	0.0874922	0.733685	0.822539
ARFGEF2_S227_M2	0.0675146	0.795085	0.866505
ARGLU1_S77_M1	0.549627	0.080316	0.170731
ARHGAP10_S591_M1	0.371685	0.112046	0.21802
ARHGAP12_Y243_M1	-0.324174	0.340842	0.477188
ARHGAP17_S575_M1	-0.236511	0.440257	0.576737
ARHGAP17_S625_M1	-0.398147	0.242739	0.379721
ARHGAP17_S690_M1	3.03348	1.42176e-05	0.000286343
ARHGAP21_S861_M1	-0.0346484	0.895015	0.934615
ARHGAP29_S1029_M1	0.431398	0.16071	0.282655
ARHGAP29_S499_M1	1.49154	0.000485163	0.00395061
ARHGAP29_S913_M1	1.17013	0.00177998	0.010381
ARHGAP42_S811_M1	-0.287804	0.414703	0.554345
ARHGEF11_S271_M1	-0.0160991	0.939081	0.965096
ARHGEF11_S556_M1	0.684317	0.0816716	0.172901
ARHGEF12_S341_M1	-0.0940902	0.69388	0.793719
ARHGEF17_S764_M1	-0.00628492	0.980191	0.990354
ARHGEF2_S151_M1	2.07277	7.52809e-06	0.000176297
ARHGEF2_S696_M1	2.03362	5.80202e-07	2.61611e-05
ARHGEF2_S886_M1	1.32978	0.000337734	0.0029813
ARHGEF26_S222_M1	-0.120872	0.78654	0.859052
ARHGEF6_S488_M1	-0.369126	0.156189	0.276208
ARID1A_S1184_M1	-0.586704	0.0675525	0.150056
ARID1A_S1751_M1	-0.1183	0.653814	0.75939
ARID1A_S1944_M1	0.25892	0.230681	0.36448
ARID1A_S301_M1	-0.205115	0.346753	0.482737
ARID1A_S363_M1	-0.255832	0.478064	0.610343
ARID1A_S604_M1	-1.25981	0.000256575	0.00241469
ARID1A_S696_M1	-0.963623	0.00314648	0.0156084
ARID1A_S698_M1	0.320665	0.278531	0.415162
ARID1A_S715_M1	0.00332313	0.990457	0.994063
ARID1A_S772_M1	-0.479733	0.14779	0.26497
ARID1B_S1869_M1	-0.114902	0.679306	0.780892
ARID1B_S742_M1	-0.663234	0.00694856	0.0276348
ARID2_S1391_M1	0.765181	0.00249299	0.0130979
ARID2_S626_M1	0.606463	0.169795	0.293293
ARID2_S689_M1	-0.639311	0.00490092	0.0219343
ARID2_T692_M1	-0.661748	0.0412394	0.103133
ARID4A_S863_M1	-0.130524	0.731405	0.821098
ARID4A_S864_M1	0.292366	0.463567	0.596677
ARID4B_S675_M1	-0.541359	0.320864	0.4568
ARMCX2_S213_M1	2.04662	2.29119e-05	0.000395524
ARVCF_T642_M1	0.166117	0.636987	0.748187
ASAP1_S1027_M1	0.775651	0.00729036	0.0287147
ASAP1_S839_M1	0.522184	0.0567649	0.132411
ASAP1_S843_M2	-1.7921	5.5656e-06	0.000138956
ASF1A_S172_M1	1.9428	9.83578e-05	0.00123294
ASH1L_S22_M1	-0.948045	0.000136659	0.00156977
ASH1L_S557_M1	-1.17253	0.00477391	0.0214294
ASXL2_S1319_M1	-0.810239	0.00274898	0.0140519
ASXL2_S524_M1	0.188526	0.39784	0.536098
ASXL2_S530_M1	-0.103586	0.615535	0.731522
ASXL2_S562_M1	-0.372566	0.0594686	0.136572
ASXL2_S834_M1	2.58602	6.51306e-08	5.6217e-06
ATAD2_S1243_M1	-1.10634	0.0180577	0.0561816
ATAD2_S1302_M1	-0.249358	0.533824	0.657165
ATAD2_S327_M1	0.361501	0.3479	0.483888
ATAD2B_S1347_M1	0.442281	0.295394	0.431521
ATAD2B_S16_M1	-0.0172885	0.93054	0.958132
ATAD2B_S318_M1	-0.156459	0.745557	0.831424
ATAD2B_S79_M1	0.234148	0.264357	0.401318
ATAD2B_S939_M1	1.60745	0.00228366	0.0123637
ATAD5_S306_M1	-0.616322	0.0515543	0.122828
ATAD5_S602_M1	-0.0934184	0.754245	0.83863
ATF1_S198_M1	0.160428	0.459166	0.592296
ATF2_S112_M1	0.40795	0.251982	0.388647
ATF2_S328_M1	-1.1934	0.000724502	0.00529672
ATF7_S424_M1	0.892639	0.00791564	0.0305404
ATF7_S434_M1	-1.41631	7.55748e-05	0.000992659
ATF7IP_S673_M1	0.284792	0.475943	0.608977
ATF7IP_Y898_M1	-0.243972	0.274369	0.412833
ATN1_S34_M1	0.99193	0.055383	0.129699
ATP8A2_S24_M1	0.131483	0.547278	0.669634
ATR_S435_M1	0.42547	0.0598915	0.137278
ATRIP_S518_M1	0.796976	0.0281555	0.0778919
ATXN1_S238_M1	0.399421	0.203543	0.333642
ATXN2_S728_M1	-0.748246	0.00125763	0.00799852
ATXN2_S772_M1	-0.186252	0.31147	0.447432
ATXN2L_S111_M1	2.40108	2.15288e-06	7.30769e-05
AUTS2_S319_M1	-0.849151	0.00683397	0.0273088
BAIAP2_S261_M1	0.293745	0.22607	0.359452
BAIAP2_S325_M1	0.129561	0.556375	0.679115
BAIAP2_S454_M1	0.574913	0.0788699	0.168744
BAIAP2L1_S261_M1	0.105085	0.649846	0.757365
BAIAP2L1_S414_M1	0.105968	0.588042	0.710022
BAP1_S292_M1	0.193247	0.671847	0.773789
BAP1_S327_M1	0.848492	0.0151655	0.0493696
BAP1_S521_M1	0.775497	0.00600732	0.0253112
BAP1_S583_M1	-1.12137	0.00895539	0.0331141
BAP1_S583_M2	-1.06968	0.0293542	0.0801167
BAP1_S597_M1	0.244264	0.562496	0.684028
BAP1_S597_M2	-1.06968	0.0293542	0.0801167
BAZ1A_S1413_M1	0.500219	0.102126	0.203244
BAZ1A_T1547_M1	0.105717	0.652908	0.758629
BAZ1B_S1342_M1	0.93636	0.114414	0.22119
BAZ1B_S1468_M1	-0.606231	0.292088	0.4296
BAZ1B_S330_M1	-0.90331	0.00682783	0.0273088
BAZ1B_S361_M1	0.711557	0.00308108	0.0153343
BAZ2A_S1207_M1	-0.588937	0.015597	0.0501593
BAZ2A_S1370_M1	1.51093	0.00105061	0.00699114
BAZ2A_S1397_M1	-0.54718	0.0254853	0.0725648
BAZ2A_S1783_M1	-0.379061	0.170078	0.293435
BAZ2A_S496_M1	0.452127	0.0967109	0.196041
BAZ2A_S509_M1	-0.335112	0.151142	0.26954
BBX_S243_M1	0.0154795	0.964604	0.981499
BBX_S844_M1	-0.18109	0.543323	0.665604
BCL11A_S608_M1	-0.365144	0.430063	0.567109
BCL11A_S625_M1	-0.0942778	0.75672	0.840151
BCL11A_S627_M1	1.09476	0.00450253	0.020393
BCL11A_S718_M1	-0.975936	0.000387323	0.00332416
BCL11A_S86_M1	-0.395244	0.0531099	0.125459
BCL11B_S381_M1	-0.479286	0.0437555	0.108083
BCL6_S333_M1	-1.10323	0.0335732	0.0885041
BCL6_S404_M1	-0.0632902	0.799058	0.869467
BCL7C_S122_M2	-3.96321	8.22517e-07	3.40997e-05
BCL7C_S126_M2	-4.21357	4.42223e-07	2.22659e-05
BCL9L_S21_M1	-0.0663941	0.76828	0.848977
BCLAF1_S177_M1	0.452683	0.308323	0.444391
BCLAF1_S262_M2	-0.806093	0.304336	0.441383
BCLAF1_S268_M1	0.582125	0.242947	0.379721
BCLAF1_S268_M2	0.231988	0.76464	0.846456
BCLAF1_S285_M1	0.323772	0.346913	0.482738
BCLAF1_S285_M2	-1.12462	0.00790859	0.0305404
BCLAF1_S290_M1	-0.0666556	0.841411	0.899016
BCLAF1_S290_M2	-1.50583	0.00146911	0.00902068
BCLAF1_S297_M2	-0.52019	0.0904632	0.185911
BCLAF1_S397_M1	1.39327	0.144983	0.261177
BCLAF1_S512_M1	0.366384	0.533624	0.657165
BCLAF1_S531_M1	0.346337	0.334374	0.470732
BCLAF1_S658_M1	0.185297	0.544475	0.666474
BCLAF1_S760_M1	-1.80876	0.0805334	0.170731
BCLAF1_T566_M1	-0.113511	0.606627	0.725093
BCLAF1_Y284_M1	-0.380955	0.601952	0.722199
BCLAF1_Y284_M2	-0.684454	0.00958522	0.0348142
BCOR_S423_M1	-0.114089	0.607708	0.725647
BCORL1_S1033_M1	-0.270583	0.282505	0.419591
BHLHB9_S76_M2	0.264557	0.293617	0.430784
BHLHB9_T70_M2	0.264557	0.293617	0.430784
BMS1_S552_M1	-0.831028	0.00582978	0.0247009
BNC2_S403_M1	0.261605	0.437388	0.574001
BOD1L1_S1318_M1	0.638877	0.00650374	0.0264795
BOD1L1_S2203_M1	0.411736	0.26284	0.399618
BOD1L1_S2475_M1	1.04751	0.000265088	0.0024641
BOD1L1_S266_M1	0.349148	0.117821	0.225562
BOD1L1_S2905_M1	-0.86526	0.0300777	0.08142
BOD1L1_S2973_M1	0.455637	0.213929	0.346531
BOD1L1_S3019_M1	-0.137434	0.694699	0.794131
BOD1L1_S635_M1	0.798165	0.014102	0.0465598
BOD1L1_S659_M1	0.185199	0.304758	0.441469
BPTF_S1231_M1	-0.094659	0.770511	0.849841
BPTF_S1300_M1	0.609795	0.0321255	0.0853966
BPTF_S2098_M1	-0.430441	0.164552	0.28768
BPTF_S216_M1	1.02892	0.0103902	0.0370239
BPTF_S2370_M1	-0.153806	0.456352	0.590613
BPTF_S2465_M1	-0.998525	0.0153093	0.0495252
BPTF_S2465_M2	-1.26165	0.018427	0.0569201
BPTF_S2471_M2	-1.27409	0.0183513	0.0568253
BPTF_S572_M1	1.42378	0.000125364	0.00147364
BPTF_S763_M1	-0.578398	0.13324	0.24649
BPTF_T1763_M1	1.56714	8.49038e-06	0.000192853
BRCA1_S1524_M1	-0.13214	0.562758	0.684028
BRCA1_S753_M1	-0.0812949	0.723812	0.815077
BRD1_S128_M1	0.200907	0.534352	0.657547
BRD1_S25_M1	0.303564	0.289269	0.426491
BRD2_S298_M1	-0.688495	0.0126194	0.0427695
BRD2_S298_M2	-1.23403	0.219712	0.352271
BRD2_S301_M1	0.208905	0.317201	0.453939
BRD2_S301_M2	-1.23403	0.219712	0.352271
BRD2_Y40_M1	1.53758	0.0140641	0.0464854
BRD3_S263_M1	-0.0604102	0.828943	0.890246
BRD4_S1045_M1	-3.76067	0.00332145	0.016184
BRD4_S1083_M1	-0.488114	0.114924	0.221932
BRD4_S1126_M1	0.811213	0.0105186	0.0373404
BRD4_S470_M1	0.0699925	0.845979	0.901164
BRD4_S601_M1	0.187614	0.784721	0.857685
BRD8_S383_M1	-0.910671	0.0313969	0.0841615
BRD8_S387_M1	0.0373997	0.875163	0.920567
BRD8_S621_M1	0.634611	0.0395929	0.0998416
BRD9_S566_M1	0.56411	0.0113419	0.0394745
BRI3BP_S248_M1	-0.082385	0.732541	0.822068
BRPF1_S926_M1	-0.0283042	0.871502	0.917994
BRPF3_S713_M1	1.08167	0.0125193	0.0424951
BRPF3_S852_M1	-0.125537	0.670586	0.772927
BRPF3_S886_M1	-0.68843	0.0614185	0.139704
BRPF3_S900_M1	-0.188803	0.479858	0.610681
BRWD1_S1475_M1	-0.49339	0.163775	0.28682
BRWD1_S696_M1	0.339542	0.387102	0.524646
BUD13_S163_M1	0.603044	0.0300591	0.08142
BUD13_S163_M2	0.267302	0.444385	0.579908
BUD13_S271_M1	0.51284	0.0778336	0.167595
BUD13_S325_M1	-0.0524222	0.825945	0.88828
BUD13_S358_M1	-0.38017	0.439224	0.57591
BUD13_T159_M1	0.934875	0.0127026	0.0429246
BUD13_T159_M2	0.267302	0.444385	0.579908
C18orf25_S66_M1	2.59041	3.66726e-05	0.000580042
C19orf47_S126_M1	1.98124	2.61474e-06	8.49367e-05
C19orf47_S151_M1	0.308026	0.192725	0.32167
C2CD4C_S178_M1	-0.430489	0.0882257	0.182931
C2orf49_S184_M2	2.73155	6.24691e-08	5.6217e-06
C2orf49_S189_M1	0.133089	0.6522	0.758097
C2orf49_S189_M2	-1.085	0.00621916	0.0258789
C2orf49_S193_M1	0.13163	0.781774	0.855703
C2orf49_S193_M2	-1.22881	0.0317469	0.0848219
C9orf78_S261_M1	0.217784	0.579699	0.70135
CAAP1_S312_M1	0.926675	0.197517	0.327676
CABIN1_S1740_M1	1.32172	3.89148e-05	0.000605988
CABIN1_S2094_M1	1.34225	0.000145614	0.00162325
CAD_S1859_M1	0.01043	0.949536	0.971281
CAMK2D_T474_M1	0.642989	0.0479195	0.115904
CAMSAP1_S1080_M1	0.0297788	0.898693	0.936513
CAMSAP1_S1400_M1	1.40364	0.000587492	0.00451606
CAMSAP1_S563_M1	0.267806	0.314647	0.450924
CAMSAP2_S1019_M1	3.88761	1.10741e-07	8.3637e-06
CAMSAP2_S862_M1	4.56508	4.16043e-07	2.15468e-05
CANX_S583_M1	-0.953204	0.00801926	0.0308614
CASC3_S148_M1	0.157299	0.766438	0.848135
CASC3_S363_M1	-0.883364	0.0840982	0.176922
CASP8AP2_S567_M1	0.0254774	0.942035	0.966867
CASP8AP2_S875_M1	-0.50422	0.0989809	0.198817
CAV1_S37_M1	0.699797	0.158329	0.279062
CAVIN1_S167_M1	0.177406	0.288594	0.425913
CAVIN1_S300_M1	-0.147653	0.425088	0.563736
CAVIN2_S293_M1	-0.385312	0.186717	0.313199
CBX8_S256_M1	-0.0415954	0.902637	0.939651
CBX8_S311_M1	-0.45727	0.258605	0.394568
CC2D1A_T120_M1	0.506999	0.219097	0.352257
CCAR2_S124_M1	-0.239634	0.359553	0.49626
CCAR2_S678_M1	-0.512198	0.0360073	0.0929727
CCAR2_S681_M1	1.12928	0.000269772	0.00249994
CCDC181_S77_M1	1.19253	0.0321751	0.0854139
CCDC6_S240_M2	-0.00429361	0.988632	0.993669
CCDC6_S244_M2	-0.00429361	0.988632	0.993669
CCDC86_S18_M1	0.168412	0.533821	0.657165
CCDC86_S47_M1	-0.369252	0.323357	0.459916
CCDC86_S58_M1	-0.459707	0.215818	0.348656
CCDC86_S80_M2	-0.91938	0.236149	0.37118
CCDC86_S91_M1	-0.947341	0.0232696	0.0683162
CCDC86_S91_M2	-0.91938	0.236149	0.37118
CCDC86_Y164_M1	-0.0221004	0.966095	0.982546
CCDC9_S386_M1	3.3481	7.41082e-08	6.21891e-06
CCDC97_S212_M1	1.65495	9.76475e-05	0.00123294
CCM2_S384_M1	0.579655	0.0550252	0.129061
CCNB2_S92_M1	0.116442	0.485088	0.615219
CCNK_S340_M1	0.736184	0.0228723	0.0676099
CCNL1_S335_M1	0.561425	0.0111746	0.0389821
CCNL1_S335_M2	-1.62795	0.000208062	0.0021022
CCNL1_S338_M2	-1.62795	0.000208062	0.0021022
CCNL1_S352_M1	0.422302	0.0348179	0.0909118
CCNL2_S330_M1	-0.612328	0.0288788	0.0794562
CCNL2_S369_M1	0.0951443	0.769691	0.849556
CCNT2_S601_M1	1.14678	0.00100282	0.00679266
CCNY_S326_M1	-0.803574	0.00219673	0.0120661
CCNYL1_S344_M1	-0.127612	0.633428	0.745166
CCT8L2_S271_M1	1.00597	0.0025229	0.0132321
CD2BP2_S195_M1	0.54251	0.111424	0.217309
CD3EAP_S128_M2	-2.93415	2.37124e-06	7.87199e-05
CD3EAP_S136_M1	0.198606	0.492273	0.622915
CD3EAP_S136_M2	-2.93415	2.37124e-06	7.87199e-05
CD3EAP_S359_M1	0.276094	0.326859	0.463421
CD44_S706_M1	0.016721	0.945059	0.969447
CDC23_S588_M1	0.265921	0.252643	0.389208
CDC23_T562_M1	1.0258	0.00153181	0.00927375
CDC27_S364_M1	-0.155619	0.595874	0.716614
CDC5L_S303_M1	0.290541	0.112277	0.218269
CDC5L_T377_M1	0.488938	0.327792	0.464196
CDC5L_T385_M1	-0.00932224	0.985991	0.992892
CDC5L_T396_M1	-0.0133221	0.98174	0.990593
CDCA5_S75_M1	-0.89408	0.00192222	0.0109443
CDCA5_S75_M2	-1.34098	0.000506482	0.0041021
CDCA5_S79_M2	-1.34098	0.000506482	0.0041021
CDCA8_S219_M1	0.3766	0.287894	0.425087
CDH11_S714_M1	0.218176	0.581507	0.702974
CDK1_T14_M1	0.275962	0.48789	0.618512
CDK1_Y15_M1	-0.208245	0.618002	0.7333
CDK10_T196_M1	0.451547	0.0231521	0.06817
CDK11B_S65_M1	0.681826	0.0874981	0.181921
CDK11B_S752_M1	0.137628	0.453045	0.588404
CDK12_S1083_M1	-0.65437	0.0373756	0.0954451
CDK12_S383_M2	-1.11344	0.17102	0.294556
CDK12_S385_M1	1.01025	0.0690116	0.152585
CDK12_S385_M2	-1.11344	0.17102	0.294556
CDK12_S423_M1	-0.624427	0.0264718	0.074593
CDK12_T692_M1	0.290563	0.245389	0.382439
CDK12_T893_M1	0.0850746	0.755785	0.839421
CDK16_S119_M1	0.152321	0.709986	0.804225
CDK7_T170_M1	0.595087	0.110378	0.215547
CDK9_S347_M1	0.478052	0.47782	0.610343
CDKN2AIP_S131_M1	0.62769	0.026377	0.0744023
CDYL_S201_M1	0.0944509	0.739618	0.826938
CDYL_S216_M1	0.00299571	0.988541	0.993669
CEBPB_S231_M1	-1.17913	0.00129652	0.00819414
CEBPZ_S629_M1	-1.10839	0.308848	0.444936
CENPA_S17_M1	0.632332	0.181604	0.307354
CENPA_S17_M2	-1.17573	0.0881528	0.182905
CENPA_S19_M2	-1.17573	0.0881528	0.182905
CENPB_S156_M1	-0.00461881	0.991101	0.994063
CENPC_S177_M1	-1.49064	0.000327847	0.00293895
CENPC_S225_M1	0.0839744	0.895611	0.934914
CENPC_S538_M1	-2.1803	9.83127e-05	0.00123294
CENPC_S773_M1	-0.831504	0.106543	0.209959
CENPF_S2900_M1	-0.178873	0.30821	0.444391
CENPF_S3023_M1	-0.542811	0.0639889	0.143832
CENPF_S3054_M1	2.40636	5.12918e-07	2.42113e-05
CENPF_S3079_M1	1.10651	0.00149	0.00911192
CENPF_S834_M1	0.384515	0.0977878	0.197471
CENPN_S226_M1	-0.501575	0.0260481	0.0738031
CENPN_S235_M1	-0.329595	0.195181	0.324871
CENPN_S282_M1	-0.940048	0.00602963	0.0253345
CENPO_S35_M1	1.01631	0.00801819	0.0308614
CENPT_S188_M1	-1.28784	0.00124784	0.00795712
CENPT_S397_M1	0.128315	0.722772	0.814648
CENPU_S194_M1	-0.858758	0.000562653	0.00439218
CENPU_T98_M1	0.727196	0.0057476	0.0245247
CEP131_S47_M1	-1.79708	4.28553e-06	0.000118776
CEP135_S439_M1	1.07678	0.00364887	0.017189
CEP170_S1529_M1	-0.36501	0.305487	0.441567
CEP170B_S853_M1	0.0394371	0.853629	0.906755
CETN2_S20_M1	0.320739	0.199099	0.329217
CFL1_S3_M1	-0.243494	0.567445	0.688455
CGN_S134_M1	-0.379638	0.157048	0.277128
CGNL1_S283_M1	-0.855179	0.00853057	0.0321332
CHAF1A_S206_M1	0.720155	0.0204045	0.0612937
CHAF1A_S65_M1	-0.718067	0.179017	0.303996
CHAF1A_S775_M1	-0.183918	0.53512	0.657956
CHAF1A_S951_M1	0.110822	0.589424	0.710838
CHAF1A_Y780_M1	1.43398	2.55517e-05	0.000432617
CHAF1B_S410_M1	0.0332346	0.92498	0.955012
CHAF1B_S538_M1	-0.427284	0.331243	0.467828
CHAMP1_S108_M1	0.727939	0.00252846	0.0132382
CHAMP1_S108_M2	0.731065	0.0034588	0.0166651
CHAMP1_S145_M1	-0.167756	0.495144	0.624825
CHAMP1_S164_M1	3.38649	4.15129e-09	1.27626e-06
CHAMP1_S173_M1	0.862826	0.0358909	0.0927515
CHAMP1_S173_M2	-1.2148	0.00229089	0.0123763
CHAMP1_S177_M2	-1.06225	0.000693519	0.00511005
CHAMP1_S204_M1	0.134915	0.658735	0.763424
CHAMP1_S204_M2	-1.21664	0.036251	0.0932895
CHAMP1_S214_M1	0.0465309	0.828951	0.890246
CHAMP1_S214_M2	-1.21326	0.0369279	0.0946218
CHAMP1_S282_M1	1.30785	0.00108247	0.00715569
CHAMP1_S297_M1	-0.99532	0.00755797	0.0294995
CHAMP1_S308_M1	-0.399814	0.428585	0.566633
CHAMP1_S308_M2	-3.37929	1.76317e-05	0.000339269
CHAMP1_S319_M2	-3.37929	1.76317e-05	0.000339269
CHAMP1_S344_M1	-0.386129	0.507788	0.63679
CHAMP1_S355_M1	-0.687547	0.0655272	0.146635
CHAMP1_S405_M1	0.615551	0.0846505	0.177713
CHAMP1_S427_M1	0.0827923	0.733777	0.822539
CHAMP1_S427_M2	-1.58871	0.00316039	0.0156261
CHAMP1_S432_M2	-1.58871	0.00316039	0.0156261
CHAMP1_S436_M1	0.566515	0.309466	0.445346
CHAMP1_S452_M1	0.693297	0.16331	0.286338
CHAMP1_S459_M1	0.338111	0.171389	0.295023
CHAMP1_S507_M1	-0.805942	0.236394	0.371298
CHAMP1_S542_M1	-0.00716499	0.989064	0.993669
CHAMP1_S627_M1	-1.17095	0.00732968	0.028832
CHAMP1_T103_M2	0.731065	0.0034588	0.0166651
CHAMP1_T149_M2	-0.543093	0.298	0.434697
CHAMP1_T152_M1	0.474675	0.0808342	0.171248
CHAMP1_T152_M2	-0.484302	0.332246	0.469025
CHD1_S1677_M1	0.453956	0.109572	0.214667
CHD2_S1728_M1	0.584103	0.100803	0.202075
CHD3_S1601_M1	-0.212618	0.537341	0.66015
CHD3_S713_M1	0.197866	0.478581	0.610343
CHD3_T1111_M1	-0.275045	0.741212	0.828107
CHD4_S1535_M1	1.71588	0.340604	0.477188
CHD4_S1602_M1	0.959382	0.0127667	0.0430325
CHD4_S515_M1	-0.268938	0.470873	0.603781
CHD4_T1545_M1	0.581717	0.035482	0.0920885
CHD4_T1553_M1	-0.725022	0.00415769	0.0191178
CHD4_T703_M1	2.86603	2.03415e-08	2.79325e-06
CHD7_S2559_M1	-0.356859	0.0942312	0.192089
CHD7_S557_M1	1.04479	0.00304732	0.0151913
CHD8_S2008_M1	1.00127	0.00874031	0.0326384
CHD8_S2046_M1	0.698785	0.00338259	0.016429
CHD8_S2519_M1	-0.0507042	0.824612	0.887162
CHD9_S550_M1	-0.440751	0.033324	0.0882246
CHERP_S695_M1	0.572219	0.22094	0.35351
CHTF18_S871_M1	-0.237912	0.599832	0.720514
CIC_S105_M1	1.22322	0.00121384	0.00785228
CIC_S1294_M1	-1.11859	0.000952721	0.0065117
CIC_S173_M1	0.349566	0.266634	0.403962
CIC_S175_M1	0.416223	0.314447	0.450851
CIC_S301_M1	2.99405	2.16827e-05	0.000387424
CIC_S496_M1	-0.205258	0.47761	0.610343
CIC_S605_M1	0.68943	0.212128	0.344167
CIC_S739_M1	-1.02927	0.00395159	0.0183094
CIC_S904_M1	-0.339614	0.142378	0.258333
CIT_S440_M1	0.167052	0.362302	0.499551
CLASP1_S1091_M1	-0.134624	0.616703	0.732334
CLASP1_S1196_M1	0.598606	0.0252584	0.0721592
CLASP1_S545_M1	1.41872	5.9119e-05	0.000838491
CLASP1_S600_M1	1.06151	0.000426925	0.00361272
CLASRP_S285_M1	0.262506	0.269925	0.407712
CLASRP_S335_M1	0.0910426	0.848662	0.903386
CLDN12_S228_M1	0.680049	0.031779	0.0848219
CLINT1_S299_M1	-0.489834	0.17666	0.301405
CLIP1_S147_M1	0.511594	0.310239	0.445877
CLIP1_S195_M1	0.463326	0.114226	0.221062
CLIP1_S204_M1	-0.011063	0.972335	0.985825
CLIP1_S348_M1	0.659065	0.00970757	0.0351216
CLIP1_S510_M1	-0.146082	0.805696	0.874913
CLIP2_S294_M1	-0.377476	0.207983	0.338715
CLIP2_S923_M1	1.01067	0.00131419	0.00827116
CLK3_S157_M1	-0.366652	0.403315	0.541759
CLK3_Y155_M1	0.517389	0.157348	0.277495
CLSPN_S1289_M1	-0.502733	0.0258203	0.0733113
CLSPN_S950_M1	0.354794	0.0646023	0.144918
CNOT2_S165_M1	-1.05761	0.00270589	0.013855
CNOT3_S299_M1	-1.39282	0.0183775	0.0568253
CNOT3_S507_M1	-1.69704	0.000510349	0.00411137
COIL_S566_M1	-0.0270924	0.917036	0.949731
COIL_T303_M1	-0.2231	0.393618	0.531331
COPA_S173_M1	0.787588	0.0137543	0.0457116
COPB2_S859_M1	0.583053	0.0755002	0.16324
CPSF1_S766_M1	2.44453	9.73898e-07	3.97587e-05
CPSF4_S202_M1	-0.768548	0.0118768	0.0407495
CPSF7_S60_M1	2.82733	1.8897e-05	0.000359043
CPSF7_T203_M1	-0.230521	0.320297	0.456682
CRAMP1_S70_M1	-1.27903	0.000508883	0.00411053
CREB1_S142_M1	-0.145553	0.453984	0.588559
CREBBP_S1076_M1	-0.109191	0.66172	0.765629
CREBBP_S121_M1	-0.888778	0.026615	0.0747942
CREBBP_S2063_M1	-1.47926	0.000153724	0.00169489
CREBBP_S448_M1	0.607069	0.0177222	0.0554806
CSNK1D_S382_M1	0.190377	0.558822	0.680801
CSNK1E_T362_M1	-0.829357	0.280173	0.417152
CSNK2B_S209_M1	-0.086249	0.727098	0.817174
CSTF2_S524_M1	-2.57414	4.537e-07	2.24425e-05
CTBP2_S428_M1	-0.713869	0.0139684	0.0462198
CTDSPL2_S104_M1	0.593189	0.247637	0.384632
CTDSPL2_S134_M1	-0.799293	0.076708	0.165407
CTDSPL2_S28_M1	0.671419	0.0588568	0.135834
CTDSPL2_Y27_M1	-0.65439	0.0243862	0.0709639
CTNNAL1_S538_M1	0.015398	0.966284	0.982546
CTNNB1_S191_M1	0.351952	0.340279	0.477022
CTNNB1_S552_M1	-1.03367	0.00210743	0.0117247
CTNNB1_S675_M1	0.37231	0.307362	0.443641
CTNNB1_T551_M1	3.96937	5.8059e-06	0.000142598
CTNNB1_T556_M1	-1.009	8.54657e-05	0.00110812
CTNND1_S268_M1	0.0526624	0.76226	0.84444
CTNND1_S349_M1	0.123943	0.650725	0.757365
CTNND1_S349_M2	-1.10498	0.0754377	0.16324
CTNND1_S352_M1	1.20478	0.00156435	0.00936613
CTNND1_S352_M2	-1.10498	0.0754377	0.16324
CTNND1_S47_M1	-0.393343	0.16724	0.29089
CTTN_S405_M1	-0.36251	0.256771	0.392365
CTTN_S405_M2	-1.16955	0.0687536	0.152366
CTTN_S418_M1	0.67025	0.010491	0.0372862
CTTN_T401_M1	0.327703	0.0906908	0.18613
CTTN_T401_M2	-0.339144	0.708097	0.803592
CTTN_T411_M2	-0.923993	0.294256	0.431318
CTTN_Y421_M1	-0.803021	0.00590501	0.0249497
CUL4A_S10_M1	0.744257	0.00467724	0.021058
CUSTOS_S179_M1	0.00827484	0.982376	0.990904
CUX1_S1454_M1	0.0858114	0.773167	0.851804
CWC25_S337_M1	1.64766	6.4668e-05	0.000883991
CWF19L2_S479_M1	-0.136303	0.57022	0.690988
CXorf67_S259_M1	0.850335	0.00220871	0.0121098
CXorf67_S338_M1	0.446043	0.424057	0.562863
CXorf67_S363_M1	0.138402	0.709452	0.803921
CXorf67_S387_M1	0.457943	0.105817	0.208664
CXorf67_S387_M2	-1.36779	0.167967	0.291576
CXorf67_S394_M2	-1.08265	0.274579	0.412833
CXorf67_S397_M2	0.219167	0.707828	0.803589
CXorf67_S465_M1	0.862639	0.0159655	0.0510931
CXorf67_T463_M1	2.40145	2.10029e-07	1.2949e-05
DAP_S51_M1	0.477554	0.231819	0.365324
DARS2_S242_M1	-0.65486	0.0189613	0.0580978
DAXX_S178_M1	-0.883829	0.00890098	0.0329532
DAXX_S495_M1	0.436948	0.198769	0.328851
DBF4_S359_M1	-0.0585898	0.843411	0.899566
DBN1_S142_M1	-0.0939336	0.738406	0.825888
DBN1_S337_M1	0.105664	0.752508	0.837412
DBN1_S339_M1	1.21189	0.00514996	0.0226145
DBN1_S7_M1	0.280526	0.385639	0.524073
DBN1_T346_M1	0.916898	0.000528406	0.00420083
DBP_S86_M1	-1.79991	4.44856e-05	0.000675331
DBR1_S514_M1	0.95141	0.00216543	0.0119593
DCLRE1A_S590_M1	-0.29151	0.167293	0.29089
DCUN1D5_S9_M1	0.561387	0.0574104	0.133208
DDB2_S24_M1	0.781381	0.0439948	0.108429
DDB2_S26_M1	0.51294	0.144484	0.260744
DDX1_S481_M1	0.823076	0.0089696	0.0331261
DDX10_S539_M1	0.22144	0.406238	0.54473
DDX10_S7_M1	0.584714	0.0525531	0.124422
DDX17_S64_M1	-0.588099	0.141193	0.2568
DDX20_S672_M1	0.537854	0.0355716	0.0921468
DDX21_S121_M1	0.00672343	0.981291	0.990471
DDX21_S13_M1	-0.00433493	0.986498	0.993073
DDX21_S71_M1	-0.775527	0.0957188	0.194594
DDX21_S89_M1	0.143129	0.584875	0.706762
DDX21_T315_M1	-0.0961488	0.70232	0.800041
DDX42_S754_M1	-1.17096	0.0197436	0.0596455
DDX51_S83_M1	0.304088	0.178385	0.303265
DDX54_S782_M1	-0.15744	0.812732	0.879393
DEAF1_S176_M1	0.463313	0.171975	0.295698
DEK_T13_M1	0.277183	0.398037	0.536098
DENND1A_S592_M1	-0.618225	0.10141	0.202619
DGCR8_S377_M1	0.250835	0.300513	0.437307
DHX29_S200_M1	0.441407	0.059633	0.136789
DHX37_S242_M1	0.417873	0.143623	0.259595
DHX9_S321_M1	-0.338145	0.231555	0.36522
DHX9_S87_M1	1.01675	0.161751	0.284264
DIAPH1_S22_M1	0.683564	0.113245	0.220009
DIDO1_S1040_M1	-0.313381	0.364011	0.50122
DIDO1_S1456_M1	0.0372855	0.831394	0.892235
DIDO1_S1456_M2	0.051153	0.773701	0.851804
DIDO1_S1714_M1	-0.166948	0.51396	0.641044
DIDO1_S523_M1	-0.340557	0.101823	0.202906
DIDO1_T1469_M2	0.051153	0.773701	0.851804
DKC1_S455_M1	0.57057	0.0365935	0.094046
DKC1_S494_M1	0.187302	0.60495	0.724071
DKC1_S513_M1	-0.141633	0.699539	0.798077
DLG1_S158_M1	1.4349	0.00530994	0.0230811
DLG1_S575_M1	-0.21614	0.416065	0.554692
DLG5_S1000_M1	-0.315422	0.512634	0.641044
DLG5_S1232_M1	0.356616	0.101483	0.20263
DLG5_S1263_M1	-0.192151	0.386733	0.524595
DLG5_S1795_M1	0.245888	0.252995	0.389489
DMAP1_T409_M1	-1.38277	0.00883613	0.0328339
DMAP1_T445_M1	-0.850881	0.0755374	0.16324
DMTN_S29_M1	-1.19239	0.0121777	0.0416933
DNAJC2_S47_M1	-1.92802	3.0999e-06	9.65443e-05
DNAJC5_S10_M1	1.07183	0.0338939	0.0891152
DNMT1_S1105_M1	1.13605	0.0116289	0.0402416
DNMT1_S127_M1	0.200955	0.51256	0.641044
DNMT1_S143_M1	1.20246	0.0168246	0.0532778
DNMT3A_S105_M1	0.300676	0.320312	0.456682
DNMT3B_S136_M1	0.317165	0.116664	0.224343
DOCK7_S1383_M1	0.272515	0.144849	0.261177
DONSON_S34_M1	0.394392	0.183837	0.310174
DOT1L_S1213_M1	-0.0783942	0.719322	0.811453
DOT1L_S786_M1	-0.515601	0.0588185	0.135834
DOT1L_S834_M1	-2.83112	4.27154e-06	0.000118776
DPF2_S142_M1	0.438649	0.257765	0.393485
DPM1_S7_M1	-0.299731	0.247022	0.383876
DROSHA_S355_M1	0.508654	0.0454641	0.111392
DSN1_S125_M1	2.08256	2.95846e-07	1.75246e-05
DSN1_S30_M1	2.22412	0.00389987	0.0181533
DSN1_S331_M1	-1.10031	0.000133661	0.00154119
DSN1_S81_M1	-0.140698	0.538539	0.661352
DST_S2671_M1	0.297769	0.476135	0.608977
DST_S3968_M1	0.464276	0.19065	0.318559
DTD1_S197_M1	0.812781	0.0234164	0.068614
DTX3L_S9_M1	0.357839	0.172074	0.295698
DYNC1LI1_S207_M1	-0.367882	0.461793	0.594915
DYNC1LI1_S516_M1	0.744398	0.0138579	0.0459851
DYRK1A_Y321_M1	-0.410965	0.199989	0.329539
EAF1_S165_M1	0.118416	0.671615	0.773789
EBAG9_S36_M1	-0.118363	0.747377	0.833146
EDC4_S708_M2	-1.2236	0.00679072	0.0272803
EDC4_S723_M1	0.0227701	0.979412	0.990229
EDC4_S723_M2	-1.2236	0.00679072	0.0272803
EDC4_S729_M1	-0.0804412	0.86276	0.911965
EEF1A1_S291_M2	2.08757	0.00208683	0.0116316
EEF1A1_S300_M2	2.08757	0.00208683	0.0116316
EEF1D_S133_M1	-1.87186	1.16847e-05	0.000250351
EEF1D_S162_M1	-0.861772	0.415776	0.554551
EEF1D_T129_M1	-5.69536	1.71762e-05	0.000334769
EEF1G_T46_M1	3.66596	1.39408e-07	9.7942e-06
EFTUD2_S944_M1	0.218918	0.231203	0.364924
EHMT2_S140_M1	-0.11275	0.639691	0.750779
EHMT2_S173_M1	0.334504	0.181811	0.307532
EHMT2_S232_M1	0.477773	0.0426239	0.105981
EHMT2_T555_M1	2.00723	0.000144144	0.00161281
EI24_S320_M1	-0.199911	0.548606	0.670988
EIF2A_S506_M1	0.769927	0.0557678	0.130398
EIF2AK2_S83_M1	-0.350869	0.610832	0.727938
EIF2B4_S130_M1	0.515378	0.146757	0.264057
EIF2S2_S2_M1	0.021664	0.956148	0.975523
EIF3A_S584_M1	1.13372	0.000186616	0.00196574
EIF3E_S399_M1	0.556294	0.00676017	0.02723
EIF3G_S42_M1	0.963198	0.0497311	0.119616
EIF3H_S183_M1	0.863304	0.00136035	0.00850851
EIF3J_T109_M1	0.891436	0.00626696	0.0259349
EIF4A3_S12_M1	-2.89495	2.83132e-06	9.00361e-05
EIF4B_S422_M1	-1.65919	0.120479	0.229368
EIF4B_S445_M1	1.81746	0.000338492	0.0029813
EIF4B_S459_M1	1.5934	0.00671285	0.0271193
EIF4G1_S1231_M1	0.870548	0.00108017	0.00715569
EIF4G2_T508_M1	-0.418928	0.142625	0.258625
EIF4G3_S495_M1	-0.150585	0.456499	0.590613
EIF5B_S1168_M1	0.998428	0.0399762	0.10064
EIF5B_S214_M1	0.855447	0.0101165	0.03634
ELAVL1_S202_M1	-2.3641	3.06186e-05	0.000501479
ELF1_S168_M1	-0.142645	0.54111	0.6637
ELF1_S187_M1	-0.317294	0.150354	0.26882
ELF2_S424_M1	0.522264	0.0266934	0.074945
ELF4_S188_M1	-0.970925	0.00613816	0.0256478
ELK3_S396_M1	-1.34778	0.00195145	0.0110606
ELMSAN1_S461_M1	0.570057	0.0740269	0.161005
ELMSAN1_S636_M1	0.593683	0.167351	0.29089
ELMSAN1_S700_M1	0.257737	0.522171	0.648101
ELMSAN1_S923_M1	1.02166	0.00201619	0.0113214
ELMSAN1_S996_M1	-0.994075	0.156016	0.276113
ELMSAN1_T704_M1	-0.62341	0.115832	0.223169
EMD_S171_M1	-1.21983	0.000582676	0.00449047
EMD_S49_M1	-0.25284	0.525366	0.651265
EMSY_S1130_M1	0.755699	0.00214004	0.0118408
EMSY_S1136_M1	0.146276	0.500729	0.630293
EMSY_S168_M2	-1.89696	0.000139992	0.00157804
EMSY_S173_M1	-0.105995	0.57956	0.70135
EMSY_S173_M2	-1.89696	0.000139992	0.00157804
EMSY_S176_M1	-0.369492	0.0512787	0.122268
EMSY_S209_M1	-0.397769	0.319428	0.456261
EMSY_S284_M1	0.820696	0.00189391	0.0108567
ENKUR_S58_M1	-1.20957	0.0180527	0.0561816
EP300_S1038_M1	-0.17285	0.421744	0.560339
EP300_S12_M1	-0.815221	0.007709	0.0298575
EP400_S128_M1	2.92089	2.3121e-08	2.99484e-06
EP400_S1732_M1	0.984143	0.000540879	0.0042552
EP400_S2656_M1	-0.180226	0.59904	0.719849
EP400_S315_M2	-1.63618	0.000177628	0.00190289
EP400_S321_M1	-0.5026	0.0509273	0.121814
EP400_S321_M2	-1.63618	0.000177628	0.00190289
EP400_S755_M1	-0.889404	0.00614745	0.0256512
EPB41_S542_M1	0.0725217	0.775609	0.853283
EPB41_S555_M1	-0.471397	0.0703347	0.154986
EPB41_S560_M1	0.754266	0.0103182	0.0368891
EPB41L2_S386_M1	-0.000166984	0.999418	0.999632
EPB41L2_S499_M1	0.359085	0.184925	0.310981
EPB41L2_S550_M1	-0.12807	0.650112	0.757365
EPB41L2_S562_M1	-1.7552	0.000200493	0.0020672
EPB41L2_S614_M1	0.899349	0.00432514	0.0197375
EPB41L2_S683_M1	0.254344	0.333327	0.469892
EPB41L2_S715_M1	1.77876	0.000116886	0.00140124
EPB41L2_S87_M1	0.242033	0.386516	0.524595
EPB41L2_Y623_M1	0.248245	0.251962	0.388647
EPB41L3_S420_M1	0.443667	0.104791	0.207453
EPB41L3_S460_M1	0.231734	0.204484	0.334821
EPB41L3_S962_M1	0.563571	0.029643	0.0806771
EPB41L3_T469_M1	-0.10419	0.626454	0.739842
EPC1_S357_M1	-0.0314492	0.854799	0.907308
EPHA2_S897_M1	-0.568288	0.0489609	0.11814
EPRS_S886_M1	0.0648259	0.78869	0.86096
EPS15_S796_M1	-0.0113503	0.96948	0.983809
EPS15_S814_M1	0.240706	0.675747	0.777096
EPS15L1_S229_M1	0.0649681	0.889587	0.931318
EPS15L1_S255_M1	-0.0723318	0.833158	0.893176
ERC1_S1005_M1	1.30059	0.00567615	0.0242541
ERCC5_S384_M1	0.435293	0.144908	0.261177
ERCC5_S526_M1	0.982026	0.12392	0.233685
ERF_S532_M1	2.2504	1.38452e-05	0.000284533
ESCO1_S412_M1	0.307297	0.621747	0.736587
ESCO1_S523_M1	1.44871	0.00404955	0.018706
ESCO2_S512_M1	1.56003	2.01761e-05	0.000371658
ESCO2_S70_M1	-4.41932	1.23579e-07	9.10567e-06
ESCO2_S75_M1	-1.52815	0.000118723	0.00141763
ESF1_S153_M1	0.440395	0.504017	0.633639
ESF1_S198_M1	0.718178	0.0632794	0.142662
ESS2_S395_M1	-0.900395	0.00423726	0.0194428
ESS2_T386_M1	-0.621121	0.0662239	0.147975
ETV6_S271_M1	-0.484747	0.234991	0.369937
EVA1A_S114_M1	-0.385507	0.0972009	0.196646
EXOSC9_S306_M1	-0.0134059	0.96666	0.982598
EZH2_S366_M2	-0.784572	0.25091	0.387704
EZH2_T367_M1	0.910149	0.0124188	0.0422016
EZH2_T367_M2	-0.830251	0.218727	0.352037
EZH2_T487_M1	0.532705	0.0261262	0.0739018
FAM104A_S21_M1	0.29501	0.285506	0.422593
FAM120A_S1023_M1	2.13784	4.60588e-07	2.24425e-05
FAM120A_S383_M1	0.637383	0.066583	0.148448
FAM171A1_S371_M1	0.723369	0.327902	0.464196
FAM208A_S1103_M1	-0.0149625	0.94611	0.969867
FAM208A_S927_M1	0.628895	0.0787117	0.168524
FAM208B_S2009_M1	0.209519	0.481754	0.611611
FAM208B_S2037_M1	0.438414	0.326895	0.463421
FAM208B_S685_M1	0.0106564	0.980875	0.990383
FAM83H_S1003_M1	0.0208032	0.958367	0.977136
FAM83H_S1025_M1	-0.988921	0.000918868	0.00633767
FAM83H_S1068_M1	-0.847826	0.0106656	0.037641
FAM83H_S647_M1	-0.689455	0.0458072	0.111901
FAM83H_S870_M1	-0.394304	0.13437	0.2475
FAM83H_S881_M1	-0.746318	0.0245418	0.0710113
FAM83H_S892_M1	-0.374506	0.173374	0.297086
FAM83H_S914_M1	-1.17139	0.000574624	0.00443974
FAM83H_S936_M1	0.00283202	0.989022	0.993669
FANCD2_S592_M1	3.98048	3.10129e-08	3.74759e-06
FANCE_S249_M1	0.648378	0.00551108	0.0237165
FANCI_S1121_M1	-0.544298	0.0781166	0.167895
FANCI_S730_M1	-0.512547	0.039351	0.0995415
FARP1_S427_M1	0.59263	0.00941186	0.0343812
FARP1_S872_M1	1.94414	1.36953e-06	4.92543e-05
FARP1_T24_M1	0.490834	0.0222038	0.0660865
FBL_S124_M1	0.844603	0.00749369	0.0293244
FBXL19_S408_M1	2.48273	5.427e-06	0.000136625
FBXO28_S344_M1	0.399305	0.245465	0.382439
FBXO38_S724_M1	0.78523	0.00452034	0.020443
FCHO2_S387_M1	-0.0585421	0.865297	0.913689
FIP1L1_S259_M1	-0.601093	0.0353351	0.0917861
FIP1L1_S492_M1	0.38399	0.400276	0.538395
FLII_S856_M1	0.56838	0.0374957	0.0956711
FLNA_S1084_M1	-0.734591	0.0599487	0.137305
FLNA_S2152_M1	1.02752	0.00191076	0.0109119
FLNA_S2180_M1	-0.100675	0.704644	0.801324
FLNB_S2478_M1	2.14215	3.82697e-06	0.000112245
FLNC_S2233_M1	-0.806275	0.0386469	0.0981112
FLNC_S2602_M1	-1.24584	7.46906e-05	0.00098965
FLNC_S2624_M1	-2.58003	3.14903e-05	0.000508729
FLYWCH1_S21_M1	-0.577564	0.0381061	0.0970001
FLYWCH1_S503_M1	0.311147	0.206526	0.336887
FLYWCH1_S696_M1	-0.0413517	0.832804	0.893114
FNBP1L_S295_M1	0.977735	0.0427243	0.106056
FNBP4_S18_M1	0.331872	0.123817	0.233636
FNBP4_S432_M1	-0.413183	0.0408372	0.102299
FNBP4_T517_M1	4.14182	6.87893e-09	1.46401e-06
FNDC3A_S203_M1	-1.60026	0.153073	0.27186
FNDC3B_S208_M1	-1.88698	3.97477e-06	0.000113281
FOSL1_S74_M1	-0.323306	0.272019	0.410269
FOSL2_S120_M1	2.02384	0.00013934	0.00157804
FOSL2_S17_M1	0.333582	0.281856	0.419039
FOSL2_S194_M1	0.38498	0.249838	0.386843
FOSL2_S200_M1	-0.182354	0.591753	0.713078
FOSL2_S215_M1	1.19171	3.12642e-05	0.000507791
FOXK1_S213_M1	1.01105	0.0310754	0.0835965
FOXK1_S213_M2	-4.00125	1.15339e-06	4.46718e-05
FOXK1_S223_M2	-1.47804	0.121686	0.230913
FOXK1_S249_M2	-0.0317755	0.912428	0.946907
FOXK1_S257_M2	-0.0317755	0.912428	0.946907
FOXK1_S420_M1	0.565851	0.116339	0.224002
FOXK1_S428_M2	-2.84463	0.000792157	0.0056442
FOXK1_S445_M1	-0.246462	0.406249	0.54473
FOXK1_S472_M1	-0.888889	0.0194697	0.0589949
FOXK1_T422_M2	-2.56947	0.00245506	0.012976
FOXK2_S30_M1	0.324923	0.421432	0.560339
FOXK2_S30_M2	-0.599649	0.0821851	0.173623
FOXK2_S373_M1	1.17149	0.00124772	0.00795712
FOXK2_S398_M1	-0.124213	0.608649	0.725933
FOXK2_S428_M1	0.00515219	0.983797	0.991345
FRMD6_S542_M1	0.349454	0.189592	0.317142
FRMD6_S544_M1	-0.147086	0.469607	0.602413
FTSJ3_S584_M1	-0.74055	0.00242173	0.0128831
FUNDC2_S151_M1	-2.65991	3.20837e-07	1.82877e-05
FXR2_S601_M1	0.192147	0.367395	0.504959
FZR1_S138_M1	0.143322	0.513656	0.641044
G3BP1_S232_M1	-1.13383	0.0503751	0.120876
G3BP2_T227_M1	-0.671165	0.0274291	0.0763013
GAS2L1_S490_M1	-0.142683	0.415609	0.554551
GAS2L3_S570_M1	-0.895733	0.0183555	0.0568253
GATAD2A_S100_M1	-0.0722538	0.78336	0.856817
GATAD2A_S340_M1	-2.58934	1.29413e-06	4.78712e-05
GATAD2A_T189_M1	3.45027	5.06955e-09	1.27626e-06
GATAD2A_T49_M1	0.414049	0.241105	0.377399
GATAD2B_S486_M1	-0.489863	0.0441284	0.108649
GIGYF2_S26_M1	-1.24153	0.0178953	0.0557913
GIGYF2_S26_M2	-3.66354	0.000850803	0.00593597
GIGYF2_S30_M2	-3.22783	8.65152e-05	0.00111693
GIGYF2_T382_M1	-1.17767	0.108905	0.213561
GIT1_S362_M1	1.95081	0.000259168	0.00242399
GLI2_S234_M1	0.397165	0.0508232	0.121662
GLI3_S664_M1	-1.30991	0.000295504	0.00268084
GOLGA4_S71_M1	0.310377	0.242966	0.379721
GON4L_S206_M1	-0.557576	0.101086	0.202374
GPALPP1_S105_M1	1.157	0.00670463	0.0271193
GPAT3_S68_M1	0.176767	0.346082	0.482247
GPATCH8_S1035_M1	-0.0579557	0.858734	0.9093
GPATCH8_S1107_M1	0.163565	0.761161	0.843531
GPATCH8_S740_M1	-0.659486	0.137878	0.251984
GSK3A_Y279_M1	0.309893	0.364373	0.501491
GSK3B_T392_M1	0.162159	0.481121	0.611611
GTF2F1_S385_M1	0.00780639	0.989683	0.99396
GTF2F1_T389_M2	-1.0524	0.00713057	0.0282696
GTF2F1_T446_M1	1.62125	6.40641e-05	0.000879716
GTF2I_S103_M1	1.13824	0.0219637	0.0654362
GTF2IRD1_S448_M1	0.057541	0.864389	0.913368
GTF3C1_S1068_M1	-0.906574	0.00875601	0.0326567
GTF3C1_S1653_M1	0.00884449	0.96779	0.983109
GTF3C1_S739_M1	-0.173075	0.66856	0.771769
GTF3C1_S751_M1	-0.747661	0.00885755	0.032873
GTF3C2_S132_M1	-1.56653	0.00016467	0.00178946
GTF3C2_S167_M1	-0.397064	0.206164	0.336887
GTF3C2_S893_M1	0.118677	0.626309	0.739842
GTF3C3_S43_M1	-0.170602	0.501658	0.631199
GTF3C4_S611_M1	-0.277916	0.726487	0.816791
GZF1_S613_M1	-0.278469	0.302263	0.439431
H2AFY_T129_M1	-0.744074	0.01142	0.0397006
H2AFY_T178_M1	1.53433	0.00364397	0.017189
H2AFY2_S129_M1	-1.46433	0.000162599	0.00177332
HABP4_S108_M1	-1.36155	0.00245444	0.012976
HACD3_S135_M1	1.53025	0.00945724	0.0345052
HARS2_S67_M1	0.28255	0.43348	0.570358
HASPIN_S147_M1	0.868846	0.0752585	0.163213
HCFC1_S1507_M1	-0.314773	0.437015	0.573867
HCFC1_S411_M1	1.71448	5.6746e-06	0.000140516
HCFC1_S598_M1	0.22825	0.429725	0.567109
HCFC1_S666_M1	0.487803	0.0455828	0.111593
HCFC1_S6_M1	1.36748	0.000206182	0.0021022
HDAC1_S393_M1	1.58223	0.124571	0.234618
HDAC2_S394_M1	-2.86313	0.102379	0.203612
HDGF_S165_M1	0.916355	0.0629056	0.142031
HDGFL2_S240_M1	0.703876	0.038145	0.0970001
HDGFL2_S652_M1	1.15897	0.0056044	0.0240155
HDLBP_S31_M1	-1.28621	0.000525047	0.00419621
HELZ_S1614_M1	-0.0588876	0.88106	0.92481
HELZ2_S338_M1	0.153996	0.428102	0.566582
HIC2_S197_M1	0.365979	0.207362	0.337885
HIRA_S549_M1	-0.197846	0.496191	0.625786
HIRA_S661_M1	0.957979	0.000330809	0.00295673
HIRA_S675_M1	-0.495357	0.0250709	0.0717906
HIRA_S687_M1	0.414502	0.18536	0.311096
HIRA_T544_M1	-3.44815	7.74471e-09	1.46401e-06
HIST1H1C_S2_M1	-1.14611	0.0272172	0.0759918
HIST1H1C_S2_M2	-1.60709	0.0261944	0.0739563
HIST1H1C_T4_M1	-1.73726	0.00183127	0.010639
HIST1H1C_T4_M2	-1.60709	0.0261944	0.0739563
HIST1H1E_S2_M1	-1.16123	0.0247691	0.0711964
HIST1H1E_S2_M2	-1.74541	0.0127773	0.0430325
HIST1H1E_S36_M1	-0.260032	0.51496	0.641258
HIST1H1E_T18_M1	-1.55357	0.00326241	0.0159996
HIST1H1E_T18_M2	-0.679784	0.3756	0.513666
HIST1H1E_T4_M1	-1.52129	0.00244038	0.0129567
HIST1H1E_T4_M2	-1.78283	0.0130214	0.0436116
HIST1H4A_S48_M1	0.211851	0.643998	0.754223
HIVEP1_S1735_M1	-0.526678	0.105436	0.20835
HIVEP1_S2599_M1	-0.786487	0.00902164	0.033186
HIVEP2_S2083_M2	-0.746058	0.0851439	0.178377
HIVEP2_S2089_M2	-0.746058	0.0851439	0.178377
HJURP_S473_M1	-1.79686	2.00525e-06	6.88394e-05
HMG20A_S105_M1	0.596454	0.0177977	0.0556019
HMGA1_S36_M1	-1.02812	0.00639228	0.0262379
HMGA1_S44_M1	0.898507	0.00913986	0.0335498
HMGA1_T53_M1	-6.58628	4.48841e-09	1.27626e-06
HMGA2_S44_M1	0.301821	0.367197	0.504917
HMGXB4_S101_M1	-0.0908962	0.763917	0.845966
HMGXB4_S102_M1	0.283428	0.207182	0.337774
HMGXB4_S497_M1	0.305012	0.277932	0.415162
HMGXB4_S502_M2	-1.653	0.000103009	0.00125988
HMGXB4_S512_M1	0.164026	0.514363	0.641044
HMGXB4_S512_M2	-1.653	0.000103009	0.00125988
HNRNPA1_S364_M1	-0.807678	0.0265555	0.0746967
HNRNPA1_S4_M2	-0.723219	0.00902974	0.033186
HNRNPA1_S6_M1	0.897376	0.00291065	0.0147287
HNRNPA1_S6_M2	-0.723219	0.00902974	0.033186
HNRNPA2B1_S225_M1	-1.40914	0.000276362	0.00255318
HNRNPA2B1_S259_M1	-1.54034	0.00774127	0.0299442
HNRNPA2B1_S344_M1	-1.17795	0.000187694	0.00196883
HNRNPA2B1_S85_M1	0.75533	0.278481	0.415162
HNRNPA3_S358_M1	-0.607688	0.0633736	0.142768
HNRNPA3_S366_M1	-0.805018	0.00578577	0.0246181
HNRNPC_S138_M1	-0.595626	0.00843187	0.0320009
HNRNPC_S233_M1	-0.0822439	0.921567	0.953117
HNRNPC_S241_M1	-0.49836	0.328466	0.464665
HNRNPC_S260_M1	0.514257	0.603756	0.723501
HNRNPDL_S241_M1	0.615673	0.0316944	0.0848085
HNRNPF_S104_M1	2.59111	8.6676e-08	6.89075e-06
HNRNPH1_S104_M1	1.87897	3.95456e-05	0.000612652
HNRNPK_S116_M1	-1.69725	0.00165218	0.00972952
HNRNPK_S216_M1	-0.155897	0.497066	0.626465
HNRNPK_S379_M1	-0.463325	0.230446	0.36448
HNRNPL_S101_M1	0.432066	0.199235	0.32926
HNRNPL_S185_M1	0.510818	0.183978	0.310174
HNRNPL_S52_M1	0.328061	0.0922749	0.188736
HNRNPM_S618_M1	-0.510551	0.0299377	0.0812593
HNRNPU_S192_M1	0.0573211	0.808046	0.87652
HNRNPU_S2_M2	-0.787001	0.285481	0.422593
HNRNPU_S4_M1	-0.294036	0.604654	0.724003
HNRNPU_S4_M2	-0.784693	0.284013	0.421058
HNRNPU_S59_M1	-0.162538	0.843061	0.899566
HNRNPUL1_S716_M1	-3.45739	3.09363e-07	1.79728e-05
HNRNPUL2-BSCL2_S228_M1	1.12371	0.250173	0.386843
HNRNPUL2-BSCL2_T165_M1	1.28468	0.00411834	0.0189947
HOMEZ_T451_M1	0.0920744	0.567143	0.688365
HP1BP3_T51_M1	-0.79229	0.246182	0.382964
HRH1_S380_M1	0.113773	0.706054	0.801876
HSP90AB1_S255_M1	0.896152	0.136945	0.250885
HSPB1_S15_M1	-0.93072	0.215376	0.348127
HSPH1_S190_M1	0.846255	0.0305974	0.0825309
HSPH1_S809_M1	1.33048	9.34203e-05	0.00119192
HTATSF1_S498_M1	1.38633	0.00139043	0.00865437
IBTK_S1045_M1	-0.778568	0.0064417	0.0264049
IBTK_Y996_M1	-0.905059	0.0585414	0.135416
ICE1_S1692_M1	0.422139	0.0432316	0.107051
ICE1_S1854_M1	-0.356583	0.0665505	0.148448
ICE1_S1903_M1	1.27617	0.00284646	0.0144281
ICE1_S533_M1	0.339756	0.510559	0.639565
ICE1_S925_M1	0.517478	0.0352182	0.0916401
ICE1_T252_M1	-0.295391	0.130845	0.242951
ICE2_S416_M1	-1.29173	0.00950498	0.0345958
IFI16_S106_M1	-0.0495138	0.833828	0.893577
IFI16_S153_M1	-0.886746	0.00426326	0.0194846
IGF2BP2_S162_M1	0.473962	0.0624023	0.141317
IGF2BP2_S164_M1	-0.347801	0.197844	0.327859
ILF3_S382_M1	-1.66294	0.143543	0.259595
ILF3_S482_M1	-0.395824	0.130258	0.242024
ILF3_T504_M1	1.97242	0.000319088	0.00286895
ILF3_T592_M1	1.37969	0.000137865	0.00157761
IMUP_S13_M2	0.888174	0.251026	0.387704
IMUP_S29_M1	1.06943	0.0967551	0.196041
IMUP_S29_M2	0.798954	0.320771	0.4568
IMUP_T12_M2	2.08297	0.0143135	0.0471034
INCENP_S143_M1	-1.70162	0.00236402	0.0126402
INCENP_S148_M1	-0.663845	0.0580861	0.134569
INCENP_S197_M1	0.474374	0.278267	0.415162
INCENP_S263_M1	-0.922234	0.00862387	0.0323234
INCENP_S306_M1	-0.756815	0.0704182	0.155053
INCENP_S306_M2	-1.7859	0.00186215	0.0107154
INCENP_S312_M1	-0.0373731	0.850109	0.904288
INCENP_S312_M2	-1.7859	0.00186215	0.0107154
INCENP_S421_M1	0.520575	0.228855	0.362544
INCENP_S72_M1	0.69998	0.0192697	0.0586242
INCENP_T213_M1	0.206713	0.64218	0.753116
ING5_S118_M1	-0.198856	0.523323	0.648998
INO80B_S351_M1	0.0264711	0.893501	0.934002
INO80D_S132_M1	-0.582028	0.0556318	0.130181
INO80D_S232_M1	-1.82516	0.000138604	0.00157804
INO80E_S98_M1	-0.340244	0.295155	0.431521
INTS1_S1327_M1	-0.202277	0.333482	0.469892
INTS1_S1395_M1	0.372828	0.184249	0.310439
INTS1_T83_M1	-0.547189	0.0531572	0.125459
INTS10_S231_M1	-0.441104	0.0865562	0.18046
INTS12_S128_M1	-0.727973	0.0187005	0.0575174
INTS13_S623_M1	-0.342631	0.386891	0.524595
INTS13_S626_M1	0.256879	0.176631	0.301405
INTS3_S502_M1	1.67491	0.000540439	0.0042552
INTS6_S150_M1	1.59419	0.000571538	0.0044386
IRF2BP2_S175_M1	-1.07806	0.000186748	0.00196574
IRF2BP2_S360_M1	1.06319	0.00176121	0.0103113
IRS1_S330_M1	0.900239	0.113949	0.220948
ITPR1_S1764_M1	-0.0392637	0.90688	0.943417
ITPR3_S1832_M1	0.0282444	0.909738	0.945089
ITPR3_S934_M1	0.242719	0.494483	0.624251
ITPRID2_S739_M1	-0.381187	0.103198	0.205024
ITSN1_S904_M1	-0.387018	0.143675	0.259595
ITSN2_S884_M1	-0.201171	0.306049	0.442169
ITSN2_S884_M2	-2.30962	5.779e-07	2.61611e-05
ITSN2_S889_M1	-0.343024	0.109731	0.21484
ITSN2_S889_M2	-2.30962	5.779e-07	2.61611e-05
ITSN2_Y968_M1	-0.0312713	0.867693	0.915259
JADE1_S606_M1	-0.976473	0.000819656	0.00577198
JADE1_S743_M1	-0.742253	0.0593052	0.136348
JADE1_S89_M1	0.359875	0.0799184	0.170504
JADE3_S566_M1	0.828114	0.00155613	0.00936613
JADE3_S85_M1	0.688914	0.00269101	0.0138258
JARID2_T128_M1	-0.801886	0.131395	0.243758
JAZF1_S85_M1	-1.25922	0.0103341	0.0369022
JAZF1_T109_M2	-1.7825	0.000180217	0.00191703
JAZF1_T113_M2	-1.7825	0.000180217	0.00191703
JCAD_S1304_M1	0.994673	0.00034831	0.00304998
JCAD_S757_M1	0.381989	0.129074	0.240551
JMJD1C_S1228_M1	1.13124	0.0212827	0.0635954
JMJD1C_S2053_M1	-1.16443	9.90729e-05	0.00123677
JMJD1C_T2052_M1	-0.71015	0.0299881	0.0813231
JPH1_S452_M2	-0.948235	0.0479076	0.115904
JPH1_T448_M2	-0.948235	0.0479076	0.115904
JPH2_S469_M1	0.104673	0.828848	0.890246
JPT1_S87_M1	1.09147	0.0131764	0.0439357
JUN_S63_M1	2.12968	6.8434e-05	0.000927082
JUND_S100_M1	1.72258	1.46567e-05	0.00029323
JUND_S90_M1	0.898017	0.0512446	0.122268
KANK2_S19_M1	-0.238566	0.490979	0.621646
KANK2_S375_M1	-0.256514	0.428359	0.566582
KANK2_S540_M1	0.107869	0.735751	0.823882
KANSL1_S1082_M1	0.311614	0.116972	0.224505
KANSL1_S249_M1	0.712998	0.0153117	0.0495252
KANSL1_S268_M1	0.974316	0.000288966	0.00262942
KANSL3_S26_M1	0.0195206	0.926899	0.956013
KANSL3_S511_M2	-0.491863	0.105531	0.20835
KANSL3_S515_M2	-0.491863	0.105531	0.20835
KANSL3_S523_M1	0.331447	0.114094	0.220948
KANSL3_S536_M1	-0.31059	0.169479	0.29324
KAT5_S155_M1	1.29111	0.000102316	0.00125988
KAT6A_S1089_M1	1.11398	0.000617134	0.00470798
KAT6B_S1048_M1	0.839836	0.000598489	0.0045773
KAT7_S50_M1	-0.164896	0.521861	0.647983
KAT7_S57_M1	-1.25161	0.0117303	0.0404536
KAT8_S37_M1	-1.1891	0.0646637	0.144918
KAT8_S37_M2	-1.7296	0.00056891	0.00442958
KAT8_S42_M1	0.867115	0.0321382	0.0853966
KAT8_S42_M2	-0.286721	0.219805	0.352271
KAT8_T14_M2	0.920065	0.000784258	0.00561432
KCTD3_S793_M1	-0.478487	0.068794	0.152366
KDM1A_S69_M1	0.928026	0.0117472	0.0404657
KDM1B_S20_M1	0.920917	0.0614588	0.139704
KDM1B_S247_M1	0.299137	0.355606	0.492115
KDM2A_S558_M1	0.334478	0.185116	0.310981
KDM2A_S692_M1	0.30312	0.262151	0.398971
KDM2B_S1018_M1	-0.304327	0.120748	0.229711
KDM2B_S1031_M1	0.251519	0.312149	0.448194
KDM3B_T751_M1	-0.552129	0.0395533	0.099825
KDM5A_S1666_M1	0.203415	0.453233	0.588404
KDM5A_S204_M1	0.121468	0.5916	0.713078
KDM5A_S970_M1	0.518718	0.0452235	0.110893
KDM6A_S829_M1	-0.582144	0.00849311	0.0320721
KHDRBS1_S20_M1	-1.09951	0.00654214	0.0265918
KHDRBS1_S58_M1	-1.06927	0.00449693	0.020393
KIAA1217_S313_M1	-1.40082	0.00304025	0.0151913
KIAA1217_S361_M1	-0.862317	0.00849067	0.0320721
KIAA1522_S339_M1	-1.94348	1.67818e-05	0.000329207
KIAA1522_S545_M1	-1.82577	1.71299e-06	6.06609e-05
KIAA1522_S620_M1	-0.224768	0.530709	0.654535
KIAA1522_S669_M2	-5.2278	4.94232e-09	1.27626e-06
KIAA1522_S673_M2	-5.04372	7.54081e-09	1.46401e-06
KIAA1522_S929_M1	-1.23323	0.0225075	0.0667275
KIAA1522_S971_M1	0.164571	0.557744	0.679962
KIAA1522_S971_M2	-2.83432	4.3766e-08	4.70933e-06
KIAA1522_S979_M1	-2.03029	0.000345678	0.00303573
KIAA1522_S979_M2	-2.83432	4.3766e-08	4.70933e-06
KIAA1671_S1224_M1	-1.33227	0.00301828	0.0151466
KIAA1671_T1059_M1	-0.876004	0.0322869	0.0856353
KIAA1958_S97_M1	0.777312	0.000922489	0.00634816
KIDINS220_S1555_M1	0.231703	0.334819	0.471117
KIF18B_S413_M1	-0.219394	0.349864	0.486396
KIF18B_S674_M1	0.162913	0.404251	0.542533
KIF20A_S532_M1	1.07711	0.000391792	0.00335299
KIF21A_S1212_M1	2.39723	4.79517e-05	0.000713606
KIF22_S427_M1	-0.108921	0.64316	0.75395
KIF22_S543_M1	-1.36866	0.0098998	0.0356913
KIF23_S867_M1	-0.402267	0.221046	0.35351
KIF2A_S137_M1	-2.5924	1.4048e-05	0.000285675
KIF2A_S140_M1	1.49071	0.00331366	0.0161722
KIF4A_S394_M1	0.422886	0.156253	0.276208
KIF4A_S801_M1	0.438162	0.193024	0.32199
KIF4A_T1181_M1	-0.53223	0.0566438	0.132242
KIF5B_S933_M1	1.47325	0.000126175	0.00147742
KIF7_S898_M1	-0.364482	0.230575	0.36448
KIFAP3_S60_M1	2.80386	2.749e-05	0.000456303
KLK10_S197_M1	0.615572	0.243336	0.379906
KMT2A_S1119_M1	0.250974	0.289483	0.4266
KMT2A_S1837_M1	-0.169305	0.53956	0.662337
KMT2A_S1837_M2	-0.520787	0.135349	0.248474
KMT2A_S1858_M1	1.34771	0.00754245	0.029477
KMT2A_S2098_M1	0.947225	0.000838955	0.00586686
KMT2A_S2121_M1	1.02233	0.0204109	0.0612937
KMT2A_S2167_M1	1.49709	0.000594501	0.00455834
KMT2A_S3036_M1	-0.0781914	0.750427	0.836238
KMT2A_S3511_M1	-0.223482	0.439221	0.57591
KMT2A_S3527_M1	-0.237483	0.345005	0.480969
KMT2A_T1845_M2	-0.520787	0.135349	0.248474
KMT2A_T3067_M1	0.20757	0.268488	0.405956
KMT2B_S1890_M1	0.503572	0.121606	0.230906
KMT2B_S2288_M1	0.120564	0.61463	0.731023
KMT2B_S582_M2	-2.07312	0.00513943	0.0226145
KMT2B_S821_M1	-0.521142	0.102122	0.203244
KMT2B_S844_M1	0.661895	0.236863	0.371336
KMT2B_S861_M1	-0.121961	0.586934	0.708967
KMT2B_S936_M1	-0.171558	0.394055	0.531684
KMT2B_T2083_M1	-0.704879	0.0100659	0.0362015
KMT2B_T588_M2	-2.07312	0.00513943	0.0226145
KMT2C_S113_M1	-1.10264	0.000631931	0.00479447
KMT2C_S3758_M1	0.159193	0.569431	0.690309
KMT2C_S4267_M1	-0.212132	0.441143	0.577173
KMT2D_S2274_M1	0.374932	0.0781398	0.167895
KMT2D_S2640_M1	0.27662	0.463159	0.596421
KMT2D_S3199_M1	-0.481606	0.386307	0.524595
KMT2D_S4325_M1	0.0854911	0.636842	0.748187
KMT2D_S4359_M1	0.670573	0.0498006	0.119688
KMT2D_S4738_M1	0.451173	0.117939	0.225646
KMT2D_S4822_M1	0.0586081	0.799242	0.869467
KMT2D_T3983_M1	-1.12161	0.000358401	0.00311129
KMT2E_S1359_M1	0.161615	0.648637	0.756868
KMT2E_S1362_M1	0.176075	0.424275	0.562904
KNL1_S1076_M1	-0.990675	0.00074878	0.00541164
KNL1_S32_M1	-0.148776	0.647365	0.755676
KPNA2_S62_M1	-0.895464	0.0128615	0.043268
KRI1_S628_M1	-0.730285	0.255348	0.390982
KRR1_S3_M1	0.585694	0.089593	0.18469
KRT18_S15_M1	-2.74616	2.04045e-07	1.28421e-05
KRT18_S23_M1	0.402499	0.114439	0.22119
KRT18_T65_M1	0.852522	0.0318863	0.0849457
KRT8_Y427_M1	0.128964	0.558883	0.680801
KTN1_S1313_M1	0.341666	0.253681	0.389661
KTN1_S75_M1	-1.12489	0.0273494	0.0762201
L3MBTL2_S689_M1	0.605023	0.00848429	0.0320721
L3MBTL3_S608_M1	-0.219177	0.33439	0.470732
LARP1_S143_M1	-0.917639	0.0012171	0.00785656
LARP1_S766_M1	3.25326	1.01499e-07	7.86224e-06
LARP1_S766_M2	3.94203	4.6766e-08	4.70933e-06
LARP1_S774_M1	-1.3645	7.079e-05	0.000950474
LARP1_S774_M2	3.94203	4.6766e-08	4.70933e-06
LARP1_S90_M1	-0.42327	0.304485	0.441387
LARP4_S583_M1	-0.273232	0.457477	0.591197
LARP4_S597_M1	-1.94941	0.000204874	0.00209805
LARP4_S722_M1	-1.02751	0.070336	0.154986
LARP7_S261_M1	-1.2026	0.000648044	0.00484589
LARP7_S298_M1	0.493676	0.0542964	0.12755
LARP7_S300_M1	-5.01808	5.85109e-08	5.6217e-06
LAS1L_S560_M1	-0.279358	0.428903	0.566805
LATS1_S464_M1	-0.404425	0.206204	0.336887
LAYN_S299_M1	-1.11109	0.000190969	0.0019861
LCOR_T44_M1	0.0741857	0.697025	0.796111
LEO1_S630_M1	0.723991	0.012905	0.0433659
LIG1_T195_M1	1.66496	0.000393051	0.00335425
LIG3_S210_M1	0.0562367	0.901995	0.939306
LIG3_S242_M1	-0.156538	0.575487	0.696812
LIMA1_S225_M1	-1.12977	0.0785926	0.168524
LIMA1_S362_M1	-0.0129985	0.95966	0.977785
LIMA1_S369_M1	0.33608	0.387706	0.524994
LIMA1_S374_M1	-0.645698	0.164015	0.286936
LIMA1_S490_M1	0.13836	0.505449	0.635071
LIMA1_S604_M1	-0.960406	0.011841	0.0407154
LIMA1_S609_M1	-0.293155	0.441107	0.577173
LIMA1_S741_M1	0.104191	0.750915	0.836472
LIN54_S264_M1	0.936671	0.00453854	0.0204947
LMNA_S12_M1	-3.38103	8.11553e-07	3.40997e-05
LMNA_S22_M1	-0.265658	0.341645	0.47805
LMNA_S301_M1	1.02488	0.00359845	0.0170391
LMNA_S390_M1	0.248393	0.283787	0.421058
LMNA_S390_M2	-1.90416	0.0187155	0.0575174
LMNA_S392_M1	-0.334557	0.337975	0.474917
LMNA_S392_M2	-1.90416	0.0187155	0.0575174
LMNA_S458_M1	0.344787	0.355312	0.491932
LMNA_S533_M1	-0.0268748	0.878052	0.922573
LMNA_S603_M1	-1.62993	0.000166397	0.00180174
LMNA_S616_M1	-0.45406	0.124272	0.234202
LMNA_S632_M1	-0.699368	0.0260668	0.0738031
LMNA_S636_M1	-0.0865317	0.670538	0.772927
LMNA_S652_M1	-3.19374	1.63927e-07	1.10049e-05
LMNA_T19_M1	0.789898	0.00494615	0.0220388
LMNB1_S23_M1	-0.914825	0.00198928	0.0112198
LMNB1_S375_M1	0.383984	0.279848	0.416874
LMNB1_S391_M1	0.0741517	0.769045	0.849154
LMNB1_T20_M1	0.824925	0.00293348	0.0147701
LMNB2_S37_M1	-0.810291	0.00318666	0.0157302
LMNB2_S420_M1	-0.907252	0.0439427	0.108429
LMNB2_T34_M1	1.03391	0.000416035	0.0035404
LMO7_S1026_M1	0.554267	0.278415	0.415162
LMO7_S1421_M1	-0.120937	0.72469	0.815682
LMO7_S1493_M1	-0.906934	0.0152172	0.0494844
LMO7_S1510_M1	-0.143605	0.556118	0.679115
LMO7_S1593_M1	-1.26237	0.028841	0.0794245
LMO7_S246_M1	0.307958	0.535524	0.658185
LMO7_S867_M1	0.986996	0.150072	0.268743
LMO7_S960_M1	-0.331281	0.39996	0.538209
LMO7_S988_M1	-0.197246	0.667962	0.771373
LMO7_T1048_M1	-0.478828	0.0832671	0.175663
LRCH4_S25_M1	-1.1337	0.0496709	0.119566
LRCH4_S25_M2	0.17188	0.613785	0.730592
LRCH4_S506_M1	0.469305	0.457942	0.591468
LRCH4_S521_M1	0.0311521	0.945575	0.969648
LRCH4_T19_M2	0.17188	0.613785	0.730592
LRRFIP1_S120_M1	-0.0376213	0.924572	0.954917
LRRFIP2_S328_M1	-0.0124295	0.967814	0.983109
LRWD1_S212_M1	0.343802	0.376109	0.514129
LRWD1_S243_M1	0.111876	0.662584	0.766335
LRWD1_S259_M1	0.518483	0.151105	0.26954
LSM14A_S182_M2	-1.56327	0.00348898	0.0167571
LSM14A_S183_M1	-0.12996	0.530821	0.654535
LSM14A_S183_M2	-1.56327	0.00348898	0.0167571
LSM14A_S192_M1	-0.717013	0.0174212	0.0548796
LSM14A_S192_M2	-5.88098	5.00524e-11	7.56042e-08
LSM14A_S216_M1	-0.819059	0.0236005	0.0690195
LSM14A_T194_M2	-5.88098	5.00524e-11	7.56042e-08
LSR_S493_M1	-0.530661	0.101253	0.202545
LUC7L2_S18_M1	1.59052	0.0254592	0.0725588
MACF1_S3927_M1	1.13145	9.3902e-05	0.00119192
MACF1_S4521_M1	-0.429286	0.192485	0.321446
MACF1_S5808_M1	1.37426	0.00281139	0.0143224
MAGI1_Y624_M1	-0.221528	0.42197	0.560339
MAP1A_S1069_M1	1.87681	2.19552e-05	0.000387424
MAP1A_S1172_M1	0.72221	0.0930412	0.190046
MAP1A_S2022_M1	0.219482	0.344738	0.480969
MAP1A_S996_M1	0.462072	0.170331	0.293705
MAP1B_S1252_M1	0.816358	0.00629702	0.0260237
MAP1B_S1265_M1	0.618454	0.18958	0.317142
MAP1B_S1322_M1	1.77275	1.9138e-05	0.00036135
MAP1B_S1501_M1	1.07946	0.0110546	0.0386975
MAP1B_S1779_M1	1.1435	0.016406	0.0523362
MAP1B_S1785_M1	1.7084	0.000641161	0.00483029
MAP1B_S1793_M1	0.329314	0.253359	0.389516
MAP1B_S1797_M1	1.64868	0.000148926	0.00165407
MAP1B_S1915_M1	1.80998	9.11574e-05	0.00117186
MAP1B_S1965_M1	4.13583	1.25936e-08	2.00239e-06
MAP1B_S25_M1	1.39373	0.000177074	0.00190289
MAP1S_S759_M1	1.13847	0.00425556	0.0194789
MAP2_S821_M1	1.90815	0.000714679	0.00525315
MAP2_S833_M1	1.78372	0.000799798	0.00568411
MAP2_T1605_M1	1.60272	6.2751e-05	0.000865619
MAP2_T1649_M1	-0.143794	0.467635	0.600904
MAP3K2_S164_M1	3.31463	4.20809e-07	2.15468e-05
MAP3K20_S593_M1	-1.24738	7.19545e-05	0.000961834
MAP3K20_S637_M1	-1.48068	0.00227082	0.0123465
MAP3K20_S648_M1	-0.247989	0.493807	0.623835
MAP3K20_S727_M1	-1.11407	0.000109853	0.00133279
MAP3K7_S439_M1	1.01636	0.0728844	0.158863
MAP4_S507_M1	1.29927	0.152645	0.271578
MAP4_T521_M1	-0.423351	0.232523	0.366242
MAP4K4_S175_M1	0.684086	0.00394637	0.0183094
MAP4K4_S639_M1	-0.705162	0.194366	0.323693
MAP4K4_S800_M1	0.556871	0.0972488	0.196646
MAP4K4_S900_M1	1.40327	0.0016224	0.00958298
MAP4K4_T181_M1	0.316159	0.250213	0.386843
MARCKSL1_S104_M1	1.34916	0.0123461	0.0420592
MARF1_S1093_M1	0.26133	0.190598	0.318559
MARK2_S456_M1	0.546939	0.103224	0.205024
MARK2_S619_M1	-0.445645	0.129777	0.241414
MARK2_T208_M1	1.2667	0.0245659	0.0710113
MARK3_S469_M1	-0.210282	0.526722	0.65175
MATR3_S188_M1	1.37183	0.104403	0.206957
MATR3_S598_M2	-0.409379	0.645687	0.7543
MATR3_S604_M2	-0.409379	0.645687	0.7543
MATR3_S79_M1	-0.210366	0.71669	0.809996
MATR3_T150_M1	1.46919	0.0002543	0.00240252
MBD1_S297_M1	-0.246459	0.223663	0.356375
MBIP_S91_M1	0.256437	0.561056	0.683173
MCM2_S139_M1	-1.75909	0.0121864	0.0416933
MCM2_S13_M1	-0.989901	0.00515769	0.0226145
MCM2_S27_M1	-0.0641752	0.815203	0.88112
MCM3AP_S527_M1	1.00261	0.0524338	0.124237
MCM4_S131_M1	0.188961	0.580856	0.702468
MCM9_S915_M1	0.321455	0.0980815	0.197619
MCRS1_S108_M1	-1.16402	0.0123491	0.0420592
MCRS1_S27_M1	0.636022	0.0250704	0.0717906
MDC1_S1033_M1	1.96986	0.000101741	0.00125988
MDC1_S1086_M1	1.25872	7.0114e-05	0.0009456
MDC1_S108_M1	0.684444	0.0500019	0.120076
MDC1_S1417_M1	1.68773	2.99294e-06	9.4184e-05
MDC1_S168_M1	-1.35287	0.201903	0.331493
MDC1_S1775_M1	0.248527	0.534626	0.657617
MDC1_S1820_M1	-0.458196	0.108934	0.213561
MDC1_S376_M1	-0.641864	0.03241	0.0858864
MDC1_S505_M1	0.321493	0.125086	0.235003
MDC1_S544_M1	1.56776	1.65128e-05	0.000326047
MDC1_S793_M1	0.253813	0.261454	0.398111
MDC1_S964_M1	0.213545	0.351573	0.488099
MDC1_S995_M1	-1.73492	8.46761e-06	0.000192853
MDC1_T1157_M1	1.07286	0.00836253	0.0318578
MDC1_T1198_M1	2.81448	5.2796e-06	0.000134945
MDC1_T1239_M1	1.28645	0.00248492	0.0130842
MDC1_T1280_M1	2.18438	5.98066e-06	0.000144541
MDC1_T1321_M1	2.2332	4.37111e-06	0.000118965
MDC1_T1384_M1	0.732235	0.0149484	0.0488734
MDC1_T1403_M1	1.7143	1.47734e-05	0.000293622
MDC1_T1425_M1	0.44115	0.0609354	0.138723
MDC1_T1444_M1	2.76595	1.72686e-06	6.06609e-05
MDC1_T1485_M1	1.83296	2.22946e-05	0.000389317
MDC1_T1526_M1	2.93969	1.26866e-06	4.78712e-05
MDC1_T1548_M1	-0.154218	0.654739	0.75988
MDC1_T1567_M1	2.42335	2.0829e-05	0.000378254
MDC1_T1608_M1	0.682499	0.0104877	0.0372862
MECP2_S80_M1	-0.633413	0.0155166	0.0500274
MED1_S1156_M1	-0.997933	0.12018	0.229063
MED1_S1192_M1	-0.340634	0.166217	0.289585
MED1_S1207_M1	-0.325903	0.451629	0.586827
MED1_S1207_M2	-4.04013	4.96467e-06	0.00013042
MED1_S1223_M1	-1.70291	0.000111582	0.00134298
MED1_S1463_M1	0.430877	0.222656	0.35552
MED1_S1536_M1	-1.4529	0.00054811	0.00430088
MED1_T1051_M1	-0.0180117	0.926609	0.956013
MED1_T1215_M2	-4.04013	4.96467e-06	0.00013042
MED12_S1258_M1	-1.322	0.00172344	0.0101097
MED12_S635_M1	0.468145	0.418293	0.557021
MED13_S395_M1	1.68119	1.37232e-05	0.000283957
MED13_S890_M1	0.836538	0.0305796	0.0825309
MED13L_S2083_M1	1.49443	0.00141007	0.00872916
MED13L_S878_M1	-0.335047	0.27496	0.412833
MED13L_S923_M1	0.106766	0.753256	0.837844
MED14_S1136_M1	0.476987	0.0310033	0.0834768
MED14_S617_M1	1.21745	0.000123844	0.00146719
MED16_S326_M1	1.1136	0.000682145	0.00507576
MED16_T571_M1	1.1327	0.00101451	0.00682591
MED19_S226_M1	-0.457239	0.264323	0.401318
MED24_S862_M1	-0.748511	0.0750969	0.16298
MED24_S863_M1	-0.849455	0.0272449	0.0759989
MED24_S873_M1	0.670986	0.0867034	0.180642
MED9_S46_M1	-3.01534	1.76984e-07	1.16232e-05
MEF2D_S180_M1	0.626305	0.0311161	0.0836315
MEF2D_S251_M1	0.063783	0.81637	0.881476
MEN1_S492_M1	0.542962	0.02326	0.0683162
MEPCE_S216_M2	-2.64742	4.42868e-06	0.000119456
MEPCE_S217_M2	-2.78137	1.40899e-05	0.000285675
MEPCE_T291_M1	1.28611	0.0472058	0.11473
MET_S990_M1	0.135334	0.490367	0.621132
MGA_S1457_M1	-0.610365	0.0436541	0.107921
MGA_S2546_M1	-0.0237386	0.949447	0.971281
MGA_S56_M1	0.762609	0.0176427	0.055289
MGA_S607_M1	-1.12077	0.000631302	0.00479447
MGA_S851_M1	-0.631918	0.00887581	0.0329004
MGA_S924_M1	-0.173897	0.458429	0.591843
MIA3_S1906_M1	0.124754	0.635642	0.747293
MIB2_S309_M1	0.896311	0.00120932	0.00783984
MICAL3_S1310_M1	0.70504	0.0156991	0.0504006
MICALL1_S273_M1	-1.2091	0.0431914	0.107039
MICALL1_S578_M1	-1.15087	0.00631759	0.026073
MICALL1_S621_M1	-0.282078	0.150486	0.268845
MICALL2_S712_M1	-0.603073	0.0524263	0.124237
MIER1_S377_M1	0.341997	0.164813	0.287753
MIGA2_S276_M1	-0.276576	0.282491	0.419591
MIOS_S766_M1	-1.73148	1.13119e-05	0.000244095
MIS18BP1_S1104_M1	-0.900003	0.00620037	0.0258363
MIS18BP1_S299_M1	-1.02961	0.0034409	0.0166419
MIS18BP1_S365_M1	-0.287743	0.430071	0.567109
MIS18BP1_S541_M1	1.06955	0.00118254	0.00769926
MIS18BP1_S93_M1	-0.181041	0.379033	0.516544
MIS18BP1_T653_M1	-0.216627	0.473588	0.606489
MISP_S156_M1	-0.121288	0.641711	0.752858
MISP_S394_M1	-0.120755	0.688785	0.789984
MISP_S543_M1	0.214994	0.479893	0.610681
MKI67_S1131_M1	-0.503437	0.0764494	0.164967
MKI67_S1376_M1	-0.843324	0.0175195	0.0550516
MKI67_S1861_M1	-0.807724	0.00501646	0.0222536
MKI67_S2105_M1	-0.206468	0.316057	0.452515
MKI67_S2223_M1	0.142607	0.61429	0.730906
MKI67_S2344_M1	-1.09073	0.00135148	0.0084706
MKI67_S2588_M1	-0.286459	0.236717	0.3713
MKI67_S2827_M1	-0.650069	0.0068513	0.0273419
MKI67_S308_M1	0.141428	0.650093	0.757365
MKI67_S357_M1	-1.16883	0.00128859	0.00816107
MKI67_S584_M1	-0.0843334	0.632728	0.744633
MLLT10_S686_M2	-2.1998	0.00124689	0.00795712
MLLT10_S689_M2	-2.1998	0.00124689	0.00795712
MLLT3_S483_M1	0.584622	0.0108538	0.038216
MLLT6_S258_M1	0.159913	0.557178	0.679762
MLLT6_S258_M2	0.647268	0.0804534	0.170731
MLLT6_S261_M2	0.647268	0.0804534	0.170731
MMTAG2_S220_M1	-1.2373	0.0084046	0.0319777
MNX1_S77_M2	0.441394	0.185189	0.310981
MNX1_S79_M2	0.441394	0.185189	0.310981
MON1B_S61_M1	-1.19513	0.014298	0.0471034
MORC2_S615_M1	0.0637846	0.779879	0.855385
MORC2_S696_M1	0.293152	0.148721	0.26648
MORC2_S730_M1	0.920069	0.000431504	0.00363879
MOV10_S969_M1	0.513594	0.154353	0.27381
MPRIP_S220_M1	-0.223333	0.344968	0.480969
MPRIP_S289_M1	-1.451	0.000360642	0.00312178
MPRIP_S292_M1	-1.08624	0.000231219	0.00223883
MPRIP_S365_M1	0.00494866	0.990916	0.994063
MPRIP_S619_M1	0.404624	0.143808	0.259679
MPRIP_S891_M1	0.786074	0.00277537	0.0141628
MPRIP_S891_M2	-0.498473	0.126964	0.237791
MPRIP_S977_M1	1.03455	0.00113267	0.00739047
MPRIP_S993_M1	0.447225	0.16488	0.287753
MPRIP_T889_M2	-0.498473	0.126964	0.237791
MPZL1_Y241_M1	0.366568	0.437096	0.573867
MPZL1_Y263_M1	-0.201641	0.385118	0.523837
MRTFB_S66_M1	4.06228	0.123677	0.233518
MS4A14_S240_M1	-1.29577	0.00199677	0.0112332
MSANTD2_S48_M1	0.441267	0.0460448	0.112269
MSANTD3_S98_M1	0.321117	0.415487	0.554551
MSH6_S137_M1	0.782608	0.006704	0.0271193
MSH6_S830_M1	0.258113	0.24871	0.385879
MSL1_S161_M1	-0.378593	0.0539273	0.12688
MSL3_S400_M1	0.249165	0.31252	0.448515
MSL3_S400_M2	-1.33528	0.00162413	0.00958298
MSL3_T405_M2	-1.33528	0.00162413	0.00958298
MTA1_S449_M1	-0.353302	0.195461	0.325158
MTA1_S522_M1	1.16003	0.000421795	0.00357934
MTA1_S576_M1	-1.25757	0.00139226	0.00865437
MTA2_S435_M1	-0.548806	0.0297828	0.0809846
MTA2_S54_M1	0.283132	0.293405	0.430784
MTA3_S428_M1	0.377431	0.135262	0.248474
MTA3_S430_M1	0.242045	0.417386	0.556208
MTA3_S519_M1	-0.313171	0.351075	0.487631
MTBP_S639_M1	0.234412	0.27054	0.408242
MTCL1_S306_M1	-0.506918	0.0231844	0.0681987
MTDH_S298_M1	-0.338769	0.137313	0.251103
MTDH_S426_M1	-0.320238	0.45555	0.589891
MTDH_S494_M1	-0.731594	0.00625754	0.0259315
MTFR1L_S103_M1	-0.557453	0.0662946	0.148024
MTFR1L_S238_M1	-0.0420804	0.912395	0.946907
MTHFD1L_S357_M1	0.501972	0.0796988	0.170156
MTOR_T1162_M1	-0.104677	0.720595	0.812586
MTUS1_S1268_M1	0.438191	0.0337682	0.0889396
MTX3_S311_M1	3.46716	0.0233978	0.068614
MUS81_S95_M1	0.294637	0.14046	0.255865
MYBBP1A_S1163_M1	-0.0440556	0.88134	0.92481
MYBBP1A_S1186_M1	2.03572	4.77607e-05	0.000713606
MYBBP1A_S11_M1	0.784252	0.00218882	0.0120661
MYBBP1A_S1267_M1	0.000114479	0.999632	0.999632
MYBBP1A_S1308_M1	-1.52235	8.75788e-06	0.000197445
MYC_S293_M1	2.04329	7.44636e-07	3.26021e-05
MYC_S62_M1	1.8343	2.10987e-05	0.0003794
MYCBP2_S3505_M1	-0.778982	0.01559	0.0501593
MYEF2_S17_M1	0.494	0.493207	0.623682
MYLK_S1779_M1	-0.421179	0.0321403	0.0853966
MYO15A_T1039_M2	0.585868	0.323764	0.460062
MYO15A_T1045_M2	0.585868	0.323764	0.460062
MYO18A_S2020_M1	0.367944	0.189458	0.317142
MYO18B_S2296_M1	-0.723886	0.0728323	0.158863
MYO5A_S600_M1	2.38146	4.32653e-06	0.000118822
NAB2_S6_M1	0.954523	0.00592869	0.0250148
NBN_S343_M1	-0.13911	0.488292	0.618763
NBN_S397_M1	-0.0252792	0.950062	0.971281
NBN_S432_M1	-0.420421	0.129399	0.24086
NBN_S58_M1	0.322656	0.26315	0.399888
NCAPD3_S1384_M1	0.136065	0.549857	0.672245
NCAPH_S81_M1	-2.33696	2.75763e-06	8.86256e-05
NCAPH2_S282_M1	-0.345835	0.20226	0.331901
NCAPH2_S284_M1	-1.2972	0.00366639	0.0172258
NCBP1_S22_M1	0.92819	0.0249007	0.0714389
NCBP3_S25_M1	0.606558	0.143191	0.259496
NCBP3_S415_M1	-0.0730967	0.892831	0.933625
NCL_S563_M1	1.14172	0.0197948	0.0597402
NCOA5_S9_M2	0.0538168	0.843883	0.899566
NCOA5_T3_M2	0.0538168	0.843883	0.899566
NCOR1_S1472_M1	-0.615619	0.275056	0.412833
NCOR1_S2151_M1	-0.273693	0.621608	0.736587
NCOR1_S2184_M1	-1.01297	0.00158971	0.00947244
NCOR2_S1018_M1	-1.83035	0.113556	0.22033
NCOR2_S2005_M1	-1.15637	0.0230163	0.0679024
NCOR2_S2223_M1	-1.07256	0.0701616	0.154827
NCOR2_S2258_M1	-1.84599	0.00024475	0.00233246
NCOR2_S2413_M1	-1.03417	0.00649819	0.0264795
NCOR2_S67_M1	0.450036	0.333336	0.469892
NCOR2_S943_M1	1.35001	0.00322806	0.0159086
NCOR2_S956_M1	-1.80885	0.000720083	0.00528003
NDC1_S406_M1	-1.40211	0.000351205	0.00306645
NDUFV3_S105_M1	-1.48844	0.0366098	0.094046
NEDD4L_S448_M1	-0.229143	0.227475	0.361305
NELFA_S363_M1	-0.364013	0.249297	0.386417
NELFB_S557_M1	0.397752	0.300983	0.43778
NELFE_S115_M1	0.517004	0.150697	0.269063
NES_S680_M1	1.3692	0.00424126	0.0194428
NES_S768_M1	-0.273434	0.211516	0.343728
NES_T338_M1	-0.0799965	0.790812	0.862782
NEXN_S357_M1	2.1442	1.02911e-05	0.000228598
NEXN_S365_M1	-0.082589	0.723883	0.815077
NEXN_S80_M1	-1.17382	0.0621975	0.141065
NF1_S2597_M1	-1.7387	0.00857626	0.0322651
NF1_Y863_M1	0.250439	0.305071	0.441469
NF2_S518_M1	-0.107361	0.841015	0.899016
NFATC1_S233_M1	0.109055	0.768604	0.848977
NFATC1_S903_M1	0.244038	0.299215	0.436226
NFATC2IP_S204_M1	0.503052	0.253204	0.389489
NFATC2IP_S369_M1	0.617537	0.115248	0.222327
NFE2L2_S215_M1	0.337065	0.240348	0.376408
NFE2L2_S408_M1	-0.397797	0.160742	0.282655
NFIB_S294_M1	-1.48892	0.000102156	0.00125988
NFIB_S328_M1	0.393441	0.211307	0.343705
NFIC_S323_M1	-0.0220239	0.947327	0.970456
NFIC_S333_M1	-0.290482	0.275628	0.413237
NFIC_S339_M1	-0.565469	0.0393751	0.0995415
NFIL3_S301_M1	0.218651	0.540539	0.663269
NFIX_S265_M1	-0.283525	0.28686	0.424182
NFRKB_S1291_M1	-0.500545	0.0744506	0.161809
NFRKB_S298_M1	1.1587	0.0244182	0.0709639
NFXL1_S69_M1	-1.69652	0.00124849	0.00795712
NIFK_T223_M1	-0.834438	0.0292301	0.0801167
NIPBL_S2658_M1	-0.0157826	0.93923	0.965096
NIPBL_S318_M1	-0.488645	0.277628	0.415162
NIPBL_S556_M1	-0.606022	0.0260179	0.073803
NKAP_S149_M1	0.812208	0.038225	0.0971216
NKRF_S618_M1	0.219683	0.446862	0.582385
NKTR_S463_M1	0.211631	0.59256	0.713766
NKTR_S613_M1	0.660611	0.0906927	0.18613
NMNAT1_S117_M1	1.04849	0.00202599	0.0113553
NMT1_S47_M1	0.833362	0.212578	0.344713
NOC2L_S49_M1	0.84653	0.0270642	0.0757047
NOC2L_S49_M2	-0.680263	0.278561	0.415162
NOC2L_S56_M1	-1.14	0.248823	0.385879
NOC2L_S56_M2	-0.680263	0.278561	0.415162
NOL4L_S130_M1	0.27755	0.164761	0.287753
NOL4L_S400_M1	0.902267	0.00151632	0.00923547
NOL6_S283_M1	-0.123801	0.718806	0.811174
NOL6_S289_M1	0.0616303	0.773229	0.851804
NOL6_S811_M1	2.78417	3.72334e-06	0.000110868
NOL8_S1099_M1	0.265415	0.305483	0.441567
NOLC1_S643_M1	-0.959798	0.216482	0.349168
NOLC1_S686_M1	0.963056	0.000150939	0.00167028
NOLC1_S698_M1	-0.337811	0.293748	0.430784
NOM1_S139_M1	0.0117927	0.958376	0.977136
NONO_T428_M1	-0.543316	0.274788	0.412833
NONO_T450_M1	-1.12649	0.00033601	0.0029813
NOP14_S96_M1	-0.418634	0.0226089	0.0669623
NOP2_S67_M1	-0.0500592	0.894393	0.934288
NOP2_S732_M1	0.570853	0.196427	0.326406
NOP2_S786_M1	-0.477576	0.295366	0.431521
NOP56_S520_M1	-0.484639	0.180804	0.306171
NOP56_S563_M1	1.44246	6.00641e-05	0.000847914
NOP56_S570_M1	0.231334	0.446691	0.582385
NOP58_S502_M1	0.476002	0.128262	0.239481
NOP58_S502_M2	-0.899337	0.0244815	0.0709639
NOP58_S514_M2	-0.899337	0.0244815	0.0709639
NPAT_S1151_M1	2.74136	0.000730161	0.00530096
NPM1_S243_M1	-0.192309	0.627927	0.740713
NPM1_S70_M1	-0.798954	0.0670852	0.149237
NPM1_S88_M1	0.0488287	0.85591	0.907308
NPM1_Y67_M1	-0.778408	0.0750362	0.162965
NR2C2_S19_M1	-1.77391	1.2512e-05	0.000262491
NR2C2_S219_M1	0.216635	0.305127	0.441469
NR2C2_S328_M1	-3.17951	1.62078e-08	2.3316e-06
NR2C2_S46_M1	-1.05621	0.00376423	0.0176033
NR2C2_S68_M1	0.940938	0.00446499	0.0203143
NR2C2_T352_M1	-0.630992	0.0696112	0.153725
NSD1_S2471_M1	-0.58731	0.00638102	0.0262273
NSFL1C_S114_M1	0.359047	0.431251	0.568412
NSMCE4A_S377_M1	-0.165613	0.396514	0.534763
NSUN2_S456_M1	0.330866	0.109872	0.214977
NSUN5P2_S143_M1	0.762213	0.0293575	0.0801167
NUAK1_S445_M2	-0.56469	0.0335735	0.0885041
NUAK1_S455_M2	-0.56469	0.0335735	0.0885041
NUCKS1_S181_M1	1.04337	0.120492	0.229368
NUCKS1_S19_M1	3.08748	0.00698352	0.027723
[truncated: 1,395 more rows]

## Sheet: X1hSORB3hvsCFR6
	1hSORB3hREL_FR6_vs_CTRL_FR6_logFC	1hSORB3hREL_FR6_vs_CTRL_FR6_pval	BH_pvalue
[truncated: 2,358 more rows]

[truncated: 18 more sheets: X1hSORB30minvsCFR1, X1hSORB30minvsCFR2, X1hSORB30minvsCFR3, X1hSORB30minvsCFR4, X1hSORB30minvsCFR5, X1hSORB30minvsCFR6, X1hSORBITOLvsCFR1, X1hSORBITOLvsCFR2, X1hSORBITOLvsCFR3, X1hSORBITOLvsCFR4, X1hSORBITOLvsCFR5, X1hSORBITOLvsCFR6, X24hvsCFR1, X24hvsCFR2, X24hvsCFR3, X24hvsCFR4, X24hvsCFR5, X24hvsCFR6]
