# Supplementary material for: Spatial-proteomics reveals phospho-signaling dynamics at subcellular resolution
Source: Nat Commun. 2021 Dec 7;12:7113. doi: 10.1038/s41467-021-27398-y (PMC8651693; doi:10.1038/s41467-021-27398-y)
Supplement: Supplementary file 16 — Supplementary Dataset 13 [file 41467_2021_27398_MOESM16_ESM.xlsx]

## Sheet: Legend
Sheet	Description
S13A	Raw intensity results at Protein Groups level from Spectronaut (V14) search for Mouse muscle samples in rest and stretching conditions.
S13B	Log2 transformed intensity results at Protein Groups level for Mouse muscle samples in rest and stretching conditions. Data was normalized, filtered by missing values and imputed.
S13C	Collapsed data to Phospho-sites using PTM results from Spectronaut (V14) search for Mouse muscle samples in rest and stretching conditions.
S13D	Log2 transformed intensity results at Phospho-site level forMouse muscle samples in rest and stretching conditions. Data was normalized, filtered by missing values and imputed.

## Sheet: S13A-Output SN MouseMuscle PROT
PG.ProteinGroups	PG.Genes	PG.ProteinDescriptions	PG.ProteinNames	[1] 20201012_EXPL8_EVO1_AMV_SA_DIA_Prot_FAIMSCV-45_Mouse_Muscle_Subcell_WT-7L_FR1_01.raw.PG.Quantity	[2] 20201012_EXPL8_EVO1_AMV_SA_DIA_Prot_FAIMSCV-45_Mouse_Muscle_Subcell_WT-7L_FR2_01.raw.PG.Quantity	[3] 20201012_EXPL8_EVO1_AMV_SA_DIA_Prot_FAIMSCV-45_Mouse_Muscle_Subcell_WT-7L_FR3_01.raw.PG.Quantity	[4] 20201012_EXPL8_EVO1_AMV_SA_DIA_Prot_FAIMSCV-45_Mouse_Muscle_Subcell_WT-7L_FR4_01.raw.PG.Quantity	[5] 20201012_EXPL8_EVO1_AMV_SA_DIA_Prot_FAIMSCV-45_Mouse_Muscle_Subcell_WT-7L_FR5_01.raw.PG.Quantity	[6] 20201012_EXPL8_EVO1_AMV_SA_DIA_Prot_FAIMSCV-45_Mouse_Muscle_Subcell_WT-7L_FR6_01.raw.PG.Quantity	[7] 20201012_EXPL8_EVO1_AMV_SA_DIA_Prot_FAIMSCV-45_Mouse_Muscle_Subcell_WT-9L_FR1_01.raw.PG.Quantity	[8] 20201012_EXPL8_EVO1_AMV_SA_DIA_Prot_FAIMSCV-45_Mouse_Muscle_Subcell_WT-9L_FR2_01.raw.PG.Quantity	[9] 20201012_EXPL8_EVO1_AMV_SA_DIA_Prot_FAIMSCV-45_Mouse_Muscle_Subcell_WT-9L_FR3_01.raw.PG.Quantity	[10] 20201012_EXPL8_EVO1_AMV_SA_DIA_Prot_FAIMSCV-45_Mouse_Muscle_Subcell_WT-9L_FR4_01.raw.PG.Quantity	[11] 20201012_EXPL8_EVO1_AMV_SA_DIA_Prot_FAIMSCV-45_Mouse_Muscle_Subcell_WT-9L_FR5_01.raw.PG.Quantity	[12] 20201012_EXPL8_EVO1_AMV_SA_DIA_Prot_FAIMSCV-45_Mouse_Muscle_Subcell_WT-9L_FR6_01.raw.PG.Quantity	[13] 20201012_EXPL8_EVO1_AMV_SA_DIA_Prot_FAIMSCV-45_Mouse_Muscle_Subcell_WT-11L_FR1_01.raw.PG.Quantity	[14] 20201012_EXPL8_EVO1_AMV_SA_DIA_Prot_FAIMSCV-45_Mouse_Muscle_Subcell_WT-11L_FR2_01.raw.PG.Quantity	[15] 20201012_EXPL8_EVO1_AMV_SA_DIA_Prot_FAIMSCV-45_Mouse_Muscle_Subcell_WT-11L_FR3_01.raw.PG.Quantity	[16] 20201012_EXPL8_EVO1_AMV_SA_DIA_Prot_FAIMSCV-45_Mouse_Muscle_Subcell_WT-11L_FR4_01.raw.PG.Quantity	[17] 20201012_EXPL8_EVO1_AMV_SA_DIA_Prot_FAIMSCV-45_Mouse_Muscle_Subcell_WT-11L_FR5_01.raw.PG.Quantity	[18] 20201012_EXPL8_EVO1_AMV_SA_DIA_Prot_FAIMSCV-45_Mouse_Muscle_Subcell_WT-11L_FR6_01.raw.PG.Quantity	[19] 20201012_EXPL8_EVO1_AMV_SA_DIA_Prot_FAIMSCV-45_Mouse_Muscle_Subcell_WT-Stim-7R_FR1_01.raw.PG.Quantity	[20] 20201012_EXPL8_EVO1_AMV_SA_DIA_Prot_FAIMSCV-45_Mouse_Muscle_Subcell_WT-Stim-7R_FR2_01.raw.PG.Quantity	[21] 20201012_EXPL8_EVO1_AMV_SA_DIA_Prot_FAIMSCV-45_Mouse_Muscle_Subcell_WT-Stim-7R_FR3_01.raw.PG.Quantity	[22] 20201012_EXPL8_EVO1_AMV_SA_DIA_Prot_FAIMSCV-45_Mouse_Muscle_Subcell_WT-Stim-7R_FR4_01.raw.PG.Quantity	[23] 20201012_EXPL8_EVO1_AMV_SA_DIA_Prot_FAIMSCV-45_Mouse_Muscle_Subcell_WT-Stim-7R_FR5_01.raw.PG.Quantity	[24] 20201012_EXPL8_EVO1_AMV_SA_DIA_Prot_FAIMSCV-45_Mouse_Muscle_Subcell_WT-Stim-7R_FR6_01.raw.PG.Quantity	[25] 20201012_EXPL8_EVO1_AMV_SA_DIA_Prot_FAIMSCV-45_Mouse_Muscle_Subcell_WT-Stim-9R_FR1_01.raw.PG.Quantity	[26] 20201012_EXPL8_EVO1_AMV_SA_DIA_Prot_FAIMSCV-45_Mouse_Muscle_Subcell_WT-Stim-9R_FR2_01.raw.PG.Quantity	[27] 20201012_EXPL8_EVO1_AMV_SA_DIA_Prot_FAIMSCV-45_Mouse_Muscle_Subcell_WT-Stim-9R_FR3_01.raw.PG.Quantity	[28] 20201012_EXPL8_EVO1_AMV_SA_DIA_Prot_FAIMSCV-45_Mouse_Muscle_Subcell_WT-Stim-9R_FR4_01.raw.PG.Quantity	[29] 20201012_EXPL8_EVO1_AMV_SA_DIA_Prot_FAIMSCV-45_Mouse_Muscle_Subcell_WT-Stim-9R_FR5_01.raw.PG.Quantity	[30] 20201012_EXPL8_EVO1_AMV_SA_DIA_Prot_FAIMSCV-45_Mouse_Muscle_Subcell_WT-Stim-9R_FR6_01.raw.PG.Quantity	[31] 20201012_EXPL8_EVO1_AMV_SA_DIA_Prot_FAIMSCV-45_Mouse_Muscle_Subcell_WT-Stim-11R_FR1_01.raw.PG.Quantity	[32] 20201012_EXPL8_EVO1_AMV_SA_DIA_Prot_FAIMSCV-45_Mouse_Muscle_Subcell_WT-Stim-11R_FR2_01.raw.PG.Quantity	[33] 20201012_EXPL8_EVO1_AMV_SA_DIA_Prot_FAIMSCV-45_Mouse_Muscle_Subcell_WT-Stim-11R_FR3_01.raw.PG.Quantity	[34] 20201012_EXPL8_EVO1_AMV_SA_DIA_Prot_FAIMSCV-45_Mouse_Muscle_Subcell_WT-Stim-11R_FR4_01.raw.PG.Quantity	[35] 20201012_EXPL8_EVO1_AMV_SA_DIA_Prot_FAIMSCV-45_Mouse_Muscle_Subcell_WT-Stim-11R_FR5_01.raw.PG.Quantity	[36] 20201012_EXPL8_EVO1_AMV_SA_DIA_Prot_FAIMSCV-45_Mouse_Muscle_Subcell_WT-Stim-11R_FR6_01.raw.PG.Quantity
A0A075B5U7;A0A075B5V0;A0A075B5V2;A0A075B5Y4;A0A0A6YVW3;A0A0A6YWK5;A0A0A6YXA5;A0A0A6YXN4	Ighv1-22;Ighv1-26;Ighv1-34;Ighv1-81;Ighv1-23;Ighv1-31;Ighv1-15;Ighv1-18	Immunoglobulin heavy variable 1-22 (Fragment);Immunoglobulin heavy variable 1-26 (Fragment);Immunoglobulin heavy variable 1-34 (Fragment);Immunoglobulin heavy variable 1-81 (Fragment);Immunoglobulin heavy variable V1-23 (Fragment);Immunoglobulin heavy variable 1-31 (Fragment);Immunoglobulin heavy variable 1-15 (Fragment);Immunoglobulin heavy variable V1-18 (Fragment)	A0A075B5U7_MOUSE;A0A075B5V0_MOUSE;A0A075B5V2_MOUSE;A0A075B5Y4_MOUSE;A0A0A6YVW3_MOUSE;A0A0A6YWK5_MOUSE;A0A0A6YXA5_MOUSE;A0A0A6YXN4_MOUSE	199357	78648.7	NaN	NaN	NaN	NaN	65378.2	14654.3	NaN	NaN	NaN	NaN	192912	117949	NaN	NaN	29818.4	NaN	82776.2	38281.4	NaN	NaN	NaN	NaN	189993	87447.7	NaN	NaN	28295	NaN	97270.1	53460.1	NaN	NaN	17040.5	NaN
A0A087WR45	Prob1	Proline-rich basic protein 1	A0A087WR45_MOUSE	9168.87	25349.6	18868.6	56918.6	36247.9	30085.3	NaN	NaN	2602.97	5180.96	12585.5	NaN	56627.3	5893.31	34814	21591.8	35590.7	27277.1	NaN	NaN	3765.03	10592.4	38201.7	48848.6	71582	NaN	13217.3	38475.1	30400.6	70420.4	NaN	NaN	8267.41	12546.3	14358.2	56666.1
A0A0A6YVU8;Q9JKV1	Gm9774;Adrm1	MCG119397;Proteasomal ubiquitin receptor ADRM1	A0A0A6YVU8_MOUSE;ADRM1_MOUSE	32485.3	26867.1	5911.17	16454.3	115322	3401.91	9732.63	2790.55	4477.8	2338.25	16718.4	NaN	18315.9	16216	8254.85	9545.29	46379	3254.41	19249	11817.1	4345.69	7587.34	15281.5	12232.4	54309.6	21130.6	NaN	8702.74	35807.1	2177.53	25779.3	5622.83	4945.87	10018.9	18577.5	7196.11
A0A0A6YW67;P0CG49;P0CG50;P62983;P62984	Gm8797;Ubb;Ubc;Rps27a;Uba52	MCG23377, isoform CRA_b;Polyubiquitin-B;Polyubiquitin-C;Ubiquitin-40S ribosomal protein S27a;Ubiquitin-60S ribosomal protein L40	A0A0A6YW67_MOUSE;UBB_MOUSE;UBC_MOUSE;RS27A_MOUSE;RL40_MOUSE	2.43606e+06	2.18205e+06	746345	1540828	2.02804e+06	1.4307e+06	2.23587e+06	685162	540919	923839	3788826	1570185	3267516	2099359	1885677	1.17131e+06	1.37693e+06	1.54646e+06	2792196	1437048	503547	1.2328e+06	2632267	1.39085e+06	2.34311e+06	1.9704e+06	1.48653e+06	1.69315e+06	1.84558e+06	1.30277e+06	3.14668e+06	926123	661997	1.67653e+06	1.61426e+06	1.46658e+06
A0A0A6YXW6;P01878	Igha;	Immunoglobulin heavy constant alpha (Fragment);Ig alpha chain C region	A0A0A6YXW6_MOUSE;IGHA_MOUSE	15387.4	9096.75	NaN	NaN	NaN	NaN	15915.2	NaN	NaN	2635.34	NaN	NaN	18471.4	NaN	5046.09	NaN	NaN	NaN	11834.1	11044	NaN	NaN	NaN	NaN	27936.2	NaN	NaN	NaN	NaN	NaN	18828.1	NaN	NaN	NaN	NaN	NaN
A0A0A6YYE7;A0A0B4J1I4	Igkv4-57;Igkv4-72	Immunoglobulin kappa variable 4-57 (Fragment);Immunoglobulin kappa chain variable 4-72 (Fragment)	A0A0A6YYE7_MOUSE;A0A0B4J1I4_MOUSE	NaN	9165.58	NaN	NaN	NaN	NaN	NaN	NaN	NaN	NaN	NaN	NaN	NaN	5882.38	NaN	NaN	NaN	NaN	NaN	2775.82	NaN	NaN	NaN	NaN	NaN	NaN	NaN	NaN	NaN	NaN	NaN	3614.05	NaN	NaN	NaN	NaN
A0A0B4J1I0;A0A0G2JDE5;A0A140T8M0;A0A140T8M9;A0A140T8N1;F6XWB2;P01631	Igkv1-110;Igkv1-35;Igkv1-117;Igkv1-122;Igkv1-88;Igkv1-99;	Immunoglobulin kappa variable 1-110 (Fragment);Immunoglobulin kappa variable 1-35 (Fragment);Immunoglobulin kappa variable 1-117 (Fragment);Immunoglobulin kappa chain variable 1-122 (Fragment);Immunoglobulin kappa chain variable 1-88 (Fragment);Immunoglobulin kappa variable 1-99 (Fragment);Ig kappa chain V-II region 26-10	A0A0B4J1I0_MOUSE;A0A0G2JDE5_MOUSE;A0A140T8M0_MOUSE;A0A140T8M9_MOUSE;A0A140T8N1_MOUSE;F6XWB2_MOUSE;KV2A7_MOUSE	185639	142624	NaN	NaN	NaN	NaN	59673.6	19864.5	NaN	NaN	NaN	NaN	99858.7	59721.9	NaN	NaN	NaN	NaN	130817	50868.3	NaN	NaN	NaN	NaN	115477	72634.3	NaN	NaN	7697.88	NaN	78626.2	28417.2	NaN	NaN	NaN	NaN
A0A0B4J1J1;A0A0B4J1J2;A0A0G2JDV4	Igkv5-45;Igkv5-43;Igkv5-39	Immunoglobulin kappa chain variable 5-45 (Fragment);Immunoglobulin kappa chain variable 5-43 (Fragment);Immunoglobulin kappa variable 5-39 (Fragment)	A0A0B4J1J1_MOUSE;A0A0B4J1J2_MOUSE;A0A0G2JDV4_MOUSE	153269	57588.1	NaN	NaN	21999.8	NaN	27703.6	NaN	NaN	NaN	NaN	NaN	146744	50795.4	NaN	NaN	NaN	NaN	107865	26114.9	NaN	NaN	NaN	NaN	42611.9	NaN	NaN	NaN	NaN	NaN	98237.2	19855.2	NaN	NaN	NaN	NaN
A0A0G2JEA5;Q920E5	Gm43738;Fdps	Predicted gene 43738;Farnesyl pyrophosphate synthase	A0A0G2JEA5_MOUSE;FPPS_MOUSE	204898	NaN	NaN	NaN	NaN	NaN	178175	NaN	NaN	NaN	NaN	NaN	135820	NaN	NaN	13202.3	NaN	NaN	100984	NaN	NaN	14209.5	NaN	NaN	153647	NaN	NaN	15588.9	NaN	NaN	162134	NaN	NaN	19885.1	NaN	NaN
A0A0G2JFS9;Q8C9S8	Atg4a-ps;Atg4a	Cysteine protease;Cysteine protease ATG4A	A0A0G2JFS9_MOUSE;ATG4A_MOUSE	10914.4	NaN	NaN	NaN	1992.1	NaN	10630.6	NaN	NaN	NaN	NaN	NaN	16167.4	NaN	NaN	NaN	NaN	NaN	12038.5	NaN	NaN	NaN	NaN	NaN	16886.7	NaN	NaN	NaN	NaN	NaN	16700.8	879.82	NaN	NaN	NaN	NaN
A0A0J9YUD5	Nup205	Nucleoporin 205	A0A0J9YUD5_MOUSE	NaN	874.686	NaN	NaN	22785.2	6168.16	NaN	0.284346	NaN	NaN	9173.84	4998.34	NaN	NaN	NaN	NaN	24365.7	11752.2	NaN	NaN	NaN	NaN	14227.6	11779.1	5789.61	NaN	NaN	NaN	12279.5	NaN	NaN	NaN	NaN	NaN	5899.26	13293.2
A0A0N4SVP8;Q91VC3	Gm5580;Eif4a3	Predicted pseudogene 5580;Eukaryotic initiation factor 4A-III	A0A0N4SVP8_MOUSE;IF4A3_MOUSE	NaN	50907.9	NaN	NaN	NaN	56949.4	NaN	NaN	NaN	NaN	NaN	33548.1	NaN	34116.5	NaN	NaN	NaN	54544.9	25944.3	21732	NaN	NaN	53280.7	30878.7	46914	51413.6	NaN	NaN	NaN	NaN	46981.4	10452	NaN	NaN	NaN	NaN
A0A0U1RNF2	Lcmt1	Leucine carboxyl methyltransferase 1	A0A0U1RNF2_MOUSE	577097	8190.7	8535.43	21065.5	NaN	NaN	427456	2257.4	18528.7	9999.15	15151.4	33435.2	546773	26629.9	8637.82	19111.6	NaN	13775.1	446305	19624.4	21183.8	22461	NaN	NaN	669490	8019.81	10273.5	NaN	9905.98	NaN	531812	0.722019	22420.2	14535.8	0.301123	90226.3
A0A140T8M1;P01644;P01645;P01646	Igkv10-96;;;	Immunoglobulin kappa variable 10-96 (Fragment);Ig kappa chain V-V region HP R16.7;Ig kappa chain V-V region HP 93G7;Ig kappa chain V-V region HP 123E6	A0A140T8M1_MOUSE;KV5AB_MOUSE;KV5AC_MOUSE;KV5AD_MOUSE	35495.9	18168.8	NaN	NaN	NaN	NaN	26201.1	NaN	NaN	NaN	NaN	NaN	NaN	5554.95	NaN	NaN	NaN	NaN	NaN	NaN	NaN	NaN	NaN	NaN	NaN	2344.82	NaN	NaN	NaN	NaN	NaN	NaN	NaN	NaN	NaN	NaN
A0A140T8N5;A0A140T8N7	Igkv6-23;Igkv6-25	Immunoglobulin kappa variable 6-23 (Fragment);Immunoglobulin kappa chain variable 6-25 (Fragment)	A0A140T8N5_MOUSE;A0A140T8N7_MOUSE	164952	103821	8288.26	28038	32646.5	NaN	190826	26536.1	NaN	NaN	NaN	NaN	147217	147318	NaN	4951.15	9686.54	NaN	112045	27571	NaN	NaN	NaN	NaN	136924	109411	NaN	NaN	NaN	NaN	73688.9	54660.4	NaN	NaN	6326.4	NaN
A0A140T8N9	Igkv6-32	Immunoglobulin kappa variable 6-32 (Fragment)	A0A140T8N9_MOUSE	39648.2	40764.2	NaN	NaN	NaN	NaN	26283	11063	NaN	NaN	NaN	NaN	64186.6	77089.6	NaN	NaN	NaN	NaN	33259.2	3367.01	NaN	NaN	NaN	NaN	68017	35153.4	NaN	NaN	NaN	NaN	65105.6	35740	NaN	NaN	NaN	NaN
A0A1L1SUI3	Slc37a4	Solute carrier family 37 (glucose-6-phosphate transporter), member 4	A0A1L1SUI3_MOUSE	28969	NaN	5870.88	1.08858e+06	16006.3	52343.7	83767.5	4458.62	9157.03	448215	401213	75709.3	59676.1	43644.8	93490.1	757288	48722.9	80475.9	47030.7	83647.2	NaN	783305	228026	98551.6	277901	21896.1	65944.1	1.20755e+06	25262.1	83666.4	104683	NaN	NaN	1.37943e+06	35092	120265
A0A1Y7VJN6;P03987	Ighg3;	Immunoglobulin heavy constant gamma 3 (Fragment);Ig gamma-3 chain C region	A0A1Y7VJN6_MOUSE;IGHG3_MOUSE	374091	406396	6121.15	NaN	55940.6	NaN	121378	89064.2	NaN	NaN	NaN	NaN	189504	501601	NaN	NaN	27336.4	NaN	154432	91162.2	NaN	NaN	NaN	NaN	83709.5	259879	NaN	NaN	12392.1	NaN	75406.3	229119	NaN	NaN	22438.1	NaN
A0A1Y7VKY1;F6YVP7;P62270	Gm11361;Gm10260;Rps18	MCG116671;Predicted gene 10260;40S ribosomal protein S18	A0A1Y7VKY1_MOUSE;F6YVP7_MOUSE;RS18_MOUSE	87002.7	1.83663e+06	34598.9	92146.8	4.41307e+06	2.25875e+06	73736.1	237785	38424.2	13046.2	824663	439711	110773	1.2829e+06	262268	25562.3	2.14074e+06	2282081	126740	261894	8890.76	8448.31	638857	1.89445e+06	950146	1.02224e+06	161056	53158.2	1.62141e+06	2.33749e+06	357693	122616	17321.2	19164.4	1.26422e+06	2.8601e+06
A0A286YCV9;B1AVY7;Q80TF6;Q9EQW7	Kif13b;Kif16b;Stard9;Kif13a	Kinesin family member 13B;Kinesin-like protein KIF16B;StAR-related lipid transfer protein 9;Kinesin-like protein KIF13A	A0A286YCV9_MOUSE;KI16B_MOUSE;STAR9_MOUSE;KI13A_MOUSE	23534.4	9877.08	NaN	NaN	NaN	13265.1	NaN	NaN	NaN	NaN	5939.63	6841.91	NaN	8429.55	NaN	NaN	NaN	15429.3	5346.91	1360.08	NaN	NaN	7576.64	10053.5	13243.7	2897.32	NaN	NaN	NaN	15376	NaN	NaN	NaN	NaN	1043.24	22337.3
A0A338P6S8	Abi3bp	ABI gene family, member 3 (NESH)-binding protein	A0A338P6S8_MOUSE	30445.1	22492.6	NaN	NaN	151812	189512	22716.9	23349	2829.88	NaN	75143.7	244740	17928.8	23511.6	NaN	NaN	70306.8	161098	50553.5	NaN	NaN	NaN	NaN	26867.3	103903	4679.18	NaN	NaN	10507.1	164940	53023.8	3067.55	NaN	NaN	23756.8	125071
A0A3B2W864		RPS10-NUDT3 readthrough	A0A3B2W864_MOUSE	251596	NaN	NaN	NaN	NaN	NaN	291530	NaN	NaN	NaN	NaN	NaN	231506	NaN	NaN	NaN	NaN	NaN	213425	NaN	NaN	NaN	NaN	NaN	159316	NaN	NaN	NaN	NaN	NaN	256164	NaN	NaN	NaN	NaN	NaN
A2A4P4;Q3THG9	Gm27029;Aarsd1	Predicted gene, 27029;Alanyl-tRNA editing protein Aarsd1	A2A4P4_MOUSE;AASD1_MOUSE	238375	72495.4	NaN	NaN	NaN	NaN	126654	15355.3	NaN	NaN	NaN	NaN	186973	72177.6	NaN	NaN	NaN	NaN	145968	37755	NaN	NaN	NaN	NaN	171992	37869.9	NaN	NaN	9044.19	NaN	136432	45711.3	NaN	NaN	NaN	NaN
A2A8Z1	Osbpl9	Oxysterol-binding protein-related protein 9	OSBL9_MOUSE	25626.3	NaN	4008.11	NaN	NaN	NaN	12236.7	NaN	NaN	NaN	NaN	NaN	16316.1	8740.17	NaN	NaN	NaN	NaN	20269.3	NaN	2968.65	NaN	NaN	NaN	15652.6	NaN	NaN	NaN	NaN	NaN	18949.3	NaN	2438.35	NaN	NaN	NaN
A2A9K7	Cnksr1	Connector enhancer of kinase suppressor of Ras 1	A2A9K7_MOUSE	96819.3	37846	5653.56	27406.4	43942.7	370543	35434.7	NaN	8453.84	NaN	NaN	29859.6	73622.5	25510.5	19654.8	NaN	44838.5	NaN	83226.8	46468.6	5750.12	NaN	NaN	NaN	157120	34245.8	25486.4	12775.8	74367.7	NaN	104546	60185.6	17113.2	NaN	59874	NaN
A2AAJ9	Obscn	Obscurin	OBSCN_MOUSE	269519	1.30273e+06	103369	187669	128570	1.61662e+06	103872	147653	49133.3	107545	1.63683e+06	1.2029e+06	329742	982566	842495	28300.7	109189	1.93518e+06	273559	1.03164e+06	33171.8	11720	2.36201e+06	2.35255e+06	796047	1.41709e+06	604262	142574	106503	2.13105e+06	541730	317116	49945.5	11143	85740.7	3.23503e+06
A2ABU4	Myom3	Myomesin-3	MYOM3_MOUSE	175922	113070	60338.7	148631	88150.5	1.21099e+06	5212.41	16635.8	14191.1	90527.5	939360	378645	172470	26697.8	475123	NaN	84225.1	894134	151999	893878	32037.5	NaN	2.96993e+06	1.66224e+06	222791	112465	314433	51106.9	181928	1.21489e+06	145445	44752.2	22571.5	NaN	118574	1.38959e+06
A2AGL3	Ryr3	Ryanodine receptor 3	RYR3_MOUSE	NaN	NaN	NaN	NaN	NaN	NaN	NaN	NaN	NaN	NaN	NaN	NaN	NaN	NaN	NaN	NaN	NaN	NaN	NaN	NaN	NaN	NaN	NaN	NaN	NaN	NaN	NaN	NaN	NaN	2905.61	NaN	NaN	NaN	NaN	NaN	17415.6
A2AGT5	Ckap5	Cytoskeleton-associated protein 5	CKAP5_MOUSE	NaN	97258.6	2176.21	NaN	145437	29606.8	NaN	56957.9	NaN	NaN	26347.2	17428.1	NaN	76607.2	NaN	NaN	61603.6	45597.8	NaN	52506.1	NaN	NaN	NaN	40341.9	3957.18	112003	NaN	NaN	109331	50771.6	40639.4	65590.6	NaN	NaN	73657.1	36936.3
A2AJI0	Map7d1	MAP7 domain-containing protein 1	MA7D1_MOUSE	NaN	54012.3	NaN	NaN	NaN	76274.3	NaN	3826.69	NaN	NaN	56563.9	43846.9	NaN	32618.2	5351.63	NaN	NaN	78641.3	NaN	15623.5	NaN	NaN	92656.8	NaN	40063.3	42418.4	7577.04	NaN	NaN	105078	20385	9151.35	NaN	NaN	NaN	120020
A2ALK8	Ptpn3	Tyrosine-protein phosphatase non-receptor type 3	PTN3_MOUSE	68097.2	20486	4121.14	11337.6	NaN	NaN	25881.1	NaN	1668.03	5057.3	NaN	NaN	59501.7	28901	9553.1	13499.1	NaN	NaN	52497.2	22628.3	7900.49	NaN	NaN	NaN	44362.9	21656.7	NaN	17429.4	NaN	NaN	29321	14038.7	7422.95	17779.8	NaN	NaN
A2AMM0	Cavin4	Caveolae-associated protein 4	CAVN4_MOUSE	45912.3	125575	35141.2	27590.9	46886.3	5038.96	43543.4	54334.6	28592.4	43476.8	18329.7	NaN	124560	83222.2	162197	31415.4	86232.5	110824	70244.4	89501.4	34822.3	17223.4	28448.6	NaN	107050	89653.5	24720.4	28424.1	94704.2	34232.5	325606	49438.2	36139.1	14944.9	32627.2	40913
A2AN08	Ubr4	E3 ubiquitin-protein ligase UBR4	UBR4_MOUSE	55647.8	83817	6241.41	61517.6	14303	78463.7	30590.1	15138.2	1891.48	17406.5	59827.5	58721.5	64393.1	59194.2	27711.9	28322.5	20734.8	107934	61918.3	43085.4	NaN	30218.4	149784	96712.8	182412	74960.3	19728.1	45840.4	832.631	135652	66076.7	26513.9	NaN	36535.2	NaN	227523
A2APY7	Ndufaf5	Arginine-hydroxylase NDUFAF5, mitochondrial	NDUF5_MOUSE	97736.4	140208	63445.6	155254	111906	NaN	91943.5	18387.2	22271.9	53568.9	7422.57	NaN	141149	110494	51926.6	179380	44708.6	NaN	121566	86975.7	41460	145047	24905.2	NaN	118360	82910.1	35527.9	163569	62224.4	NaN	76596.1	94971.1	45275.4	205095	118440	NaN
A2AQ25	Skt	Sickle tail protein	SKT_MOUSE	NaN	NaN	NaN	NaN	22743.8	98652.5	NaN	NaN	NaN	NaN	NaN	63975.9	NaN	NaN	5930.21	NaN	12442.8	118130	NaN	NaN	NaN	NaN	26167.9	70391	15358.4	NaN	NaN	NaN	NaN	124360	10657.5	NaN	NaN	NaN	5161.78	139054
A2AQP0	Myh7b	Myosin-7B	MYH7B_MOUSE	NaN	27135.3	NaN	36514	119620	691950	NaN	2812.01	NaN	28574.5	389886	373730	16536.5	7677.54	178991	NaN	123566	626435	15508.2	270063	NaN	NaN	633712	1.03951e+06	32948.6	18826.7	97836.8	34679.6	137655	869849	26927.1	NaN	2718.57	NaN	125407	862994
A2ARP1;Q6ZQB6	Ppip5k1;Ppip5k2	Inositol hexakisphosphate and diphosphoinositol-pentakisphosphate kinase 1;Inositol hexakisphosphate and diphosphoinositol-pentakisphosphate kinase 2	VIP1_MOUSE;VIP2_MOUSE	7357.76	NaN	NaN	NaN	NaN	NaN	NaN	NaN	NaN	NaN	NaN	NaN	6286.68	NaN	NaN	NaN	NaN	NaN	5873.34	NaN	NaN	NaN	NaN	NaN	NaN	NaN	NaN	NaN	NaN	NaN	7972.94	NaN	NaN	NaN	NaN	NaN
A2ASS6	Ttn	Titin	TITIN_MOUSE	937659	1.46154e+06	622840	1.95899e+06	541196	19576732	482658	257200	323970	1.00707e+06	10709800	16319595	2.654e+06	1.7603e+06	6171541	159349	817593	22786910	2584225	5988192	255506	77533.7	10907294	15249323	7.23641e+06	2.03351e+06	4679162	954791	510158	21786948	5941554	700368	478437	106761	513356	29784450
A2ASZ8	Slc25a25	Calcium-binding mitochondrial carrier protein SCaMC-2	SCMC2_MOUSE	NaN	NaN	NaN	14169.2	20362.4	NaN	NaN	NaN	NaN	6429.01	NaN	NaN	NaN	10470.9	NaN	22801.1	13641.6	NaN	NaN	7787.05	NaN	24891.6	9999.86	NaN	38899.1	NaN	2280.56	24254	12553.3	NaN	6787.65	NaN	NaN	27790.7	18633.2	5382.35
A2AUC9	Klhl41	Kelch-like protein 41	KLH41_MOUSE	766591	1.62666e+06	295066	388172	345286	2.58384e+06	751881	503577	239065	234716	852010	1.17435e+06	696211	1.63083e+06	1.21319e+06	124692	365046	2188913	765699	2.05482e+06	185084	124352	1.70535e+06	2784163	1.73093e+06	2.13169e+06	898494	413022	441772	2.4505e+06	1.10416e+06	1.18723e+06	260067	260212	416520	2.41714e+06
A2AWP8	Arhgef10l	Rho guanine nucleotide exchange factor 10-like protein	ARGAL_MOUSE	25178.3	183140	22286.7	NaN	NaN	26222.5	10822.6	2873.45	NaN	731.935	63493.3	21065.9	22958.1	95014	23706.7	NaN	2211.7	37616.2	46611.2	53742.5	NaN	NaN	282074	13326.9	72697	123323	1958.28	NaN	NaN	14368.1	56829.3	37304.9	2657.61	NaN	2892.86	27464.8
A2VDH3	Lrrc38	Leucine-rich repeat-containing protein 38	LRC38_MOUSE	NaN	NaN	NaN	33634.1	NaN	NaN	NaN	NaN	NaN	10065.2	NaN	NaN	NaN	NaN	NaN	27369	NaN	NaN	NaN	NaN	NaN	NaN	NaN	NaN	NaN	NaN	NaN	43969.9	NaN	NaN	NaN	NaN	NaN	27615.2	NaN	NaN
A2VDH7	Apol8	Apolipoprotein L 8	A2VDH7_MOUSE	NaN	NaN	NaN	163901	NaN	NaN	NaN	NaN	NaN	90241.7	NaN	NaN	NaN	NaN	NaN	179415	NaN	NaN	NaN	15356.7	NaN	231342	NaN	NaN	NaN	NaN	NaN	201963	NaN	NaN	NaN	NaN	NaN	221060	NaN	NaN
A3KFX0	Nt5c1a	Cytosolic 5'-nucleotidase 1A	5NT1A_MOUSE	191080	151125	10408.7	NaN	NaN	NaN	80008.4	8743.58	NaN	NaN	5046.67	NaN	182631	121415	NaN	NaN	7046.94	NaN	79003.8	63109.7	3781.83	NaN	NaN	NaN	156670	122685	NaN	NaN	NaN	NaN	154866	92393.2	11603.8	NaN	1962.91	NaN
A3KG59	Pm20d2	Peptidase M20 domain-containing protein 2	P20D2_MOUSE	308406	51201.3	NaN	NaN	19942	NaN	141513	2730.34	NaN	NaN	NaN	NaN	225743	23639	NaN	NaN	5832.25	NaN	178676	NaN	NaN	NaN	NaN	NaN	151834	NaN	NaN	2622.04	NaN	NaN	118132	38166.5	NaN	NaN	9787.71	NaN
A3KMP2	Ttc38	Tetratricopeptide repeat protein 38	TTC38_MOUSE	256735	10121.2	4756.73	NaN	NaN	NaN	171693	NaN	NaN	NaN	93510.9	NaN	204261	NaN	NaN	NaN	NaN	NaN	149309	NaN	NaN	NaN	109824	NaN	160491	NaN	NaN	NaN	NaN	NaN	156039	NaN	NaN	NaN	NaN	NaN
A6H584	Col6a5	Collagen alpha-5(VI) chain	CO6A5_MOUSE	NaN	NaN	NaN	NaN	21567	86482.9	NaN	NaN	NaN	NaN	NaN	152139	NaN	NaN	NaN	NaN	NaN	64858.2	NaN	NaN	NaN	NaN	NaN	154475	NaN	865.199	NaN	NaN	NaN	235054	2662.49	NaN	NaN	NaN	NaN	400418
A6H611	Mipep	Mitochondrial intermediate peptidase	MIPEP_MOUSE	510251	48826.2	52667.8	92126.9	38791.9	13888.9	183149	7758.94	19527	30922.8	12361.6	10293.5	446938	110317	101034	146762	71490.8	21163.5	367448	67463.7	69133.4	158332	136129	NaN	575802	93440.8	76361.9	127915	63045.4	NaN	340611	56365.5	60564.6	198399	110022	NaN
A6H630	Armt1	Protein-glutamate O-methyltransferase	ARMT1_MOUSE	306023	NaN	NaN	NaN	NaN	NaN	281603	NaN	NaN	NaN	NaN	NaN	269498	5217.75	NaN	NaN	NaN	NaN	232722	NaN	NaN	NaN	NaN	NaN	219611	NaN	NaN	NaN	NaN	NaN	250719	NaN	NaN	NaN	NaN	NaN
A6H6E2	Mmrn2	Multimerin-2	MMRN2_MOUSE	NaN	5519.07	NaN	NaN	9451.19	NaN	NaN	2101.73	NaN	NaN	NaN	NaN	NaN	NaN	NaN	NaN	3936.26	NaN	NaN	NaN	NaN	NaN	NaN	NaN	NaN	NaN	NaN	NaN	9392.54	NaN	NaN	NaN	NaN	NaN	NaN	NaN
A6X935	Itih4	Inter alpha-trypsin inhibitor, heavy chain 4	ITIH4_MOUSE	76288.2	12696	4753.58	NaN	7009.65	11935.8	37828.1	NaN	6171.17	NaN	NaN	5156.31	73127.6	12848.4	7188.06	NaN	6959.62	5994.33	71886.7	3299.68	18396.3	NaN	NaN	NaN	155043	10394.4	3488.94	NaN	NaN	14636.5	106407	7568.46	12073.8	NaN	6012.41	14977.1
A6ZI47	Aldoart2	Fructose-bisphosphate aldolase	A6ZI47_MOUSE	31542412	23586572	350666	77110.7	9570570	15703.6	35860872	7046481	48706.7	16880.2	1083227	NaN	38881936	20735774	404462	60222.9	5732481	NaN	29956412	14723623	180316	NaN	4.0421e+06	NaN	37841912	36941212	253432	117017	4584847	NaN	38774408	15500899	264282	56628.6	7881793	NaN
A8DUK4	Hbb-bs	Beta-globin	A8DUK4_MOUSE	182362704	12858156	6852037	8674326	9629972	2.33692e+06	170839776	3.37498e+06	1.95156e+06	2.28326e+06	1242866	1.82255e+06	276329024	11026281	5701881	9305264	6.41525e+06	1.89322e+06	182846416	5.00717e+06	2192849	6410851	1.2951e+06	1.23076e+06	146781984	6.37669e+06	15623809	8.04633e+06	5217304	4.17485e+06	222755696	6.33862e+06	3.90865e+06	8567119	4.26064e+06	1574762
B1AR13	Cisd3	CDGSH iron-sulfur domain-containing protein 3, mitochondrial	CISD3_MOUSE	NaN	NaN	13772	2697.13	18565.6	NaN	NaN	NaN	5893.25	9137.33	NaN	NaN	NaN	NaN	8713.34	9524.27	74950	NaN	NaN	10386.1	11416.6	17607.6	NaN	NaN	NaN	3375.46	24195	17540.2	47759.1	NaN	10554.1	NaN	13369.7	15662.8	45106.9	NaN
B1AR69	Myh13	Myosin, heavy polypeptide 13, skeletal muscle	B1AR69_MOUSE	142172	2265308	540567	4.31964e+06	8905015	26956104	146491	690770	664185	2665116	30373968	14584477	2830735	1.81568e+06	10225257	272664	7.72858e+06	19942058	2.81767e+06	5913783	184265	155841	23401400	21774238	12354800	2.88241e+06	8.07242e+06	1.97857e+06	10165521	21960574	5836114	510224	353114	175908	9109107	24457992
B1AUN2	Eif2b3	Eukaryotic translation initiation factor 2B, subunit 3	B1AUN2_MOUSE	99837	66649.5	NaN	6549.67	7941.56	NaN	44092.5	6805.08	NaN	1866.31	53331.5	18016.3	73890.7	53223.8	11132.6	NaN	7441.75	18771	70009.7	32731.9	3665.65	NaN	155286	13846.1	135020	49585.9	NaN	6079.88	9032.64	NaN	64355.4	27107.5	3333.24	7535.85	15141	34478.5
B1AXN3	Gm382	MCG56945	B1AXN3_MOUSE	432599	64351.8	45974.6	27281.4	6670.94	NaN	272609	5523.09	5614.26	7300.41	1463.58	NaN	514757	91640	NaN	33050.4	NaN	5286.7	465330	34138.6	32540	12357.5	NaN	NaN	386236	14522.5	8113.67	15335.2	NaN	NaN	387286	68634.2	NaN	NaN	2591.07	NaN
B1AY13	Usp24	Ubiquitin carboxyl-terminal hydrolase 24	UBP24_MOUSE	192822	68838.9	11230.8	4271.12	NaN	7716.03	45828.9	4525.53	1654.35	1837.93	57546.1	14125.2	130368	49048.7	NaN	NaN	NaN	42795.4	89943.7	40973.6	8465.86	7709.91	127889	22595	279087	72289.5	16404.6	3823.1	NaN	16279.1	132746	33807.8	7642.55	17572	NaN	127309
B1AZI6	Thoc2	THO complex subunit 2	THOC2_MOUSE	NaN	NaN	NaN	NaN	NaN	3114.36	NaN	NaN	NaN	NaN	8178.06	NaN	NaN	NaN	NaN	NaN	NaN	4664.83	NaN	NaN	NaN	NaN	7486.21	2706.69	2370.88	NaN	NaN	NaN	NaN	5469.78	880.138	NaN	NaN	NaN	NaN	7221.07
B2RQC6	Cad	CAD protein	PYR1_MOUSE	46308.6	36048.7	NaN	NaN	NaN	3883.39	24166.7	7932.47	NaN	NaN	7070.21	9244.6	41615.8	33651.6	NaN	NaN	NaN	6630.75	29301.1	11133.6	NaN	NaN	16711.5	5043.73	30810.7	19633.7	NaN	NaN	NaN	NaN	37041.4	9990.35	NaN	NaN	NaN	NaN
B2RRE7	Otud4	OTU domain-containing protein 4	OTUD4_MOUSE	NaN	NaN	4589.32	NaN	NaN	44102.6	NaN	NaN	NaN	NaN	NaN	26617	NaN	NaN	NaN	NaN	NaN	40688.9	NaN	NaN	NaN	NaN	23197.1	44946.8	19941.4	NaN	NaN	NaN	NaN	71523.9	NaN	NaN	NaN	NaN	NaN	86163.7
B2RVY9	Tmem182	Transmembrane protein 182	TM182_MOUSE	NaN	22072.3	NaN	259916	59095.5	NaN	NaN	NaN	NaN	160949	37224.2	16281	NaN	NaN	NaN	347586	119475	NaN	NaN	NaN	NaN	171147	NaN	25608.2	NaN	NaN	NaN	239557	54603.9	NaN	NaN	NaN	NaN	221175	46337.8	30032.2
B2RXC1	Trappc11	Trafficking protein particle complex subunit 11	TPC11_MOUSE	NaN	22714.6	NaN	NaN	NaN	NaN	NaN	NaN	NaN	NaN	NaN	NaN	NaN	13011.5	NaN	NaN	NaN	NaN	10118.1	NaN	NaN	NaN	11997.5	NaN	NaN	15795.6	NaN	NaN	NaN	NaN	34290.4	3245.71	NaN	NaN	NaN	13063.4
B2RXM2	Gm6793	EG627828 protein	B2RXM2_MOUSE	569770	700734	105384	35000.1	178892	143019	435322	227398	39059.2	42132.6	233728	152249	486979	696600	191395	20814.6	207929	140701	460362	247349	45487.4	20504.7	664311	165919	482178	702929	146746	34317.4	350351	172203	445762	303656	60187.9	25393.7	299646	174732
B7ZMP1	Xpnpep3	Xaa-Pro aminopeptidase 3	XPP3_MOUSE	NaN	400684	NaN	NaN	125521	18880.4	NaN	2309.79	21135.4	44692.2	NaN	461928	13668.2	424309	NaN	NaN	100043	NaN	NaN	112125	NaN	6252.74	31113	NaN	4048.06	271183	7505.72	NaN	140777	NaN	NaN	139255	NaN	NaN	90296.8	NaN
B8JJ69	2310061I04Rik	RIKEN cDNA 2310061I04 gene	B8JJ69_MOUSE	36632.5	19242.5	31619.2	163051	90128.6	99055.6	11677	NaN	5984.28	36877.4	54083.7	39504.4	33607.4	20177.2	64692.4	132228	66969	89409.6	30277.7	42137.3	21732.2	131685	123279	104548	66226.4	12963.4	110402	160131	41664.5	95427.8	38231.6	5419.7	26520.7	153236	47404.2	179389
B8JJN0;P04186	Gm20547;Cfb	Predicted gene 20547;Complement factor B	B8JJN0_MOUSE;CFAB_MOUSE	67176.8	36547.1	NaN	NaN	NaN	NaN	64611.8	15550.5	NaN	NaN	NaN	NaN	66203.7	40109.9	NaN	NaN	NaN	NaN	53360.6	6925.98	NaN	NaN	NaN	NaN	50012.3	27068.9	NaN	NaN	NaN	NaN	45694.3	22446.8	NaN	NaN	NaN	NaN
B9EJR8	Dnaaf5	Dynein assembly factor 5, axonemal	DAAF5_MOUSE	10870.7	5135.4	NaN	NaN	NaN	NaN	5560.12	NaN	NaN	NaN	NaN	NaN	12358.4	3716.92	NaN	NaN	NaN	NaN	9978.99	1197.73	NaN	NaN	NaN	NaN	9052.01	4726.03	NaN	NaN	NaN	NaN	9189.31	2759.4	NaN	NaN	NaN	NaN
C0HKE1;C0HKE2;C0HKE3;C0HKE4;C0HKE5;C0HKE6;C0HKE7;C0HKE8;C0HKE9;Q64523;Q6GSS7;Q8BFU2;Q8CGP4;Q8CGP5;Q8CGP6;Q8CGP7;Q8R1M2	Hist1h2ab;Hist1h2ac;Hist1h2ad;Hist1h2ae;Hist1h2ag;Hist1h2ai;Hist1h2an;Hist1h2ao;Hist1h2ap;Hist2h2ac;Hist2h2aa1;Hist3h2a;Hist1h2aa;Hist1h2af;Hist1h2ah;Hist1h2ak;H2afj	Histone H2A type 1-B;Histone H2A type 1-C;Histone H2A type 1-D;Histone H2A type 1-E;Histone H2A type 1-G;Histone H2A type 1-I;Histone H2A type 1-N;Histone H2A type 1-O;Histone H2A type 1-P;Histone H2A type 2-C;Histone H2A type 2-A;Histone H2A type 3;Histone H2A;Histone H2A type 1-F;Histone H2A type 1-H;Histone H2A type 1-K;Histone H2A.J	H2A1B_MOUSE;H2A1C_MOUSE;H2A1D_MOUSE;H2A1E_MOUSE;H2A1G_MOUSE;H2A1I_MOUSE;H2A1N_MOUSE;H2A1O_MOUSE;H2A1P_MOUSE;H2A2C_MOUSE;H2A2A_MOUSE;H2A3_MOUSE;Q8CGP4_MOUSE;H2A1F_MOUSE;H2A1H_MOUSE;H2A1K_MOUSE;H2AJ_MOUSE	138385	221820	267155	298158	27043174	14070675	82996.5	108868	635421	115765	3.28316e+06	15110944	1.84506e+06	126211	939392	54954.8	7.29978e+06	13607679	1.899e+06	533937	191508	47594.8	4.16905e+06	9088759	7745693	244047	555523	153628	8564770	12374064	5020412	53610	178686	51934.3	6317357	15207943
CON__A2A4G1;Q61414	TREMBL:A2A4G1;Krt15	Tax_Id=10090 Gene_Symbol=Krt15 Keratin complex 1, acidic, gene 15;Keratin, type I cytoskeletal 15	;K1C15_MOUSE	67250.7	1.95046e+06	65920.7	6.7955e+06	8526247	35356308	76265.7	326664	520633	609862	26998374	16886478	3653014	439720	23495458	55493.9	955993	1.03719e+06	3575269	2.66189e+06	325305	40151.8	63580168	55874056	5019914	2.47771e+06	15699158	4466815	8814946	23009010	4.89567e+06	699116	454960	46954.3	726353	32646596
CON__A2A5Y0;Q61765	TREMBL:A2A5Y0;Krt31	Tax_Id=10090 Gene_Symbol=Krt31 keratin complex 1, acidic, gene 1;Keratin, type I cuticular Ha1	;K1H1_MOUSE	NaN	NaN	NaN	2246.72	NaN	NaN	NaN	NaN	NaN	NaN	NaN	NaN	14312.3	NaN	34382.4	NaN	NaN	NaN	NaN	NaN	NaN	NaN	NaN	NaN	NaN	NaN	NaN	NaN	NaN	NaN	NaN	NaN	NaN	NaN	NaN	NaN
CON__O43790;CON__P78385;CON__Q14533;CON__Q6NT21	SWISS-PROT:O43790;SWISS-PROT:P78385;SWISS-PROT:Q14533;TREMBL:Q6NT21	Keratin, type II cuticular Hb6 (Hair keratin, type II Hb6) (ghHb6) - Homo sapiens (Human).;Keratin, type II cuticular Hb3 (Hair keratin, type II Hb3) - Homo sapiens (Human).;Keratin, type II cuticular Hb1 (Hair keratin, type II Hb1) (ghHKb1) (ghHb1) (MLN 137) - Homo sapiens (Human).;Keratin, hair, basic, 3 - Homo sapiens (Human).		NaN	NaN	NaN	NaN	NaN	NaN	NaN	13444.3	NaN	NaN	NaN	NaN	NaN	NaN	NaN	NaN	NaN	10311.7	NaN	NaN	NaN	NaN	NaN	NaN	NaN	NaN	NaN	NaN	NaN	NaN	NaN	NaN	NaN	NaN	NaN	NaN
CON__O76009;CON__Q6NTB9	SWISS-PROT:O76009;TREMBL:Q6NTB9	Keratin, type I cuticular HA3-I (Hair keratin, type I HA3-I);Type I hair keratin 3A - Homo sapiens (Human).		NaN	3575.57	NaN	NaN	NaN	NaN	NaN	38125.8	NaN	NaN	NaN	17183.8	NaN	0.4175	1643.01	NaN	NaN	NaN	NaN	NaN	NaN	NaN	NaN	NaN	NaN	0.339478	NaN	NaN	NaN	NaN	NaN	0.299486	NaN	NaN	NaN	NaN
CON__P00711	SWISS-PROT:P00711	Alpha-lactalbumin - Bos taurus (Bovine).		4686.51	NaN	677.692	NaN	10309.5	NaN	4031.32	NaN	NaN	NaN	NaN	NaN	NaN	NaN	NaN	NaN	NaN	NaN	6798.67	NaN	NaN	NaN	NaN	NaN	NaN	NaN	NaN	NaN	NaN	NaN	NaN	NaN	NaN	NaN	NaN	NaN
CON__P00761	SWISS-PROT:P00761|TRYP_PIG	Trypsin - Sus scrofa (Pig).		130308376	169878880	289188576	198056640	179574032	76469720	157680320	252252304	293452288	225589744	158374464	59779428	177448464	238879680	236703504	227706224	233625648	53914072	163522544	195303456	229981600	186477264	130261136	112917240	120963680	188998880	201209872	182099648	178746640	58552440	150174992	232371472	297901120	206173744	214097920	36905216
CON__P02533	SWISS-PROT:P02533	Tax_Id=9606 Gene_Symbol=KRT14 Keratin, type I cytoskeletal 14		751161	916535	1.34371e+06	2.05599e+06	1.51755e+06	735392	934218	3.30977e+06	1.30763e+06	1726857	2297278	2310805	1.01531e+06	2.31868e+06	50049056	583912	1.37286e+06	2.11904e+06	314065	409809	1.121e+06	393165	2.71187e+06	1.5355e+06	234624	276353	770607	348197	1.64182e+06	628142	772750	182788	731449	432238	2.25481e+06	701820
CON__P02535-1;P02535	SWISS-PROT:P02535-1;Krt10	Tax_Id=10090 Gene_Symbol=Krt10 Isoform 1 of Keratin, type I cytoskeletal 10;Keratin, type I cytoskeletal 10	;K1C10_MOUSE	NaN	NaN	NaN	NaN	7568.36	NaN	NaN	NaN	54859.4	NaN	NaN	NaN	1073.03	5296.29	8658.45	NaN	9731.66	626588	4268.69	NaN	NaN	NaN	NaN	NaN	31808.4	36623.4	NaN	NaN	NaN	NaN	NaN	NaN	NaN	NaN	NaN	NaN
CON__P02538	SWISS-PROT:P02538	Tax_Id=9606 Gene_Symbol=KRT6A Keratin, type II cytoskeletal 6A		243310	571693	352668	1.80368e+06	475474	88531.5	195158	1059470	387387	719226	880126	682132	473409	1.21449e+06	13787106	200678	264750	263400	82079.7	151166	317663	141331	908966	364443	8203.14	184122	273408	173971	472093	200984	86450.5	106880	160808	118668	734065	244945
CON__P02662	SWISS-PROT:P02662	Alpha-S1-casein - Bos taurus (Bovine).		1.11439e+06	344445	128692	195570	3.06837e+06	74736.4	1.12842e+06	262833	784935	225302	1.61729e+06	369757	381211	331825	530808	258915	139180	160370	886403	143972	315730	119678	1.96093e+06	208136	147907	173171	178857	150338	164830	458174	174719	123664	406871	111348	213771	234432
CON__P02663	SWISS-PROT:P02663	Alpha-S2-casein [Contains: Casocidin-1 - Bos taurus (Bovine).		228307	57087.7	138241	56499.5	583412	NaN	146083	84336.3	135203	81507.2	384563	276340	17767.6	73471.9	109071	39980.6	68379.6	NaN	579420	12893.9	79598.2	23124.8	240963	NaN	8008.17	35909.1	53571.1	19416.3	32692.6	NaN	13285.5	31068.8	109586	22645.1	37905.1	NaN
CON__P02666	SWISS-PROT:P02666	Beta-casein - Bos taurus (Bovine).		39826.4	9675.96	38462.8	13185.9	166956	NaN	118857	22125.7	74827.6	18781	21679.2	19292	26623.4	25487.2	35017.4	4527.31	2308.46	8022.72	213194	3740.58	29161.8	3012.83	146741	5100.44	NaN	5931.7	15401.6	2126.15	6200.93	90027.3	7705.91	3046	25289.6	1227.91	14750.3	NaN
CON__P02668	SWISS-PROT:P02668	Kappa-casein [Contains: Casoxin C; Casoxin 6; Casoxin A; Casoxin B; Casoplatelin] - Bos taurus (Bovine).		37773.1	38936.6	65011.1	40189.2	138025	NaN	43487.2	67954.8	85577.7	70336.7	NaN	156389	417462	57087.3	63245.5	36887.4	37501.4	NaN	51618.8	NaN	46340.4	27288.6	NaN	NaN	NaN	22037	27274.3	NaN	NaN	NaN	NaN	16012.7	55585.8	NaN	NaN	NaN
CON__P02754	SWISS-PROT:P02754	Beta-lactoglobulin - Bos taurus (Bovine).		3304.74	53309.7	19798.2	33487.7	198514	NaN	22374.2	13151.8	7403.36	9465.22	5551.47	94083.7	NaN	6332.57	148319	NaN	98366.9	NaN	72885	145622	14266.6	NaN	103352	140125	55121.4	39895	NaN	NaN	NaN	272195	NaN	NaN	6086.81	NaN	72277.6	46836
CON__P02769	SWISS-PROT:P02769	(Bos taurus) Bovine serum albumin precursor		4.18974e+06	326526	3.29533e+06	226960	667924	26358.9	1.56269e+06	139491	430166	367525	335534	1.05975e+06	973711	317456	4713526	268123	237259	531246	118570	208960	2.49638e+06	178914	175834	210294	131498	197279	396443	123387	254195	34549	251428	141471	639356	189565	282780	NaN
CON__P04258	SWISS-PROT:P04258	(Bos taurus) Similar to Collagen alpha 1(III) chain		NaN	3268.6	NaN	NaN	3435.53	73995.4	NaN	NaN	NaN	NaN	NaN	131131	2962.96	NaN	19918.7	NaN	NaN	135842	5392.2	27621.8	NaN	NaN	15134.8	19565.9	23879.7	1396.78	9540.1	NaN	NaN	121860	37078.5	NaN	NaN	NaN	NaN	49856.5
CON__P04259	SWISS-PROT:P04259	Tax_Id=9606 Gene_Symbol=KRT6B Keratin, type II cytoskeletal 6B		NaN	17082	4401.13	8231.66	112602	9491.69	NaN	14500.5	2159.7	NaN	10382.9	62200.8	20550.6	30120.6	17043806	NaN	NaN	46156.3	3626.62	10939.8	2548.33	NaN	NaN	26143.1	NaN	NaN	25301.6	NaN	2590.83	NaN	NaN	NaN	NaN	NaN	103362	NaN
CON__P04264	SWISS-PROT:P04264	Tax_Id=9606 Gene_Symbol=KRT1 Keratin, type II cytoskeletal 1		1485349	2.72537e+06	2825040	5202960	3.98171e+06	2.43701e+06	1.5544e+06	6.61391e+06	2.39264e+06	5464589	7.7589e+06	9745012	2.13372e+06	8079943	29756006	1349851	3.58317e+06	3.95257e+06	368290	676326	1972433	733055	5252728	3.12819e+06	390854	578871	1.24938e+06	574386	3.90454e+06	1.7895e+06	457771	753953	1162694	748923	5446803	2.95205e+06
CON__P07477	SWISS-PROT:P07477	Tax_Id=9606 Gene_Symbol=PRSS1 Trypsin-1 precursor		2.05925e+06	2.83773e+06	3.96927e+06	3.6941e+06	2.7729e+06	1.11345e+06	2.77678e+06	4.567e+06	4831894	4.59954e+06	2301190	505127	2208295	2924720	3.27671e+06	3.98916e+06	2913201	1.06593e+06	2.0989e+06	2526923	4477433	3.30169e+06	1.50273e+06	1.24788e+06	1.31186e+06	2.48472e+06	1.8863e+06	2.70841e+06	3.08103e+06	756896	1.64716e+06	3.02994e+06	1.9657e+06	3723716	3.06795e+06	491982
CON__P08779	SWISS-PROT:P08779	Tax_Id=9606 Gene_Symbol=KRT16 Keratin, type I cytoskeletal 16		NaN	149824	21013.8	20095.4	116285	376783	NaN	28739.6	15421	44312.9	31478	201431	109292	115391	22981636	37656.7	69645.5	126761	13664.6	NaN	23640	NaN	26789	100521	39951.2	21262.5	29344.4	NaN	69577.8	NaN	NaN	NaN	NaN	NaN	171623	NaN
CON__P13645	SWISS-PROT:P13645	Tax_Id=9606 Gene_Symbol=KRT10 Keratin, type I cytoskeletal 10		2.18832e+06	2.7191e+06	3.4414e+06	9076143	4.03732e+06	2.02123e+06	1.82476e+06	12004689	3733560	5921045	8419711	6806404	2.43814e+06	10364798	19100632	1.8277e+06	2962261	2.91256e+06	562486	903272	3.59945e+06	1.17471e+06	7346886	3783663	390820	731552	1.59512e+06	1.03717e+06	4275879	1.47025e+06	772622	764216	2.01871e+06	1.26279e+06	5.78077e+06	2.14237e+06
CON__P13646-1	SWISS-PROT:P13646-1	Tax_Id=9606 Gene_Symbol=KRT13 Isoform 1 of Keratin, type I cytoskeletal 13		155489	297967	379583	496155	218448	57365.6	105772	886545	471161	414811	582289	653996	222434	685939	2.26811e+06	162635	294779	1776280	112572	62792.3	410379	94076.9	727804	231076	108596	78924.1	165120	68726.2	391248	94555.4	58590.7	60862.5	227053	95167.5	503858	125864
CON__P13647	SWISS-PROT:P13647	Tax_Id=9606 Gene_Symbol=KRT5 Keratin, type II cytoskeletal 5		116224	271044	227990	522562	122160	32511.4	116705	262820	150326	277436	413642	316836	131379	744164	4523538	131388	169837	342817	NaN	146696	166149	37468.4	310470	85886.6	7411.66	102488	132626	69952.7	179077	29363.6	37921.1	71665.8	92136.8	68316.5	311306	51969.3
CON__P13717	SWISS-PROT:P13717	Nuclease - Serratia marcescens.		9181.73	NaN	NaN	NaN	6544769	58148.1	NaN	NaN	NaN	NaN	5.58624e+06	14058.3	NaN	NaN	NaN	NaN	5.92638e+06	45702.4	NaN	NaN	NaN	3901.98	5.87801e+06	NaN	35993.3	552.134	3810.46	NaN	5586476	23547.1	28106.5	12067.4	12076.9	NaN	6.20345e+06	NaN
CON__P15636	SWISS-PROT:P15636	Protease I precursor Lysyl endopeptidase Achromobacter lyticus.		26506068	31078868	40446312	36517140	23233460	17434260	29226656	34580740	45317780	45802004	27603550	11286344	30573814	35661560	44258276	46017112	40998176	10698802	31706428	34859908	45887784	36680844	21184894	20453550	21714974	27177706	36754248	37484708	27941476	15623428	27956984	37621252	56336568	46836256	32728372	8774886
CON__P19013	SWISS-PROT:P19013	Tax_Id=9606 Gene_Symbol=KRT4 keratin 4		NaN	21106.5	NaN	NaN	NaN	NaN	NaN	NaN	NaN	NaN	NaN	NaN	NaN	NaN	NaN	NaN	NaN	NaN	NaN	NaN	NaN	NaN	NaN	NaN	NaN	NaN	NaN	NaN	NaN	NaN	NaN	NaN	NaN	NaN	NaN	NaN
CON__P35527	SWISS-PROT:P35527	Tax_Id=9606 Gene_Symbol=KRT9 Keratin, type I cytoskeletal 9		171039	325299	436384	500390	324953	163541	135320	263173	200382	266882	630142	195914	405494	376454	2.93894e+06	121354	339411	397793	53987.3	112652	233821	72453.6	503606	288005	67515.4	93995.9	116011	30053.4	239066	592773	100567	153818	55964.3	26508.4	471291	164900
CON__P35908v2	SWISS-PROT:P35908	Tax_Id=9606 Gene_Symbol=KRT2 Keratin, type II cytoskeletal 2 epidermal		600892	693216	1.02185e+06	2655449	1.01389e+06	502204	490246	2.0199e+06	819176	1.29525e+06	2.84819e+06	1.79948e+06	970022	1.45186e+06	1.79795e+06	448201	877685	874832	183706	247350	827215	270638	2127364	1280518	174818	240881	561373	361516	1.02746e+06	600283	256419	232984	404581	354440	1.40144e+06	756662
CON__P62894	SWISS-PROT:P62894	Cytochrome c - Bos taurus (Bovine).		523530	367990	NaN	92300.3	259371	NaN	203009	34312.3	NaN	22599.6	41526.2	NaN	335586	219946	20207	97404.3	87036.4	NaN	205718	90971.8	NaN	41037.2	105434	NaN	292453	138850	10887.3	51750.9	121630	NaN	140457	71313	NaN	52248.6	151980	NaN
CON__Q04695	SWISS-PROT:Q04695	Tax_Id=9606 Gene_Symbol=KRT17 Keratin, type I cytoskeletal 17		NaN	7578.05	NaN	NaN	9608.91	15969.8	NaN	10031.9	NaN	57397.9	NaN	60614.6	NaN	20091.8	2.97573e+06	94212.8	39857.9	80467.6	NaN	NaN	1743.84	9364.17	NaN	32806.5	96888.7	NaN	24969.6	105137	7574.49	NaN	NaN	NaN	4208.22	NaN	128215	30991.1
CON__Q32MB2	TREMBL:Q32MB2;Q86Y46	Tax_Id=9606 Gene_Symbol=KRT73 Keratin-73		366095	371930	208248	485511	415577	586628	416244	2.9148e+06	1.42887e+06	2.15633e+06	2405246	3150675	707226	1.39721e+06	17399262	385650	858804	1.28689e+06	250605	433514	1.5406e+06	388955	3.15159e+06	2.70217e+06	201932	456198	NaN	256828	2.31593e+06	1.8568e+06	302589	366872	808053	383882	831725	2.21089e+06
CON__Q3SZR3	SWISS-PROT:Q3SZR3	(Bos taurus) Alpha-1-acid glycoprotein precursor		8335.2	NaN	2173.12	NaN	NaN	NaN	5951.17	NaN	NaN	NaN	NaN	NaN	NaN	NaN	7512.52	NaN	NaN	NaN	NaN	NaN	24674.1	NaN	NaN	NaN	NaN	NaN	NaN	NaN	NaN	NaN	NaN	NaN	NaN	NaN	NaN	NaN
CON__Q3TTY5;Q3TTY5	SWISS-PROT:Q3TTY5;Krt2	Tax_Id=10090 Gene_Symbol=Krt2 Keratin, type II cytoskeletal 2 epidermal;Keratin, type II cytoskeletal 2 epidermal	;K22E_MOUSE	NaN	NaN	NaN	NaN	NaN	NaN	NaN	97376.5	74096.1	50573.2	14709.5	55045.8	NaN	29076.9	59705.1	4339.48	26736.6	177467	NaN	NaN	60662.5	NaN	198775	75563	64697.1	NaN	7285.12	NaN	21810.5	418631	118993	3378.34	9655.47	NaN	NaN	402850
CON__Q3ZAW8;CON__Q9Z2K1;Q9Z2K1	TREMBL:Q3ZAW8;Q9EQD6;Q9EQD7;SWISS-PROT:Q9Z2K1;Krt16	Tax_Id=10090 Gene_Symbol=Krt16 Keratin intermediate filament 16a;Tax_Id=10090 Gene_Symbol=Krt16 Keratin, type I cytoskeletal 16;Keratin, type I cytoskeletal 16	;;K1C16_MOUSE	NaN	3324.22	NaN	3199.04	12219.8	151270	NaN	NaN	1378.77	2438.52	6306.44	99822.8	3464.5	4331.03	15958.6	NaN	12416.1	93928.4	5206.58	21317.3	NaN	NaN	12642.5	94045.1	23345	NaN	10996.8	NaN	15395.4	129487	9387.91	NaN	NaN	NaN	15235	174738
CON__Q5D862	SWISS-PROT:Q5D862	Tax_Id=9606 Gene_Symbol=FLG2 Filaggrin-2		NaN	87858.3	28588.4	110505	44138.9	78143.2	41019.6	233624	24107.1	99052	202855	328082	50881.7	392756	303296	31508.5	65573.2	148362	36116.3	27947.7	61442.4	32105.8	293401	162654	NaN	50176.3	31816.1	19075.5	101364	70893.7	44812.6	38564.7	37289	28158.9	119068	151245
CON__Q6IFZ6;Q6IFZ6	SWISS-PROT:Q6IFZ6;Krt77	Tax_Id=10090 Gene_Symbol=Krt77 Keratin, type II cytoskeletal 1b;Keratin, type II cytoskeletal 1b	;K2C1B_MOUSE	NaN	2262.68	9095.54	NaN	NaN	131272	NaN	68740.8	93614.5	21715.7	8760.21	104425	NaN	155561	135916	NaN	41539.2	1.0508e+06	NaN	109095	NaN	NaN	113419	NaN	133690	9794.68	NaN	NaN	NaN	NaN	NaN	NaN	NaN	NaN	6993.31	NaN
CON__Q6KB66-1	SWISS-PROT:Q6KB66-1	Tax_Id=9606 Gene_Symbol=KRT80 Isoform 1 of Keratin, type II cytoskeletal 80		NaN	NaN	NaN	NaN	NaN	NaN	NaN	8947.9	NaN	5035.94	NaN	NaN	NaN	NaN	47622.8	NaN	NaN	NaN	NaN	15871.4	NaN	NaN	NaN	NaN	NaN	NaN	6248.83	NaN	NaN	NaN	NaN	NaN	NaN	NaN	NaN	NaN
CON__Q7RTT2;CON__Q8N1N4-2	TREMBL:Q7RTT2;SWISS-PROT:Q8N1N4-2	Tax_Id=9606 Gene_Symbol=KRT78 Keratin-78;Tax_Id=9606 Gene_Symbol=KRT78 Isoform 2 of Keratin, type II cytoskeletal 78		NaN	14237.8	11287	60047.2	NaN	NaN	NaN	14014.5	7175.49	22368.6	NaN	25862.8	NaN	66220.4	136704	NaN	NaN	NaN	NaN	NaN	7328.38	NaN	37754.2	NaN	NaN	NaN	NaN	NaN	NaN	NaN	NaN	NaN	NaN	NaN	NaN	NaN
CON__Q7Z794	SWISS-PROT:Q7Z794	Tax_Id=9606 Gene_Symbol=KRT77 Keratin 77		NaN	44840.8	27927.3	102551	74531.2	42901.8	NaN	315680	26578.3	54733	104408	69161	44158.4	411072	99571.7	6172.41	72852	23274.4	26362.5	NaN	36552.6	NaN	286277	71686.4	3276.16	NaN	11028.7	NaN	85384.5	28253.2	30431	NaN	9968.04	9457.17	137428	372551
CON__Q86YZ3	SWISS-PROT:Q86YZ3	Tax_Id=9606 Gene_Symbol=HRNR Hornerin		466.589	1799.75	689.098	723.244	1037.7	NaN	NaN	4465.5	2602.27	755.39	12952.4	NaN	6619.87	6290.31	19373.5	894.73	1411.33	NaN	NaN	NaN	539.534	NaN	6312.22	NaN	NaN	NaN	NaN	NaN	989.512	NaN	388.598	NaN	NaN	NaN	3308.52	NaN
CON__Q922U2;Q922U2	SWISS-PROT:Q922U2;Krt5	Tax_Id=10090 Gene_Symbol=Krt5 Keratin, type II cytoskeletal 5;Keratin, type II cytoskeletal 5	;K2C5_MOUSE	81234.9	108679	57623.5	172725	129576	17485.9	25831.6	128787	43447.9	76825.1	194753	264647	56090.1	200228	1.82127e+06	19856.3	127851	1.44055e+06	NaN	34522.9	36523.5	9556.55	212283	138404	NaN	33363	22021.9	8485.43	120794	88686.4	NaN	14809.3	19748.1	9675.45	136000	59723
D0QMC3	Mndal	Myeloid cell nuclear differentiation antigen-like protein	MNDAL_MOUSE	NaN	58367.7	NaN	NaN	NaN	NaN	NaN	8660.94	NaN	NaN	5381.68	NaN	NaN	49609.3	NaN	NaN	2753.98	NaN	10325.1	16998.7	NaN	NaN	NaN	NaN	NaN	46441.7	NaN	NaN	NaN	NaN	NaN	22088.1	NaN	NaN	NaN	NaN
D3YU50	Mybpc1	Myosin-binding protein C, slow-type	D3YU50_MOUSE	2.49193e+06	31364790	2.09667e+06	3.98997e+06	4.94258e+06	4515318	1.50808e+06	8927536	2.29195e+06	2.85491e+06	123752512	2.37535e+06	3.96249e+06	28233784	14109772	497886	8578020	4.94253e+06	3.6753e+06	18606468	1.53029e+06	334277	362178752	4.81347e+06	8496278	21084180	8549603	2.75726e+06	22060340	5902909	5.94499e+06	12129265	1.83996e+06	455363	14957943	8766752
D3YV10	Ccdc13	Coiled-coil domain-containing protein 13	CCD13_MOUSE	NaN	NaN	28566.6	NaN	NaN	335448	NaN	8710.05	45918	1.32315e+06	699430	408030	63176.3	37781.2	207508	NaN	66444.9	582846	NaN	113902	13483.4	NaN	1.11022e+06	995678	367444	29679.1	281022	NaN	162620	1.57965e+06	176819	39150.5	15804.7	NaN	107549	941744
D3YYU8	Obsl1	Obscurin-like protein 1	OBSL1_MOUSE	42860.3	235767	NaN	16433.2	NaN	50981.4	26203.5	67635	NaN	NaN	104953	18989.5	12676.4	276413	11886.9	NaN	NaN	11075.8	25528.1	74766.2	NaN	NaN	221019	NaN	25937.9	257997	NaN	NaN	NaN	NaN	64388	103689	6446.33	NaN	9644.82	18885.5
D3YZZ5	Tmed7	Transmembrane p24-trafficking protein 7	D3YZZ5_MOUSE	NaN	NaN	NaN	87241.6	28185.9	8987.92	NaN	NaN	NaN	35226.7	15610.2	NaN	15862.7	17533.2	NaN	68741.4	23261.8	9864.86	22618.4	NaN	NaN	66086.7	9821.9	NaN	36450	NaN	NaN	91419.4	NaN	NaN	23674.6	NaN	NaN	110634	6717.24	8028.67
D3Z1D3	CEFIP	Cardiac-enriched FHL2-interacting protein	CEFIP_MOUSE	42664	47689.4	23408.4	14532.5	73030.2	298122	22744.5	4388.26	15354.3	NaN	10329.5	121720	44220.9	37124.9	30040.5	NaN	17124.4	268477	23492.1	19407.7	11773.3	NaN	19741.7	190375	66225.3	36672.2	26066.4	NaN	19828.8	186592	30361.3	8051.7	10685.5	NaN	17331.3	247797
D3Z2H9	Tpm3-rs7	Tropomyosin 3, related sequence 7	D3Z2H9_MOUSE	61509.5	349439	4579.08	NaN	169320	NaN	30517.7	208986	10244.3	NaN	15989	NaN	49623.6	426975	NaN	NaN	87448.7	NaN	78386.6	69823.7	27123.1	NaN	NaN	NaN	65491.9	299980	4868.06	NaN	87655.2	NaN	74942.7	238611	41044.2	NaN	57321.3	NaN
D3Z3N4	Hnrnph3	Heterogeneous nuclear ribonucleoprotein H3	D3Z3N4_MOUSE	76773.8	38623.8	18764.2	17218.8	67416.1	12055.4	40432.2	6661.94	6678.38	NaN	4211.56	7745.46	67985.6	31106.3	NaN	1811.45	38843.2	16127.5	55922.2	16645.9	10382.3	NaN	54846.8	9166.49	84792.3	24977.7	20664.4	NaN	43080	10968.3	56750.6	NaN	11415.6	NaN	35282.5	18539.6
D3Z4I3;Q62176	Rbm24;Rbm38	RNA-binding protein 24;RNA-binding protein 38	RBM24_MOUSE;RBM38_MOUSE	157646	35832.8	53691.9	26858.7	26832.6	NaN	63473.5	NaN	7300.75	7547.89	83622	63672.9	168034	22936.5	30462.8	9051.46	27504.6	NaN	50194.4	33297.9	41410.6	13108.8	NaN	NaN	162328	37919.7	36234.3	NaN	29037.5	NaN	67705.1	NaN	54151.6	NaN	20763.1	NaN
D3Z4S3	Ptrhd1	Putative peptidyl-tRNA hydrolase PTRHD1	PTRD1_MOUSE	66111	NaN	NaN	NaN	NaN	NaN	52657.4	NaN	NaN	NaN	NaN	NaN	91290.6	NaN	NaN	NaN	NaN	NaN	60077.2	NaN	NaN	NaN	NaN	NaN	83738.8	11207.6	NaN	NaN	NaN	NaN	71251.8	NaN	NaN	NaN	NaN	NaN
D3Z5F7;Q8CCS6	Gm20521;Pabpn1	Predicted gene 20521;Polyadenylate-binding protein 2	D3Z5F7_MOUSE;PABP2_MOUSE	39508.5	66689.2	NaN	NaN	96165.3	NaN	30267.1	18142.1	5545.97	6035.57	44810.8	61262.1	49825.3	62800.5	19129.9	NaN	61009	66592.4	58845.3	26890	NaN	NaN	NaN	48598.4	68258.8	52363	9804.08	NaN	78294.4	NaN	71395.4	21826.6	6297.27	NaN	49014.6	42611.4
D3Z689	Adamtsl5	ADAMTS-like 5	D3Z689_MOUSE	NaN	NaN	NaN	NaN	NaN	NaN	NaN	NaN	NaN	NaN	NaN	3732.96	NaN	NaN	NaN	NaN	NaN	2738.55	NaN	NaN	NaN	NaN	NaN	NaN	NaN	NaN	NaN	NaN	NaN	6003.19	NaN	NaN	NaN	NaN	NaN	NaN
D3Z7H8	Cilp2	Cartilage intermediate layer protein 2	CILP2_MOUSE	23471.9	204837	86802.7	8119.98	164512	1.37556e+06	120390	157631	44368.7	NaN	368384	4476115	15549	219596	20927.5	NaN	118024	1.56316e+06	NaN	24954.9	NaN	NaN	NaN	NaN	NaN	13399.3	NaN	NaN	3471.87	316482	NaN	NaN	NaN	NaN	NaN	131259
D3Z7P3	Gls	Glutaminase kidney isoform, mitochondrial	GLSK_MOUSE	213582	69303.7	61773.4	137658	72898.3	NaN	81724.7	NaN	26422.7	68152.3	NaN	NaN	117946	19917	46664.1	139930	66403.6	NaN	97435.2	NaN	64315	169170	16310.6	NaN	205011	13709.8	46842.5	164007	28280.7	NaN	133307	6879.2	65462.6	213777	51318.6	NaN
D3Z7X0	Acad12	Acyl-Coenzyme A dehydrogenase family, member 12	D3Z7X0_MOUSE	343559	588755	112505	596725	5375400	146586	213427	122178	23692	112785	765318	40700.7	342153	520068	340764	492106	3.49547e+06	72288.9	172161	463912	57660	491644	3.78624e+06	37941.2	473344	662359	170745	456945	3.93138e+06	80631	422690	260960	56884.3	362715	2.95109e+06	113331
E0CYV9		Uncharacterized protein C4orf54 homolog	CD054_MOUSE	NaN	28115	4568.88	NaN	134897	351226	NaN	NaN	1419.51	7260.1	119493	194720	NaN	30914.3	59854.9	NaN	70454.4	330899	5946.14	76469.3	2747.24	NaN	171672	335590	321796	14667.6	52081.7	NaN	56875.9	417249	164634	NaN	2348.86	NaN	64111.4	520698
E9PV24	Fga	Fibrinogen alpha chain	FIBA_MOUSE	713821	132732	64775	38673.7	208456	1.17473e+06	512118	30591.2	87985.5	21421.8	127735	687061	727660	142088	195921	27016.2	111570	619666	780557	60249.9	145840	18149.3	91467.3	395043	979993	163940	123787	31074.7	77961.3	476893	926865	57461.3	175927	20368	75648.3	645486
E9PV66	Myo18b	Myosin XVIIIb	E9PV66_MOUSE	NaN	NaN	NaN	NaN	NaN	21975.8	NaN	NaN	NaN	NaN	NaN	23532.7	NaN	NaN	1530.86	NaN	NaN	55338.6	NaN	1753.51	NaN	NaN	7601.6	71836.2	6717.36	NaN	2250.27	NaN	NaN	101850	895.227	NaN	NaN	NaN	NaN	141558
E9PVA8	Gcn1	eIF-2-alpha kinase activator GCN1	GCN1_MOUSE	1605.56	215183	17528.1	23960.3	41616.4	29135.6	1266.69	26480.6	NaN	9879.84	28930.2	72905.6	27234.3	161201	22190.6	16045.2	3790.24	77944.9	8407.51	123774	NaN	NaN	105248	29516.5	93322.1	178642	40656	2421.08	15089.3	111842	39479.4	96290.7	NaN	NaN	NaN	152413
E9PWQ3	Col6a3	Collagen, type VI, alpha 3	E9PWQ3_MOUSE	136422	126649	82374.6	68651.1	774299	5.88813e+06	92895.7	48967.8	52841	47013.5	191505	9514069	217301	134988	528803	18000.8	973606	6251888	243308	380710	26154.8	1871.62	173064	4.18856e+06	888314	133814	460842	88673.9	770979	8773652	482423	59005	49290	3605.76	347864	7.28957e+06
E9PWR4	Dip2c	Disco-interacting protein 2 homolog C	E9PWR4_MOUSE	11909.5	66169.5	6640.59	NaN	NaN	NaN	7715.21	6897.54	NaN	NaN	24912.7	4733.14	10156.9	55357.9	NaN	NaN	NaN	NaN	8812.29	16005.8	1722.38	NaN	64438.1	NaN	22553	81539.1	NaN	800.665	NaN	NaN	23950.9	23490.6	3630.28	NaN	NaN	NaN
E9PWZ3	Rpl3l	Ribosomal protein L3-like	E9PWZ3_MOUSE	NaN	532235	17718.4	2.19363e+06	NaN	93032.2	57628.8	100208	6828.07	14657.4	298581	16376.4	103508	513793	122389	2421.89	3055.61	124524	58902.9	230828	NaN	1848.42	432034	149740	220330	543369	64350.8	3939.78	24096.2	155333	145306	105474	19648.4	2891.39	NaN	196115
E9PXC0;P14576	Srp54c;Srp54	Signal recognition particle 54 kDa protein	E9PXC0_MOUSE;SRP54_MOUSE	19312.4	105392	13393.9	NaN	336099	NaN	7840.38	4526.13	2456.55	NaN	24820.9	NaN	13249.9	77154.3	17863.6	NaN	212414	NaN	15405.1	33510.2	4666.87	NaN	97890.5	NaN	37078.7	109618	NaN	NaN	228210	NaN	24197.5	29550.6	3984.4	NaN	198940	NaN
E9PY39;Q9CZY3;Q9D2M8	Gm20431;Ube2v1;Ube2v2	Predicted gene 20431;Ubiquitin-conjugating enzyme E2 variant 1;Ubiquitin-conjugating enzyme E2 variant 2	E9PY39_MOUSE;UB2V1_MOUSE;UB2V2_MOUSE	4254076	119696	142065	156888	65086.9	252827	2661568	15024.6	198716	93192.1	35282.4	427815	4619308	173485	170907	190711	108810	381687	4.06904e+06	71995.1	204485	131146	8116.14	318417	6127506	135416	165416	143303	26950.7	163227	4656288	126695	264449	157059	52157.8	455643
E9PYF4	Lmo7	LIM domain only 7	E9PYF4_MOUSE	NaN	7842.61	3233.11	NaN	6382.35	122849	NaN	NaN	NaN	NaN	11084.3	88572.7	4789.64	6520.38	18144.8	NaN	6930.12	105625	NaN	14310.4	NaN	NaN	14316.4	78693.6	17319.4	NaN	9447.26	NaN	NaN	122984	24892	NaN	NaN	NaN	NaN	96338.1
E9PYL9;Q9CXW4	Gm10036;Rpl11	Predicted gene 10036;60S ribosomal protein L11	E9PYL9_MOUSE;RL11_MOUSE	111483	1526467	142188	72026.2	1.06606e+06	432814	180160	528483	120956	51433.9	402450	244432	152265	1507723	178755	57929.7	602265	528869	311853	544880	90406.7	41641	349756	466237	355794	1.76116e+06	163146	35120.4	591188	472252	302698	741444	108204	47834.1	696481	552242
E9PZF0	Gm20390	Nucleoside diphosphate kinase	E9PZF0_MOUSE	5702065	179956	75762.8	218859	135255	5657.47	5253245	45983	18287.5	65911.4	NaN	NaN	6059079	94607.7	87643.8	231591	84653.6	NaN	4.06741e+06	91457.6	29983.7	133868	9360.77	4060.11	6.60192e+06	122523	79584.1	210332	49471.6	5872.72	5.51949e+06	115776	35722.6	171859	10287.4	7358.17
E9PZQ0	Ryr1	Ryanodine receptor 1	RYR1_MOUSE	187688	135521	124994	1.0682e+06	177556	6.6315e+06	540052	103136	123074	572873	5.37888e+06	4048490	924982	376301	2.18602e+06	393591	380849	5464312	1.01048e+06	1760818	37476.3	317036	5.26274e+06	6124398	3.42907e+06	186821	1.31114e+06	743747	258722	6713495	1918873	69406.5	81445.9	420546	154795	11801932
E9PZX1	Dthd1	Death domain-containing 1	E9PZX1_MOUSE	180818	176847	72070.3	68949.4	220951	115876	99635.9	39199.3	19027.9	39217.8	58689.3	92553.3	104651	107388	46238.4	40454.7	137877	98173.1	124984	95116	37420.6	56965.3	87684.8	126970	121951	136870	58447.8	48284.8	146678	NaN	118516	120182	48894.5	52210.5	133888	75605.5
E9Q035	Gm20425	Predicted gene 20425	E9Q035_MOUSE	8.30154e+06	205097	175270	476437	205540	137386	9051586	60086.1	98999.9	308053	95843.8	70181.1	7.72647e+06	173336	211954	467209	128382	121335	5707235	135902	148843	496630	121698	67762.8	5.8581e+06	150546	148118	480317	96684.6	137632	5712438	117261	162330	539439	103923	64622.6
E9Q043	Fndc1	Fibronectin type III domain-containing 1	E9Q043_MOUSE	NaN	1915.79	NaN	NaN	NaN	NaN	NaN	NaN	NaN	NaN	NaN	6668.99	NaN	NaN	NaN	NaN	NaN	NaN	NaN	NaN	NaN	NaN	NaN	NaN	5134.59	NaN	NaN	NaN	NaN	5820.4	NaN	NaN	NaN	NaN	NaN	NaN
E9Q0S6	Tns1	Tensin 1	E9Q0S6_MOUSE	146279	181758	62837.4	21698.1	443065	136945	64236.6	38754.5	6744.69	NaN	551463	229666	100685	126090	43617.4	NaN	231836	172092	88092.1	52683.8	17486.7	NaN	380339	118750	288551	165662	36010.6	NaN	201415	323774	153534	41908.6	27453.9	NaN	140995	223051
E9Q137	Tex264	Testis-expressed gene 264	E9Q137_MOUSE	NaN	NaN	NaN	273711	14572.1	NaN	1405.76	NaN	NaN	65952.8	NaN	NaN	NaN	NaN	NaN	243129	NaN	NaN	NaN	NaN	NaN	145701	NaN	NaN	15720.4	NaN	NaN	185752	NaN	NaN	3526.42	NaN	NaN	169736	NaN	NaN
E9Q1M1	Pdzd2	PDZ domain-containing 2	E9Q1M1_MOUSE	253468	230942	31034.1	244041	36724.9	412822	79445.7	40200.2	11793.9	NaN	151937	149528	253437	216699	287199	96520.8	16200.1	365763	183958	334665	12968.8	NaN	324458	900600	474967	229240	163162	156658	35516	560076	276793	87460.8	21080.9	NaN	41049.3	587700
E9Q1W3	Neb	Nebulin	E9Q1W3_MOUSE	141602	225703	498599	2.7746e+06	813208	39738268	69228.8	41838.5	323116	1.31019e+06	1.6099e+06	26854654	1.76306e+06	151029	8086151	219722	485892	33527380	1.26515e+06	3.62463e+06	68638	52826.2	3171754	25200616	7014641	257154	3.3285e+06	773491	337370	36398148	3387158	87024.2	221636	79344	235281	51398504
E9Q236	Abcc4	ATP-binding cassette, sub-family C (CFTR/MRP), member 4	E9Q236_MOUSE	NaN	NaN	NaN	82328.5	7380.26	15040.9	1072.3	NaN	NaN	49141.7	63461.4	NaN	NaN	NaN	5011.99	57009.9	6364.79	NaN	NaN	11604.9	NaN	70852.2	43901.1	NaN	14570.8	NaN	3782.18	69031.4	4840.72	20647	13904	NaN	NaN	63161.1	3811.48	34509.3
E9Q3H6	Coq10a	Coenzyme Q10A	E9Q3H6_MOUSE	427970	772126	467051	503141	3556695	396060	214521	119358	161006	155478	829567	134838	389863	557086	911353	287511	2.6576e+06	467539	357996	383179	517552	220146	2.36604e+06	524164	755305	485363	652084	341912	2.42587e+06	543608	649288	391687	611566	153682	2.57389e+06	571607
E9Q3L2	Pi4ka	Phosphatidylinositol 4-kinase alpha	PI4KA_MOUSE	NaN	2518.63	NaN	2261	NaN	NaN	NaN	NaN	NaN	NaN	10729.8	NaN	NaN	NaN	NaN	2267.1	1612.5	NaN	1444.71	NaN	NaN	NaN	20173.8	NaN	NaN	NaN	NaN	NaN	NaN	3876.53	NaN	NaN	NaN	NaN	NaN	16658.2
E9Q3T0;P47955	Gm10073;Rplp1	Predicted pseudogene 10073;60S acidic ribosomal protein P1	E9Q3T0_MOUSE;RLA1_MOUSE	12353	19283.6	NaN	5381.13	100831	69527.6	6771.58	1070.85	8665.71	NaN	11945.2	21459.7	NaN	12035.7	13494.8	5261.08	18019.4	77496.2	6506.7	NaN	NaN	NaN	21816.3	92912.4	10388.2	13626.1	NaN	1576.68	20102.1	72186.1	NaN	4258.18	3212.69	3455.81	19110.8	51692.1
E9Q411	Nbas	Neuroblastoma-amplified sequence	E9Q411_MOUSE	NaN	NaN	NaN	16277.1	NaN	NaN	NaN	NaN	NaN	3542.58	17416.8	3903.07	NaN	NaN	NaN	9582.21	NaN	10267	NaN	1822.63	NaN	10991.2	7697.18	4091.21	NaN	NaN	NaN	19567	NaN	24203.9	2547.72	NaN	NaN	11918.2	NaN	NaN
E9Q4Z2	Acacb	Acetyl-CoA carboxylase 2	ACACB_MOUSE	252222	174336	45878.4	135708	25878.9	195062	61718.5	15279.3	9785.8	51246.1	187382	108820	155173	99928.1	71933.2	76450.5	24383.9	224653	146834	102560	19509.1	92552.9	359974	243225	330663	157173	54974.8	121831	5292.69	229925	137742	43132	28490.2	102793	NaN	350020
E9Q555	Rnf213	E3 ubiquitin-protein ligase RNF213	RN213_MOUSE	NaN	1495.27	NaN	NaN	NaN	NaN	NaN	NaN	NaN	NaN	10100.1	NaN	NaN	3911.27	NaN	NaN	NaN	NaN	NaN	NaN	NaN	NaN	32559.4	NaN	NaN	9878.47	NaN	NaN	NaN	NaN	NaN	3599.29	NaN	NaN	NaN	NaN
E9Q557	Dsp	Desmoplakin	DESP_MOUSE	125081	47326.9	31610.5	106411	77096.1	9228.52	40358	70757.6	25966.5	38439.1	81043.4	56065.3	28777.4	76167.5	999744	60208.9	10722.2	142411	NaN	47209.3	21589.7	NaN	58199.9	17539.8	51438.7	13622.3	16987.2	NaN	29914.2	5890.8	62160.2	NaN	9013.36	NaN	28656.9	NaN
E9Q5C9	Nolc1	Nucleolar and coiled-body phosphoprotein 1	NOLC1_MOUSE	34842	24559.3	NaN	NaN	106334	54705.1	NaN	2809.11	NaN	NaN	58860.2	30287.6	32486.4	23905	NaN	NaN	89439.2	45211.7	36498	21732.9	NaN	NaN	98529.7	NaN	41046.4	21623.8	38026.1	NaN	65566.3	NaN	42626.2	NaN	NaN	NaN	77881.5	NaN
E9Q616	Ahnak	AHNAK nucleoprotein (desmoyokin)	E9Q616_MOUSE	247688	161142	71334.5	53506.8	169112	193559	135701	18516.4	35355.4	12938.4	93437.3	127354	153219	98542.8	87400.6	16171.1	63533.2	183055	165654	38606.4	31645.8	44791.4	87698.6	130364	212349	181546	52363.6	26206.8	81384.5	187242	165989	34615.2	37822.1	119799	46980.9	183814
E9Q6P5	Ttc7b	Tetratricopeptide repeat protein 7B	TTC7B_MOUSE	NaN	2269.97	NaN	2123.89	5357.64	NaN	NaN	NaN	NaN	NaN	1808.49	NaN	NaN	1901.63	NaN	NaN	3799.31	NaN	NaN	NaN	NaN	NaN	NaN	2215.15	NaN	2226.23	NaN	NaN	4451.83	2397.36	NaN	611.888	NaN	1493.26	2304.75	2126.19
E9Q6R7	Utrn	Utrophin	E9Q6R7_MOUSE	372565	62978.7	12453.8	33323.6	290570	493238	389209	13881.7	5295.2	13247.3	165825	149950	448623	45550.4	52725	18441.6	202330	209802	57700	37961.7	NaN	NaN	53995.6	217644	332550	50452.5	19376.6	12299	154997	288753	84435.5	13911.7	8360.42	12415.6	106659	416320
E9Q7G0	Numa1	Nuclear mitotic apparatus protein 1	NUMA1_MOUSE	4432.42	29622	NaN	NaN	60444	17570.4	NaN	5552.01	NaN	NaN	NaN	NaN	3134.34	26999.1	NaN	NaN	30380.5	NaN	4062.97	NaN	NaN	NaN	2560.91	NaN	10465.2	21956.5	NaN	11796.3	26732	NaN	3878.59	NaN	NaN	NaN	14898.4	NaN
E9Q7L0	Ogdhl	Oxoglutarate dehydrogenase-like	E9Q7L0_MOUSE	NaN	34915.7	11905.8	98248.8	NaN	101250	37985.4	NaN	NaN	14983.6	87471.6	32440.4	44260.1	23844.6	26461.9	43042.7	8048.82	21473.1	37396	29014.3	NaN	45537.2	193604	31822.9	45034.2	27690.5	10266.6	80052.8	13510.4	60445.4	33737.1	7452.77	NaN	55220	13322.6	64009.9
E9Q7P1	Col22a1	Collagen, type XXII, alpha 1	E9Q7P1_MOUSE	NaN	NaN	NaN	NaN	NaN	29236.3	NaN	NaN	NaN	NaN	10841.5	74197.4	NaN	NaN	NaN	NaN	NaN	21061.4	NaN	NaN	NaN	NaN	NaN	NaN	NaN	NaN	1590.46	NaN	NaN	NaN	NaN	NaN	NaN	NaN	NaN	16184.5
E9Q8Q6	Ccdc141	Coiled-coil domain-containing 141	E9Q8Q6_MOUSE	21628.7	59982	44523.4	173519	309872	463680	NaN	NaN	28074.7	100416	NaN	463173	NaN	NaN	507106	88926.8	120920	965988	75951.7	752654	NaN	NaN	340905	1.5346e+06	NaN	NaN	245817	132914	116758	1.31508e+06	106110	NaN	23116.7	NaN	132867	2.28656e+06
E9Q912	Rap1gds1	RAP1, GTP-GDP dissociation stimulator 1	E9Q912_MOUSE	145134	24772.3	39280.3	NaN	162732	228259	121597	6456.09	4810.19	7479.42	298118	300390	144636	15377.3	70341.5	3931.09	100453	277818	157084	65498.2	2361.78	NaN	167367	283751	310969	29854	50017.9	NaN	128515	232169	213257	11316	19905.5	NaN	122765	276458
E9Q9K5	Trdn	Triadin	TRDN_MOUSE	28242.7	49105.7	48625.6	294306	386156	417374	46441.5	31498.3	42985.8	107448	697041	142804	202587	72152.5	977458	43161.8	143468	424588	87442.4	731516	NaN	22785.9	1.22062e+06	978785	477159	55010.4	488976	128343	163573	749371	370952	22887.3	28123.9	40792.3	192418	1485736
E9QA15	Cald1	Caldesmon 1	E9QA15_MOUSE	33971.9	1.34971e+06	106455	8773.03	404682	27377.4	49886.2	180684	85940.6	NaN	324708	43320.2	38025.9	977646	50323.5	938.624	117923	26975.5	72434.3	306581	45208.2	NaN	287876	21713.9	144887	1345213	12495.4	1924.62	366065	113329	72801	476837	70655.5	NaN	271721	51733.8
E9QA62	Lmod3	Leiomodin-3	LMOD3_MOUSE	44574.5	7371.7	4569.95	NaN	241984	231937	NaN	1613.99	NaN	NaN	99802.4	188590	40050.2	32261.8	58817.2	NaN	146257	585742	31643.4	59109.9	NaN	NaN	128497	250714	77269	27172.2	20123.2	3340.19	206474	781402	73902	9694.21	NaN	NaN	149392	871510
F6QL70;P47915	Gm17669;Rpl29	60S ribosomal protein L29	F6QL70_MOUSE;RL29_MOUSE	NaN	4902.87	NaN	NaN	1939.27	NaN	NaN	2429.43	NaN	NaN	NaN	NaN	NaN	5399.85	1680.3	NaN	1220.89	NaN	NaN	360.134	NaN	NaN	NaN	NaN	NaN	2126.34	NaN	NaN	NaN	NaN	NaN	1553.49	NaN	NaN	NaN	NaN
F6SVV1;P62082	Gm9493;Rps7	40S ribosomal protein S7	F6SVV1_MOUSE;RS7_MOUSE	88829.7	358698	NaN	7264.61	207152	262080	64438.3	101100	2053.62	3822.5	93280.6	154867	114144	310959	58547.9	8360.52	135795	287480	90775.5	208066	NaN	7660.82	401972	297797	240737	580659	49085.4	13942.2	338114	432921	203435	167529	4829.96	9301.91	349152	592203
F6VUT6	Gm8251	Predicted gene 8251	F6VUT6_MOUSE	24503.8	NaN	NaN	34921.7	130494	NaN	25228.4	5736.63	3223.75	NaN	36156	NaN	NaN	35162.5	NaN	NaN	104935	NaN	NaN	37019.2	NaN	NaN	26942.8	NaN	24237.2	NaN	NaN	NaN	44222	NaN	26773.2	7947.93	NaN	NaN	49215	NaN
F6ZDS4	Tpr	Nucleoprotein TPR	TPR_MOUSE	15454.1	57728.5	NaN	NaN	82946.6	4856.68	9991.3	17580.7	NaN	NaN	7597.39	NaN	2757.27	55081.3	NaN	NaN	53562.9	NaN	19316.3	1684.01	NaN	NaN	NaN	NaN	22832	14274	NaN	NaN	30669.8	NaN	31564.4	11398.3	NaN	NaN	11612.3	NaN
F8VPK0	Ttc37	Tetratricopeptide repeat domain 37	F8VPK0_MOUSE	NaN	100160	NaN	NaN	73672.2	NaN	NaN	12443.6	NaN	NaN	91314	NaN	10282.4	77168.1	NaN	NaN	43229.9	NaN	13479.6	25284	NaN	NaN	215046	NaN	41470.9	106154	NaN	NaN	56963.5	NaN	25035	29310.5	NaN	NaN	61904.8	NaN
F8VPN4	Agl	Amylo-1,6-glucosidase, 4-alpha-glucanotransferase	F8VPN4_MOUSE	26018644	4.31968e+06	1.31748e+06	1.14753e+06	151103	1.47587e+06	12839622	645635	391302	287793	953532	895811	15849135	4107273	1.67077e+06	605065	102743	1.43023e+06	13135989	1.64375e+06	399111	312706	1.3029e+06	645764	17362646	2.51984e+06	685439	522214	77961.1	849445	13784614	2207604	641071	481114	92202.6	2.15271e+06
F8VQC1	Srp72	Signal recognition particle subunit SRP72	F8VQC1_MOUSE	NaN	34282.7	6647.68	NaN	57949.3	9287.63	NaN	NaN	NaN	NaN	NaN	7837.51	NaN	32102.6	NaN	NaN	55926.1	9910.76	11076.6	9567.95	5082.97	NaN	7708.28	15398	37737.5	55465.7	NaN	NaN	46921.7	24965.9	21312.8	23255.1	4831.16	NaN	34299.4	41071.8
G3UW82	Myh2	MCG140437, isoform CRA_d	G3UW82_MOUSE	323350	5532370	1.55449e+06	20334298	26917564	109229856	164621	1.0304e+06	1.54411e+06	11993588	82936328	47644308	9819294	2.35458e+06	71562064	841991	15473170	104342128	10163168	93562552	1.04507e+06	790742	206842784	168796896	13558331	7126530	47132524	13229337	30100700	111428880	15032330	2.17297e+06	1.2622e+06	572962	15551162	128611272
G3UXL2;Q9D7G0	Prps1l3;Prps1	Phosphoribosyl pyrophosphate synthetase 1-like 3;Ribose-phosphate pyrophosphokinase 1	G3UXL2_MOUSE;PRPS1_MOUSE	74469.9	603814	42485.1	1606.38	196652	6757.54	103786	60874.5	12700.8	NaN	14379.8	5289.93	49933.5	544348	19554.2	NaN	141233	5516.14	69878.8	259266	20907.3	NaN	70599.3	3872.98	81581.6	587908	11198.3	NaN	145317	6918	93881.2	395708	32361.3	NaN	178846	9577.19
G3UZ60;P61957;Q9Z172	Gm49325;Sumo2;Sumo3	Predicted gene, 49325;Small ubiquitin-related modifier 2;Small ubiquitin-related modifier 3	G3UZ60_MOUSE;SUMO2_MOUSE;SUMO3_MOUSE	323099	55753.9	11030.1	12677.6	29844.8	NaN	243451	10168.7	6220.75	3224.84	31542.9	NaN	246462	45830.8	18836.1	11717.4	NaN	NaN	221626	19587	4353.94	5574.33	22132.2	NaN	209428	37026.5	11396.9	12079.3	NaN	NaN	206213	23624.7	4979.57	6650.18	NaN	NaN
G3X8U3	2210016F16Rik	Queuosine salvage protein	G3X8U3_MOUSE	240442	NaN	NaN	NaN	NaN	NaN	274930	1375.06	NaN	NaN	NaN	NaN	113299	NaN	NaN	NaN	NaN	NaN	192684	NaN	NaN	NaN	NaN	NaN	197830	NaN	NaN	NaN	NaN	NaN	156477	2270.95	NaN	NaN	8849.64	NaN
G3X8Y1	Trim55	MCG19772	G3X8Y1_MOUSE	6035.22	NaN	NaN	NaN	2564.84	NaN	4142.95	NaN	NaN	NaN	2313.37	NaN	NaN	NaN	NaN	NaN	2488.43	NaN	3941.51	NaN	NaN	NaN	NaN	2676.36	12932.6	4404.09	NaN	NaN	8875.85	NaN	NaN	NaN	NaN	NaN	6995.96	NaN
G3X972	Sec24c	SEC24 related gene family, member C (S. cerevisiae), isoform CRA_a	G3X972_MOUSE	18547.5	178364	20924.7	11953.5	NaN	9912.72	14634.1	13433.6	1067.7	5009.79	61558.8	NaN	30254	161546	34156.2	NaN	NaN	10383.3	73700.2	96655	6909.71	12356.9	163590	8384.65	117660	251374	NaN	NaN	11742.9	NaN	78903.3	47920.2	5360.45	NaN	23055.8	NaN
G3X9B1	Heatr1	HEAT repeat-containing 1	G3X9B1_MOUSE	205481	1.78054e+06	29807.5	40167.7	920360	NaN	150722	83571.9	14669.4	14356.8	102518	6815.83	246502	987860	61909.8	31559.8	880467	NaN	221353	919195	18551.4	NaN	626222	NaN	379798	2.3186e+06	35440.8	50823	1.00003e+06	NaN	352057	801672	18635.9	43319	925230	NaN
G5E829	Atp2b1	Plasma membrane calcium-transporting ATPase 1	AT2B1_MOUSE	NaN	NaN	449.356	189740	143665	NaN	4421.85	NaN	NaN	104630	232238	39764.9	4101.4	NaN	44263.7	176489	50075.4	131312	78355.6	71786.4	NaN	134407	222373	138936	199097	NaN	12641.8	213518	69135.6	170010	69731	NaN	NaN	215567	26731.3	177197
G5E895	Akr1b10	Aldo-keto reductase family 1, member B10 (aldose reductase)	G5E895_MOUSE	276396	8732.84	7134.99	76994.6	8314.03	NaN	204985	NaN	5783.26	33568.1	NaN	NaN	189726	12042.2	17547.3	102519	NaN	NaN	214110	9798.51	27444.6	102839	NaN	NaN	176505	NaN	13348.6	64657	NaN	NaN	159762	NaN	34611	133249	7158.45	NaN
G5E8J6	Hrc	Histidine rich calcium binding protein, isoform CRA_a	G5E8J6_MOUSE	187386	282113	70944.4	567679	266212	364239	168184	102035	58594.6	138858	240044	17981.4	42321.1	268654	335363	531157	201773	423089	205797	123939	12481.1	305748	397088	276894	319588	263773	106884	561300	227173	352659	173077	165421	26610.8	418416	186461	383125
G5E8K5	Ank3	Ankyrin-3	ANK3_MOUSE	40746.7	97493	34512.9	50385	194569	157724	6104.29	12095.2	11208.3	34194.6	231516	85902.6	39252.2	99641.5	53536.4	27158.6	145840	118517	38639.6	63183.1	22124.7	30980.1	372058	123283	137715	99981.9	41413.2	39747	147273	185834	74736.1	33982.6	26616.9	31610	107082	173970
G5E8Q8	Adgrf5	Adhesion G protein-coupled receptor F5	AGRF5_MOUSE	NaN	NaN	NaN	7637.01	6030.56	NaN	NaN	NaN	NaN	2598.38	NaN	NaN	NaN	NaN	NaN	6696.37	6363.24	NaN	NaN	NaN	NaN	NaN	NaN	NaN	NaN	NaN	NaN	7101.66	7512.14	NaN	NaN	NaN	NaN	NaN	NaN	NaN
G5E8V9	Arfip1	ADP-ribosylation factor-interacting protein 1	G5E8V9_MOUSE	NaN	24382.3	25089.4	NaN	NaN	NaN	36879.2	NaN	NaN	NaN	NaN	NaN	34698.5	NaN	18945.6	NaN	NaN	NaN	35289.2	22339.3	5753.06	NaN	NaN	NaN	43076.1	25103.2	42924.3	NaN	NaN	NaN	29209.7	NaN	10056.6	NaN	NaN	NaN
H3BKF4;O55101	Gm20708;Syngr2	Predicted gene 20708;Synaptogyrin-2	H3BKF4_MOUSE;SNG2_MOUSE	NaN	NaN	NaN	212508	NaN	NaN	NaN	NaN	NaN	76058.7	NaN	NaN	NaN	NaN	NaN	161426	46590.8	NaN	NaN	23707.3	NaN	139480	NaN	NaN	NaN	NaN	NaN	244920	NaN	35873.8	NaN	NaN	NaN	211193	61418.7	87939.9
I3ITR1;Q9D924	AK157302;Isca1	MCG50313;Iron-sulfur cluster assembly 1 homolog, mitochondrial	I3ITR1_MOUSE;ISCA1_MOUSE	190741	NaN	19808	79776.4	64830.9	NaN	52823.1	NaN	7001.95	8006.95	NaN	NaN	135205	15828.1	NaN	60454.1	1921.75	NaN	112925	NaN	13021.4	71973	NaN	NaN	117724	NaN	17342.3	40254.6	1368.09	NaN	100506	NaN	17376.1	64893.8	25367.2	NaN
J3QN89	Aamp	Angio-associated migratory protein	J3QN89_MOUSE	46066.9	53819.8	NaN	NaN	NaN	NaN	37871.2	16734.3	NaN	NaN	NaN	NaN	37753.2	59171.3	NaN	NaN	NaN	NaN	20982.9	4692.21	NaN	NaN	NaN	NaN	7988.78	31388.2	NaN	NaN	4494.7	NaN	45232.9	23849.1	NaN	NaN	NaN	NaN
O08528	Hk2	Hexokinase-2	HXK2_MOUSE	4344590	2.09555e+06	3437178	725242	569486	136821	1.68828e+06	198074	523777	171967	167041	151445	3708759	1.53729e+06	2.16713e+06	484477	306033	87144.2	2.07236e+06	1.43131e+06	2610248	633720	685148	202331	3.67676e+06	3.00854e+06	2137953	550946	247954	111660	2392669	1.32917e+06	2.71373e+06	820816	441489	210015
O08529	Capn2	Calpain-2 catalytic subunit	CAN2_MOUSE	86212.9	27699.5	13157	3435.34	NaN	NaN	64914.2	1326.68	15641.3	NaN	NaN	3664.99	122093	13725.9	6420.16	NaN	NaN	NaN	149966	NaN	19021.6	NaN	NaN	NaN	185023	3408.78	NaN	NaN	NaN	NaN	191542	4288.38	21418	NaN	NaN	NaN
O08530	S1pr1	Sphingosine 1-phosphate receptor 1	S1PR1_MOUSE	NaN	NaN	NaN	30673.1	28085.8	NaN	NaN	NaN	NaN	8313.86	NaN	NaN	NaN	NaN	NaN	16054	16001.1	NaN	NaN	NaN	NaN	13920.2	NaN	NaN	NaN	NaN	NaN	25255.1	12967.5	NaN	NaN	NaN	NaN	17246.9	8022.12	NaN
O08532	Cacna2d1	Voltage-dependent calcium channel subunit alpha-2/delta-1	CA2D1_MOUSE	150753	65943.1	77974.1	5330339	6.23475e+06	1.86755e+06	291474	90155.1	112926	2900906	631703	729468	361410	180437	551765	6373602	3308179	2.30184e+06	250602	316974	23385.9	4.4466e+06	874715	1.75631e+06	1.2718e+06	109299	311592	6842620	2.33166e+06	2278769	501266	24599.8	33316	6.03437e+06	1.86655e+06	3.57508e+06
O08539	Bin1	Myc box-dependent-interacting protein 1	BIN1_MOUSE	3151464	5821574	693145	441899	6.45434e+06	622567	1919452	600852	412859	191972	930370	611414	2.46328e+06	4549578	729009	273280	2986779	735269	2.4111e+06	2176225	355313	129449	2.27233e+06	722941	4375575	5031889	826337	296203	3.50676e+06	484076	2.90299e+06	2.36694e+06	494368	160018	3.76881e+06	804073
O08547	Sec22b	Vesicle-trafficking protein SEC22b	SC22B_MOUSE	60448.7	NaN	2567.4	670275	401826	216144	51673.3	6262.07	1826.02	253894	36028	40855.4	57767.6	NaN	58865.4	593165	259817	108669	61725.9	58518.2	1366.27	398853	32800.2	81840.4	613318	NaN	29067.1	748561	145101	112259	152403	NaN	2106.39	512396	108497	179731
O08553	Dpysl2	Dihydropyrimidinase-related protein 2	DPYL2_MOUSE	2.17776e+06	141733	46827	NaN	43932.2	NaN	1.76167e+06	46849.3	46162.9	1620.87	NaN	12930.1	1.9157e+06	141103	76843.6	NaN	11725.5	NaN	1.95658e+06	106710	66180.8	NaN	NaN	NaN	1.70821e+06	150608	26500.7	NaN	541990	NaN	1.66202e+06	137046	75946.6	NaN	18613.4	NaN
O08579	Emd	Emerin	EMD_MOUSE	NaN	NaN	NaN	113812	139899	101592	4210.87	NaN	NaN	44528.2	21553.9	18737.1	NaN	12145	24089	76649	57573.1	68959.3	40664.9	15515.1	NaN	47623.5	15695.7	86653	17802.1	15538	17256.8	93757.1	41077.6	99996.3	10051.9	NaN	NaN	72826.1	7820.72	113158
O08580;Q61539	Esrra;Esrrb	Steroid hormone receptor ERR1;Steroid hormone receptor ERR2	ERR1_MOUSE;ERR2_MOUSE	13906	10416.9	NaN	NaN	11141.4	NaN	3034.07	NaN	NaN	NaN	NaN	NaN	11992.8	12248.5	NaN	NaN	5996.23	NaN	6581.46	3989.72	983.305	NaN	1669.21	NaN	8721.8	7394.26	NaN	NaN	5460.52	NaN	4641.12	3550.33	NaN	NaN	5231.01	NaN
O08582	Gtpbp1	GTP-binding protein 1	GTPB1_MOUSE	30161.6	56762.8	NaN	NaN	1176.65	NaN	19707.1	NaN	NaN	NaN	5635.34	NaN	23635.5	29888.7	NaN	NaN	NaN	NaN	30236.7	12649.2	NaN	NaN	9883.85	NaN	45965.9	29636	NaN	NaN	NaN	NaN	25113.4	13240.4	NaN	NaN	NaN	NaN
O08583	Alyref	THO complex subunit 4	THOC4_MOUSE	22374.2	23624.5	2720.24	26006.9	147343	170174	14211.8	3145.66	NaN	NaN	44648.4	94056.9	17558.3	22433.9	NaN	6538.15	60508.6	129965	18009.7	22280.3	NaN	NaN	57369.1	108867	96361	20197.9	4611.33	10721.1	71258.6	149975	44360.4	NaN	NaN	NaN	46567.3	151529
O08600	Endog	Endonuclease G, mitochondrial	NUCG_MOUSE	764435	3.15044e+06	118873	179956	3869979	96789.4	640677	482065	20298.5	452614	433785	NaN	625063	2109984	158829	138648	2506128	91594.3	593858	1.06139e+06	56960.7	144929	1.31637e+06	23897.6	1.01153e+06	2.58892e+06	116763	1.38339e+06	2.29009e+06	108984	648778	1.09469e+06	72015.9	1.00678e+06	2.21983e+06	122850
O08605	Mknk1	MAP kinase-interacting serine/threonine-protein kinase 1	MKNK1_MOUSE	47338.1	16726.4	1819.68	NaN	NaN	NaN	18882.8	1477.59	NaN	NaN	NaN	NaN	20951.8	17218.8	NaN	NaN	4219.7	NaN	37508.3	6150.08	NaN	NaN	NaN	NaN	58191.1	11468.1	2516.74	NaN	2395.78	NaN	50054.3	10433.4	2467.93	NaN	3766.09	NaN
O08638	Myh11	Myosin-11	MYH11_MOUSE	404654	1302969	38226.9	336642	82596.6	249243	144901	203035	715545	305194	109136	200312	221395	630178	24576.8	59662.8	49963.5	208759	248421	142337	518726	NaN	68337.6	183070	591541	1.08225e+06	19414.9	253594	50599.7	310775	366708	592478	26635.5	NaN	43229.3	274835
O08663	Metap2	Methionine aminopeptidase 2	MAP2_MOUSE	475430	527374	56253.7	43795.5	541429	11846.7	183759	56695.2	23651.4	12537.3	66448.4	65458	328693	449657	36609.2	32064.4	243987	27642.3	353984	203710	24916.4	NaN	241472	3297.68	555856	507812	22215.6	26985	309262	10329.3	387010	247400	31854.2	22889.8	359035	93480.4
O08677	Kng1	Kininogen-1	KNG1_MOUSE	999337	26058.9	107444	82088	158028	NaN	763581	147605	155074	33380.8	50899.8	22876	1.09013e+06	95079.6	225584	142455	108553	NaN	951962	81792.3	118512	NaN	NaN	19011.9	811393	137727	89136.2	24026.3	NaN	16019.3	1.22173e+06	183655	233098	32376.9	120339	NaN
O08689	Mstn	Growth/differentiation factor 8	GDF8_MOUSE	17739.9	7054.11	NaN	1666.71	3790.57	NaN	19375.2	NaN	NaN	NaN	2018.83	NaN	15182.4	1623.26	NaN	6185.69	2893.94	NaN	3163.31	726.301	NaN	4581.12	2849.39	NaN	31145.3	9198.55	NaN	3105.37	NaN	NaN	4381.78	NaN	NaN	8411.55	NaN	NaN
O08709	Prdx6	Peroxiredoxin-6	PRDX6_MOUSE	1.51261e+06	185686	73221.3	190406	332986	193968	1.23588e+06	NaN	459224	106683	NaN	NaN	1.45466e+06	NaN	3282.58	189003	NaN	NaN	1251761	1210.01	39867.7	78952.9	NaN	NaN	1558473	15317.9	369701	113259	NaN	NaN	1.31856e+06	NaN	67288.5	68874.7	NaN	NaN
O08715	Akap1	A-kinase anchor protein 1, mitochondrial	AKAP1_MOUSE	NaN	NaN	3055.55	44528.3	50666.1	148048	NaN	NaN	3839.75	9826.64	5923.11	43611.1	15233.2	6361.68	21921.1	26134	14215.2	119469	NaN	20615.3	NaN	13470.1	24128.8	117744	63607.9	3953.4	7668.52	26148.9	17670.4	186271	33699.8	NaN	1671.53	19660.9	10361	203655
O08734	Bak1	Bcl-2 homologous antagonist/killer	BAK_MOUSE	NaN	NaN	NaN	NaN	NaN	NaN	28639.7	NaN	NaN	16451.8	NaN	NaN	NaN	NaN	NaN	22274.5	NaN	NaN	NaN	NaN	NaN	25197.2	NaN	14326.7	NaN	NaN	NaN	51938.5	9147.76	23203.3	NaN	NaN	NaN	40795.6	NaN	11152.4
O08739	Ampd3	AMP deaminase 3	AMPD3_MOUSE	NaN	NaN	NaN	NaN	NaN	NaN	NaN	NaN	NaN	NaN	3804.47	NaN	NaN	4168.63	NaN	NaN	NaN	NaN	NaN	NaN	NaN	NaN	NaN	NaN	NaN	7274.89	NaN	NaN	NaN	NaN	6677.99	NaN	NaN	NaN	NaN	NaN
O08749	Dld	Dihydrolipoyl dehydrogenase, mitochondrial	DLDH_MOUSE	8867711	9518946	1.34656e+06	4212769	7.65423e+06	436422	3.93437e+06	1606256	514568	1.76194e+06	2.75169e+06	232350	6.57423e+06	7502647	1.51106e+06	3.09942e+06	6186509	444165	4.65308e+06	5269790	705870	4.51176e+06	10719220	521897	7072766	10831351	1148994	4.94809e+06	6.7789e+06	310403	4860861	6.43869e+06	801359	5.86615e+06	11796176	531957
O08756	Hsd17b10	3-hydroxyacyl-CoA dehydrogenase type-2	HCD2_MOUSE	496959	1.66806e+06	146496	404348	2313882	55633.6	234910	194411	73783.5	130175	431667	70318.6	407193	1.16954e+06	370576	246164	1.69737e+06	113008	344824	732782	123388	384304	749522	85824	573896	1.10951e+06	197293	259046	1588283	71016.7	550864	744728	149002	263660	2.02143e+06	154398
O08759	Ube3a	Ubiquitin-protein ligase E3A	UBE3A_MOUSE	346310	157938	31099.3	NaN	NaN	297414	194002	NaN	NaN	23262.8	NaN	NaN	328928	42554.2	NaN	NaN	NaN	NaN	314389	181996	23728.3	NaN	NaN	NaN	563578	115541	NaN	NaN	NaN	NaN	361670	119500	NaN	23490.3	NaN	410487
O08788	Dctn1	Dynactin subunit 1	DCTN1_MOUSE	1.00341e+06	578317	271503	57944.9	1.01199e+06	202624	351542	71866	872.591	9215.17	156745	71665.9	499408	367380	141104	21750	564218	191694	373943	225961	188071	994.654	310396	158913	590030	335258	149510	9448.29	462017	224213	290591	230283	7911.34	6641.48	691188	238264
O08795	Prkcsh	Glucosidase 2 subunit beta	GLU2B_MOUSE	353184	254908	153942	778071	379663	80878.8	190075	94088.1	65564.1	343188	50241.8	NaN	394861	220610	130035	650696	186549	NaN	100272	41207.8	74571.8	398078	52519.1	21629.1	216998	55060	683147	582731	206226	NaN	87084.4	18608.5	117847	611830	196158	25800.8
O08808	Diaph1	Protein diaphanous homolog 1	DIAP1_MOUSE	538292	95772.5	41299.6	4570.9	329278	9004.24	166131	14049.7	24163.5	81630.3	90978.4	12080	254829	50929.5	566764	NaN	272029	2.25508e+06	338677	9386.15	45643.6	3844.04	132889	1.39145e+06	817065	105121	416037	111270	269449	31257.6	411566	49886.8	53753	NaN	315555	35034.4
O08810	Eftud2	116 kDa U5 small nuclear ribonucleoprotein component	U5S1_MOUSE	23376.6	30112.4	NaN	NaN	NaN	111024	NaN	3488.36	NaN	NaN	58095	88321.4	25996.1	21845.8	NaN	NaN	NaN	102131	26020.1	13921.2	NaN	NaN	68059.1	34268.9	114141	35515.5	2293.46	NaN	NaN	35040.2	87553.8	15022.2	NaN	NaN	NaN	89088
O08848	Trove2	60 kDa SS-A/Ro ribonucleoprotein	RO60_MOUSE	16419.5	24071	NaN	NaN	NaN	NaN	8066.77	NaN	NaN	NaN	1194.63	NaN	13802	15266.5	NaN	NaN	NaN	NaN	8931.12	3337.39	NaN	NaN	NaN	NaN	NaN	10413.3	NaN	NaN	NaN	NaN	14494.5	4608.4	NaN	NaN	NaN	NaN
O08911	Mapk12	Mitogen-activated protein kinase 12	MK12_MOUSE	923055	43335.9	33458.9	33947.6	19095.7	78058.9	552951	3296.72	42841.2	38874.9	33316.5	166779	608073	31937.5	59965.9	39768	32674.9	129967	702808	11486.6	60265.3	42449.5	NaN	74578.4	768281	21748.2	15206.1	17555.5	15737.9	13972.4	730733	26366.4	65829.4	24235.8	NaN	189728
O08915	Aip	AH receptor-interacting protein	AIP_MOUSE	133564	24820	9294.99	NaN	NaN	NaN	55765.2	NaN	5270.38	NaN	NaN	NaN	96089.4	21842.7	NaN	NaN	NaN	NaN	102680	8404.03	7099.35	NaN	NaN	NaN	151369	13037.3	NaN	NaN	NaN	NaN	130418	13568.1	10446.3	NaN	NaN	NaN
O08917	Flot1	Flotillin-1	FLOT1_MOUSE	NaN	NaN	NaN	NaN	NaN	14186.2	NaN	NaN	NaN	NaN	NaN	19858	NaN	NaN	NaN	NaN	NaN	NaN	NaN	NaN	NaN	NaN	NaN	19585.2	NaN	NaN	NaN	NaN	NaN	34298.4	NaN	NaN	NaN	NaN	NaN	34934.1
O08967;P63034;Q9QX11	Cyth3;Cyth2;Cyth1	Cytohesin-3;Cytohesin-2;Cytohesin-1	CYH3_MOUSE;CYH2_MOUSE;CYH1_MOUSE	207464	87780.6	7679.89	9910.38	30306.1	NaN	103168	8725.36	11287	6838.73	NaN	25008.5	143133	51417.6	19920.2	12153.8	26255.2	26158.5	165985	36348.1	16903.7	NaN	21674.7	16027.6	255932	44385.9	9054.72	NaN	9942.95	17813.6	183956	45847.4	20237.3	NaN	18042.8	38855.8
O09044	Snap23	Synaptosomal-associated protein 23	SNP23_MOUSE	67709.2	NaN	23199.2	598858	215076	50717.1	75837.7	3028.37	13578.2	154557	62727.2	31462.7	104932	25871.6	42004.6	408847	142738	43225.4	113224	NaN	25368.7	238992	NaN	32050.1	132536	NaN	24764.6	461597	114580	39000.7	197322	13778.1	47255.3	247204	43129.7	3471.14
O09061	Psmb1	Proteasome subunit beta type-1	PSB1_MOUSE	347129	288421	53527.8	121999	473170	176587	433115	99310.7	19961.6	46193.6	99762.2	NaN	263346	326746	78432.4	76786.6	239822	160664	406784	273462	5829.26	34005	205370	20243.6	348958	346079	84732.9	101463	267429	160245	554146	178959	49095.4	93568.2	379642	NaN
O09110	Map2k3	Dual specificity mitogen-activated protein kinase kinase 3	MP2K3_MOUSE	190323	31375.1	NaN	1053.39	NaN	16783	48553.5	NaN	1958.48	3046.78	31813	48714.8	115353	14974.1	3861.96	3208.79	NaN	56725.8	309575	39519.9	3860.37	12527.5	71575.8	92001.3	456995	56366.4	23867.1	21549.7	NaN	98815.3	323020	31335.5	4573.69	6897.53	3163.49	155529
O09111	Ndufb11	NADH dehydrogenase [ubiquinone] 1 beta subcomplex subunit 11, mitochondrial	NDUBB_MOUSE	242923	177707	61168.5	8062606	2065761	106682	281355	47457.2	154583	2.01487e+06	474495	NaN	470341	262212	816570	8.26297e+06	1.51931e+06	115387	465735	742052	39299.9	6361157	527801	528066	1.56115e+06	89484.7	433650	9881457	921740	NaN	875743	59864.3	55878.1	6.21204e+06	600988	255105
O09117	Sypl1	Synaptophysin-like protein 1	SYPL1_MOUSE	NaN	NaN	NaN	53494.9	16086.5	NaN	NaN	NaN	NaN	53627.2	NaN	NaN	NaN	NaN	NaN	113476	11919.7	NaN	NaN	8369.61	NaN	105822	NaN	6529.69	22014.6	NaN	NaN	62374.9	15370.9	10544.6	6202.38	NaN	NaN	161671	12817.9	9922.2
O09131	Gsto1	Glutathione S-transferase omega-1	GSTO1_MOUSE	4.20085e+06	NaN	16993.8	71504.6	NaN	21481.2	2809314	6583.33	NaN	19317.8	NaN	NaN	2983170	NaN	16352.9	96623.5	NaN	NaN	2581776	15546.9	8402.27	98005.5	NaN	NaN	2.87929e+06	15494.8	51241.2	48072.6	NaN	NaN	2.62531e+06	14818.2	10453.1	54794.7	NaN	NaN
O09161	Casq2	Calsequestrin-2	CASQ2_MOUSE	705411	1170604	219457	1.07766e+06	11957052	518133	333685	243854	113797	324789	1.26817e+06	262358	319121	1.16822e+06	632633	810665	6265387	499370	367755	1172772	95477.5	702714	5.12926e+06	688359	947562	2.42321e+06	660405	959267	7.70096e+06	711237	536714	530837	155796	707690	7672078	851315
O09164	Sod3	Extracellular superoxide dismutase [Cu-Zn]	SODE_MOUSE	NaN	5765.47	NaN	NaN	NaN	NaN	29141.1	3589.31	NaN	NaN	NaN	NaN	12476.4	NaN	3959.51	NaN	NaN	NaN	15740.7	NaN	4038.5	NaN	NaN	NaN	NaN	NaN	NaN	NaN	NaN	NaN	7779.23	NaN	NaN	NaN	NaN	NaN
O09165	Casq1	Calsequestrin-1	CASQ1_MOUSE	827554	12030136	2.34933e+06	1.59498e+06	29014940	497070	1.5991e+06	12420027	3.39669e+06	2.51072e+06	4.559e+06	301055	885158	5.6771e+06	1553064	2.78315e+06	17307624	389516	1.05897e+06	2.71856e+06	1.73413e+06	2.90234e+06	11052532	292731	2.31479e+06	10900923	1.65525e+06	2.16144e+06	27983652	591693	1.234e+06	6338529	2.37656e+06	2.19511e+06	28032244	485584
O09167	Rpl21	60S ribosomal protein L21	RL21_MOUSE	NaN	521441	2838.94	6031.71	98890	81854.7	12946.4	189610	1989.43	NaN	112365	20018	27286.1	460153	57643.2	NaN	93471	51544.7	10752.9	138293	NaN	NaN	157825	147075	107567	392419	28261.9	NaN	75571	54035.8	72106.8	150211	1629.74	NaN	47556.4	122929
O09174	Amacr	Alpha-methylacyl-CoA racemase	AMACR_MOUSE	287124	92906.4	302547	281875	1.06941e+06	NaN	159363	2406.61	42855.4	322398	NaN	728494	286790	NaN	260983	189182	415913	NaN	188672	47372.2	147301	169324	NaN	NaN	619696	46025.5	255652	150170	625657	NaN	334368	31638.6	155833	265169	9082.87	NaN
O35074	Ptgis	Prostacyclin synthase	PTGIS_MOUSE	NaN	NaN	NaN	24883.7	10773.8	NaN	NaN	NaN	NaN	29152.5	27232	NaN	NaN	NaN	NaN	5325.39	10530.2	NaN	NaN	NaN	NaN	2536.54	NaN	NaN	NaN	NaN	NaN	37068	10667.5	NaN	NaN	NaN	NaN	5194.82	NaN	NaN
O35075	Dscr3	Down syndrome critical region protein 3 homolog	DSCR3_MOUSE	33843.4	83761.6	NaN	NaN	NaN	NaN	5273.08	7775.53	NaN	NaN	13737.2	NaN	NaN	74043.4	NaN	NaN	NaN	NaN	NaN	29929.4	NaN	NaN	52397.6	NaN	7784.29	86325.6	NaN	NaN	NaN	NaN	629350	31694.5	NaN	NaN	NaN	NaN
O35083	Agpat1	1-acyl-sn-glycerol-3-phosphate acyltransferase alpha	PLCA_MOUSE	NaN	6741.72	NaN	363972	283138	133390	NaN	NaN	NaN	138867	74588.2	16098.4	17766.2	NaN	45215.7	270305	109422	57859.5	NaN	32033.4	NaN	239035	281257	44913.6	164924	3897.87	14400.9	263635	80256.5	60017.3	NaN	NaN	NaN	311003	61065.7	109857
O35114	Scarb2	Lysosome membrane protein 2	SCRB2_MOUSE	7036.42	8415.71	NaN	331770	36140.4	NaN	8755.03	NaN	6061.52	96691	NaN	NaN	18861	NaN	NaN	259383	39326	23284.7	10618.6	NaN	NaN	160088	NaN	NaN	57813.9	NaN	NaN	294423	22978.9	NaN	26481.2	NaN	NaN	237956	9136.46	39696
O35127	Grcc10	Protein C10	C10_MOUSE	11103.3	NaN	NaN	NaN	NaN	NaN	8686.53	NaN	NaN	NaN	NaN	NaN	13677.7	NaN	NaN	1493.04	NaN	NaN	9768.87	NaN	NaN	NaN	NaN	NaN	16214.3	NaN	NaN	NaN	NaN	NaN	15844.2	NaN	NaN	NaN	NaN	NaN
O35129	Phb2	Prohibitin-2	PHB2_MOUSE	257521	142121	24631.3	4.41121e+06	2.46146e+06	3.15772e+06	197745	48441	27063.9	1.47204e+06	538913	1.26675e+06	308428	236248	605086	3685187	1.68251e+06	3.6353e+06	367726	787579	17189.5	3.55328e+06	329689	3.25437e+06	1.07937e+06	94525.2	278461	5046153	951778	4.08168e+06	638597	49691.4	29172.2	3.77703e+06	558461	5090998
O35166	Gosr2	Golgi SNAP receptor complex member 2	GOSR2_MOUSE	NaN	NaN	NaN	5992.2	10534.7	8298.74	NaN	NaN	NaN	NaN	2581.92	NaN	NaN	NaN	NaN	NaN	5670.46	12875.1	NaN	NaN	NaN	4395.45	4761.58	15339.5	16552	NaN	NaN	10503.5	9964.8	20069.6	NaN	NaN	NaN	7583.66	4255.77	44124.1
O35206	Col15a1	Collagen alpha-1(XV) chain	COFA1_MOUSE	536550	1.81425e+06	29779.4	17732	1.00039e+06	1.38449e+06	59914	286424	52467.4	20826.1	128493	854081	76437.6	1.55267e+06	126539	7400.96	855207	1.18809e+06	136599	589361	29385.2	NaN	82097.6	512577	274851	1605823	81035.1	22921.6	761526	1.31093e+06	255011	635150	34752.6	NaN	355605	1.15191e+06
O35215	Ddt	D-dopachrome decarboxylase	DOPD_MOUSE	768163	NaN	NaN	NaN	NaN	NaN	421516	NaN	NaN	NaN	NaN	NaN	660670	NaN	NaN	23661.5	NaN	NaN	382154	NaN	NaN	19922.1	NaN	NaN	481563	NaN	NaN	3219.1	NaN	NaN	322928	NaN	NaN	4180.71	NaN	NaN
O35226	Psmd4	26S proteasome non-ATPase regulatory subunit 4	PSMD4_MOUSE	1.69528e+06	13015981	416835	727897	9671537	177666	1.03185e+06	1.94845e+06	158338	158456	1.19056e+06	95046.8	1.21473e+06	11018030	440516	478707	5599727	165251	770994	5112955	279302	508107	3.85364e+06	118007	2.04623e+06	11959034	341923	686004	6434193	118764	1227300	7.07286e+06	281124	715603	7.03992e+06	120454
O35250	Exoc7	Exocyst complex component 7	EXOC7_MOUSE	NaN	0.25692	NaN	NaN	NaN	NaN	NaN	NaN	NaN	NaN	NaN	NaN	NaN	NaN	NaN	NaN	NaN	NaN	NaN	NaN	NaN	NaN	NaN	NaN	NaN	1107.48	NaN	NaN	NaN	2556.39	NaN	NaN	NaN	NaN	NaN	2620.06
O35286	Dhx15	Pre-mRNA-splicing factor ATP-dependent RNA helicase DHX15	DHX15_MOUSE	51324	14189.1	NaN	NaN	NaN	6257.71	29256.6	1359.1	NaN	NaN	4833.39	7788.93	25451.5	20111.4	NaN	NaN	NaN	9670.7	40300.5	12615.4	NaN	NaN	29423.7	5452.54	48129.8	26260.4	NaN	NaN	NaN	8038.89	49061.7	7272.14	NaN	NaN	NaN	NaN
O35295	Purb	Transcriptional activator protein Pur-beta	PURB_MOUSE	36551.8	119707	NaN	NaN	148027	NaN	11760.9	30946	NaN	NaN	44093.7	NaN	25869.1	97626.2	2009.1	NaN	84363.1	NaN	48212.4	44984.4	NaN	NaN	43219.4	NaN	51739.8	80746.7	750.45	NaN	78124.3	NaN	46606.3	53375.5	NaN	NaN	92807.1	NaN
O35344	Kpna3	Importin subunit alpha-4	IMA4_MOUSE	338092	197431	45621.1	15644.5	257283	15177.2	177000	51230.4	32158.7	9952.35	93241.9	34186.4	357413	225270	63314.4	21460.7	246683	26805.5	316635	79990.9	43822.4	13880.3	412874	11699.4	406445	236989	60006.2	14930.5	355613	9972.07	314649	149128	44586.5	20333	789642	31359.9
O35345;Q60960	Kpna6;Kpna1	Importin subunit alpha-7;Importin subunit alpha-5	IMA7_MOUSE;IMA5_MOUSE	NaN	7286.87	NaN	NaN	NaN	NaN	3828.34	NaN	NaN	NaN	NaN	NaN	11300.8	9486.77	NaN	NaN	NaN	NaN	10086.5	NaN	NaN	NaN	NaN	NaN	18799.7	8517.3	NaN	NaN	NaN	NaN	NaN	NaN	NaN	NaN	NaN	NaN
O35350	Capn1	Calpain-1 catalytic subunit	CAN1_MOUSE	2.91811e+06	1.43221e+06	948025	193295	1.17293e+06	472141	1868734	174067	390694	151654	539115	396836	2.43075e+06	1.27221e+06	1121453	166882	692089	727198	2.35811e+06	427972	626875	141425	538154	477125	3.34322e+06	1.78154e+06	1.12582e+06	200696	471176	535787	3.23361e+06	634773	788912	188256	554112	863315
O35367	Kera	Keratocan	KERA_MOUSE	467856	270909	336055	112618	157291	2.57335e+06	2888905	328998	348066	134905	196365	13230165	1.74846e+06	368780	276247	45023.3	121207	3525973	1.98358e+06	138479	146361	23011.3	49804.9	97360.9	1.97511e+06	193532	54552.3	59485.2	NaN	154015	88076.8	23600.6	5390.78	NaN	NaN	38601.9
O35381	Anp32a	Acidic leucine-rich nuclear phosphoprotein 32 family member A	AN32A_MOUSE	109682	1.1457e+06	10886.8	NaN	NaN	NaN	117237	446053	5643.54	NaN	40351	NaN	159567	1.06296e+06	37550.3	NaN	54853.9	NaN	176641	241123	23821.7	NaN	NaN	NaN	141511	635260	NaN	NaN	35044.2	NaN	62044.5	545119	25829.1	9602.48	43142.6	NaN
O35382	Exoc4	Exocyst complex component 4	EXOC4_MOUSE	NaN	45933.9	NaN	NaN	36779.1	18839.5	NaN	NaN	NaN	NaN	7299.68	17400.1	NaN	21552.3	NaN	NaN	19116.1	22113.8	NaN	8799.96	NaN	NaN	9632.4	18796.2	12996.4	35572.3	NaN	NaN	20264	23722.4	NaN	8780.35	NaN	NaN	12294.7	37993.1
O35386	Phyh	Phytanoyl-CoA dioxygenase, peroxisomal	PAHX_MOUSE	30564.2	NaN	37890.2	24566.5	NaN	NaN	NaN	NaN	7660.87	NaN	NaN	NaN	NaN	NaN	54716.4	24545.3	NaN	NaN	NaN	17531	28725.7	15034.4	NaN	NaN	74883.8	NaN	49632.2	NaN	NaN	NaN	NaN	1073.23	31488.1	25402.9	NaN	NaN
O35435	Dhodh	Dihydroorotate dehydrogenase (quinone), mitochondrial	PYRD_MOUSE	NaN	NaN	16481.4	725314	257267	3120.21	25123.7	NaN	5375	178420	12676.9	NaN	NaN	NaN	43104.9	688744	171268	NaN	6983.08	14558	4570.01	433180	13091.5	18295	109992	NaN	19658.3	728814	128121	7270.11	56594	NaN	3102.54	538951	83745.8	24861.1
O35452	Tnxb	Tenascin X	O35452_MOUSE	48752.4	121813	7574.64	19827.7	631692	724782	50525.7	37395.9	4613.56	11771.3	1.88179e+06	1.50106e+06	25341.3	123001	26973.6	33090.2	401164	551120	32249.3	72275.1	9814.84	25590.1	252173	95552.6	83478.8	112052	21189.9	24831.4	243867	468451	83803.3	60901.6	4128.76	35704	215072	367578
O35459	Ech1	Delta(3,5)-Delta(2,4)-dienoyl-CoA isomerase, mitochondrial	ECH1_MOUSE	205728	751605	218013	142717	2.05348e+06	50039.7	205626	153232	11769.7	39157.1	432357	87794.1	147182	929411	138145	116389	1.78373e+06	49682.5	224665	620906	86444.2	70325.3	1.57704e+06	39417.5	236813	1.0571e+06	182045	111183	2.33533e+06	29495.9	351868	619306	122872	98149.2	2.10721e+06	64533.9
O35566	Cd151	CD151 antigen	CD151_MOUSE	NaN	NaN	NaN	50117.6	38276.3	15562.2	NaN	NaN	NaN	21024.3	17693.7	8358.39	NaN	NaN	NaN	30681.5	44992.3	24807.3	NaN	NaN	NaN	29229.1	12907.9	18932.4	NaN	NaN	NaN	67359	17466	28673.1	NaN	NaN	NaN	52016.1	15911	20962.4
O35593	Psmd14	26S proteasome non-ATPase regulatory subunit 14	PSDE_MOUSE	446519	437769	65467.1	112095	716019	269784	266226	83839.6	21879.4	59048.2	168208	152778	317503	411642	129870	74649.3	359710	302369	334259	228453	30261.9	108042	175984	320997	432796	448795	55481.8	121161	308113	435837	365270	176594	38314.9	120066	362720	347047
O35604	Npc1	NPC intracellular cholesterol transporter 1	NPC1_MOUSE	NaN	NaN	NaN	49381.7	NaN	NaN	NaN	NaN	NaN	NaN	NaN	NaN	NaN	NaN	NaN	33415.5	NaN	NaN	NaN	NaN	NaN	26644.6	NaN	NaN	NaN	NaN	NaN	96540.4	NaN	NaN	NaN	NaN	NaN	23126.7	NaN	NaN
O35609	Scamp3	Secretory carrier-associated membrane protein 3	SCAM3_MOUSE	NaN	NaN	NaN	59812.7	9183.72	NaN	NaN	NaN	NaN	19904.2	NaN	NaN	NaN	NaN	NaN	34950.7	7823.16	NaN	7423.33	NaN	NaN	39874	NaN	NaN	NaN	NaN	NaN	60347.2	NaN	NaN	5667.12	NaN	NaN	53273.6	NaN	NaN
O35623	Bet1	BET1 homolog	BET1_MOUSE	NaN	NaN	NaN	31648.8	10514.5	NaN	NaN	NaN	NaN	6438.2	NaN	NaN	NaN	NaN	3848.92	33518.9	5576.13	NaN	NaN	NaN	NaN	12627	NaN	NaN	NaN	NaN	NaN	44956.2	NaN	76993.5	NaN	NaN	NaN	27667.2	5015.6	NaN
O35639	Anxa3	Annexin A3	ANXA3_MOUSE	267070	2886.57	NaN	NaN	NaN	NaN	237863	NaN	NaN	NaN	NaN	NaN	265254	NaN	NaN	NaN	NaN	NaN	227877	12579	NaN	NaN	NaN	NaN	171465	NaN	NaN	NaN	NaN	NaN	246107	NaN	NaN	NaN	0.449226	NaN
O35643	Ap1b1	AP-1 complex subunit beta-1	AP1B1_MOUSE	140230	150877	23022.4	37939.9	251317	10734.1	52042	18855	5317.69	11033.1	23871.7	35685.7	116762	104725	30786.4	11816.4	190124	78030.7	133055	84777.6	15917.6	19384.7	134858	8684.67	227715	194120	26672.3	30119.7	220992	46096.5	196957	85883.5	28249.9	20756.1	148780	55059.6
O35658	C1qbp	Complement component 1 Q subcomponent-binding protein, mitochondrial	C1QBP_MOUSE	890102	508956	118113	687975	748657	76975	440949	124608	205224	547540	130175	10422	503394	224861	387595	1.24999e+06	500341	12461.3	475413	546919	358479	971953	593753	17312	566855	391490	363769	897589	581262	44120.2	560702	333428	344415	1.21586e+06	715172	89611
O35678	Mgll	Monoglyceride lipase	MGLL_MOUSE	253618	12252.4	132021	29318.5	NaN	NaN	108780	NaN	33700.8	NaN	NaN	NaN	143473	2238.04	130584	16667.4	21979.1	27513.4	179772	13664.3	78527	15319.2	NaN	NaN	241565	60814.5	178389	35038.3	685.393	NaN	206948	NaN	86322.1	13417.6	NaN	NaN
O35683	Ndufa1	NADH dehydrogenase [ubiquinone] 1 alpha subcomplex subunit 1	NDUA1_MOUSE	86915.7	NaN	NaN	932264	491207	319410	66602.8	NaN	NaN	105899	160076	192972	125228	18095.4	149575	593073	374857	258850	NaN	67155	NaN	468521	119280	351198	350141	NaN	37705.2	624652	172510	222316	82881.4	NaN	NaN	577726	96300.9	437506
O35685	Nudc	Nuclear migration protein nudC	NUDC_MOUSE	300069	222386	22406.1	8728.22	54385.6	NaN	152592	17899.1	45710.8	NaN	7934.32	NaN	304134	219792	83650	NaN	NaN	NaN	257580	170748	38425.7	NaN	NaN	NaN	487658	192713	96854.4	NaN	24458.5	NaN	372655	144009	44055.6	NaN	27964.2	NaN
O35737	Hnrnph1	Heterogeneous nuclear ribonucleoprotein H	HNRH1_MOUSE	518187	177454	75879.4	48250.3	383961	82640.9	280690	31875.4	60280.9	12802.2	87487.7	45864.2	328523	171600	121138	32600.5	181227	73216.2	316660	82452.6	82868.9	8998.99	117508	52885.3	451512	160716	80004.6	20674.8	176380	57453	287994	66727.5	86074.8	18642.5	159061	48519.4
O35841	Api5	Apoptosis inhibitor 5	API5_MOUSE	17084.4	123325	7109.58	NaN	125499	2813.23	NaN	21618.3	NaN	NaN	8869.06	NaN	7939.72	98718.2	NaN	NaN	102478	4682.63	26101.7	50370.3	NaN	NaN	NaN	4498.48	NaN	128756	NaN	NaN	102935	5427.61	44976.3	76743.6	4164.62	NaN	60290	9726.74
O35855	Bcat2	Branched-chain-amino-acid aminotransferase, mitochondrial	BCAT2_MOUSE	1775979	120900	406168	681946	111419	75354.3	668405	101063	146706	297726	126042	121836	895745	129788	414247	598378	87564.9	NaN	717975	130060	306560	665039	226377	NaN	1.0482e+06	53856.2	274885	580233	105044	NaN	825609	111087	338843	982675	133806	60830
O35857	Timm44	Mitochondrial import inner membrane translocase subunit TIM44	TIM44_MOUSE	534311	76078.7	328980	446498	437586	133724	163971	NaN	54451.2	106424	74176.6	47863	305643	16634.2	360435	334567	236024	147473	388715	118944	140923	382245	205903	112439	670885	31855.2	500702	361818	206702	119147	439749	7109.06	169584	421797	113897	253096
O35864	Cops5	COP9 signalosome complex subunit 5	CSN5_MOUSE	471393	271276	37866.5	33233.5	387451	70174.5	230530	28139.2	34403.6	18970	71458.6	41126.4	314177	176418	61891.4	20835.7	197940	58795.3	247775	78113	33610.3	15374.1	115102	40620.3	422567	150906	32612.4	9396.47	163757	18514.8	266085	77704.9	45462.9	38300	236321	24307.9
O35887	Calu	Calumenin	CALU_MOUSE	626102	241624	137070	293767	358943	31545.8	540014	45021.7	54760.4	85021.4	45938.1	NaN	491882	240394	164821	247957	169578	64161	447058	176409	153492	280054	156604	28486.5	618788	206360	98079.2	314701	214690	39114.1	491611	171470	187132	323441	314721	43260.7
O35900	Lsm2	U6 snRNA-associated Sm-like protein LSm2	LSM2_MOUSE	43784.4	31932.9	NaN	NaN	34502.1	NaN	31155.8	2448.95	NaN	NaN	NaN	NaN	30407.5	26583.8	NaN	NaN	23387.2	NaN	40663.9	16477.6	NaN	NaN	NaN	NaN	76103.1	27873.1	NaN	NaN	26027.6	NaN	51521	13319.6	NaN	NaN	19990.1	NaN
O35943	Fxn	Frataxin, mitochondrial	FRDA_MOUSE	644675	99999	234998	482569	NaN	NaN	633716	17626.4	79437.3	176231	NaN	NaN	905104	149263	223833	780453	27291	NaN	591424	38305.8	183186	467209	NaN	NaN	333137	67125.2	113152	519813	NaN	NaN	482996	157392	251370	775196	NaN	NaN
O35972	Mrpl23	39S ribosomal protein L23, mitochondrial	RM23_MOUSE	12770.7	NaN	NaN	33048.7	28726	33489.9	10792.4	3368.11	NaN	8789.72	10503.3	24936.9	19013.8	NaN	NaN	33811.5	36722.1	44672.6	15900	4402.85	NaN	26687.4	27021.4	53668.2	59289.2	NaN	5696.94	36688.3	35603.9	55622.2	25554.7	NaN	NaN	27984.3	26341	80179.2
O54724	Cavin1	Caveolae-associated protein 1	CAVN1_MOUSE	9634159	11749752	1379476	853606	5411747	2.4877e+06	3.40263e+06	1.86736e+06	962094	273103	1.81674e+06	1.64515e+06	9924594	9810612	2827954	601740	3.23659e+06	1.93639e+06	8257858	2.81558e+06	1.75287e+06	413656	1.87489e+06	1.29751e+06	9824858	7832986	2600978	643447	3280114	1.77563e+06	8683301	4306899	2.36357e+06	329862	2.36391e+06	2.20754e+06
O54734	Ddost	Dolichyl-diphosphooligosaccharide--protein glycosyltransferase 48 kDa subunit	OST48_MOUSE	13619.2	19593.7	NaN	145054	393093	403854	106383	15983	5559.33	82521.5	470929	181467	58598.2	36970.3	126115	95330.3	248751	388344	100973	81840.2	NaN	103525	241697	387463	307006	21935.6	48059.2	188034	184420	562115	109595	12855.3	NaN	193574	122589	645363
O54786	Dffa	DNA fragmentation factor subunit alpha	DFFA_MOUSE	108561	NaN	1549.39	NaN	NaN	NaN	73206.2	NaN	12988.4	NaN	NaN	NaN	87219	NaN	8581.23	NaN	29570.9	NaN	101155	NaN	20163.3	NaN	NaN	NaN	87679.9	NaN	3986.17	NaN	NaN	NaN	145996	NaN	25014.1	NaN	NaN	NaN
O54794	Aqp7	Aquaporin-7	AQP7_MOUSE	15823.4	NaN	NaN	27640.9	NaN	NaN	NaN	NaN	NaN	13589.6	NaN	NaN	NaN	NaN	NaN	19910.9	NaN	NaN	NaN	NaN	NaN	18799.5	NaN	NaN	NaN	NaN	NaN	21571.6	NaN	NaN	NaN	NaN	NaN	30206.2	NaN	NaN
O54818	Tpd52l1	Tumor protein D53	TPD53_MOUSE	10812.8	NaN	30430.6	NaN	NaN	NaN	7448.02	NaN	NaN	NaN	NaN	NaN	23799.7	NaN	143942	8389.18	NaN	NaN	27002.8	NaN	9301.88	NaN	NaN	NaN	128434	NaN	189182	20385.3	NaN	NaN	48690.6	NaN	13492.5	5567.43	NaN	NaN
O54825	Bysl	Bystin	BYST_MOUSE	5587.28	12618.3	NaN	NaN	40022.8	8976.73	NaN	NaN	NaN	NaN	4393.77	NaN	NaN	7591.31	NaN	NaN	28536.8	7890.44	NaN	NaN	NaN	NaN	7527.76	4631.68	NaN	9781.2	0.348636	0.317602	20982.6	14367.3	NaN	1792.03	NaN	NaN	20929.5	NaN
O54833	Csnk2a2	Casein kinase II subunit alpha'	CSK22_MOUSE	63049.6	120317	NaN	NaN	98491.3	NaN	NaN	9494.62	NaN	NaN	35467.4	NaN	37445.7	92255.2	61954.7	NaN	95386.3	NaN	52584.5	6399.32	NaN	NaN	8393.87	NaN	49935.7	123595	NaN	NaN	110683	NaN	99019.6	52550.2	NaN	NaN	106838	NaN
O54865	Gucy1b1	Guanylate cyclase soluble subunit beta-1	GCYB1_MOUSE	9817.96	NaN	NaN	NaN	NaN	NaN	NaN	NaN	NaN	NaN	NaN	NaN	11939.5	NaN	NaN	NaN	NaN	NaN	NaN	NaN	NaN	NaN	NaN	NaN	15833.5	NaN	NaN	NaN	NaN	NaN	20700.1	NaN	NaN	NaN	NaN	NaN
O54901	Cd200	OX-2 membrane glycoprotein	OX2G_MOUSE	NaN	NaN	NaN	213955	3433.9	NaN	NaN	NaN	NaN	63707.5	7449.85	NaN	NaN	NaN	11677.5	183860	5940.05	NaN	7012.55	NaN	NaN	94269.1	NaN	NaN	NaN	1827.32	2290.72	200804	21545	NaN	15543	NaN	NaN	142474	NaN	NaN
O54931	Akap2	A-kinase anchor protein 2	AKAP2_MOUSE	32066.7	105492	16852.6	NaN	190920	37066.2	6389	6576.03	4716.8	NaN	23641.8	NaN	33497.8	97715.1	1803.45	1526.91	98270.2	3902.61	4775.91	33427.5	7118.92	NaN	104396	3589.63	43695.2	79638.3	1665.85	NaN	133034	19124.4	13122.8	19106.7	1517.51	NaN	100008	NaN
O54941	Smarce1	SWI/SNF-related matrix-associated actin-dependent regulator of chromatin subfamily E member 1	SMCE1_MOUSE	NaN	27279.5	NaN	NaN	31314	NaN	NaN	NaN	NaN	NaN	NaN	NaN	NaN	23878.6	NaN	NaN	18279.7	NaN	10849.3	NaN	NaN	NaN	NaN	NaN	13082.2	16539.4	NaN	NaN	18522.2	NaN	17832.5	7545.36	NaN	NaN	14109.3	NaN
O54950	Prkag1	5'-AMP-activated protein kinase subunit gamma-1	AAKG1_MOUSE	569557	572772	114437	69756.3	554687	119407	264791	34186.6	39436.4	21298.9	80618.2	85207.5	460368	505754	113455	40935	487958	126794	549080	167511	80160.9	21740	279819	26432.5	651097	319721	87751	56575.8	435065	89261.3	604865	238387	96145.1	41799.4	503369	118169
O54962	Banf1	Barrier-to-autointegration factor	BAF_MOUSE	60820.3	95322.6	11830.8	42199.6	391062	685810	87456.9	50250.8	17510.5	11643.8	119661	452009	138306	66184.9	52981.4	12896.1	305021	583481	67375.9	74237.9	NaN	NaN	117429	382687	230790	88486.1	33849.8	21345.2	176284	584100	251682	45550	4613.06	18659	132266	501036
O54974	Lgals7	Galectin-7	LEG7_MOUSE	NaN	NaN	NaN	NaN	NaN	NaN	NaN	NaN	NaN	NaN	NaN	NaN	269960	43919.1	26261.1	NaN	17709	5637.51	NaN	NaN	NaN	NaN	NaN	NaN	NaN	NaN	NaN	NaN	NaN	NaN	18903.2	NaN	NaN	NaN	NaN	NaN
O54984	Asna1	ATPase Asna1	ASNA_MOUSE	1.56604e+06	721065	525822	232656	3241742	NaN	817708	79457.3	125132	1264206	NaN	NaN	1246344	632798	775389	4.92215e+06	1.31619e+06	2.08926e+06	1.06199e+06	778197	248443	3.40172e+06	NaN	104788	2.28518e+06	916887	574247	185642	1.47902e+06	NaN	1.54502e+06	362101	296583	197087	121846	20935.4
O54998	Fkbp7	Peptidyl-prolyl cis-trans isomerase FKBP7	FKBP7_MOUSE	9067.1	NaN	NaN	2037.67	NaN	NaN	7824.57	691.211	1287.79	1174.72	NaN	NaN	5927.24	NaN	NaN	4288.35	NaN	NaN	7253.4	NaN	311.131	3643.62	NaN	NaN	NaN	NaN	NaN	2348.25	NaN	NaN	5816.75	NaN	NaN	3031.88	NaN	NaN
O55003	Bnip3	BCL2/adenovirus E1B 19 kDa protein-interacting protein 3	BNIP3_MOUSE	NaN	NaN	NaN	123450	89304.1	36760.5	NaN	NaN	NaN	42046.2	NaN	8447.44	NaN	NaN	8766.63	115738	55360.9	32149.7	NaN	10281.1	NaN	122277	22536.8	45896.3	48945.4	NaN	6750.79	147991	46195.4	48605.4	17984.8	NaN	NaN	104414	40941.4	53019.5
O55013	Trappc3	Trafficking protein particle complex subunit 3	TPPC3_MOUSE	128959	94913.6	9739	8485.62	113875	NaN	47859.8	23426.9	8259.84	NaN	NaN	NaN	84682.5	109776	10996.6	7778.63	72941.8	NaN	98359.4	64224.4	6707.58	NaN	25999.6	NaN	165423	122008	4782.81	9490.53	93347	NaN	101318	49121.7	10496.7	11100.4	79577.5	NaN
O55022	Pgrmc1	Membrane-associated progesterone receptor component 1	PGRC1_MOUSE	NaN	NaN	NaN	241137	38870.1	18220.3	NaN	NaN	NaN	64952.1	10850.9	18565.4	11371.3	NaN	25633.8	153747	30463.6	19559.5	16876.3	17104.5	NaN	77596.4	NaN	NaN	55969.1	NaN	NaN	183113	30970.7	NaN	27636.2	NaN	NaN	121831	17896.3	29230.6
O55023	Impa1	Inositol monophosphatase 1	IMPA1_MOUSE	993996	NaN	2127.53	39986.8	NaN	NaN	782353	8319.4	3677.59	34976.9	16861.5	NaN	769756	28253.7	20278	26779.6	NaN	NaN	561877	NaN	4761.59	37775.6	NaN	NaN	642152	37769.2	14634.3	56138.3	NaN	NaN	573970	19837.8	NaN	62772.5	NaN	NaN
O55026	Entpd2	Ectonucleoside triphosphate diphosphohydrolase 2	ENTP2_MOUSE	NaN	2937.89	NaN	120844	6189.82	NaN	33521.2	17834.7	NaN	42774.4	NaN	NaN	38366.3	4184.95	NaN	91124.4	7008.4	NaN	5454.52	NaN	NaN	33063.9	NaN	NaN	12982.1	1491.88	NaN	142057	5306.76	1490.23	68816.2	NaN	NaN	79216	2094.88	NaN
O55028	Bckdk	[3-methyl-2-oxobutanoate dehydrogenase [lipoamide]] kinase, mitochondrial	BCKD_MOUSE	5657.54	27945.3	1256.92	105255	343270	161884	NaN	269.434	NaN	22151.3	99464.6	NaN	9636.37	38521.7	41322.1	84178.6	262481	87180.6	6746.52	36440.6	851.274	47356.6	329197	100157	81124.2	40417.4	19183.6	101731	376739	163216	17398.1	2219.97	1146.75	68121.4	318605	194718
O55029	Copb2	Coatomer subunit beta'	COPB2_MOUSE	NaN	57985.8	4174.88	NaN	NaN	NaN	NaN	11245.2	5979.25	NaN	12770.7	NaN	23216.3	52607.6	3281.31	NaN	NaN	NaN	NaN	11973.5	5672.45	NaN	47281.9	NaN	NaN	66219.1	NaN	3693.51	NaN	NaN	NaN	24018	15589.2	NaN	NaN	NaN
O55042	Snca	Alpha-synuclein	SYUA_MOUSE	57927.2	NaN	196524	NaN	NaN	NaN	66353.2	NaN	171023	NaN	NaN	NaN	228905	NaN	238914	NaN	NaN	NaN	232997	NaN	274528	NaN	NaN	NaN	185112	NaN	373202	NaN	NaN	NaN	350442	NaN	179936	NaN	NaN	NaN
O55060	Tpmt	Thiopurine S-methyltransferase	TPMT_MOUSE	2879.33	NaN	NaN	NaN	NaN	NaN	5430.31	NaN	NaN	NaN	NaN	NaN	5238.51	NaN	NaN	NaN	NaN	NaN	5725.32	NaN	NaN	NaN	NaN	NaN	11477.3	NaN	NaN	NaN	NaN	NaN	8903.59	NaN	NaN	NaN	NaN	NaN
O55100	Syngr1	Synaptogyrin-1	SNG1_MOUSE	NaN	NaN	NaN	357344	NaN	NaN	NaN	NaN	NaN	101233	NaN	NaN	NaN	NaN	40887.6	290205	12410	NaN	NaN	46438.4	NaN	250534	NaN	NaN	NaN	NaN	NaN	382216	7300.54	NaN	NaN	NaN	NaN	166247	NaN	NaN
O55102	Bloc1s1	Biogenesis of lysosome-related organelles complex 1 subunit 1	BL1S1_MOUSE	NaN	10074.6	4827.44	10918	9277.8	NaN	12759.9	NaN	2616.09	NaN	10514.6	7650.7	16827.8	NaN	8190.71	21430	13141.7	NaN	NaN	20676.1	2678.5	NaN	11170.8	NaN	43131.6	NaN	10381.8	27557.6	NaN	NaN	NaN	NaN	NaN	26473.7	NaN	NaN
O55103	Prx	Periaxin	PRAX_MOUSE	31303	NaN	14057.8	NaN	93660.8	50865.6	NaN	NaN	5683.22	NaN	6215.86	89165.7	4882.88	NaN	183789	NaN	47014.6	75530.6	29717.9	NaN	NaN	NaN	NaN	NaN	93633.9	29745.2	38396.1	38460.8	127768	117292	72059.6	NaN	NaN	NaN	54094.7	51132.9
O55126	Nipsnap2	Protein NipSnap homolog 2	NIPS2_MOUSE	4.78533e+06	7.82925e+06	2071202	5.14214e+06	34118332	1.49913e+06	2.10892e+06	848217	661416	1.813e+06	5060853	792700	3.76543e+06	6227825	2.66086e+06	3.96534e+06	23948506	1.56421e+06	3.84511e+06	3.94045e+06	1.15437e+06	4087321	15628457	2.17664e+06	7.48434e+06	3.53228e+06	3.3226e+06	5.82625e+06	27145196	2.07409e+06	5673065	3421729	1.4925e+06	4.83123e+06	27757220	3.01535e+06
O55131	2007-09-01	Septin-7	SEPT7_MOUSE	72923.8	191789	NaN	717.918	36858.7	12819.5	37777.6	15611.9	3378.62	NaN	69788.8	18345.1	80789.5	106692	7423.76	NaN	23492.7	18484.4	78937	53909.7	3711.71	NaN	70113.5	26287.5	202068	166899	5166.26	NaN	40547.5	31019.1	72431.5	45668	3622.9	NaN	44888.1	39842.9
O55142	Rpl35a	60S ribosomal protein L35a	RL35A_MOUSE	37572.6	773007	NaN	21210.7	440752	312350	50887.1	238533	8010.75	NaN	250696	143465	66899.9	700943	83142.5	4449.02	341360	365077	91078.7	295240	NaN	NaN	248086	284377	249033	820968	42553.9	NaN	263952	511716	191416	257152	NaN	NaN	191737	752318
O55143	Atp2a2	Sarcoplasmic/endoplasmic reticulum calcium ATPase 2	AT2A2_MOUSE	2652654	1.06617e+06	403496	117875584	2.28452e+06	4775935	5134087	795111	599446	48373636	12152429	1.93777e+06	6.38692e+06	177708	9948803	92050576	2.06867e+06	5912147	203543	8742485	197690	100758648	9431712	5511560	22316166	2.07356e+06	5744445	135139440	2.07402e+06	8.14544e+06	9663797	753656	426008	140588704	1.62424e+06	12879871
O55201	Supt5h	Transcription elongation factor SPT5	SPT5H_MOUSE	NaN	40241.9	NaN	NaN	NaN	NaN	NaN	NaN	NaN	NaN	2004.66	NaN	NaN	40133.6	NaN	NaN	NaN	NaN	NaN	8368.46	NaN	NaN	60667.4	NaN	26254.8	31523.1	NaN	NaN	NaN	NaN	26484.3	NaN	NaN	NaN	NaN	NaN
O55222	Ilk	Integrin-linked protein kinase	ILK_MOUSE	159950	390243	35137.8	110196	453786	179236	70528.9	31565.9	9481.13	27629.1	186587	67090.5	193584	254505	42754.8	NaN	205079	173859	136557	107526	9546.37	NaN	178334	117303	327886	315268	50882.3	NaN	187033	187705	172204	119816	10229.3	7007.58	128241	133693
O55226	Chad	Chondroadherin	CHAD_MOUSE	NaN	300727	33805.6	NaN	667064	94167.5	1068.49	184095	28320.9	8211.28	588102	448853	NaN	199937	12058.3	NaN	397357	99913.8	6775.88	25979.8	NaN	NaN	NaN	NaN	NaN	82402.5	NaN	NaN	86959.9	NaN	NaN	48195.8	NaN	NaN	44769.8	NaN
O55234	Psmb5	Proteasome subunit beta type-5	PSB5_MOUSE	233950	289535	23241.2	80156	355503	139655	154559	61791.7	14350.4	29833.2	77530	40264.9	202009	228353	66823.8	57526.2	264693	146990	144865	149946	24878.1	58628.4	220294	124983	258487	210204	44056.6	96308.9	232182	141983	165095	113092	24629.4	70650.7	298489	178351
O70133	Dhx9	ATP-dependent RNA helicase A	DHX9_MOUSE	NaN	64462.8	NaN	NaN	NaN	64133.6	NaN	11477.2	NaN	NaN	89836.1	57487.4	NaN	56829.4	10966.4	NaN	NaN	76311.7	18970.2	15599.9	NaN	NaN	116790	54160.9	58165.6	53575.4	3765.35	NaN	NaN	89569.1	42945.7	3671.52	NaN	NaN	NaN	112924
O70152	Dpm1	Dolichol-phosphate mannosyltransferase subunit 1	DPM1_MOUSE	NaN	NaN	NaN	77389.2	NaN	NaN	NaN	NaN	NaN	35996.9	19807.3	NaN	NaN	NaN	NaN	47230.4	28270.9	NaN	10796.9	NaN	NaN	20776.9	16201.7	6679.42	21096.2	NaN	NaN	56546.1	NaN	23084.9	NaN	NaN	NaN	64693.2	5651.91	28996.9
O70194	Eif3d	Eukaryotic translation initiation factor 3 subunit D	EIF3D_MOUSE	NaN	163415	2708.3	NaN	186934	28429.8	19581.5	45823.3	4105.79	NaN	84624.2	NaN	22173.5	156015	18572.1	NaN	92853.3	NaN	34326.3	67946	NaN	NaN	226453	10540.4	127693	212267	9645.5	NaN	132690	34539.7	78063.9	60697.9	4218.1	NaN	146806	NaN
O70209	Pdlim3	PDZ and LIM domain protein 3	PDLI3_MOUSE	1.70697e+06	1.23524e+06	481198	117024	1.41303e+06	324270	1.0526e+06	174504	264223	25500.6	158246	233147	1.39601e+06	675441	388381	82796.7	711629	363409	1.22524e+06	423656	436401	50605.2	435877	298533	1.18879e+06	838911	221005	66219	648465	380340	1.02016e+06	393172	483839	59129.9	776724	274339
O70250	Pgam2	Phosphoglycerate mutase 2	PGAM2_MOUSE	37828280	310360	303066	906262	115829	78235.6	36006944	126817	128137	402613	25742.7	22977.5	37993368	471008	434925	1.72093e+06	122891	NaN	28318204	261142	173552	973036	NaN	NaN	33739824	319317	538031	567965	47368.5	63298.9	34104724	288556	255856	1.14904e+06	76805.1	102524
O70251	Eef1b	Elongation factor 1-beta	EF1B_MOUSE	1.46464e+06	4795162	219162	173147	3439107	320102	892846	1060749	137965	75669.9	407274	143592	1.15867e+06	3.17781e+06	176766	128025	1.1842e+06	381816	941527	1.61341e+06	124822	109095	864008	285002	1.17597e+06	3.26819e+06	117578	109048	1.80186e+06	318063	1.17633e+06	2319584	160863	152275	2.06205e+06	564654
O70252	Hmox2	Heme oxygenase 2	HMOX2_MOUSE	100819	19504.1	7350.38	734706	100571	32803	18745.2	NaN	3607.7	185002	11672.3	NaN	55903.4	18467.8	62664.6	588405	84738.5	49021.3	41118.6	54562.4	NaN	358964	40737.5	56356.5	90500.8	20334.2	42261.2	613544	61285.4	87159.9	36185.3	NaN	NaN	464342	56492.9	151117
O70274;Q63739	Ptp4a2;Ptp4a1	Protein tyrosine phosphatase type IVA 2;Protein tyrosine phosphatase type IVA 1	TP4A2_MOUSE;TP4A1_MOUSE	52224.7	37966.3	5738.71	11247	NaN	NaN	24815.6	NaN	NaN	NaN	NaN	NaN	46182	21835.9	NaN	NaN	NaN	NaN	28596.1	11375.1	2323.5	NaN	NaN	NaN	35826.4	25607.2	9595.7	NaN	NaN	NaN	35938.8	14851.5	4298.43	NaN	15107.3	NaN
O70305	Atxn2	Ataxin-2	ATX2_MOUSE	30160.6	57948.7	NaN	NaN	NaN	NaN	24535.8	5551.16	NaN	NaN	65589.1	NaN	26649.1	NaN	NaN	5364.89	NaN	NaN	NaN	28459.2	NaN	NaN	NaN	NaN	58041.3	63757.2	NaN	NaN	NaN	NaN	47400.6	NaN	NaN	NaN	NaN	NaN
O70306	Tbx15	T-box transcription factor TBX15	TBX15_MOUSE	5632.91	NaN	NaN	NaN	3180.57	6781.71	NaN	NaN	NaN	NaN	NaN	NaN	NaN	NaN	NaN	NaN	1623.25	7346.35	NaN	NaN	NaN	NaN	NaN	8279.22	NaN	NaN	NaN	NaN	NaN	14869.9	NaN	NaN	NaN	NaN	3441.29	17496.9
O70310	Nmt1	Glycylpeptide N-tetradecanoyltransferase 1	NMT1_MOUSE	9415.14	139558	NaN	NaN	10151.6	NaN	12537.5	14187.9	NaN	NaN	50957.7	6231.13	12279.3	100653	8615.04	1967.66	1026.67	NaN	16565.7	36640.8	NaN	NaN	176092	NaN	35764.1	137452	NaN	NaN	15114.1	NaN	26887.5	44779.1	NaN	NaN	26294.2	NaN
O70325	Gpx4	Phospholipid hydroperoxide glutathione peroxidase	GPX4_MOUSE	494186	422527	38868.5	69169.9	212335	56607.7	360658	61375.1	20683.3	26309.3	43925.1	NaN	378733	430922	56314.8	57967	107443	65901.8	358204	247771	24863.6	53858.1	177832	57344.2	422331	546931	90680	128252	260275	48829.1	367034	321375	28555.2	69939.9	116330	50669.2
O70362	Gpld1	Phosphatidylinositol-glycan-specific phospholipase D	PHLD_MOUSE	63053.9	23558.4	70432.2	13530	NaN	NaN	49333.8	NaN	21478.9	8231.35	NaN	NaN	167728	NaN	49860.2	NaN	NaN	NaN	115770	NaN	28127.1	NaN	NaN	NaN	28414.1	NaN	45104.7	NaN	NaN	NaN	160648	NaN	50080.8	NaN	NaN	NaN
O70373	Xirp1	Xin actin-binding repeat-containing protein 1	XIRP1_MOUSE	683112	206974	90585.8	57015.2	239461	346949	214813	17077.1	55409.4	41179.8	52384.6	201301	401868	123599	140619	102290	59025.2	334763	373190	147937	96319.4	145905	85747.4	411778	616176	143577	115272	98751.3	80809	402986	352156	62192.2	92947.4	145094	71114.6	592084
O70378	Emc8	ER membrane protein complex subunit 8	EMC8_MOUSE	NaN	NaN	1370.94	51628.5	183470	103556	10406.4	NaN	NaN	19629.2	35135.1	39486.1	NaN	NaN	26212.8	35104	90592.5	106455	NaN	NaN	NaN	26161.7	NaN	91984.9	81308	NaN	14810.3	42697.1	71856.2	95174.4	NaN	NaN	NaN	28147.7	47027.3	NaN
O70400	Pdlim1	PDZ and LIM domain protein 1	PDLI1_MOUSE	534166	430472	100216	66775.9	1706387	87373.6	216201	59216.9	26163.6	83085.1	128133	49228.2	278274	270811	101492	27017.1	496988	57245.3	235101	136583	28076	3337.95	307298	6733.6	308291	363968	60661	37234.6	753865	75315.9	195619	116128	42462.2	6051.24	583253	101012
O70423	Aoc3	Membrane primary amine oxidase	AOC3_MOUSE	25172.5	5950.14	NaN	476332	12042.4	39220.3	3308.7	NaN	7507.68	164243	41656.3	10914.7	NaN	776.271	NaN	210391	22215.7	15603.5	5596.49	NaN	NaN	61442.2	NaN	NaN	55545	2910.66	NaN	318428	4326.21	99824	8178.99	NaN	NaN	312045	2456.89	73730.1
O70435	Psma3	Proteasome subunit alpha type-3	PSA3_MOUSE	979376	1132610	128781	294543	1.93205e+06	399459	632136	287891	50987.7	70584.3	345556	161982	866529	1.03623e+06	184579	202750	1.24782e+06	367075	718859	562533	64747.5	200614	643842	439184	1.22528e+06	944640	128509	300898	1.25061e+06	412333	892640	607450	83613.2	230254	1.51081e+06	460389
O70439	Stx7	Syntaxin-7	STX7_MOUSE	NaN	NaN	NaN	30581.7	NaN	NaN	NaN	NaN	NaN	815.123	NaN	NaN	14028.2	NaN	NaN	36006.6	NaN	NaN	NaN	NaN	5103.25	22222.1	NaN	NaN	NaN	NaN	NaN	37922.2	NaN	NaN	NaN	NaN	NaN	29487.5	NaN	NaN
O70468	Mybpc3	Myosin-binding protein C, cardiac-type	MYPC3_MOUSE	NaN	13132.9	NaN	NaN	NaN	NaN	NaN	1802.62	NaN	NaN	25753.5	4316.7	NaN	13185.1	NaN	NaN	NaN	NaN	NaN	4452.21	NaN	NaN	59905.9	NaN	6806.76	8229.69	NaN	NaN	1683.99	NaN	NaN	4255.79	NaN	NaN	NaN	NaN
O70475	Ugdh	UDP-glucose 6-dehydrogenase	UGDH_MOUSE	39486.3	2996.12	4423.48	NaN	NaN	NaN	34545	NaN	NaN	NaN	NaN	NaN	45404.4	NaN	NaN	NaN	NaN	NaN	11811.7	NaN	NaN	NaN	NaN	NaN	18810.9	1721.03	NaN	NaN	NaN	NaN	11151.8	NaN	NaN	NaN	NaN	NaN
O70492	Snx3	Sorting nexin-3	SNX3_MOUSE	430910	16066.4	63187.5	21268	26639.7	NaN	325240	2856.55	43147.9	NaN	NaN	18153.7	607575	26238.1	18234.8	11284.1	21573.5	NaN	409518	NaN	46764.7	NaN	NaN	NaN	1.02624e+06	88707.3	76844.5	30948.3	NaN	NaN	827513	6593.94	74345.8	NaN	14766.4	NaN
O70493	Snx12	Sorting nexin-12	SNX12_MOUSE	110157	NaN	NaN	NaN	2508.84	NaN	51392.2	596.256	3708.26	NaN	NaN	8711.88	83480.6	NaN	NaN	NaN	NaN	6471.98	81790.2	NaN	NaN	NaN	NaN	NaN	139844	7486.3	NaN	NaN	NaN	NaN	99504.2	NaN	5836.65	NaN	NaN	NaN
O70503	Hsd17b12	Very-long-chain 3-oxoacyl-CoA reductase	DHB12_MOUSE	NaN	NaN	1091.26	30432.5	260017	NaN	NaN	NaN	3235.5	7598.5	36020	NaN	NaN	NaN	9724.94	18893.5	136939	NaN	21008.1	9100.03	3608.44	16445.7	33028.7	15901.8	90815.3	NaN	NaN	35730.3	114860	34302.2	55535.3	2803.66	NaN	23326.4	NaN	34638.1
O70548	Tcap	Telethonin	TELT_MOUSE	276402	37080.9	123259	435907	1.28812e+06	9331526	154461	9092.32	132847	198283	161870	4.10808e+06	388250	59235	1.07737e+06	53225	599366	6.34659e+06	303409	790991	104477	16205.9	354705	7.35717e+06	1.45088e+06	94637	618239	212299	447020	12782933	466748	25427.1	60630.2	NaN	311099	11768281
O70571	Pdk4	[Pyruvate dehydrogenase (acetyl-transferring)] kinase isozyme 4, mitochondrial	PDK4_MOUSE	87796	138734	153146	614689	781452	41168	34094.6	5908.7	25443.1	105227	85974.4	44689.2	112490	84395.6	141038	331770	469831	23055.7	149005	155700	97425.6	435067	624627	51572.8	316765	146366	131509	456254	494173	NaN	146552	30749.7	55800	275000	589577	133535
O70572	Smpd2	Sphingomyelin phosphodiesterase 2	NSMA_MOUSE	NaN	NaN	NaN	119964	61358.3	16786.7	NaN	NaN	NaN	48642.6	15798.5	12053.1	2455.23	NaN	3148.54	85613	49996.3	19176.2	2463.77	9826.29	712.795	88157.7	NaN	26739.9	10410.4	NaN	5932.86	116530	24023.9	23696.8	12303.7	NaN	NaN	98647.6	27979.6	46780.7
O70591	Pfdn2	Prefoldin subunit 2	PFD2_MOUSE	264736	NaN	24341.9	23899	28741.2	NaN	140050	NaN	18929	4789.99	NaN	NaN	264163	9966.28	18069	16119.5	9972.95	7947.99	207927	13472.8	17420.7	11218.5	NaN	NaN	325281	NaN	29173.3	NaN	NaN	NaN	359549	7390.64	20740	15069.4	10347.6	NaN
O70622	Rtn2	Reticulon-2	RTN2_MOUSE	414160	269668	207395	18507224	14379716	1.44393e+06	1.08304e+06	167184	298929	4598811	3555206	2.00755e+06	1.66601e+06	594478	2.6514e+06	14106580	10639612	1.47715e+06	1.33159e+06	2.03328e+06	104049	10647956	4341470	3.59654e+06	2.81536e+06	498297	2.32324e+06	18132560	11328357	1.3089e+06	3.37094e+06	166467	205731	13944947	10205610	6544361
O70624	Myoc	Myocilin	MYOC_MOUSE	225874	466118	47875.3	3708.34	101322	NaN	260566	437162	94595	24284.5	381386	293948	218420	406140	66101	NaN	54256.9	119739	151610	NaN	17277	NaN	NaN	NaN	105079	113904	NaN	NaN	NaN	37622.7	76942.4	38179.5	1855.62	NaN	NaN	NaN
O88207	Col5a1	Collagen alpha-1(V) chain	CO5A1_MOUSE	NaN	NaN	NaN	NaN	26263.7	218438	NaN	NaN	NaN	NaN	NaN	131736	NaN	NaN	NaN	NaN	NaN	112851	NaN	NaN	NaN	NaN	NaN	54085	NaN	NaN	NaN	NaN	NaN	362789	NaN	NaN	NaN	NaN	NaN	121516
O88322	Nid2	Nidogen-2	NID2_MOUSE	9022.09	132193	1305.07	NaN	222890	452021	NaN	12879.4	54639.2	9404.52	33877.1	273138	4210.93	109418	27123.1	NaN	160791	356977	NaN	76963.9	NaN	NaN	17920.1	245419	39337.8	115221	47839.2	NaN	109657	470090	16369	45167	NaN	NaN	39624.6	407040
O88342	Wdr1	WD repeat-containing protein 1	WDR1_MOUSE	3.57368e+06	1.83007e+06	229787	38036.2	41574.8	NaN	1.83003e+06	309012	39624.5	9775.7	277466	16529.8	2.68938e+06	1.80048e+06	170559	36645.1	34971.9	NaN	1.79962e+06	1.14575e+06	95182.6	27937.8	1.20038e+06	NaN	2.8497e+06	1.60773e+06	124783	35020.5	70535.8	NaN	1.75098e+06	1.38229e+06	137484	59316.2	104483	NaN
O88343	Slc4a4	Electrogenic sodium bicarbonate cotransporter 1	S4A4_MOUSE	NaN	NaN	NaN	1993.89	NaN	NaN	NaN	NaN	NaN	NaN	NaN	NaN	2589.09	NaN	NaN	3112.19	NaN	NaN	NaN	NaN	NaN	2048.56	NaN	NaN	NaN	NaN	NaN	4576.04	NaN	NaN	3329.13	NaN	NaN	4837.59	NaN	NaN
O88346	Tnnt1	Troponin T, slow skeletal muscle	TNNT1_MOUSE	NaN	NaN	NaN	NaN	226524	20929.6	NaN	NaN	NaN	NaN	NaN	NaN	NaN	NaN	NaN	NaN	11470.1	NaN	NaN	NaN	NaN	NaN	NaN	NaN	NaN	NaN	NaN	NaN	46095.7	NaN	NaN	NaN	NaN	NaN	NaN	NaN
O88384	Vti1b	Vesicle transport through interaction with t-SNAREs homolog 1B	VTI1B_MOUSE	NaN	NaN	NaN	6552.48	NaN	NaN	NaN	NaN	NaN	7819.11	NaN	NaN	NaN	NaN	NaN	21523	5374.9	NaN	NaN	NaN	NaN	9897.17	NaN	NaN	NaN	NaN	NaN	28508.2	NaN	NaN	NaN	NaN	NaN	17902.2	NaN	NaN
O88441	Mtx2	Metaxin-2	MTX2_MOUSE	NaN	NaN	NaN	68433.5	NaN	124565	NaN	NaN	NaN	40528	NaN	NaN	26664.3	NaN	82358	120245	91030.9	154476	NaN	84456.3	NaN	72536	NaN	246521	19478.6	NaN	34504.3	210946	NaN	52035.2	55375.6	NaN	NaN	86655.1	NaN	45313.7
O88447	Klc1	Kinesin light chain 1	KLC1_MOUSE	72392.4	24727	4565.27	NaN	NaN	NaN	35122.8	NaN	5911	NaN	NaN	NaN	51082.5	13535.6	NaN	NaN	NaN	NaN	52796.7	NaN	5618.6	NaN	NaN	NaN	69879.8	29705.7	18208.1	NaN	NaN	NaN	65563.6	13584.8	7037.79	NaN	NaN	NaN
O88448	Klc2	Kinesin light chain 2	KLC2_MOUSE	138546	64071.6	11485.4	NaN	62482.8	10145.9	78295.4	2413.99	12887.5	NaN	NaN	NaN	93479.3	45452.5	8757.42	NaN	29669.1	12313.5	86890	8960.3	14699.6	NaN	NaN	NaN	141939	52873.1	15887.3	3558.37	45160.4	11035.9	136263	28651.2	12270.8	1586.34	38859.9	25789.7
O88456	Capns1	Calpain small subunit 1	CPNS1_MOUSE	1.29424e+06	349536	436196	125398	392330	150480	1.01249e+06	76901.6	351489	74990.8	61311	122857	1323026	327758	438411	120461	176150	255907	1.4431e+06	109465	341112	60193.3	71647	198836	1.51945e+06	408179	496811	104342	130019	182735	1.9034e+06	179111	468922	97489.7	124875	289326
O88487	Dync1i2	Cytoplasmic dynein 1 intermediate chain 2	DC1I2_MOUSE	119403	195410	7062.16	34882.4	63167	172564	20776.6	31097	4419.08	4266.88	104135	88514.1	56655.4	78609.8	NaN	NaN	14880.3	198115	46334.6	90721.4	24172.4	NaN	177106	165413	139608	207075	8490.82	NaN	16904.4	180026	46312.7	71085.9	26081	NaN	42224.6	255325
O88492	Plin4	Perilipin-4	PLIN4_MOUSE	260649	274857	604012	141331	177517	184835	298382	41508.6	144453	54799	5734.41	151975	438519	226907	557965	102230	111923	294558	560129	317979	203142	43805.2	3761.03	360521	863932	442231	394124	129356	97202.5	397027	944720	156019	260081	91373.8	82240.7	509335
O88520	Shoc2	Leucine-rich repeat protein SHOC-2	SHOC2_MOUSE	NaN	70879.5	4498.6	NaN	154027	NaN	NaN	4947.65	1363.85	NaN	NaN	NaN	8658.63	49537.5	NaN	NaN	81081.8	NaN	9997.22	25343.4	2004.83	NaN	41818.3	NaN	26402.5	68630.8	NaN	NaN	86383.1	NaN	NaN	26810.3	NaN	NaN	87329	NaN
O88543	Cops3	COP9 signalosome complex subunit 3	CSN3_MOUSE	469153	189278	40804	42907.1	317464	23224.7	191207	27547.6	20557.6	23669.4	50042.3	NaN	386817	185347	54159.3	61045.8	17218.3	34332.2	389365	88536.6	27311	47130.7	144061	NaN	545892	273801	29422.3	36654.5	229111	33671.8	452857	86840.1	40397.2	65697.9	320902	NaN
O88544	Cops4	COP9 signalosome complex subunit 4	CSN4_MOUSE	949944	564138	98811.2	194874	908677	632965	346194	61837.8	95923.1	75950.3	230430	NaN	525684	494505	248636	145163	621663	583195	682297	327016	101039	116192	132865	481874	796981	616475	183810	171290	693854	580361	698272	268260	123727	163675	815829	616735
O88545	Cops6	COP9 signalosome complex subunit 6	CSN6_MOUSE	885209	415598	100588	94334.1	575282	55202.6	423200	63815.5	64850.6	23396.5	104378	92519.8	587990	305284	111152	62244.5	392990	133870	614993	188540	73212.2	38712.7	317006	86254.1	804054	393858	138677	72916.2	411294	41096.3	729802	252201	99420.6	80759.8	545903	165277
O88569	Hnrnpa2b1	Heterogeneous nuclear ribonucleoproteins A2/B1	ROA2_MOUSE	981019	1.09763e+06	379649	151603	1.27581e+06	121926	333256	585803	136538	54892.7	517787	35656.8	760029	1.27559e+06	372149	142967	1.32856e+06	165642	856758	409776	176366	132929	1.88699e+06	132247	463431	1.51135e+06	349761	166743	1970288	104252	793632	468934	219461	102939	1520139	206741
O88587	Comt	Catechol O-methyltransferase	COMT_MOUSE	167043	NaN	1934.14	546049	100334	12998.7	136121	13715.8	9738.69	146767	6683.32	8489.55	147898	11612.2	39449.3	467599	63380.4	16394.4	135791	31876.7	13833.5	378703	9374.88	31114.6	156550	2533.99	19403.8	563097	59406.8	24998.3	142662	NaN	22457.9	458516	66442.2	50296.8
O88623	Usp2	Ubiquitin carboxyl-terminal hydrolase 2	UBP2_MOUSE	NaN	90964.7	10060.1	NaN	174963	116000	NaN	11223.6	NaN	NaN	NaN	66251.9	23600.8	89927.8	NaN	NaN	147348	34741.8	NaN	60133.7	5068.35	NaN	52316.1	NaN	NaN	100675	10638	NaN	107288	86470.1	NaN	53828.4	10845.1	NaN	100623	113250
O88653	Lamtor3	Ragulator complex protein LAMTOR3	LTOR3_MOUSE	27448.1	NaN	927.779	88155	4492.41	10841.8	7964.48	NaN	NaN	10608	NaN	NaN	28298.7	3428.63	NaN	59676.2	NaN	NaN	25257.9	NaN	NaN	57185.7	NaN	NaN	NaN	NaN	NaN	88941	NaN	NaN	NaN	NaN	NaN	77217	NaN	NaN
O88668	Creg1	Protein CREG1	CREG1_MOUSE	94109.9	6730.77	2904.83	17181.4	NaN	NaN	69642.6	NaN	NaN	7996	NaN	NaN	50607.6	10150.6	3127.73	15061.4	9709.3	NaN	28693	NaN	NaN	5447.65	NaN	NaN	26437	7549.5	NaN	1813.01	NaN	NaN	35101.4	5055.61	1651.92	5324.6	NaN	NaN
O88685	Psmc3	26S proteasome regulatory subunit 6A	PRS6A_MOUSE	320658	310370	34789.7	111752	399978	284420	153249	66859.4	20817.6	20266.7	70211.8	103533	265905	270420	59799.7	69859.2	175328	154772	223601	142714	18550.3	59750.1	53380.8	232790	373235	273640	37703.3	112444	158036	355331	302391	114002	27375.2	84403.6	212531	381561
O88696	Clpp	ATP-dependent Clp protease proteolytic subunit, mitochondrial	CLPP_MOUSE	59550.1	NaN	12763.2	62748.4	NaN	NaN	12198.8	NaN	NaN	12231.5	NaN	NaN	41339.4	NaN	NaN	82751	NaN	NaN	19417.6	5650.2	3756.86	51372.2	NaN	NaN	21626.5	NaN	NaN	31054.5	NaN	NaN	20641.8	NaN	NaN	62309.7	NaN	NaN
O88712	Ctbp1	C-terminal-binding protein 1	CTBP1_MOUSE	822078	167842	42197.8	77791	137635	66613	518727	23734.7	28005.3	NaN	NaN	6196.52	657592	138954	122910	13144.1	97706.6	49546.4	548300	155132	62911.5	8828.25	77949.9	NaN	735006	141056	59917.7	21157.4	53432.6	NaN	595346	95927.1	98268	NaN	81996.5	NaN
O88746	Tom1	Target of Myb protein 1	TOM1_MOUSE	673277	104977	111492	56342.3	126971	18686.1	282358	6663.3	118447	21510.2	176749	20048	422653	79847.9	150739	45643	56419.5	14542.2	414689	27537.8	153733	19104.9	NaN	NaN	596379	85182.5	118133	45488.2	29387.4	NaN	556706	58907.8	170561	36789.3	63047.1	31206.2
O88792	F11r	Junctional adhesion molecule A	JAM1_MOUSE	NaN	19653.4	11662.5	69342.3	NaN	NaN	NaN	3416.99	NaN	34347.4	NaN	NaN	NaN	NaN	NaN	58021.7	NaN	NaN	7141.77	5643.14	NaN	47033.8	NaN	NaN	NaN	5351.47	NaN	90701.3	NaN	NaN	NaN	NaN	NaN	49593.5	NaN	NaN
O88796	Rpp30	Ribonuclease P protein subunit p30	RPP30_MOUSE	NaN	62469.6	NaN	NaN	5414.79	NaN	NaN	3903.51	NaN	NaN	NaN	NaN	NaN	46604	NaN	NaN	NaN	NaN	NaN	11431.4	NaN	NaN	49428.2	NaN	NaN	43273.7	NaN	NaN	5748.96	NaN	12922.1	NaN	NaN	NaN	4239.33	NaN
O88843	Cradd	Death domain-containing protein CRADD	CRADD_MOUSE	51949.8	NaN	3831.86	NaN	NaN	NaN	33296	NaN	5979.8	NaN	NaN	6085.8	54634.2	NaN	NaN	NaN	NaN	NaN	53104.5	NaN	9952.12	NaN	NaN	NaN	124283	NaN	2135.49	NaN	NaN	NaN	51015.8	NaN	9530.34	NaN	NaN	NaN
O88844	Idh1	Isocitrate dehydrogenase [NADP] cytoplasmic	IDHC_MOUSE	3.6276e+06	2040932	320871	1.12897e+06	1.16045e+06	NaN	2.66047e+06	248462	79462.4	360278	103346	21824.7	3978847	1.55044e+06	382366	991754	1.01993e+06	NaN	2997278	852300	191322	936280	794625	NaN	4911999	845546	201915	1.15946e+06	1.0721e+06	83301.6	2.7521e+06	1134487	203287	1.03206e+06	1.14468e+06	NaN
O88958	Gnpda1	Glucosamine-6-phosphate isomerase 1	GNPI1_MOUSE	591525	74718.6	8960.98	10120	NaN	NaN	445389	9699.61	NaN	NaN	NaN	NaN	469785	42980.1	NaN	NaN	NaN	NaN	388449	12322.4	NaN	NaN	NaN	NaN	404434	11622.8	NaN	NaN	NaN	NaN	408385	55100.7	5380.52	7106.02	NaN	NaN
O88967	Yme1l1	ATP-dependent zinc metalloprotease YME1L1	YMEL1_MOUSE	NaN	NaN	NaN	36400.8	50358.5	70908.1	NaN	NaN	NaN	4315.73	9445.97	NaN	NaN	NaN	15382.9	19325.1	32845.2	66679.8	NaN	NaN	NaN	3854.85	20859.8	NaN	32450.1	NaN	NaN	22916.6	21172.8	8985.01	4559.04	4961.67	NaN	20545.7	23299.8	14617.8
O88983	Stx8	Syntaxin-8	STX8_MOUSE	NaN	NaN	NaN	315252	221331	49960.5	13919.2	NaN	6341.28	100650	39560.2	10156.5	18646.5	NaN	21605.5	233846	108425	38175	NaN	NaN	NaN	163633	15510	40446.9	21897.8	NaN	3234.53	237180	90336	39172.3	NaN	NaN	NaN	168394	45104.3	115871
O88986	Gcat	2-amino-3-ketobutyrate coenzyme A ligase, mitochondrial	KBL_MOUSE	113154	NaN	8973.73	59702.3	3280.28	NaN	7600.48	NaN	NaN	6200.26	NaN	NaN	20474.5	NaN	12063.4	71548.7	2833.81	NaN	37210.7	NaN	3669.1	47029.5	NaN	NaN	24458.2	4180.71	2032.06	31972.4	NaN	NaN	21565.1	1223.97	NaN	59027	20810.4	NaN
O88990	Actn3	Alpha-actinin-3	ACTN3_MOUSE	4.5304e+06	12080535	3.10843e+06	8159260	31777432	107807144	4220517	4.8644e+06	3.73017e+06	4.80335e+06	11937902	81323016	10064085	14055919	15712207	2395578	14411556	106978456	6652626	9523675	1.35494e+06	845580	14124095	86016400	39125268	11143259	12030462	3.45848e+06	16149885	85053592	14703042	5529378	2.2573e+06	1.80154e+06	17796586	104810376
O89020	Afm	Afamin	AFAM_MOUSE	47465.8	NaN	NaN	NaN	NaN	NaN	34401.7	NaN	NaN	NaN	NaN	NaN	43144.3	NaN	NaN	NaN	NaN	NaN	36577.8	NaN	NaN	NaN	NaN	NaN	64475.3	NaN	NaN	NaN	NaN	NaN	44005.8	NaN	NaN	NaN	NaN	NaN
O89023	Tpp1	Tripeptidyl-peptidase 1	TPP1_MOUSE	7943.92	NaN	NaN	NaN	NaN	NaN	7565.38	NaN	NaN	NaN	NaN	NaN	3259.93	NaN	NaN	NaN	NaN	NaN	5410.77	NaN	NaN	2624.42	NaN	NaN	NaN	NaN	NaN	5087	NaN	NaN	9991	NaN	NaN	NaN	NaN	NaN
O89079	Cope	Coatomer subunit epsilon	COPE_MOUSE	34970.7	33582.3	3679.17	43135.3	13639.6	NaN	15398.3	5500.97	NaN	NaN	NaN	NaN	21047.6	21854.9	NaN	61258.6	15738.6	NaN	23622	NaN	1341.18	140866	NaN	NaN	18250.5	26058.6	NaN	NaN	18045.6	NaN	23674.1	6932.3	NaN	65542.9	9946.32	NaN
O89086	Rbm3	RNA-binding protein 3	RBM3_MOUSE	NaN	NaN	NaN	NaN	NaN	NaN	NaN	NaN	NaN	NaN	NaN	NaN	6509.13	966.8	NaN	NaN	NaN	NaN	5174.12	NaN	NaN	NaN	NaN	NaN	NaN	NaN	NaN	NaN	NaN	NaN	5731.18	NaN	NaN	NaN	NaN	NaN
O89090	Sp1	Transcription factor Sp1	SP1_MOUSE	4213.21	8937.86	2106.72	NaN	3646.41	NaN	2537.81	1428.73	NaN	NaN	NaN	NaN	2209.16	6696.17	NaN	NaN	2449.15	NaN	2221.42	NaN	247.18	NaN	NaN	NaN	2485.82	6623.34	NaN	NaN	2669.13	NaN	3420.51	NaN	854.163	NaN	NaN	NaN
O89103	Cd93	Complement component C1q receptor	C1QR1_MOUSE	153524	38398.7	5299.9	27680	105122	8531.79	18854.7	8946.24	1416.66	8847.16	13061.5	4698.68	82808.6	32400.9	2447.99	16007.4	36318.9	9921.26	71698.7	4628.63	2775.93	8360.2	NaN	4065.25	95893.9	8498.48	1859.8	19140.4	53928.5	15406.1	64519.5	8711.95	3448.83	10490.2	11991.6	18011.6
O89104	Sypl2	Synaptophysin-like protein 2	SYPL2_MOUSE	12902	11775.4	NaN	1.58012e+06	236051	9093.82	61904.2	14953.1	11326.2	603858	271085	47632.3	99543	44339	129523	1.15559e+06	266765	79330.2	70366.1	83965.7	2105.37	1.30216e+06	364502	113823	386284	32606.8	72537.1	1.61901e+06	161009	104102	122388	4895.43	3812.13	1.7708e+06	153310	356902
O89112	Lancl1	Glutathione S-transferase LANCL1	LANC1_MOUSE	139689	216118	10700	146670	286976	19431.5	84727.9	43201.6	2409.42	65530.7	91955.1	NaN	180815	215845	23356	76652.4	183033	NaN	123756	149000	2962.7	NaN	247631	NaN	212699	275245	19991.1	109771	261800	NaN	148640	105566	4856.62	118024	261910	NaN
O89114	Dnajb5	DnaJ homolog subfamily B member 5	DNJB5_MOUSE	7576.11	42659.8	3520.52	NaN	256893	158717	NaN	7324.99	9475.6	NaN	70255.4	83760.3	41014.5	44138.4	51667.3	NaN	158067	172339	28586.4	32297	11023.4	NaN	58456	181853	107418	53604	25721.6	NaN	197618	192190	49214.9	30545	5097.78	NaN	169655	245662
O89116	Vti1a	Vesicle transport through interaction with t-SNAREs homolog 1A	VTI1A_MOUSE	10345.5	NaN	NaN	NaN	NaN	NaN	NaN	NaN	NaN	17456.5	11053.6	NaN	NaN	NaN	NaN	42368.5	NaN	NaN	NaN	NaN	NaN	31695.9	NaN	NaN	15229.9	NaN	NaN	43174.4	9202.21	NaN	NaN	10067.2	NaN	38257.8	NaN	NaN
P00158	Mt-Cyb	Cytochrome b	CYB_MOUSE	NaN	37020	NaN	1.27478e+06	29136.6	NaN	24117.9	NaN	NaN	348157	293191	NaN	34924.2	28174.7	115027	947595	49938.6	69732.8	26580.4	54162.2	NaN	629810	256803	73021.9	62482.1	NaN	11677	515539	NaN	51087.5	20642.7	NaN	NaN	991654	16360.1	145252
P00329	Adh1	Alcohol dehydrogenase 1	ADH1_MOUSE	641386	5726.26	12930.7	NaN	NaN	NaN	483742	NaN	NaN	NaN	NaN	NaN	543706	6396.8	3936.18	NaN	NaN	NaN	514751	8356.23	7673.06	NaN	NaN	4702.8	457590	5042.64	NaN	NaN	91363.4	NaN	469345	10842.6	4355.31	NaN	NaN	NaN
P00397	Mtco1	Cytochrome c oxidase subunit 1	COX1_MOUSE	NaN	NaN	NaN	24233.3	0.310372	NaN	NaN	NaN	NaN	10802.7	27289	NaN	NaN	NaN	13364	25011.1	NaN	30597.2	NaN	12125.5	NaN	27890.4	63469.5	62940.5	NaN	NaN	6008.98	35752.7	NaN	61498.2	NaN	NaN	NaN	27000.1	NaN	52732.2
P00405	Mtco2	Cytochrome c oxidase subunit 2	COX2_MOUSE	801229	462425	119891	16990228	13081105	6.95231e+06	883525	185226	102363	4.84295e+06	2.8691e+06	1.75354e+06	1.69782e+06	1.03061e+06	3.79711e+06	18622448	8994647	4987722	1.4981e+06	3845525	45602.2	12046360	2.72402e+06	10058994	5.55573e+06	455526	1.83248e+06	22637756	5.42487e+06	5.18107e+06	2.75176e+06	143250	112352	15130737	3.55477e+06	7.13272e+06
P00416	mt-Co3	Cytochrome c oxidase subunit 3	COX3_MOUSE	6549.13	3720.47	NaN	83164.5	NaN	3061.46	4776.41	NaN	NaN	29367.8	92179.6	NaN	9776.45	6754.56	18334.1	50861.3	2929.39	2980.65	12650.1	23149.9	NaN	112201	62428.6	25599.2	49580.7	3293.52	1509.08	65886.2	2558.66	4580.81	21804.1	NaN	NaN	143459	1195.44	10155
P00687	Amy1	Alpha-amylase 1	AMY1_MOUSE	119305	65692	20026.8	40950.3	43034.8	11236.1	60161	8599.41	2731.72	1004.04	NaN	15964	86117.2	68687.2	38392.1	15643	13592.8	8135.45	98599.8	NaN	4122.71	NaN	NaN	NaN	144052	33697.8	NaN	13085	9762.45	NaN	78577.8	NaN	4535.71	7671.69	NaN	NaN
P00848	Mtatp6	ATP synthase subunit a	ATP6_MOUSE	NaN	NaN	NaN	58163.8	17886.1	NaN	NaN	NaN	NaN	8239.45	55648.9	NaN	NaN	NaN	9079.96	31847.1	33108.4	10216.7	NaN	34329.7	NaN	35934.5	93080.2	18734.7	NaN	NaN	2714.82	39973.3	28806.3	26046.4	NaN	NaN	NaN	41017.7	NaN	7282.65
P00920	Ca2	Carbonic anhydrase 2	CAH2_MOUSE	3545395	NaN	9511.94	18687.9	NaN	NaN	2.70826e+06	NaN	NaN	NaN	NaN	NaN	4.52813e+06	11157.1	7551.89	35267.6	27451.3	NaN	3390336	NaN	17153.1	4819.55	NaN	NaN	3274229	NaN	23560.5	17975.5	NaN	NaN	3.32444e+06	NaN	18395.9	26658.7	NaN	NaN
P01027	C3	Complement C3	CO3_MOUSE	1529688	133345	18790.9	165012	2874.56	33964.3	1.08311e+06	23577.2	20983.4	10635.6	1.2487e+06	74116.9	1.3e+06	120897	392277	35510	1.4676e+06	2742.95	866970	75749.5	9099.26	NaN	2.28441e+06	577214	1.26279e+06	84327.6	329826	20514.7	2.43857e+06	419246	879939	85220	47913	42585	NaN	NaN
P01029	C4b	Complement C4-B	CO4B_MOUSE	177001	94549.1	NaN	NaN	NaN	NaN	44102.9	1741.03	NaN	NaN	NaN	NaN	165396	NaN	NaN	NaN	NaN	NaN	NaN	NaN	NaN	NaN	NaN	NaN	147389	149370	NaN	NaN	NaN	NaN	NaN	83881.5	NaN	NaN	NaN	NaN
P01654;P01655;P01656;P01657;P01659;P01660;P01664;P01665;P01666;P01667;P01668;P01669;P01670;P01671;P01672;P01673;P03977		Ig kappa chain V-III region PC 2880/PC 1229;Ig kappa chain V-III region PC 7132;Ig kappa chain V-III region MOPC 70;Ig kappa chain V-III region PC 2413;Ig kappa chain V-III region TEPC 124;Ig kappa chain V-III region PC 3741/TEPC 111;Ig kappa chain V-III region CBPC 101;Ig kappa chain V-III region PC 7043;Ig kappa chain V-III region PC 7183;Ig kappa chain V-III region PC 6308;Ig kappa chain V-III…	KV3A1_MOUSE;KV3A2_MOUSE;KV3A3_MOUSE;KV3A5_MOUSE;KV3A7_MOUSE;KV3A8_MOUSE;KV3AC_MOUSE;KV3AD_MOUSE;KV3AE_MOUSE;KV3AF_MOUSE;KV3AG_MOUSE;KV3AH_MOUSE;KV3AI_MOUSE;KV3AJ_MOUSE;KV3AK_MOUSE;KV3AL_MOUSE;KV3A4_MOUSE	38039	27722.4	NaN	NaN	NaN	NaN	18093.2	1948.21	NaN	NaN	NaN	NaN	44164	9632.87	NaN	NaN	NaN	NaN	30628.8	9560.9	NaN	NaN	NaN	NaN	19732.5	10764.4	NaN	NaN	2017.39	NaN	23725.1	4020.59	NaN	NaN	NaN	NaN
P01831	Thy1	Thy-1 membrane glycoprotein	THY1_MOUSE	NaN	NaN	NaN	123115	40957.3	10439.5	22103	6911.33	NaN	71729	6285.43	7155.35	37732.8	NaN	NaN	88690.3	68587.7	12436.2	53608.7	NaN	NaN	38866.4	NaN	11317.6	69745.9	NaN	NaN	100491	31128.6	NaN	30342.2	NaN	NaN	57676.3	NaN	8782.23
P01837	Igkc	Immunoglobulin kappa constant	IGKC_MOUSE	150133	110854	1415.62	NaN	21906.8	NaN	83128.6	9401.56	NaN	NaN	NaN	NaN	112099	46165.4	NaN	NaN	2323.47	NaN	70119.6	17601.4	NaN	NaN	NaN	NaN	70480.2	27569.9	NaN	NaN	NaN	NaN	45128.7	17144.6	NaN	NaN	NaN	NaN
P01867	Igh-3	Ig gamma-2B chain C region	IGG2B_MOUSE	56974.6	68800.4	3881.48	NaN	5692.48	NaN	82322.4	15343.8	NaN	NaN	NaN	NaN	55729.5	76853.4	NaN	NaN	3289.05	31660.5	48061.5	23441.1	NaN	NaN	NaN	NaN	67948.6	54908.9	NaN	NaN	5396.93	7384.93	27112.9	50037.2	NaN	NaN	NaN	NaN
P01869	Ighg1	Ig gamma-1 chain C region, membrane-bound form	IGH1M_MOUSE	431819	227520	7758.15	NaN	29123.2	NaN	269221	40972.4	NaN	NaN	NaN	NaN	373854	208445	5047.33	NaN	24321.5	NaN	257172	95760.6	NaN	NaN	NaN	NaN	291006	158970	3517.28	NaN	16559.2	NaN	257642	106373	NaN	NaN	21546.9	NaN
P01872	Ighm	Immunoglobulin heavy constant mu	IGHM_MOUSE	183276	411826	NaN	NaN	103529	NaN	10271.4	79730.1	3759.61	NaN	NaN	NaN	72198.6	206856	NaN	NaN	9438.54	NaN	111589	196671	NaN	NaN	25744.4	NaN	114915	238738	NaN	NaN	11886.9	NaN	48274.5	111070	NaN	NaN	9691.2	NaN
P01897	H2-L	H-2 class I histocompatibility antigen, L-D alpha chain	HA1L_MOUSE	15883.3	NaN	4680.97	141131	40315.5	NaN	NaN	NaN	NaN	41184.1	NaN	NaN	70107.1	NaN	9081.34	103469	29639.8	NaN	NaN	NaN	NaN	36529.7	NaN	NaN	NaN	NaN	8620.35	83961.2	17412	NaN	10259.9	NaN	NaN	105531	7914.19	13503.3
P01898	H2-Q10	H-2 class I histocompatibility antigen, Q10 alpha chain	HA10_MOUSE	112834	NaN	3300.89	4048.75	NaN	NaN	91882.8	NaN	NaN	NaN	NaN	NaN	59912.9	NaN	4503.88	4559.14	NaN	NaN	65819.6	NaN	2006.47	NaN	18403.5	NaN	177840	NaN	NaN	NaN	NaN	NaN	126876	NaN	5149.5	NaN	NaN	NaN
P01901	H2-K1	H-2 class I histocompatibility antigen, K-B alpha chain	HA1B_MOUSE	NaN	NaN	NaN	29454.9	17442.4	NaN	NaN	NaN	NaN	20762.7	NaN	NaN	NaN	NaN	NaN	17003.6	8011.92	NaN	NaN	NaN	NaN	14821.4	NaN	NaN	NaN	NaN	NaN	22589.7	NaN	NaN	NaN	NaN	NaN	15651.5	NaN	NaN
P01942	Hba	Hemoglobin subunit alpha	HBA_MOUSE	62644040	1.78421e+06	2702269	1385935	1.32265e+06	815283	31139210	1072617	902513	410009	267457	397132	95048112	1.6508e+06	1.61389e+06	2.15113e+06	912251	561857	53121032	675668	861715	1.00982e+06	305129	239768	64093476	1589394	9219376	1404381	823747	2.07437e+06	52465756	1225653	1.53884e+06	1.3247e+06	418656	513667
P02089	Hbb-b2	Hemoglobin subunit beta-2	HBB2_MOUSE	873265	32387.9	NaN	12680.6	NaN	NaN	727696	NaN	NaN	4705.12	NaN	NaN	877848	NaN	4942.33	29148.9	NaN	NaN	768624	23604.3	NaN	34069.1	NaN	NaN	983381	40073.8	57054.9	19183	NaN	NaN	724569	NaN	NaN	19996.1	NaN	NaN
P02463	Col4a1	Collagen alpha-1(IV) chain	CO4A1_MOUSE	39100.1	51988.9	7757.29	NaN	NaN	330681	28128.1	NaN	6632.81	13115.8	73169.7	363143	53132.7	29983.4	107139	NaN	14884.1	210267	46958.9	114934	NaN	NaN	66592.7	311641	180885	57513.2	93984.2	17514.3	20448.7	583040	73208.3	22961.6	7171.91	NaN	NaN	551571
P02468	Lamc1	Laminin subunit gamma-1	LAMC1_MOUSE	229560	466100	65201.6	80458.6	739938	1.66075e+06	69723.8	97023.3	99036.5	43892.1	135392	1.14708e+06	129845	325511	324046	24251.3	305973	1.52272e+06	117008	327298	24977.3	10581.9	128604	1.16403e+06	558073	367343	187885	86586.5	569210	2127489	305564	137636	31738.4	16849.2	243019	1.31273e+06
P02469	Lamb1	Laminin subunit beta-1	LAMB1_MOUSE	104510	294400	42875.6	75071	614851	1.41479e+06	41032.8	55220.3	82794.5	16599.6	89148.9	933962	46725.7	204728	184505	NaN	354920	1.0573e+06	72076.6	188714	16211.3	NaN	232982	695933	229305	199376	90597	40046.3	399730	1.16938e+06	118535	105674	20167.6	NaN	159703	1.2297e+06
P03888	Mtnd1	NADH-ubiquinone oxidoreductase chain 1	NU1M_MOUSE	246272	163129	25067.9	4762177	7726.71	396512	194714	23631.8	12258	1.17208e+06	2.76482e+06	392051	368313	222292	406443	3.11413e+06	153481	541988	353162	649354	NaN	3.77443e+06	2.54954e+06	524351	985179	105450	239635	6.37075e+06	120596	751668	612002	45186.3	13643.9	4723356	76659.7	1.27562e+06
P03893	Mtnd2	NADH-ubiquinone oxidoreductase chain 2	NU2M_MOUSE	NaN	NaN	NaN	88956.6	NaN	NaN	NaN	NaN	NaN	23995.1	158087	NaN	NaN	NaN	NaN	105822	NaN	NaN	NaN	24219.2	NaN	116727	162511	855.952	107061	NaN	NaN	202425	NaN	NaN	6751.89	NaN	NaN	185255	NaN	NaN
P03911	Mtnd4	NADH-ubiquinone oxidoreductase chain 4	NU4M_MOUSE	53094.3	36787.5	NaN	1.6605e+06	NaN	91049.1	33973.5	NaN	NaN	369172	1.26086e+06	42197.8	92273.1	76207.4	76077.2	1.04867e+06	13553.2	120202	95512.8	195278	NaN	1370359	1.29501e+06	199310	373225	28573.3	42357.9	1.9932e+06	55888.2	288396	216427	15157.1	NaN	1671356	17557.9	264544
P03921	Mtnd5	NADH-ubiquinone oxidoreductase chain 5	NU5M_MOUSE	86525	62120.8	6311.23	1.57449e+06	16103	72128.1	109449	15504.1	5828.13	538943	930587	60098.5	203730	82793.1	238698	1.40533e+06	NaN	99045.3	369338	281456	2198.33	1.91411e+06	1.03167e+06	456366	609615	71723.9	113203	2.30931e+06	33792.4	308794	543996	17904.6	6309.22	2274617	23088.7	713619
P03930	Mtatp8	ATP synthase protein 8	ATP8_MOUSE	NaN	NaN	26165.5	85584.1	NaN	NaN	24828	12966.6	19177.7	64703.6	NaN	NaN	NaN	NaN	183976	255768	NaN	NaN	57419.1	106448	25366.5	304188	NaN	NaN	NaN	NaN	126080	284750	NaN	NaN	NaN	NaN	31720	231031	NaN	NaN
P03953	Cfd	Complement factor D	CFAD_MOUSE	286215	91145.1	6113.73	13936.9	NaN	6839.09	286681	2399.28	8590.97	NaN	NaN	NaN	428745	81877	7315.34	14137.4	NaN	NaN	246324	NaN	3159.42	3601.55	NaN	NaN	178559	58893.1	NaN	7457.53	2379.13	NaN	239757	NaN	3476.86	11306.2	2756.44	NaN
P04104	Krt1	Keratin, type II cytoskeletal 1	K2C1_MOUSE	NaN	NaN	NaN	NaN	NaN	NaN	NaN	NaN	6786.77	NaN	NaN	NaN	NaN	NaN	NaN	NaN	NaN	537673	NaN	NaN	NaN	NaN	NaN	NaN	NaN	NaN	NaN	NaN	NaN	NaN	NaN	NaN	NaN	NaN	NaN	NaN
P04117	Fabp4	Fatty acid-binding protein, adipocyte	FABP4_MOUSE	1.95757e+06	44602.4	60625.3	35264.7	NaN	NaN	1.74487e+06	20686.7	8526.77	7347.04	NaN	NaN	1.6493e+06	55248	34128.4	32333.9	NaN	NaN	1.5177e+06	30702.6	53941.2	35331.7	NaN	NaN	897387	37055.4	48018.7	42894.4	NaN	NaN	1.13276e+06	68777.1	72840.6	30029.8	NaN	NaN
P04247	Mb	Myoglobin	MYG_MOUSE	20116100	149910	257226	524133	215181	165682	16001415	115704	104288	185571	23546.1	123829	26339376	243966	253119	752470	90426.5	1.52185e+06	22290174	231131	124142	470767	73448.7	52206.9	24884384	556835	259899	442950	146589	215741	21380768	482493	166002	334173	135668	54287.3
P04370	Mbp	Myelin basic protein	MBP_MOUSE	NaN	NaN	2007.08	19909.3	76678.2	142636	30500.9	14148.9	3079.92	9566.02	NaN	225697	49928.9	61855.7	107664	NaN	36778.7	194103	82736.7	61292	2532.81	NaN	NaN	28049.7	61718.4	114023	26904.7	31456.7	38292.1	435380	89081	NaN	3092.21	NaN	18188.7	330272
P04919	Slc4a1	Band 3 anion transport protein	B3AT_MOUSE	56778.3	5792.95	20286.5	473942	71803.5	61182.4	72474.9	8437.08	4968.34	219893	203468	131293	197028	42216	41451.9	411226	88990.9	35939.2	453076	54214.3	7915.72	461723	105325	34985.6	1.00175e+06	33114	20475.6	399532	47868.4	36279.9	741186	16778.1	15239.4	628532	39022.9	47188
P05063	Aldoc	Fructose-bisphosphate aldolase C	ALDOC_MOUSE	3251877	8912948	371761	298443	7.69758e+06	354718	8568888	2108656	106751	99681.9	2148346	111358	8777130	7740900	503059	191514	5.71802e+06	94073.8	5507117	7.69381e+06	152137	130087	3.77994e+06	82534.4	4.3522e+06	7272394	293848	216868	3930893	173722	4.86078e+06	6410883	205294	199361	4544194	267269
P05064	Aldoa	Fructose-bisphosphate aldolase A	ALDOA_MOUSE	60111632	70758216	2.35801e+06	741072	22519892	595958	69150816	28608492	703490	315839	3.03483e+06	339864	71245088	66424768	1.33868e+06	523389	18687914	473429	59198888	34325968	1079258	400462	9571052	168239	65747976	95533240	1.83683e+06	697533	14655818	455767	61200672	46222984	1.60099e+06	560007	24875772	938512
P05132	Prkaca	cAMP-dependent protein kinase catalytic subunit alpha	KAPCA_MOUSE	363744	79650.2	NaN	30349.3	30484.3	16566.5	131108	3701.19	13381.6	8520.75	17307.5	56393	230597	128033	40290.5	32349.9	33470.6	69856.7	266958	80260.8	26142.9	33380.7	57004	68952.2	433150	130181	40890.7	50764.8	60016.7	55270.5	317439	62700.1	30306.4	52461.7	51203	132185
P05201	Got1	Aspartate aminotransferase, cytoplasmic	AATC_MOUSE	49289896	1.01769e+06	420501	1.68865e+06	356043	114547	27574780	172276	101383	527848	21982	47367.3	38024768	839212	448437	2.07157e+06	215325	15641.4	32520816	440929	218621	1.39852e+06	51641.4	2329.55	32906240	489521	392518	1.91024e+06	130433	80734.3	34556596	794898	294247	1.71475e+06	271620	19591.2
P05202	Got2	Aspartate aminotransferase, mitochondrial	AATM_MOUSE	60136272	7.40672e+06	9943477	28521640	9553332	581398	23447900	969796	2.54216e+06	8.11337e+06	949567	156548	48355032	5619549	10931109	31373258	7083684	179201	41921536	6211418	9220362	29614886	4.07404e+06	50167.6	31628906	4667890	5825222	25955410	4408373	489996	40660628	6349372	8960423	35986232	11363683	331965
P05213	Tuba1b	Tubulin alpha-1B chain	TBA1B_MOUSE	2.16822e+06	2532951	211860	73622.2	384802	526292	1.3465e+06	458833	123024	62210.4	165146	595150	2.04334e+06	2.58519e+06	218616	80442.9	293035	678181	1.81911e+06	966761	155957	68948.4	151065	272674	2.90599e+06	2.3007e+06	140978	65294.8	208706	255968	1.85386e+06	1.55579e+06	226785	94359.4	251846	628210
P05977	Myl1	Myosin light chain 1/3, skeletal muscle isoform	MYL1_MOUSE	14184765	18118482	10569061	65149648	259205376	597401088	11807525	6311039	30485158	33478928	73414672	267814560	28797028	12364667	99188520	7164318	174193280	517042720	25927986	55952696	9531295	2.28111e+06	52225160	419490816	180603200	13590228	72656496	25707680	112553152	527334080	71781848	4.4788e+06	9921592	2.38732e+06	147156976	514833024
P06151	Ldha	L-lactate dehydrogenase A chain	LDHA_MOUSE	378590208	33190508	6084458	8567596	8261256	1.6093e+06	326552256	2.23552e+06	1.24774e+06	3977035	1.12112e+06	730507	381595584	24792696	3.13355e+06	11004863	5.34197e+06	382690	281933568	11167086	1.59647e+06	7.03986e+06	2610584	226677	330810592	9733694	3.31469e+06	11121090	3.3465e+06	1139741	331388160	23205910	3.21996e+06	8906639	7.32716e+06	810484
P06684	C5	Complement C5	CO5_MOUSE	NaN	26003.8	NaN	NaN	NaN	NaN	NaN	1964.66	NaN	NaN	NaN	NaN	NaN	25891.3	NaN	NaN	NaN	NaN	NaN	0.281573	NaN	NaN	NaN	NaN	1482.2	9313.11	NaN	NaN	NaN	NaN	NaN	7175.49	NaN	NaN	NaN	NaN
P06728	Apoa4	Apolipoprotein A-IV	APOA4_MOUSE	1.05248e+06	24792.3	310912	82810	NaN	NaN	779564	26662.9	189960	40402	13361.9	NaN	1.15564e+06	71874.7	389306	81564.7	41795.2	20770.6	1.047e+06	30751.9	161997	11890.2	NaN	NaN	929780	56243.5	189660	28231.2	NaN	NaN	1.27927e+06	38225.9	224154	38900.2	2463.54	NaN
P06745	Gpi	Glucose-6-phosphate isomerase	G6PI_MOUSE	26007840	936589	277155	856019	273701	76680.5	20865928	120277	65767.2	290129	44532.5	67831.6	23422614	714730	263897	974942	171821	48498.1	14128178	277603	73656.4	454618	64946.8	40240.4	17467044	281976	250338	705714	84120.4	81631.2	14211126	569930	152043	681477	210526	14702.4
P06795;P21447	Abcb1b;Abcb1a	Multidrug resistance protein 1B;Multidrug resistance protein 1A	MDR1B_MOUSE;MDR1A_MOUSE	NaN	NaN	NaN	74349.4	744.66	NaN	NaN	NaN	NaN	37541.5	22272.5	NaN	NaN	NaN	NaN	41124.1	701.49	NaN	NaN	2021.29	NaN	58593.7	NaN	NaN	70087	NaN	NaN	119394	NaN	NaN	69060.7	NaN	NaN	84284.8	7342.08	NaN
P06797	Ctsl	Cathepsin L1	CATL1_MOUSE	227626	54826	11051.8	16323.1	NaN	NaN	174825	6265.46	NaN	3807.06	NaN	NaN	135189	20365.8	9212.08	9945.09	14929.9	NaN	111948	28988.7	NaN	10292.1	NaN	NaN	149630	41623.3	12232.5	6877.51	14314.2	NaN	120306	41919.5	1986	8774.16	NaN	NaN
P06801	Me1	NADP-dependent malic enzyme	MAOX_MOUSE	1.1477e+06	1356324	75642.7	117020	160077	16051.1	1627775	179455	21917.6	NaN	76820.5	NaN	1.12289e+06	1.42302e+06	37687.5	49978	239662	NaN	852836	771872	30429.3	31384.2	42791.8	NaN	1.06172e+06	1480528	22278.1	136321	60856.6	NaN	923172	888772	40031.4	15435.6	304778	NaN
P06909	Cfh	Complement factor H	CFAH_MOUSE	56237.9	660697	NaN	NaN	NaN	NaN	21643.2	161926	NaN	NaN	16060.9	NaN	69173.1	701327	9988.87	NaN	NaN	NaN	104450	320429	6307.73	NaN	NaN	NaN	127641	521112	NaN	NaN	NaN	NaN	142775	303077	4272.46	NaN	NaN	NaN
P07309	Ttr	Transthyretin	TTHY_MOUSE	1.77492e+06	NaN	11915.8	19595.1	NaN	NaN	1.59864e+06	NaN	NaN	NaN	NaN	NaN	2.55406e+06	NaN	NaN	21017.6	NaN	NaN	1.33388e+06	NaN	NaN	23027.6	NaN	NaN	1.65659e+06	2992.67	5041.57	15839	NaN	NaN	1.49482e+06	3291.13	NaN	21964.1	NaN	NaN
P07310	Ckm	Creatine kinase M-type	KCRM_MOUSE	1279907072	140267232	89227576	88667432	279342560	40143272	1156390144	44738236	31656800	44648752	69652328	11721542	1259470080	136811328	71787080	107922272	191088672	29104910	1081353984	72654448	39121924	47147532	144955712	27920208	1118971136	129332112	63178696	91214296	186869872	44501216	1136842496	110001104	51892732	79227176	211280768	59248904
P07356	Anxa2	Annexin A2	ANXA2_MOUSE	4.01113e+06	838357	139452	79169.2	299588	226148	1.51648e+06	285738	117735	66249.3	124492	214641	3145142	848134	206642	50499.7	230707	175682	2.08489e+06	261548	70430	25821.2	109243	119493	4473799	1.72094e+06	215302	104462	544253	144591	2.26293e+06	451634	83890.9	62766.7	138381	125938
P07724	Alb	Serum albumin	ALBU_MOUSE	65737396	1526052	745785	2.53807e+06	968782	358193	54133720	258056	265702	745125	166923	319639	59008444	795686	750805	2577973	278041	197229	33903808	301516	388466	1.39602e+06	139632	52952.6	40780692	436414	456362	1.15495e+06	195913	198452	42298188	398612	535054	1.74537e+06	231584	97366.8
P07742	Rrm1	Ribonucleoside-diphosphate reductase large subunit	RIR1_MOUSE	31022.2	20097.3	1159.84	NaN	NaN	NaN	16419.4	NaN	NaN	NaN	NaN	NaN	21323.1	17214.6	NaN	NaN	NaN	NaN	19988.5	NaN	946.91	NaN	NaN	NaN	19729.6	12767.8	NaN	NaN	NaN	NaN	12690	8238.14	3275.12	NaN	NaN	NaN
P07758;Q00896	Serpina1a;Serpina1c	Alpha-1-antitrypsin 1-1;Alpha-1-antitrypsin 1-3	A1AT1_MOUSE;A1AT3_MOUSE	12316564	164271	210416	461798	370959	441390	11243018	74557.1	81555.7	107254	47057.1	371613	13153766	295106	197536	527254	172622	132930	6.92153e+06	78110.6	87911.8	229993	NaN	52128.4	10622730	183730	141345	222490	128987	435429	9068004	143020	124657	290209	106533	441376
P07759	Serpina3k	Serine protease inhibitor A3K	SPA3K_MOUSE	1.72156e+06	86963.7	45845.5	95999.5	97461.5	7704.22	1346942	10349.8	3452.81	3106.91	NaN	22961.2	1.8493e+06	29920.2	30780.2	97630.2	3970.26	3736.15	1.11959e+06	19155.3	14194.1	70714.1	NaN	NaN	1.49571e+06	68886.5	17874.5	56184.8	1113.43	NaN	1.22229e+06	24616.4	30370.9	48974.6	NaN	NaN
P07901	Hsp90aa1	Heat shock protein HSP 90-alpha	HS90A_MOUSE	1.05721e+06	563163	73114.3	75035.2	257976	64434.4	333245	113279	24920.3	2493.55	53850.8	57415.1	586643	436330	100640	38586.9	116049	113795	651145	296478	55381.8	47413.6	167202	17199.1	910554	569545	50143.4	52026.4	138664	NaN	668210	366402	69692.6	65590.6	220248	93003.5
P07934	Phkg1	Phosphorylase b kinase gamma catalytic chain, skeletal muscle/heart isoform	PHKG1_MOUSE	1460614	719098	176549	507332	1.12323e+06	392124	621794	99254.4	93155.7	145107	284316	297144	929963	557968	215732	400630	723228	508386	857410	414121	80236.1	329704	584643	509676	1.68221e+06	771918	180450	407337	718633	82571.1	1122913	374020	149632	493973	1.06927e+06	426430
P08003	Pdia4	Protein disulfide-isomerase A4	PDIA4_MOUSE	159350	39726.1	35882.8	74813.8	52231.1	NaN	99370.7	13546.3	6873.1	16149.2	4678.47	NaN	103970	22338.7	20040.4	61312.7	20260.9	NaN	80025.3	18712.3	8022.63	58979.2	5762.02	NaN	139478	21116.2	34040.2	54591.6	26314.9	NaN	97261.6	27168.1	21364.4	77858.2	46878.2	NaN
P08030	Aprt	Adenine phosphoribosyltransferase	APT_MOUSE	420663	NaN	6512.34	NaN	NaN	NaN	459498	NaN	NaN	NaN	NaN	NaN	545562	NaN	10534.2	1903472	NaN	NaN	318961	NaN	7983.5	NaN	NaN	NaN	317267	NaN	NaN	NaN	NaN	NaN	309803	NaN	8882.82	NaN	NaN	NaN
P08032	Spta1	Spectrin alpha chain, erythrocytic 1	SPTA1_MOUSE	NaN	NaN	10408.5	NaN	212814	222622	NaN	5809.27	NaN	NaN	42310.9	101322	34522.4	47755.9	28068.3	NaN	111071	113137	58779.9	0.355814	NaN	NaN	NaN	67062.8	163285	NaN	NaN	NaN	97751.6	117975	104320	2578.94	3008.82	NaN	76550.4	134577
P08113	Hsp90b1	Endoplasmin	ENPL_MOUSE	1.31057e+06	1189624	285623	1.56072e+06	2.23571e+06	125876	746304	691176	158191	522067	655784	169356	787470	815810	440738	1.55739e+06	1.26432e+06	165081	916960	275877	223900	1.01069e+06	590343	102322	1.41939e+06	600673	411069	1.65899e+06	1259396	66793.4	1.05249e+06	255958	280124	1.68987e+06	1.29985e+06	194523
P08121	Col3a1	Collagen alpha-1(III) chain	CO3A1_MOUSE	NaN	8972.33	NaN	NaN	NaN	NaN	NaN	2216.45	NaN	NaN	NaN	NaN	NaN	3923.28	NaN	NaN	NaN	NaN	NaN	NaN	NaN	NaN	NaN	NaN	NaN	4205.94	NaN	NaN	NaN	NaN	NaN	NaN	NaN	NaN	NaN	NaN
P08122	Col4a2	Collagen alpha-2(IV) chain	CO4A2_MOUSE	27881.9	93059.9	20804.9	154981	274370	1.64049e+06	NaN	15236.9	65870.1	51824.4	107444	1.45196e+06	41463.1	46357.2	524966	NaN	141358	1.56103e+06	74039.5	408445	NaN	NaN	214368	1483460	518369	53993.2	355004	100106	160847	2259494	309030	17824.7	2881	NaN	23522.3	1.50355e+06
P08207	S100a10	Protein S100-A10	S10AA_MOUSE	1272903	170259	264240	5283.37	141467	53647.8	792590	166251	94132.8	NaN	NaN	31984.8	1.59759e+06	148757	126546	8455.57	70555.8	7183.15	831306	NaN	61560.3	NaN	NaN	NaN	1534481	413824	85994	6576.91	141484	9867.11	671872	41809.1	24758.5	NaN	NaN	NaN
P08226	Apoe	Apolipoprotein E	APOE_MOUSE	5589.87	NaN	127413	109625	45549.8	3191.43	41913.9	NaN	51395.4	41243.8	NaN	NaN	91497.5	NaN	169863	100133	55683.6	NaN	190168	NaN	88588.1	43954.8	NaN	NaN	370456	40041	191043	83966.6	32459.3	12516.1	308264	NaN	103495	49481.3	NaN	NaN
P08228	Sod1	Superoxide dismutase [Cu-Zn]	SODC_MOUSE	3.38385e+06	NaN	91537.9	192522	3474.85	NaN	4.27967e+06	22318.3	34150.5	55149.5	NaN	NaN	6254497	13076.4	116494	254008	676.88	NaN	3060536	NaN	53815.1	97490.8	NaN	NaN	4.30505e+06	36855.9	100749	173705	NaN	NaN	4.23555e+06	29293.4	75417.4	180776	NaN	NaN
P08249	Mdh2	Malate dehydrogenase, mitochondrial	MDHM_MOUSE	82712584	56012796	12430244	21655166	70639064	1.7233e+06	41798884	8464285	4.05854e+06	10168464	5.47395e+06	1.02125e+06	80440672	61083376	15791024	23864934	69382616	743660	50090528	46199836	11505767	30587290	62890784	439489	77010496	47764692	8440641	21005532	55538524	1.24237e+06	59769244	53528852	12232260	37659776	91025816	1.08125e+06
P08551	Nefl	Neurofilament light polypeptide	NFL_MOUSE	NaN	NaN	NaN	NaN	22401.6	154643	3900.29	2643.71	2396.79	3031.27	216593	244020	10497.4	86027.6	312651	NaN	31694.9	196856	38664.3	6310.1	4989.76	NaN	NaN	109207	80906.9	100936	5807.9	7168.22	27473	409139	88242.8	4142.63	6072.84	NaN	5753.74	272567
P08553	Nefm	Neurofilament medium polypeptide	NFM_MOUSE	NaN	NaN	NaN	NaN	NaN	12373.5	NaN	NaN	NaN	NaN	NaN	20424.3	NaN	NaN	35029.6	NaN	NaN	14688.2	NaN	NaN	NaN	NaN	NaN	8566.96	NaN	NaN	NaN	NaN	4124.9	NaN	21631.3	NaN	NaN	NaN	NaN	13299.4
P08556	Nras	GTPase NRas	RASN_MOUSE	304002	140268	243556	1.01477e+06	276048	NaN	248012	45550.6	73560.2	292914	NaN	NaN	329308	135479	278084	858765	267747	11182.1	325267	189729	168806	594995	NaN	NaN	354397	150242	273810	975663	236550	26741.8	453109	108212	245859	731906	202003	82769
P08752	Gnai2	Guanine nucleotide-binding protein G(i) subunit alpha-2	GNAI2_MOUSE	NaN	NaN	13857.7	337911	57206.1	NaN	79709.4	NaN	3639.09	168760	2850.69	4425.98	121794	49925.5	16081.4	245320	74271.2	NaN	140179	59119.3	NaN	226546	NaN	NaN	150095	38216.5	45939.2	391164	67840.9	NaN	176279	25873.8	4603.56	347866	46622.5	NaN
P09055	Itgb1	Integrin beta-1	ITB1_MOUSE	NaN	NaN	1846.13	616017	906433	306926	NaN	3104.96	20902.9	317226	236777	198265	NaN	NaN	22065.8	504316	549316	130308	15064.4	14592.5	2887.21	278989	112218	112777	111472	NaN	11036.1	492369	528672	172029	43291.1	5156.04	3345.98	369373	290436	293511
P09103	P4hb	Protein disulfide-isomerase	PDIA1_MOUSE	3945989	1.1354e+06	1.02998e+06	2.81382e+06	1.36701e+06	109443	2.74457e+06	318373	406050	1692719	425600	95868.6	2.97101e+06	858986	1.08975e+06	3.48774e+06	805144	108315	1.97717e+06	790527	592986	4.10992e+06	532771	52867.6	3416175	771110	1.08225e+06	3630564	428764	58994.7	2.18329e+06	630537	768175	4.74245e+06	1.44121e+06	90497.1
P09242	Alpl	Alkaline phosphatase, tissue-nonspecific isozyme	PPBT_MOUSE	NaN	NaN	NaN	35974.3	37740.6	17452.3	83608.9	NaN	NaN	6588.2	NaN	7803.02	NaN	NaN	NaN	23827.2	32707	56545.6	14238.9	NaN	NaN	14109.4	NaN	36068.2	38207.8	NaN	NaN	40320.9	33906.7	62533.3	37137.9	NaN	NaN	29765.6	19636.6	25833.8
P09405	Ncl	Nucleolin	NUCL_MOUSE	674404	1.76648e+06	112629	126924	844335	387442	644405	773129	47370.7	52781.2	578350	415083	726794	1.75353e+06	167303	57327.8	466698	366585	797036	456219	58721.2	81407.5	1.47964e+06	424742	1.06828e+06	1351207	106424	75068.4	550279	376274	1.01972e+06	545790	79062	122923	433651	432116
P09411	Pgk1	Phosphoglycerate kinase 1	PGK1_MOUSE	12949712	492615	303362	680809	103921	157435	16618977	85324.8	69031.1	301153	103393	57070.5	15062731	546608	254288	1.1656e+06	67249.9	311948	11017011	337179	127467	724717	NaN	NaN	10825811	300264	400104	921132	36954.6	158901	13837138	507239	174038	1.12859e+06	141390	11812.7
P09470	Ace	Angiotensin-converting enzyme	ACE_MOUSE	11448.5	5257.53	NaN	32379.3	19522.7	NaN	15737.2	NaN	NaN	19176.6	NaN	NaN	9765.78	NaN	NaN	21924.6	13334.4	NaN	17176.6	3281.73	NaN	10576	NaN	NaN	14801.1	5595.66	NaN	21279.2	6516.84	NaN	18184.6	NaN	NaN	14162.1	5937.29	NaN
P09528	Fth1	Ferritin heavy chain	FRIH_MOUSE	3.79353e+06	578681	231159	299503	538911	125698	1.87242e+06	136889	78796.6	66318.6	51985.9	39875	2.90612e+06	379372	119068	216875	128001	80551.4	2.17768e+06	262670	150514	182824	160771	75215.8	2.82427e+06	283776	89575.3	154020	77150.7	26913.6	1.90438e+06	291026	158005	206286	227126	125997
P09541	Myl4	Myosin light chain 4	MYL4_MOUSE	NaN	10089.5	9181.15	9174.12	642494	1.41392e+06	167517	NaN	8601.11	46322.7	124543	516596	74964.2	87037.7	198983	NaN	238981	1.22307e+06	157073	134929	21855.4	NaN	141623	1312374	234139	5428.05	96959.1	NaN	172124	1.20632e+06	65915.3	NaN	8258.63	NaN	128249	787774
P09542	Myl3	Myosin light chain 3	MYL3_MOUSE	11810933	15067333	9091245	30336956	195007968	340204960	6.82979e+06	5978809	16455220	16147685	30507492	185137040	24335814	12496946	66194148	5430520	110471856	400983488	26104954	32039944	6.53635e+06	1.90408e+06	32544092	376122112	85068240	13099769	43958876	20232048	77986472	408421856	27456274	4.91297e+06	9952736	1.63061e+06	79966440	413521152
P09671	Sod2	Superoxide dismutase [Mn], mitochondrial	SODM_MOUSE	2.53452e+06	180544	595168	1.32779e+06	408828	NaN	1.08315e+06	66072.3	122638	314743	NaN	NaN	2641889	178229	388084	1.23343e+06	256002	NaN	1.36764e+06	180757	180070	1.34702e+06	96673.1	65423.8	2.2808e+06	156718	279022	1.24342e+06	174306	NaN	1.61402e+06	142314	253751	1.85568e+06	471143	NaN
P09813	Apoa2	Apolipoprotein A-II	APOA2_MOUSE	34109.2	NaN	79253.6	NaN	NaN	NaN	35429.3	NaN	24372.2	NaN	NaN	NaN	110971	NaN	64196	8022.5	NaN	NaN	92958.9	NaN	43804.4	NaN	NaN	NaN	79626.5	NaN	67958.8	NaN	NaN	NaN	123303	NaN	54411.2	NaN	NaN	NaN
P09925	Surf1	Surfeit locus protein 1	SURF1_MOUSE	NaN	NaN	NaN	57878.7	NaN	16433.1	NaN	NaN	NaN	19509.2	10410.6	NaN	NaN	NaN	NaN	37828	10487.9	NaN	NaN	NaN	NaN	42787.4	NaN	NaN	13821.6	NaN	NaN	44951.9	NaN	15855.1	NaN	NaN	NaN	54196.4	4849.57	22657.8
P0C0A3	Chmp6	Charged multivesicular body protein 6	CHMP6_MOUSE	NaN	NaN	9630.54	25983.3	7243.95	NaN	NaN	NaN	4478.02	6946.98	NaN	NaN	NaN	NaN	9770.52	30113.2	1808.02	NaN	NaN	NaN	4494.49	14385.5	NaN	NaN	NaN	NaN	12051.4	29749.2	NaN	NaN	NaN	NaN	6781.99	20895.8	NaN	9924.67
P0C0S6;Q3THW5	H2afz;H2afv	Histone H2A.Z;Histone H2A.V	H2AZ_MOUSE;H2AV_MOUSE	NaN	NaN	NaN	NaN	584999	612242	NaN	NaN	2860.23	NaN	83044.5	542245	81598.6	NaN	7140.1	NaN	382287	576888	103647	NaN	NaN	NaN	53365.8	437918	290432	NaN	40219	NaN	280018	573114	114776	NaN	NaN	NaN	155110	525210
P0C5K1	Sbk2	Serine/threonine-protein kinase SBK2	SBK2_MOUSE	1.68636e+06	367957	244061	1.56317e+06	781867	256293	533150	52274.5	60044.5	406230	10908.8	NaN	1.08433e+06	314410	281388	962513	359058	52240.3	1.11479e+06	413484	115555	1.13366e+06	79522.9	59972.5	1.60465e+06	435400	205714	1261878	293568	165468	610727	157856	132509	1.27875e+06	169308	81427.8
P0DJE0	Pet100	Protein PET100 homolog, mitochondrial	PT100_MOUSE	NaN	NaN	NaN	16305.8	NaN	NaN	NaN	NaN	NaN	NaN	NaN	NaN	NaN	NaN	NaN	8667.92	NaN	NaN	NaN	7345.32	NaN	6744.52	NaN	NaN	NaN	NaN	NaN	15460.4	NaN	NaN	NaN	NaN	NaN	8982.84	NaN	NaN
P0DN34	Ndufb1	NADH dehydrogenase [ubiquinone] 1 beta subcomplex subunit 1	NDUB1_MOUSE	21743.4	5304.99	6205.72	667316	95072	255442	24020.6	1426.98	8663.69	147225	24393	42529.3	72485.9	9929.72	85692.1	681110	152553	136696	53669	56942.8	NaN	452743	31698.8	232747	185284	NaN	58907.9	638647	59658.6	430423	80254.2	NaN	3548.66	549688	41176.9	937567
P0DOV2	Ifi204	Interferon-activable protein 204	IFI4_MOUSE	NaN	93421.3	NaN	NaN	NaN	NaN	NaN	28500.6	NaN	NaN	NaN	NaN	NaN	67459.8	NaN	NaN	NaN	NaN	NaN	24958.2	NaN	NaN	NaN	NaN	NaN	63842.5	NaN	5524.54	NaN	NaN	NaN	50332.8	NaN	NaN	NaN	NaN
P0DP26;P0DP27;P0DP28	Calm1;Calm2;Calm3	Calmodulin-1;Calmodulin-2;Calmodulin-3	CALM1_MOUSE;CALM2_MOUSE;CALM3_MOUSE	3731448	4262362	307008	331131	3.67041e+06	537612	2.66345e+06	1.34098e+06	168500	210756	402060	165762	2.80521e+06	3.53365e+06	348207	296150	911703	724846	2.26838e+06	1.82151e+06	210849	237869	764508	330805	3052761	3.59709e+06	242334	322293	1.76751e+06	399615	2.36916e+06	3.27997e+06	304349	206895	1.92576e+06	311318
P10107	Anxa1	Annexin A1	ANXA1_MOUSE	392233	37986.8	19406.7	53178.1	42847	5808.36	317460	11343.1	20472.6	31605.6	491241	60715	322804	62972.5	59470.8	15228.5	NaN	9056.86	295205	36094.3	10944.8	30966.2	1388.59	5149.75	324042	44971.2	32826.4	5821.27	44246.5	4809.45	341842	19712.3	15994.7	13439.4	34212.5	NaN
P10126	Eef1a1	Elongation factor 1-alpha 1	EF1A1_MOUSE	727123	869079	71014.1	37826.4	301545	64572.6	472002	257439	84917.4	56646.7	274385	111767	664207	597656	100793	NaN	247679	76671	622841	256739	55706.4	NaN	421235	31167.3	812804	639516	88946.5	14432.4	309341	94968	739761	395837	85132.8	NaN	282724	24953.6
P10493	Nid1	Nidogen-1	NID1_MOUSE	311129	548498	42079.7	47900.6	494980	1.60505e+06	125056	110070	26654.9	22815.2	89110.3	1.51711e+06	188693	319705	207021	NaN	425963	1267131	106446	229877	14234.7	NaN	65438.7	721981	281901	326091	134234	25134.5	309012	1.79262e+06	185525	150295	22939.3	4235.7	92755.4	2.1395e+06
P10518	Alad	Delta-aminolevulinic acid dehydratase	HEM2_MOUSE	671888	152949	40797.4	NaN	33551.9	NaN	343257	11420.9	NaN	NaN	NaN	NaN	477545	104626	4622.23	NaN	NaN	NaN	350894	60025.7	4211.8	NaN	12875.4	NaN	469982	47250.8	NaN	NaN	NaN	NaN	362233	83613	NaN	NaN	46286.7	NaN
P10605	Ctsb	Cathepsin B	CATB_MOUSE	352302	113227	92353.5	365791	99901	NaN	176493	16710.8	28332.1	112362	2013.16	NaN	252284	83355.8	176448	428802	121086	NaN	283705	146860	53001.4	335004	110633	NaN	470798	113633	161185	375737	116856	NaN	283236	66927.9	88430.3	384484	160007	NaN
P10630	Eif4a2	Eukaryotic initiation factor 4A-II	IF4A2_MOUSE	1.35217e+06	695965	117583	38201.3	757285	74774.2	501668	59229.2	48065.9	12792.1	101501	100711	876572	445744	136888	18899.1	499625	150713	825929	324505	52628.8	25272.6	414864	NaN	1.11624e+06	598505	92067	29887.6	452358	48555.5	1.16963e+06	313196	113328	28289.8	423776	139857
P10637	Mapt	Microtubule-associated protein tau	TAU_MOUSE	73741.6	423888	47962.4	4166.55	245944	10433.3	46698.2	66526.5	23558	NaN	40890.5	NaN	42074.9	342944	51405.2	NaN	198329	37918.7	34373.8	249918	18593.8	NaN	113427	39439.3	92677.2	446851	29845.1	NaN	138916	NaN	81913.7	264215	22062.3	4312.04	149459	NaN
P10639	Txn	Thioredoxin	THIO_MOUSE	580261	NaN	78079.8	128108	NaN	NaN	824455	11660.1	75137.2	19703.5	NaN	NaN	681420	49532.5	76866	110367	NaN	NaN	488643	NaN	73596	63640.6	NaN	NaN	482770	NaN	68891.1	52930.4	NaN	NaN	694060	36336.1	135915	45460.5	NaN	NaN
P10649	Gstm1	Glutathione S-transferase Mu 1	GSTM1_MOUSE	1.86551e+06	52937.9	29474.9	88704.1	34443.9	NaN	1.65605e+06	6335.07	4846.94	29449.5	NaN	NaN	1.51972e+06	86738.4	47723.6	84305.9	NaN	NaN	798326	NaN	3795.24	69118.3	NaN	NaN	946320	15307.4	42088.6	37471.6	19193.6	NaN	657978	6104.15	20490.6	71953	16932.8	NaN
P10711	Tcea1	Transcription elongation factor A protein 1	TCEA1_MOUSE	29142	13159.9	NaN	NaN	15312.1	5883.38	15963.8	NaN	NaN	NaN	NaN	2953.13	17565.1	14060.5	NaN	NaN	5849.42	NaN	18516.2	NaN	NaN	NaN	NaN	NaN	23708.7	19041.5	NaN	NaN	2950.2	NaN	4218.48	2994.71	NaN	NaN	NaN	NaN
P10833	Rras	Ras-related protein R-Ras	RRAS_MOUSE	263575	137842	101726	505376	286179	129521	105633	48332.3	27290.5	285858	98077.8	53035.9	178211	136528	106569	386692	166127	130427	123297	92364.1	52312.4	240826	NaN	164774	324789	171322	102763	572433	178277	230842	206278	73981.4	79651.6	388624	148564	256520
P10852	Slc3a2	4F2 cell-surface antigen heavy chain	4F2_MOUSE	NaN	NaN	2350.7	218272	34933.5	NaN	NaN	1841.82	1725.05	124129	NaN	NaN	41699.8	NaN	NaN	206293	40644.9	NaN	11308.1	NaN	NaN	166802	16003.1	NaN	24311.8	NaN	NaN	268738	24756	NaN	NaN	NaN	NaN	248617	17417.2	NaN
P10853;P10854;Q64475;Q64478;Q64525;Q6ZWY9;Q8CGP1;Q8CGP2	Hist1h2bf;Hist1h2bm;Hist1h2bb;Hist1h2bh;Hist2h2bb;Hist1h2bc;Hist1h2bk;Hist1h2bp	Histone H2B type 1-F/J/L;Histone H2B type 1-M;Histone H2B type 1-B;Histone H2B type 1-H;Histone H2B type 2-B;Histone H2B type 1-C/E/G;Histone H2B type 1-K;Histone H2B type 1-P	H2B1F_MOUSE;H2B1M_MOUSE;H2B1B_MOUSE;H2B1H_MOUSE;H2B2B_MOUSE;H2B1C_MOUSE;H2B1K_MOUSE;H2B1P_MOUSE	76773	262636	155583	751991	15098166	10210878	74585.5	66581.5	464341	192426	2.15218e+06	9834992	1.1361e+06	242746	1.04807e+06	97820.8	10294476	11119289	1.3271e+06	689146	145451	55381.8	3.01571e+06	9189932	8923977	320522	243740	258088	7.7149e+06	15217512	4870871	62865.1	121829	70533.9	5485719	14755515
P10922	H1f0	Histone H1.0	H10_MOUSE	NaN	36062.9	6064.27	23682.6	651728	32471.9	3705.99	29785.2	9996.1	6914.2	306543	37780.9	30328.8	62915.9	34795.7	NaN	134549	30029.9	65615.7	67222.3	4500.97	NaN	163502	19002.3	143725	33806.3	8541.37	15470.1	88473.4	NaN	124074	19571.4	491.447	NaN	76077.9	11756.2
P11031	Sub1	Activated RNA polymerase II transcriptional coactivator p15	TCP4_MOUSE	154307	192554	24437	28367.1	151873	24502.1	71602	49416.2	13359.1	13328.9	23437.3	NaN	73931.2	154426	NaN	NaN	114985	NaN	117482	75168.2	11670.7	NaN	NaN	NaN	271925	167168	18654.9	NaN	95244.3	NaN	137905	75952.7	9682.58	NaN	66547	NaN
P11087	Col1a1	Collagen alpha-1(I) chain	CO1A1_MOUSE	166693	1826588	82518.4	365629	1.5775e+06	36237964	195487	1.68427e+06	109686	164958	2492278	48611848	199396	1.46251e+06	1.06021e+06	NaN	678754	44107812	353523	427232	42705.6	NaN	298721	3.80558e+06	783943	175399	681831	70293.1	122728	20827442	1.19487e+06	140473	40832.1	1567.21	65927.1	7.93545e+06
P11103	Parp1	Poly [ADP-ribose] polymerase 1	PARP1_MOUSE	NaN	209232	678129	NaN	NaN	NaN	NaN	39319.8	NaN	20066.1	42464.8	NaN	NaN	237820	NaN	NaN	NaN	NaN	157406	NaN	NaN	NaN	88346.3	NaN	NaN	124860	NaN	NaN	NaN	NaN	NaN	183596	NaN	NaN	NaN	NaN
P11152	Lpl	Lipoprotein lipase	LIPL_MOUSE	442446	NaN	67898.8	20895	NaN	NaN	NaN	66143.6	19979.9	7787.5	NaN	NaN	NaN	4645.17	173385	NaN	17491.2	NaN	11469.7	297454	45620.4	20211.9	NaN	13380.8	25946.8	7750.56	91377.3	26982.2	16613	NaN	462550	200117	59979.4	18410.2	13544.3	NaN
P11276	Fn1	Fibronectin	FINC_MOUSE	56855.7	97284	2534.59	NaN	27632.8	551660	58023.7	35027.3	6607.37	NaN	120119	446843	65364.3	84100.8	25088.8	NaN	12916.5	378993	120583	51365.9	10814.3	11485.2	43151.7	183690	180637	57178.3	9425.64	12558.4	NaN	384862	116991	38161.9	7692.2	NaN	NaN	281003
P11352	Gpx1	Glutathione peroxidase 1	GPX1_MOUSE	117387	2910.73	NaN	NaN	43560.3	7969.77	125726	6341.23	NaN	NaN	NaN	NaN	187670	14757.5	NaN	10282.6	42653.2	63468.2	107886	NaN	NaN	NaN	NaN	NaN	152605	17227	NaN	NaN	31545.1	NaN	151060	NaN	NaN	NaN	21483.7	12848.1
P11404	Fabp3	Fatty acid-binding protein, heart	FABPH_MOUSE	34980468	563982	595073	1.72285e+06	267340	74124.7	25899996	136830	142485	412031	123570	201899	34881128	609031	455167	1.99909e+06	127480	80022.1	26647134	499664	513498	1.55207e+06	251772	297142	26290152	416890	418488	1.4916e+06	60702.9	266363	26397894	357128	481372	1.25696e+06	83077.8	450476
P11438	Lamp1	Lysosome-associated membrane glycoprotein 1	LAMP1_MOUSE	52957	12404.2	96246.7	1.2175e+06	188588	317922	46949.6	9167.45	76797.8	383678	116959	188449	64379.2	32391	179455	1161487	131641	357193	117125	83935.3	33193.6	725269	159741	453270	319915	28282.7	107489	1.27109e+06	113388	736052	100792	10914.3	49990.7	881536	65780.7	1.04833e+06
P11499	Hsp90ab1	Heat shock protein HSP 90-beta	HS90B_MOUSE	23992514	15837764	2.91985e+06	2.1258e+06	4483534	1113250	9478492	2.94419e+06	1.31069e+06	854852	2.46303e+06	1.1905e+06	14595123	13091475	2.54142e+06	1.58322e+06	2.4676e+06	1.41252e+06	16351603	7.155e+06	2.08487e+06	1.60028e+06	3.55897e+06	1.22098e+06	17443382	14710922	2332415	1.79145e+06	2.8945e+06	852992	15130212	10224046	2.76698e+06	2.27144e+06	4670933	1.25355e+06
P11531	Dmd	Dystrophin	DMD_MOUSE	81906	123046	25692.9	125908	1.2019e+06	1.13529e+06	54208.5	141377	16151.3	42056.6	547788	1.02209e+06	129958	127386	206999	82585.9	573794	974318	140559	190381	11254.3	52936.2	404343	840459	416704	103947	127023	138741	597622	1.49226e+06	305797	41006.3	20586.7	59939.8	425353	1.38127e+06
P11688	Itga5	Integrin alpha-5	ITA5_MOUSE	NaN	NaN	NaN	2566.68	NaN	NaN	NaN	NaN	NaN	2295.26	NaN	NaN	NaN	NaN	NaN	4541.77	NaN	NaN	NaN	NaN	NaN	2911.98	NaN	NaN	NaN	NaN	NaN	4692.82	1877.45	NaN	NaN	NaN	NaN	4036.22	NaN	NaN
P11798	Camk2a	Calcium/calmodulin-dependent protein kinase type II subunit alpha	KCC2A_MOUSE	63366.3	74836.8	5198.74	850416	1.25379e+06	909496	150228	34802.5	14582.3	318560	289798	609301	172422	100120	110530	659040	766438	793858	153698	133158	9746.56	529189	175875	860183	427155	72205	117950	1.05006e+06	433989	711700	171256	23739.3	14454.6	795607	410512	1.29986e+06
P11930	Nudt19	Nucleoside diphosphate-linked moiety X motif 19	NUD19_MOUSE	54908.5	4502.34	52386.5	33163.8	NaN	NaN	44860.9	NaN	6724.41	9651.55	NaN	NaN	62871.2	NaN	38944.7	24871.4	NaN	NaN	62669	8657.05	39707.2	38131.3	NaN	NaN	70890.9	8901.25	76195.1	13700.7	NaN	NaN	38855.6	NaN	35611.7	34370.5	NaN	NaN
P11983	Tcp1	T-complex protein 1 subunit alpha	TCPA_MOUSE	734153	530028	73977.8	84368.7	458412	109600	367107	78224.4	26335.2	33264	148913	1.61507e+06	470994	392448	75982.4	60386.4	211988	123473	494639	188752	44028	68917.1	281500	162083	687372	462056	55326.4	73219.5	267936	238696	633314	279004	60739.7	94737.1	379572	127768
P12023	App	Amyloid-beta A4 protein	A4_MOUSE	NaN	13896.7	NaN	14043.5	49885.7	NaN	NaN	3735.52	NaN	NaN	14865.3	NaN	NaN	11856.5	NaN	8483.45	22423.9	NaN	2830.84	7713.65	NaN	NaN	NaN	NaN	8666.44	15142	NaN	8471.17	23330.6	NaN	NaN	5406.82	NaN	5188.05	4718.03	NaN
P12367	Prkar2a	cAMP-dependent protein kinase type II-alpha regulatory subunit	KAP2_MOUSE	1.79008e+06	296199	224406	280857	405067	71950.8	719335	85783.1	155892	95451.2	41571.9	122045	1.1103e+06	231410	240858	356279	211597	161776	946825	226419	207965	197481	135807	121008	1.32548e+06	277166	185073	327023	182314	92496.9	1.10405e+06	202686	247008	294878	231401	112611
P12382	Pfkl	ATP-dependent 6-phosphofructokinase, liver type	PFKAL_MOUSE	90930.2	124505	NaN	21503.4	NaN	NaN	54518.9	10988.4	NaN	NaN	NaN	NaN	41479.5	84301.3	NaN	NaN	NaN	NaN	51432.6	62192.9	NaN	NaN	NaN	NaN	72966.9	118890	NaN	NaN	NaN	NaN	43069.9	58218	NaN	NaN	NaN	NaN
P12787	Cox5a	Cytochrome c oxidase subunit 5A, mitochondrial	COX5A_MOUSE	156732	29707.6	29349.3	1.67967e+06	379909	2335067	110831	19326.1	85899.4	1.14362e+06	99423.9	709655	242783	84092.7	433614	4.14135e+06	152509	2.0055e+06	231878	190830	21267.3	1969784	29569.8	2.15121e+06	652553	12859.5	207043	3.09516e+06	154263	2.28564e+06	371014	NaN	28234.8	3.03467e+06	67016.2	2.92641e+06
P12815	Pdcd6	Programmed cell death protein 6	PDCD6_MOUSE	199574	1086.64	3662.01	NaN	NaN	NaN	80355.4	NaN	3949.23	NaN	NaN	NaN	147816	16268	NaN	NaN	NaN	NaN	98606.8	NaN	NaN	NaN	NaN	NaN	152430	NaN	NaN	NaN	NaN	NaN	95470.7	NaN	5448.38	NaN	NaN	NaN
P12970	Rpl7a	60S ribosomal protein L7a	RL7A_MOUSE	75357.6	1.96445e+06	28185	40499.2	1.0679e+06	605647	NaN	462475	25252.6	36264.5	765697	36548.3	36174.2	1.30728e+06	285190	NaN	714777	724668	32523.6	460709	9367.82	NaN	828791	691082	575763	1.66206e+06	190678	6392.49	673628	906050	193631	215234	37056.5	NaN	845124	1.27262e+06
P13020	Gsn	Gelsolin	GELS_MOUSE	652592	307749	43566	63416.7	353700	165949	606321	126918	27910.1	42791.9	174863	128621	668908	366732	109055	76685.5	301630	202448	492796	141550	38356.6	41648.2	167292	123223	654567	308140	63552.1	72557.2	201839	191308	582176	179762	47982.7	80032.4	181963	250494
P13412	Tnni2	Troponin I, fast skeletal muscle	TNNI2_MOUSE	551810	493275	460125	744957	12404763	2.81386e+06	343781	283042	598646	435943	1.7471e+06	875649	547745	583683	2.48798e+06	120694	4.52113e+06	1.74656e+06	407047	647471	117448	89592	1.95555e+06	1.48459e+06	1.4997e+06	729748	969510	281569	5513442	1.3614e+06	574856	171177	144027	59961.5	7166018	1.52115e+06
P13504	Il1r1	Interleukin-1 receptor type 1	IL1R1_MOUSE	91837.4	NaN	13400.3	3.55786e+06	3425310	794704	133526	8105.12	15027.1	1.48493e+06	860564	297177	182876	49547.8	305563	3201246	1.35573e+06	445836	118493	106202	3723.79	1.97716e+06	877792	650987	319348	NaN	87044.1	2.07957e+06	1117758	750440	112880	NaN	8103.05	3236621	1.07576e+06	1.94711e+06
P13541	Myh3	Myosin-3	MYH3_MOUSE	2575.85	21305.7	NaN	25699.1	6978.74	1.78481e+06	5779.3	NaN	NaN	29464.7	1.87996e+06	803680	49087.6	15274.8	128245	NaN	12009.8	1.41597e+06	43714.8	48028.6	NaN	NaN	602244	1016752	207019	13008.1	24612.5	11993.4	23670.7	2.49902e+06	54458.3	NaN	NaN	NaN	16297.6	3.66294e+06
P13542	Myh8	Myosin-8	MYH8_MOUSE	31100.7	1.05078e+06	211414	1.17218e+06	777273	13227831	34855.8	32071.1	221528	935357	24626406	11192674	1085078	776999	4895303	179583	1.8457e+06	9256199	949767	3450125	28318.6	20451.9	18387090	14163469	4198615	946022	3.15697e+06	843228	810019	15230018	2.03714e+06	167222	93886.1	41374.5	1.33586e+06	19282164
P13595	Ncam1	Neural cell adhesion molecule 1	NCAM1_MOUSE	NaN	NaN	NaN	66016.3	NaN	NaN	NaN	NaN	NaN	20604.9	NaN	NaN	23386.7	NaN	NaN	45732.2	NaN	NaN	NaN	5547.57	NaN	31519.2	NaN	NaN	NaN	NaN	NaN	70022.8	24604	NaN	NaN	NaN	NaN	45136.8	14851.7	NaN
P13609	Srgn	Serglycin	SRGN_MOUSE	NaN	6581.37	NaN	NaN	NaN	NaN	NaN	NaN	NaN	NaN	NaN	NaN	NaN	5089.4	NaN	NaN	NaN	NaN	NaN	NaN	NaN	NaN	NaN	NaN	NaN	4951.6	NaN	NaN	NaN	NaN	NaN	504.005	NaN	NaN	NaN	NaN
P13634	Ca1	Carbonic anhydrase 1	CAH1_MOUSE	474765	4829.77	0.30199	2951.79	5143.01	6080.3	329663	NaN	NaN	NaN	NaN	NaN	690355	NaN	3210.31	814.003	NaN	23350.5	483520	NaN	NaN	1440.31	NaN	NaN	520953	NaN	7277.65	NaN	3478.57	NaN	527305	4493.33	NaN	NaN	NaN	NaN
P13707	Gpd1	Glycerol-3-phosphate dehydrogenase [NAD(+)], cytoplasmic	GPDA_MOUSE	29841120	456604	645191	747796	170343	269798	30464602	123434	274536	329960	40209.2	348038	28470300	517179	544435	1.05225e+06	184194	174941	20091460	222221	349913	611459	NaN	92786.2	25182296	395926	654227	811429	92480.6	202146	26869220	422508	489802	869446	138338	180803
P14094	Atp1b1	Sodium/potassium-transporting ATPase subunit beta-1	AT1B1_MOUSE	229471	77258.6	31026.6	3.71678e+06	1.33446e+06	152121	73227.4	8305.92	29758.9	1.30413e+06	200672	33382.1	185086	56395.9	378645	3812054	840653	193887	219580	339826	49945.5	3.01986e+06	385046	241470	638499	75904.8	178815	4139270	610800	63619	368032	24402.2	23895.3	3.73846e+06	477866	472040
P14106	C1qb	Complement C1q subcomponent subunit B	C1QB_MOUSE	NaN	35642.6	NaN	NaN	NaN	NaN	NaN	13192.7	NaN	NaN	NaN	NaN	NaN	37443.2	NaN	NaN	7958.27	NaN	NaN	15902.9	NaN	NaN	NaN	NaN	12168.8	29279.2	NaN	NaN	11541.7	NaN	NaN	11102.6	NaN	NaN	NaN	NaN
P14115	Rpl27a	60S ribosomal protein L27a	RL27A_MOUSE	51269.5	4540092	50724.2	152054	1.2876e+06	2240680	55748.7	1238071	16426.7	51550.1	1.64482e+06	789851	118976	3196381	471084	58904.4	833245	2.11382e+06	149881	1.19884e+06	13111	25710	1.60769e+06	1672597	1.28262e+06	1.3997e+06	217971	53148.6	625034	2.87761e+06	523005	916344	24706.5	36294.8	663547	3416653
P14131	Rps16	40S ribosomal protein S16	RS16_MOUSE	248035	2.98817e+06	50659.8	176028	3.0413e+06	2.17861e+06	421274	1.15284e+06	49218.4	79944.1	1.11683e+06	1.35282e+06	536686	3303945	404871	64829.6	2.41856e+06	2.3249e+06	563473	1.02083e+06	35171.1	44821.5	1.61557e+06	2.11773e+06	1346638	2.89066e+06	261544	102944	1.9397e+06	2.61296e+06	868010	768122	50490.7	76976.1	2028779	3.33467e+06
P14142	Slc2a4	Solute carrier family 2, facilitated glucose transporter member 4	GLUT4_MOUSE	NaN	NaN	NaN	193318	14504.8	NaN	NaN	NaN	NaN	65166.1	16577.9	NaN	9424.39	NaN	11251.8	160999	11848.3	13592.8	75243.5	15651.4	NaN	186142	34929.3	NaN	49904.7	NaN	1890.3	226928	8008.05	NaN	23159.6	NaN	NaN	256503	7699.5	NaN
P14148	Rpl7	60S ribosomal protein L7	RL7_MOUSE	NaN	547289	24986.2	198924	349642	239332	42191.8	327878	44629.5	58894.9	1.6705e+06	NaN	65282.2	590171	291877	NaN	428634	181239	129135	410107	57442.6	167599	1.99493e+06	87384.4	385443	374572	175370	NaN	384136	335124	326110	116519	74624.5	NaN	516370	404157
P14152	Mdh1	Malate dehydrogenase, cytoplasmic	MDHC_MOUSE	86694336	2.32329e+06	1.05933e+06	3461229	704982	339649	43336752	327338	264668	1.02384e+06	179702	277227	56881484	1826842	1.01636e+06	4382014	518043	174526	64879048	1.2811e+06	636378	3068249	472169	204538	70299456	1.42126e+06	1213993	3941129	340147	354523	59324352	1715436	637856	2997055	594072	59173.7
P14206	Rpsa	40S ribosomal protein SA	RSSA_MOUSE	427353	2269067	48588.4	146220	3.0484e+06	851519	331114	712028	59291.9	61025.9	419847	676956	499187	2365722	359674	66170.9	1670898	1168250	542798	934362	42307.4	44009.7	631161	1054683	1.03833e+06	2596151	163396	67908.4	1.57864e+06	1.40507e+06	785144	968450	53120.8	65221.9	1.54476e+06	1.10991e+06
P14211	Calr	Calreticulin	CALR_MOUSE	2775543	1.18104e+06	761758	3.28289e+06	1.5408e+06	NaN	2.33247e+06	800537	297201	880829	252921	NaN	1.98705e+06	963754	676843	3.27595e+06	729659	NaN	1.70593e+06	544972	361298	2.91519e+06	240319	NaN	2449942	661463	705728	3133085	692476	NaN	1.79696e+06	750014	582640	4091719	1201481	55117.9
P14231	Atp1b2	Sodium/potassium-transporting ATPase subunit beta-2	AT1B2_MOUSE	33261.9	6522.12	5644.68	1.91851e+06	596438	57870.8	53919.8	13753.3	14549	877490	119726	51207.9	60191.3	44055.9	34526.3	1.92316e+06	353753	135179	54506.5	10630.5	3855.23	943649	42629.4	74905.9	201755	19102.4	27487.1	1.7671e+06	326729	72204	115169	5337.43	5240.9	1.72515e+06	232838	85840.9
P14429;P14430;P14431;P79568	H2-Q7;H2-Q8;H2-Q9;H2-Q6	H-2 class I histocompatibility antigen, Q7 alpha chain;H-2 class I histocompatibility antigen, Q8 alpha chain;H-2 class I histocompatibility antigen, Q9 alpha chain (Fragment);Class Ib MHC antigen Qa-2	HA17_MOUSE;HA18_MOUSE;HA19_MOUSE;P79568_MOUSE	8034.68	333.397	10767.9	185434	55175.4	NaN	35003.1	NaN	NaN	74632.3	13606.7	77068.8	77015.8	17505.7	31691.7	145212	78940	NaN	NaN	15410.7	6886.34	58355.2	NaN	NaN	56161.3	NaN	13495.7	165565	51323.9	NaN	48487.5	NaN	16379.4	80303.8	24107.4	11112.6
P14602	Hspb1	Heat shock protein beta-1	HSPB1_MOUSE	4.08293e+06	741589	590677	445497	603795	675979	2.27462e+06	96150.3	248908	119586	97276.9	701524	5226143	548311	483614	401314	470620	1.14766e+06	3.99897e+06	439900	579916	433235	212242	877572	4381278	470555	478701	320706	339265	817363	5057128	320003	762090	328155	254293	2741651
P14685	Psmd3	26S proteasome non-ATPase regulatory subunit 3	PSMD3_MOUSE	331186	448870	45202.2	126673	49072.5	214963	178090	74297.6	32203.1	40735.2	269487	136425	275648	392061	101214	72057.7	51888.4	208822	291530	224734	36699.4	104986	292788	204943	480585	417701	73908.8	133557	48785.3	242086	320643	168095	48266.3	133759	32888.4	314627
P14733	Lmnb1	Lamin-B1	LMNB1_MOUSE	114998	85647.6	16843.2	13429.9	254649	494544	16767.9	14061.3	16794.5	13250.5	82050.5	417249	117957	58777.8	108107	15654.2	110989	495286	169925	88330.2	10951.6	11508.1	30767	466540	540297	71365.9	49112.6	6541.89	73553.4	398909	543120	16046	18100.7	NaN	82883.2	378914
P14824	Anxa6	Annexin A6	ANXA6_MOUSE	23033186	4.16735e+06	397459	470479	626622	87335.4	14464664	356879	131838	211223	78002.1	70277.8	16913172	2.90984e+06	243566	686681	329850	71004.2	13651020	2260882	218275	354560	136664	31545.1	12767072	1.75135e+06	313247	755420	287053	128315	14251359	3220410	387979	508719	411092	129769
P14869	Rplp0	60S acidic ribosomal protein P0	RLA0_MOUSE	4880.8	411310	21767.2	31749.9	851152	573339	10632.4	86248.2	44581.4	31749.6	366433	373116	3599.83	319913	165400	65371.5	564231	509452	79825.6	154165	16249.7	28526.2	405416	511149	273071	652622	121780	30004.2	495261	547975	40296.7	101582	25782.8	31283.4	472719	738222
P15089	Cpa3	Mast cell carboxypeptidase A	CBPA3_MOUSE	NaN	NaN	15827.4	NaN	78693.5	47418.1	NaN	NaN	20272.3	NaN	NaN	54478.7	375692	NaN	NaN	NaN	89228.4	45263.5	559005	NaN	14333.4	NaN	NaN	27150.3	1969030	NaN	NaN	NaN	NaN	29519	1.56903e+06	NaN	NaN	105037	34947.7	65301.9
P15105	Glul	Glutamine synthetase	GLNA_MOUSE	110859	261396	NaN	NaN	42813.5	NaN	62231.1	50908.9	NaN	NaN	9416.45	NaN	79932.8	251200	NaN	NaN	15622.7	NaN	68730.5	138614	NaN	NaN	20215.4	NaN	42908.5	261358	NaN	2631.67	24398.5	NaN	81505	182663	NaN	NaN	8632.62	NaN
P15208	Insr	Insulin receptor	INSR_MOUSE	NaN	NaN	NaN	NaN	NaN	NaN	NaN	NaN	NaN	NaN	NaN	NaN	NaN	NaN	NaN	NaN	NaN	NaN	NaN	NaN	NaN	13026.7	NaN	NaN	NaN	NaN	NaN	9896.3	4656.18	NaN	NaN	NaN	NaN	14809.4	NaN	NaN
P15327	Bpgm	Bisphosphoglycerate mutase	PMGE_MOUSE	276125	NaN	NaN	NaN	NaN	NaN	253232	NaN	NaN	NaN	NaN	NaN	297369	NaN	NaN	3310.52	NaN	NaN	228240	NaN	NaN	1460.62	NaN	NaN	218999	NaN	NaN	30489.5	NaN	NaN	272820	NaN	NaN	5184.34	NaN	NaN
P15379	Cd44	CD44 antigen	CD44_MOUSE	22160.5	NaN	7006.89	81790	NaN	NaN	NaN	NaN	1425.57	40254.5	NaN	NaN	18324.9	8210.03	2790.01	39696.9	NaN	NaN	20462.3	3220.96	NaN	22784.7	NaN	NaN	NaN	NaN	NaN	65665.7	NaN	NaN	14768	NaN	NaN	35454	NaN	NaN
P15508	Sptb	Spectrin beta chain, erythrocytic	SPTB1_MOUSE	30830.5	82905.4	18691.7	16893.1	609345	375367	9690.31	14681.9	10763.6	11381.7	146704	249235	59502	80481.8	63524.1	NaN	378101	387730	82789.8	75560.7	11686.6	65048.7	191671	256987	301383	108724	48970.8	11846.4	350925	410930	204661	34659	17602.4	NaN	304565	268073
P15626	Gstm2	Glutathione S-transferase Mu 2	GSTM2_MOUSE	4730064	52590.8	60323.5	93759.9	NaN	NaN	4796708	NaN	17377.3	57456.5	125023	NaN	4953728	77963	69769.7	206363	NaN	NaN	3.65318e+06	24827.1	41582.7	135068	NaN	NaN	3.94456e+06	63174.2	114754	175924	NaN	NaN	4.82056e+06	40424.2	46535	169321	NaN	NaN
P15864;P43277	Hist1h1c;Hist1h1d	Histone H1.2;Histone H1.3	H12_MOUSE;H13_MOUSE	19662	1.33232e+06	88081.5	188238	5.79595e+06	2.056e+06	33126.7	543101	144244	160856	3018383	1.15415e+06	741681	1.59599e+06	619013	62366.3	3.07159e+06	2.53223e+06	1.38346e+06	1.11221e+06	85461.2	45468.2	2.47117e+06	1.14632e+06	4234815	876833	278978	128539	3.08727e+06	1.88743e+06	2.66673e+06	476104	67666.8	65990.1	1.98181e+06	1.37281e+06
P16015	Ca3	Carbonic anhydrase 3	CAH3_MOUSE	45547756	235136	448337	758132	157346	138339	46525956	226133	279036	493280	64046.1	84203	69332312	388985	749728	1.27092e+06	179748	39980.5	44182072	168547	321570	931818	168829	NaN	62299164	370308	1.00597e+06	1.08308e+06	122232	56814.7	59623744	229785	423572	1.31667e+06	121104	322001
P16045	Lgals1	Galectin-1	LEG1_MOUSE	6358577	158598	249420	731690	72131.1	48671.3	4.35246e+06	105877	74744.1	336383	8433.71	NaN	5061312	175527	153264	1.00758e+06	43375.3	29182	3.07663e+06	111901	79513.6	615166	NaN	NaN	5.59518e+06	193012	287241	951793	33897.6	NaN	4.29258e+06	144869	117984	797946	27484.1	25068.5
P16125	Ldhb	L-lactate dehydrogenase B chain	LDHB_MOUSE	18242384	1.38185e+06	305193	555346	206351	17294.6	8555670	129884	34406.9	125163	11966	11996.2	11116500	904811	199171	498742	121793	NaN	9982715	563082	103747	390849	38037	NaN	8436447	422160	209289	525227	70333.4	15374.9	8801254	1.54178e+06	246621	432843	273952	NaN
P16254	Srp14	Signal recognition particle 14 kDa protein	SRP14_MOUSE	NaN	18880.5	NaN	NaN	67249.3	NaN	9965	9750.81	NaN	NaN	NaN	NaN	1667.33	26720.2	NaN	NaN	30856.2	NaN	NaN	NaN	NaN	NaN	22092	NaN	NaN	34303.5	NaN	NaN	35836.3	NaN	19632.4	7792.6	NaN	NaN	36964.7	NaN
P16330	Cnp	2',3'-cyclic-nucleotide 3'-phosphodiesterase	CN37_MOUSE	NaN	NaN	NaN	NaN	59019.6	NaN	NaN	NaN	NaN	NaN	NaN	NaN	NaN	NaN	NaN	NaN	32276.8	NaN	NaN	NaN	NaN	NaN	NaN	NaN	NaN	9581.06	NaN	2923.42	55826.5	11814.6	NaN	NaN	NaN	NaN	11367.3	NaN
P16332	Mmut	Methylmalonyl-CoA mutase, mitochondrial	MUTA_MOUSE	761411	922264	139013	277727	468766	NaN	362691	98806.6	50036.3	130521	100664	NaN	420131	718104	175309	239624	334982	NaN	394627	481213	137419	396914	487853	NaN	535866	580697	116082	243043	279941	NaN	357811	394487	120814	435409	523538	NaN
P16406	Enpep	Glutamyl aminopeptidase	AMPE_MOUSE	12858.2	NaN	NaN	173213	58761.6	23583.7	42049.7	21715.2	NaN	104772	12306.5	13092.9	33612.9	NaN	NaN	148065	94824.2	55341.3	72610.1	NaN	NaN	137542	12814.1	56055.2	72425.5	NaN	NaN	178806	22673.2	26024.2	60635.6	NaN	NaN	115926	NaN	NaN
P16546	Sptan1	Spectrin alpha chain, non-erythrocytic 1	SPTN1_MOUSE	116301	376777	25882.4	9185.95	1.32971e+06	791531	71289.6	99064.6	25546.5	5993.5	313997	502833	119417	291266	118591	NaN	705832	674521	129485	152405	24857.7	NaN	309835	332754	337014	332948	43324.9	36513.1	761213	555613	212500	140180	22378.6	NaN	572941	474778
P16858	Gapdh	Glyceraldehyde-3-phosphate dehydrogenase	G3P_MOUSE	268092768	124117112	14978708	9154754	27195908	5.06606e+06	255709008	18453886	7281454	4.40723e+06	8.00588e+06	5.27602e+06	282866944	101824096	9819076	7902455	28202852	3.18086e+06	198586544	89199320	8721420	4.92175e+06	21031118	3.22816e+06	208187904	113265992	13407157	8226368	26888048	6393734	243038896	105196296	10878701	6.29463e+06	36175324	3.38175e+06
P17047	Lamp2	Lysosome-associated membrane glycoprotein 2	LAMP2_MOUSE	22707.9	7674	31325.3	169332	39962.6	20740.2	3633.72	2705.51	12509.1	88074	14032.7	5415.02	28431.3	7574.36	68744.7	140555	31951.3	NaN	36290.9	2459.07	13964.5	122412	NaN	11644.2	64335.8	NaN	20492.6	201394	31727.3	NaN	24535.1	NaN	18557.7	138004	17995.3	NaN
P17182	Eno1	Alpha-enolase	ENOA_MOUSE	13844064	611289	343822	368924	8446317	878301	18990336	247472	170943	548359	1.48912e+06	358722	16826028	708097	708454	1.08929e+06	9679395	534914	12442218	656220	241591	690524	5405949	630979	14853458	648428	610527	838780	9534231	998482	12507665	548136	276288	806894	7146314	753649
P17183	Eno2	Gamma-enolase	ENOG_MOUSE	23052582	568848	689165	2.14874e+06	2416001	344248	25416954	277714	170419	437451	611247	110649	19651482	408835	495266	1.20716e+06	2.28914e+06	235674	17962380	564681	272662	728364	534770	158198	11967290	313549	533876	831530	1.96809e+06	230314	15810100	580970	383455	760214	1797963	220292
P17225	Ptbp1	Polypyrimidine tract-binding protein 1	PTBP1_MOUSE	45427.1	224046	14034.3	3021.95	422147	51215.2	17822.6	32173.4	16067.8	NaN	140434	45487.7	71058.1	187016	22086.7	NaN	320047	30495.3	65427.3	10475.5	13766.9	NaN	52229.6	11096.9	201961	246613	3069.22	NaN	474764	34276.5	125565	51304	10405.5	NaN	361161	39072.6
P17426	Ap2a1	AP-2 complex subunit alpha-1	AP2A1_MOUSE	66208.8	145089	17224	58508.9	471591	111898	37688.2	19554.7	9747.47	34882.7	109635	81276.2	69672.5	116895	79878.9	67932.6	364017	139638	101802	96235.8	11317.8	33826.3	177910	102876	154561	141340	25049.4	96385.4	425591	17270.2	150834	50245.2	13752.8	85805	337699	70132.5
P17427	Ap2a2	AP-2 complex subunit alpha-2	AP2A2_MOUSE	61775.6	74320.4	NaN	13040.9	478171	70447	46834.3	6121.76	2242.07	0.260319	84726.4	51381.2	63032.3	76607.2	17288	NaN	256814	43348.3	97879.5	54348.1	NaN	10412.1	136147	76678.8	160655	85375.3	17003	17524.7	304797	155412	135439	22263.3	6754.49	12013.5	249403	244196
P17439	Gba	Lysosomal acid glucosylceramidase	GLCM_MOUSE	NaN	NaN	NaN	7460.47	5653.2	NaN	NaN	NaN	NaN	3830.54	NaN	NaN	NaN	638.387	NaN	6485.23	3279.08	NaN	NaN	NaN	NaN	5147.99	NaN	NaN	NaN	NaN	NaN	6452.77	1579.38	NaN	NaN	NaN	NaN	7829.18	2306.52	NaN
P17563	Selenbp1	Methanethiol oxidase	SBP1_MOUSE	2.72492e+06	NaN	20218.9	34365.4	4024.6	NaN	2.17256e+06	5567.03	3570.11	19851	NaN	NaN	2.1786e+06	35520.5	15103.3	50894.9	NaN	NaN	1.76646e+06	13304.7	13492	54322.6	NaN	NaN	1.91539e+06	7783.12	26608.6	32466.9	NaN	NaN	1.77552e+06	71409.7	32856.7	39390.5	NaN	NaN
P17665	Cox7c	Cytochrome c oxidase subunit 7C, mitochondrial	COX7C_MOUSE	NaN	NaN	25951.7	1.24452e+06	363407	834153	NaN	NaN	25757.9	315705	NaN	296818	291180	NaN	506441	1.06937e+06	398708	916556	113475	708146	75769.7	1007354	NaN	1.4007e+06	668701	NaN	368573	1.64311e+06	174451	1.25643e+06	305888	15741.2	19171.6	1.2346e+06	104790	1.47106e+06
P17710	Hk1	Hexokinase-1	HXK1_MOUSE	129185	107925	107565	26221.4	NaN	NaN	56446.2	12066.7	28712.2	12479.6	17171.5	NaN	91129.4	95516.7	76022.7	NaN	NaN	NaN	65967.8	46679.4	47604.2	NaN	15030.8	NaN	94451.3	87188.3	75721.4	NaN	NaN	11353	86847.8	54066.5	71044.3	9131.94	NaN	NaN
P17742	Ppia	Peptidyl-prolyl cis-trans isomerase A	PPIA_MOUSE	4.84056e+06	55617.1	37724.9	69649.2	11432.4	NaN	3893328	18508.3	8551.33	34379.9	NaN	7274.16	4.30063e+06	65658.4	24794	118355	16242.5	NaN	2.84395e+06	NaN	12318.9	68617.6	NaN	NaN	3.92235e+06	104951	50291.5	77255.7	8298.99	NaN	3.18925e+06	46463.8	17756.9	79036.2	9978.92	20330.9
P17751	Tpi1	Triosephosphate isomerase	TPIS_MOUSE	48927708	903859	626383	2302301	480219	312407	54581276	229402	158811	1.07639e+06	98127	186642	49532552	891072	636248	3.50298e+06	305779	137503	31166968	343104	200374	1.66987e+06	145074	153808	23704320	461046	539320	1770183	155316	237769	33299102	364597	261511	2051060	202269	191144
P17809	Slc2a1	Solute carrier family 2, facilitated glucose transporter member 1	GTR1_MOUSE	NaN	NaN	NaN	11763.5	NaN	NaN	NaN	NaN	NaN	7883.72	2601.08	NaN	NaN	NaN	NaN	5370.2	NaN	NaN	NaN	NaN	NaN	3495.4	NaN	NaN	NaN	NaN	NaN	34734.6	NaN	6402.96	NaN	NaN	NaN	15739.7	NaN	NaN
P17879;Q61696	Hspa1b;Hspa1a	Heat shock 70 kDa protein 1B;Heat shock 70 kDa protein 1A	HS71B_MOUSE;HS71A_MOUSE	659692	373852	86667	91361.3	521867	311458	229530	47583	17305	28040.2	62026.9	119073	306530	182434	91107.1	29435.2	183243	163706	359939	215706	38681.9	59604.6	139913	91202.9	380087	245257	74769.3	68686.1	201057	115037	265035	134804	47641.7	47286.4	127670	255777
P17897	Lyz1	Lysozyme C-1	LYZ1_MOUSE	40401.2	121352	NaN	NaN	29319.6	NaN	NaN	29135.9	NaN	NaN	18015.4	NaN	NaN	63217.8	17768.7	NaN	22572.8	NaN	17760.3	37048.2	NaN	NaN	NaN	NaN	46041.1	92632.5	NaN	NaN	37215	NaN	18719.2	36209.3	NaN	NaN	17770.1	NaN
P18242	Ctsd	Cathepsin D	CATD_MOUSE	4327209	1.39643e+06	1.3188e+06	1.86489e+06	1.12666e+06	125974	2.34006e+06	189418	235552	598370	119692	59975.8	3.40468e+06	1.45251e+06	964116	2.14268e+06	659161	107535	2.46739e+06	776693	799817	1698083	347328	112577	3.47762e+06	1.21459e+06	1.15589e+06	2.41699e+06	659092	159020	2.57159e+06	1.18307e+06	1.11992e+06	2.36012e+06	878828	293635
P18572	Bsg	Basigin	BASI_MOUSE	167601	26834.8	159400	5.16867e+06	975930	139238	165161	28795.5	227886	2.2982e+06	144603	NaN	256102	74566.9	372309	6426525	1.00289e+06	92326.3	231808	95744.8	78917.9	3.61642e+06	113474	125719	715208	38630	232285	6.51046e+06	633370	150238	444007	20400	113882	5.17493e+06	405425	253834
P18654	Rps6ka3	Ribosomal protein S6 kinase alpha-3	KS6A3_MOUSE	238424	54528.7	4971.51	13873.7	NaN	12532.7	104520	NaN	12712.6	NaN	36509.5	16291.8	154753	61101.8	28687.9	NaN	NaN	21744.9	208220	33305.5	8615.54	NaN	139703	27754.5	399079	74624.5	21410.3	12543.8	751.191	NaN	266461	30014.4	30863.3	NaN	17182	NaN
P18760	Cfl1	Cofilin-1	COF1_MOUSE	324526	23189.4	NaN	NaN	NaN	NaN	163187	5788.43	NaN	NaN	NaN	7265.86	183498	26285.2	NaN	NaN	NaN	NaN	138324	23124.1	NaN	NaN	NaN	NaN	140815	36123.2	10930.6	NaN	NaN	NaN	99990.3	20199.9	NaN	NaN	NaN	NaN
P18826	Phka1	Phosphorylase b kinase regulatory subunit alpha, skeletal muscle isoform	KPB1_MOUSE	2471197	2.34128e+06	331310	844034	2208352	780005	1.08497e+06	255359	143579	333070	463851	671219	1917155	1401165	408779	645120	1.25359e+06	1.17399e+06	1522709	815890	158721	647668	1.10438e+06	1.08882e+06	2.71237e+06	1.8063e+06	309964	707346	1.27355e+06	929103	1681247	903798	246566	1.00583e+06	2.1899e+06	1.70067e+06
P18872	Gnao1	Guanine nucleotide-binding protein G(o) subunit alpha	GNAO_MOUSE	11723.4	5483.12	2734.11	40840	NaN	NaN	7901.25	NaN	NaN	12502.8	NaN	NaN	10569.6	NaN	3900.15	27699.3	NaN	NaN	12744.5	NaN	NaN	16208.7	NaN	NaN	NaN	NaN	NaN	39090.1	NaN	NaN	9467.55	NaN	NaN	23240.9	2869.94	NaN
P19096	Fasn	Fatty acid synthase	FAS_MOUSE	NaN	NaN	NaN	NaN	NaN	NaN	NaN	NaN	NaN	NaN	NaN	NaN	2842.95	NaN	NaN	NaN	NaN	605.577	NaN	NaN	NaN	NaN	NaN	NaN	18469	NaN	NaN	NaN	NaN	NaN	6156.89	NaN	NaN	NaN	NaN	NaN
P19123	Tnnc1	Troponin C, slow skeletal and cardiac muscles	TNNC1_MOUSE	NaN	NaN	NaN	NaN	175157	44732.1	NaN	NaN	NaN	NaN	NaN	NaN	NaN	NaN	NaN	NaN	NaN	NaN	NaN	NaN	NaN	NaN	NaN	NaN	18716.8	19910	NaN	NaN	46312.5	46531.8	NaN	NaN	NaN	NaN	NaN	NaN
P19157	Gstp1	Glutathione S-transferase P 1	GSTP1_MOUSE	1.41426e+06	4841.04	17160.8	43258.9	3948.28	NaN	1.66847e+06	2145.6	3773.21	21862.7	NaN	NaN	1.67111e+06	16976.1	16018.8	41147.9	9788.61	NaN	1.00048e+06	4091.77	6259.52	44956.3	NaN	NaN	1.46767e+06	14208.1	23576.9	40538.7	NaN	NaN	1.36689e+06	5097.12	4655.02	52806.7	NaN	NaN
P19221	F2	Prothrombin	THRB_MOUSE	126981	8600.43	NaN	NaN	38436.7	NaN	124975	4483.26	7873.86	NaN	NaN	NaN	169828	NaN	19306	20800.3	24378.6	NaN	122431	NaN	15032.9	NaN	NaN	NaN	153363	13486.2	NaN	NaN	13738.3	NaN	96291.1	2556.99	18276.1	NaN	NaN	NaN
P19246	Nefh	Neurofilament heavy polypeptide	NFH_MOUSE	NaN	12771.3	NaN	NaN	NaN	6803.13	NaN	NaN	NaN	NaN	NaN	NaN	NaN	43428.2	189278	NaN	NaN	NaN	NaN	NaN	NaN	NaN	NaN	NaN	NaN	20822.2	25749.6	NaN	NaN	8321.46	3863.88	NaN	2500.64	NaN	NaN	NaN
P19253	Rpl13a	60S ribosomal protein L13a	RL13A_MOUSE	NaN	947479	8537.4	29248.5	199228	31222.4	NaN	280762	22856.3	10315.7	475573	NaN	17215.8	781106	195537	NaN	246685	37799.3	25339.7	446305	NaN	NaN	591198	75715.7	97099	642697	165929	19478.5	397058	26868.4	50205.7	60729.8	11590	NaN	379841	29472.1
P19324	Serpinh1	Serpin H1	SERPH_MOUSE	801977	656655	243004	71092.6	871696	291694	341626	167744	165710	36881.2	312602	478262	425918	378972	105260	49854.8	344459	154849	457753	122010	112248	29868.1	161590	128673	637546	419950	129625	46378.5	331306	401778	381311	179073	133411	44685.1	272067	187061
P19536	Cox5b	Cytochrome c oxidase subunit 5B, mitochondrial	COX5B_MOUSE	197999	64571.6	102528	4817812	1.00128e+06	2066931	162315	42460.1	116373	2.63059e+06	207236	403072	259721	207199	1.06117e+06	6049753	747586	2269448	267636	852733	33132.3	3.98223e+06	296277	2633437	833182	28356.7	794722	4527634	434465	2.21507e+06	523428	32157.6	50311	3.25232e+06	209967	1.60185e+06
P19783	Cox4i1	Cytochrome c oxidase subunit 4 isoform 1, mitochondrial	COX41_MOUSE	1.46177e+06	630675	259688	29077908	20001112	11382309	1414851	275935	213770	4707140	3.29868e+06	2763520	2737223	1.15622e+06	4757768	20006506	12422764	10687250	2116286	5146131	93337	19637628	2.97243e+06	15320553	9607448	614106	2.21675e+06	25771992	6.88405e+06	12671481	5394030	178396	185289	22918838	4.51528e+06	15956506
P20029	Hspa5	Endoplasmic reticulum chaperone BiP	BIP_MOUSE	649670	343900	225550	1.21443e+06	1.72984e+06	511602	464777	75267.7	86714.2	550380	421423	145990	470193	201985	314071	1.02164e+06	862119	465124	383354	269547	100890	1.22648e+06	753056	339526	849324	387796	250946	997967	843336	569140	419178	184251	128217	1.13747e+06	834760	659396
P20060	Hexb	Beta-hexosaminidase subunit beta	HEXB_MOUSE	23138.6	278538	NaN	NaN	182056	NaN	6465.87	135215	NaN	NaN	40458.1	NaN	4595.28	260621	NaN	NaN	159870	NaN	43353.3	100970	NaN	NaN	4783.5	NaN	8072.24	228448	NaN	NaN	177992	NaN	5008.22	150116	NaN	NaN	134727	NaN
P20108	Prdx3	Thioredoxin-dependent peroxide reductase, mitochondrial	PRDX3_MOUSE	2.3929e+06	725775	640572	1.08635e+06	297679	1307806	1.23111e+06	117672	196374	493958	321511	234026	1.90811e+06	666161	913511	1.15449e+06	393685	662149	1.74679e+06	815812	507137	1.53111e+06	957781	405251	2.10359e+06	599088	640056	1.25615e+06	227628	986562	1554530	494328	552712	1.71663e+06	528609	1.50403e+06
P20152	Vim	Vimentin	VIME_MOUSE	1.18362e+06	2124491	577646	1.36279e+06	2.43492e+06	22560844	1.04379e+06	778281	712027	736072	1.10326e+06	13453638	2.3061e+06	1866968	5.12334e+06	139213	2.43809e+06	16899528	2.8917e+06	5966703	287330	70828.4	2.08848e+06	18416164	7371711	1.668e+06	3.71939e+06	922676	1.9329e+06	12737258	5111633	709492	540254	125212	1.70973e+06	12068341
P20444;P68404	Prkca;Prkcb	Protein kinase C alpha type;Protein kinase C beta type	KPCA_MOUSE;KPCB_MOUSE	28719.6	337.165	NaN	NaN	NaN	NaN	7932.73	NaN	NaN	NaN	NaN	NaN	20240.1	2302.87	NaN	NaN	NaN	NaN	22999.2	1809.08	NaN	NaN	NaN	NaN	78587.8	6976.07	5680.77	NaN	NaN	NaN	29478.9	3464.5	NaN	NaN	NaN	NaN
P20801	Tnnc2	Troponin C, skeletal muscle	TNNC2_MOUSE	4.15409e+06	10203597	2.00367e+06	1749467	78521688	17155442	1.51045e+06	1.43611e+06	6.06377e+06	2.71423e+06	14925872	31961976	1798479	6728057	13673019	674309	37913436	14573356	2.91639e+06	7956511	1.15225e+06	331883	19672414	26646558	18997746	7463753	7.87936e+06	1.59095e+06	48422640	8.31535e+06	5798432	2.06173e+06	1.18297e+06	417514	45714900	26901760
P20918	Plg	Plasminogen	PLMN_MOUSE	222411	230981	10836.2	NaN	NaN	NaN	181931	56370.9	8329.37	NaN	28298.4	39481.8	251955	224690	2024.44	NaN	12797.7	18428.9	183577	91095	8851.46	NaN	74305.1	NaN	250297	189346	11408.1	NaN	NaN	NaN	207939	122059	9337.38	NaN	NaN	NaN
P21107	Tpm3	Tropomyosin alpha-3 chain	TPM3_MOUSE	1.57664e+06	7.02872e+06	916071	2.86059e+06	43604456	22187022	1280237	2.62387e+06	1.67157e+06	1.62956e+06	9977920	7055244	1.89727e+06	7.19406e+06	8176499	375041	30925920	19897122	1.8821e+06	6065754	1.0311e+06	124337	12148566	17902038	13040158	5465111	4726745	1.37303e+06	38601480	20437398	4.00542e+06	2518017	787099	250775	36718064	18533904
P21278	Gna11	Guanine nucleotide-binding protein subunit alpha-11	GNA11_MOUSE	4443.05	NaN	NaN	NaN	NaN	NaN	NaN	NaN	NaN	NaN	NaN	NaN	5853.1	NaN	NaN	2213.73	NaN	NaN	10377.1	NaN	NaN	26142.2	NaN	NaN	18630.7	3218.62	NaN	37292.3	NaN	NaN	16812.6	NaN	NaN	42161	2679.48	NaN
P21279	Gnaq	Guanine nucleotide-binding protein G(q) subunit alpha	GNAQ_MOUSE	129162	37920.5	7612.73	484753	57089.1	9917.36	97229	13657.8	7493.11	245367	35495.8	1407.64	139716	43906.2	44213.4	316171	62361.2	NaN	150567	51098.9	5868.73	193023	40924.9	9616.12	133969	95961.9	25603.2	558832	53758.7	NaN	190849	26298.4	20629.6	466922	41052.6	NaN
P21460	Cst3	Cystatin-C	CYTC_MOUSE	392914	48016.5	36156.2	1493.06	38161.7	NaN	261318	12871.3	8689.19	NaN	NaN	NaN	502487	36271.5	NaN	NaN	NaN	NaN	319354	NaN	13524.8	NaN	NaN	NaN	397968	NaN	NaN	NaN	NaN	NaN	324871	41222.3	15861.2	NaN	NaN	NaN
P21550	Eno3	Beta-enolase	ENOB_MOUSE	296022688	3.11787e+06	3266398	10740992	35097184	3.67811e+06	251480320	1.42218e+06	1.31644e+06	4643311	8.22085e+06	1.48548e+06	253104800	5246030	4978181	16627395	31287558	3109609	209158272	3.11323e+06	1.63696e+06	8225217	19906994	2.47599e+06	264969456	3.60325e+06	5.1283e+06	14028470	36611692	4.0659e+06	239283024	3.92639e+06	2.29626e+06	11502204	32226380	4675439
P21614	Gc	Vitamin D-binding protein	VTDB_MOUSE	807822	114404	77086.7	8912.77	150353	NaN	678695	42979.9	18304.5	3422.28	NaN	NaN	846839	184332	145915	97318.4	142354	NaN	573587	76499	34573.4	NaN	64701.4	NaN	686522	157645	44450.2	NaN	132214	NaN	537482	83439.6	50844.5	NaN	124593	NaN
P21619	Lmnb2	Lamin-B2	LMNB2_MOUSE	90048.4	NaN	NaN	NaN	27610.4	112546	50619	NaN	NaN	NaN	2655.62	90585.1	2462.62	10219	NaN	NaN	NaN	87660.4	3951.42	NaN	NaN	NaN	NaN	62350.9	55208.6	14255.8	NaN	0.320626	NaN	70916.4	16063.1	NaN	NaN	NaN	NaN	42354.2
P21812	Mcpt4	Mast cell protease 4	MCPT4_MOUSE	NaN	NaN	27574.1	NaN	16571.8	96093.2	NaN	NaN	NaN	NaN	180329	131596	243820	NaN	15234.5	NaN	11898.3	102809	367090	NaN	NaN	NaN	36275.9	NaN	951446	NaN	NaN	NaN	NaN	NaN	802889	NaN	NaN	NaN	NaN	NaN
P21836	Ache	Acetylcholinesterase	ACES_MOUSE	8580.55	NaN	NaN	12575.3	14425.3	35283.3	NaN	NaN	NaN	4817.8	9942.76	22050	NaN	5777.94	NaN	NaN	9280.71	46682.8	NaN	7589.02	NaN	7389.81	NaN	12185.2	12421.3	9167.67	NaN	12798.9	7820.14	65584.9	5595.06	NaN	NaN	NaN	7186.73	72087.5
P21843	Mcpt3	Mast cell protease 3 (Fragment)	MCPT3_MOUSE	NaN	NaN	365.483	NaN	NaN	NaN	NaN	NaN	NaN	NaN	10373.1	NaN	9307.32	NaN	NaN	NaN	NaN	NaN	14026.2	NaN	NaN	NaN	3977.41	NaN	85453.5	NaN	NaN	NaN	NaN	NaN	42595.7	NaN	NaN	NaN	NaN	NaN
P21844	Cma1	Chymase	CMA1_MOUSE	NaN	NaN	NaN	NaN	NaN	NaN	NaN	NaN	NaN	NaN	NaN	13214.5	20967.5	NaN	NaN	NaN	NaN	7085.32	46326.7	NaN	NaN	NaN	NaN	NaN	220468	NaN	NaN	NaN	NaN	NaN	188269	NaN	NaN	NaN	NaN	NaN
P21956	Mfge8	Lactadherin	MFGM_MOUSE	3525.1	6446.41	3005.74	84026.9	132624	NaN	15879.5	30073.7	12170.4	58916.4	127766	11457.5	4269.9	18449.5	NaN	39785.3	84265.7	NaN	NaN	NaN	NaN	12224.3	NaN	21371.3	NaN	NaN	NaN	42300.5	64287.8	23958	NaN	NaN	NaN	23537.4	23740.1	19042.8
P21981	Tgm2	Protein-glutamine gamma-glutamyltransferase 2	TGM2_MOUSE	208083	594067	14535.6	NaN	66690.3	549843	192627	273563	4158.66	NaN	611853	526459	135583	659218	56902	NaN	75142.7	489327	178990	386380	13669.7	205.146	654061	328025	258785	629818	58421.2	NaN	59287.8	724204	198706	449245	10444.4	NaN	58770.9	662642
P21995	Emb	Embigin	EMB_MOUSE	148350	747080	134700	94380.5	744232	606958	228367	424194	412489	115408	436830	410346	368086	797502	864951	21095.9	1.37829e+06	681582	254326	555636	203358	NaN	393949	888595	982816	621186	826231	65929.6	2.55678e+06	504552	445495	380246	195767	NaN	1.88283e+06	471759
P22315	Fech	Ferrochelatase, mitochondrial	HEMH_MOUSE	20329.9	268765	65052	88481.6	835819	21350.6	3103.37	29350.2	31887.6	29884.2	224187	NaN	30280.7	187039	71108	46481.5	547156	25385.8	62557	104690	47569.5	65050.2	687036	NaN	229568	89080.3	86625.8	91743.1	684836	NaN	122830	89429.5	62032.9	75176.1	748061	63510.5
P22437	Ptgs1	Prostaglandin G/H synthase 1	PGH1_MOUSE	3050.05	NaN	3420.81	NaN	NaN	NaN	NaN	NaN	NaN	NaN	3922.78	NaN	4013.79	2207.33	NaN	11514.2	NaN	NaN	2022.52	NaN	NaN	NaN	NaN	NaN	NaN	NaN	2255.27	1387.57	NaN	NaN	NaN	NaN	NaN	NaN	NaN	NaN
P22599	Serpina1b	Alpha-1-antitrypsin 1-2	A1AT2_MOUSE	1.44256e+06	49231.1	30283	48624	29361.9	NaN	1.62256e+06	19933.7	12632.1	427.23	NaN	24403.9	1.99472e+06	38184.7	NaN	6137.54	NaN	NaN	941121	30943.5	9750.67	1361.8	NaN	NaN	1.32957e+06	0.367174	34519.9	2496.18	11860.6	NaN	1.39259e+06	33140.9	22302.2	28152.8	NaN	NaN
P22892	Ap1g1	AP-1 complex subunit gamma-1	AP1G1_MOUSE	53067.1	105396	10707.5	60389.3	107266	NaN	49887.4	7038.48	4442.6	NaN	26637.8	15574.4	73918.2	68845.4	6141.55	NaN	72683.3	NaN	61544	34475.9	3598.77	NaN	116625	NaN	166452	101489	15481.3	32368.7	55393.2	13175.3	104894	38535.3	4459.31	31361.5	30234.5	NaN
P22907	Hmbs	Porphobilinogen deaminase	HEM3_MOUSE	14841.5	NaN	NaN	NaN	NaN	NaN	17624.4	NaN	NaN	NaN	NaN	NaN	23911.8	NaN	NaN	NaN	NaN	NaN	24326	NaN	NaN	NaN	NaN	NaN	26987.4	NaN	NaN	NaN	NaN	NaN	30085.7	NaN	2104.45	NaN	NaN	NaN
P23116	Eif3a	Eukaryotic translation initiation factor 3 subunit A	EIF3A_MOUSE	36108.1	105939	NaN	33172.4	53650.1	NaN	28498.6	18242.9	NaN	5768.12	236348	30462.8	61791.9	102530	47913	23917.7	65076.1	8974.11	145734	87117.4	3740.19	54332.7	390416	20152	203242	77676.5	24566.4	47560.8	85505.4	26194	150859	23629.2	NaN	48944.1	61368	24819.5
P23198	Cbx3	Chromobox protein homolog 3	CBX3_MOUSE	156008	32209.4	6945.74	5876.13	45624	NaN	72412.5	1837.91	2260.09	NaN	NaN	NaN	76721.1	27626.1	5693.91	5362.49	10654.2	NaN	63149.4	11721.9	2422.09	NaN	6487.01	NaN	78686.8	9880.67	4379	NaN	10730.2	NaN	68788	13425.4	NaN	NaN	18160.1	NaN
P23492	Pnp	Purine nucleoside phosphorylase	PNPH_MOUSE	750261	5967.68	3815.02	NaN	NaN	NaN	590983	4938.05	NaN	NaN	NaN	NaN	681184	NaN	29186.8	NaN	NaN	NaN	509549	NaN	3024.89	NaN	NaN	NaN	599283	NaN	NaN	NaN	NaN	NaN	663071	NaN	NaN	NaN	11478.3	NaN
P23506	Pcmt1	Protein-L-isoaspartate(D-aspartate) O-methyltransferase	PIMT_MOUSE	1084439	64244.5	89264	262021	126968	115485	756967	13305.8	86219	89968.1	34894.2	299043	1.67769e+06	55017.3	111553	198248	83586.5	154079	1159438	37151.5	76151.2	169207	49366.2	82345.2	1.47648e+06	62260.9	103726	219905	85113.4	8291.73	1.20793e+06	36657	99878.2	194243	104937	45851.9
P23591	Tsta3	GDP-L-fucose synthase	FCL_MOUSE	184733	NaN	NaN	NaN	NaN	NaN	138449	NaN	NaN	NaN	NaN	NaN	175298	927.656	NaN	NaN	NaN	NaN	113861	NaN	NaN	NaN	NaN	NaN	225394	NaN	NaN	NaN	NaN	NaN	169705	NaN	NaN	NaN	22559.1	NaN
P23927	Cryab	Alpha-crystallin B chain	CRYAB_MOUSE	47387740	8067299	3.11397e+06	5029218	9519578	6.9718e+06	9209988	456095	730007	823200	927978	4.38805e+06	21241020	3.68998e+06	3755369	2.30452e+06	3.24433e+06	6.0425e+06	17855734	2.72155e+06	1.55879e+06	1.67865e+06	2.00447e+06	6.60245e+06	20620392	2.94017e+06	1.68842e+06	1.17399e+06	1.42953e+06	5143331	13049666	1655131	1.80519e+06	2.30595e+06	2.99085e+06	9347544
P23953	Ces1c	Carboxylesterase 1C	EST1C_MOUSE	1021502	40872.2	52616.2	175940	9224.86	13348.9	926670	8503.86	21655.8	74722.5	NaN	NaN	978818	18704.7	25106.5	116100	NaN	NaN	674213	7786.1	9354.15	168705	NaN	NaN	859419	11338.7	27530.9	120267	3234.56	NaN	730062	131237	18874	236825	4055.42	NaN
P24270	Cat	Catalase	CATA_MOUSE	258275	17903.4	348009	170234	324075	NaN	148430	12601.5	51215.1	25571.7	40058.9	NaN	250349	17805	214262	90904.5	154576	NaN	201121	55667.9	209358	118597	99602.4	NaN	280424	27792.2	290921	78741.6	166538	NaN	151904	25136.8	178544	77912.9	183061	NaN
P24369	Ppib	Peptidyl-prolyl cis-trans isomerase B	PPIB_MOUSE	387352	1.16588e+06	115553	175322	1.47339e+06	34787.1	333709	263416	43797.6	75341.2	516799	109550	340081	879703	183213	128853	1.05427e+06	21644.5	315127	596251	43637.6	145580	586448	18258.9	614335	994161	137248	137870	1.13221e+06	31671.5	305254	461575	57279.7	188825	1103607	54744.9
P24452	Capg	Macrophage-capping protein	CAPG_MOUSE	428787	NaN	4341.61	NaN	NaN	17949.7	231587	NaN	6349.16	NaN	NaN	NaN	410776	NaN	NaN	NaN	NaN	3235.25	220971	NaN	8771.99	NaN	NaN	NaN	426052	9477.51	NaN	NaN	NaN	NaN	259140	NaN	9326.32	NaN	NaN	NaN
P24472	Gsta4	Glutathione S-transferase A4	GSTA4_MOUSE	1.2315e+06	108080	6477.06	72333.9	10659.1	NaN	1.05023e+06	23275.8	2761.3	23580.1	NaN	NaN	1.17937e+06	NaN	NaN	69226.1	NaN	267705	969076	10307.4	14762.7	66268.5	NaN	NaN	1.05e+06	NaN	10133.5	39980.6	NaN	22571.8	918774	NaN	20668.5	70210.1	NaN	NaN
P24527	Lta4h	Leukotriene A-4 hydrolase	LKHA4_MOUSE	902541	NaN	NaN	2621.38	NaN	25834	695405	NaN	410.946	NaN	NaN	NaN	521436	5906.59	NaN	NaN	NaN	NaN	507958	NaN	NaN	NaN	NaN	NaN	531537	5333.95	NaN	3272.71	NaN	NaN	523110	2577.39	NaN	NaN	NaN	NaN
P24547	Impdh2	Inosine-5'-monophosphate dehydrogenase 2	IMDH2_MOUSE	381946	123778	22484.6	22769.1	104324	42747.8	279529	14551.4	2584.2	NaN	32158.4	26274	249176	115704	33440.6	11526	50562.7	69066	261518	104552	18767.6	NaN	42628	NaN	295908	132149	10987.3	NaN	22829	3290.85	204999	90327.8	11567.8	NaN	81480.2	90675.3
P24549	Aldh1a1	Retinal dehydrogenase 1	AL1A1_MOUSE	516010	11463.6	2587.53	NaN	NaN	NaN	365925	1429.6	3103.45	NaN	NaN	NaN	334374	13604.8	7230.67	NaN	NaN	NaN	303775	9091.47	3792.44	NaN	NaN	NaN	444192	9204.34	NaN	2837.65	NaN	NaN	287645	24234.8	10929.8	NaN	NaN	NaN
P24668	M6pr	Cation-dependent mannose-6-phosphate receptor	MPRD_MOUSE	NaN	NaN	NaN	60392.2	NaN	NaN	NaN	NaN	NaN	NaN	NaN	NaN	NaN	NaN	NaN	24016.8	NaN	1.17721e+06	NaN	NaN	NaN	10275.5	NaN	NaN	NaN	NaN	NaN	46177.3	NaN	NaN	NaN	NaN	NaN	12397.3	NaN	NaN
P25444	Rps2	40S ribosomal protein S2	RS2_MOUSE	55643.8	383109	NaN	12704.6	1.16699e+06	84462.1	67877.5	117204	16669	NaN	211282	NaN	55559.1	340691	159621	NaN	709944	51654.3	97045.4	117823	NaN	NaN	329687	NaN	238869	170471	56548.6	5589.69	546776	159663	140170	33045.8	11497.6	NaN	518800	133512
P25976	Ubtf	Nucleolar transcription factor 1	UBF1_MOUSE	NaN	49527.1	NaN	NaN	151875	15235.5	NaN	2784.1	NaN	NaN	40323	6642.18	NaN	55369.8	12102.1	NaN	82041.7	NaN	17803.9	29157.1	NaN	NaN	36298	NaN	79482.7	35807	NaN	NaN	99814	NaN	24589.4	19428.9	NaN	NaN	62388.4	21215.4
P26039	Tln1	Talin-1	TLN1_MOUSE	1.01957e+06	496234	185981	61705.4	1.06655e+06	296880	419868	65524.2	65032.5	30716.6	301505	316899	679894	452090	162063	44529.1	621547	281944	635646	166485	90715.3	18664	255369	206417	926453	531597	184114	58058.9	574895	353881	706128	208865	123099	61943.4	396514	394741
P26041	Msn	Moesin	MOES_MOUSE	238367	147882	10896.9	77530.8	NaN	15203.2	119531	24602.2	NaN	NaN	116659	6578.47	143174	92330.7	10714.2	28552	254679	14656.3	128580	58544.3	4888.96	23624.7	170268	16539.8	198363	107535	35967.6	NaN	14512.1	31581.5	108525	56750	4806.9	NaN	146000	31414.1
P26043	Rdx	Radixin	RADI_MOUSE	3.6006e+06	7284804	285920	182167	289529	152993	2523013	989708	106991	118490	2641859	183745	3.0459e+06	3.59385e+06	339304	112075	229729	122161	2.44343e+06	2.87186e+06	206206	103920	4171225	169659	2875537	5646621	196075	145722	299469	161935	2.41776e+06	3.28628e+06	248299	126354	414482	180499
P26231	Ctnna1	Catenin alpha-1	CTNA1_MOUSE	NaN	NaN	5578.33	58616.1	171067	132682	NaN	NaN	NaN	13398.3	NaN	45825.5	NaN	NaN	NaN	27975.6	187793	183178	NaN	NaN	NaN	5464.79	NaN	NaN	32986.4	NaN	9618.47	54186.7	77881.5	89956.5	NaN	NaN	NaN	34147.1	28532.6	40048.6
P26262	Klkb1	Plasma kallikrein	KLKB1_MOUSE	NaN	5748.07	NaN	NaN	NaN	NaN	5747.03	NaN	NaN	NaN	NaN	NaN	12645.3	10253.8	NaN	NaN	NaN	NaN	11014.1	NaN	NaN	NaN	NaN	NaN	14610.7	NaN	NaN	NaN	NaN	NaN	12742.1	NaN	NaN	NaN	NaN	NaN
P26369	U2af2	Splicing factor U2AF 65 kDa subunit	U2AF2_MOUSE	191436	134667	26761.2	12903.8	2946.53	37413.1	122255	19573.2	NaN	17613.4	NaN	31190.4	152794	127268	21517.7	22698.7	18373.5	31140.4	123868	44237.6	18185.6	NaN	58793.8	23367.6	234644	108659	17465	NaN	29011.1	34706.6	160849	48860.3	28351.3	NaN	25016.2	56028.2
P26443	Glud1	Glutamate dehydrogenase 1, mitochondrial	DHE3_MOUSE	1.99712e+06	821956	123356	839078	3.19739e+06	563662	1226696	108881	59033.4	362859	1057570	242584	1.23276e+06	631388	275372	757749	1.68443e+06	567498	889275	743828	66730.4	884712	2669581	503944	1.51132e+06	829508	186210	920135	1.76571e+06	602870	997587	470440	81511.1	1.01582e+06	1.39336e+06	924253
P26516	Psmd7	26S proteasome non-ATPase regulatory subunit 7	PSMD7_MOUSE	256937	288120	64480.9	153684	896163	394895	122948	34563.6	21806.4	33600.8	257212	211020	229005	242308	110845	127636	260823	411924	197343	180520	28376.3	113995	256633	499009	548886	331633	82350	148262	289249	585750	310348	102475	29349.3	137042	276059	721798
P26638	Sars	Serine--tRNA ligase, cytoplasmic	SYSC_MOUSE	1.16668e+06	800246	70193.1	20846	103635	NaN	747500	161887	25191.7	6008.06	69322.6	NaN	990062	737809	20475.1	26303.6	60121.7	NaN	914002	368138	29878.9	26496.6	107564	NaN	992282	360729	30380.8	28673	15994.4	NaN	856884	539890	58606.7	16667.4	172752	5064.31
P26645	Marcks	Myristoylated alanine-rich C-kinase substrate	MARCS_MOUSE	154078	23458.2	9714.49	3595.08	8384.14	NaN	72916	1571.97	6566.43	NaN	NaN	NaN	129861	21919.9	7410.86	NaN	NaN	30585.5	126430	NaN	4688.83	NaN	NaN	NaN	141745	44180.8	17478.7	NaN	NaN	NaN	141622	5351.08	8249.9	NaN	1120.37	NaN
P26883	Fkbp1a	Peptidyl-prolyl cis-trans isomerase FKBP1A	FKB1A_MOUSE	1082126	184283	116502	277816	767380	615532	988132	40391.6	144052	84206	146801	876128	1.3036e+06	188055	248360	172508	366940	623654	902839	186770	47501.8	97088.6	164656	694329	1.04839e+06	233471	137644	172481	675290	542041	985048	68285.8	143351	136694	289404	511339
P27048;P63163	Snrpb;Snrpn	Small nuclear ribonucleoprotein-associated protein B;Small nuclear ribonucleoprotein-associated protein N	RSMB_MOUSE;RSMN_MOUSE	16368.4	20791.9	NaN	3165.46	59849.5	60135.6	7638.24	5067.34	NaN	2058.07	20343.6	40274	20185.5	13630.9	10370.9	NaN	39573.7	63062.4	19427.5	5934.15	NaN	NaN	31176.4	55057	54720.5	10947	NaN	NaN	32390.5	75397.9	34533.9	2704.28	NaN	1865.05	24047.1	115500
P27546	Map4	Microtubule-associated protein 4	MAP4_MOUSE	187894	1.20532e+06	107331	133477	819617	170419	95994.8	201071	59977.5	40144.5	207355	122386	139780	860431	127705	63695.1	304769	128183	159071	491152	70656.5	68206.8	510737	206493	190383	1.02707e+06	82852.5	93723.9	590882	101400	166774	451893	86999.6	74134.6	369120	108161
P27573	Mpz	Myelin protein P0	MYP0_MOUSE	66061.9	14016.9	13182.7	112394	811317	696390	80128.6	8862.85	3029.92	64299.5	181107	820123	99253.3	19391	982649	95921	714444	729733	196730	27834.8	NaN	26938	187153	278304	533123	37359.2	4325.3	313299	893154	1.1637e+06	263653	1364.2	NaN	87293.2	485073	1.35912e+06
P27601	Gna13	Guanine nucleotide-binding protein subunit alpha-13	GNA13_MOUSE	NaN	9463.31	NaN	169852	20326.4	9057.23	22697.1	NaN	NaN	77430.9	11001.7	NaN	44151.1	11707.6	18766.2	116592	11300.5	NaN	50402.4	14786.1	3995.19	112059	NaN	NaN	33926.4	9402.81	6747.51	185188	7067.88	NaN	69384.2	12511.9	6836.85	137199	NaN	NaN
P27612	Plaa	Phospholipase A-2-activating protein	PLAP_MOUSE	569038	439359	70039.1	37683.1	NaN	NaN	229350	57095	37735.3	30399.7	55796.8	14442.1	429823	295146	48928.3	41401.1	NaN	13444.7	398240	160973	66914.6	NaN	92498.1	NaN	682941	249989	43210.4	11540.7	NaN	NaN	408445	162812	79172.9	NaN	NaN	NaN
P27641	Xrcc5	X-ray repair cross-complementing protein 5	XRCC5_MOUSE	NaN	48437	NaN	NaN	35556.6	NaN	NaN	7133.25	NaN	NaN	NaN	NaN	NaN	44501.1	NaN	NaN	NaN	NaN	13518	17867.1	NaN	NaN	NaN	NaN	NaN	41159.1	NaN	NaN	NaN	NaN	31461	17562.4	NaN	NaN	18631.2	NaN
P27659	Rpl3	60S ribosomal protein L3	RL3_MOUSE	NaN	129778	282.48	NaN	NaN	7806.85	NaN	43501.4	NaN	11382.1	98557.8	NaN	NaN	72451.7	NaN	1887.47	NaN	18556.4	NaN	29694.6	NaN	NaN	34209.2	11579.1	19014.2	108374	NaN	NaN	NaN	8151.96	5044.5	36167.5	NaN	NaN	NaN	17448.2
P27661	H2afx	Histone H2AX	H2AX_MOUSE	NaN	NaN	NaN	NaN	129386	193021	NaN	NaN	NaN	695.07	19315.1	350815	21515.6	NaN	NaN	NaN	51864.5	245453	24558.8	8714.98	NaN	NaN	63912.5	224386	192863	1567.83	3633.86	0.274796	105540	499981	113125	NaN	NaN	NaN	120382	328097
P27773	Pdia3	Protein disulfide-isomerase A3	PDIA3_MOUSE	1642632	388895	553014	1.13264e+06	386905	NaN	1.19109e+06	99540.8	156813	393066	45404.1	10681.6	1.17571e+06	364234	386066	1.00007e+06	380466	NaN	977668	280781	246561	695905	92537.8	NaN	816657	438203	551229	804718	214064	NaN	853648	356865	350441	922723	498700	NaN
P28271	Aco1	Cytoplasmic aconitate hydratase	ACOC_MOUSE	2.66525e+06	121339	92285.7	85564.4	77169.3	3234007	1.55798e+06	24596.1	84770	44399.6	27895.7	268515	3.21496e+06	126111	152695	91817.1	53232.7	231680	2.54818e+06	85034.4	82084.2	53743.6	2001.64	1.28573e+06	4.05736e+06	118394	110979	59107.2	130647	2.54535e+06	2.92169e+06	89677	109386	61098.9	35883.4	2.74886e+06
P28301	Lox	Protein-lysine 6-oxidase	LYOX_MOUSE	NaN	NaN	NaN	NaN	NaN	65723.2	NaN	NaN	NaN	NaN	NaN	142488	NaN	NaN	NaN	NaN	NaN	61236.6	NaN	NaN	NaN	NaN	NaN	NaN	NaN	NaN	NaN	NaN	13406.8	14855.2	NaN	NaN	NaN	NaN	NaN	NaN
P28352	Apex1	DNA-(apurinic or apyrimidinic site) lyase	APEX1_MOUSE	228465	459647	6583.82	NaN	14913	NaN	55451.7	102200	NaN	NaN	73596.1	8897.24	143182	401172	NaN	NaN	44093.9	15732	121451	145775	5602.95	NaN	123320	NaN	41036.6	375518	NaN	NaN	NaN	NaN	135988	248933	NaN	NaN	12235.7	NaN
P28474	Adh5	Alcohol dehydrogenase class-3	ADHX_MOUSE	2.07566e+06	35918.2	15647.9	34266.4	45899.9	2455.37	1.28634e+06	8433.99	5668.32	10075.9	5725.73	NaN	2166594	41772.4	15737.1	29689	NaN	NaN	1.61072e+06	15597.5	9596.75	41768.5	NaN	5729.68	1.74562e+06	72483.1	41980.9	56181.8	26220.2	NaN	1.76849e+06	36494.3	13560.9	9607.43	NaN	13852.1
P28650	Adssl1	Adenylosuccinate synthetase isozyme 1	PURA1_MOUSE	5.09976e+06	2715370	156082	339830	161574	18068	2.69172e+06	177822	39702.3	103879	5119.94	28624.6	3.6303e+06	2.10803e+06	122828	411772	157404	9069.24	2.97233e+06	1.02352e+06	58967.4	236481	74517.4	8464.05	2780806	879893	111849	306550	92665.1	17985.8	2.21665e+06	1.52725e+06	90051.6	212777	184112	18079.6
P28652	Camk2b	Calcium/calmodulin-dependent protein kinase type II subunit beta	KCC2B_MOUSE	63764.5	307645	11484.2	79186.4	508758	206328	59994.1	35670.5	6722.94	21625.1	104683	93596.2	10597.2	243865	52997.4	55773.4	186613	123685	NaN	191179	8579.45	41867	232621	141013	88762.5	268773	21839.7	74251.2	196185	190071	38765	114641	15707.3	34459.6	169214	213304
P28653	Bgn	Biglycan	PGS1_MOUSE	35163.5	1.67334e+06	29570.2	41610	1.33624e+06	2306507	47802.8	983597	32920.8	33207.8	844230	5.25731e+06	81961.8	1.12347e+06	84725.7	21760.6	1.02291e+06	690183	94866.1	185569	10517.2	NaN	144282	153165	144536	668670	65151.4	18670.4	482380	974603	96958.6	247250	19674.9	NaN	140886	704667
P28654	Dcn	Decorin	PGS2_MOUSE	573954	14470434	413985	211211	14389374	17923946	721150	7703416	574458	132751	7.35481e+06	31802242	914985	8522611	611170	105843	8997920	12132816	948420	1.04202e+06	138067	9339.64	342520	1.85431e+06	1.33735e+06	2.96786e+06	201521	61204.3	2.12184e+06	7789839	1.03398e+06	1262856	186358	41191.1	930900	5612653
P28658	Atxn10	Ataxin-10	ATX10_MOUSE	39475.7	3945.19	NaN	NaN	NaN	NaN	13357.6	NaN	NaN	715.105	NaN	NaN	49848.5	7396.48	NaN	NaN	NaN	8998.44	58576.2	2247.33	NaN	NaN	NaN	3213.18	80898.3	4919.34	NaN	NaN	NaN	NaN	69519.2	3229.11	NaN	NaN	NaN	11664.2
P28659	Celf1	CUGBP Elav-like family member 1	CELF1_MOUSE	45440.4	63172	17903.6	16691.1	246575	NaN	18228.6	12326	6473.75	7021.8	73578.8	3789.12	25008.9	34242.7	16528	NaN	107378	NaN	12650.6	29732.9	9949.7	NaN	38270.7	NaN	84600.2	236602	32412.2	NaN	145169	33715.5	46914.1	24804.6	11312.5	NaN	183802	13191.3
P28660	Nckap1	Nck-associated protein 1	NCKP1_MOUSE	15616.1	96979.5	22747	NaN	15331.3	NaN	8280.49	7094.86	18494.8	NaN	8595.76	NaN	NaN	68956.4	NaN	NaN	8415.14	NaN	NaN	7763.37	NaN	NaN	NaN	NaN	374135	117387	NaN	NaN	NaN	NaN	318781	25018.9	15899.1	NaN	NaN	NaN
P28661	2004-09-01	Septin-4	SEPT4_MOUSE	123728	421049	NaN	NaN	27442.6	13918	52173.5	39814.8	11421.1	NaN	57516.1	NaN	139783	300873	27713.4	NaN	85510.6	NaN	70655.1	120820	NaN	NaN	31339.2	NaN	121583	362933	NaN	NaN	13789.9	NaN	158562	161233	21910.8	NaN	71836.5	NaN
P28665	Mug1	Murinoglobulin-1	MUG1_MOUSE	1.04651e+06	56814.4	31582.8	4475.98	2743.17	29862.9	608556	8716.02	38847.5	NaN	NaN	84855.5	1.08216e+06	16067.4	115408	15989.9	NaN	NaN	738554	26606.1	99567.3	NaN	NaN	NaN	796028	NaN	NaN	NaN	NaN	NaN	1.09172e+06	10449.8	106275	NaN	NaN	NaN
P29341	Pabpc1	Polyadenylate-binding protein 1	PABP1_MOUSE	241186	362522	50688.8	125090	375657	88153.5	137153	91634.8	35994.5	6287.1	101550	77376.1	219459	290496	107277	100973	260761	105205	228285	108041	46461.8	5357.28	17403.2	114826	317303	355519	25497	7772.57	248628	141347	244394	129671	57975.8	9292.94	170592	151763
P29391	Ftl1	Ferritin light chain 1	FRIL1_MOUSE	178084	6191.89	NaN	3235.92	NaN	NaN	210010	NaN	NaN	NaN	NaN	NaN	222437	10673.8	9093.45	1884.85	NaN	NaN	188999	NaN	NaN	NaN	NaN	NaN	116186	NaN	NaN	NaN	NaN	NaN	194334	925.846	NaN	2309.31	NaN	NaN
P29416	Hexa	Beta-hexosaminidase subunit alpha	HEXA_MOUSE	74604.5	165285	2560.18	10037.4	89915.3	NaN	NaN	48185.1	NaN	NaN	16905	NaN	6382.95	138639	NaN	NaN	51592.2	NaN	26436.2	40296	NaN	11148.8	NaN	NaN	113856	137222	NaN	NaN	109265	NaN	NaN	54421.3	NaN	NaN	99262.3	11723
P29595	Nedd8	NEDD8	NEDD8_MOUSE	411620	2136.51	NaN	80742.1	NaN	NaN	693791	216184	131174	27673.3	619975	NaN	446383	2684	NaN	24782.2	NaN	NaN	559888	256901	162496	19394.3	10096.7	2938.09	673974	438905	3139.49	34445.1	2674.96	5706.79	652580	250463	1527.03	28440.9	1109.49	6290.41
P29699	Ahsg	Alpha-2-HS-glycoprotein	FETUA_MOUSE	44361.1	NaN	11690.5	20682.7	NaN	NaN	52404	NaN	12109.6	NaN	NaN	NaN	58220.3	NaN	28742.6	NaN	NaN	NaN	115793	NaN	33653	NaN	NaN	NaN	83868.7	NaN	30617.9	NaN	NaN	NaN	135286	NaN	23633	NaN	NaN	NaN
P29758	Oat	Ornithine aminotransferase, mitochondrial	OAT_MOUSE	1.45062e+06	210858	360360	852936	198376	5402.8	1097905	41527.1	132047	469079	12727	NaN	1.04808e+06	209552	358048	842039	109434	NaN	825340	186880	353288	1.11134e+06	32830.4	NaN	935237	110382	322767	835060	33900.5	NaN	824710	188570	320467	1.40635e+06	105784	NaN
P29788	Vtn	Vitronectin	VTNC_MOUSE	126209	46083.7	NaN	NaN	14951.9	NaN	NaN	11773	6774.79	NaN	24063.7	15372	103077	NaN	NaN	9665.38	27434	NaN	107044	NaN	10401.5	NaN	17161.4	NaN	141667	NaN	9389.75	11803.5	16693.7	NaN	86093.3	NaN	10239.2	11854.4	NaN	NaN
P30275	Ckmt1	Creatine kinase U-type, mitochondrial	KCRU_MOUSE	NaN	101255	NaN	14471.1	511877	NaN	NaN	3541.79	NaN	NaN	53531	NaN	NaN	81662.6	NaN	9071.56	169870	NaN	NaN	49839.3	NaN	NaN	255766	NaN	69551.9	176083	NaN	15286.5	247099	NaN	NaN	50649.2	5794.06	NaN	206752	NaN
P30412	Ppic	Peptidyl-prolyl cis-trans isomerase C	PPIC_MOUSE	195696	38378.6	16664.1	131436	27689.9	NaN	140943	15059.2	2689.17	35167.4	NaN	NaN	189501	NaN	NaN	108280	NaN	NaN	177223	NaN	8288.67	60113.5	NaN	NaN	199661	NaN	19668.1	101862	NaN	NaN	148842	NaN	6452.19	70699.2	NaN	NaN
P30416	Fkbp4	Peptidyl-prolyl cis-trans isomerase FKBP4	FKBP4_MOUSE	447126	462246	40150.1	139111	116699	NaN	207962	87294.2	53371.4	NaN	NaN	NaN	248554	426764	98477.7	NaN	47681.1	NaN	330838	346249	47015.7	NaN	47063.8	NaN	381329	409460	54086.4	NaN	49953.7	NaN	387628	325094	69893	89638.9	120907	NaN
P30999	Ctnnd1	Catenin delta-1	CTND1_MOUSE	1268.49	21468	1982.09	27919.8	100900	89038.3	NaN	NaN	NaN	6013.85	29973	10769.7	NaN	18579.9	NaN	3603.15	76362.9	31816.3	NaN	20510.8	NaN	3899.35	14590	21396.6	26689.6	19822.8	3409.09	23180.8	75582.9	55641.9	NaN	NaN	NaN	15281	39705	47471.2
P31001	Des	Desmin	DESM_MOUSE	265137	209007	275432	760648	853039	13989423	233138	45850.7	293888	479584	742485	12134705	1.29066e+06	173909	4563673	86340	1.38445e+06	16345110	1.19194e+06	5.27514e+06	145714	52479.2	2158047	19230984	4.80663e+06	264335	3393016	747134	1.2041e+06	18959316	2816224	122143	287540	78783.3	1.27636e+06	22234660
P31230	Aimp1	Aminoacyl tRNA synthase complex-interacting multifunctional protein 1	AIMP1_MOUSE	380526	197365	30583	85887.4	1.25163e+06	330051	261133	48173.7	29158.4	18641.1	204174	140037	327044	149873	82354.8	63091.4	497179	165279	301463	77642.5	12350.6	41559.7	270475	198618	471082	228753	54347.9	27075.7	642008	191163	364009	55212.5	24923.4	46989.7	705660	334272
P31725	S100a9	Protein S100-A9	S10A9_MOUSE	19548.4	30797.5	NaN	NaN	23037.4	NaN	11078.7	7276.4	NaN	NaN	NaN	NaN	8075.42	13637.8	NaN	NaN	NaN	NaN	20426	NaN	NaN	NaN	NaN	NaN	46048.5	33696.4	NaN	NaN	NaN	NaN	11781.5	4880.68	NaN	NaN	NaN	NaN
P31786	Dbi	Acyl-CoA-binding protein	ACBP_MOUSE	179068	NaN	NaN	NaN	16033.9	NaN	249474	NaN	NaN	NaN	NaN	NaN	277138	NaN	NaN	17504.3	NaN	NaN	140483	NaN	NaN	NaN	NaN	NaN	155021	NaN	NaN	NaN	4409.06	NaN	149944	NaN	1903.37	NaN	6771.18	NaN
P31938	Map2k1	Dual specificity mitogen-activated protein kinase kinase 1	MP2K1_MOUSE	740055	25378	16083.3	17844.1	61901.4	32401.8	273268	NaN	11783.7	3599.6	44949.7	79796.6	521387	NaN	21783	21259.6	53255.5	41697.8	596784	6512	22728.1	NaN	NaN	35870.8	768877	42069.1	26944.2	16820	NaN	38434.5	770978	18517	38811.1	28425.7	47422.7	NaN
P32020	Scp2	Non-specific lipid-transfer protein	NLTP_MOUSE	145251	16140.2	269540	108042	111050	NaN	115487	603.088	43047.2	11535.1	4639.05	NaN	165168	2986.16	163449	103372	91741	NaN	113750	8842.93	119687	64205.5	27884.6	NaN	164133	9515.5	226935	20876.7	16245	NaN	87150.8	3679.96	149492	70345.8	48863.3	NaN
P32067	Ssb	Lupus La protein homolog	LA_MOUSE	6181.34	76622.3	NaN	NaN	27206.8	19604.9	13926.3	10602.1	NaN	NaN	7547.72	1678.99	8754.82	73286.9	1714.75	NaN	28442.6	21067.5	5221.48	16864.1	NaN	NaN	11903.2	17970.6	76517.2	52702.3	NaN	NaN	31119.9	29086	13337.4	23074.3	NaN	NaN	22989	28481.2
P32233	Drg1	Developmentally-regulated GTP-binding protein 1	DRG1_MOUSE	NaN	885850	108846	17206.7	348630	44666.1	NaN	64190.1	2508.81	3833.1	67396.2	9094.73	33004.4	800744	17936.2	48127	269809	10887.3	16680.9	524688	67654.1	NaN	442391	10091.4	1.52827e+06	1.03571e+06	82802.9	NaN	277756	NaN	971104	526495	107081	NaN	288002	50223.6
P32261	Serpinc1	Antithrombin-III	ANT3_MOUSE	649280	94156.9	23060.2	20712.2	101419	NaN	501384	19440.9	6961.13	6352.29	6014.31	6716.45	542679	64236.1	24089.2	14831.4	55712.9	NaN	366728	33594.7	18735.2	2481.56	NaN	NaN	392193	71259.8	16604.5	4042.45	71195.3	NaN	375867	48788.1	18480.9	2947.46	56557.6	NaN
P32848	Pvalb	Parvalbumin alpha	PRVA_MOUSE	47744868	306431	689044	1266101	57336.4	14946.9	60411772	410844	369208	659135	424448	NaN	49583328	572721	1.01077e+06	2.3342e+06	63102.2	NaN	20593554	259757	443618	694532	NaN	589090	35547972	845174	834544	1.04669e+06	75819.5	NaN	32056444	810395	580218	718028	39935.8	32569.6
P32921	Wars	Tryptophan--tRNA ligase, cytoplasmic	SYWC_MOUSE	1134545	497821	48162.7	NaN	34224.9	37151.4	760506	45876.5	47647.1	NaN	18321.3	39231.8	894334	476888	77364.6	NaN	18132.8	NaN	793807	260268	108137	NaN	40208.9	NaN	976313	374138	24434.3	NaN	10534.9	NaN	913198	314566	139903	NaN	44793.3	27131.7
P33622	Apoc3	Apolipoprotein C-III	APOC3_MOUSE	NaN	NaN	192612	NaN	NaN	NaN	65875.6	NaN	62647.9	NaN	NaN	NaN	NaN	NaN	105317	22617.2	NaN	NaN	126330	NaN	91798.9	NaN	NaN	NaN	72874.5	NaN	103986	7733.22	NaN	NaN	132572	8518.7	115007	NaN	NaN	NaN
P34022	Ranbp1	Ran-specific GTPase-activating protein	RANG_MOUSE	180608	79584.3	NaN	NaN	NaN	NaN	87569.5	NaN	NaN	NaN	NaN	NaN	128976	43203	NaN	NaN	NaN	NaN	69939.7	NaN	NaN	NaN	NaN	NaN	103439	89461	NaN	NaN	NaN	NaN	54786.7	14409.8	NaN	NaN	NaN	NaN
P34152	Ptk2	Focal adhesion kinase 1	FAK1_MOUSE	17604.7	NaN	NaN	NaN	NaN	NaN	6382.16	NaN	NaN	NaN	NaN	NaN	12508.8	3465.34	NaN	NaN	NaN	NaN	NaN	NaN	NaN	NaN	NaN	NaN	21690.7	7169.36	NaN	NaN	NaN	NaN	NaN	1963.51	NaN	NaN	NaN	NaN
P34884	Mif	Macrophage migration inhibitory factor	MIF_MOUSE	200710	NaN	3665.12	NaN	NaN	NaN	153387	NaN	NaN	NaN	NaN	NaN	475547	NaN	NaN	2117.06	NaN	NaN	196719	NaN	NaN	NaN	NaN	NaN	238449	NaN	NaN	1138.53	NaN	13822.9	182734	1499.55	NaN	1588.14	NaN	NaN
P34914	Ephx2	Bifunctional epoxide hydrolase 2	HYES_MOUSE	420755	21644.3	68065.3	131114	44007.5	41609.7	422774	3758.1	20617.7	32414.9	22120.2	62558.3	726092	44847.3	68758	57301.7	19230.2	34211.3	613087	63538.9	63527.8	117906	NaN	58763	747922	39068.4	58303.3	32091.7	7488.16	NaN	695378	42355.9	75715.8	73922.5	33039.6	37774.8
P34928	Apoc1	Apolipoprotein C-I	APOC1_MOUSE	NaN	3754.56	31945.6	106309	NaN	NaN	NaN	NaN	4322.33	15472.5	NaN	NaN	NaN	NaN	18107.8	29976.4	NaN	NaN	22937.5	NaN	NaN	NaN	NaN	NaN	68683.1	NaN	13467.2	NaN	NaN	NaN	NaN	NaN	NaN	11109.4	NaN	NaN
P35123	Usp4	Ubiquitin carboxyl-terminal hydrolase 4	UBP4_MOUSE	219144	136081	39709	NaN	43903.1	NaN	92289.3	40192.6	18101.5	NaN	NaN	1534.95	127265	174276	24890.1	NaN	25557.3	NaN	176867	116247	27544.3	NaN	2803.92	NaN	224580	178033	NaN	NaN	56473	NaN	167474	165772	38631.2	NaN	41412.4	17039.7
P35235	Ptpn11	Tyrosine-protein phosphatase non-receptor type 11	PTN11_MOUSE	385135	207102	43945	NaN	88570	71802.6	219736	37874.5	23602.5	NaN	NaN	52288.3	428084	238875	22935.6	NaN	113557	NaN	406961	381432	50933	NaN	NaN	40872.6	705507	244925	203403	NaN	6569.13	NaN	523871	127821	75098.6	NaN	56753.8	85906.5
P35278	Rab5c	Ras-related protein Rab-5C	RAB5C_MOUSE	68170.5	NaN	123370	262656	21537.3	NaN	125072	NaN	NaN	103020	25644.3	NaN	109672	NaN	90681.1	157830	44130.6	70367	170494	19010.2	NaN	199128	12509.6	15920.8	271362	3132.46	93664	242023	17126.1	62599.8	116074	NaN	3351.69	264991	10767.4	40586.5
P35279	Rab6a	Ras-related protein Rab-6A	RAB6A_MOUSE	151632	14723	17508.7	462981	142665	70933.7	89455.2	NaN	3593.84	250324	9746.97	75265.6	138668	NaN	85025.5	316939	72130.6	59991.7	212765	54420	8906.31	350564	NaN	58587.8	311025	19519.9	52952.5	415576	84006.9	58018.7	210309	2188.11	19492.3	416993	33474.4	NaN
P35282	Rab21	Ras-related protein Rab-21	RAB21_MOUSE	198486	15742.8	11109	669747	272996	60986.4	77988.1	NaN	7011.84	168062	36064.8	23989.9	153097	25752.6	31508.4	412666	173426	126772	153173	33277.4	7379	264097	NaN	88734.3	449530	30716.8	17069.8	464121	106544	181209	245117	19090.7	8422.96	361160	127555	235442
P35283	Rab12	Ras-related protein Rab-12	RAB12_MOUSE	202484	34249.1	16808.3	163190	47796.7	115031	125198	3658.96	8273.53	72710.9	81730.1	74563.4	184086	93347.3	37460.4	107291	42688.5	145642	178847	57448.6	4686.8	127610	115516	113679	246736	81897.8	31058.5	164667	32757.4	140353	163488	38032.5	15535.6	149130	20244.7	194964
P35285	Rab22a	Ras-related protein Rab-22A	RB22A_MOUSE	26957.3	NaN	NaN	87876.9	NaN	17937.5	NaN	NaN	NaN	36392.9	NaN	NaN	NaN	NaN	NaN	79792.5	NaN	21004.1	NaN	NaN	NaN	44674.3	NaN	13153.5	NaN	NaN	NaN	72242.8	NaN	NaN	NaN	NaN	NaN	66619.5	NaN	8762.94
P35290	Rab24	Ras-related protein Rab-24	RAB24_MOUSE	NaN	3885.81	431.052	98757.4	4630.56	84247	NaN	3879.7	NaN	62804.5	44291.2	NaN	NaN	2419.46	24601.1	147323	14660.2	NaN	3183.47	11888	NaN	154072	20962.2	18210.7	95512	5785.25	16711.3	168494	19823.9	NaN	19851.1	NaN	NaN	165314	14372.8	NaN
P35293	Rab18	Ras-related protein Rab-18	RAB18_MOUSE	233131	112240	28173.6	1.49931e+06	424509	166018	211025	13728.8	34575.5	1.04366e+06	110964	41757.6	244129	31917.8	217271	1.81634e+06	219869	250365	246990	157571	26094.2	1.40901e+06	NaN	156843	541766	77089.4	175428	1.83255e+06	129546	167336	319684	21184.4	37690.8	1.80873e+06	27793	373376
P35330	Icam2	Intercellular adhesion molecule 2	ICAM2_MOUSE	NaN	NaN	NaN	43702.7	86997.8	NaN	NaN	NaN	1541.05	16688.1	11164.6	10108.9	NaN	922.843	4206.47	31657.6	54218.4	13938.3	2026.41	6885.38	1119.3	14594.7	11161.2	10082.2	15742.8	NaN	4266.81	43060.5	46128	18783.6	8336.22	NaN	NaN	22856.9	27841.2	26870.7
P35385	Hspb7	Heat shock protein beta-7	HSPB7_MOUSE	2.00388e+06	473077	262214	199865	959169	1.07488e+06	666518	27563.6	108122	38775.5	134584	412652	1444393	344992	344221	113215	425416	979131	2.10235e+06	455026	255241	121844	492988	1.211e+06	2629649	766372	267736	133144	525350	1.29393e+06	1.4792e+06	176426	196295	80034	432289	1.05748e+06
P35441	Thbs1	Thrombospondin-1	TSP1_MOUSE	101337	288414	4714.17	NaN	45646.1	NaN	29862.1	104368	3566.16	NaN	121455	22216.2	72925.8	217220	NaN	NaN	53346.5	NaN	116189	68768.6	NaN	NaN	NaN	NaN	91814.1	183002	5628.05	NaN	44100.9	NaN	86888	116607	2832.41	NaN	10832.9	NaN
P35486	Pdha1	Pyruvate dehydrogenase E1 component subunit alpha, somatic form, mitochondrial	ODPA_MOUSE	1.70934e+06	2.10592e+06	293287	4309615	9594107	1.36759e+06	1.29628e+06	728719	124572	1.62764e+06	2.06864e+06	476731	1.95323e+06	2.24143e+06	1350791	4506725	9981217	1.49038e+06	1.73423e+06	2.8639e+06	165636	3.55214e+06	5314300	1.82686e+06	2650212	3.16096e+06	809871	7005807	11883879	1.14947e+06	2.15861e+06	1.64647e+06	191369	4644155	13561365	2.0282e+06
P35564	Canx	Calnexin	CALX_MOUSE	NaN	27130.7	14396.1	1.49929e+06	413629	34591.7	90637.7	14002.6	8134.44	387880	196884	9296.23	74725.2	37421.3	80670.8	1.27622e+06	274255	81892.6	121561	71553.7	2759.19	795567	81205.4	102486	307279	25007.3	45951.5	1.27501e+06	246344	111361	165239	14547.9	12921.8	1.05153e+06	140093	203078
P35585	Ap1m1	AP-1 complex subunit mu-1	AP1M1_MOUSE	30763	31818.5	NaN	NaN	NaN	NaN	NaN	3917.17	NaN	NaN	12863.6	NaN	NaN	28013	3745.84	NaN	NaN	NaN	19940.4	11250.9	NaN	NaN	33687.8	NaN	32678.9	26590.5	NaN	NaN	NaN	NaN	22985.4	13832.7	NaN	NaN	9928.4	NaN
P35700	Prdx1	Peroxiredoxin-1	PRDX1_MOUSE	9586445	12415500	780501	238994	1.07464e+06	212130	7438861	2806445	339219	103313	370312	131561	8537128	11356605	784423	142447	840061	125680	7452752	7227591	482696	150489	1.15275e+06	180990	8424214	13171132	645495	200224	635959	205178	7.47766e+06	9212021	827714	235696	1.08699e+06	329328
P35762	Cd81	CD81 antigen	CD81_MOUSE	NaN	NaN	NaN	86275.4	NaN	NaN	NaN	NaN	NaN	28781.4	NaN	NaN	NaN	NaN	NaN	58567.1	NaN	NaN	NaN	NaN	NaN	31287.6	NaN	NaN	NaN	NaN	NaN	62819.7	NaN	NaN	NaN	NaN	NaN	40808.3	NaN	NaN
P35979	Rpl12	60S ribosomal protein L12	RL12_MOUSE	30011.9	927665	35440.2	149119	2.32566e+06	777691	105677	778031	42167.6	67204.1	287822	513743	154282	1.03954e+06	233447	75738.7	1.13545e+06	706082	214746	390186	11816.3	10506.5	318878	730534	521706	1.52801e+06	180357	53320.2	1.2951e+06	717452	369438	396918	30205.8	57166.5	1.16815e+06	640357
P35980	Rpl18	60S ribosomal protein L18	RL18_MOUSE	NaN	1284407	10819.4	57432.6	120185	264749	NaN	263452	7288.64	13396.6	1.32928e+06	NaN	50418.1	979190	245489	NaN	182128	294120	59227.5	431640	11914.4	NaN	1.47845e+06	312627	372532	1.07181e+06	137819	21054	199771	317300	238527	141982	10105.2	NaN	312386	454544
P36536	Sar1a	GTP-binding protein SAR1a	SAR1A_MOUSE	79852.4	NaN	NaN	NaN	NaN	NaN	51280.6	NaN	13021.8	NaN	NaN	NaN	78238.9	NaN	24419.4	7449.77	NaN	NaN	120999	NaN	33365.2	35945.5	NaN	NaN	74788.1	NaN	37379.2	NaN	NaN	NaN	24146	NaN	102629	NaN	5644.63	NaN
P36552	Cpox	Oxygen-dependent coproporphyrinogen-III oxidase, mitochondrial	HEM6_MOUSE	387183	158867	43009.3	56915.1	19438.9	NaN	211737	16192	5282.5	14835.7	35552.6	NaN	283590	137826	61191.9	40082.1	14885	NaN	186821	103266	28197.1	89405.8	191431	NaN	428290	116311	33301.6	84365.8	15849.8	24271.6	216535	116655	35197.3	95282	25801.9	NaN
P36916	Gnl1	Guanine nucleotide-binding protein-like 1	GNL1_MOUSE	4378.73	6969.61	NaN	NaN	NaN	NaN	2558.19	2243.76	NaN	NaN	673.814	NaN	4464.92	10473.8	NaN	NaN	NaN	NaN	6185.46	5484.11	NaN	NaN	NaN	NaN	8864.32	8795.52	NaN	NaN	NaN	NaN	6310.13	6999.65	NaN	NaN	2784.3	NaN
P36993	Ppm1b	Protein phosphatase 1B	PPM1B_MOUSE	193187	32860.9	12491.7	NaN	NaN	NaN	135703	NaN	7740.83	NaN	NaN	9258.58	111560	29395.8	21662.1	7681.07	NaN	NaN	211179	18101.6	32825.5	NaN	NaN	NaN	115327	8797.87	4163.5	NaN	NaN	NaN	198506	32846.6	38326	NaN	NaN	NaN
P37040	Por	NADPH--cytochrome P450 reductase	NCPR_MOUSE	21233.8	123197	28182.9	281912	111574	8072.23	88593.2	1755.46	9165.96	120645	15223.4	37652.2	15909.9	59162.9	33002.5	255379	58892.5	23108	40826.8	35592.2	1924.85	196271	4741.65	7779.88	69736.6	NaN	20347.2	336045	38872	248468	10363.1	25186.8	35370.2	287182	24623.4	36252.8
P37804	Tagln	Transgelin	TAGL_MOUSE	705542	97043.6	24321.2	NaN	NaN	NaN	300996	12484.9	35786.8	NaN	24735.5	26609	627999	69932.4	36046	NaN	33668.6	NaN	348707	38736.4	23753.8	NaN	23170.1	NaN	1.10475e+06	331060	40747.7	0.332007	25980.2	NaN	894900	57243.2	48403.5	NaN	22620.5	1.23323e+06
P37889	Fbln2	Fibulin-2	FBLN2_MOUSE	36326.4	40715.5	1119.85	NaN	25632.9	11988.8	10973.7	10512.4	NaN	NaN	NaN	NaN	10311.5	30668.1	NaN	NaN	10886.1	9562.66	8864.63	3550.44	NaN	NaN	NaN	NaN	46542.5	42530.8	NaN	NaN	15567.8	NaN	29975.4	14276.8	NaN	NaN	7945.44	NaN
P38060	Hmgcl	Hydroxymethylglutaryl-CoA lyase, mitochondrial	HMGCL_MOUSE	399982	132705	166884	329947	252028	37099.1	300914	80735.7	91387.4	130893	14995.8	NaN	372788	169520	156622	284220	260546	NaN	319294	148787	89012.7	297068	19016	78191.5	387174	78786.3	113070	275925	24639.6	NaN	325024	135944	114119	349284	106586	NaN
P38647	Hspa9	Stress-70 protein, mitochondrial	GRP75_MOUSE	5301301	1.40511e+06	1.57571e+06	4.29152e+06	3.05571e+06	796111	1.84167e+06	196025	376866	1.29562e+06	416631	286510	3.31874e+06	1146491	1488731	3148567	1.76595e+06	635958	2322477	1.37906e+06	989830	3.76823e+06	1.1043e+06	631689	3.09564e+06	1.57468e+06	1160089	3774324	1.78323e+06	666988	2.46231e+06	823785	989089	4.81332e+06	2.12339e+06	671782
P39054	Dnm2	Dynamin-2	DYN2_MOUSE	235043	535366	44659.4	12360.9	544422	122809	109245	36316.7	10973.8	NaN	111511	65059.3	172946	404220	41223.6	NaN	325603	97330.1	171129	174516	15449.6	NaN	427784	61540.6	400266	594799	11310.7	NaN	354177	94628.7	192763	186262	10089.9	NaN	334275	114896
P39061	Col18a1	Collagen alpha-1(XVIII) chain	COIA1_MOUSE	82323.3	211783	19073	NaN	228920	66851.2	88816.5	48304.1	7395.64	1964.52	55399.3	87394.1	66632.9	180400	NaN	NaN	80762.6	NaN	86386.9	23268.8	16615.1	NaN	NaN	NaN	98792	200684	31069.9	NaN	97367.7	143529	55546.5	117799	16516.3	NaN	NaN	61419.6
P39447	Tjp1	Tight junction protein ZO-1	ZO1_MOUSE	17973.5	19883.2	NaN	NaN	16523.8	26706.1	NaN	NaN	NaN	NaN	NaN	19794	8096.77	16396.1	NaN	NaN	NaN	22007.9	5475.62	8399.61	NaN	NaN	21378.9	19320	22560	19101	NaN	NaN	NaN	32650.5	NaN	5363.2	NaN	NaN	3249.94	33780.8
P40124	Cap1	Adenylyl cyclase-associated protein 1	CAP1_MOUSE	157634	61170.8	4302.49	NaN	20790.3	NaN	82468.9	21179.3	5619.34	1994.29	4044.28	4250.73	73662.2	83957	5463.39	NaN	16431.2	52246.8	161308	34895.1	11921.3	NaN	21952.7	15847.8	199465	107289	9416.86	NaN	27424.2	9181.17	137859	32928.8	10349.6	NaN	31793.9	55616.5
P40142	Tkt	Transketolase	TKT_MOUSE	338011	NaN	NaN	12898.9	NaN	NaN	251140	NaN	NaN	NaN	NaN	NaN	344003	NaN	NaN	NaN	NaN	NaN	252571	NaN	NaN	NaN	NaN	NaN	297986	NaN	NaN	NaN	NaN	NaN	292731	3802.75	7773.7	NaN	NaN	NaN
P40336	Vps26a	Vacuolar protein sorting-associated protein 26A	VP26A_MOUSE	953057	862932	53131	87959.2	71172.4	27065	412616	180767	11941.2	25617.7	116912	23096.7	547688	824086	42310.3	69053.6	50523.4	28497.9	452477	579290	25491.2	72503.1	499035	25634.3	668718	918386	58841.6	87900.7	48084	NaN	423456	611310	32728.7	NaN	75776	NaN
P40630	Tfam	Transcription factor A, mitochondrial	TFAM_MOUSE	151765	454193	66313.4	157610	1.91354e+06	38407.2	127242	69503.8	31424.8	56596.5	380573	28762.2	159694	259938	132031	233623	508398	NaN	156661	150336	29048.1	143115	686864	34655.5	401671	557766	61504.5	137445	803576	NaN	199118	127206	28826.2	195237	819599	48269.8
P40936	Inmt	Indolethylamine N-methyltransferase	INMT_MOUSE	53766.3	NaN	NaN	NaN	NaN	NaN	86801.2	NaN	NaN	NaN	NaN	NaN	95532.3	NaN	NaN	NaN	NaN	NaN	54041.8	NaN	NaN	NaN	NaN	NaN	19345.1	NaN	NaN	NaN	NaN	NaN	57378.1	NaN	NaN	NaN	NaN	NaN
P41105	Rpl28	60S ribosomal protein L28	RL28_MOUSE	26594.3	593842	4835.86	26548.8	463167	351538	44146.7	213113	8929.13	8748.52	173808	33564.4	79960.5	719598	90943.4	24780.6	303450	66533.3	103463	234012	1264.8	6138.2	255830	97126.8	211232	578852	44901.2	14369	215649	348238	89159.8	193498	2957.98	12734.9	229169	233666
P41216	Acsl1	Long-chain-fatty-acid--CoA ligase 1	ACSL1_MOUSE	1.12859e+06	911180	3639350	12657248	2.04812e+06	2.41232e+06	933633	103454	867575	4.19222e+06	6433184	859218	1.58109e+06	981754	4660196	8426026	1.7894e+06	3.16812e+06	1.75123e+06	3.34373e+06	1.83872e+06	11854920	9759348	3.41954e+06	2.92261e+06	381275	2.66813e+06	12852863	1.08146e+06	3.18259e+06	2.96989e+06	374929	2.15198e+06	12896730	1.2407e+06	4713772
P41317	Mbl2	Mannose-binding protein C	MBL2_MOUSE	106729	101707	10010.7	57058.4	52107.9	NaN	52890.4	20088.4	3927.29	16257.1	NaN	NaN	63312.9	61275.5	5089.64	40031.7	25722.5	NaN	34210.3	11059.5	4445.42	30554.2	NaN	NaN	NaN	50358.5	7010.16	37480.5	39087.7	NaN	NaN	6398.86	8991.84	26521.3	28301	NaN
P42125	Eci1	Enoyl-CoA delta isomerase 1, mitochondrial	ECI1_MOUSE	6.20773e+06	1.68387e+06	809672	1.49658e+06	1.48249e+06	40801.1	2.03396e+06	409842	541447	570857	517325	21119.3	4376097	1.57602e+06	906419	1.36999e+06	1.16031e+06	NaN	3461651	1.05652e+06	706093	1.86433e+06	1195981	4464.12	3.96827e+06	896691	532610	1.33499e+06	1.07286e+06	33061.9	3.23547e+06	1.1037e+06	685335	1.91364e+06	1.84651e+06	15031.4
P42208	2002-09-01	Septin-2	SEPT2_MOUSE	96826.3	192721	32393.3	21126	47446.8	NaN	26219.1	22539	9134.9	NaN	75327.4	7612.42	403870	136098	7518.06	NaN	41175	NaN	70877	64823.5	9726.61	NaN	112026	4782.75	129338	199578	10769.4	NaN	50040.8	NaN	104525	75610.6	32695.2	NaN	68076.1	NaN
P42225	Stat1	Signal transducer and activator of transcription 1	STAT1_MOUSE	24358	7686.79	2114.34	NaN	NaN	NaN	7605.47	367.783	730.449	NaN	6362.19	5451.4	55461.8	NaN	NaN	NaN	19755.8	4058.78	64785	NaN	NaN	NaN	NaN	NaN	29682.3	9964.23	1481.41	NaN	4452.89	25513.2	169943	1418.01	7511.51	NaN	29164.5	33874.8
P42227	Stat3	Signal transducer and activator of transcription 3	STAT3_MOUSE	92483.1	29010.2	6745.36	NaN	17325.7	5932.3	25890.6	NaN	NaN	NaN	1616.69	NaN	59584.8	7773.66	2330.47	NaN	2538.14	7058.49	71087.4	NaN	NaN	NaN	NaN	2369.41	109245	36900.4	1508.13	NaN	NaN	NaN	84518.7	11509.4	6629.21	1507.95	NaN	5380.48
P42232	Stat5b	Signal transducer and activator of transcription 5B	STA5B_MOUSE	261424	116058	41159.3	3395.86	22381.8	30029.7	119021	7614.74	13804.4	10261	52162.6	NaN	205902	80318.4	24232.2	2807.95	NaN	NaN	200605	42252.2	28329.4	4515.89	NaN	NaN	281814	93551	NaN	8323.29	10717.9	NaN	167514	34697.7	37994.8	10080.5	17178.6	NaN
P42337	Pik3ca	Phosphatidylinositol 4,5-bisphosphate 3-kinase catalytic subunit alpha isoform	PK3CA_MOUSE	23265.3	25694.1	NaN	NaN	NaN	NaN	14645.9	NaN	NaN	NaN	NaN	NaN	26372.4	21137.5	NaN	NaN	NaN	NaN	23257.5	5667.02	NaN	NaN	13025.1	1762.02	38915.1	24564.5	NaN	NaN	NaN	NaN	23600.9	11047	NaN	NaN	NaN	NaN
P42567	Eps15	Epidermal growth factor receptor substrate 15	EPS15_MOUSE	17559.6	8287.28	NaN	NaN	44865.3	NaN	13419.7	NaN	NaN	NaN	7486.94	9370.26	17568.5	5418.67	NaN	NaN	20357.5	10431.2	16122	2262	NaN	NaN	NaN	6934.04	21754.6	4378.11	NaN	NaN	25671.2	11848.4	23820.5	NaN	NaN	NaN	24272.5	NaN
P42669	Pura	Transcriptional activator protein Pur-alpha	PURA_MOUSE	270808	1.12706e+06	58873.9	53630.5	2.18594e+06	77256.9	158774	357311	26155	19705.1	293490	55836.9	195809	1.10741e+06	67957.7	54728	1.276e+06	86752.9	202850	501057	39641.5	43089.5	405804	52986.8	371736	1.0034e+06	54142.3	57396.2	1.28059e+06	67301.8	208468	574924	44599.1	51579.4	1.35276e+06	46174.2
P42925	Pxmp2	Peroxisomal membrane protein 2	PXMP2_MOUSE	NaN	NaN	NaN	50415	158640	456054	NaN	NaN	NaN	1819.69	36723.3	NaN	NaN	NaN	NaN	41467.8	86593.2	NaN	NaN	NaN	NaN	30196.4	207457	247426	NaN	NaN	NaN	78840.7	64899.1	NaN	NaN	NaN	NaN	43039.8	64660.5	55876.4
P42932	Cct8	T-complex protein 1 subunit theta	TCPQ_MOUSE	1.14101e+06	977365	94806.5	101110	833326	193039	545947	93377.4	54368	47543.9	208524	203003	797826	720029	150419	120796	513916	269141	774622	425083	69681.7	87275	313664	190628	1347565	812990	83872.4	149314	711812	230622	992516	424443	88681.8	139153	836921	398532
P43023	Cox6a2	Cytochrome c oxidase subunit 6A2, mitochondrial	CX6A2_MOUSE	50513.5	10593.6	7123.64	748023	340552	532323	61101.8	4720.44	NaN	102541	68294.6	157253	128662	16876.1	55884.4	667269	137637	207076	76565.5	44169.2	NaN	332414	35868.2	404753	145184	NaN	38321.6	487914	112340	450614	83363.9	NaN	NaN	338951	54728.1	358645
P43024	Cox6a1	Cytochrome c oxidase subunit 6A1, mitochondrial	CX6A1_MOUSE	NaN	NaN	NaN	150217	52374.4	17985.1	NaN	NaN	1226.74	27838.7	NaN	NaN	20385.9	NaN	13650.5	161577	32766.3	NaN	16172.9	8185.27	NaN	71531.1	NaN	18512.6	41201.5	NaN	10411.7	134571	24958.4	21636.4	24603.2	NaN	NaN	98599.5	NaN	140590
P43025	Clec3b	Tetranectin	TETN_MOUSE	156406	NaN	1642.04	NaN	6793.61	NaN	160166	38649.3	14790.4	NaN	NaN	35618.3	109988	19161.3	NaN	3031.65	NaN	NaN	48662.6	NaN	12670.7	2876.96	NaN	NaN	426.546	674.487	NaN	2421.1	10142.8	NaN	NaN	NaN	1975.14	NaN	NaN	NaN
P43274	Hist1h1e	Histone H1.4	H14_MOUSE	35605.3	1.15299e+06	54221.5	150170	4.34767e+06	804407	NaN	347179	46864.3	123249	3.38945e+06	696650	635302	1.21259e+06	332545	35928.4	1.3196e+06	896380	876692	782923	53382.5	14005.2	2.41968e+06	412196	5320853	740298	158289	73084.7	1.74079e+06	734500	3.00378e+06	283229	33715.5	37606.6	965832	347326
P43276	Hist1h1b	Histone H1.5	H15_MOUSE	NaN	170145	NaN	14522.5	1.02123e+06	2137962	NaN	53916.1	162106	74751.9	580972	138645	139814	228027	516921	68664.9	406148	2.60289e+06	256168	716243	14146	32564.9	2.31666e+06	1.03435e+06	838923	757920	217097	NaN	436285	2.1103e+06	605465	426423	214062	NaN	300543	1.78184e+06
P43406	Itgav	Integrin alpha-V	ITAV_MOUSE	NaN	NaN	NaN	76667.5	21535.8	NaN	NaN	NaN	NaN	26992.9	NaN	NaN	NaN	NaN	NaN	44503.1	13883.9	NaN	NaN	NaN	NaN	45097	NaN	NaN	NaN	NaN	NaN	62284.4	9441.76	NaN	NaN	NaN	NaN	42510.6	703.963	NaN
P43883	Plin2	Perilipin-2	PLIN2_MOUSE	NaN	NaN	51537.1	83914.1	30456.8	NaN	NaN	NaN	7789.94	3845.05	29097.3	NaN	5633.93	NaN	55591.3	38951.3	4786.91	NaN	NaN	NaN	25787.5	35161.9	NaN	NaN	20622.7	NaN	79593.1	46712.4	2791.3	NaN	11043.8	NaN	26116.5	31961.4	NaN	132668
P45376	Akr1b1	Aldose reductase	ALDR_MOUSE	7888132	100473	87521.3	156927	NaN	NaN	8440534	27348	22612	96018.2	NaN	NaN	9121448	31364.4	22357.5	262075	NaN	NaN	6532038	48839.4	60053.8	184899	2190.83	NaN	7.08274e+06	77540.1	105999	123019	NaN	NaN	8446750	50081	60610.6	205838	NaN	NaN
P45591	Cfl2	Cofilin-2	COF2_MOUSE	11054238	4867445	683824	174069	1.36285e+06	77286.8	7.15124e+06	850996	200194	82470	282108	124035	8965307	4.08704e+06	519935	137770	1.02006e+06	37483.1	9005877	3137859	389370	132375	694687	30846.9	6.1385e+06	4743822	430932	129564	1.01549e+06	NaN	7.53689e+06	3.6493e+06	610778	152202	1.82771e+06	98118.3
P45878	Fkbp2	Peptidyl-prolyl cis-trans isomerase FKBP2	FKBP2_MOUSE	396737	NaN	NaN	NaN	NaN	NaN	204725	24625	7209.73	NaN	NaN	NaN	233827	NaN	NaN	NaN	35737.5	NaN	223986	NaN	NaN	NaN	NaN	NaN	307538	67633.1	23237.8	NaN	31775.3	13498.7	237273	36770.2	NaN	NaN	NaN	NaN
P45952	Acadm	Medium-chain specific acyl-CoA dehydrogenase, mitochondrial	ACADM_MOUSE	10583304	12161341	1.47283e+06	2.61469e+06	11823470	271907	5.26574e+06	2.36254e+06	307864	660149	2.88805e+06	101234	9214976	11604894	1.29629e+06	2.17774e+06	7664913	162514	6.47209e+06	6797597	754386	3.42693e+06	11134430	116906	12149526	7129516	777066	2.77391e+06	6.45537e+06	174419	6749771	6.90311e+06	700341	3.56588e+06	11105375	276780
P46061	Rangap1	Ran GTPase-activating protein 1	RAGP1_MOUSE	18789.3	NaN	NaN	NaN	16474.4	NaN	NaN	NaN	NaN	NaN	NaN	21300.5	13429.7	NaN	NaN	NaN	14144.3	43785.9	9653.73	NaN	NaN	NaN	32876.4	33829.5	55837.2	NaN	NaN	NaN	11607.3	46905.5	NaN	NaN	NaN	NaN	12170.6	76989.7
P46412	Gpx3	Glutathione peroxidase 3	GPX3_MOUSE	544218	194765	38213	41609.7	431593	362986	440280	65094	19262.4	2679.2	68501.5	287376	495566	194957	46872.6	9158.66	122624	179315	286877	34730.2	4569.74	5637.97	117480	183132	535669	206918	19235.4	16328.4	198816	543469	353747	68171.6	11071.7	4533.9	142920	340794
P46414	Cdkn1b	Cyclin-dependent kinase inhibitor 1B	CDN1B_MOUSE	7810.38	NaN	NaN	NaN	NaN	NaN	NaN	NaN	NaN	NaN	NaN	NaN	11185.9	NaN	NaN	NaN	NaN	NaN	9382.38	NaN	NaN	NaN	NaN	NaN	10023	NaN	NaN	NaN	NaN	NaN	9893.91	NaN	390.123	NaN	NaN	NaN
P46460	Nsf	Vesicle-fusing ATPase	NSF_MOUSE	151520	213925	9541.46	556453	520609	120029	102981	33347.4	12502	285712	194551	72947.7	99052.6	107464	79165.4	525342	360291	135669	140779	121165	2854.46	461166	217306	106966	303721	85781.5	53484.2	675966	367921	160721	216798	55131.9	20086.6	621400	385184	250398
P46467	Vps4b	Vacuolar protein sorting-associated protein 4B	VPS4B_MOUSE	28655.9	NaN	NaN	NaN	NaN	NaN	9988.24	NaN	NaN	0.36058	NaN	NaN	12648.3	NaN	NaN	NaN	NaN	NaN	21342.1	NaN	NaN	0.427357	NaN	NaN	36779	NaN	NaN	NaN	NaN	NaN	23859.7	NaN	NaN	NaN	NaN	NaN
P46471	Psmc2	26S proteasome regulatory subunit 7	PRS7_MOUSE	310511	266184	33436.6	204062	498349	246556	157186	60272.1	27267.3	49466.9	101723	124536	234942	226627	90712.7	134428	241886	178132	235505	113450	26553.7	111445	86381.1	216463	386521	236690	52793.5	191167	191253	275631	297512	101841	31199.1	145424	189417	265826
P46638	Rab11b	Ras-related protein Rab-11B	RB11B_MOUSE	1758993	76150.2	192683	3.52029e+06	657252	178186	868335	40902	123252	1.24241e+06	130473	119624	1333504	143905	339502	2.89342e+06	400270	264687	1.41396e+06	200238	131625	1.69906e+06	101842	140349	1.87394e+06	147110	282323	2617209	228840	179572	1.4589e+06	43168.3	200077	2.55765e+06	242089	325658
P46664	Adss	Adenylosuccinate synthetase isozyme 2	PURA2_MOUSE	170171	134598	10323.2	NaN	NaN	NaN	165922	27693.9	NaN	NaN	NaN	NaN	248281	132065	NaN	NaN	18651.5	NaN	163099	61403.9	7445.66	NaN	NaN	NaN	154918	75183.3	4044.1	NaN	23958.7	NaN	109792	142891	8989.31	NaN	NaN	NaN
P46735	Myo1b	Unconventional myosin-Ib	MYO1B_MOUSE	NaN	77570.4	NaN	NaN	NaN	47580.5	NaN	2516.76	NaN	NaN	54549.1	24853.2	NaN	42592	6955.28	NaN	11380.2	38396.3	9272.26	25623.1	NaN	NaN	11630.4	20370.9	19539.8	40356.6	NaN	25803.7	5186.21	80334.8	11313.8	16436.1	NaN	23026.8	11032.1	89598.4
P46935	Nedd4	E3 ubiquitin-protein ligase NEDD4	NEDD4_MOUSE	401699	367786	27952.4	NaN	7380.35	36808.7	213069	71173.8	10287	NaN	35493	66239.1	306309	278484	52651.4	NaN	19023.4	60192.2	321551	116776	27787.1	NaN	4231.03	NaN	557519	231136	27071.2	NaN	NaN	NaN	350768	158654	42015.4	NaN	7547.42	97417.5
P46938	Yap1	Transcriptional coactivator YAP1	YAP1_MOUSE	9823.84	6210.73	4821.91	NaN	5322.34	NaN	12782	1902.49	1864.26	NaN	NaN	NaN	7109.58	5496.74	NaN	NaN	NaN	1046.99	9056.44	NaN	5027.5	NaN	NaN	NaN	11092.2	NaN	1760.24	NaN	NaN	NaN	12017.3	NaN	5522.57	NaN	NaN	NaN
P46978	Stt3a	Dolichyl-diphosphooligosaccharide--protein glycosyltransferase subunit STT3A	STT3A_MOUSE	2568.86	NaN	NaN	64933.4	NaN	NaN	NaN	NaN	NaN	31727.4	246412	22334.4	16479.8	3444.71	6577.65	33852.9	4193.16	11809.2	29849.2	4418.5	NaN	35696.9	187929	NaN	105690	1997.27	NaN	64609	NaN	34501.9	39982.2	1756.07	NaN	52761.4	NaN	38894.8
P47199	Cryz	Quinone oxidoreductase	QOR_MOUSE	481809	327026	10354.5	26447.7	81100.7	NaN	394499	55299.1	NaN	NaN	NaN	NaN	362254	240056	16604.7	30750.5	78009.4	NaN	263623	144375	NaN	NaN	38883	NaN	287870	223378	9085.08	32408.5	67541.6	NaN	294505	182513	7041.93	38124.5	61266.7	NaN
P47738	Aldh2	Aldehyde dehydrogenase, mitochondrial	ALDH2_MOUSE	4.59174e+06	683907	888430	2.17698e+06	834149	110739	2222753	76380.9	196395	738128	79463.9	NaN	2.86509e+06	530030	766950	1.51821e+06	426089	7667.01	2.51192e+06	464469	500638	1.3287e+06	456181	NaN	2.74023e+06	223097	406347	1.53111e+06	238357	NaN	1.63993e+06	356075	540622	1.95113e+06	557534	86721.1
P47740	Aldh3a2	Fatty aldehyde dehydrogenase	AL3A2_MOUSE	NaN	NaN	NaN	85023.4	141617	42954	NaN	NaN	NaN	28197.4	33640.9	25834.8	NaN	NaN	15280.5	53222.8	94844.2	55501.3	NaN	NaN	NaN	44447.4	10160.7	28579	17592.1	NaN	7263.4	92905.6	72208.2	31731.4	NaN	NaN	NaN	100118	43538.9	83320.6
P47753	Capza1	F-actin-capping protein subunit alpha-1	CAZA1_MOUSE	25588	9118.3	NaN	NaN	2159.21	27798.8	NaN	NaN	NaN	NaN	NaN	9850.33	NaN	NaN	NaN	NaN	7736.11	27992.6	8830.2	NaN	NaN	NaN	NaN	15360.9	19856.2	NaN	NaN	NaN	2743.78	28428.4	NaN	NaN	NaN	NaN	NaN	14718.1
P47754	Capza2	F-actin-capping protein subunit alpha-2	CAZA2_MOUSE	136499	169648	48975.9	70752.3	410514	899156	100688	68821.9	46033.9	80552.6	79103.6	505960	118660	154873	247431	108493	424177	900808	133090	155580	32117.4	64470.7	109393	815372	323851	167959	212484	58107.8	407416	858919	162433	109887	36722.7	85672.8	373727	544170
P47757	Capzb	F-actin-capping protein subunit beta	CAPZB_MOUSE	891208	397133	170535	323597	3.05297e+06	6703713	386325	210271	118783	212462	850054	3721503	763650	670902	1.10484e+06	17218.1	2.4114e+06	6253994	683856	928072	61642.5	9120.07	1118012	5.42003e+06	2.43173e+06	684160	799187	139981	1.94747e+06	7252275	1.09481e+06	399356	97021.7	29517.4	2025016	7648257
P47791	Gsr	Glutathione reductase, mitochondrial	GSHR_MOUSE	934106	91735.8	29707	42074.6	3420.86	NaN	616482	NaN	5154.94	19599	NaN	NaN	622300	61902.6	3517.36	44712.1	1974.26	NaN	429219	5523.93	19818	52129.5	4537.9	NaN	704841	2522.93	NaN	51653.7	NaN	NaN	522446	44207.6	22926.6	70096.5	5581.91	NaN
P47802	Mtx1	Metaxin-1	MTX1_MOUSE	NaN	NaN	NaN	42462	33422.3	NaN	NaN	NaN	NaN	13414.9	4365.86	NaN	NaN	NaN	7011.22	38767.4	30609.3	NaN	NaN	NaN	NaN	31450.3	5659.71	NaN	NaN	NaN	6456.38	59461.2	33048.6	NaN	NaN	NaN	NaN	34589.2	5497.34	NaN
P47809	Map2k4	Dual specificity mitogen-activated protein kinase kinase 4	MP2K4_MOUSE	248076	122217	3917.94	NaN	140842	NaN	126530	NaN	NaN	NaN	NaN	53038.8	214799	134174	NaN	NaN	94885.9	34895.1	208227	59305.8	NaN	NaN	NaN	43385.4	365342	137578	8281.58	2465.9	119804	NaN	229744	63754.6	NaN	NaN	124011	95989.7
P47811	Mapk14	Mitogen-activated protein kinase 14	MK14_MOUSE	2.505e+06	773490	103146	52749.5	1418539	6719.64	4.15836e+06	1.5434e+06	44245.6	19525.4	132584	37825.2	3.70715e+06	3820731	78394.2	23414	1.15524e+06	6623.32	3.79203e+06	1.84645e+06	71654.8	NaN	386742	12235.8	2.8478e+06	7444906	14997.6	NaN	964227	NaN	3.23902e+06	87060.7	81483.4	NaN	1.64714e+06	14262.9
P47857	Pfkm	ATP-dependent 6-phosphofructokinase, muscle type	PFKAM_MOUSE	27806490	110517672	4781743	1.21614e+06	4.10334e+06	749102	27924372	13682145	1.06232e+06	357716	23397676	276469	28223600	86245688	3.83687e+06	779820	5194072	374802	17935776	54556384	2.39326e+06	990344	88635328	651272	28728282	117588624	3.55048e+06	1.29889e+06	6.39847e+06	495243	22370184	63533968	3.10036e+06	1.12391e+06	9608791	832268
P47911	Rpl6	60S ribosomal protein L6	RL6_MOUSE	1101.56	2107624	32749.4	117598	105511	1.07974e+06	NaN	1.13499e+06	42962.6	42300.1	1.72939e+06	479165	111484	2.72012e+06	316312	51064.3	179893	1.18409e+06	75951.3	1.14134e+06	23548.7	29924.5	2.01101e+06	1.13274e+06	809322	3240059	209441	79187.3	132985	1.27057e+06	289408	1.12631e+06	42318.1	31343.2	116518	1.49627e+06
P47934	Crat	Carnitine O-acetyltransferase	CACP_MOUSE	1.47974e+06	27303552	239723	429454	9134451	156959	1315875	3.3527e+06	95123.4	142327	2831398	78471.1	1.98495e+06	19983468	506647	276547	6.43274e+06	210240	1.50573e+06	11491939	142852	432902	11874162	116671	3.10706e+06	25186128	300036	430911	6.77235e+06	119377	2.00983e+06	12862152	157297	507880	9492688	254531
P47941	Crkl	Crk-like protein	CRKL_MOUSE	435841	219279	57838.3	134710	325790	994164	184566	39064.3	70419.4	84650.7	NaN	1.16804e+06	249037	124788	355839	NaN	368033	152779	233721	255721	78368.1	7217.06	341529	926795	780872	143969	257219	57694.9	328726	NaN	234765	86097.2	85217.9	9115.59	246573	303405
P47962	Rpl5	60S ribosomal protein L5	RL5_MOUSE	78641.3	753093	6328.55	31248	138579	497804	87085.2	234523	NaN	10824.4	380848	305099	100662	679149	108452	NaN	77013.4	414681	148886	321175	4332.33	NaN	568019	419344	344801	953120	58742.9	NaN	69398	628331	277192	294025	8099.43	10904.9	87439	481301
P47963	Rpl13	60S ribosomal protein L13	RL13_MOUSE	NaN	1.92564e+06	26211	101223	236849	1.04559e+06	35935.2	700281	22036.7	27728.1	1.14742e+06	203536	97133.8	1.8676e+06	268130	46044.4	194995	1.12963e+06	88266	650271	27444.5	NaN	1.19496e+06	962776	613637	1.55208e+06	127919	40134.8	164831	1.24876e+06	297681	484414	25785.8	9399.22	194243	1.60441e+06
P47964	Rpl36	60S ribosomal protein L36	RL36_MOUSE	NaN	213525	NaN	6457.86	527696	218565	NaN	12098.9	NaN	NaN	187991	16399.2	NaN	107811	41963.4	NaN	164814	165708	NaN	54680.6	NaN	NaN	234053	238955	103704	127499	23165.3	NaN	189742	320822	32270.9	15651.8	NaN	NaN	191404	418690
P47968	Rpia	Ribose-5-phosphate isomerase	RPIA_MOUSE	155209	18394.3	6447.25	8042.83	6086.56	NaN	140209	NaN	NaN	2516.89	NaN	NaN	123083	12165.2	4073.41	6423.39	NaN	NaN	120301	8692.81	4213	7914.34	NaN	NaN	103365	6463.04	3291.23	7009.73	NaN	NaN	120190	16298.9	6380.37	8663.48	5556.77	NaN
P48024;Q9CXU9	Eif1;Eif1b	Eukaryotic translation initiation factor 1;Eukaryotic translation initiation factor 1b	EIF1_MOUSE;EIF1B_MOUSE	53501.8	94313.1	2517.37	4929.27	59514.4	NaN	NaN	20261.2	1570.69	NaN	9669.08	NaN	50131.8	59732	NaN	NaN	26525.5	NaN	49761.8	26123.9	1516.62	NaN	32314.4	NaN	87520.8	91638.6	6364.64	10268.7	39601.9	NaN	47534.7	25391.5	3483.84	NaN	40351.7	NaN
P48036	Anxa5	Annexin A5	ANXA5_MOUSE	4.34416e+06	96999.9	95192.9	68871.4	48166.6	NaN	4154549	145308	47748.6	36386	24264.6	14723.1	3.81517e+06	205637	75788.1	60775.6	48030.7	NaN	2.30523e+06	10630.2	36078.8	22350.7	NaN	NaN	2.55121e+06	77662.9	51872.2	73183.5	22500.5	NaN	2118418	49032.7	59196.4	31003.3	NaN	10600.9
P48193	Epb41	Protein 4.1	41_MOUSE	57527	105730	20461.7	71533.1	8321.43	137826	35753	10619	NaN	40336.7	87418	2211.07	70231.8	94103.4	12468	81664.1	75314.5	146426	72149.3	50787.2	8711.38	46663.9	139177	113587	127541	89566.9	27817.1	61825.1	58492.1	80092.2	106274	55988.3	NaN	73609.8	56305.8	175715
P48453	Ppp3cb	Serine/threonine-protein phosphatase 2B catalytic subunit beta isoform	PP2BB_MOUSE	643758	155971	134523	12012.1	27835.8	NaN	344986	18118.1	66142.5	20870.6	NaN	NaN	476847	161292	128690	13056.5	62557.7	NaN	414941	87744.7	98856.8	NaN	NaN	12362.4	504490	122530	97752.3	NaN	13004	NaN	522870	89026.2	126211	NaN	81208.2	NaN
P48678	Lmna	Prelamin-A/C	LMNA_MOUSE	193260	667290	71467.6	112817	2.68972e+06	6.01587e+06	104031	176330	97096.4	88013.5	525070	5008104	548780	552529	388999	32005.6	861843	5.60978e+06	841993	388136	58653.7	8483.88	218360	3.09244e+06	2.75639e+06	327935	194993	61726.2	513701	4.5648e+06	2.05786e+06	141031	85560.4	18873.2	438840	4.94135e+06
P48722	Hspa4l	Heat shock 70 kDa protein 4L	HS74L_MOUSE	190357	48799.9	5590.6	10359.8	86016.2	NaN	108186	4249.15	NaN	NaN	NaN	NaN	118799	45556.8	NaN	NaN	36084.2	NaN	117021	27385.2	5732.22	NaN	NaN	NaN	188482	55470.4	NaN	NaN	51276.3	NaN	133373	20744.3	7344.2	NaN	60675.4	NaN
P48758	Cbr1	Carbonyl reductase [NADPH] 1	CBR1_MOUSE	2.4654e+06	108130	39587.3	158034	84629.9	6298.65	1.75677e+06	15211.4	12395.7	45213.3	NaN	10464.7	2.25068e+06	87041.6	42741.1	156324	58218.1	2905.81	1.64007e+06	41393.9	26421.7	143682	NaN	NaN	2.25574e+06	94854.8	69480.5	181977	62517.4	23912.9	1.91691e+06	49122.5	38750.4	220985	57886	2906.52
P48771	Cox7a2	Cytochrome c oxidase subunit 7A2, mitochondrial	CX7A2_MOUSE	NaN	NaN	7619.72	658437	81814.1	234120	NaN	NaN	4897.76	125101	18750.1	22762.1	56682.7	NaN	90992.9	497330	123541	166506	26019.2	133618	NaN	487966	25337.6	405994	135578	NaN	77862.9	736957	46421	452451	72952.9	NaN	5653.19	586465	28038.7	351918
P48772	Cox8b	Cytochrome c oxidase subunit 8B, mitochondrial	COX8B_MOUSE	NaN	NaN	NaN	NaN	3379.27	2366.63	NaN	NaN	NaN	NaN	NaN	NaN	NaN	NaN	54398.4	12938.3	NaN	NaN	NaN	54556.2	11619.3	16661.5	9661.06	11169.6	32290.6	3238.51	NaN	71084.2	NaN	50062.1	2476.02	NaN	NaN	6589.61	NaN	334828
P48774	Gstm5	Glutathione S-transferase Mu 5	GSTM5_MOUSE	1.58797e+06	94667.1	19381.3	15140.3	NaN	NaN	1.67874e+06	NaN	4035.56	10472.8	NaN	NaN	1.29462e+06	NaN	NaN	39921.3	NaN	NaN	1024747	31295.9	5580.13	21666.1	NaN	NaN	965473	3903.3	NaN	23822.6	NaN	NaN	1.03463e+06	12322.2	NaN	30300.9	NaN	NaN
P48962	Slc25a4	ADP/ATP translocase 1	ADT1_MOUSE	12181961	3.38002e+06	1494619	273692096	40640112	20765890	10472553	761211	1.36784e+06	100290552	34310156	5.23429e+06	17150182	4.87408e+06	21720612	202486848	26718016	22173190	13016410	16109443	389805	186383296	39045360	11490757	41471512	1.4991e+06	7359668	188420768	13675578	17208804	24980344	796281	1.05283e+06	289878272	10776981	40886888
P49138	Mapkapk2	MAP kinase-activated protein kinase 2	MAPK2_MOUSE	86708	132870	12609.7	31676.8	14658.3	NaN	71829.4	13443.2	2277.95	NaN	4557.77	NaN	220550	142733	17961.9	27790.1	11826.1	NaN	222561	92645.5	11912.8	17052.7	NaN	NaN	352930	150342	6611.07	6492.28	9786.34	NaN	215085	83231.1	18858.9	24299.5	42228.3	NaN
P49222	Epb42	Erythrocyte membrane protein band 4.2	EPB42_MOUSE	NaN	NaN	NaN	23099.8	NaN	NaN	NaN	NaN	NaN	NaN	NaN	NaN	NaN	9930.67	NaN	16350.5	NaN	NaN	29230.9	NaN	NaN	17582.7	NaN	NaN	NaN	NaN	NaN	21343.4	NaN	NaN	62442.3	NaN	NaN	27853.9	NaN	22624.3
P49312	Hnrnpa1	Heterogeneous nuclear ribonucleoprotein A1	ROA1_MOUSE	129769	315296	28890.2	17691.7	268183	67482.6	77518.6	94260.5	17956.7	8662.78	143215	50705.6	114708	328499	74416.5	NaN	208502	79531.5	108052	157720	19997.9	NaN	242167	87119.6	212817	249438	64697.8	NaN	190064	77564.8	97646.4	98580	26757.7	NaN	154807	73275.8
P49443	Ppm1a	Protein phosphatase 1A	PPM1A_MOUSE	539574	189580	38281.4	31700.8	NaN	NaN	254185	12084.9	34173.2	NaN	NaN	NaN	479057	184496	57651.2	4737.19	13040.4	29057.2	436704	119010	54383	NaN	NaN	NaN	577217	89276.7	37166.4	19237.1	NaN	NaN	503690	100400	69916.9	4169.68	13587.7	25792.6
P49586	Pcyt1a	Choline-phosphate cytidylyltransferase A	PCY1A_MOUSE	128527	54046.4	56823.6	19163.2	352509	30420.8	44595.5	NaN	24206.1	NaN	18850	6378.59	98695	48679	80676.6	64402.9	221690	56447.7	120257	2541.25	33044	22222.3	NaN	NaN	64073.2	31624.7	106326	106857	187991	NaN	83808.4	NaN	37818	47182.1	96824.9	NaN
P49615	Cdk5	Cyclin-dependent-like kinase 5	CDK5_MOUSE	235123	64807.6	3534.54	NaN	4389.53	NaN	103948	6268.75	3015.35	NaN	NaN	40605.6	180148	48620.2	8867.39	NaN	2290.96	NaN	156842	22679.8	2965.47	NaN	NaN	4590.25	238614	27582	NaN	NaN	NaN	4583.1	176776	30410.2	7117.18	NaN	NaN	NaN
P49722	Psma2	Proteasome subunit alpha type-2	PSA2_MOUSE	524556	472542	61506.7	271935	812581	307204	325558	148616	48627.7	38524.5	201296	133198	452722	478902	94155.1	103897	654384	172697	446526	261069	30833.3	222970	328252	253892	527331	448060	78913.9	160682	489116	227616	421612	234542	86842.6	125457	633465	263947
P49813	Tmod1	Tropomodulin-1	TMOD1_MOUSE	9066.71	1902.07	14671.4	80255	521004	769202	4606.23	5040.88	36092.6	43540.7	171717	475147	409668	9495.88	190608	NaN	532076	697435	397910	90366.2	4734.9	NaN	199165	653986	366716	36327.9	136951	55373.9	607535	701228	341808	12334.7	11578.3	NaN	559696	600004
P49817	Cav1	Caveolin-1	CAV1_MOUSE	55080.9	64195.3	31713.5	1.49298e+06	433688	471471	73604	11477.2	5992.53	543633	91900.1	243577	84431	67412.9	151760	1.23048e+06	272906	422638	166205	208597	13738	660734	89624.1	639032	342609	84873.5	114709	1.40771e+06	215423	589629	252041	16590.2	19939.4	878896	99354.8	540621
P49962	Srp9	Signal recognition particle 9 kDa protein	SRP09_MOUSE	NaN	117740	NaN	8700.61	265462	19109.8	NaN	8887.34	NaN	NaN	28624.1	19146.9	NaN	58346.8	18189.7	NaN	92410.4	19215.4	NaN	26867.2	NaN	NaN	99445.2	27716.8	191424	75209.9	9613.75	NaN	125540	NaN	109977	22721.1	NaN	NaN	96417.3	NaN
P50114	S100b	Protein S100-B	S100B_MOUSE	20286.4	3396.2	NaN	NaN	NaN	NaN	12384.5	NaN	NaN	NaN	NaN	NaN	NaN	4684.57	NaN	NaN	NaN	NaN	11966.2	NaN	NaN	NaN	NaN	NaN	25615.7	2812.5	NaN	NaN	3822.84	NaN	21952.9	991.951	NaN	NaN	1655.69	NaN
P50136	Bckdha	2-oxoisovalerate dehydrogenase subunit alpha, mitochondrial	ODBA_MOUSE	486910	555862	64289.8	333675	1.41429e+06	38149.1	281063	73947	16209.1	114174	362606	NaN	399541	376597	126346	253271	828001	NaN	249131	295149	28972.1	259310	1322094	20975.4	417519	482206	82855.4	232003	1.05863e+06	127356	271579	206518	35089.7	216339	1215757	88468.1
P50171	Hsd17b8	Estradiol 17-beta-dehydrogenase 8	DHB8_MOUSE	1.71796e+06	1.19637e+06	297801	423049	1.31599e+06	27226.5	510821	108107	117856	156189	277109	29275.6	1.23293e+06	903619	279034	472096	1.56134e+06	45959.3	1.20778e+06	538990	211644	411173	1.03907e+06	18401.7	1251824	980402	268189	408374	1.18967e+06	NaN	1.27413e+06	539783	250609	556274	1.92935e+06	22327.6
P50247	Ahcy	Adenosylhomocysteinase	SAHH_MOUSE	3466503	265178	56979	50620.8	NaN	NaN	2414482	35053.4	5753.43	11587.1	NaN	NaN	2.82588e+06	206153	60083.3	40139.2	NaN	NaN	2.41035e+06	172359	11999.1	36142.7	8089.94	NaN	2.26715e+06	165681	49523.3	65489.3	NaN	NaN	2.72218e+06	214755	35167.4	50798.1	NaN	NaN
P50285	Fmo1	Dimethylaniline monooxygenase [N-oxide-forming] 1	FMO1_MOUSE	9872.84	NaN	17706.7	137681	NaN	NaN	4010.27	NaN	NaN	74596.7	79454.3	NaN	8062.33	NaN	23140	121594	NaN	NaN	8787.83	12336.9	939.345	96232.1	41985.1	NaN	50054	NaN	26668.3	143649	NaN	NaN	39843.8	NaN	1603.93	163906	NaN	NaN
P50396	Gdi1	Rab GDP dissociation inhibitor alpha	GDIA_MOUSE	1.67292e+06	52822.2	9866.73	NaN	39210.2	18734.2	817350	NaN	1892.88	NaN	NaN	37008	1.21151e+06	40371.1	13861.6	NaN	39697.5	NaN	819668	131614	3684.45	NaN	NaN	NaN	1.17626e+06	23642.5	18672	NaN	13953.9	33896.4	907192	71099	2803.8	NaN	NaN	305518
P50427	Sts	Steryl-sulfatase	STS_MOUSE	NaN	NaN	NaN	48201.2	19686.8	21327.6	NaN	NaN	NaN	18030.5	32487.9	NaN	NaN	NaN	NaN	28606.7	7587.86	22510.3	NaN	NaN	NaN	17877.1	NaN	NaN	15301.4	NaN	NaN	48219.1	NaN	16484.2	NaN	NaN	NaN	35174.9	NaN	25542.3
P50462	Csrp3	Cysteine and glycine-rich protein 3	CSRP3_MOUSE	96160.9	2895689	104682	45658.9	345966	NaN	63786.1	428406	5347.18	9596.83	41833.7	NaN	133197	1.82021e+06	17677.3	NaN	218054	NaN	134417	1.70915e+06	55845.9	NaN	467158	NaN	270953	2.91219e+06	14979	22002.2	159387	NaN	106897	1.0806e+06	77020.2	NaN	208799	NaN
P50516	Atp6v1a	V-type proton ATPase catalytic subunit A	VATA_MOUSE	547442	265978	22127.2	15918.4	112072	NaN	258069	28695	8657.75	1900.25	NaN	NaN	321361	214311	16309.5	23770.9	14252.6	NaN	328159	151894	11007.8	NaN	NaN	NaN	380402	256915	NaN	NaN	8603.71	NaN	255290	156374	24983.2	17339.3	86197.1	NaN
P50518	Atp6v1e1	V-type proton ATPase subunit E 1	VATE1_MOUSE	187313	69751.4	13292.4	31872.5	54219.8	NaN	NaN	7810.05	31759.6	13758	14922	NaN	192252	56011.3	24957	37519.9	28839.7	21678.7	206770	36742.7	11913.3	15723.4	28108.3	NaN	246286	75878.9	35508.8	28458.4	25843	NaN	173292	31373	16256.1	27196	30467.1	30173.7
P50543	S100a11	Protein S100-A11	S10AB_MOUSE	5971.94	NaN	NaN	NaN	NaN	NaN	2667.14	NaN	NaN	NaN	NaN	509.862	7025.52	NaN	NaN	NaN	NaN	NaN	4532.06	NaN	1481.74	NaN	NaN	NaN	2529.9	NaN	NaN	NaN	NaN	NaN	7685.01	NaN	1401.12	NaN	NaN	NaN
P50544	Acadvl	Very long-chain specific acyl-CoA dehydrogenase, mitochondrial	ACADV_MOUSE	3.29561e+06	11237383	11462675	5.94284e+06	12962955	1.99264e+06	7.44523e+06	1.24792e+06	2.64445e+06	1.70134e+06	2277615	823499	6496590	8697806	9556356	4055999	7691128	2.11598e+06	7.97303e+06	6508403	5808649	4.42006e+06	3.26895e+06	2554274	9498376	15489277	8995733	5971207	7188536	2.00203e+06	10903370	6763254	6771100	5545815	5522267	3.23353e+06
P50580	Pa2g4	Proliferation-associated protein 2G4	PA2G4_MOUSE	116109	1.31246e+06	27091.1	5696.28	951839	NaN	123205	336224	20838.6	19830.4	453612	15516.7	139077	1.57325e+06	50845.1	NaN	717070	NaN	153772	600352	5858.56	3851.3	1.49394e+06	NaN	231809	1458701	49388.9	NaN	841752	NaN	312254	769845	10031.9	20501	849323	115953
P50608	Fmod	Fibromodulin	FMOD_MOUSE	3113955	2.39751e+06	750347	423860	28585250	13286008	2449653	2062375	927724	464380	20177430	47473444	3495086	2233666	1.05399e+06	264765	14355210	11475161	2988973	456432	475964	58015.3	391528	1.01763e+06	1.76509e+06	890686	141058	54583.2	4716733	5.65419e+06	642213	178041	78415.7	NaN	2.17684e+06	2333241
P51125	Cast	Calpastatin	ICAL_MOUSE	431630	296212	134381	52352.7	229758	116489	275453	43675.6	54995	22889.8	74621.6	74303.5	251718	244018	151445	25989	41518	123709	315358	185694	96310.7	14719.4	27233.1	191931	425784	302393	178411	23400	91423.1	237165	345993	114668	110327	18853.1	93771.9	198947
P51150	Rab7a	Ras-related protein Rab-7a	RAB7A_MOUSE	672953	177604	140939	2.69525e+06	650036	224853	492539	42432.1	58510.3	1.51518e+06	223292	171905	699715	169745	139929	2.1713e+06	361081	333624	654738	230788	75354	2064197	173330	206654	1.05429e+06	219053	252283	2.95492e+06	357757	191240	839311	71714.5	133226	2.87816e+06	301162	583879
P51174	Acadl	Long-chain specific acyl-CoA dehydrogenase, mitochondrial	ACADL_MOUSE	21174548	11002135	3719305	13026672	8423925	411688	8101572	1219006	626766	3231921	725274	100883	14317490	8177150	2.89983e+06	11746550	4979302	202282	10707986	6.08642e+06	2.12372e+06	11789840	3.27636e+06	42169.4	16543793	5.80967e+06	1.57869e+06	10171445	3.30577e+06	179321	10721674	6585794	1.99158e+06	13613292	8398148	582654
P51175	Ppox	Protoporphyrinogen oxidase	PPOX_MOUSE	21423.2	14404.1	26764.1	80485.7	114751	13229.1	NaN	NaN	4756.62	30936	8509.74	4941.22	9288.67	8308.13	39490.6	82788.1	75532.8	NaN	14819.1	8743.92	17389.1	77207.2	19215.7	14896.2	38738.7	7716.44	58572.7	115778	82539.5	NaN	20181.8	NaN	24690.3	92777.9	70385.3	NaN
P51410	Rpl9	60S ribosomal protein L9	RL9_MOUSE	11128	1.99129e+06	34060	71260.1	3260567	980904	162340	715708	27799.3	39194.5	905821	620915	186976	1.96344e+06	205744	NaN	2.42301e+06	917149	268086	794200	26371.3	NaN	1732269	826988	648068	2.35011e+06	130994	9920.75	2590394	989244	498807	811640	40258.3	84215	2.6714e+06	890349
P51432	Plcb3	1-phosphatidylinositol 4,5-bisphosphate phosphodiesterase beta-3	PLCB3_MOUSE	NaN	1016.56	NaN	NaN	NaN	NaN	NaN	NaN	NaN	NaN	NaN	NaN	NaN	1012.04	NaN	NaN	NaN	NaN	NaN	NaN	NaN	NaN	NaN	NaN	NaN	1761.91	NaN	NaN	NaN	NaN	NaN	NaN	NaN	NaN	NaN	NaN
P51637	Cav3	Caveolin-3	CAV3_MOUSE	NaN	NaN	NaN	23596.5	NaN	NaN	NaN	NaN	NaN	13614.7	NaN	NaN	NaN	NaN	NaN	18458.5	NaN	NaN	NaN	NaN	NaN	14881.6	NaN	NaN	NaN	NaN	NaN	30749.6	NaN	NaN	NaN	NaN	NaN	24981.9	NaN	NaN
P51660	Hsd17b4	Peroxisomal multifunctional enzyme type 2	DHB4_MOUSE	203027	559262	194147	130366	1.57503e+06	NaN	142524	117180	49994.7	45010.6	573309	NaN	221452	532092	232645	74703	1.13037e+06	NaN	173720	352772	99432.4	64760.8	1.86034e+06	NaN	340535	928519	190199	103011	1.23209e+06	NaN	204963	361999	111573	89028	1.38128e+06	NaN
P51667	Myl2	Myosin regulatory light chain 2, ventricular/cardiac muscle isoform	MLRV_MOUSE	288582	NaN	NaN	69179.9	733766	1.06798e+06	NaN	1466.49	18069.8	26238.2	147174	227637	41193.9	NaN	210196	55629.3	140990	462970	62721.6	36017.7	7140.65	NaN	178790	1.15661e+06	138574	NaN	301947	NaN	202169	1.19635e+06	113430	NaN	13291.6	NaN	120026	886239
P51807	Dynlt1	Dynein light chain Tctex-type 1	DYLT1_MOUSE	6748.75	10478.1	NaN	NaN	15555.2	11160.8	NaN	1543.35	NaN	NaN	NaN	3244.69	4530.02	4941.27	NaN	NaN	5385.22	10400.9	2695.1	2398.79	NaN	NaN	NaN	13561.6	6558.75	6037.97	NaN	NaN	3949.17	15512.1	NaN	2097.55	NaN	NaN	5144.74	25220.2
P51830	Adcy9	Adenylate cyclase type 9	ADCY9_MOUSE	NaN	NaN	NaN	NaN	NaN	NaN	NaN	NaN	NaN	NaN	NaN	NaN	NaN	NaN	NaN	1694.04	NaN	NaN	NaN	NaN	NaN	2740.62	NaN	NaN	NaN	NaN	NaN	3438.64	NaN	NaN	NaN	NaN	NaN	3470.75	NaN	NaN
P51855	Gss	Glutathione synthetase	GSHB_MOUSE	10379.8	NaN	NaN	NaN	NaN	NaN	9478.05	NaN	NaN	NaN	NaN	NaN	10426.8	NaN	NaN	NaN	NaN	NaN	7493.29	NaN	NaN	NaN	NaN	NaN	8406.22	NaN	NaN	NaN	NaN	NaN	10406.7	NaN	NaN	NaN	NaN	NaN
P51859	Hdgf	Hepatoma-derived growth factor	HDGF_MOUSE	641754	106175	22648.5	NaN	NaN	NaN	374504	42122.9	7977.36	7907.18	NaN	12956.3	432302	116293	12235.9	29897.9	45784	NaN	410317	81778.7	6189.72	10177.3	NaN	NaN	395032	118499	12020.8	26236	20233.6	NaN	306704	95738.3	9523.63	12487	NaN	NaN
P51863	Atp6v0d1	V-type proton ATPase subunit d 1	VA0D1_MOUSE	NaN	NaN	NaN	746679	79317.4	9728.97	NaN	2059.88	NaN	167871	26091.6	NaN	16958.2	6356.21	15971.4	297195	102137	16232.8	17658.3	NaN	NaN	260301	NaN	NaN	NaN	10474.7	8378.75	340672	73082.9	NaN	31130.5	NaN	NaN	355611	26908.1	17253.7
P51881	Slc25a5	ADP/ATP translocase 2	ADT2_MOUSE	146373	45974.7	28113.7	4341376	615508	490265	99762.6	22005.9	29125.8	1.12239e+06	692198	52912.3	251261	111915	432932	2.80994e+06	508052	493762	206378	243934	NaN	2.56521e+06	645776	360969	575133	25573.8	152681	2.54948e+06	267490	325966	298931	8690.16	29664.5	3.45432e+06	211637	569922
P51885	Lum	Lumican	LUM_MOUSE	5651772	3.01762e+06	828530	213273	4216144	1508086	4885766	1.00733e+06	1216305	163041	466388	928582	5808543	2436421	1.19969e+06	114551	1.45499e+06	1.40136e+06	5029627	895613	1381249	98003.4	241015	538703	7.39452e+06	3.1729e+06	741327	139000	1.92248e+06	2.38034e+06	9210178	1.77808e+06	1.4722e+06	172904	1.13201e+06	1472299
P52196	Tst	Thiosulfate sulfurtransferase	THTR_MOUSE	763458	86304	143696	393644	145939	233404	438112	11249.8	35357.5	111839	146634	NaN	573112	81241.6	161082	420983	117506	196659	481649	101217	130613	403975	58382	NaN	586327	72739.9	134362	398503	102227	NaN	432062	78644.8	162128	465676	164578	NaN
P52293	Kpna2	Importin subunit alpha-1	IMA1_MOUSE	41194.8	40113.7	NaN	NaN	NaN	NaN	NaN	NaN	NaN	NaN	NaN	NaN	NaN	33258.2	NaN	NaN	NaN	NaN	28163.9	NaN	NaN	NaN	NaN	NaN	44906.3	19239.4	NaN	NaN	8850.41	NaN	29100.8	14353.8	NaN	NaN	NaN	NaN
P52479	Usp10	Ubiquitin carboxyl-terminal hydrolase 10	UBP10_MOUSE	23120.5	83173.4	NaN	NaN	133139	54312.2	18414.5	NaN	NaN	NaN	2485.97	27375.2	2244.91	73804.8	1045.73	NaN	80343.3	50287.5	38527.1	34160.6	NaN	NaN	59691.1	56008.6	31823.3	96066.4	10183.9	NaN	99056.8	47468.9	8485.77	32283	NaN	NaN	93720.5	46457.5
P52480	Pkm	Pyruvate kinase PKM	KPYM_MOUSE	112401632	18526346	3.98317e+06	1.58932e+06	596042	993179	92126192	2.64285e+06	583345	657216	654248	391074	103909936	13829485	2.07078e+06	1.23125e+06	316665	244343	75337312	8672304	1014029	1.0337e+06	2366059	150902	87810888	9204196	1347141	1.3441e+06	451508	436143	95826304	15567362	2278508	1.84974e+06	854221	671619
P52503	Ndufs6	NADH dehydrogenase [ubiquinone] iron-sulfur protein 6, mitochondrial	NDUS6_MOUSE	111956	NaN	9580.97	1.2575e+06	186224	887706	70056.1	1778.73	33750.7	328317	89044.1	158023	142649	2106.78	237025	1.42825e+06	134345	848379	107589	198587	11830.5	844100	89190.9	876270	291920	NaN	83279	907847	37513.2	887355	144098	NaN	15273.4	984407	71252	1.04994e+06
P52825	Cpt2	Carnitine O-palmitoyltransferase 2, mitochondrial	CPT2_MOUSE	604056	702863	1568411	1.44727e+06	1.49363e+06	161146	222284	83749.6	315266	345041	310825	87131.9	497115	610301	1.12553e+06	1.22206e+06	733785	190171	428674	502132	740030	1.03917e+06	494607	253571	572816	601713	1.6442e+06	1288092	762575	199623	661060	422624	815728	1.1515e+06	827944	306542
P52912;P70318	Tia1;Tial1	Nucleolysin TIA-1;Nucleolysin TIAR	TIA1_MOUSE;TIAR_MOUSE	129767	65884.9	25069.6	NaN	138759	NaN	56964.1	13242.4	15748.2	NaN	33223.3	NaN	97787.2	70499.2	22460.2	NaN	58715.1	NaN	97222.2	30542.1	23885.3	NaN	NaN	NaN	160481	99064.2	NaN	NaN	49868.9	NaN	132561	37000.1	33012	NaN	64228.1	NaN
P53026	Rpl10a	60S ribosomal protein L10a	RL10A_MOUSE	4816.67	1.77988e+06	29322	83034.4	2.19297e+06	414809	44514.9	303384	31906.7	18541.2	530923	137859	89888.5	1.67502e+06	227950	43113.2	1.39845e+06	335074	214442	698532	15175.6	12521	576683	659963	780688	2.05783e+06	133659	52232.2	1.06622e+06	778895	424181	420387	35015.6	28997.9	968348	694970
P53395	Dbt	Lipoamide acyltransferase component of branched-chain alpha-keto acid dehydrogenase complex, mitochondrial	ODB2_MOUSE	62190.5	164874	7292.19	218243	963971	393429	48711.5	30163.5	14602.7	74878.3	185578	218990	117733	162759	103416	187003	493272	570088	125133	140022	4415.45	207598	464694	512787	355967	294706	47863.7	249700	636281	561264	238762	61001.6	8985.96	238931	584920	759578
P53612	Rabggtb	Geranylgeranyl transferase type-2 subunit beta	PGTB2_MOUSE	383597	5621.88	5924.38	NaN	NaN	NaN	256623	NaN	NaN	NaN	NaN	NaN	256694	NaN	NaN	NaN	NaN	NaN	225468	NaN	NaN	NaN	NaN	NaN	269673	NaN	NaN	NaN	NaN	NaN	212330	NaN	3518.97	NaN	NaN	NaN
P53702	Hccs	Cytochrome c-type heme lyase	CCHL_MOUSE	NaN	NaN	NaN	100622	39462.3	NaN	NaN	NaN	NaN	27581.9	7670.78	NaN	NaN	NaN	NaN	69981.9	9040.94	9538.94	NaN	6922.94	NaN	53782.5	NaN	30206.9	19578.9	NaN	NaN	88058.9	23686.3	70106.3	NaN	NaN	NaN	82753.1	11149.9	69470.8
P53810	Pitpna	Phosphatidylinositol transfer protein alpha isoform	PIPNA_MOUSE	447396	5510.05	10171.3	30614.8	9611.75	388132	392718	NaN	16198.3	27294.7	18606.8	NaN	453795	24984.3	39891	39078.1	8701.49	43292.8	430141	2857.67	19495.9	10338.9	NaN	NaN	346995	26448.4	13629.4	37518.1	NaN	NaN	443186	17443.9	27572	23788	NaN	259712
P53986	Slc16a1	Monocarboxylate transporter 1	MOT1_MOUSE	14128.6	15393	NaN	421381	NaN	2494.7	20104	NaN	NaN	170990	22215	NaN	1321.47	NaN	27638.8	323168	NaN	3366.37	38498.7	36690.7	NaN	418448	80909.5	2705.17	59995.1	1983.7	3830.7	536436	3597.15	3693.54	58166.9	NaN	NaN	513093	NaN	5802.25
P53994	Rab2a	Ras-related protein Rab-2A	RAB2A_MOUSE	242975	52666.5	41912.8	1.19863e+06	237302	154840	199902	18446.9	33756	648896	166194	103172	244506	50118	116583	1.08912e+06	149635	206985	228052	87027.1	33757.6	865793	143413	129631	553386	84903.7	116104	1.1151e+06	107550	145653	312046	30425.8	45991.5	1325316	86870	261768
P54071	Idh2	Isocitrate dehydrogenase [NADP], mitochondrial	IDHP_MOUSE	15012314	7.35469e+06	1.00104e+06	5.23423e+06	7069493	243794	4257897	673818	370089	1.31976e+06	456743	100702	11101912	5595575	1.78819e+06	5145588	4.40408e+06	145293	8013318	4.50878e+06	1.28335e+06	5.47656e+06	3.65002e+06	39795.9	13052362	3.10545e+06	818586	4797730	3.44605e+06	403624	7485965	4148670	1.16533e+06	5.63493e+06	7.03558e+06	376055
P54726	Rad23a	UV excision repair protein RAD23 homolog A	RD23A_MOUSE	611759	182180	67269.2	60500.7	4854.27	NaN	335835	22673.5	44902.2	NaN	NaN	NaN	588947	162796	81487.5	NaN	10217.4	NaN	445814	93831.8	59158.8	NaN	NaN	NaN	594731	126024	31702.3	NaN	NaN	NaN	582219	89881.3	89670.3	NaN	NaN	NaN
P54728	Rad23b	UV excision repair protein RAD23 homolog B	RD23B_MOUSE	481421	190495	47130.4	69462.7	24973.5	NaN	253318	31840	42728.4	NaN	NaN	NaN	401208	161678	66343	55787.6	38801.3	20160.3	309848	57822.9	58886.6	NaN	NaN	NaN	329391	147071	10021.5	48009.8	7362.35	NaN	351504	106142	83938.6	8647.98	12985.4	NaN
P54729	Nub1	NEDD8 ultimate buster 1	NUB1_MOUSE	53587.7	NaN	NaN	NaN	NaN	NaN	19504.6	NaN	NaN	NaN	NaN	NaN	27586.1	NaN	NaN	NaN	NaN	NaN	16970.1	NaN	NaN	NaN	NaN	NaN	37615.2	NaN	NaN	NaN	NaN	NaN	NaN	NaN	NaN	NaN	NaN	NaN
P54731	Faf1	FAS-associated factor 1	FAF1_MOUSE	89632.3	120436	14189.4	NaN	255838	NaN	47076.5	19544.6	NaN	2407.01	53289.3	NaN	38696.6	88086.2	NaN	NaN	169051	4103.22	76021.7	67264.6	10224.7	5885.44	205612	NaN	154440	139676	11335.2	22287.3	124602	NaN	105508	78362.7	17891.5	24703.8	178746	NaN
P54775	Psmc4	26S proteasome regulatory subunit 6B	PRS6B_MOUSE	212076	284024	32058.5	131826	181846	262236	110275	82872	13080.9	30274.1	61040.1	60936.3	176778	274446	63992.9	80228.9	258218	148396	188936	143681	20135.5	64552.6	81743.8	236549	232644	267871	48327.3	120082	209011	124646	164400	120978	28298.6	103003	275397	145777
P54822	Adsl	Adenylosuccinate lyase	PUR8_MOUSE	5789916	882666	98953.5	114814	313434	NaN	3861318	86081.3	25351.2	27935.3	NaN	NaN	5161621	718635	45705.9	80459.7	167718	NaN	3322792	354012	33051.8	47597.1	30081.9	NaN	2811731	383561	10352.6	83867.5	79285.9	NaN	3.41471e+06	683397	54535.3	75446.3	314149	NaN
P54823	Ddx6	Probable ATP-dependent RNA helicase DDX6	DDX6_MOUSE	225453	505538	31924.9	40772.1	1.00938e+06	159925	112869	46017.6	12170.5	144769	73602	101748	156225	355076	41858.4	343642	626730	181853	139929	161660	21094	348608	402402	124782	295053	429657	30132.2	472906	503184	192689	215583	150475	17427.7	9706.75	398770	286086
P54923	Adprh	[Protein ADP-ribosylarginine] hydrolase	ADPRH_MOUSE	317238	17825.6	11759.3	NaN	11696.1	11652.8	237785	NaN	19216.6	31033.5	14696.7	37311.4	315976	NaN	21428.1	7937.55	3464.36	NaN	357615	20807.8	35943.9	NaN	NaN	NaN	489926	21967.6	6150.05	20756.8	NaN	NaN	350862	14035.1	36905.4	NaN	NaN	NaN
P55012	Slc12a2	Solute carrier family 12 member 2	S12A2_MOUSE	16726.3	21794.3	NaN	424579	9518.54	17875.4	NaN	40243.2	2661.56	248345	127792	NaN	30577.6	13819.4	23891	335770	134372	6663.39	77446.4	55449.4	NaN	291325	85018.7	NaN	138091	75351.7	19283.1	434561	75345.5	42247.5	147154	NaN	NaN	407271	138278	NaN
P55258	Rab8a	Ras-related protein Rab-8A	RAB8A_MOUSE	25675.3	8262.05	6946.83	26010.1	NaN	NaN	14759.3	NaN	4030.24	19926.7	46206.7	NaN	20274.6	9852.88	14819	18282	NaN	NaN	29321.2	12423.3	6043.11	22024.8	28709.2	NaN	NaN	NaN	18548.7	28309.7	NaN	NaN	29554.7	2766.79	5736.12	23228.7	NaN	NaN
P55264	Adk	Adenosine kinase	ADK_MOUSE	495977	NaN	1949.95	10641.9	NaN	NaN	371670	NaN	NaN	6651.77	NaN	NaN	402469	NaN	6903.87	14179.9	11938.7	NaN	317599	3963.9	2742.61	14086.9	NaN	NaN	267290	5142.36	NaN	15996.8	12092.8	NaN	326833	8150.98	2175.28	8131.59	NaN	NaN
P55284	Cdh5	Cadherin-5	CADH5_MOUSE	NaN	NaN	5880.2	9367.23	3858.2	5127.25	11049.8	NaN	NaN	3448.23	NaN	13010.1	2844.05	NaN	NaN	NaN	6147.06	8361.16	12387.3	NaN	3350.87	NaN	NaN	5967.02	9194.78	5288.3	7175.23	NaN	NaN	10850.1	NaN	NaN	2317.67	NaN	NaN	10110.2
P55302	Lrpap1	Alpha-2-macroglobulin receptor-associated protein	AMRP_MOUSE	4546.29	195316	20559.1	84932.8	470412	NaN	41372.6	29859.4	34945.1	16672.7	206252	NaN	54920.2	137953	39732.5	58680.6	293984	22289.5	58250.1	61694.7	16654.7	46265.1	293564	NaN	133820	190572	61478.6	27122.2	384284	NaN	99711.2	66854.9	24451.7	62562.8	467248	NaN
P55772	Entpd1	Ectonucleoside triphosphate diphosphohydrolase 1	ENTP1_MOUSE	NaN	NaN	NaN	625404	NaN	NaN	NaN	NaN	NaN	251441	NaN	NaN	NaN	NaN	NaN	505615	130443	NaN	NaN	NaN	NaN	156189	NaN	NaN	19255	NaN	NaN	616869	102985	NaN	NaN	NaN	NaN	399850	15902.6	NaN
P56135	Atp5mf	ATP synthase subunit f, mitochondrial	ATPK_MOUSE	1.12562e+06	932023	216735	26569950	15306748	7669212	783195	105816	134262	5157757	3.48366e+06	3.2412e+06	1.43857e+06	789926	3251856	17778746	10351991	6.92905e+06	1.61359e+06	2.91504e+06	60438.6	16651936	3286571	6.51185e+06	4775053	300470	1.33013e+06	19390990	5.48811e+06	5.69714e+06	2.12673e+06	199018	116382	15375585	3.62859e+06	7027785
P56212;P60840	Arpp19;Ensa	cAMP-regulated phosphoprotein 19;Alpha-endosulfine	ARP19_MOUSE;ENSA_MOUSE	88567.4	NaN	3082.5	21786.6	12505.2	NaN	79162.7	NaN	NaN	4771.89	NaN	NaN	71574.5	19447	NaN	21611.6	13552.3	NaN	99625.4	NaN	456.567	15524.1	NaN	NaN	79865.8	12575.9	NaN	18659	NaN	NaN	74835.5	NaN	NaN	19799.8	14005.9	NaN
P56213	Gfer	FAD-linked sulfhydryl oxidase ALR	ALR_MOUSE	29759.9	3604.7	NaN	8665.58	14357.6	NaN	11650.4	NaN	NaN	NaN	NaN	NaN	33257.3	2387	NaN	10465.7	5461.15	NaN	19824.6	NaN	1540.14	6595.17	5754.5	NaN	35043	2032.44	NaN	6293.65	5177.17	NaN	21237.3	NaN	2197.04	7826.6	9451.93	NaN
P56375	Acyp2	Acylphosphatase-2	ACYP2_MOUSE	2.97321e+06	27414.3	27382.9	91197.6	19924.5	NaN	2.39656e+06	3707.22	NaN	24211.6	5685.35	NaN	4120189	23327.3	12672.1	111540	14644.5	5906.59	1.84836e+06	11828.4	9225.06	89490	3357.74	NaN	2.61188e+06	5411.31	17584.3	91608.6	9717.73	NaN	2.04078e+06	7140.14	10712.7	94770.6	8013.83	11347
P56376	Acyp1	Acylphosphatase-1	ACYP1_MOUSE	89318.5	NaN	NaN	NaN	NaN	NaN	106377	NaN	NaN	NaN	NaN	NaN	189289	NaN	NaN	NaN	NaN	NaN	89067.6	NaN	NaN	NaN	NaN	NaN	122258	NaN	NaN	NaN	NaN	NaN	91462.9	NaN	NaN	NaN	NaN	NaN
P56379	Mp68	6.8 kDa mitochondrial proteolipid	68MP_MOUSE	247359	35998.5	25996.9	1.87406e+06	1.09599e+06	3352732	179326	11889.4	18300.1	271246	371709	785736	647084	66621.2	687624	961851	805728	1.96038e+06	356498	697228	4103.39	1129595	621059	1.87602e+06	2.36243e+06	14002.6	405274	1.38562e+06	587781	3.50172e+06	1.03004e+06	NaN	12054.5	1.36673e+06	367922	4707676
P56380	Nudt2	Bis(5'-nucleosyl)-tetraphosphatase [asymmetrical]	AP4A_MOUSE	40973.5	NaN	NaN	10044.3	NaN	NaN	95579.1	NaN	NaN	NaN	NaN	NaN	112944	NaN	NaN	8740.96	NaN	NaN	80214.7	NaN	NaN	5545.64	NaN	NaN	118850	NaN	NaN	10165.6	NaN	NaN	117464	NaN	NaN	13001.7	NaN	NaN
P56391	Cox6b1	Cytochrome c oxidase subunit 6B1	CX6B1_MOUSE	NaN	NaN	45070	2.48889e+06	352072	1.24864e+06	44539.4	25635.7	66212.7	773433	227474	282187	153458	18496.7	640616	2.1263e+06	523325	1.04781e+06	125211	302498	14656.6	1.62402e+06	154339	1.50604e+06	258939	NaN	446723	2.45792e+06	407530	955783	186770	NaN	NaN	1.91487e+06	350651	654278
P56392	Cox7a1	Cytochrome c oxidase subunit 7A1, mitochondrial	CX7A1_MOUSE	18043.3	33492	29986.4	1.57173e+06	642837	1.07855e+06	111502	11558.8	27881	232067	201647	513219	375192	62008.1	360399	986370	631709	956411	252870	530663	7105.94	942791	283236	1144239	1.16658e+06	43005.7	277978	1.4825e+06	378945	906273	395831	11605.4	20781.5	1.02578e+06	188525	1.09629e+06
P56395	Cyb5a	Cytochrome b5	CYB5_MOUSE	NaN	NaN	17732.8	236254	NaN	NaN	NaN	NaN	16294.6	148582	NaN	NaN	15028.8	NaN	7209.87	269371	NaN	NaN	32642	NaN	13479.2	137415	NaN	NaN	54197.6	NaN	9633.42	257867	NaN	NaN	42332.4	NaN	9915	212669	NaN	NaN
P56399	Usp5	Ubiquitin carboxyl-terminal hydrolase 5	UBP5_MOUSE	1.80871e+06	349677	105123	27305.7	33878.4	72967.4	691463	33156.4	63218	15826	42445.6	268141	1.34033e+06	241119	135769	3916.26	71393.8	20820.1	1230726	99070.4	133350	2866.61	NaN	95551	1737454	163035	24600.1	2758.71	NaN	NaN	1.46786e+06	160677	158990	8431.09	103862	218664
P56480	Atp5f1b	ATP synthase subunit beta, mitochondrial	ATPB_MOUSE	19181940	8796042	2.4433e+06	173915664	172013856	34314108	13543236	2.54965e+06	1.76858e+06	47625568	25129596	13254038	17007532	12978376	20803966	141151520	104525184	36161156	16239534	27986860	1.38321e+06	106453192	25849342	40655688	35739640	7148251	11424350	169428448	71733064	41047452	24186560	3.80389e+06	2.09666e+06	124794816	54661304	55595992
P56501	Ucp3	Mitochondrial uncoupling protein 3	UCP3_MOUSE	NaN	22565	NaN	308527	28023.1	55334.8	8428.9	NaN	NaN	90284.9	20779.7	8270.89	NaN	NaN	7365.31	223869	40268.8	34726.2	21302.9	14421.3	NaN	193668	43305.9	34126.7	62893.6	NaN	10055	348847	28884.6	50196	57613.4	NaN	NaN	359224	22703	116620
P56528	Cd38	ADP-ribosyl cyclase/cyclic ADP-ribose hydrolase 1	CD38_MOUSE	NaN	NaN	NaN	13222.9	NaN	NaN	NaN	NaN	NaN	2091.33	NaN	NaN	NaN	NaN	NaN	9780.71	NaN	NaN	NaN	NaN	NaN	NaN	NaN	NaN	NaN	NaN	NaN	3208.5	NaN	NaN	NaN	NaN	NaN	6211.15	NaN	NaN
P56546	Ctbp2	C-terminal-binding protein 2	CTBP2_MOUSE	NaN	NaN	NaN	NaN	NaN	NaN	NaN	NaN	NaN	NaN	NaN	NaN	NaN	NaN	NaN	NaN	NaN	NaN	NaN	NaN	NaN	NaN	NaN	NaN	30430.3	NaN	NaN	NaN	NaN	NaN	NaN	NaN	NaN	NaN	NaN	NaN
P56565	S100a1	Protein S100-A1	S10A1_MOUSE	129492	4859.11	NaN	4386.34	NaN	NaN	68967.3	2498.2	2980.14	2957.57	NaN	NaN	94262.6	9468.38	NaN	5290.28	NaN	NaN	71488.2	5111.87	5710.54	5556.18	NaN	NaN	114059	14653.3	NaN	6182.33	NaN	NaN	74761.1	11823.2	7606.89	NaN	NaN	NaN
P56695	Wfs1	Wolframin	WFS1_MOUSE	NaN	11929.5	NaN	1.02966e+06	90680.6	431565	12782.9	2571.23	8135.43	377707	326653	169184	24388.8	56225.2	254446	701111	66871.3	378244	63094.1	221879	NaN	891250	285331	351878	185061	6406.4	115175	1.04846e+06	57418.6	412205	53125.9	5254.65	20483.3	910774	31028.9	615237
P56812	Pdcd5	Programmed cell death protein 5	PDCD5_MOUSE	780451	156641	58969.7	27889.7	3211.16	NaN	570218	19059.8	183678	7177.96	NaN	NaN	618380	137809	159767	40852	NaN	NaN	623820	97372.1	277620	16136.8	NaN	NaN	527120	78035	51653	25095.2	NaN	NaN	620675	136198	350352	28693.8	NaN	NaN
P56959	Fus	RNA-binding protein FUS	FUS_MOUSE	72351.4	30544.8	13153.6	45842.3	103641	56630	77811.2	14688.6	NaN	11398.2	31286	36890.6	80166.2	51140.5	NaN	57570.4	46252.9	64933.6	127697	NaN	7797.4	25551.6	NaN	54302.5	108488	65805.2	19866	35580.4	74714.3	55025	112872	35763.6	6174.94	36724.7	52683.5	153687
P57716	Ncstn	Nicastrin	NICA_MOUSE	NaN	NaN	NaN	222382	61134.4	NaN	831.765	NaN	NaN	72929	NaN	NaN	10039.7	NaN	NaN	141909	47012.9	NaN	14018.3	4892.37	NaN	88715.1	NaN	NaN	NaN	NaN	NaN	183645	10161.7	NaN	14615.3	NaN	NaN	137128	7448.9	NaN
P57759	Erp29	Endoplasmic reticulum resident protein 29	ERP29_MOUSE	909995	696192	159094	237780	861011	10075.7	511657	104759	40853.6	78992.2	102456	NaN	505978	443462	115397	151903	544498	NaN	440248	284424	60250.6	184038	436120	NaN	491517	750064	127473	147125	491787	11472.7	441283	297182	85476.6	189267	363643	12411.1
P57776	Eef1d	Elongation factor 1-delta	EF1D_MOUSE	3.52866e+06	8658073	859264	572953	7814390	897799	2.67966e+06	2021412	619825	269864	1.06388e+06	551578	3.27788e+06	6.86488e+06	719264	438107	2.18219e+06	849875	2.27279e+06	3.38181e+06	641854	435333	2193611	901291	3.76654e+06	7776645	711724	436878	4595507	1079557	3.09297e+06	4793830	686976	533994	5087226	1.57211e+06
P57780	Actn4	Alpha-actinin-4	ACTN4_MOUSE	648922	273858	66758.1	29771	261185	82946.4	220847	117838	21770.1	NaN	59846.4	40534.1	298125	270657	35603.4	NaN	167503	73224.7	305111	116157	28955.9	NaN	31759.4	15878	483176	281434	47117.1	4279.77	188674	126784	321210	200955	43874	NaN	126346	149921
P57784	Snrpa1	U2 small nuclear ribonucleoprotein A'	RU2A_MOUSE	NaN	45759	2042.17	NaN	189866	NaN	33780.9	7875.75	2743.34	NaN	6641.22	22511.4	NaN	18132.3	6105.17	NaN	118007	NaN	NaN	7095.69	1874.5	NaN	55808.1	NaN	76534.6	32719.3	NaN	NaN	85822.4	9671.64	42058.3	14630.2	NaN	NaN	34213.3	NaN
P57787	Slc16a3	Monocarboxylate transporter 4	MOT4_MOUSE	NaN	NaN	NaN	1.44539e+06	NaN	NaN	50795.6	NaN	NaN	726278	372774	15965.9	72251.9	2550.29	89740.4	1.24964e+06	51478.9	42059.6	87975.9	80575	NaN	1.1134e+06	301868	29036.5	277536	1947.26	48279.4	1.77259e+06	24278.1	46770.5	209419	NaN	NaN	1.83656e+06	13008.9	117715
P58059	Mrps21	28S ribosomal protein S21, mitochondrial	RT21_MOUSE	NaN	15110.9	NaN	25268.8	110066	32286.3	NaN	NaN	NaN	4470.9	21216.7	20661.4	NaN	9892.8	5892.97	21853.5	52761.2	37767	NaN	10281.5	NaN	18331.2	47341.3	30833	36243.8	15711.3	2353.85	29083.8	55316.9	38935.6	14014	NaN	NaN	22731.8	53569.4	35936.2
P58137	Acot8	Acyl-coenzyme A thioesterase 8	ACOT8_MOUSE	NaN	16812.4	NaN	NaN	78521.1	NaN	NaN	NaN	NaN	NaN	70984.3	NaN	NaN	NaN	NaN	NaN	NaN	NaN	NaN	NaN	NaN	NaN	169519	NaN	NaN	NaN	NaN	NaN	51279.9	NaN	79575.6	NaN	NaN	NaN	55381.2	NaN
P58242	Smpdl3b	Acid sphingomyelinase-like phosphodiesterase 3b	ASM3B_MOUSE	NaN	NaN	NaN	35599.3	NaN	NaN	NaN	1241.78	NaN	22574.9	NaN	NaN	NaN	NaN	NaN	32304.9	NaN	NaN	NaN	NaN	NaN	20381.6	NaN	NaN	NaN	NaN	NaN	34257.3	NaN	NaN	NaN	NaN	NaN	19604.2	NaN	NaN
P58252	Eef2	Elongation factor 2	EF2_MOUSE	15167094	12315486	928416	474864	1.05139e+06	711152	7451046	1.34729e+06	1.36569e+06	317689	620524	882538	11676910	11013085	1.33259e+06	451559	543858	574981	9636241	5351444	1.66822e+06	389121	1302309	415434	13676271	10336299	858866	465883	582637	569153	12477523	8401868	2.20277e+06	513422	806560	698670
P58281	Opa1	Dynamin-like 120 kDa protein, mitochondrial	OPA1_MOUSE	118475	151114	129254	540216	1.5653e+06	310264	83618.8	20256.9	31568.6	138649	349312	68353.3	131118	120267	172085	427074	853666	185851	132182	162502	65883.7	275056	1.08061e+06	200465	268505	124500	146768	618991	1.22675e+06	203282	201523	66768	73536.7	387685	1077832	471048
P58321;Q9JKB1	Uchl4;Uchl3	Ubiquitin carboxyl-terminal hydrolase isozyme L4;Ubiquitin carboxyl-terminal hydrolase isozyme L3	UCHL4_MOUSE;UCHL3_MOUSE	110752	4826.52	5036.91	NaN	NaN	NaN	121319	NaN	3045.76	NaN	NaN	NaN	67566.2	NaN	NaN	NaN	NaN	NaN	118655	NaN	6704.71	NaN	NaN	NaN	77279.5	NaN	NaN	NaN	NaN	NaN	74685.4	NaN	7498.78	NaN	NaN	NaN
P58389	Ptpa	Serine/threonine-protein phosphatase 2A activator	PTPA_MOUSE	333084	15227.3	6011.31	12400.5	20251.7	23113.9	331391	2061.4	5293.56	10902.2	NaN	24407.8	341498	NaN	NaN	15965.9	8626.04	16313	297654	NaN	4015.18	7581.78	NaN	NaN	465736	17964.3	NaN	15445.1	2765.33	NaN	296770	6407.09	4893.18	11816.5	NaN	NaN
P58771	Tpm1	Tropomyosin alpha-1 chain	TPM1_MOUSE	5.49615e+06	31555240	3.41943e+06	9974696	132140664	108675408	5.63042e+06	10638653	4.83637e+06	4.85562e+06	42319168	52679828	9187156	22380820	22752252	1.02595e+06	88098144	76725456	5.27176e+06	15451089	2.71145e+06	505194	47719188	67451760	36179696	16930996	13739932	4056591	99733384	77040440	9519751	8.34258e+06	2.18863e+06	576263	105989792	81366000
P58774	Tpm2	Tropomyosin beta chain	TPM2_MOUSE	10359378	56995512	5122619	17362618	410384256	292685120	10218207	20215818	12298458	9659380	121877744	117214928	19850160	53105388	50881088	2.02487e+06	265785104	281002848	14554466	39600584	5.06973e+06	734996	133632192	253138592	107942280	39311848	29121472	6.45444e+06	308328544	344762656	32759302	17867694	4489498	1.06456e+06	348651168	263920336
P59016	Vps33b	Vacuolar protein sorting-associated protein 33B	VP33B_MOUSE	29198.8	30718.8	2437.72	NaN	NaN	NaN	NaN	NaN	NaN	NaN	NaN	NaN	NaN	11209.9	NaN	NaN	NaN	NaN	NaN	NaN	NaN	NaN	NaN	NaN	NaN	28599.1	NaN	NaN	7116.37	NaN	28004.6	2083.71	NaN	NaN	NaN	NaN
P59017	Bcl2l13	Bcl-2-like protein 13	B2L13_MOUSE	92779.5	4598.35	31369.8	961983	163046	15541.5	29863.5	NaN	20136	222299	NaN	10814.8	87729.2	1920.39	363182	776853	53818.4	47935.8	150077	363140	17598.9	562517	175432	21988.6	290572	4871.07	55440.1	970374	48475.5	13338.1	344807	2031.88	25593.2	709485	45113.4	107554
P59041	Dnajc30	DnaJ homolog subfamily C member 30, mitochondrial	DJC30_MOUSE	NaN	NaN	NaN	41608.2	NaN	NaN	NaN	NaN	NaN	9227.82	NaN	NaN	46856.7	NaN	NaN	34907.1	NaN	2974.11	76955.3	NaN	NaN	27693.6	NaN	NaN	NaN	NaN	NaN	45406.4	NaN	NaN	77660.3	NaN	NaN	27837.6	NaN	NaN
P59325	Eif5	Eukaryotic translation initiation factor 5	IF5_MOUSE	437426	401257	39871.8	6912.97	378554	10723.7	250674	63599.5	15175	4906.96	41147.8	28103.8	352674	240470	NaN	16045.6	226096	14515.4	309937	278839	6045.36	9419.52	213733	10211.2	461298	403057	14644.7	10312.1	234302	22168	341357	260782	42353.6	11258.3	296887	27799.7
P59481	Lman2l	VIP36-like protein	LMA2L_MOUSE	NaN	NaN	NaN	54856.2	146540	NaN	NaN	NaN	NaN	30192.4	6543.12	11285.8	NaN	NaN	2184.26	51186	77303.6	17768.3	NaN	NaN	NaN	42034.3	NaN	NaN	NaN	11341.6	NaN	74842.6	49139.2	NaN	20554.5	NaN	NaN	14065.4	15162	216065
P59999	Arpc4	Actin-related protein 2/3 complex subunit 4	ARPC4_MOUSE	1.2576e+06	3489365	154966	36708.9	799656	13670.1	1052374	269980	49229.9	2145.7	237597	NaN	1.20243e+06	2695564	123002	4181.23	607574	NaN	1.14477e+06	1.13614e+06	73423.1	NaN	533093	17087.7	1.24771e+06	3121937	98879.8	9640.34	376424	22372.6	1.04265e+06	1.23583e+06	85550.1	NaN	488613	53902.5
P60122	Ruvbl1	RuvB-like 1	RUVB1_MOUSE	49552.4	65625.9	6933.15	13634.2	120784	76443.4	19180.4	14710.2	2376.91	NaN	13287.5	29972.1	38439.2	62310.7	17409.4	4541.91	63811	82363.8	78642.8	20101.9	1964.18	5656.19	28500.8	42899.9	124144	46277.1	5121.38	11617.2	50662.5	43227.7	99961.4	18978.8	NaN	10082.3	42358.3	70460
P60229	Eif3e	Eukaryotic translation initiation factor 3 subunit E	EIF3E_MOUSE	32712.7	213202	NaN	21718.9	680549	16689.5	29777.5	24465.8	1702.88	814.586	264652	237896	63426.4	152792	70624.1	NaN	389165	239900	98830.5	122379	NaN	NaN	177629	498360	408350	213915	29616.6	14468.3	444991	73428.8	154535	56956.3	13533.3	3532.35	294428	1125284
P60335	Pcbp1	Poly(rC)-binding protein 1	PCBP1_MOUSE	1.20273e+06	187424	110534	56637.1	261322	95025.2	685519	16533.6	58911.6	29412.1	48687.8	135892	1.12875e+06	136171	105927	40494.1	169563	126662	1.04632e+06	79262.8	87675.4	19660.6	53318.3	87330.4	1.20112e+06	208851	85590.6	31687.6	114244	86218.1	1.07664e+06	93205.1	126734	37409.5	126822	117005
P60521	Gabarapl2	Gamma-aminobutyric acid receptor-associated protein-like 2	GBRL2_MOUSE	72569.2	31698.8	4423.23	NaN	NaN	NaN	46915.3	6186.9	NaN	5824.46	NaN	NaN	55765.9	33096.8	NaN	9662.97	NaN	3559.5	55438.8	17177.2	NaN	7968.06	NaN	NaN	102135	37391.7	3064.12	8702.46	NaN	3819.28	58367.3	16766.2	NaN	8749.36	NaN	5777.13
P60603	Romo1	Reactive oxygen species modulator 1	ROMO1_MOUSE	NaN	NaN	NaN	24647.4	5943.22	NaN	NaN	NaN	NaN	5771.3	NaN	NaN	NaN	NaN	8461.01	19841.3	3772.75	NaN	NaN	NaN	NaN	15267.4	NaN	NaN	NaN	NaN	NaN	18712.6	NaN	NaN	NaN	NaN	NaN	15669.8	2540.32	NaN
P60605	Ube2g2	Ubiquitin-conjugating enzyme E2 G2	UB2G2_MOUSE	NaN	NaN	NaN	78714.4	23415.5	NaN	NaN	NaN	NaN	25514.5	NaN	NaN	NaN	NaN	4527.21	74643.6	6246.82	NaN	NaN	NaN	NaN	63647.6	10244.7	NaN	38522	NaN	NaN	101831	NaN	NaN	27458.6	NaN	NaN	81292.1	8079.02	20873.5
P60670	Nploc4	Nuclear protein localization protein 4 homolog	NPL4_MOUSE	93562	110540	33662.9	27587.3	290719	12038	62977.2	4528.48	27367.5	7185.93	82585	17988	95920.9	127629	48783.3	NaN	247758	14664.9	72167.4	27171.2	32189.5	4935.12	240934	8525.26	211740	166062	27896.4	4064.85	242177	NaN	98601.6	31287.8	39782.7	11002.2	351983	6463.07
P60710;P63260	Actb;Actg1	Actin, cytoplasmic 1;Actin, cytoplasmic 2	ACTB_MOUSE;ACTG_MOUSE	16271980	10043486	3697298	2773495	29515020	68940016	7775115	2.8563e+06	2123515	2.4096e+06	11820504	53783632	15706883	9057731	19962066	816670	26388572	87883496	8853838	7.57021e+06	1.08952e+06	275490	9649688	76048208	24204482	7083400	7169062	1.38584e+06	16402544	18308656	11332150	3.62408e+06	2.10671e+06	467101	15985485	245628672
P60766	Cdc42	Cell division control protein 42 homolog	CDC42_MOUSE	189861	16040.9	65317.6	157275	29891.5	13523.6	163338	3155.28	50637.6	105600	20645.3	12516.1	190974	20501	124541	192755	31979.7	47090.3	209939	27407.2	96364.1	175299	NaN	37483	266444	19653.2	141504	215956	21014.7	57651.7	187618	10115.8	130311	243615	13364.8	72192.2
P60824	Cirbp	Cold-inducible RNA-binding protein	CIRBP_MOUSE	4868.67	NaN	NaN	NaN	NaN	NaN	NaN	NaN	NaN	NaN	NaN	NaN	NaN	1662.92	NaN	NaN	NaN	NaN	5654.26	4896.61	NaN	NaN	NaN	8664.11	16798.1	5957.27	NaN	NaN	NaN	12700.5	9402.13	NaN	NaN	NaN	2579.37	19169.2
P60843	Eif4a1	Eukaryotic initiation factor 4A-I	IF4A1_MOUSE	5363277	3.78953e+06	568022	139649	1.72738e+06	160830	2.85912e+06	456925	217211	96669.9	397160	289674	3.86071e+06	3.61489e+06	447328	89952.7	1.33122e+06	294942	4.39688e+06	1.40006e+06	352800	112033	1.47137e+06	212332	4110605	3.74344e+06	353661	96794.2	1308068	194720	4.25127e+06	2.0796e+06	477084	92266.1	1357526	244594
P60867	Rps20	40S ribosomal protein S20	RS20_MOUSE	103724	558431	8974.39	64881.7	1168102	666106	101475	234908	10510.7	19232.9	158419	253572	197650	457508	105850	NaN	594612	728986	169740	185740	NaN	9156.26	262214	763151	490370	570152	61760.9	44814.9	611082	1.06369e+06	250222	176000	4696.31	NaN	496277	1.02318e+06
P60904	Dnajc5	DnaJ homolog subfamily C member 5	DNJC5_MOUSE	NaN	NaN	NaN	41652	NaN	NaN	NaN	NaN	NaN	18266	NaN	NaN	NaN	NaN	NaN	47997	NaN	NaN	NaN	NaN	NaN	27830.8	NaN	NaN	NaN	NaN	NaN	56201.2	NaN	NaN	NaN	NaN	NaN	41849	NaN	NaN
P61021	Rab5b	Ras-related protein Rab-5B	RAB5B_MOUSE	282364	27389.4	NaN	373124	45233.2	24636.1	141556	1757.43	4998.16	151102	23053.2	15964.5	255264	19397.5	4367.27	254773	45971.1	60460.1	248974	36334.7	2373.54	290973	20554.8	18241.6	400960	4886.8	27213.3	299173	14621.7	62488.2	217037	12238.5	4318.97	298208	19104.7	75814.3
P61022	Chp1	Calcineurin B homologous protein 1	CHP1_MOUSE	26354.3	NaN	1101.89	239377	204261	30745.6	NaN	0.34166	2250.99	72544.6	9720.08	15548.9	36061.8	0.341406	23336.1	166755	87684	15907.4	20306.7	21709.5	2046.09	129781	8816.72	29118.2	49147	NaN	5755.14	207676	53510.9	95970.3	15992.2	0.360649	NaN	151517	34131.5	115620
P61027	Rab10	Ras-related protein Rab-10	RAB10_MOUSE	273141	19966.1	NaN	387889	14722.7	61314.9	132783	4370.33	5511.77	202602	71459.5	35875.6	226464	17085.3	248433	272645	14424.5	57476.6	233265	36687.1	4920	328035	65464.6	50544.6	214946	48102.8	23546.3	352808	27553.7	72498.9	261166	12725.3	12082	363544	155944	408788
P61028	Rab8b	Ras-related protein Rab-8B	RAB8B_MOUSE	NaN	NaN	3777.93	24977	NaN	NaN	NaN	NaN	NaN	13947.9	20826.4	NaN	NaN	NaN	NaN	16761.7	NaN	NaN	NaN	NaN	2812.69	14332	NaN	NaN	NaN	NaN	8142.1	23718	NaN	NaN	NaN	NaN	NaN	14162.9	NaN	NaN
P61079;P62838;Q6ZWY6	Ube2d3;Ube2d2;Ube2d2b	Ubiquitin-conjugating enzyme E2 D3;Ubiquitin-conjugating enzyme E2 D2;Ubiquitin-conjugating enzyme E2 D2B	UB2D3_MOUSE;UB2D2_MOUSE;U2D2B_MOUSE	2193819	129661	NaN	28420.1	NaN	NaN	838750	14950.7	11642.8	25090.6	NaN	96773.6	1.51471e+06	103999	21714.3	30736.8	46004.8	50598.8	993195	25296.2	4903.98	16579.2	NaN	NaN	1.65786e+06	NaN	23782.1	21042.4	NaN	NaN	836201	45467.8	NaN	23192.9	NaN	NaN
P61080	Ube2d1	Ubiquitin-conjugating enzyme E2 D1	UB2D1_MOUSE	388735	NaN	NaN	NaN	NaN	NaN	170536	NaN	11980.9	10611.8	NaN	24487.4	257725	NaN	14154.6	NaN	NaN	NaN	182603	NaN	NaN	NaN	NaN	NaN	312053	NaN	NaN	NaN	NaN	NaN	207590	NaN	NaN	NaN	NaN	20764.1
P61082	Ube2m	NEDD8-conjugating enzyme Ubc12	UBC12_MOUSE	1.02862e+06	187292	47828.5	23444.2	164261	NaN	442987	33356.6	17373.2	NaN	NaN	17883.5	822276	194132	38496.4	30573	NaN	NaN	819100	128692	46343.3	NaN	NaN	NaN	733487	169253	41416.7	NaN	NaN	NaN	714521	175247	72075.5	24396.2	7715.07	88233.1
P61087	Ube2k	Ubiquitin-conjugating enzyme E2 K	UBE2K_MOUSE	293270	10890.5	4484.6	195967	NaN	NaN	204081	NaN	34246.2	6632	NaN	NaN	273125	4323.62	53223.6	NaN	10964.3	73598.8	346280	3465.46	34771	NaN	NaN	NaN	472448	22013.7	49420	4959.23	NaN	NaN	407955	7029.49	56115.3	9494.03	NaN	30102
P61089	Ube2n	Ubiquitin-conjugating enzyme E2 N	UBE2N_MOUSE	4721511	211557	127187	93285	70507.1	55551.1	1.79771e+06	29867	118216	74926.7	NaN	186439	3.73414e+06	150297	109516	91789.5	62262.6	114793	3.01646e+06	58361.7	133792	10674.3	NaN	77759.7	4405219	153235	209681	75411.4	17356.4	68941.1	3107900	168865	157041	97274.5	7445.63	239871
P61161	Actr2	Actin-related protein 2	ARP2_MOUSE	247788	594430	33425	99034.6	160400	48492	291678	125949	17517.9	30575.5	NaN	11125.4	284398	596459	NaN	136322	88926.9	58029.6	170791	328916	10475.4	98999.5	166840	39832.6	444309	668959	NaN	81412.7	77438	NaN	107527	352103	21162.4	70758.7	67155.6	NaN
P61164	Actr1a	Alpha-centractin	ACTZ_MOUSE	199150	715078	53775.7	13061	804138	108438	195222	279395	68969.4	5504.61	65837.5	129375	144545	672711	37374	8660.43	492515	204880	128114	497059	6041.96	6235.58	648506	355444	372083	765955	16802.5	15717.4	467055	218384	224828	377287	47459.9	12790.8	664484	348015
P61202	Cops2	COP9 signalosome complex subunit 2	CSN2_MOUSE	331792	183286	56474.5	44264.9	245501	151048	142093	31112.5	37641.8	10383	76116.5	96699.8	203106	170856	39028.4	49277.2	205315	184378	244650	125098	40306.5	22773.8	91680.8	121452	303960	209207	40406.1	40512.6	185022	157405	255110	116723	40659.3	34189	278858	330067
P61211	Arl1	ADP-ribosylation factor-like protein 1	ARL1_MOUSE	255784	10052.2	71682.1	22824.3	NaN	21449.3	145034	NaN	29137.7	9586.88	NaN	43160.4	223090	9497.89	78095.5	NaN	NaN	12432.4	195720	4908.14	61348.9	15916.4	NaN	NaN	348205	12547.5	78002.1	15361.4	NaN	NaN	221922	NaN	81072.8	10902.2	NaN	NaN
P61222	Abce1	ATP-binding cassette sub-family E member 1	ABCE1_MOUSE	365075	1.37214e+06	39030.7	57977.8	20353	183177	273651	255885	13500.8	20951.3	312613	135414	359300	1.34933e+06	127029	NaN	107775	101719	405363	744988	20916	NaN	962175	135732	466713	1.31542e+06	73496.6	46856.3	84168.1	137965	429222	738975	22485.4	NaN	104434	91878.4
P61226	Rap2b	Ras-related protein Rap-2b	RAP2B_MOUSE	NaN	NaN	NaN	10085.9	NaN	NaN	NaN	NaN	NaN	8150.02	NaN	NaN	NaN	NaN	NaN	22844.9	NaN	NaN	2877.77	NaN	NaN	8693.16	NaN	NaN	27162.4	NaN	1007.84	8652.79	NaN	NaN	12771.1	NaN	NaN	16488.5	NaN	NaN
P61255	Rpl26	60S ribosomal protein L26	RL26_MOUSE	143541	1.84302e+06	33796	115112	332888	351803	177933	693311	18308	59632.3	492178	345046	189271	1.59033e+06	191490	64331	263085	445664	251039	602767	16002.4	NaN	533763	552857	396236	1.83692e+06	105799	65095.5	240022	406464	422618	638699	22021.5	41229.5	294211	408094
P61290	Psme3	Proteasome activator complex subunit 3	PSME3_MOUSE	204365	118855	24531.9	4259.31	59736.7	NaN	102178	5903.16	10202.8	4713.67	NaN	NaN	153671	142154	29224.5	6818.14	117348	NaN	123644	65548.4	23777.6	6937.32	NaN	NaN	231720	137705	NaN	NaN	82670.6	61219.6	147727	34019.8	26199.5	NaN	103411	NaN
P61358	Rpl27	60S ribosomal protein L27	RL27_MOUSE	15157.6	878777	15224.6	NaN	156150	301142	56182.6	292681	14586.8	13427.7	362879	222598	108065	744014	163231	NaN	196948	348504	136736	326248	4064.72	NaN	424663	381624	302998	862092	86200	NaN	172835	417044	226100	309415	10063.3	NaN	137710	466966
P61514	Rpl37a	60S ribosomal protein L37a	RL37A_MOUSE	11951.9	312554	4133.36	11395.5	286973	25456.8	18160.1	72004.7	5712.51	4097.45	39573.6	72110	23631.1	203728	15445.1	4685.21	133682	66941.1	17391.6	20789	NaN	NaN	13042.8	31929	27977.3	70682.4	7170.78	1877.84	75909.8	20987.7	14446.7	29324.7	2851.87	NaN	66598.5	48179.7
P61600	Naa20	N-alpha-acetyltransferase 20	NAA20_MOUSE	2796.33	92166.7	NaN	NaN	20941.1	NaN	2093.8	NaN	NaN	NaN	NaN	NaN	14864.2	72844.1	NaN	NaN	41210.4	NaN	15309.8	23240.2	NaN	NaN	26510.8	NaN	45537.6	102923	NaN	NaN	46043.8	NaN	21852.3	34831.9	NaN	NaN	55929.2	NaN
P61750	Arf4	ADP-ribosylation factor 4	ARF4_MOUSE	228091	54933.4	44423.4	19548	13562.1	16081.5	184522	NaN	17232.8	11137.1	21788.9	26819.4	278011	80184	36525.2	15278	49963.7	30012	281845	NaN	35458.3	NaN	NaN	30779.9	507281	67634	27755.9	22278.8	35920.3	NaN	382387	39744.4	37484.8	15880.2	NaN	NaN
P61759	Vbp1	Prefoldin subunit 3	PFD3_MOUSE	288113	33881.2	18063.5	60506.2	28746.3	NaN	124621	3749.54	10544.1	22229.5	NaN	12779.7	214484	28232.1	26956	39128.6	NaN	NaN	125471	13728.7	11167.9	38276.9	NaN	NaN	253009	29350.5	15388.8	50497.5	NaN	NaN	209268	NaN	14468.9	NaN	NaN	NaN
P61804	Dad1	Dolichyl-diphosphooligosaccharide--protein glycosyltransferase subunit DAD1	DAD1_MOUSE	NaN	18425.4	NaN	NaN	97834.9	17299	NaN	NaN	NaN	NaN	NaN	NaN	NaN	NaN	NaN	NaN	80331.5	29285.6	NaN	86377.8	NaN	NaN	NaN	42182.8	NaN	NaN	NaN	NaN	63315.9	52375.4	NaN	NaN	NaN	NaN	NaN	NaN
P61961	Ufm1	Ubiquitin-fold modifier 1	UFM1_MOUSE	583010	426782	19823.3	28516.9	140611	97890.9	367882	62091.2	14329.6	15129	81411.1	88521.7	473642	260137	33058.3	19433.6	79868.7	82385.6	509761	173517	19213.9	16139.5	94349.7	66903.1	693962	393047	23707.2	17706.4	54285.2	79128.7	456473	157709	27397.2	16490	64048.4	128693
P61971	Nutf2	Nuclear transport factor 2	NTF2_MOUSE	1.5252e+06	NaN	NaN	36072.7	NaN	NaN	1.55347e+06	7476.61	7063.14	17269.7	NaN	NaN	1.35011e+06	NaN	NaN	39011.5	NaN	6266.04	792682	NaN	10217.2	20720.3	NaN	NaN	1.08818e+06	16231.8	13315	NaN	NaN	NaN	1230256	16601	16730.6	48039	2709.29	NaN
P61979	Hnrnpk	Heterogeneous nuclear ribonucleoprotein K	HNRPK_MOUSE	1.66413e+06	1.68359e+06	238279	251718	2.20432e+06	852612	944399	352845	131996	122435	387183	796171	1.36783e+06	1.62999e+06	332000	236864	1.52758e+06	831062	1.46743e+06	653338	180907	158433	732424	636618	2638799	1.8913e+06	217138	177564	1.71589e+06	704016	2.01449e+06	621423	234694	217952	1.35532e+06	698948
P61982	Ywhag	14-3-3 protein gamma	1433G_MOUSE	9810307	9052288	1.26449e+06	760251	6639295	659281	4.91983e+06	3.21381e+06	564540	214347	1.06964e+06	178706	7822904	9855099	1.53587e+06	575559	4460112	640064	6652279	3699907	898911	373055	2.55558e+06	533125	9882629	6796561	914037	624927	3.5548e+06	507180	8.32058e+06	4629513	1.16889e+06	515691	4.08986e+06	820005
P62069;Q9D9M2	Usp46;Usp12	Ubiquitin carboxyl-terminal hydrolase 46;Ubiquitin carboxyl-terminal hydrolase 12	UBP46_MOUSE;UBP12_MOUSE	NaN	NaN	NaN	NaN	129614	NaN	NaN	4867.86	NaN	NaN	8061.21	NaN	NaN	NaN	NaN	NaN	24357	NaN	34576.7	NaN	NaN	NaN	NaN	NaN	48394.6	50270.4	NaN	NaN	17498.6	NaN	3155.43	NaN	NaN	3356.71	15474.2	NaN
P62071	Rras2	Ras-related protein R-Ras2	RRAS2_MOUSE	61764	115065	195514	609036	9517.84	NaN	653958	26039.7	48333.7	183015	9209.97	NaN	717790	68258.2	222434	400475	118281	NaN	512022	103685	70796.8	354828	NaN	NaN	653923	48472.8	123938	338741	62016.6	NaN	502195	69979.6	211987	474359	144674	NaN
P62073	Timm10	Mitochondrial import inner membrane translocase subunit Tim10	TIM10_MOUSE	NaN	NaN	NaN	40807.9	NaN	NaN	NaN	NaN	NaN	8858.95	NaN	35073.6	NaN	9677.15	NaN	52376	NaN	NaN	NaN	NaN	NaN	30781.4	NaN	NaN	NaN	16424.2	20964.2	NaN	NaN	NaN	NaN	NaN	NaN	31674.5	NaN	NaN
P62077	Timm8b	Mitochondrial import inner membrane translocase subunit Tim8 B	TIM8B_MOUSE	86308.1	69768.1	30734.7	95526.6	132518	117757	38222	NaN	12538.7	21604.6	NaN	NaN	92115.6	57971.6	30130.5	81205.5	161597	88304.6	43850.6	54201.7	24107.6	72915.9	NaN	58973.4	117017	67128.6	31516.4	83650	97213.9	42654.9	79724.5	29675.1	22743.8	76610.2	97089	51870.3
P62137	Ppp1ca	Serine/threonine-protein phosphatase PP1-alpha catalytic subunit	PP1A_MOUSE	318244	594710	41171.5	149057	1207384	NaN	328256	160318	16895.4	43048.5	221175	22725.4	370545	528251	53468	93258.9	758708	NaN	254001	265904	23034.7	81242	546973	NaN	305857	507390	56226.4	130273	753276	NaN	282610	345235	30468.6	116942	802227	10322.4
P62141	Ppp1cb	Serine/threonine-protein phosphatase PP1-beta catalytic subunit	PP1B_MOUSE	448764	1.31597e+06	90197.9	361819	1.74761e+06	137875	316884	204843	20461.1	117024	424817	43183.6	628699	1190935	153982	224184	1.63529e+06	177040	340982	448057	54064.7	201057	922541	138535	500696	1.13422e+06	134123	303674	1.42057e+06	141649	404939	552777	72338.1	237369	1.35073e+06	294452
P62192	Psmc1	26S proteasome regulatory subunit 4	PRS4_MOUSE	876115	776369	94915.9	304096	819406	480631	438779	220806	33883.9	87320	277179	314190	658446	737297	165003	215371	390825	564150	576490	356429	61325.9	210659	299146	438729	1.02053e+06	755233	125639	312874	437733	583023	699810	345736	78031.6	251232	453399	609227
P62196	Psmc5	26S proteasome regulatory subunit 8	PRS8_MOUSE	353040	701313	48868.6	280845	1.30418e+06	1.24041e+06	310111	112449	53942.5	117539	323762	488898	458025	552782	123983	216889	670799	1.22409e+06	420783	386072	48505	207693	401456	661664	844288	666285	145818	284129	564975	1.25598e+06	589489	239598	50396.3	217108	612482	918643
P62242	Rps8	40S ribosomal protein S8	RS8_MOUSE	75531.1	2.10012e+06	20795.6	74703.7	21233.3	353742	77810.6	660832	17344.4	69000.8	747448	307277	147600	2.07054e+06	213654	41637.6	50495.6	367420	201549	767306	11459.1	42594.3	767771	439462	342031	2.15195e+06	132868	45992.4	69722.2	241815	275602	701804	22882.2	38503.9	46454.3	1.36567e+06
P62245	Rps15a	40S ribosomal protein S15a	RS15A_MOUSE	52096.1	821336	12347.1	56991.2	1321498	379992	108441	191641	8233.66	13400.2	184397	209574	133675	570346	70237.6	3152.16	598646	450942	113893	179251	NaN	5351.36	300492	341240	308165	706062	44918.2	22159.9	832718	460851	254460	249140	3234.56	13758.3	776832	409903
P62257	Ube2h	Ubiquitin-conjugating enzyme E2 H	UBE2H_MOUSE	31228.1	28284.4	5965.5	NaN	NaN	NaN	25385	4243.74	7480.6	NaN	NaN	7865.65	36556	23778.6	10535.4	NaN	11290.8	NaN	44486.4	11439.1	8513.02	NaN	NaN	NaN	66621	20646.2	6868.4	NaN	NaN	NaN	45792.1	17690	10139.4	NaN	NaN	NaN
P62259	Ywhae	14-3-3 protein epsilon	1433E_MOUSE	4174502	4585520	417192	336265	2906914	162937	2.45861e+06	1.54159e+06	218464	117208	462429	89235	3.39565e+06	5179846	616477	307552	2068864	191205	3.76989e+06	1.8592e+06	372582	230600	960980	179473	4.40319e+06	3.20059e+06	390747	345511	1552573	228392	3932840	2.20284e+06	457646	277776	1829435	284971
P62264	Rps14	40S ribosomal protein S14	RS14_MOUSE	50651.6	498016	14583.2	59047.2	509348	290964	55482.8	221909	3437.24	20514.1	157651	221141	88704.6	418695	47034.5	27228.6	331852	225984	104174	150630	0.306046	21498.9	193355	269299	143829	525412	40399.2	19769.5	314712	254701	131363	134577	4402.3	23111.7	290213	228786
P62267	Rps23	40S ribosomal protein S23	RS23_MOUSE	NaN	451577	6427.51	NaN	8107.87	17536.2	21935.8	234919	2273.73	8138.24	113363	42718.6	15606.6	514006	37061.9	NaN	21164.1	24004.7	29836.3	216448	NaN	NaN	122933	84140.9	48290.7	570971	31593.9	NaN	NaN	24003.4	53377.7	210813	NaN	NaN	NaN	42072.2
P62274	Rps29	40S ribosomal protein S29	RS29_MOUSE	20626.3	41845.4	NaN	9471.44	242829	140180	20732.1	20980.7	NaN	5566.46	32413.7	47771.5	24674.2	43424.3	NaN	4192.39	77705.8	134744	23211.3	16605.2	NaN	3493.69	43842.1	154146	74761.3	41446.8	6142.26	5147.85	74689.1	257845	42942.4	12403.5	NaN	3828.33	72117.1	257007
P62281	Rps11	40S ribosomal protein S11	RS11_MOUSE	66967	647155	710.112	36204.4	302503	179539	53597.6	210376	NaN	18058.2	134404	113796	90663.5	681193	69219.9	3664.96	262053	94508.1	158805	224493	5427.37	NaN	121108	254379	248491	633891	20996.4	NaN	303409	186297	195852	229758	7954.95	NaN	256511	402842
P62301	Rps13	40S ribosomal protein S13	RS13_MOUSE	103847	1.31102e+06	22633.4	89541.9	1.84164e+06	849296	160513	429692	35765.2	19989.2	326432	456586	291228	1.15748e+06	221689	40861.1	550273	1050689	242512	341595	9464.23	21294.3	620285	1.30962e+06	789848	1.37933e+06	135121	52036.9	907513	1.35214e+06	528236	324931	14911.1	33652.6	994204	1.51932e+06
P62305	Snrpe	Small nuclear ribonucleoprotein E	RUXE_MOUSE	93215.6	88966.8	4154.53	11543.7	215979	151943	45658.9	12265.5	NaN	NaN	7982.86	102225	89110.3	80874.7	NaN	NaN	127230	172076	121733	28480.4	NaN	NaN	106897	251738	181963	57981.1	6313.95	NaN	132670	120752	148321	19776.3	NaN	NaN	65647.3	201677
P62311	Lsm3	U6 snRNA-associated Sm-like protein LSm3	LSM3_MOUSE	217658	211268	966.13	1037.64	161325	NaN	85321.7	47186.4	4287.7	NaN	NaN	NaN	153936	180910	15297.2	1013.09	66223.2	NaN	163840	80445	4144.97	NaN	NaN	12341.1	168814	114445	502.425	NaN	48454.2	NaN	163087	80339.1	7998.77	NaN	32032.4	NaN
P62315	Snrpd1	Small nuclear ribonucleoprotein Sm D1	SMD1_MOUSE	42827.3	123978	5002.85	NaN	NaN	94177.5	NaN	36460.9	NaN	NaN	61456.3	54229.1	63707.4	83249.2	17834.5	NaN	24859.5	87639.2	52718.1	20793.8	3816.92	NaN	54590.1	91111.7	112648	74927.8	5774.07	NaN	22481.1	86080.2	136667	41322.2	14073.2	NaN	19200.1	65042.9
P62317	Snrpd2	Small nuclear ribonucleoprotein Sm D2	SMD2_MOUSE	12279.7	NaN	2665.23	4679.07	105422	59658.3	NaN	17429.9	3304.97	NaN	NaN	57759.4	NaN	6839.59	4865.39	NaN	84023.9	61261.1	NaN	NaN	NaN	NaN	13503.2	76318	42959.3	10189	3858.98	NaN	71877.4	87736.4	37687.1	NaN	NaN	NaN	32090.5	71168.3
P62320	Snrpd3	Small nuclear ribonucleoprotein Sm D3	SMD3_MOUSE	259263	218695	13827.3	47050.6	631055	234635	177843	37248.5	12345.7	21818.5	100867	186113	233980	183463	36967.4	11887.2	220753	273439	254361	56995.9	13882.5	NaN	122552	204645	352428	142639	9265.03	35164.3	317204	306164	346248	61964.1	8564.16	37451.4	185272	218206
P62322	Lsm5	U6 snRNA-associated Sm-like protein LSm5	LSM5_MOUSE	58751.1	31672	NaN	NaN	16621.7	NaN	27950.5	4409.94	NaN	NaN	NaN	3715.28	40731.1	30117.2	NaN	NaN	11299.1	NaN	25634.7	12505	NaN	NaN	NaN	NaN	53033.5	21426.2	NaN	NaN	9238.07	NaN	43224.6	12643.3	NaN	NaN	7977.14	NaN
P62334	Psmc6	26S proteasome regulatory subunit 10B	PRS10_MOUSE	217457	260309	111481	47814.8	4092492	4.0709e+06	143789	16614.6	303789	361984	851270	65750.5	361893	315783	821512	67678.8	1.29547e+06	3.66582e+06	323050	539597	78589.2	32236.3	623237	4397752	1.02937e+06	306775	528627	53718.3	2.32571e+06	1.84912e+06	586342	116608	80718.1	38567.1	2415102	413749
P62342	Selenot	Thioredoxin reductase-like selenoprotein T	SELT_MOUSE	NaN	NaN	NaN	408153	291544	87231	NaN	NaN	NaN	105983	18869.6	36666.7	NaN	NaN	7146.46	285333	140698	97885.5	14000	9188.83	NaN	270629	16443.9	99783.4	63461	NaN	7712.75	427533	148493	149370	35302.4	NaN	NaN	379433	89407.5	202420
P62627	Dynlrb1	Dynein light chain roadblock-type 1	DLRB1_MOUSE	NaN	13822.5	NaN	NaN	16962.4	116865	NaN	NaN	NaN	NaN	NaN	31449.5	NaN	8233.15	NaN	NaN	12295.7	80137.3	NaN	NaN	NaN	NaN	NaN	92819.8	NaN	NaN	NaN	NaN	NaN	108223	NaN	NaN	NaN	NaN	NaN	87845.1
P62631	Eef1a2	Elongation factor 1-alpha 2	EF1A2_MOUSE	31518814	80482000	3163348	1.63388e+06	7.4338e+06	2.59361e+06	19291828	13530072	2204283	1.31091e+06	17294476	4199850	24819650	74841976	3.53765e+06	863066	6235106	3.1107e+06	27612778	37190480	2.64166e+06	1.05915e+06	45106132	3040938	36566800	67837736	3.17185e+06	1.18876e+06	8938640	3.68715e+06	32074604	53319272	2.77082e+06	1.48312e+06	13073703	4299724
P62702	Rps4x	40S ribosomal protein S4, X isoform	RS4X_MOUSE	45928	1.24233e+06	32563.5	53553.1	944725	694402	57736.5	429629	12321.1	13633.1	490852	130176	121935	1.38754e+06	102553	10631.1	522715	697461	105565	401241	10021.5	19911.7	487005	560662	242697	1.1449e+06	60366.6	83078.9	461598	547908	220041	362827	17968.3	30509.9	477194	934431
P62715;P63330	Ppp2cb;Ppp2ca	Serine/threonine-protein phosphatase 2A catalytic subunit beta isoform;Serine/threonine-protein phosphatase 2A catalytic subunit alpha isoform	PP2AB_MOUSE;PP2AA_MOUSE	1.20994e+06	292444	63855.9	89407.2	544794	95996.7	960894	97305.8	14452.2	29754.8	130043	52714.7	867591	248572	88537.6	76639.4	411811	113478	452287	180532	48978.5	73490.3	350932	110910	508607	232595	63578.5	68292.8	345611	130746	588690	166986	53956.8	77118.3	357854	168077
P62717	Rpl18a	60S ribosomal protein L18a	RL18A_MOUSE	NaN	1.02442e+06	NaN	19787.5	120104	184411	NaN	207956	NaN	NaN	468001	99464.2	NaN	769176	76549.8	NaN	90051.7	115628	30852.1	150983	NaN	NaN	324750	240000	103378	544746	13304	NaN	60581.8	311931	90712.9	159154	NaN	4911.06	78450.4	516998
P62737	Acta2	Actin, aortic smooth muscle	ACTA_MOUSE	241061120	180706112	108026224	145016592	736583296	1105347200	94202952	57543064	55375932	69866192	234517968	738499456	240178272	165832544	428148640	18480134	510064192	1121734784	154949264	309498656	37785916	9766530	279492512	1130092416	579866176	163675728	273228992	75023904	450992832	1367313664	252468848	86500504	62576472	14162654	418341056	1246526592
P62743	Ap2s1	AP-2 complex subunit sigma	AP2S1_MOUSE	126898	201828	33599.2	NaN	381355	101089	68672.2	43314.2	18747.1	21594.8	169998	88375.5	121939	166478	47720	18206.7	266996	98175.9	162489	80442.1	7077.89	19730.8	339294	130706	246027	143132	31965.7	NaN	244864	122698	217573	75360.2	25272.1	29414.5	301961	193468
P62751	Rpl23a	60S ribosomal protein L23a	RL23A_MOUSE	NaN	386058	17012.1	57061.8	216091	105477	6196.46	132023	25248.5	19766.6	123721	79295.8	20743	422548	63733.4	NaN	87733.8	124715	60835.4	161409	12002.5	NaN	173727	162657	110139	454088	32321	NaN	101466	56092.1	116087	143627	20272.6	NaN	108427	134397
P62754	Rps6	40S ribosomal protein S6	RS6_MOUSE	39882.3	2610947	46626.5	75070	49760.7	1.02164e+06	73633.1	882443	18889.4	35784.8	1.0032e+06	270460	111343	2.50559e+06	224623	2265.28	99568.8	729071	97699.9	967225	17599.3	NaN	1.54766e+06	900619	729962	2711424	145613	46606.4	85039.8	1.38973e+06	365157	877650	36148.4	NaN	69002.4	1.61264e+06
P62806	Hist1h4a	Histone H4	H4_MOUSE	230904	297963	463598	622612	114583704	74012904	135524	61801.6	1.23728e+06	361287	20746174	29157072	2.73915e+06	163715	4.43759e+06	152451	69615200	56904976	3.96605e+06	2.11266e+06	416104	87558.4	24532404	35453532	41591516	302794	2.09693e+06	490443	38832776	80084696	16811340	105325	385536	188428	28611366	79194848
P62814	Atp6v1b2	V-type proton ATPase subunit B, brain isoform	VATB2_MOUSE	103940	65241.7	16758.5	NaN	7764.12	NaN	59496.4	17573.8	13331.5	2116.26	NaN	NaN	54076	68391.2	8673.75	NaN	NaN	NaN	29127.5	12483.5	22083.7	NaN	NaN	NaN	NaN	91950.6	6409.01	NaN	9174.99	NaN	22385.7	68275.8	9678.2	NaN	15128.1	NaN
P62821	Rab1A	Ras-related protein Rab-1A	RAB1A_MOUSE	273004	48378.9	22998.2	760184	68703.7	62289.5	158518	4292.32	NaN	268679	55582.1	NaN	186397	28850.5	55141.9	559547	23991.6	31787.8	179905	27873.7	NaN	384694	50075.2	15071.4	347125	16065.1	15470.8	411861	22196.6	2.73622e+06	143613	NaN	34183.1	593606	18178.8	NaN
P62827	Ran	GTP-binding nuclear protein Ran	RAN_MOUSE	4.20986e+06	497619	130007	14490.8	228696	NaN	2.65803e+06	114438	41063.7	18905.7	229034	257101	3.41963e+06	497744	217715	7793.77	148063	391606	2.04119e+06	384279	53468.3	5919.79	375175	35456.1	3192983	377220	125966	9746.62	102920	NaN	2.40516e+06	313770	96635.6	9743.93	136869	NaN
P62830	Rpl23	60S ribosomal protein L23	RL23_MOUSE	NaN	169437	1216.51	16057.6	359781	233987	NaN	113391	879.718	NaN	49731.3	182517	2723.24	175504	39536.3	NaN	219198	237758	31209	53821.6	NaN	NaN	94619.7	231151	142483	165045	27170.7	NaN	362549	255744	46613	50846.2	NaN	NaN	160146	134895
P62835	Rap1a	Ras-related protein Rap-1A	RAP1A_MOUSE	NaN	26311.2	35330.9	163471	73183.2	NaN	NaN	NaN	13821.7	57054.7	75016.7	13997.8	11063	NaN	60080.3	103441	71802.4	NaN	20024.7	21832.7	12876.9	77256.5	39371.1	NaN	NaN	NaN	38910.9	135183	87366.8	NaN	13430.8	NaN	15164.5	97297.7	62452.1	17638.9
P62843	Rps15	40S ribosomal protein S15	RS15_MOUSE	3287.01	91965.4	NaN	3993.16	75967.4	92958.9	8256.89	23741.4	NaN	NaN	20128.8	57231.8	20669.6	129425	11319.2	NaN	21364.2	132101	19044	21183.4	NaN	NaN	58541.6	191949	80314.6	154186	9283.19	NaN	73982.3	367307	41269.9	15258	268.611	NaN	63625.4	458463
P62849	Rps24	40S ribosomal protein S24	RS24_MOUSE	NaN	229749	NaN	25409.4	79407.9	19413.1	NaN	37235	NaN	NaN	124835	78012.6	NaN	149967	NaN	NaN	54258.8	10998.7	NaN	82852.8	NaN	NaN	86065.4	104821	102454	188123	NaN	NaN	32820	13877.1	72544.9	43610.6	NaN	NaN	51033.3	NaN
P62852	Rps25	40S ribosomal protein S25	RS25_MOUSE	255223	1.59671e+06	50108.2	178933	3088514	2.0654e+06	327940	829639	91376.5	63646.6	602824	978531	476888	1.60443e+06	346192	71825.8	1.20091e+06	2.16008e+06	470763	467037	26354	23771.2	688495	2112015	1.20832e+06	1.54998e+06	178824	94242.8	1.09847e+06	2.71644e+06	750293	501584	32667.7	57976.4	1100800	3585433
P62855	Rps26	40S ribosomal protein S26	RS26_MOUSE	NaN	32140.2	NaN	NaN	15090.8	15171.1	4875.67	7236.04	NaN	NaN	4888.98	9012.94	6996.21	29309.6	2924.74	NaN	10291.7	13723	20027.4	6608.88	NaN	687.082	8091.39	12560.2	7995.57	24491	1066.87	0.321968	10171.1	10689.6	7908.75	7753.32	NaN	NaN	11251.4	6640.34
P62858	Rps28	40S ribosomal protein S28	RS28_MOUSE	NaN	41459.3	NaN	NaN	NaN	296887	NaN	23962.4	1422.27	NaN	NaN	102654	NaN	10330.5	25898	NaN	56981.2	NaN	NaN	31118.4	NaN	NaN	NaN	560730	100980	68555.5	12371.7	NaN	30590.6	NaN	NaN	NaN	NaN	NaN	32363.6	304887
P62869	Elob	Elongin-B	ELOB_MOUSE	400372	141471	28724.8	83710.6	103900	NaN	199663	30550	10449.6	26110.7	153987	15350.1	320953	139324	46383.7	60835.7	107152	51099.3	251610	125132	30326.8	55071.3	124908	78738.7	433558	165194	36449.9	64470.2	57092.7	NaN	393285	101702	43278.2	77892.3	63614.4	36983.4
P62874	Gnb1	Guanine nucleotide-binding protein G(I)/G(S)/G(T) subunit beta-1	GBB1_MOUSE	310577	194889	243661	1.0819e+06	423854	64785.1	214266	49711.6	100227	565735	219613	NaN	357605	210554	368994	817660	375552	NaN	403496	184362	137190	668366	116790	109850	552953	153129	246973	904689	206822	51837.5	437362	76887.5	189493	1.01571e+06	87789.6	222206
P62880	Gnb2	Guanine nucleotide-binding protein G(I)/G(S)/G(T) subunit beta-2	GBB2_MOUSE	NaN	NaN	35453.2	439670	37625.3	54346.3	NaN	NaN	14730	250903	49023.9	19612.1	NaN	15959.2	52180.8	339820	45816.1	NaN	NaN	34706.9	28076	136149	NaN	38211.6	NaN	NaN	50041.6	442453	27515	46645.1	16619.7	6191.77	35194.6	465965	20651.9	73902.6
P62889	Rpl30	60S ribosomal protein L30	RL30_MOUSE	NaN	117491	NaN	8346.61	166155	51292.6	13704.9	11123.1	NaN	NaN	NaN	15777.7	15589.3	74071.8	5161.46	17179.1	72785.2	57928.7	16723.9	36067.1	NaN	NaN	NaN	34735.1	76165.4	104804	NaN	NaN	91959	NaN	26594.5	34757.7	NaN	NaN	37947.4	NaN
P62897	Cycs	Cytochrome c, somatic	CYC_MOUSE	26867792	53139760	2192669	6.15175e+06	22277728	555483	13269151	13200778	251327	1.62991e+06	4.24053e+06	163814	24942928	40874088	1.93469e+06	5137944	10624924	304255	16387765	23348250	707646	2.81465e+06	7.73315e+06	204970	22530296	43729996	1.71377e+06	5.69111e+06	11432882	279708	17463614	29491706	911538	4633544	11076568	389603
P62900	Rpl31	60S ribosomal protein L31	RL31_MOUSE	1823.75	152711	NaN	6676.26	173914	34382	7804.91	67201.9	1775.19	3544.1	43016.2	41053.4	13927.4	161653	NaN	5305.34	86575.6	33702.2	14254.7	45998.5	NaN	NaN	91416.5	114968	67889.8	206521	6566.08	NaN	89153.1	NaN	43200.2	57071.9	NaN	3475	102633	203054
P62908	Rps3	40S ribosomal protein S3	RS3_MOUSE	244363	3260768	55481.6	112057	3.98332e+06	2123147	347838	1.2774e+06	42286.5	58068.9	1.03432e+06	1.2328e+06	379359	4.15523e+06	322661	71498.2	2.38405e+06	2138572	482801	1.37523e+06	31326.1	42313.5	1.38705e+06	2.0471e+06	1.21986e+06	4.05923e+06	207423	62810	2.1337e+06	2.49139e+06	751155	1.5599e+06	51050.4	65419.6	2.0481e+06	2.9734e+06
P62911	Rpl32	60S ribosomal protein L32	RL32_MOUSE	NaN	359438	NaN	NaN	133712	NaN	NaN	71702.2	NaN	NaN	58068.2	NaN	NaN	282609	29700.5	NaN	84741.9	47803.6	NaN	82939.4	NaN	NaN	35556.3	11426	47257.5	330552	12614.9	NaN	41150	NaN	NaN	34480.2	NaN	NaN	98626.7	NaN
P62918	Rpl8	60S ribosomal protein L8	RL8_MOUSE	10538.2	877189	6117.18	31597.7	253863	274726	17023.7	338486	10988.7	11260.5	528152	28599	50907.1	1055055	143268	11792.2	233403	445558	53489.1	424944	2549.67	4615.53	633087	452476	423471	1.37518e+06	101027	16934.1	211936	555071	243018	318422	8450.01	8093.85	236301	849741
P62932	Fbxo40	F-box only protein 40	FBX40_MOUSE	83923.3	247107	41026	NaN	4999.05	NaN	33005.8	9935.16	18177.1	NaN	1864.31	NaN	77091.8	282142	40752.2	NaN	64221.9	NaN	61227	63457	18975.6	NaN	369577	NaN	102888	198463	45664	NaN	74927.4	NaN	6280.51	59177.3	24620.1	NaN	55340.9	NaN
P62960	Ybx1	Nuclease-sensitive element-binding protein 1	YBOX1_MOUSE	34125.8	31472.4	NaN	3861.27	65932.6	12287.1	11486.9	3845.16	NaN	NaN	11895.6	NaN	27171.2	15686.1	2149.97	758.984	28338	5606.14	17012.2	3191.3	NaN	NaN	24657.4	14798.6	50966.4	26356.6	NaN	756.78	37601.9	8116.35	13617.6	3704.52	NaN	1630.51	42770.2	9688.16
P62962	Pfn1	Profilin-1	PROF1_MOUSE	1.83734e+06	33128.2	16873.4	51655.5	6035.06	NaN	1.2073e+06	2323.81	6678.37	NaN	74729.4	NaN	1816222	30962.9	NaN	23955.6	NaN	NaN	1.02843e+06	NaN	6484.56	3092.56	NaN	NaN	1.23611e+06	NaN	NaN	7866.52	NaN	NaN	903342	8042.56	9279.21	12574.4	NaN	NaN
P63001	Rac1	Ras-related C3 botulinum toxin substrate 1	RAC1_MOUSE	61639.3	NaN	NaN	35923.4	16419.3	4388.68	31782.8	NaN	NaN	21533.4	NaN	NaN	56855.9	NaN	NaN	37457.9	19131.4	3968.53	54657.3	NaN	3223.45	20843.9	4029.86	4920.49	45329.7	NaN	7398.77	41944.2	20301.1	11068.8	67226.9	NaN	4729.65	23915.5	7226.36	NaN
P63005	Pafah1b1	Platelet-activating factor acetylhydrolase IB subunit alpha	LIS1_MOUSE	407311	703008	46709.8	19933.1	NaN	NaN	188846	149723	30985.6	1481.76	546967	NaN	299794	542973	119692	NaN	NaN	NaN	188576	315851	33267.6	NaN	1.32056e+06	NaN	302399	727706	44440.3	NaN	56806.8	NaN	233341	420663	44013.9	NaN	55086.5	NaN
P63011	Rab3a	Ras-related protein Rab-3A	RAB3A_MOUSE	42817.8	NaN	NaN	97605.5	NaN	NaN	30584.3	NaN	NaN	45476.2	NaN	NaN	51221.4	7294.55	18973.9	72927.6	4808.51	NaN	67081.8	17411.5	NaN	80897.3	20228.8	NaN	109242	3538.75	12799	101164	NaN	NaN	97815.5	NaN	1966.64	94319.1	NaN	NaN
P63017	Hspa8	Heat shock cognate 71 kDa protein	HSP7C_MOUSE	35583608	17044044	5092292	3.8912e+06	21910324	11501196	18012242	2399312	1270820	1.901e+06	5181906	7.01669e+06	25096286	15248299	7311880	2.71653e+06	13200816	11281566	20134174	12391698	2.94443e+06	3.20032e+06	12545693	12905730	35129756	18346594	5.39191e+06	4360526	13017551	16376432	22202956	9335948	3966256	4165607	14778350	18169836
P63024	Vamp3	Vesicle-associated membrane protein 3	VAMP3_MOUSE	NaN	NaN	NaN	127587	14174.4	NaN	NaN	NaN	NaN	57388.2	NaN	NaN	NaN	NaN	NaN	139822	32062.2	NaN	NaN	NaN	NaN	72665.4	NaN	NaN	17810.6	NaN	6347.22	136558	NaN	NaN	NaN	NaN	NaN	133010	15026.4	NaN
P63028	Tpt1	Translationally-controlled tumor protein	TCTP_MOUSE	1.89666e+06	919193	56230.1	141359	NaN	NaN	1.04944e+06	91477.8	12780.6	30774.2	NaN	142830	1.23056e+06	874987	57268.1	146215	25281	328916	774323	443346	20158.1	54799.2	NaN	NaN	1.30992e+06	877757	94571.2	122864	1895.77	NaN	955022	531508	35693.4	127744	31815.1	NaN
P63030	Mpc1	Mitochondrial pyruvate carrier 1	MPC1_MOUSE	NaN	NaN	NaN	48333.7	NaN	NaN	NaN	NaN	NaN	19035.5	NaN	NaN	NaN	NaN	9118.59	57005.5	NaN	NaN	NaN	11929	NaN	65675.9	NaN	NaN	NaN	NaN	NaN	34240.2	NaN	15182.1	NaN	NaN	NaN	51785.1	NaN	51391.4
P63038	Hspd1	60 kDa heat shock protein, mitochondrial	CH60_MOUSE	2438192	743089	797471	2.20107e+06	1.56774e+06	234974	1061612	69867	251538	616003	184773	100250	2.01439e+06	509083	825409	2.34327e+06	956323	262721	1.85753e+06	476554	582728	2.45708e+06	512258	249714	3.3392e+06	555256	779608	2477528	880989	253882	1.90749e+06	430138	607079	3.17897e+06	1.30449e+06	489904
P63044	Vamp2	Vesicle-associated membrane protein 2	VAMP2_MOUSE	20198.1	184874	4428.2	565590	95459.9	28025.7	22807.9	4636.58	9176.03	228233	29666.2	18218.4	198337	129921	37319.3	615292	73596.6	33175	24597.6	14405.6	1992.63	191069	24428.1	24045.9	387167	42613.5	13641	644092	59304.2	33729.7	44151.3	10290	3991.38	490453	36910.1	46018.1
P63073	Eif4e	Eukaryotic translation initiation factor 4E	IF4E_MOUSE	192880	164996	13673.5	17141.1	352054	52430.5	158827	14070.5	7274.81	7119.77	17533.8	32008.9	158393	113406	14716.7	14177.5	161335	41718.8	174872	40546.8	7052.64	10958	20888.6	28247.2	203375	114867	7454.61	15669.8	138453	33416.4	162117	46519.1	9621.13	12556.7	106586	60030.8
P63085	Mapk1	Mitogen-activated protein kinase 1	MK01_MOUSE	308967	1023262	80982.6	30545.4	288528	3928.18	320130	225858	51020.3	9016.98	23585.3	NaN	417096	1.0842e+06	82370.8	NaN	236729	NaN	427395	612591	55349.9	NaN	62081.4	16850.8	604868	1.22153e+06	95501.5	6371.78	219031	NaN	520797	791593	75696.6	NaN	284226	NaN
P63087	Ppp1cc	Serine/threonine-protein phosphatase PP1-gamma catalytic subunit	PP1G_MOUSE	NaN	273220	NaN	38702.3	453494	28928.9	84836.4	90360.9	6012.5	10135.7	28896.5	NaN	123306	94290	24247.8	NaN	316349	38630	96165.3	152442	8255.14	13365.1	72396.4	NaN	74946	236793	3195.28	17164.6	274725	NaN	139435	178739	12402.8	17217.6	285496	NaN
P63101	Ywhaz	14-3-3 protein zeta/delta	1433Z_MOUSE	4.68865e+06	2.8262e+06	291250	129943	537768	23666.1	2.44757e+06	1.32291e+06	134109	56696.7	146967	15348.2	3.19847e+06	2.82592e+06	237461	114615	657550	81487.2	3.31094e+06	733335	201655	24925.7	84112.8	19056.3	3.17115e+06	1621970	154946	105953	412870	10532.9	3218333	1252606	270401	110907	477254	19968.9
P63158	Hmgb1	High mobility group protein B1	HMGB1_MOUSE	466193	696847	46941	70275.5	461963	64296.3	124420	85214.9	27926.1	25979.9	117548	98725.1	271900	471212	74120.6	43744.8	325934	71204.5	261888	103478	7008.97	7063.63	248496	52964.8	578233	370929	38963.3	28889.1	338628	47220.9	306107	149373	14729.2	16292.8	316997	74807.1
P63168;Q9D0M5	Dynll1;Dynll2	Dynein light chain 1, cytoplasmic;Dynein light chain 2, cytoplasmic	DYL1_MOUSE;DYL2_MOUSE	18068.1	16876.2	3104.02	NaN	NaN	NaN	17081.7	3428.52	NaN	NaN	NaN	NaN	37922.9	16953.5	NaN	NaN	10603.2	NaN	31674.5	6464.69	NaN	NaN	NaN	NaN	34346.1	19701.1	NaN	NaN	4560.9	NaN	34516.8	11395.1	NaN	NaN	9770.6	NaN
P63242	Eif5a	Eukaryotic translation initiation factor 5A-1	IF5A1_MOUSE	2.93518e+06	2.37824e+06	222954	439756	1.08471e+06	36789.6	2.10427e+06	440500	107402	179921	125294	110052	3.25885e+06	2.27627e+06	286539	533875	911812	17183.9	2.69055e+06	1.33393e+06	144262	340275	444530	42183.7	2774146	2367016	328521	393871	732713	20985.5	3.08892e+06	1.61569e+06	215690	416185	840628	165210
P63248	Pkia	cAMP-dependent protein kinase inhibitor alpha	IPKA_MOUSE	110543	10296.5	NaN	9195.03	99278.4	NaN	94570.6	NaN	4260.76	5351.33	NaN	NaN	138390	12917.1	14994.5	11434.7	48976.8	NaN	94583	11551.1	9843.24	NaN	215688	NaN	90981.8	10749	5317.31	NaN	85065.3	NaN	116932	9718.72	20874.5	NaN	90647.7	NaN
P63268	Actg2	Actin, gamma-enteric smooth muscle	ACTH_MOUSE	153045	NaN	NaN	107640	377739	NaN	NaN	NaN	NaN	NaN	69452.5	152659	129044	158335	NaN	NaN	NaN	869412	NaN	NaN	NaN	NaN	NaN	NaN	77060	NaN	NaN	NaN	152285	NaN	NaN	NaN	NaN	NaN	171837	NaN
P63276	Rps17	40S ribosomal protein S17	RS17_MOUSE	28004.8	231915	3273.14	NaN	160141	241712	27358.8	64521.7	7435.44	7692.29	113455	193964	56393.8	265678	71045.7	11682.5	104374	358875	53041.6	98785.6	3763.82	4608.42	92657.1	402915	192681	241425	31489.9	7901.08	139220	934301	78014.4	96267.7	15940.9	6092.26	156547	604396
P63323	Rps12	40S ribosomal protein S12	RS12_MOUSE	NaN	321479	10062.9	37750.4	518134	300936	NaN	131626	16092.5	24025.2	65028	284355	NaN	225935	100451	NaN	313354	316677	96214	100747	10515.1	NaN	32306.5	306482	330340	370967	99188	45978.8	379999	411603	139562	82250.2	10944.3	NaN	361979	233958
P63325	Rps10	40S ribosomal protein S10	RS10_MOUSE	140137	295584	14396.6	53119.5	1.53882e+06	1.57614e+06	117324	204058	12610.1	8522.67	279724	610278	164190	252017	121894	106630	463041	1.34143e+06	224332	165726	13314.2	52157	533979	1.77459e+06	711014	578430	74807.1	64884.3	699820	2.33053e+06	193656	56002	7217.73	14826.6	636259	3.57691e+06
P63328	Ppp3ca	Serine/threonine-protein phosphatase 2B catalytic subunit alpha isoform	PP2BA_MOUSE	4.28451e+06	1.34497e+06	825966	120954	472973	80063.9	2.17756e+06	146213	614912	58778.3	93902.5	54644	2698135	1.21942e+06	648692	172145	528633	127426	2.81388e+06	742525	642110	248201	252922	29411.2	4.44974e+06	1.40527e+06	879650	222305	181796	9411.76	3.75321e+06	1.27097e+06	1.04853e+06	322054	411318	26215.9
P67778	Phb	Prohibitin	PHB_MOUSE	263208	196062	158658	6521601	2.76745e+06	2.96211e+06	375125	82965.3	62953.2	1.91966e+06	420739	1.08708e+06	505364	340113	761663	5.73886e+06	1.63663e+06	2.99824e+06	546432	730415	53841.5	4622975	372537	2.40575e+06	1.14831e+06	111688	484307	7265485	1.07961e+06	2.65986e+06	862807	58803	67386.9	5299434	663934	3.16742e+06
P67871	Csnk2b	Casein kinase II subunit beta	CSK2B_MOUSE	57828	168141	NaN	NaN	573415	9368.72	43698.7	19042.7	NaN	NaN	116015	NaN	NaN	144523	12624.3	NaN	331160	11756.7	29104.6	88947	NaN	NaN	211758	NaN	95761.7	180819	9131.87	NaN	393803	NaN	85944.7	85546.7	NaN	NaN	384624	NaN
P67984	Rpl22	60S ribosomal protein L22	RL22_MOUSE	79312	2.04422e+06	75465.5	128568	2.39951e+06	616666	95076.6	755736	72711	70040.6	297851	279125	139066	1.88921e+06	274799	88171.7	2205954	595828	174990	911384	30516.3	56187.2	556311	658788	350585	3350516	147283	73603.6	2.51465e+06	573076	183476	849465	21916.3	78542.7	1.41802e+06	413540
P68037	Ube2l3	Ubiquitin-conjugating enzyme E2 L3	UB2L3_MOUSE	1.06061e+06	6059.98	22578.3	26256	NaN	13007.5	669641	9590.88	18745.4	12973	NaN	43774.7	971269	11412.3	7291.74	46934.9	NaN	24360.5	855743	3804.98	15029.4	4419.65	NaN	23971.4	1.38523e+06	20213.7	61884.5	9091.46	2063.27	23428.1	1.0236e+06	7269.09	23013.5	5810.05	2858.99	86883.9
P68040	Rack1	Receptor of activated protein C kinase 1	RACK1_MOUSE	305195	1.87728e+06	37949.6	673148	2.11721e+06	16643325	264847	505192	166653	163851	6068936	17948590	662894	1.46827e+06	5004821	17395.3	823061	11025910	284155	353856	17640	10555.5	2.3897e+06	519937	4.42062e+06	716097	76788.4	NaN	798372	9639155	518874	379308	26954.5	39006.6	964313	15804596
P68134	Acta1	Actin, alpha skeletal muscle	ACTS_MOUSE	1749443	2.3826e+06	2.28683e+06	2212194	8986990	11819651	1.2539e+06	1.16329e+06	955029	1527632	1.81247e+06	8400563	1.87089e+06	2536346	5.11367e+06	647012	7.75781e+06	9832995	1.52381e+06	4650701	849017	481074	2.28054e+06	10143830	3.39268e+06	2.14038e+06	5.2465e+06	1.23249e+06	6615220	8.36661e+06	1.6454e+06	1.50087e+06	1.20215e+06	503923	8382283	10123281
P68181	Prkacb	cAMP-dependent protein kinase catalytic subunit beta	KAPCB_MOUSE	1.66245e+06	411036	192624	214937	213287	7855.57	850579	89645.6	76068.9	91923.4	120123	58737.5	1.35376e+06	502921	225307	226206	199322	125877	1.42064e+06	416726	157952	209472	281177	133952	1.52777e+06	500917	196429	258120	174434	32753.4	1.51487e+06	410085	199411	281673	250562	160953
P68254	Ywhaq	14-3-3 protein theta	1433T_MOUSE	952218	397161	36975.2	NaN	117561	20479.4	380173	170634	12796.2	3821.73	NaN	NaN	495352	387339	51200.9	NaN	87893.4	NaN	513198	134782	33428.4	NaN	NaN	NaN	720285	383274	25419.4	NaN	119043	NaN	667758	137808	48591.6	12874.9	71069.1	22341.8
P68368	Tuba4a	Tubulin alpha-4A chain	TBA4A_MOUSE	8597766	20483600	1.29934e+06	723249	2575288	1.48589e+06	6656508	4201773	834164	361102	695462	1.40415e+06	7.96466e+06	20630602	1.40837e+06	665768	1.5961e+06	1.40374e+06	7800632	10380346	1.42049e+06	480234	474759	1080083	11238551	17628648	1093860	586993	972956	2.04219e+06	7643194	14611301	1.77702e+06	697966	2.09006e+06	9496061
P68369	Tuba1a	Tubulin alpha-1A chain	TBA1A_MOUSE	64421	15045	NaN	NaN	2102.92	5211.73	39795.3	6970.06	1613.03	NaN	1441.88	9008.08	38722.7	20873.5	1685.08	NaN	3295.47	11009.3	65831.3	1978.68	2366.54	NaN	NaN	7368.5	95186.4	14465.1	NaN	NaN	4136.19	13251.8	66740.4	9110.18	2889.69	NaN	1392.64	15854.7
P68372	Tubb4b	Tubulin beta-4B chain	TBB4B_MOUSE	10343464	18780980	1.62538e+06	731531	3.11535e+06	2.85911e+06	7.27507e+06	3.26613e+06	797708	496260	768963	2.22402e+06	8396834	21914628	1.56024e+06	740877	2359059	1908685	8821716	8579639	1.37956e+06	609543	1.06852e+06	1.56579e+06	12956256	16392540	1.22196e+06	584941	1.57802e+06	1.76389e+06	9459144	12205782	1.70271e+06	844339	2.77568e+06	1.92675e+06
P68510	Ywhah	14-3-3 protein eta	1433F_MOUSE	833010	693759	84751.8	46841	437982	NaN	439901	260947	46280.7	2336.8	71409.7	NaN	639274	709476	82219.2	35799.9	302420	NaN	675802	322505	88707	29161.6	93370.7	NaN	687934	610942	95730	2180.89	251409	NaN	729170	427466	106302	29768.4	198147	NaN
P70120	Hes5	Transcription factor HES-5	HES5_MOUSE	NaN	3818.28	NaN	47389.2	108393	129183	NaN	1266.97	10658.6	15427.9	14613.1	43135.3	NaN	NaN	28318.4	NaN	53273.3	122332	NaN	18835.2	4507.24	4427.17	10055.2	119836	64878.7	NaN	23777.2	28597.4	40269	97494.1	29375.5	NaN	1294.4	NaN	36699.7	75342.9
P70122	Sbds	Ribosome maturation protein SBDS	SBDS_MOUSE	35396.2	1.16279e+06	453099	10097.8	350803	991391	590171	345652	46894.1	77832.4	187285	94597.8	1651937	1.81117e+06	321809	NaN	200447	NaN	42663.1	557301	89784.1	63889.7	207557	951654	554656	1279340	171632	NaN	263631	NaN	572258	875821	299489	NaN	307392	NaN
P70158	Smpdl3a	Acid sphingomyelinase-like phosphodiesterase 3a	ASM3A_MOUSE	85616.1	2072.5	7686.92	23138.4	NaN	NaN	57851.3	NaN	2800.86	11388.8	NaN	NaN	66248	NaN	22993.8	34719.3	NaN	NaN	78185.6	12651.5	7440.7	24836.4	NaN	NaN	85824.4	NaN	18859.9	32615.4	NaN	NaN	66440.5	3079.1	18672.2	32489	6788.82	NaN
P70168	Kpnb1	Importin subunit beta-1	IMB1_MOUSE	763582	217535	90853.9	81229.8	311518	120256	263598	45492.3	31695.1	26035.6	32870	85057.2	444427	156889	70935.2	42609.3	139729	137265	498417	109014	17659.3	14669.4	46657.2	114489	836670	185659	59868.8	69521.3	85586	87548.5	614869	121647	43870.1	24206	145098	221992
P70170	Abcc9	ATP-binding cassette sub-family C member 9	ABCC9_MOUSE	NaN	NaN	NaN	74837.7	33133.7	65211.7	36164.5	NaN	NaN	21866.7	112819	49870.8	16522.6	5015.55	19542.3	83884.1	19253.3	78732	41880.5	16986.5	NaN	96031.2	55079.5	96282.9	89964.6	3697.33	8535.05	134776	20109.6	174096	41294.1	NaN	NaN	137319	13306.5	285328
P70195	Psmb7	Proteasome subunit beta type-7	PSB7_MOUSE	444923	444479	49242.7	122493	741490	63791	246582	131322	18512	35632.5	129700	50941.5	306411	385672	84927.9	79907	413254	105310	254064	245938	24169.4	78077.9	264963	155599	279560	302773	58484.6	97108	393015	58525.2	286510	230001	34459.7	90188.8	486134	200712
P70236	Map2k6	Dual specificity mitogen-activated protein kinase kinase 6	MP2K6_MOUSE	1090411	173753	83139.2	65030.1	262008	13301.8	468301	8360.64	36948.3	45036.4	65569.8	246323	885084	110861	160711	84989	232080	66624.1	957640	39959.6	49495.2	89036.1	179387	NaN	1.46445e+06	135790	95756.3	82730.2	156815	NaN	970296	62546.5	65324.3	57322.4	140142	87120.5
P70245	Ebp	3-beta-hydroxysteroid-Delta(8),Delta(7)-isomerase	EBP_MOUSE	NaN	NaN	NaN	20748.3	NaN	NaN	NaN	NaN	NaN	14618.9	15312.6	NaN	NaN	3393.53	NaN	NaN	20270	NaN	NaN	NaN	NaN	18731.1	11252.1	NaN	NaN	NaN	NaN	41498.5	NaN	NaN	NaN	NaN	NaN	41586.4	NaN	NaN
P70255	Nfic	Nuclear factor 1 C-type	NFIC_MOUSE	41625.3	10039.3	NaN	NaN	NaN	NaN	NaN	NaN	NaN	NaN	4858.11	NaN	44674.9	NaN	NaN	NaN	NaN	NaN	42843	20982.8	NaN	NaN	21395.5	NaN	8985.29	26968.2	NaN	NaN	14405	NaN	45975.7	NaN	NaN	NaN	21424.4	NaN
P70266	Pfkfb1	6-phosphofructo-2-kinase/fructose-2,6-bisphosphatase 1	F261_MOUSE	657089	136282	14182.8	NaN	41137.9	NaN	381461	8089.31	10740.7	NaN	NaN	NaN	516753	95194.5	39497.1	NaN	21167.8	NaN	479199	70051.6	37776.3	NaN	NaN	NaN	587152	68400.8	3175.68	NaN	NaN	NaN	426623	65320.3	42428.5	4783.69	43573.6	NaN
P70280	Vamp7	Vesicle-associated membrane protein 7	VAMP7_MOUSE	NaN	6127.49	NaN	390233	151051	99175.8	NaN	15861.6	3152.52	123750	41112.3	42090.7	NaN	1072.71	23104.4	317827	82670.6	83187.8	NaN	56441.9	NaN	208884	NaN	83148.8	29013.5	3612.16	NaN	319664	57317.5	77801	6175.47	NaN	NaN	280364	20829.8	79624.1
P70295	Aup1	Ancient ubiquitous protein 1	AUP1_MOUSE	NaN	NaN	NaN	413947	151220	23602.7	12037.9	NaN	NaN	148259	NaN	NaN	16964.4	NaN	17471.9	274318	5155.43	NaN	NaN	13505.7	NaN	169426	NaN	NaN	22703.4	NaN	6925.04	329058	NaN	14892	25294.6	NaN	NaN	253847	NaN	33320.7
P70296	Pebp1	Phosphatidylethanolamine-binding protein 1	PEBP1_MOUSE	3.47665e+06	31506.1	72083.2	195890	56269.2	NaN	5.36756e+06	9098.17	23133.7	86899.1	NaN	NaN	5.29294e+06	67084.2	87448.6	195010	3791.62	NaN	3465815	17272.2	38169.7	199977	NaN	NaN	3832404	86076.8	62267.3	182196	30639.3	NaN	3.7855e+06	40517.3	46147.4	171211	31903.9	NaN
P70302	Stim1	Stromal interaction molecule 1	STIM1_MOUSE	181802	378580	478281	289330	567291	399153	15797	362073	130864	177093	168077	163416	425337	14266.8	134296	208322	308085	443434	97650.1	89214.8	423946	128954	168895	418335	184673	17133.9	78301.3	284909	257728	499895	73731	292362	NaN	151198	172118	499524
P70333	Hnrnph2	Heterogeneous nuclear ribonucleoprotein H2	HNRH2_MOUSE	168248	58489.1	NaN	NaN	NaN	NaN	152279	54292.6	11802.3	NaN	NaN	NaN	261624	65301.9	31439.6	72920.2	884092	NaN	234958	NaN	NaN	NaN	NaN	NaN	688971	65394.6	43235.1	NaN	972404	NaN	290490	NaN	NaN	NaN	38045.1	NaN
P70349	Hint1	Histidine triad nucleotide-binding protein 1	HINT1_MOUSE	1.79366e+06	NaN	32005.9	67821.6	NaN	NaN	2.22423e+06	NaN	NaN	44971.5	NaN	NaN	2119001	17999.8	27408.6	83517.9	NaN	NaN	1593764	NaN	21825.8	83555.8	NaN	NaN	1.16065e+06	19644.5	50730.4	93644.3	NaN	NaN	1.64191e+06	NaN	29104	85352.2	NaN	NaN
P70362	Ufd1	Ubiquitin recognition factor in ER-associated degradation protein 1	UFD1_MOUSE	402844	361046	103446	68765.5	202576	31928.3	188926	33455.9	67312.8	28446	475611	65815.5	293564	242783	165077	33057.2	128404	49099.5	223885	167401	99564	43015.5	1.02832e+06	40524.5	455261	406375	125681	14748.4	138594	NaN	300284	115042	103726	59220.7	182821	98412.8
P70372	Elavl1	ELAV-like protein 1	ELAV1_MOUSE	155952	352595	9440.13	20874.9	1.32066e+06	11774.9	72355.5	127742	21186.2	NaN	281778	24488.1	121585	363933	26073.8	30017.6	954597	14671.4	120631	120216	21492.8	NaN	475503	11282.3	241620	228002	21251.2	7685.83	994361	6980.46	179423	119456	30139.2	6221.28	893713	30131.7
P70398	Usp9x	Probable ubiquitin carboxyl-terminal hydrolase FAF-X	USP9X_MOUSE	277736	359257	17166.3	46219.7	43229.8	62629.9	135541	60754.8	9613.23	13057.1	157769	67197.8	231426	303007	24669.3	23877.4	132754	70730.3	187416	157337	12897.8	52107.7	239306	57259.2	335777	285070	34116.1	22510.8	47213.4	60056.2	212915	160356	27586.4	73244.1	39329.5	115507
P70402	Mybph	Myosin-binding protein H	MYBPH_MOUSE	244613	2.00864e+06	81223.2	204749	10260743	1.03155e+06	214636	932442	148959	136876	7.23229e+06	719426	380645	1.44489e+06	513647	NaN	10196836	932313	205363	485488	91485.5	NaN	9638433	721167	1.22292e+06	1.08165e+06	522131	48969.9	10343676	960932	433503	735054	77311.5	50476.6	12415883	1.04408e+06
P70404	Idh3g	Isocitrate dehydrogenase [NAD] subunit gamma 1, mitochondrial	IDHG1_MOUSE	7625883	5.01402e+06	2.0056e+06	8982825	5.26703e+06	694888	3.4101e+06	369379	629635	3.30951e+06	616722	448587	6.96568e+06	3.49604e+06	2364258	10380979	4.85675e+06	678183	5.73374e+06	2544188	1.81336e+06	9166917	3117650	340442	9227217	3.27008e+06	1.59676e+06	7.72628e+06	3.20054e+06	759743	5.79317e+06	2.28751e+06	1.64881e+06	10870791	2.83496e+06	833903
P70445	Eif4ebp2	Eukaryotic translation initiation factor 4E-binding protein 2	4EBP2_MOUSE	NaN	NaN	NaN	NaN	NaN	NaN	1923.72	NaN	NaN	NaN	NaN	NaN	2176.76	NaN	NaN	NaN	NaN	NaN	NaN	NaN	NaN	NaN	NaN	NaN	1871.32	NaN	NaN	NaN	NaN	NaN	329.459	NaN	NaN	NaN	NaN	NaN
P70451	Fer	Tyrosine-protein kinase Fer	FER_MOUSE	NaN	24784.7	NaN	NaN	NaN	NaN	NaN	NaN	NaN	NaN	NaN	NaN	NaN	17023.6	NaN	NaN	NaN	NaN	NaN	6778.41	NaN	NaN	NaN	NaN	NaN	14702.8	NaN	NaN	NaN	NaN	NaN	NaN	NaN	NaN	NaN	NaN
P70452	Stx4	Syntaxin-4	STX4_MOUSE	NaN	327228	19453.1	173628	84601	NaN	9587.75	194977	28623.6	42394.8	NaN	NaN	NaN	358513	NaN	107231	30553.3	NaN	12734	NaN	NaN	71916.9	NaN	NaN	34726.7	2809.71	NaN	141264	38950	NaN	23297.2	NaN	NaN	105048	18934.9	NaN
P70460	Vasp	Vasodilator-stimulated phosphoprotein	VASP_MOUSE	57273.6	40153.6	NaN	NaN	24354.1	NaN	19779.8	2560.99	NaN	NaN	0.214849	NaN	30593.2	41610.3	1975.34	NaN	NaN	NaN	16789.4	10122.2	NaN	NaN	NaN	NaN	71303.9	73129.9	NaN	NaN	9920.33	NaN	50807	18175.7	NaN	NaN	6785.92	NaN
P70663	Sparcl1	SPARC-like protein 1	SPRL1_MOUSE	21219.6	NaN	5470.61	21690.5	23020.5	NaN	8269.45	NaN	NaN	7193.75	NaN	NaN	12280.3	NaN	NaN	24505.9	14409.2	NaN	5075.29	NaN	NaN	11740.1	NaN	NaN	23660.8	NaN	4968.77	25101.7	14127.8	NaN	17928	NaN	5288.53	29345.8	26673.3	NaN
P70670	Naca	Nascent polypeptide-associated complex subunit alpha, muscle-specific form	NACAM_MOUSE	739858	3.34845e+06	165521	128848	1640176	410920	399317	504686	109221	61518.7	1.76232e+06	458264	743203	2.64484e+06	393038	51847.4	893657	509201	568853	1156512	106702	39758.5	6098846	783077	1.48149e+06	3.32487e+06	232168	71456.4	1.17342e+06	802482	939725	1.19177e+06	143416	62211.1	1.31839e+06	645265
P70671	Irf3	Interferon regulatory factor 3	IRF3_MOUSE	29705.3	2233.46	NaN	NaN	NaN	NaN	7474.88	NaN	NaN	NaN	NaN	6313.49	21509.9	NaN	NaN	NaN	NaN	NaN	25409.2	NaN	NaN	NaN	NaN	NaN	37388.5	NaN	NaN	NaN	NaN	NaN	25802.2	NaN	NaN	NaN	NaN	NaN
P70695	Fbp2	Fructose-1,6-bisphosphatase isozyme 2	F16P2_MOUSE	2.26719e+06	266298	14807.5	NaN	NaN	NaN	1.97164e+06	5767.67	NaN	7905.24	58581.4	53385.4	2.05588e+06	4583711	526755	NaN	12106.4	39834.4	1.11036e+06	1.13067e+06	NaN	NaN	75309.7	106019	1.99444e+06	10331.1	NaN	NaN	NaN	177117	1.62085e+06	128383	NaN	NaN	NaN	151163
P70697	Urod	Uroporphyrinogen decarboxylase	DCUP_MOUSE	174382	NaN	NaN	NaN	NaN	NaN	92545.7	NaN	NaN	NaN	NaN	NaN	120742	NaN	NaN	NaN	NaN	4087.12	109855	1840.2	NaN	NaN	NaN	NaN	121063	NaN	NaN	NaN	NaN	41774.6	110532	NaN	NaN	NaN	NaN	NaN
P70698	Ctps1	CTP synthase 1	PYRG1_MOUSE	42126.9	20521.8	NaN	NaN	NaN	NaN	13388.2	NaN	NaN	NaN	NaN	NaN	53105.1	12104.3	NaN	NaN	NaN	NaN	28675.9	5152.13	NaN	NaN	NaN	NaN	32920	15341.8	NaN	NaN	NaN	NaN	23049.5	8861.62	NaN	NaN	NaN	NaN
P70704	Atp8a1	Phospholipid-transporting ATPase IA	AT8A1_MOUSE	NaN	NaN	NaN	147000	NaN	NaN	NaN	NaN	NaN	59817.9	17715.8	NaN	NaN	NaN	NaN	105190	NaN	NaN	NaN	NaN	NaN	111069	NaN	NaN	9129.21	NaN	NaN	152476	NaN	NaN	6076.82	NaN	NaN	169209	NaN	10101.6
P80313	Cct7	T-complex protein 1 subunit eta	TCPH_MOUSE	376396	465654	85850.5	116752	441320	100668	178869	77745.4	31503.9	40345.7	115922	71928.7	314945	356989	68844.2	37249.7	318603	97829	389761	198948	42440	111229	130505	30036	552134	489099	24554.8	145689	353815	80409.5	412681	269450	52471.5	135833	467069	149669
P80314	Cct2	T-complex protein 1 subunit beta	TCPB_MOUSE	439564	370377	31134.5	66292.6	521809	129996	304263	36277.9	23960.4	28345.7	63770.4	62318.5	383690	239966	69809.6	71132.1	385412	159378	450626	169954	30101.2	57892.6	171553	107915	723028	375155	40404.7	70073.5	364024	131399	538102	182601	41440.8	92657	507617	141143
P80315	Cct4	T-complex protein 1 subunit delta	TCPD_MOUSE	1.13632e+06	526520	57638.2	64863.7	164400	208557	789480	51680.6	23847.9	55490.1	49803.2	94148.9	941612	386559	75387.7	104764	98920.7	264697	909798	257786	33258.7	76539.8	63706.2	211478	1.38333e+06	502106	72131	60475.7	102832	236946	979777	258911	56596.5	88964	90177.2	435724
P80316	Cct5	T-complex protein 1 subunit epsilon	TCPE_MOUSE	228913	120641	25407.2	25424.3	154177	74994.2	93436.1	7334.44	15129.2	14718	52498.9	30232	155698	88774.3	31520.2	5191.52	66469.4	109310	139934	72826.9	18212.3	30822.6	116466	100209	308829	203999	36437.7	29570.3	125173	107906	171597	55431.8	29571.1	27771.9	150094	157785
P80317	Cct6a	T-complex protein 1 subunit zeta	TCPZ_MOUSE	1.04299e+06	1.05731e+06	132852	97918.1	713683	305334	554595	115072	42238.9	43726.9	270030	217950	740131	667220	120744	62408.8	396043	352226	762365	444219	62761.5	81087	593244	130224	1129746	821212	91698.7	98978.6	377867	206020	921997	445889	83256.2	138193	536695	511742
P80318	Cct3	T-complex protein 1 subunit gamma	TCPG_MOUSE	679021	488789	73386.1	113145	859686	230799	307158	47136.3	25065.4	24991.1	65460.9	142255	479380	352984	94432	63243.2	500933	223521	308834	173717	26454.1	54457.9	213811	83692.7	610156	336670	57478.9	75027.5	478466	270734	412396	177372	46722	86789.4	509077	486284
P81117	Nucb2	Nucleobindin-2	NUCB2_MOUSE	36720.6	NaN	16905.4	22096.2	NaN	NaN	33878.9	NaN	16995.9	20873.8	NaN	NaN	34046.1	NaN	16748.9	15371.8	NaN	NaN	22757.1	NaN	23658	NaN	NaN	NaN	NaN	NaN	19257.9	15684.9	NaN	NaN	NaN	NaN	9065.61	11426.7	NaN	NaN
P82198	Tgfbi	Transforming growth factor-beta-induced protein ig-h3	BGH3_MOUSE	634906	1.44765e+06	128422	23042.8	873809	138442	350405	977539	110096	37448.8	651175	219538	395393	1.26908e+06	95271	20209.7	772119	135467	250294	115322	32184.5	NaN	48450.9	2599.59	380781	565946	75662.3	11863.1	423423	150143	262820	260420	53100.4	11531	209403	41929.2
P82347	Sgcd	Delta-sarcoglycan	SGCD_MOUSE	NaN	32895	13804.1	159574	445604	204755	NaN	19939.4	14580.4	109614	242712	172930	NaN	66577.3	86958.9	106840	361469	198402	78087.8	106513	NaN	43029.9	97111.3	203532	130911	NaN	79166.4	211078	323168	157939	NaN	NaN	13517.2	68535.1	204578	NaN
P82348	Sgcg	Gamma-sarcoglycan	SGCG_MOUSE	NaN	11192.3	15150.2	225018	328574	471361	5659.68	793.964	20688.1	120499	264841	233151	NaN	17226.9	70209.9	127516	535799	402927	NaN	98339.9	NaN	131185	244970	402594	47998.4	56378.3	68297.4	334881	476241	445908	83442.4	14124.4	10540.5	184239	318298	459940
P82349	Sgcb	Beta-sarcoglycan	SGCB_MOUSE	9096.65	10290.2	4812.75	235235	1.10621e+06	308852	NaN	NaN	14651.2	89050	183034	332090	11841.7	NaN	46759.6	167183	526092	331439	26885.5	48638.7	2801.53	91390.1	157121	231709	90794.4	NaN	42585.2	228882	509419	341830	93139.5	NaN	3455.31	130385	304417	233666
P82350	Sgca	Alpha-sarcoglycan	SGCA_MOUSE	NaN	8953.82	3539.47	432615	1.54461e+06	797484	NaN	NaN	23090.4	170278	346396	669513	22353.6	14895.9	78347	349168	1216821	986915	39780.4	65955.1	4060.01	224484	257070	823613	228720	22096.4	57573.7	532089	892947	1.45166e+06	118374	NaN	7114.87	283140	551870	1.19767e+06
P83510;Q9JM52	Tnik;Mink1	Traf2 and NCK-interacting protein kinase;Misshapen-like kinase 1	TNIK_MOUSE;MINK1_MOUSE	403005	83744.2	177641	1334.01	32577.3	5141.7	88558.2	146773	2274.13	14881.8	35500.1	NaN	24649	62300.9	105117	40166.5	69320.1	NaN	675193	29749.4	95624	NaN	70717.4	NaN	20295.1	85118.6	8313.76	32858.8	108553	NaN	28917.5	32668.3	80824.2	52332.3	161261	7004.9
P83887;Q8VCK3	Tubg1;Tubg2	Tubulin gamma-1 chain;Tubulin gamma-2 chain	TBG1_MOUSE;TBG2_MOUSE	NaN	34753.1	2903.13	NaN	253830	19557.4	12106.4	13481.7	4313.02	4860.64	29765.6	15133.3	16827.5	61269.4	NaN	NaN	163248	25434.1	14275.3	26594.4	6243.71	NaN	37761.8	26718.7	NaN	65926.4	9681.13	NaN	147864	NaN	18690.2	29146.4	8174.23	NaN	131121	NaN
P83940	Eloc	Elongin-C	ELOC_MOUSE	357883	100582	30088.9	21955.8	34729.2	NaN	166935	17564.2	22408.9	10764.8	3369.92	NaN	230165	136728	34652.9	37925.2	44966.2	NaN	310356	99444.4	44536.1	18396.8	7429.33	NaN	229650	165019	NaN	27208.2	15362.4	NaN	350037	99012.3	51031.9	47662	27633.6	NaN
P84078	Arf1	ADP-ribosylation factor 1	ARF1_MOUSE	1327492	214751	339916	132146	2543.19	341300	1.0801e+06	10589.4	105326	171701	5258.04	380103	1203143	163803	320035	120876	258591	343298	1.13231e+06	87650.6	217237	96300.4	85471.2	303862	3.73086e+06	334508	352115	169126	164826	192403	1.44667e+06	96053.5	286253	220228	8164.1	400684
P84084	Arf5	ADP-ribosylation factor 5	ARF5_MOUSE	30911.5	NaN	NaN	NaN	NaN	NaN	15657.9	NaN	NaN	NaN	NaN	NaN	22507.9	NaN	NaN	NaN	NaN	NaN	27391.8	NaN	NaN	NaN	NaN	NaN	NaN	NaN	NaN	NaN	NaN	NaN	33049	NaN	NaN	NaN	NaN	NaN
P84089	Erh	Enhancer of rudimentary homolog	ERH_MOUSE	31871.3	17999.1	8099.03	NaN	32932.3	191049	20231	13083.4	9362.93	NaN	NaN	88294	47425.2	14281.3	NaN	NaN	28797.4	172789	35282.5	5440.6	4256.87	NaN	NaN	125659	90391.5	NaN	NaN	NaN	14181	194282	55781.4	2867.92	3098.22	NaN	NaN	166838
P84091	Ap2m1	AP-2 complex subunit mu	AP2M1_MOUSE	NaN	176274	19141.6	NaN	NaN	110510	NaN	18669.1	10202.1	NaN	285629	96833.8	102654	148023	5389.25	NaN	2261.78	136133	57081.3	99211	12947.5	NaN	657894	143270	243405	163994	22834.7	NaN	NaN	152267	160175	60854.5	16363.4	NaN	NaN	235668
P84096	Rhog	Rho-related GTP-binding protein RhoG	RHOG_MOUSE	NaN	NaN	19450.9	79007	NaN	NaN	NaN	NaN	NaN	34280.5	NaN	NaN	NaN	NaN	19282.5	70759.3	NaN	NaN	NaN	NaN	11681	39240.2	NaN	NaN	NaN	NaN	NaN	49145.7	NaN	NaN	NaN	NaN	NaN	57766.2	NaN	NaN
P84099	Rpl19	60S ribosomal protein L19	RL19_MOUSE	NaN	155962	NaN	NaN	29829.8	97276.1	NaN	48665.1	NaN	NaN	117770	NaN	NaN	160575	4372.14	NaN	17017	84152.4	7328.59	64567.4	NaN	10778.3	133407	49298.2	NaN	185486	NaN	NaN	6601.39	NaN	9305.25	73555.9	NaN	NaN	NaN	148663
P84104	Srsf3	Serine/arginine-rich splicing factor 3	SRSF3_MOUSE	303157	398004	56450.1	NaN	NaN	82856.3	176565	122133	21275.7	43395.2	72585.3	34154.5	189178	339642	53479.6	59709.5	41132.1	71604.5	170330	210130	37337.1	NaN	152010	45766.7	352842	263503	76350	NaN	56416.2	74600.7	264682	199631	35307.7	166817	30918.4	NaN
P85094	Isoc2a	Isochorismatase domain-containing protein 2A	ISC2A_MOUSE	129402	22893.5	52880.9	106108	51931.3	NaN	62046.9	NaN	9898.87	34265.1	NaN	NaN	130866	33101.5	32874.4	78495.4	25165.5	NaN	127442	44391.3	25975.7	93322.3	NaN	NaN	137062	22740	42567	89135.9	15656.3	NaN	99854.4	16006.3	49301.1	108204	62520.4	NaN
P97290	Serping1	Plasma protease C1 inhibitor	IC1_MOUSE	49366.4	NaN	NaN	NaN	NaN	NaN	30356.6	NaN	NaN	NaN	NaN	NaN	30760.8	5991.58	NaN	NaN	NaN	NaN	23663.5	NaN	NaN	NaN	NaN	NaN	12970.4	7872.74	NaN	NaN	NaN	NaN	7948.71	3616.93	NaN	NaN	NaN	NaN
P97298	Serpinf1	Pigment epithelium-derived factor	PEDF_MOUSE	395405	2.57805e+06	33802.8	NaN	2.69528e+06	109807	329416	1.8651e+06	26641.5	13214.3	1840510	465459	338493	1.84929e+06	100575	55250	2.2589e+06	NaN	318169	446302	NaN	NaN	107151	NaN	321312	734209	148758	45124.9	734204	NaN	84776.9	393947	NaN	45190.4	178884	NaN
P97300	Nptn	Neuroplastin	NPTN_MOUSE	NaN	NaN	NaN	61864.1	65054.4	NaN	NaN	NaN	NaN	22020.2	NaN	NaN	NaN	NaN	NaN	59513.7	13573.9	NaN	NaN	NaN	NaN	6793.42	NaN	NaN	NaN	NaN	NaN	6689.6	4902.71	NaN	NaN	NaN	NaN	25249.8	NaN	NaN
P97314	Csrp2	Cysteine and glycine-rich protein 2	CSRP2_MOUSE	NaN	12851.3	NaN	NaN	NaN	NaN	NaN	9827.74	NaN	NaN	NaN	NaN	NaN	18574.9	NaN	NaN	NaN	NaN	NaN	3782.87	NaN	NaN	NaN	NaN	NaN	41027.8	NaN	NaN	NaN	NaN	NaN	19264.5	NaN	1162.61	NaN	NaN
P97315	Csrp1	Cysteine and glycine-rich protein 1	CSRP1_MOUSE	18269.3	470846	NaN	NaN	NaN	NaN	2565.21	124852	NaN	NaN	1346.49	NaN	862.974	371106	NaN	NaN	NaN	NaN	5609.97	139332	NaN	NaN	NaN	NaN	29228.6	817175	5124.1	NaN	NaN	NaN	1822.64	352462	NaN	NaN	NaN	NaN
P97333	Nrp1	Neuropilin-1	NRP1_MOUSE	NaN	3120.61	NaN	20935.5	71206.4	NaN	NaN	5985.68	NaN	1707.89	5302.81	NaN	1897.67	14289.9	NaN	3126.97	43855.5	NaN	2456.64	1234.52	NaN	20659.8	4988.61	NaN	NaN	2365.17	NaN	5735.62	33224.9	NaN	NaN	NaN	NaN	4781.34	16386.4	NaN
P97346	Nxn	Nucleoredoxin	NXN_MOUSE	11457.4	6678.55	NaN	NaN	NaN	NaN	62253.2	1053.83	NaN	NaN	NaN	NaN	78550.8	5014.41	NaN	NaN	NaN	NaN	61180.4	NaN	NaN	NaN	NaN	NaN	75813.6	2985.78	NaN	NaN	NaN	NaN	56160.6	10848.5	NaN	NaN	NaN	NaN
P97350	Pkp1	Plakophilin-1	PKP1_MOUSE	8942.82	NaN	NaN	13460.5	NaN	NaN	1685.38	NaN	NaN	NaN	NaN	NaN	9189.66	NaN	89157.7	920.389	NaN	NaN	6630.69	3924.31	NaN	NaN	NaN	7156.23	7634.12	NaN	1154.34	NaN	NaN	NaN	9889.81	NaN	NaN	NaN	NaN	NaN
P97351	Rps3a	40S ribosomal protein S3a	RS3A_MOUSE	24508.2	1.72824e+06	20433.5	86893.3	1.78433e+06	917820	66120.9	423040	19242.5	22028.2	372417	322241	189877	1634664	146593	35918.1	1.16934e+06	797640	188302	636195	15479.2	NaN	517424	1.05466e+06	661411	1.86721e+06	90030.5	NaN	1.37192e+06	1.09371e+06	451681	571757	9550.6	52618.9	1.21435e+06	1.12548e+06
P97355	Sms	Spermine synthase	SPSY_MOUSE	96114	NaN	NaN	NaN	NaN	NaN	205559	2003	NaN	NaN	NaN	NaN	155779	5078.39	NaN	3374.03	NaN	NaN	152995	NaN	NaN	NaN	NaN	NaN	175752	20724.8	NaN	NaN	11776.1	4944.44	215887	12395.5	NaN	12192.2	NaN	NaN
P97364	Sephs2	Selenide, water dikinase 2	SPS2_MOUSE	203543	42628.5	7386.23	12016.3	NaN	NaN	134137	2858.02	17154	NaN	NaN	3114.84	197869	21402.1	12806.7	NaN	9446.98	NaN	216781	11609.3	21398.3	NaN	NaN	NaN	247312	19412.4	6129.04	NaN	9620.45	NaN	230689	16973.5	33058.8	NaN	NaN	NaN
P97370	Atp1b3	Sodium/potassium-transporting ATPase subunit beta-3	AT1B3_MOUSE	NaN	NaN	NaN	243460	43274.9	NaN	NaN	3613.22	NaN	98223.1	NaN	NaN	NaN	NaN	10232.2	181078	51063.9	NaN	NaN	NaN	NaN	89901.6	NaN	NaN	NaN	NaN	NaN	231073	49718.7	NaN	NaN	NaN	NaN	185646	NaN	NaN
P97371	Psme1	Proteasome activator complex subunit 1	PSME1_MOUSE	1.04981e+06	310561	100406	49076.4	263533	16428.9	331437	59352.4	21160.5	26441.7	NaN	6182.79	679033	185950	20532.4	116333	91648.7	46281.7	609662	154840	42744.6	33933.1	NaN	35808.7	931839	316497	43041.5	59324	50637.9	NaN	765138	228697	64414	75816.5	104396	113491
P97372	Psme2	Proteasome activator complex subunit 2	PSME2_MOUSE	266014	126353	12015.1	12446.1	40868.1	NaN	139464	13331.1	3357.35	NaN	NaN	NaN	252649	92798.3	8712.76	9489.35	18090.8	NaN	232473	71528.7	4296.61	NaN	NaN	NaN	295024	112487	7130.03	NaN	17745.6	NaN	295404	100262	9562.22	NaN	47042.9	8027.91
P97379	G3bp2	Ras GTPase-activating protein-binding protein 2	G3BP2_MOUSE	53278.3	109383	9019.48	13848.9	264564	67164.4	6101.44	17330.3	3454.72	NaN	36461.7	33222.5	42493.2	76437.9	22105.3	8179.67	89850.9	73018.3	36348.7	39143.8	1904.92	NaN	63580.6	60310.6	65158.7	73593.2	12653.7	NaN	150366	50775.8	36307.9	33349.9	6197.42	NaN	112820	79082.6
P97384	Anxa11	Annexin A11	ANX11_MOUSE	3.03257e+06	975204	339492	183138	300862	230200	1.68354e+06	115864	176115	96691.4	289831	224146	3.05893e+06	948010	404873	140156	240349	468225	3.20909e+06	521040	348366	80646.2	77458.7	168400	3.95431e+06	850352	194343	110913	109284	131996	2948533	607232	488567	95235.4	230514	337972
P97386	Lig3	DNA ligase 3	DNLI3_MOUSE	NaN	4942.75	NaN	NaN	8077.53	NaN	NaN	NaN	NaN	NaN	67043.2	NaN	NaN	NaN	NaN	NaN	9874.15	NaN	NaN	2483.53	NaN	NaN	96926.1	NaN	16058.4	7602.28	NaN	NaN	5756.53	NaN	NaN	NaN	NaN	NaN	5136.76	NaN
P97390	Vps45	Vacuolar protein sorting-associated protein 45	VPS45_MOUSE	19857.2	60707.3	1294.07	17310.5	56258.9	13466.5	8222.5	2790.32	NaN	6901.66	14070.5	9967.11	10820.5	29443.6	4161.99	14873.2	31216.2	19486.9	17055.3	24434.4	NaN	15334.9	27546.7	22756.1	27063.6	63486.5	5670.38	21909.8	22734.2	NaN	22644.8	21903	NaN	19170.2	24692.5	19164.3
P97429	Anxa4	Annexin A4	ANXA4_MOUSE	3808179	484046	85394.9	595739	57364.4	338156	2.12608e+06	531202	853158	158510	993.476	NaN	2.89592e+06	4.03529e+06	67568.9	82566.1	33419.4	NaN	1.93192e+06	202688	761302	28491.5	288485	NaN	3.15788e+06	2.71284e+06	39729.9	64852.4	43957.6	NaN	2.06592e+06	501599	1.3474e+06	226076	61897.2	8163.64
P97443	Smyd1	Histone-lysine N-methyltransferase Smyd1	SMYD1_MOUSE	597979	1.93993e+06	151937	118175	646217	208621	294162	390252	139861	110573	4820392	132930	476377	1791123	445265	53256	994110	174121	415889	981939	110691	52288.7	11300271	205290	942759	1908342	343826	111068	1.16566e+06	187795	530233	895457	146778	79750	1254976	307404
P97447	Fhl1	Four and a half LIM domains protein 1	FHL1_MOUSE	23504790	37453740	3.14874e+06	453609	204698	428857	12874055	8.38244e+06	425019	145150	2.14458e+06	378624	13457520	35084784	1.48653e+06	233384	326966	268944	17003850	23549082	1.01289e+06	314187	7045356	343016	11708139	35088960	1.70282e+06	391581	810070	673520	9445382	31661420	1.37357e+06	283896	635130	523904
P97449	Anpep	Aminopeptidase N	AMPN_MOUSE	NaN	9154.37	21159	126270	104103	75780.2	23503.3	26850.2	37231.4	57512.9	71566.1	24912.7	122179	21028.7	60617.4	75324.3	64289.6	44870.9	74601.6	NaN	5907.92	16518.2	75440.8	NaN	130100	45350.5	NaN	118183	55732.1	82716.4	64615.5	55499.8	35265.3	58827.1	62961	99988.8
P97450	Atp5pf	ATP synthase-coupling factor 6, mitochondrial	ATP5J_MOUSE	160676	58930.4	31950.8	4826825	1.15836e+06	5.90661e+06	121007	12634.1	72675.6	864558	317628	937941	241538	51301.7	182002	3.77278e+06	693311	3.68137e+06	154831	90387.6	16480.2	2.51231e+06	306844	3.54384e+06	658744	65377.6	98425.4	3.81758e+06	524765	3.48774e+06	230532	NaN	51866.4	2823161	309080	3.74854e+06
P97457	Mylpf	Myosin regulatory light chain 2, skeletal muscle isoform	MLRS_MOUSE	11608153	16029345	9519913	52000756	296743328	318953632	9515652	4.02612e+06	28082628	24563640	127417072	132654880	28033566	10259312	102260232	5.87013e+06	198811792	262737024	24802364	47294812	9298400	1.85308e+06	73065488	308839072	179483344	13513096	67142144	21140160	150894400	340127872	54719532	3812392	7.312e+06	2.08901e+06	140665744	319455648
P97461	Rps5	40S ribosomal protein S5	RS5_MOUSE	50738.6	495760	NaN	27974.1	863056	354291	63010.7	152778	7933.84	8143.95	134248	92543.1	69892.1	592540	70115.6	13775.2	519908	293382	87724.6	219284	NaN	5888.55	174147	401117	297852	654825	36312.3	14130.1	466063	460615	159922	187559	7198.5	11120.7	420269	434529
P97471	Smad4	Mothers against decapentaplegic homolog 4	SMAD4_MOUSE	NaN	NaN	NaN	NaN	NaN	NaN	NaN	NaN	NaN	NaN	NaN	NaN	NaN	9474.44	NaN	NaN	NaN	NaN	NaN	NaN	NaN	NaN	NaN	NaN	NaN	15062.4	NaN	NaN	NaN	NaN	NaN	2668.14	NaN	NaN	NaN	NaN
P97473	Tarbp2	RISC-loading complex subunit TARBP2	TRBP2_MOUSE	NaN	34036.9	NaN	NaN	135887	NaN	NaN	NaN	NaN	NaN	NaN	NaN	NaN	NaN	NaN	NaN	76944.7	NaN	NaN	NaN	NaN	NaN	47996.3	NaN	NaN	23202.9	NaN	NaN	67972.2	NaN	NaN	NaN	NaN	NaN	71426.1	NaN
P97478	Coq7	5-demethoxyubiquinone hydroxylase, mitochondrial	COQ7_MOUSE	96950	45581.6	139872	1.35881e+06	393158	53755.4	89233.9	800.639	44191.5	330409	64073.5	NaN	20950.9	40288.5	170073	1.30169e+06	350367	49890.5	189046	164964	55937.1	969602	21803.5	38717.9	390928	184208	125586	1.25288e+06	177718	34881.8	149270	19859.1	64148.6	1.1254e+06	209419	11014.9
P97493	Txn2	Thioredoxin, mitochondrial	THIOM_MOUSE	24654	NaN	NaN	NaN	NaN	NaN	20056	NaN	NaN	2681.83	NaN	NaN	14374	NaN	NaN	11597.7	NaN	NaN	25886.7	NaN	NaN	23482.8	NaN	NaN	36154.2	5256.63	1025.57	17709	NaN	NaN	31561.2	1600.5	1541.09	42525.7	3354.12	NaN
P97807	Fh	Fumarate hydratase, mitochondrial	FUMH_MOUSE	26396896	4.07284e+06	4.74736e+06	12208819	4.40176e+06	185952	11135095	597547	459513	3320684	307925	51256.8	18962144	3516026	4118420	16380505	2575107	90030	13886284	2.8984e+06	3.97359e+06	12262986	1.13592e+06	99095.4	20114614	1.55836e+06	2699501	13368118	1479254	190679	12288557	3.09669e+06	3678470	15252165	4358960	352736
P97821	Ctsc	Dipeptidyl peptidase 1	CATC_MOUSE	107084	18740.2	15047.6	38030.2	19415.9	NaN	62784.4	NaN	3229.99	10575.3	NaN	NaN	83340	19061.2	10657.8	32949.9	17913.8	NaN	68477.2	12552.8	6910.31	33332.2	16263	NaN	61219.1	12821.1	14027.1	49688.2	NaN	NaN	71348.8	8281.06	10063.8	55650.5	20945.8	NaN
P97822	Anp32e	Acidic leucine-rich nuclear phosphoprotein 32 family member E	AN32E_MOUSE	66427.9	270835	NaN	NaN	66616.5	NaN	57782.1	121098	3112.73	NaN	21175.8	NaN	75656.6	369259	NaN	12942.4	91345	NaN	93057.4	271402	7142.08	NaN	40108.7	NaN	93674.8	379400	9330.45	NaN	86179.1	NaN	74136.9	219467	11906.6	NaN	107664	NaN
P97823	Lypla1	Acyl-protein thioesterase 1	LYPA1_MOUSE	1.10707e+06	128094	120569	325768	68987.6	176939	647164	61092.6	83385.9	87147.1	16674.2	143654	1.41258e+06	66243	149433	257986	70826.4	246588	1307111	74317.2	111939	363914	NaN	141562	2.5535e+06	NaN	130667	186438	28219.4	NaN	1.75013e+06	71960.3	198335	410092	38624.6	253991
P97855	G3bp1	Ras GTPase-activating protein-binding protein 1	G3BP1_MOUSE	121927	295866	38551.4	16107.2	711057	207404	62732.1	33367.1	15930.3	5395.81	87246.3	102962	89358.9	205815	53363.3	5342.59	273224	135053	99174.5	139613	17439.3	5866.9	234614	144484	242888	311253	31549.3	9348.58	426947	143291	85548	125387	25144.4	8018.03	322918	247663
P97863	Nfib	Nuclear factor 1 B-type	NFIB_MOUSE	NaN	NaN	25476.8	NaN	88860.5	NaN	NaN	9939.93	9077.49	NaN	50082.3	NaN	NaN	38145	18856.1	NaN	61101.1	NaN	NaN	NaN	12967.1	NaN	69861.6	NaN	NaN	49823.5	11931.6	NaN	62187.9	NaN	NaN	15818.2	17942.7	NaN	44280.9	NaN
P97927	Lama4	Laminin subunit alpha-4	LAMA4_MOUSE	27478.3	142953	6947.62	7732.3	146245	297037	17978.7	31758.4	NaN	NaN	49698.1	192985	15385.2	99867.8	36204.1	NaN	85206.1	218404	59454.6	68092.6	66932.4	NaN	49472.8	156545	93064.7	128020	21614.5	NaN	75028.1	318557	37468.7	59298	48928.4	NaN	85259.4	315659
P97952	Scn1b	Sodium channel subunit beta-1	SCN1B_MOUSE	NaN	NaN	NaN	137808	41969.5	9358.91	NaN	NaN	NaN	81346.3	NaN	NaN	NaN	NaN	NaN	175333	19615.2	NaN	NaN	NaN	NaN	112524	NaN	6793.28	NaN	NaN	NaN	194253	10288.5	9853.86	NaN	NaN	NaN	155279	11296.1	NaN
P98086	C1qa	Complement C1q subcomponent subunit A	C1QA_MOUSE	NaN	12000.6	NaN	NaN	3035.47	NaN	NaN	2944.3	NaN	NaN	NaN	NaN	NaN	12029.1	NaN	NaN	NaN	NaN	NaN	6238.25	NaN	NaN	NaN	NaN	NaN	11037.8	NaN	NaN	3345.61	NaN	NaN	4617.44	NaN	NaN	1581.27	NaN
P98156	Vldlr	Very low-density lipoprotein receptor	VLDLR_MOUSE	NaN	NaN	NaN	109017	48571	33725.5	NaN	NaN	NaN	60055	NaN	NaN	NaN	NaN	NaN	120904	22268.8	NaN	NaN	NaN	NaN	46217.3	NaN	25906.1	NaN	NaN	NaN	135766	11202.1	NaN	NaN	NaN	NaN	112931	NaN	NaN
P98203	Arvcf	Armadillo repeat protein deleted in velo-cardio-facial syndrome homolog	ARVC_MOUSE	NaN	NaN	NaN	NaN	NaN	NaN	NaN	NaN	NaN	NaN	NaN	NaN	NaN	NaN	NaN	NaN	NaN	1868.16	NaN	NaN	NaN	NaN	NaN	NaN	NaN	NaN	NaN	236.561	NaN	3761.27	NaN	NaN	NaN	300.547	NaN	3095.42
P99024	Tubb5	Tubulin beta-5 chain	TBB5_MOUSE	701635	490105	62889.4	33666.6	145482	143157	344370	93682.6	33584	18935	46020.1	148864	480216	468964	70527.9	24986.6	103133	166427	528698	188079	34551.9	27374.2	NaN	99768	750194	383158	45368.1	NaN	66757.6	99662.5	600153	201683	42561.2	28627.6	77702.9	65263
P99026	Psmb4	Proteasome subunit beta type-4	PSB4_MOUSE	288143	216995	21445	48328.4	452663	142839	167782	65117.4	7305.48	30393	97632.6	48289.6	209804	231351	56487.4	72756.9	240200	147928	220213	149730	43126.8	65542	247442	132034	332453	239618	38820	75262.5	221048	137233	211359	111251	22963.2	89558.1	301491	186450
P99027	Rplp2	60S acidic ribosomal protein P2	RLA2_MOUSE	546805	842638	335480	538580	1.88037e+06	1.67702e+06	505144	273306	477583	177293	439722	308405	578432	811098	661597	309684	1.00912e+06	1.36321e+06	488414	397830	478074	211933	533206	1.45603e+06	724880	897103	369499	334179	1.15685e+06	1.35451e+06	804300	518355	537873	270479	921202	1.66455e+06
P99028	Uqcrh	Cytochrome b-c1 complex subunit 6, mitochondrial	QCR6_MOUSE	NaN	NaN	NaN	72571.9	NaN	NaN	NaN	NaN	NaN	15963.1	NaN	NaN	NaN	NaN	NaN	97353.6	NaN	NaN	NaN	NaN	NaN	74797.8	NaN	NaN	NaN	NaN	NaN	151232	NaN	NaN	NaN	NaN	NaN	93691.4	NaN	NaN
P99029	Prdx5	Peroxiredoxin-5, mitochondrial	PRDX5_MOUSE	9633402	225910	708976	4.25762e+06	447193	9487.23	5356064	43563.8	119685	817002	7878.55	8587.23	9111190	235158	466033	3876306	295569	7435.87	5620381	408326	410144	4.44574e+06	35404.5	4036	5960774	159136	425450	3505008	194910	NaN	6839728	205950	499000	5.70001e+06	371805	NaN
Q00493	Cpe	Carboxypeptidase E	CBPE_MOUSE	107157	NaN	26319.5	36766.3	12702.5	NaN	68969.2	3677.4	7169.9	NaN	NaN	NaN	72642.5	NaN	NaN	NaN	5899.03	NaN	67187.2	10866.7	NaN	22561	NaN	NaN	82504.5	20341.8	8783.65	36877.5	NaN	NaN	55426.1	17052	13969.9	22599	NaN	NaN
Q00519	Xdh	Xanthine dehydrogenase/oxidase	XDH_MOUSE	936590	78009.1	22461.5	4268.48	NaN	NaN	484633	NaN	NaN	NaN	21420.7	10540.3	782443	65392	56545.5	NaN	4461.48	NaN	747348	44705.2	9217.85	NaN	NaN	NaN	693588	9232.09	4057.28	NaN	NaN	NaN	773037	46004.6	29805	24476.1	NaN	29715
Q00623	Apoa1	Apolipoprotein A-I	APOA1_MOUSE	3.58005e+06	477117	3252547	2.12877e+06	354245	26752.6	2426256	178505	1.44898e+06	719707	84298	45723.5	4.21838e+06	561470	2.81376e+06	1.80529e+06	794773	183622	4918015	367778	1.6961e+06	722298	160469	129204	5.34437e+06	650976	2.26694e+06	1.12158e+06	188656	106832	7346002	240565	2.24454e+06	1.22023e+06	91937.8	112605
Q00897	Serpina1d	Alpha-1-antitrypsin 1-4	A1AT4_MOUSE	1.12809e+06	12121.1	19830.2	15832.7	NaN	6511.51	1.05693e+06	NaN	6675.27	NaN	NaN	NaN	1.14242e+06	7621.08	4650.32	44245.1	NaN	NaN	732735	NaN	3116.23	20189.1	NaN	NaN	648156	3299.59	3505.74	4633.31	NaN	NaN	839738	8997.8	16262.4	10045.8	NaN	2069.81
Q00898	Serpina1e	Alpha-1-antitrypsin 1-5	A1AT5_MOUSE	440201	NaN	8841.52	29373.3	NaN	NaN	402407	NaN	NaN	NaN	NaN	NaN	418285	5960.44	NaN	NaN	NaN	NaN	380426	NaN	NaN	NaN	NaN	NaN	412142	NaN	NaN	NaN	NaN	NaN	337383	6459.27	NaN	NaN	NaN	NaN
Q00PI9	Hnrnpul2	Heterogeneous nuclear ribonucleoprotein U-like protein 2	HNRL2_MOUSE	125076	155194	NaN	NaN	99857.6	38378.2	24665.9	37500.9	NaN	NaN	55027.6	38886.1	79261.2	128169	4412.6	NaN	NaN	46482.5	1.46849e+06	NaN	2467.82	NaN	NaN	NaN	1800.84	25436.5	NaN	NaN	NaN	29312.6	20696.7	21135.8	2527.93	NaN	NaN	NaN
Q01149	Col1a2	Collagen alpha-2(I) chain	CO1A2_MOUSE	8482.58	173902	19107.7	60319.5	301242	23036526	40594	255394	22252.5	21375.8	266755	32466684	202441	150958	80405.9	16336.5	359371	29232020	326579	61696.3	12741.9	NaN	NaN	1.13654e+06	352957	45725.4	137870	NaN	30292.6	2.01995e+06	335901	23463.3	23714.1	9036.79	88972.5	3.69952e+06
Q01405	Sec23a	Protein transport protein Sec23A	SC23A_MOUSE	152772	299667	28075.6	3643.77	5626.99	48001.8	61608.9	58030.5	11878.8	NaN	93856.8	9688.52	67085.2	261874	30655.4	2260.51	19273.8	52476.8	151187	168487	14801.6	NaN	253672	15709.9	156580	380868	30714.8	16993.4	33078.5	10615.4	170565	168001	29099.2	8196.34	20058.1	35967.1
Q01730	Rsu1	Ras suppressor protein 1	RSU1_MOUSE	311583	500529	41058	7302.67	534689	39583.1	190756	151599	31790.4	10237.3	216140	43453.2	308693	370668	37691.1	NaN	273236	60223	307132	113045	32909.3	2362.12	127467	47107.5	427759	696010	39934.9	1646.34	292411	72142	287157	176982	15929.2	3215.37	213343	56370.3
Q01853	Vcp	Transitional endoplasmic reticulum ATPase	TERA_MOUSE	766390	5.80418e+06	166320	515508	1.76214e+06	910093	1.13965e+06	1560490	146174	188590	1.15186e+06	515724	729266	4793080	376557	403826	967106	1.16919e+06	758190	2.1744e+06	202075	468422	2665652	784618	1408220	2.97122e+06	172684	369012	1.37694e+06	928995	929631	1.93215e+06	221276	570274	1170235	1407093
Q02013	Aqp1	Aquaporin-1	AQP1_MOUSE	118457	73875.4	24077.4	7.43793e+06	1.20428e+06	248393	117306	26026	25554.3	3448715	461292	316821	200651	98862.9	263171	6.70685e+06	1218607	618826	353138	613261	13141.2	5.07133e+06	357304	593732	1.38643e+06	78300.6	132649	7665704	762357	700995	934210	46234.8	25679	8.1021e+06	693340	455610
Q02053	Uba1	Ubiquitin-like modifier-activating enzyme 1	UBA1_MOUSE	1596977	192390	77140.4	35980.6	53020.9	54878	981710	25801.1	106653	21669	27414.5	70537.1	1.53227e+06	165403	147690	39422.1	55716.5	87605.1	1.52313e+06	67912.4	145134	32104.7	NaN	87963.1	1.74322e+06	87022.7	42712.6	36647.7	36406.4	44702.2	1.848e+06	136847	180078	32107.1	57704.9	83269.1
Q02111	Prkcq	Protein kinase C theta type	KPCT_MOUSE	113573	53268.6	40953.5	5363.12	NaN	24551	68092.5	NaN	11367.4	NaN	153063	24200.2	125890	42286.8	66376.7	1789.05	NaN	57300.3	130170	27526.4	13677.8	23408.1	594426	26382.9	123262	12447.8	68005.1	54563.8	29801.4	12768.9	199357	32743.5	26576	4697.24	4490.83	29253.2
Q02248	Ctnnb1	Catenin beta-1	CTNB1_MOUSE	NaN	NaN	NaN	28863.8	28086	32082.7	2622.36	NaN	NaN	6985.41	NaN	NaN	NaN	NaN	NaN	17611.7	29367.7	NaN	NaN	NaN	NaN	NaN	NaN	21969.4	7269.68	1274.8	NaN	19374.6	25780.8	3897.93	3542.42	NaN	NaN	10689	4818.02	NaN
Q02257	Jup	Junction plakoglobin	PLAK_MOUSE	2291.65	NaN	13435.2	30184.9	41584.9	27172.7	NaN	27184.8	9149.66	6797.32	24931.9	37059.1	8938.99	30136.9	489928	7374.82	40144.1	75460.8	NaN	NaN	7392.49	9202.79	26797.6	17499.9	8141.77	NaN	5394.73	9063.28	24182.4	10585.5	NaN	NaN	1933.81	NaN	14965.8	14496.4
Q02357	Ank1	Ankyrin-1	ANK1_MOUSE	189960	284151	76858.1	978690	2.16159e+06	2.26116e+06	107063	53929.5	69551.9	394166	1.45542e+06	1.44329e+06	420492	232988	517247	574886	1.0119e+06	1.80932e+06	418464	548983	46057.7	301185	1.11751e+06	2107773	1297136	381717	633556	611468	806225	2.89615e+06	716781	117318	67745.6	422345	736147	2.96203e+06
Q02788	Col6a2	Collagen alpha-2(VI) chain	CO6A2_MOUSE	25370.1	22210	35537.2	29859.6	590642	7283556	45498.8	25743.8	37546.3	11986.4	37390.3	12440250	155509	24644.8	454813	NaN	814247	7670242	237262	331837	3646.98	NaN	40804.4	3.25793e+06	965499	33080.4	347792	22720.6	545405	9018628	402491	25770.2	24947.7	NaN	130419	7.52854e+06
Q02789	Cacna1s	Voltage-dependent L-type calcium channel subunit alpha-1S	CAC1S_MOUSE	129415	24683.8	20997.9	2.46075e+06	375465	507694	197992	39383.1	15271	1.02424e+06	950869	371764	122155	110566	256836	1.72169e+06	222941	621834	189401	329085	26794.6	1.79194e+06	847818	627870	638576	82323.4	185111	2.47723e+06	190601	795514	439631	20513.5	22786.2	2.57737e+06	158886	1.29355e+06
Q02819	Nucb1	Nucleobindin-1	NUCB1_MOUSE	182102	10824.4	41036.2	324824	72245.8	NaN	148199	2418.99	19200.8	87473.9	NaN	NaN	149002	8863.44	56626.7	336957	37211.3	NaN	138199	8693.91	38605.4	180198	NaN	NaN	205785	7528.6	50878.4	293577	37454.4	NaN	171303	6861.02	55548.6	254754	58992.2	NaN
Q03173	Enah	Protein enabled homolog	ENAH_MOUSE	NaN	5747.34	NaN	NaN	4418.09	NaN	NaN	NaN	NaN	NaN	NaN	NaN	NaN	3677.09	NaN	NaN	NaN	NaN	NaN	NaN	NaN	NaN	NaN	NaN	NaN	6131.28	NaN	NaN	NaN	NaN	NaN	NaN	NaN	NaN	2777.3	NaN
Q03265	Atp5f1a	ATP synthase subunit alpha, mitochondrial	ATPA_MOUSE	41798436	14665249	5159165	334126400	321793856	81432152	25640820	4568908	3.551e+06	100121592	47803412	24550342	43239200	19647090	40250376	238415760	127490888	75808864	32155906	54106596	3026464	275574016	68309208	87083456	78903296	10636357	23355372	310246464	130033264	89947488	58985488	6477656	4246077	298471776	105823608	106379288
Q03958	Pfdn6	Prefoldin subunit 6	PFD6_MOUSE	20877.5	3601.95	5891.37	14040.3	NaN	NaN	22971.9	NaN	3752.65	NaN	NaN	NaN	55560	NaN	NaN	6369.59	NaN	NaN	29832.2	NaN	4589.58	NaN	NaN	NaN	46824	NaN	5315.98	NaN	NaN	NaN	32065.4	NaN	7921.9	6445.62	NaN	NaN
Q04447	Ckb	Creatine kinase B-type	KCRB_MOUSE	5.14741e+06	147747	850988	1123990	187915	101643	5267761	37113.1	141477	291613	86622.9	12834.3	4.01927e+06	527321	656140	127777	715244	97983.4	3.7531e+06	398294	358425	77499.7	400426	86722.4	6.07264e+06	213643	84301.6	113706	780295	267191	4917866	92224.9	449889	120356	258549	348127
Q04750	Top1	DNA topoisomerase 1	TOP1_MOUSE	NaN	NaN	NaN	NaN	7023.93	NaN	56914.3	10093.5	NaN	NaN	60273.5	NaN	NaN	14067.6	4746.37	NaN	6000.66	NaN	38295	14681	NaN	NaN	87036.2	NaN	89584.9	17436.2	NaN	NaN	NaN	NaN	NaN	9057.12	NaN	NaN	NaN	NaN
Q04857	Col6a1	Collagen alpha-1(VI) chain	CO6A1_MOUSE	NaN	74790.4	25160	100125	710130	4319663	31699.7	23971	32354.3	36423	71060.4	7.30528e+06	148153	54040.8	432235	NaN	1.09432e+06	6184597	237856	399484	13480.2	NaN	80647.6	2.88679e+06	642418	83700.2	334715	18937.8	683204	4958478	467745	40278	21061.8	NaN	274104	4697305
Q05512	Mark2	Serine/threonine-protein kinase MARK2	MARK2_MOUSE	NaN	7028.37	NaN	NaN	NaN	NaN	NaN	NaN	NaN	NaN	12655.3	NaN	NaN	NaN	7880.61	NaN	NaN	NaN	NaN	15310.6	NaN	NaN	31146.6	NaN	13153.4	14092.5	NaN	NaN	NaN	23376.2	NaN	NaN	NaN	NaN	NaN	NaN
Q05793	Hspg2	Basement membrane-specific heparan sulfate proteoglycan core protein	PGBM_MOUSE	193612	1.68689e+06	36008.9	40013.1	477904	1.50845e+06	79221.2	393002	17590.3	30694.8	345183	1284011	186817	1.39731e+06	219149	15072.9	302907	1.3939e+06	160282	625486	13331.1	NaN	365497	1.05938e+06	443694	1.53682e+06	168686	45876.9	365719	2.11042e+06	307490	738823	25530.2	51618.1	213625	1.37044e+06
Q05920	Pc	Pyruvate carboxylase, mitochondrial	PYC_MOUSE	1.06249e+06	393956	303607	952922	112430	46041.9	569525	38947.6	113981	392562	205846	NaN	608992	262300	296189	728016	63622.1	30833.2	503247	241471	172367	1.02615e+06	597100	21035.2	914223	328599	270807	942875	82344.9	19022.4	500446	189114	126781	1.33604e+06	93620.4	80621.7
Q05BC3	Eml1	Echinoderm microtubule-associated protein-like 1	EMAL1_MOUSE	230090	1568337	38454.5	6603.94	67014.4	75935.7	201248	218926	22444.2	NaN	234007	24618	280819	1.30042e+06	53213.7	3574.65	25703.4	100370	283513	676380	29725.3	NaN	945925	20538.7	403823	1.40387e+06	48579.2	14313.4	77556.1	31411.4	341961	805711	45737.6	29657.1	61061.8	36015
Q05D44	Eif5b	Eukaryotic translation initiation factor 5B	IF2P_MOUSE	NaN	3235.38	NaN	NaN	NaN	NaN	NaN	NaN	NaN	NaN	NaN	NaN	NaN	6680.97	NaN	NaN	NaN	NaN	NaN	NaN	NaN	NaN	23697	NaN	NaN	1566.1	NaN	NaN	NaN	NaN	NaN	NaN	NaN	NaN	NaN	NaN
Q06138	Cab39	Calcium-binding protein 39	CAB39_MOUSE	1.4205e+06	435822	57223.7	113785	233929	69673.9	490174	43635.6	20631.4	41732	40944.2	91693.2	897237	353036	69498.5	70331.2	140754	102488	736853	145101	43656.8	69080.2	64753.3	80428.5	1.40587e+06	284739	87826.2	100363	168720	74476.4	908737	227053	65121.3	91257.7	180700	123395
Q06185	Atp5me	ATP synthase subunit e, mitochondrial	ATP5I_MOUSE	347444	71632.7	152751	2.33752e+06	710620	656600	314328	33579.1	112561	567640	270052	210780	125100	97015.2	255740	2.00239e+06	394423	438221	100063	166598	68502.4	1.18175e+06	358540	797141	280299	58907.5	177521	1.91787e+06	293164	729614	137663	32657.6	102293	1.51649e+06	625018	931324
Q06770	Serpina6	Corticosteroid-binding globulin	CBG_MOUSE	105795	NaN	NaN	NaN	NaN	NaN	73844.9	NaN	NaN	NaN	NaN	NaN	111783	NaN	NaN	NaN	NaN	NaN	60319.7	NaN	NaN	NaN	NaN	NaN	46325.3	1344.96	NaN	NaN	NaN	NaN	70239.4	NaN	NaN	NaN	NaN	NaN
Q06890	Clu	Clusterin	CLUS_MOUSE	67377.9	NaN	16367.6	24610.5	22500.6	NaN	40702	NaN	13753	10440.3	NaN	19474.2	63942.4	NaN	28669.3	22889.8	NaN	NaN	80918.8	NaN	20446.6	NaN	NaN	NaN	77151.7	NaN	15456.4	14707.7	NaN	NaN	110507	NaN	18038.3	14392.5	NaN	NaN
Q07076	Anxa7	Annexin A7	ANXA7_MOUSE	450604	99629.4	44368.3	23018.3	28076.7	NaN	284409	15593.4	37534.6	20597.5	52724.8	NaN	429292	13676.9	134373	NaN	100368	NaN	479393	57416.8	52929.3	NaN	NaN	NaN	664642	112514	NaN	12181.3	NaN	NaN	629711	NaN	73074.7	NaN	NaN	NaN
Q07235	Serpine2	Glia-derived nexin	GDN_MOUSE	NaN	598955	4897.49	5641.03	798200	26646.3	10515.5	63652.6	2289.29	NaN	115182	14224.6	46747.6	913125	NaN	NaN	469921	NaN	23857.8	149108	NaN	NaN	378406	24595	68070.9	202732	6340.19	3956.62	551523	18109.1	57963.2	133795	4432.76	3118.48	265688	12908.8
Q07417	Acads	Short-chain specific acyl-CoA dehydrogenase, mitochondrial	ACADS_MOUSE	1.40775e+06	4.7935e+06	187049	477665	2.78653e+06	8096.39	668876	461220	60069.7	140849	436118	NaN	884795	3.67794e+06	209527	418317	1.63846e+06	NaN	598858	1.34776e+06	106884	523394	1.61737e+06	3442.97	984925	3320168	133371	373119	1.41858e+06	NaN	630160	1.75022e+06	133474	623307	1.96296e+06	NaN
Q07797	Lgals3bp	Galectin-3-binding protein	LG3BP_MOUSE	NaN	NaN	NaN	NaN	NaN	NaN	NaN	NaN	NaN	NaN	NaN	NaN	NaN	NaN	NaN	NaN	NaN	NaN	NaN	NaN	NaN	NaN	NaN	NaN	8058.21	NaN	NaN	NaN	NaN	15358	NaN	NaN	NaN	NaN	NaN	26970.9
Q08091	Cnn1	Calponin-1	CNN1_MOUSE	NaN	29653.1	10024.9	NaN	110882	NaN	NaN	NaN	NaN	4691.06	14121.4	NaN	NaN	10566.5	NaN	4331.24	9797.95	NaN	NaN	21637.4	NaN	NaN	NaN	NaN	NaN	158262	4508.94	13137.6	286752	NaN	36105.6	8159.39	5317.4	NaN	116420	NaN
Q08481	Pecam1	Platelet endothelial cell adhesion molecule	PECA1_MOUSE	NaN	NaN	NaN	441536	117408	NaN	NaN	NaN	NaN	168902	NaN	NaN	32824	1756.02	NaN	260724	97163.9	NaN	6991.27	53411.8	NaN	189202	NaN	NaN	49415.5	NaN	NaN	410951	38744.5	7970.72	49566.9	NaN	NaN	271173	NaN	NaN
Q08642	Padi2	Protein-arginine deiminase type-2	PADI2_MOUSE	5986206	3472783	468920	258085	12778.6	470205	3395694	368847	203041	80058.4	486516	94062.6	5437244	3673640	728047	192908	88009.9	246264	5.06408e+06	2359552	528863	265162	1.18693e+06	264040	5.35347e+06	3.60867e+06	295917	113421	99078.6	347801	3657780	2.09393e+06	486532	254892	54503.5	198848
Q08857	Cd36	Platelet glycoprotein 4	CD36_MOUSE	275775	69867.6	59048.7	6.90289e+06	1.47727e+06	348357	96955.2	30906.3	51990	2.24441e+06	160491	151349	171123	104237	301599	6.44404e+06	1.16513e+06	398818	296923	302086	56084.9	3275436	173972	433003	658305	87352.3	137111	6.71208e+06	807250	548160	488307	47312.2	79070.6	4873262	443045	658918
Q08943	Ssrp1	FACT complex subunit SSRP1	SSRP1_MOUSE	NaN	40430.7	NaN	NaN	34178.4	NaN	170371	4640.99	NaN	NaN	20796.8	NaN	NaN	31259.9	NaN	NaN	NaN	NaN	44342.5	NaN	NaN	NaN	33050.1	NaN	21218.7	23470.9	NaN	NaN	NaN	NaN	NaN	NaN	NaN	NaN	4767.71	NaN
Q0PMG2	Mdga1	MAM domain-containing glycosylphosphatidylinositol anchor protein 1	MDGA1_MOUSE	NaN	NaN	NaN	9784.04	7099.11	NaN	NaN	NaN	NaN	5154.58	NaN	NaN	NaN	NaN	NaN	8247.69	NaN	NaN	NaN	NaN	NaN	6591.57	NaN	NaN	NaN	NaN	NaN	10453.6	7079.86	NaN	NaN	NaN	NaN	5626.41	4404.22	NaN
Q0VG49		Uncharacterized protein C15orf61 homolog	CO061_MOUSE	NaN	NaN	NaN	37536.5	10081.1	NaN	NaN	NaN	NaN	10024	NaN	NaN	NaN	NaN	9328.53	47349.4	NaN	NaN	NaN	NaN	NaN	50648.5	NaN	NaN	26907.6	NaN	7964.73	50412.6	7199.67	NaN	NaN	NaN	NaN	68407.3	NaN	NaN
Q11011	Npepps	Puromycin-sensitive aminopeptidase	PSA_MOUSE	3.02818e+06	95725.4	59314.2	122038	55927.3	18177.4	2.24908e+06	11405	11841.5	32196.4	91561.1	NaN	2.5654e+06	75430.8	55793.4	98340.6	NaN	25422.2	2047057	51829.1	31953	100375	NaN	76624	2.296e+06	57879.8	59714.2	137189	9068.22	NaN	2.04003e+06	87822.6	42938.9	168947	16292	NaN
Q11136	Pepd	Xaa-Pro dipeptidase	PEPD_MOUSE	863948	41104.2	6920.22	7153.01	4433.59	NaN	691058	4396.14	NaN	5005.09	NaN	2587.27	536300	32395.2	NaN	4564.16	NaN	3828.05	481761	7369.9	2690.4	7244.37	8254.29	NaN	575663	14909.9	2653.91	5134.11	NaN	NaN	463964	18804.1	2469.46	6945.57	12315.4	NaN
Q149B8	Perm1	PGC-1 and ERR-induced regulator in muscle protein 1	PERM1_MOUSE	112480	24697.9	14531.9	104376	192252	258481	37376.2	NaN	NaN	13713.2	NaN	72509.2	123966	27733.5	72293.3	74530.9	100604	217723	105593	68053.6	8163.19	48011.5	26107.1	265884	186873	31300.6	30402.5	98462.7	101193	355707	213207	10941.3	10903.3	60218.3	89799.7	356442
Q149L0	Dhrs2	Dehydrogenase/reductase member 2	Q149L0_MOUSE	NaN	26812.9	NaN	NaN	117307	NaN	NaN	3578.02	NaN	NaN	9188.76	NaN	NaN	23254.3	NaN	NaN	64938.3	NaN	NaN	11288.6	NaN	2091.36	32660.5	NaN	NaN	18971.2	NaN	NaN	62920.2	NaN	NaN	11150.7	NaN	NaN	71122.7	8339.72
Q14BI5	Myom2	Myomesin 2	Q14BI5_MOUSE	25069796	24329048	8767556	4562640	3465946	22712614	11395536	3.88415e+06	3.65603e+06	2.57935e+06	40655656	13192761	14337314	20920978	12688606	1.56716e+06	6082094	20836242	10860251	12890810	3.64527e+06	1.73404e+06	63462688	21506624	25305828	24176590	9969818	2.72259e+06	4134832	26975056	12890950	12035583	4.69891e+06	2.06448e+06	3.65831e+06	39797024
Q14C51	Ptcd3	Pentatricopeptide repeat domain-containing protein 3, mitochondrial	PTCD3_MOUSE	NaN	52074.6	NaN	61123	327925	37196.8	8424.06	NaN	NaN	9836.19	35608.8	10991.3	22839	15179.1	13745.3	44536	201492	34384	8586.19	43961.6	NaN	41828	90378.9	42164.2	68615.2	65552.7	NaN	56631.7	186894	29500.6	9875.41	1144.29	NaN	35989.6	164667	87477
Q14CH7	Aars2	Alanine--tRNA ligase, mitochondrial	SYAM_MOUSE	84860.9	43598.4	2349.56	16703.5	21249.8	NaN	19275.6	NaN	NaN	21899.6	NaN	NaN	80064.2	17727.8	2826.79	20916.2	7105.31	NaN	56368.1	4898.86	2201.84	26939.2	3917.27	NaN	51941.9	23454.1	NaN	61673.2	4585.45	NaN	54326.7	12146.8	2976.9	78975.2	15797.2	NaN
Q17ST2	Kcna7	Potassium voltage-gated channel subfamily A member 7	KCNA7_MOUSE	18240	NaN	NaN	508587	698326	141315	6421.4	NaN	NaN	181677	110317	214523	10416.1	NaN	106839	433748	463789	100029	NaN	195739	NaN	482323	209577	102266	597072	NaN	59439.1	625253	276319	112021	24190.7	NaN	NaN	600629	365576	106643
Q19LI2	A1bg	Alpha-1B-glycoprotein	A1BG_MOUSE	262495	45284.5	NaN	NaN	14871.2	NaN	411339	2677.18	1624.97	NaN	141620	38052.7	236634	26740.2	NaN	NaN	NaN	NaN	175042	NaN	NaN	NaN	NaN	NaN	350273	13995.4	NaN	NaN	NaN	NaN	429103	NaN	NaN	NaN	NaN	NaN
Q1ERP8	Cd300lg	CMRF35-like molecule 9	CLM9_MOUSE	47656.9	1473.44	12834.1	98290	22477.1	NaN	47444.2	NaN	NaN	40138.3	NaN	NaN	67599.4	1473.91	3753.77	91174.7	21264	NaN	65927.1	1663.82	2160.66	59058.5	NaN	NaN	93575.7	47708.7	16015	92402.8	2082.74	NaN	2013.48	NaN	3059.31	77230.2	1924.75	NaN
Q1XH17	Trim72	Tripartite motif-containing protein 72	TRI72_MOUSE	7.41626e+06	4403541	1040447	1.01041e+06	7.9867e+06	1.31169e+06	2.90401e+06	641977	871114	332106	1.17115e+06	655175	5347434	4.09502e+06	1.72904e+06	836855	4858734	1.10721e+06	5333456	2.38605e+06	1.1065e+06	626011	4092292	1.08457e+06	5392487	4.23908e+06	1.81151e+06	1.49183e+06	8732796	1.60819e+06	6861970	2.06543e+06	1.27556e+06	801724	5.481e+06	1.58077e+06
Q2NL51	Gsk3a	Glycogen synthase kinase-3 alpha	GSK3A_MOUSE	241131	466691	15457.7	NaN	278848	NaN	123658	52700.4	NaN	NaN	64513.9	13639.7	175833	254058	26935.3	NaN	159893	NaN	192774	159105	7008.54	NaN	161826	17632.2	260859	379681	NaN	NaN	186649	NaN	237722	231504	11628.5	8174.22	203726	NaN
Q2TBE6	Pi4k2a	Phosphatidylinositol 4-kinase type 2-alpha	P4K2A_MOUSE	NaN	NaN	NaN	58026.8	42091.8	NaN	NaN	NaN	NaN	19533.8	NaN	NaN	NaN	NaN	NaN	62625.3	49133.8	NaN	NaN	NaN	NaN	46847	NaN	NaN	NaN	NaN	NaN	66763.1	75012.9	NaN	162308	NaN	NaN	64232.4	40805.9	NaN
Q2TPA8	Hsdl2	Hydroxysteroid dehydrogenase-like protein 2	HSDL2_MOUSE	177297	304587	61357.8	84491.8	686590	47126	66013.4	20021.2	20395	27590.8	104568	47320	151983	234948	95930.3	94902.7	467816	40755	129487	168061	46785.5	95781	436982	24449.3	349565	286546	68261.6	82820	417294	30846.1	174954	132041	55601	125195	667729	27824.3
Q2VIS4	Flg2	Filaggrin-2	FILA2_MOUSE	NaN	NaN	NaN	NaN	NaN	NaN	NaN	NaN	NaN	NaN	NaN	NaN	NaN	2686.04	10053.5	NaN	NaN	82599.4	NaN	NaN	NaN	NaN	NaN	NaN	NaN	NaN	NaN	NaN	NaN	NaN	NaN	NaN	NaN	NaN	NaN	NaN
Q32Q92	Acot6	Acyl-coenzyme A thioesterase 6	ACOT6_MOUSE	32690	NaN	NaN	6435.67	NaN	NaN	17417.2	NaN	NaN	4964.94	NaN	NaN	20858.8	NaN	4920.73	14332.7	NaN	NaN	21949.6	NaN	6234.22	31487.4	NaN	NaN	36090.2	NaN	NaN	27950.5	NaN	NaN	38230.9	NaN	NaN	41191.3	NaN	NaN
Q38HM4	Trim63	E3 ubiquitin-protein ligase TRIM63	TRI63_MOUSE	NaN	16316.5	NaN	NaN	35074.3	NaN	NaN	NaN	NaN	NaN	NaN	NaN	NaN	21909.1	NaN	NaN	30311.8	NaN	NaN	NaN	4333	NaN	NaN	NaN	NaN	22839.6	NaN	NaN	22690.7	NaN	NaN	NaN	NaN	NaN	20895.2	NaN
Q3B7Z2	Osbp	Oxysterol-binding protein 1	OSBP1_MOUSE	176062	NaN	13474.6	11681	7840.71	NaN	56410.2	NaN	10615.1	NaN	87717.1	NaN	122531	16947.4	23636	10038.7	5760.51	NaN	122218	11098.9	18153.1	549.787	153182	NaN	98495.5	13311.8	33085.9	62889.5	12649.8	9382.15	156595	6774.26	22619	13767	7085.01	NaN
Q3KNM2	2005-03-01	E3 ubiquitin-protein ligase MARCH5	MARH5_MOUSE	NaN	51819.4	NaN	29367.7	27366.4	NaN	NaN	NaN	NaN	15220.3	NaN	NaN	41664.3	42705.5	10112.9	29448.5	NaN	NaN	53194.5	30154.2	NaN	25196.3	NaN	NaN	19848.5	NaN	NaN	32924.4	NaN	NaN	48072.8	NaN	NaN	34357.3	NaN	NaN
Q3KNY0	Igfn1	Immunoglobulin-like and fibronectin type III domain-containing protein 1	IGFN1_MOUSE	7718.42	127719	1569.51	NaN	NaN	45089.1	14505.7	16359.5	NaN	NaN	59774.7	45773.7	24215.1	111566	10467	NaN	NaN	44336.2	15116.4	33346.1	1247.08	NaN	101784	27307.3	28643.8	147560	8893.81	NaN	4942.09	56816.5	7106.35	28115.8	NaN	NaN	NaN	39295.6
Q3MI48	Jsrp1	Junctional sarcoplasmic reticulum protein 1	JSPR1_MOUSE	11054.3	NaN	17755.6	578586	857622	409559	31129.4	NaN	15441.4	135753	196709	189184	46559.5	NaN	136053	429385	307896	401675	38433.5	18064.4	3167.16	190018	179056	500627	208545	NaN	71150.9	329510	281973	478544	68125.4	NaN	NaN	271704	205266	514553
Q3SXD3	Hddc2	HD domain-containing protein 2	HDDC2_MOUSE	186719	NaN	2828.27	12374.7	NaN	NaN	150809	NaN	12894.4	NaN	NaN	NaN	148812	NaN	21920.9	16620.5	NaN	NaN	164547	NaN	28978.8	8622.34	NaN	NaN	180096	NaN	3780.49	NaN	NaN	NaN	192724	NaN	36859.9	NaN	NaN	NaN
Q3TAS6	Emc10	ER membrane protein complex subunit 10	EMC10_MOUSE	NaN	NaN	NaN	11313.1	39069	NaN	NaN	NaN	NaN	880.937	NaN	NaN	52008	NaN	NaN	NaN	NaN	NaN	NaN	NaN	NaN	NaN	NaN	NaN	59495.5	NaN	NaN	NaN	NaN	NaN	NaN	NaN	NaN	NaN	NaN	12628.9
Q3TBW2	Mrpl10	39S ribosomal protein L10, mitochondrial	RM10_MOUSE	NaN	3230.96	NaN	37515.4	64402.2	4784.29	NaN	NaN	NaN	NaN	NaN	NaN	NaN	6255.54	NaN	42613.6	37207.3	17477.4	NaN	NaN	NaN	31967.7	25445.8	16603	9292.53	10283.2	NaN	65325.5	47587.5	29989.9	6757.13	NaN	NaN	34647.8	41665.4	42696.6
Q3TC33	Ccdc127	Coiled-coil domain-containing protein 127	CC127_MOUSE	NaN	NaN	NaN	NaN	9424.15	17900.4	NaN	NaN	NaN	NaN	NaN	NaN	NaN	NaN	NaN	NaN	NaN	15522.4	NaN	2457.6	NaN	NaN	NaN	2446.71	3244.4	NaN	NaN	NaN	NaN	23511.4	NaN	NaN	NaN	NaN	NaN	36716.8
Q3TC72	Fahd2	Fumarylacetoacetate hydrolase domain-containing protein 2A	FAHD2_MOUSE	843682	205986	156337	296717	98204.8	NaN	264560	21643.6	47084.4	102595	6124.99	NaN	560851	147433	175959	255848	90063.9	NaN	504311	135961	140524	401220	57899.6	NaN	618088	92042.6	100929	280517	54150.6	NaN	457098	133068	148025	472806	166975	NaN
Q3TCH7	Cul4a	Cullin-4A	CUL4A_MOUSE	191016	133617	5821.78	32034.5	185491	35792.2	117203	11636.1	9554.79	19802.1	64689.6	37987.2	161278	93114.7	43178.4	22513.7	116639	39063.8	171144	99931	8426.36	18180	146341	4606.15	409679	138405	16211.7	32138	104275	4630.94	218327	65698.4	12427	17304.1	104859	338237
Q3TCJ1	Abraxas2	BRISC complex subunit Abraxas 2	ABRX2_MOUSE	76424.7	69994.2	NaN	12642.7	59246	NaN	41078.8	6854.21	NaN	NaN	NaN	NaN	42840.3	50109.5	6334.06	NaN	NaN	NaN	27000.1	30159.8	2636.8	NaN	43742.4	NaN	53234.6	51459.5	NaN	7130.79	NaN	7041.85	69053.4	29799.3	NaN	NaN	49806.8	20623.8
Q3TCN2	Plbd2	Putative phospholipase B-like 2	PLBL2_MOUSE	42587.1	NaN	8487.71	22270.5	NaN	NaN	29003.7	95217.1	NaN	8772.14	NaN	NaN	43849.3	440054	NaN	28700.2	NaN	NaN	35602.2	290073	6445.39	21430.6	NaN	NaN	46707.7	403391	12519.2	21888.7	NaN	NaN	34455	341801	NaN	22023.3	NaN	NaN
Q3TDN2	Faf2	FAS-associated factor 2	FAF2_MOUSE	NaN	NaN	NaN	22432.2	NaN	NaN	NaN	NaN	NaN	NaN	NaN	NaN	NaN	NaN	3.82648e+06	7025.97	NaN	NaN	NaN	NaN	NaN	6416.63	NaN	NaN	NaN	NaN	NaN	17862.2	NaN	NaN	NaN	NaN	NaN	8358.12	NaN	NaN
Q3TDQ1	Stt3b	Dolichyl-diphosphooligosaccharide--protein glycosyltransferase subunit STT3B	STT3B_MOUSE	NaN	NaN	NaN	16040.2	6719.63	27690.7	NaN	NaN	NaN	5826.14	37346.6	16933.4	7734.86	NaN	NaN	11179.2	7228.95	30034.1	7763.06	13128.5	NaN	11157.5	28050.1	37895.8	43707.7	5043.6	7402.06	15544.7	NaN	24349.4	16130.4	NaN	NaN	14030.9	NaN	31427.8
Q3TEA8	Hp1bp3	Heterochromatin protein 1-binding protein 3	HP1B3_MOUSE	NaN	185179	7669.46	12269.2	681811	349216	NaN	37697.3	5843.88	NaN	359192	163668	NaN	131318	19974.3	NaN	389815	287924	NaN	52849.5	NaN	NaN	415556	158724	405507	98270.4	13003.4	NaN	335865	298663	110602	30499	NaN	NaN	242039	307500
Q3TES0	Iqsec3	IQ motif and SEC7 domain-containing protein 3	IQEC3_MOUSE	164678	200144	304647	230776	172398	67477.5	241865	262459	315829	299916	203602	73588.2	215110	250079	266546	287202	291883	45115.8	117289	218426	297984	238070	150255	112597	142557	186278	235355	224856	211065	52782.9	185622	246113	367637	292668	267681	87925.2
Q3TFQ1	Spryd7	SPRY domain-containing protein 7	SPRY7_MOUSE	NaN	NaN	NaN	21926.2	NaN	NaN	NaN	NaN	NaN	9899.51	NaN	NaN	NaN	NaN	NaN	20215	NaN	NaN	28016.7	NaN	NaN	NaN	NaN	NaN	31950.7	NaN	NaN	25939.2	NaN	8352.08	25835.2	NaN	5501.88	9996.61	NaN	NaN
Q3TGW2	Eepd1	Endonuclease/exonuclease/phosphatase family domain-containing protein 1	EEPD1_MOUSE	29224.9	75841.2	34389.8	28892.3	112870	42343.1	NaN	3276.82	5381.51	17982.7	45656.3	5452.53	20350.6	125615	32083	11655.5	65459.7	43846.9	27950.7	21880.8	12711.5	14043.7	6660.2	46546.6	48356.6	93665.9	19455.4	27461.5	60836	NaN	54937.7	48075.6	30266.1	19230	55142.7	46405.7
Q3THE2	Myl12b	Myosin regulatory light chain 12B	ML12B_MOUSE	336133	861146	32110.5	11931.4	364014	329840	144220	175651	54774.4	3188.27	57839.7	180103	203009	395674	41263.6	NaN	348718	440292	228521	92164.4	38604.2	NaN	NaN	167803	560743	343764	22879	NaN	119457	622684	330363	267848	22723.1	NaN	53680.6	346006
Q3THK7	Gmps	GMP synthase [glutamine-hydrolyzing]	GUAA_MOUSE	702681	232895	21740.5	NaN	NaN	NaN	348068	28658.5	NaN	NaN	NaN	NaN	466318	204635	7673.88	16168.2	NaN	2390.2	464508	107476	NaN	NaN	NaN	NaN	517559	150625	9960.06	0.278669	NaN	5255.04	423077	139956	NaN	14451.5	NaN	NaN
Q3THS6	Mat2a	S-adenosylmethionine synthase isoform type-2	METK2_MOUSE	1.12513e+06	74044.6	14707	NaN	NaN	NaN	768934	8458.44	4619.36	NaN	NaN	NaN	862568	58445.8	4058.96	NaN	NaN	NaN	605110	29855.1	10379	NaN	NaN	NaN	627369	29242	2151.28	NaN	NaN	NaN	608554	63618.7	16790	NaN	NaN	NaN
Q3TIR3	Ric8a	Synembryn-A	RIC8A_MOUSE	16136.9	NaN	NaN	NaN	NaN	NaN	7072.5	NaN	NaN	NaN	NaN	0.281204	11953.2	NaN	NaN	NaN	NaN	NaN	17456.2	NaN	NaN	NaN	NaN	NaN	22529.8	NaN	NaN	NaN	NaN	NaN	13095.3	NaN	NaN	NaN	NaN	NaN
Q3TIV5	Zc3h15	Zinc finger CCCH domain-containing protein 15	ZC3HF_MOUSE	151451	226991	NaN	NaN	158813	32681.1	58955.5	31863	NaN	NaN	28273.5	22587.7	114427	164487	NaN	NaN	82226.5	35566.2	75899.2	36148.9	NaN	NaN	65431.7	NaN	95516.8	109825	NaN	NaN	75242.4	36187.4	87335.5	49115.8	NaN	NaN	72963.6	NaN
Q3TIX6	Fubp3	Far upstream element (FUSE)-binding protein 3	Q3TIX6_MOUSE	NaN	NaN	NaN	NaN	34313.5	NaN	NaN	NaN	NaN	NaN	2823.83	NaN	NaN	NaN	NaN	NaN	16717.9	NaN	NaN	NaN	NaN	NaN	NaN	NaN	NaN	NaN	NaN	NaN	16780	NaN	NaN	NaN	NaN	NaN	15197.7	NaN
Q3TJD7	Pdlim7	PDZ and LIM domain protein 7	PDLI7_MOUSE	4.64704e+06	9593016	7615075	1.38081e+06	77569120	16831380	9821638	3.38648e+06	2.61389e+06	465955	13820161	7.01935e+06	5885645	6136645	5.02522e+06	479988	46305276	11290942	7523430	2799014	2.02259e+06	273159	19404820	8078879	7681943	6.77843e+06	5.06446e+06	443931	42548344	15543788	7244604	3.16663e+06	3.18975e+06	362771	35128372	14495376
Q3TJZ6	Fam98a	Protein FAM98A	FA98A_MOUSE	NaN	30612.6	NaN	5340.84	38334.6	66302.8	NaN	NaN	NaN	NaN	14010.1	22874.2	NaN	23871.8	NaN	NaN	25718.9	70040.6	NaN	20978.8	NaN	NaN	50919.6	52974.5	42626.8	36291.3	NaN	NaN	44326.4	80362.5	59227.3	14252.7	NaN	NaN	36668.3	140764
Q3TL44	Nlrx1	NLR family member X1	NLRX1_MOUSE	NaN	24393.8	1583.11	91353.9	93721.3	20230.5	3185.28	NaN	NaN	27572.1	41425.1	NaN	3903.14	NaN	22111.8	59449.4	25950.4	16349.3	15487.4	24279.3	NaN	56240.4	36447.8	28065.3	29696.6	NaN	19595.3	112127	28516.5	22513	36632.4	NaN	NaN	75900.8	28779.7	25832.7
Q3TLP5	Echdc2	Enoyl-CoA hydratase domain-containing protein 2, mitochondrial	ECHD2_MOUSE	NaN	190139	NaN	NaN	158243	NaN	NaN	33582.9	NaN	NaN	20109.7	NaN	NaN	172425	NaN	NaN	152346	NaN	NaN	93996.2	NaN	NaN	71143.9	NaN	20560.6	212078	NaN	NaN	125653	NaN	NaN	79042	NaN	NaN	158481	NaN
Q3TMH2	Scrn3	Secernin-3	SCRN3_MOUSE	1.25777e+06	16746.6	NaN	NaN	NaN	NaN	1.61783e+06	1186274	NaN	1174810	1.00274e+06	NaN	1.70187e+06	61845.3	1.56937e+06	802594	1.41733e+06	NaN	3.78694e+06	3280.4	NaN	12592.5	NaN	NaN	3.23275e+06	5658.62	NaN	11162	124419	NaN	4565419	24154.3	NaN	2.50261e+06	NaN	NaN
Q3TMP8	Tmem38a	Trimeric intracellular cation channel type A	TM38A_MOUSE	2369357	980413	465627	350943	45369.8	872460	1.86462e+06	182619	637584	164945	2297565	934030	2.10372e+06	713447	342669	237144	124737	1.24591e+06	2335787	657574	656323	305507	1.42348e+06	724103	927350	707773	323113	473990	142445	1.07007e+06	4385437	496147	897378	411156	89968.1	1.28886e+06
Q3TVI8	Pbxip1	Pre-B-cell leukemia transcription factor-interacting protein 1	PBIP1_MOUSE	129509	69909.1	36487.4	2.39028e+06	2263872	872315	112425	30041.1	56200.8	581086	299115	283219	164483	109693	167310	1.97668e+06	882517	979598	133334	78073	1315.81	883350	292096	885197	648693	55676.7	82537.5	1.40956e+06	891347	1.0354e+06	190990	19135.8	13871	1.18792e+06	596527	1.25834e+06
Q3TW96	Uap1l1	UDP-N-acetylhexosamine pyrophosphorylase-like protein 1	UAP1L_MOUSE	11304.8	NaN	NaN	NaN	NaN	NaN	9700.48	NaN	NaN	NaN	NaN	NaN	10338.5	NaN	NaN	NaN	NaN	NaN	11000.7	NaN	NaN	NaN	NaN	NaN	22779.6	NaN	NaN	NaN	NaN	NaN	15809.1	NaN	NaN	NaN	NaN	NaN
Q3TXS7	Psmd1	26S proteasome non-ATPase regulatory subunit 1	PSMD1_MOUSE	304746	365004	56098.4	110877	329031	291086	155736	47396.7	24131.3	27610.1	145540	120897	261133	337941	85179.4	36072.7	105470	229787	221470	157874	25055.9	64247.5	153259	281139	422023	366683	67301.5	95445.3	171649	317419	310966	125515	29183.4	93219.4	201513	229744
Q3TYD6	Lmtk2	Serine/threonine-protein kinase LMTK2	LMTK2_MOUSE	NaN	NaN	NaN	17234.2	11782.8	8163.76	NaN	NaN	NaN	NaN	NaN	NaN	NaN	NaN	NaN	7463	5092.48	NaN	NaN	NaN	NaN	9801.44	NaN	7924.77	NaN	NaN	NaN	11248	NaN	NaN	5148.91	NaN	NaN	13005.4	NaN	NaN
Q3TYS2	Cybc1	Cytochrome b-245 chaperone 1	CYBC1_MOUSE	NaN	NaN	NaN	7355.13	8249.25	NaN	NaN	NaN	NaN	8038.33	NaN	NaN	NaN	NaN	NaN	11733.8	6572.88	NaN	NaN	NaN	NaN	8803.17	NaN	NaN	NaN	NaN	NaN	16220.1	3617.12	NaN	NaN	NaN	NaN	12253.6	2078.58	NaN
Q3TYX3	Smyd5	SET and MYND domain-containing protein 5	SMYD5_MOUSE	39034.9	NaN	NaN	NaN	NaN	NaN	35220.8	NaN	NaN	NaN	NaN	NaN	34156.5	NaN	NaN	NaN	NaN	NaN	26061.4	NaN	NaN	NaN	NaN	NaN	28958.5	NaN	NaN	NaN	NaN	NaN	30581.8	NaN	431.974	NaN	NaN	NaN
Q3TZ89	Sec31b	Protein transport protein Sec31B	SC31B_MOUSE	21672.4	58899.5	14177.2	NaN	NaN	NaN	8212.05	3736.15	7366.72	NaN	2145.67	15950.7	11025.9	33768.7	11923.8	NaN	10432.9	NaN	17184.5	2529.75	10354.3	NaN	NaN	5188.24	31944.1	67685.7	17779	NaN	NaN	NaN	37573.5	25010.2	10229	NaN	NaN	NaN
Q3TZM9	Alg11	GDP-Man:Man(3)GlcNAc(2)-PP-Dol alpha-1,2-mannosyltransferase	ALG11_MOUSE	NaN	NaN	NaN	18894.4	NaN	NaN	NaN	NaN	NaN	6943.46	NaN	NaN	NaN	NaN	NaN	9186.43	NaN	NaN	NaN	NaN	NaN	12516.5	NaN	NaN	NaN	NaN	NaN	17157.5	NaN	NaN	NaN	NaN	NaN	19583.6	NaN	NaN
Q3TZZ7	Esyt2	Extended synaptotagmin-2	ESYT2_MOUSE	NaN	NaN	NaN	92749	NaN	8709.17	NaN	3129.92	NaN	56217.3	112459	5606.2	NaN	NaN	13100.1	61270.7	NaN	6540.39	5355.17	NaN	NaN	68144.2	64745.6	32185	59410.9	NaN	13708.6	86479.5	NaN	11991.6	4208.15	NaN	NaN	97320.9	6130.94	40767.3
Q3U0B3	Dhrs11	Dehydrogenase/reductase SDR family member 11	DHR11_MOUSE	407774	2128.75	NaN	NaN	NaN	NaN	224744	NaN	NaN	NaN	NaN	NaN	297214	NaN	NaN	NaN	NaN	NaN	242378	NaN	NaN	NaN	NaN	NaN	291582	NaN	NaN	NaN	NaN	NaN	316236	17837.9	NaN	NaN	NaN	NaN
Q3U0S6	Rasip1	Ras-interacting protein 1	RAIN_MOUSE	38116.7	19752.4	NaN	NaN	1262.6	NaN	8442.05	NaN	NaN	NaN	1298.57	NaN	11217.5	15729.7	NaN	NaN	3982.82	1520.96	12985.4	NaN	NaN	NaN	2584	NaN	43339.5	15793.8	NaN	NaN	NaN	NaN	22824.9	NaN	NaN	NaN	2654.88	NaN
Q3U0V1	Khsrp	Far upstream element-binding protein 2	FUBP2_MOUSE	331988	80229	28751	NaN	255212	NaN	180015	7156.79	15692.5	NaN	31187.7	NaN	222159	25496.4	8559.24	NaN	110450	NaN	112631	NaN	18722.6	NaN	282944	10637.4	283278	58608	8064.56	NaN	165483	NaN	901035	8022.72	15682.5	NaN	115054	NaN
Q3U1J4	Ddb1	DNA damage-binding protein 1	DDB1_MOUSE	581369	524691	68796.1	68529.4	31117.4	172643	505053	105067	55406.1	29572.6	164516	109453	536271	451097	101491	38198.5	25146.1	178721	497930	296897	82802.1	72225.3	413089	125643	836580	409624	79260.8	66929.4	35281.2	180148	673015	334514	93031.4	85461	41227.8	255287
Q3U276	Sdhaf1	Succinate dehydrogenase assembly factor 1, mitochondrial	SDHF1_MOUSE	18044.8	NaN	NaN	NaN	NaN	NaN	4253.45	NaN	NaN	NaN	NaN	NaN	21682.6	NaN	NaN	11405.2	NaN	NaN	12958.4	NaN	NaN	9270.72	NaN	NaN	28164.9	NaN	NaN	7803.29	NaN	NaN	14404.7	NaN	NaN	7841.32	NaN	NaN
Q3U2P1	Sec24a	Protein transport protein Sec24A	SC24A_MOUSE	74211.2	35065.1	8149.36	NaN	1509.17	NaN	42512	4622.85	NaN	NaN	13881.4	3404.22	49116.9	38661.2	NaN	NaN	NaN	2538.87	42356	17035	5123.63	NaN	42828.3	NaN	74427.7	56798.7	NaN	13130.1	1560.03	NaN	42684.2	21457.3	7878.43	NaN	3965.35	4493.95
Q3U2V3	Nudt18	8-oxo-dGDP phosphatase NUDT18	NUD18_MOUSE	185993	130693	NaN	NaN	NaN	NaN	151503	20359.2	40339.1	NaN	NaN	NaN	130892	135276	NaN	NaN	NaN	NaN	NaN	60388	NaN	NaN	23688.9	NaN	92887.4	93692.6	16930.7	NaN	NaN	NaN	66836	78952	85013.5	NaN	9477.49	NaN
Q3U410	Klhl21	Kelch-like protein 21	KLH21_MOUSE	NaN	27445	NaN	NaN	31772.8	NaN	NaN	NaN	NaN	NaN	29675.8	NaN	NaN	NaN	NaN	NaN	26502	NaN	NaN	NaN	NaN	NaN	NaN	36368	NaN	NaN	NaN	NaN	25290.9	39822.3	NaN	10600.4	NaN	NaN	23521.2	NaN
Q3U5F4	Yrdc	YrdC domain-containing protein, mitochondrial	YRDC_MOUSE	19647.5	NaN	NaN	NaN	NaN	NaN	4646.13	NaN	NaN	NaN	NaN	NaN	17738.1	NaN	NaN	NaN	NaN	NaN	20216.5	NaN	NaN	NaN	NaN	NaN	35104.6	NaN	NaN	NaN	NaN	NaN	22044	NaN	NaN	NaN	NaN	NaN
Q3U6U5	Gtpbp6	Putative GTP-binding protein 6	GTPB6_MOUSE	NaN	5432.38	NaN	NaN	7773.98	NaN	NaN	NaN	NaN	NaN	NaN	NaN	NaN	2391.16	NaN	NaN	4641.57	NaN	NaN	NaN	NaN	NaN	NaN	NaN	NaN	NaN	NaN	NaN	3543.08	NaN	NaN	NaN	NaN	NaN	4646.12	NaN
Q3U7R1	Esyt1	Extended synaptotagmin-1	ESYT1_MOUSE	13648.7	7964.9	NaN	135413	886.538	43368.6	17259.4	5040.52	NaN	59980.3	115228	13380.2	3940.7	6840.46	14394.5	83739.5	NaN	53437.5	10664.8	NaN	NaN	98530.6	52120.4	17562.7	87285.6	998.054	10618.2	148197	1974.29	37145.9	72005.1	NaN	709.397	156614	NaN	121215
Q3U962	Col5a2	Collagen alpha-2(V) chain	CO5A2_MOUSE	NaN	NaN	NaN	NaN	NaN	576010	131838	NaN	NaN	NaN	NaN	371442	192694	NaN	26938	NaN	NaN	359696	NaN	19508.8	NaN	NaN	NaN	258915	NaN	NaN	13883.2	NaN	NaN	455879	237421	NaN	NaN	NaN	NaN	338328
Q3U9G9	Lbr	Lamin-B receptor	LBR_MOUSE	NaN	NaN	NaN	9069.46	NaN	47932.4	NaN	NaN	NaN	NaN	39775.7	NaN	NaN	NaN	NaN	NaN	NaN	31446.8	NaN	13509.7	NaN	NaN	12885.4	13286.7	27119.3	NaN	NaN	NaN	NaN	31994.5	25069.1	NaN	NaN	9983.22	NaN	33345.8
Q3UBX0	Tmem109	Transmembrane protein 109	TM109_MOUSE	NaN	2356.92	3161.23	509788	140698	397487	NaN	516.553	8491.64	106898	56088.4	422471	12699	7612.22	108203	323677	189130	509205	46494.7	28971.4	NaN	222252	48385.3	485809	289891	NaN	62576	416531	191766	701831	41395.1	NaN	3683.44	328300	262242	812666
Q3UDE2	Ttll12	Tubulin--tyrosine ligase-like protein 12	TTL12_MOUSE	138789	5467.61	1584.12	NaN	NaN	NaN	74983.3	NaN	NaN	NaN	NaN	NaN	135324	32865.3	NaN	NaN	NaN	NaN	131358	NaN	NaN	NaN	NaN	NaN	237720	22677.5	NaN	3683.21	NaN	NaN	152426	NaN	1820.14	NaN	NaN	NaN
Q3UEB3	Puf60	Poly(U)-binding-splicing factor PUF60	PUF60_MOUSE	93719.2	41011	5419.3	NaN	55388	NaN	30404.4	5000.17	NaN	NaN	NaN	NaN	46533.7	43994.6	NaN	NaN	40048.6	NaN	49538.6	18313.8	NaN	NaN	33581.4	NaN	48406	41938.6	9509.66	NaN	45229.1	NaN	59275.3	14250.3	3783.81	NaN	23702.3	NaN
Q3UFY7	Nt5c3b	7-methylguanosine phosphate-specific 5'-nucleotidase	5NT3B_MOUSE	NaN	NaN	NaN	NaN	NaN	NaN	7644.92	NaN	NaN	NaN	NaN	NaN	NaN	NaN	NaN	NaN	NaN	NaN	14128.4	NaN	NaN	NaN	NaN	NaN	NaN	NaN	NaN	NaN	NaN	NaN	23493.9	NaN	NaN	NaN	NaN	NaN
Q3UFY8	Trmt10c	tRNA methyltransferase 10 homolog C	TM10C_MOUSE	NaN	17766.4	NaN	8224.25	NaN	NaN	NaN	NaN	NaN	1857.5	NaN	NaN	NaN	12139.1	NaN	7113.32	NaN	NaN	NaN	4028.9	NaN	5607.34	24124.4	NaN	13866.6	6908.28	NaN	4440.1	NaN	NaN	NaN	1639.93	NaN	6447.72	NaN	NaN
Q3UGC7;Q66JS6	Eif3j1;Eif3j2	Eukaryotic translation initiation factor 3 subunit J-A;Eukaryotic translation initiation factor 3 subunit J-B	EI3JA_MOUSE;EI3JB_MOUSE	373908	839911	182473	58410.9	1.68533e+06	19552.9	266846	128922	138326	21603.3	248352	12531	332522	697851	224044	50842.3	725443	18857.7	353963	363380	129246	18393.9	749861	25316.6	592908	879707	95946.6	27301.7	1.13347e+06	9590.21	455614	393777	157398	25989.5	1316985	11601.3
Q3UGR5	Hdhd2	Haloacid dehalogenase-like hydrolase domain-containing protein 2	HDHD2_MOUSE	736133	21039.6	13478.3	68268.6	NaN	NaN	459675	1316.66	NaN	17354.5	NaN	NaN	598034	11520.4	22930.6	96511.1	NaN	NaN	525049	16712.4	21484.9	82341.1	NaN	NaN	586776	7672.18	25610.1	95116.3	NaN	NaN	486229	18465.7	19063	118385	6979.97	NaN
Q3UH60	Dip2b	Disco-interacting protein 2 homolog B	DIP2B_MOUSE	NaN	71012.1	NaN	NaN	NaN	NaN	NaN	5845.62	NaN	NaN	2595.49	NaN	NaN	48791.2	NaN	NaN	NaN	NaN	NaN	10350.3	1411.07	NaN	NaN	NaN	NaN	61462.6	NaN	NaN	NaN	NaN	NaN	36548.3	NaN	NaN	NaN	NaN
Q3UH68	Limch1	LIM and calponin homology domains-containing protein 1	LIMC1_MOUSE	129250	65048.8	22966.6	NaN	141279	130624	31624.5	6227.79	12085.4	NaN	40533.4	52013.4	46719.2	64319.4	49201.6	15250.3	65391.5	177954	80437.6	43388.9	8548	NaN	53493.7	124712	134357	71110.5	29229.8	NaN	66113.5	242964	123518	29734.4	17764.8	NaN	56243.8	127036
Q3UHB1	Nt5dc3	5'-nucleotidase domain-containing protein 3	NT5D3_MOUSE	133884	352452	37882.5	86650.3	11798.3	NaN	84614.2	32806.9	14089.1	41628.4	134658	NaN	95289	221192	35389.9	39202.9	13527.4	NaN	79781.4	86857.1	24420.9	98257.4	378527	NaN	88048	266901	34033.4	104672	7708.33	NaN	48346.1	97318.1	28615.8	155997	5862.42	NaN
Q3UHD6	Snx27	Sorting nexin-27	SNX27_MOUSE	170258	134381	21809.5	23776.1	11542.9	NaN	65766.3	20404	5975.97	8792.22	NaN	NaN	102258	127032	80287.9	3622.2	NaN	47895.8	146910	115342	9486.61	NaN	248471	24591.2	108783	141481	50177.1	NaN	6467.08	NaN	143716	108839	14013	9180.22	8862.26	NaN
Q3UHJ0	Aak1	AP2-associated protein kinase 1	AAK1_MOUSE	11243.1	15326.2	NaN	2728.83	13441.8	NaN	NaN	1122.04	NaN	NaN	NaN	NaN	5057.5	10736.6	NaN	NaN	8908.47	NaN	7903.05	4148.15	NaN	NaN	14829.6	NaN	16217.1	17078.9	NaN	NaN	13833.6	NaN	12831.7	6051.44	NaN	NaN	17623.2	NaN
Q3UHX2	Pdap1	28 kDa heat- and acid-stable phosphoprotein	HAP28_MOUSE	260206	501447	65806.2	98823	892982	188555	140604	56490.9	44020.3	23587.9	120935	134763	185699	340184	79242.8	64434.8	432007	138485	232980	132765	26172.4	32109.9	308275	159493	296308	400278	51423.5	74654.4	577492	155092	285755	149101	28890.2	49852.7	465785	NaN
Q3UHZ5	Lmod2	Leiomodin-2	LMOD2_MOUSE	NaN	6685.66	NaN	9389.09	246104	147465	NaN	563.855	NaN	1560.41	40113	59186.9	11395.3	NaN	30305.2	NaN	103186	91765.6	2557.09	36027.4	NaN	1594.75	120687	158927	29601.1	3834.99	19499.1	5528.49	187262	138633	4599.04	NaN	NaN	NaN	106483	165859
Q3UIA2	Arhgap17	Rho GTPase-activating protein 17	RHG17_MOUSE	6168.33	30780.9	NaN	NaN	68180.3	4657.27	NaN	NaN	NaN	NaN	NaN	NaN	4290.37	19731.9	NaN	NaN	37399.4	NaN	NaN	NaN	NaN	NaN	NaN	NaN	30917.3	27976	NaN	NaN	19309.5	NaN	NaN	NaN	NaN	NaN	34428.8	NaN
Q3UIU2	Ndufb6	NADH dehydrogenase [ubiquinone] 1 beta subcomplex subunit 6	NDUB6_MOUSE	NaN	6880.34	NaN	648283	307905	432103	31083.3	NaN	NaN	119903	79353.6	203560	83526.9	NaN	156250	659648	282619	673122	90739	139257	NaN	605779	192231	709959	394659	NaN	86417.6	720454	198883	685880	183477	NaN	NaN	476456	182853	1.2327e+06
Q3UJB9	Edc4	Enhancer of mRNA-decapping protein 4	EDC4_MOUSE	NaN	5086.36	NaN	NaN	22379	NaN	NaN	NaN	NaN	NaN	NaN	NaN	0.516429	2156.6	NaN	NaN	NaN	NaN	2900.15	NaN	NaN	NaN	NaN	NaN	0.41593	NaN	NaN	NaN	9570.17	NaN	NaN	NaN	NaN	NaN	NaN	NaN
Q3UJD6	Usp19	Ubiquitin carboxyl-terminal hydrolase 19	UBP19_MOUSE	87482.5	45689.9	NaN	25941.4	NaN	27947.2	24662.5	2668.52	NaN	5724.89	16744.2	16376.5	47567.7	47149.6	NaN	8968.31	4417.5	NaN	46688.2	33080.4	NaN	8936.96	120262	14011.3	85640.7	68451.7	NaN	12140.9	3757.06	29773.9	51448.6	26635.8	NaN	13274.1	5197.91	NaN
Q3UKJ7	Smu1	WD40 repeat-containing protein SMU1	SMU1_MOUSE	NaN	29863.1	NaN	NaN	NaN	NaN	NaN	NaN	NaN	NaN	43742.1	24118.1	19690.3	18432.9	NaN	NaN	NaN	11111.4	NaN	7215.42	NaN	NaN	58949.2	13787.4	11037.4	10581.7	NaN	NaN	NaN	NaN	NaN	NaN	4092.18	NaN	NaN	10869.4
Q3ULD5	Mccc2	Methylcrotonoyl-CoA carboxylase beta chain, mitochondrial	MCCB_MOUSE	11454.8	541997	7755.63	13726.5	386113	97215.4	6452.96	123049	7961.74	9888.9	268176	8601.02	7880.28	708172	40768.7	4594.13	298192	42685.3	10049	405086	6675.32	19985.9	909006	35499.1	146270	903843	21168.2	5974.96	384827	59249.5	71424.5	351903	6059.51	50659.8	422183	59659.4
Q3ULF4	Spg7	Paraplegin	SPG7_MOUSE	NaN	NaN	NaN	70890.6	90952.8	8315.42	NaN	NaN	NaN	30506.2	NaN	NaN	6724.56	NaN	NaN	95491.5	53802.8	25466.5	NaN	19862.9	NaN	75496.6	NaN	8753.58	17070.2	NaN	5564.74	94893.8	10142.1	36940.8	10476	NaN	NaN	94165.8	36775.6	84623.6
Q3ULJ0	Gpd1l	Glycerol-3-phosphate dehydrogenase 1-like protein	GPD1L_MOUSE	3.00585e+06	39546.4	31178.3	51164.7	28745.6	57939.5	2.50962e+06	4247.68	5664.84	22615.3	9832.18	69067.7	2.68308e+06	31429.8	51881.7	74505.8	12197.4	69932.2	1.98011e+06	18783.2	20612	53420.2	26032.1	51854.2	3.3362e+06	25900.1	51906.3	54704.2	16228.6	106602	2.30358e+06	28215.4	26634.8	92376.1	20952.7	186867
Q3ULW8	Parp3	Protein mono-ADP-ribosyltransferase PARP3	PARP3_MOUSE	63376.2	83806.7	3149.04	NaN	4183.57	7925.45	42005.7	15117.2	NaN	NaN	23880.7	4962.69	32898.7	101186	9522.57	NaN	3169.04	11990.3	48864.7	51754	NaN	NaN	84629.2	NaN	73726.2	101146	2139.54	NaN	5694.59	NaN	58550.3	63370.8	4116.17	NaN	9016.31	1608.31
Q3UM45	Ppp1r7	Protein phosphatase 1 regulatory subunit 7	PP1R7_MOUSE	1.22275e+06	198673	134722	3.26806e+06	714245	104923	872931	66297.7	74139.5	1.36414e+06	6387.35	170881	1.08251e+06	262401	477916	3.93391e+06	1.0451e+06	383365	845769	546808	49125	1.32173e+06	142862	676552	1.17594e+06	183339	326536	5073864	815988	NaN	1.08219e+06	159552	74966.9	3.47436e+06	559240	234492
Q3UMB5	Smcr8	Guanine nucleotide exchange protein SMCR8	SMCR8_MOUSE	NaN	18130.3	3049.37	NaN	NaN	NaN	NaN	NaN	NaN	NaN	NaN	NaN	11620.4	13907.7	4363.6	NaN	3317.25	NaN	12417.1	7228.02	4219.84	NaN	10648.1	NaN	25571.6	12058.2	8187.9	NaN	NaN	NaN	12682.4	NaN	5904.44	NaN	NaN	NaN
Q3UMC0	Spata5	ATPase family protein 2 homolog	AFG2H_MOUSE	NaN	NaN	NaN	NaN	9610.26	NaN	NaN	NaN	NaN	NaN	NaN	NaN	NaN	NaN	NaN	NaN	6656.83	NaN	NaN	NaN	NaN	NaN	NaN	NaN	NaN	NaN	NaN	NaN	NaN	NaN	NaN	NaN	NaN	NaN	NaN	NaN
Q3UMR5	Mcu	Calcium uniporter protein, mitochondrial	MCU_MOUSE	6800.63	NaN	NaN	80626.1	25042.4	30731	8086.15	NaN	NaN	27666.1	34888.6	27174.4	10342.3	2215.85	14322.9	67027.6	21696.2	37415.8	11408.5	16061	NaN	49965.8	14004	28296.7	32551	NaN	9153	78388.5	12039.2	10375.2	21164	NaN	NaN	64296	NaN	14283.9
Q3UMT1	Ppp1r12c	Protein phosphatase 1 regulatory subunit 12C	PP12C_MOUSE	75632.7	256645	31707	84143.8	1.36314e+06	433591	58213.1	282929	162806	44478.3	288644	262811	272500	485046	125674	NaN	1.15613e+06	319697	245298	121648	36936.8	NaN	312228	379337	304695	270448	121801	36898.3	601195	406574	257713	110301	46381.2	NaN	678547	355407
Q3UMW7	Mapkapk3	MAP kinase-activated protein kinase 3	MAPK3_MOUSE	490636	210802	22320.5	2631.34	61490.5	11047.5	211875	20831.5	6653.75	NaN	10924.9	37260.8	397636	161193	11900.8	8648.36	42089	36731.6	439280	111757	15095.3	NaN	28616.7	18424.6	613260	150177	9061.42	NaN	19337.4	23517.2	507174	122919	20988.7	NaN	58889.9	18253.6
Q3UN02	Lclat1	Lysocardiolipin acyltransferase 1	LCLT1_MOUSE	NaN	NaN	NaN	195278	NaN	NaN	NaN	NaN	NaN	70143.2	NaN	NaN	NaN	NaN	NaN	115634	NaN	NaN	NaN	22187.2	2718.22	117907	NaN	NaN	NaN	NaN	6868.65	174076	NaN	NaN	NaN	NaN	NaN	176585	NaN	NaN
Q3UPH1	Prrc1	Protein PRRC1	PRRC1_MOUSE	94685.3	82695.3	18344.8	NaN	14195.1	13672.2	147511	NaN	19539.1	1995.51	9621.12	NaN	88667.5	78390.3	34946.7	4725.7	2024.08	7753.6	111313	NaN	16314	NaN	NaN	NaN	115347	NaN	27303.7	5653.71	NaN	NaN	128765	68188.5	20862.9	7078.09	11705.7	NaN
Q3UPL0	Sec31a	Protein transport protein Sec31A	SC31A_MOUSE	133088	99882.8	2830.12	NaN	83726.8	NaN	72821.3	22455.7	13965.4	NaN	26277	21687.2	97766	114747	13734	NaN	27802.4	24474.5	134868	57396.1	12478.3	NaN	43841.7	NaN	235311	157634	20148.9	13738	56689.3	NaN	157454	58830	8448.69	9348.79	102702	NaN
Q3UQ84	Tars2	Threonine--tRNA ligase, mitochondrial	SYTM_MOUSE	51276.4	100519	NaN	23938.5	21772	NaN	11040.6	6001.07	NaN	5438.4	24673	NaN	45358.8	99418.4	NaN	10344.4	11853.6	NaN	31578.2	19258.5	NaN	24163.4	129044	NaN	54108.8	70175.9	NaN	NaN	11678.4	NaN	20516.2	23314.1	NaN	37316.7	21788.3	NaN
Q3URD3	Slmap	Sarcolemmal membrane-associated protein	SLMAP_MOUSE	26276.8	NaN	3200.02	1.84879e+06	459665	301182	20524.5	1723.08	16727.1	594898	106841	110390	64374.6	292419	177368	1.48633e+06	238550	245106	93869.3	185691	15646.6	1.50824e+06	114503	311242	195578	32305.1	93186.5	1.63328e+06	242596	288180	71636.6	4025.82	7467.49	1.26484e+06	105100	427325
Q3URE1	Acsf3	Acyl-CoA synthetase family member 3, mitochondrial	ACSF3_MOUSE	133966	109475	20440.9	8157.14	31288.9	NaN	80670.8	8176.69	NaN	1530.74	2590.54	NaN	136453	98946.3	22246.5	6310.84	16434.6	NaN	111118	67416.2	19139.7	26420.3	60568.2	NaN	69203.8	78999.7	21199.9	12608.4	17490.2	NaN	73749.6	70796.9	14911.7	36094.2	12549.5	NaN
Q3URS9	Ccdc51	Coiled-coil domain-containing protein 51	CCD51_MOUSE	NaN	5316.35	NaN	137577	67602.6	34998.1	NaN	NaN	NaN	32121.1	NaN	NaN	NaN	NaN	10915.5	138746	84630.3	42308.4	NaN	16010.1	NaN	93683.6	NaN	31719.9	NaN	NaN	2432.08	176906	59256.2	50469.3	NaN	NaN	NaN	115962	36306.6	86873.9
Q3UTJ2	Sorbs2	Sorbin and SH3 domain-containing protein 2	SRBS2_MOUSE	43144.9	2313.52	53852.2	7760.33	680257	80037.9	29362.3	41087.4	44669.1	1808.59	341788	128615	29489.5	63501.2	55305.7	3952.11	305084	68789.7	20282.3	8751.68	24011.7	NaN	5292.16	5465.53	67257.4	102307	52631.1	13659.8	349132	295974	48003.9	40589.8	54381.6	NaN	275460	198532
Q3UUI3	Them4	Acyl-coenzyme A thioesterase THEM4	THEM4_MOUSE	162652	89193.5	24925.7	24277.5	51657.8	5277.52	15354.9	1255.88	NaN	9630.86	23360.1	NaN	72029.5	59173.4	14820.8	21058.8	33223.8	NaN	68856.7	46251.1	4416.99	31632.4	127095	NaN	103569	54576.3	NaN	19217.9	76141.1	NaN	73570.2	39106	5479.69	27255	82973.3	0.360998
Q3UV17	Krt76	Keratin, type II cytoskeletal 2 oral	K22O_MOUSE	188710	278707	316597	642642	435951	90521.3	176781	765855	255588	413629	569238	278390	394103	1.30845e+06	3.78896e+06	130403	356855	152942	80312.3	116778	275871	91783.7	751828	261903	NaN	131724	138906	57675.7	411636	50564	98443.7	113844	140710	77355.5	667618	52244.5
Q3UV70	Pdp1	[Pyruvate dehydrogenase [acetyl-transferring]]-phosphatase 1, mitochondrial	PDP1_MOUSE	1.24174e+06	802362	230610	703847	978998	108909	347381	59132.2	88812	213698	168314	56581.4	907698	542302	235041	712672	574656	134509	710082	335672	188490	670304	624263	107442	1.31048e+06	685053	178936	596515	411709	99260.9	740912	303536	197169	716540	685761	312943
Q3UVK0	Ermp1	Endoplasmic reticulum metallopeptidase 1	ERMP1_MOUSE	NaN	NaN	NaN	53527.9	NaN	NaN	NaN	NaN	NaN	23861	10245.9	NaN	NaN	NaN	NaN	43928.4	NaN	NaN	NaN	NaN	NaN	16230.2	NaN	NaN	NaN	NaN	NaN	63307.6	NaN	NaN	NaN	NaN	NaN	76416.5	NaN	24743.7
Q3UW53	Fam129a	Protein Niban	NIBAN_MOUSE	15953.9	NaN	NaN	NaN	NaN	NaN	5808.78	NaN	NaN	NaN	NaN	NaN	9995.53	NaN	NaN	NaN	NaN	NaN	12034.4	NaN	NaN	NaN	NaN	NaN	27978.9	NaN	NaN	NaN	NaN	NaN	12877.4	NaN	NaN	NaN	NaN	NaN
Q3UWL8	Pfdn4	Prefoldin subunit 4	Q3UWL8_MOUSE	18177.1	2378.1	9220.16	NaN	23522	2124.03	NaN	4912.25	17599	NaN	NaN	NaN	NaN	13954.1	4397.07	30482.3	NaN	NaN	NaN	NaN	17991.9	NaN	NaN	NaN	NaN	12146.3	NaN	NaN	NaN	NaN	12620.7	16777.5	23821.4	29194.4	NaN	NaN
Q3UZ39	Lrrfip1	Leucine-rich repeat flightless-interacting protein 1	LRRF1_MOUSE	NaN	2996.36	NaN	NaN	NaN	NaN	NaN	NaN	NaN	NaN	3658.76	5104.04	NaN	2857.37	NaN	NaN	NaN	NaN	NaN	1759.84	NaN	NaN	6896.72	11883.9	NaN	7273.84	NaN	NaN	9634.83	18588.5	NaN	NaN	NaN	NaN	NaN	NaN
[truncated: 1,847 more rows]

## Sheet: S13B-log2 proc MouseMuscle PROT
PG.Genes	WT_7L_FR1	WT_9L_FR1	WT_11L_FR1	WT_Stim_7R_FR1	WT_Stim_9R_FR1	WT_Stim_11R_FR1	WT_7L_FR2	WT_9L_FR2	WT_11L_FR2	WT_Stim_7R_FR2	WT_Stim_9R_FR2	WT_Stim_11R_FR2	WT_7L_FR3	WT_9L_FR3	WT_11L_FR3	WT_Stim_7R_FR3	WT_Stim_9R_FR3	WT_Stim_11R_FR3	WT_7L_FR4	WT_9L_FR4	WT_11L_FR4	WT_Stim_7R_FR4	WT_Stim_9R_FR4	WT_Stim_11R_FR4	WT_7L_FR5	WT_9L_FR5	WT_11L_FR5	WT_Stim_7R_FR5	WT_Stim_9R_FR5	WT_Stim_11R_FR5	WT_7L_FR6	WT_9L_FR6	WT_11L_FR6	WT_Stim_7R_FR6	WT_Stim_9R_FR6	WT_Stim_11R_FR6
[truncated: 3,123 more rows]

[truncated: 2 more sheets: S13C-Output SN MouseMuscle PHOS, S13D-log2 proc MouseMuscle PHOS]
