# Supplementary material for: Spatial-proteomics reveals phospho-signaling dynamics at subcellular resolution
Source: Nat Commun. 2021 Dec 7;12:7113. doi: 10.1038/s41467-021-27398-y (PMC8651693; doi:10.1038/s41467-021-27398-y)
Supplement: Supplementary file 18 — Source Data [file 41467_2021_27398_MOESM18_ESM.xlsx]

## Sheet: FIG 2A-B
FIG 2A
Sample	Proteins		Fraction	in 3/4 rep	up to total	Average Prot	Std
20200217_EXPL2_Evo1_AMV_SA_21m_DIA_Prot_HeLa_SUBCELL_EGF_CTRL_FR1_Rep1	4004		FR1	3718	208.75	3926.75	69.6437
20200217_EXPL2_Evo1_AMV_SA_21m_DIA_Prot_HeLa_SUBCELL_EGF_CTRL_FR1_Rep2	3884		FR2	4323	270.75	4593.75	63.3949
20200217_EXPL2_Evo1_AMV_SA_21m_DIA_Prot_HeLa_SUBCELL_EGF_CTRL_FR1_Rep3	3854		FR3	3941	341	4282	300.909
20200217_EXPL2_Evo1_AMV_SA_21m_DIA_Prot_HeLa_SUBCELL_EGF_CTRL_FR1_Rep4	3965		FR4	4579	404.5	4983.5	472.016
20200217_EXPL2_Evo1_AMV_SA_21m_DIA_Prot_HeLa_SUBCELL_EGF_CTRL_FR2_Rep1	4532		FR5	4212	443.25	4655.25	631.539
20200217_EXPL2_Evo1_AMV_SA_21m_DIA_Prot_HeLa_SUBCELL_EGF_CTRL_FR2_Rep2	4617		FR6	4339	279	4618	201.883
20200217_EXPL2_Evo1_AMV_SA_21m_DIA_Prot_HeLa_SUBCELL_EGF_CTRL_FR2_Rep3	4554
20200217_EXPL2_Evo1_AMV_SA_21m_DIA_Prot_HeLa_SUBCELL_EGF_CTRL_FR2_Rep4	4672
20200217_EXPL2_Evo1_AMV_SA_21m_DIA_Prot_HeLa_SUBCELL_EGF_CTRL_FR3_Rep1	4529
20200217_EXPL2_Evo1_AMV_SA_21m_DIA_Prot_HeLa_SUBCELL_EGF_CTRL_FR3_Rep2	4537
20200217_EXPL2_Evo1_AMV_SA_21m_DIA_Prot_HeLa_SUBCELL_EGF_CTRL_FR3_Rep3	3932
20200217_EXPL2_Evo1_AMV_SA_21m_DIA_Prot_HeLa_SUBCELL_EGF_CTRL_FR3_Rep4	4130
20200217_EXPL2_Evo1_AMV_SA_21m_DIA_Prot_HeLa_SUBCELL_EGF_CTRL_FR4_Rep1	4722
20200217_EXPL2_Evo1_AMV_SA_21m_DIA_Prot_HeLa_SUBCELL_EGF_CTRL_FR4_Rep2	4761
20200217_EXPL2_Evo1_AMV_SA_21m_DIA_Prot_HeLa_SUBCELL_EGF_CTRL_FR4_Rep3	4760
20200217_EXPL2_Evo1_AMV_SA_21m_DIA_Prot_HeLa_SUBCELL_EGF_CTRL_FR4_Rep4	5691
20200217_EXPL2_Evo1_AMV_SA_21m_DIA_Prot_HeLa_SUBCELL_EGF_CTRL_FR5_Rep1	4128
20200217_EXPL2_Evo1_AMV_SA_21m_DIA_Prot_HeLa_SUBCELL_EGF_CTRL_FR5_Rep2	4494
20200217_EXPL2_Evo1_AMV_SA_21m_DIA_Prot_HeLa_SUBCELL_EGF_CTRL_FR5_Rep3	4427
20200217_EXPL2_Evo1_AMV_SA_21m_DIA_Prot_HeLa_SUBCELL_EGF_CTRL_FR5_Rep4	5572
20200217_EXPL2_Evo1_AMV_SA_21m_DIA_Prot_HeLa_SUBCELL_EGF_CTRL_FR6_Rep1	4420
20200217_EXPL2_Evo1_AMV_SA_21m_DIA_Prot_HeLa_SUBCELL_EGF_CTRL_FR6_Rep2	4734
20200217_EXPL2_Evo1_AMV_SA_21m_DIA_Prot_HeLa_SUBCELL_EGF_CTRL_FR6_Rep3	4477
20200217_EXPL2_Evo1_AMV_SA_21m_DIA_Prot_HeLa_SUBCELL_EGF_CTRL_FR6_Rep4	4841
FIG 2B
Sample	p-sites		Fraction	in 3/4 rep	up to total	Average Prot	Std
20200214_EXPL2_Evo1_AMV_SA_21m_DIA_Phos_HeLa_SUBCELL_EGF_CTRL_FR1_Rep1	4704		FR1	3739	753.25	4492.25	382.156
20200214_EXPL2_Evo1_AMV_SA_21m_DIA_Phos_HeLa_SUBCELL_EGF_CTRL_FR1_Rep2	4550		FR2	4099	896.5	4995.5	429.859
20200214_EXPL2_Evo1_AMV_SA_21m_DIA_Phos_HeLa_SUBCELL_EGF_CTRL_FR1_Rep3	4778		FR3	1674	765	2439	455.929
20200214_EXPL2_Evo1_AMV_SA_21m_DIA_Phos_HeLa_SUBCELL_EGF_CTRL_FR1_Rep4	3937		FR4	2742	1118.25	3860.25	1335.8
20200214_EXPL2_Evo1_AMV_SA_21m_DIA_Phos_HeLa_SUBCELL_EGF_CTRL_FR2_Rep1	5252		FR5	3474	1019.25	4493.25	1009.06
20200214_EXPL2_Evo1_AMV_SA_21m_DIA_Phos_HeLa_SUBCELL_EGF_CTRL_FR2_Rep2	5048		FR6	2395	923	3318	1073.33
20200214_EXPL2_Evo1_AMV_SA_21m_DIA_Phos_HeLa_SUBCELL_EGF_CTRL_FR2_Rep3	5309
20200214_EXPL2_Evo1_AMV_SA_21m_DIA_Phos_HeLa_SUBCELL_EGF_CTRL_FR2_Rep4	4373
20200214_EXPL2_Evo1_AMV_SA_21m_DIA_Phos_HeLa_SUBCELL_EGF_CTRL_FR3_Rep1	2302
20200214_EXPL2_Evo1_AMV_SA_21m_DIA_Phos_HeLa_SUBCELL_EGF_CTRL_FR3_Rep2	1943
20200214_EXPL2_Evo1_AMV_SA_21m_DIA_Phos_HeLa_SUBCELL_EGF_CTRL_FR3_Rep3	2474
20200214_EXPL2_Evo1_AMV_SA_21m_DIA_Phos_HeLa_SUBCELL_EGF_CTRL_FR3_Rep4	3037
20200214_EXPL2_Evo1_AMV_SA_21m_DIA_Phos_HeLa_SUBCELL_EGF_CTRL_FR4_Rep1	4143
20200214_EXPL2_Evo1_AMV_SA_21m_DIA_Phos_HeLa_SUBCELL_EGF_CTRL_FR4_Rep2	1953
20200214_EXPL2_Evo1_AMV_SA_21m_DIA_Phos_HeLa_SUBCELL_EGF_CTRL_FR4_Rep3	4275
20200214_EXPL2_Evo1_AMV_SA_21m_DIA_Phos_HeLa_SUBCELL_EGF_CTRL_FR4_Rep4	5070
20200214_EXPL2_Evo1_AMV_SA_21m_DIA_Phos_HeLa_SUBCELL_EGF_CTRL_FR5_Rep1	3730
20200214_EXPL2_Evo1_AMV_SA_21m_DIA_Phos_HeLa_SUBCELL_EGF_CTRL_FR5_Rep2	3743
20200214_EXPL2_Evo1_AMV_SA_21m_DIA_Phos_HeLa_SUBCELL_EGF_CTRL_FR5_Rep3	4632
20200214_EXPL2_Evo1_AMV_SA_21m_DIA_Phos_HeLa_SUBCELL_EGF_CTRL_FR5_Rep4	5868
20200214_EXPL2_Evo1_AMV_SA_21m_DIA_Phos_HeLa_SUBCELL_EGF_CTRL_FR6_Rep1	3538
20200214_EXPL2_Evo1_AMV_SA_21m_DIA_Phos_HeLa_SUBCELL_EGF_CTRL_FR6_Rep2	2086
20200214_EXPL2_Evo1_AMV_SA_21m_DIA_Phos_HeLa_SUBCELL_EGF_CTRL_FR6_Rep3	2994
20200214_EXPL2_Evo1_AMV_SA_21m_DIA_Phos_HeLa_SUBCELL_EGF_CTRL_FR6_Rep4	4654

## Sheet: FIG 4C
FIG 4C
time.point	fraction	EGFR	CBL	GRB2	SHC1
CTRL	FR1	0.000102179	79.1883	39.2128	56.2238
CTRL	FR2	1.42743	0.00094296	28.6441	16.0781
CTRL	FR3	13.327	0.00094296	9.29144	4.27438
CTRL	FR4	67.5384	20.808	18.38	18.5536
CTRL	FR5	3.35069	0.00094296	1.79256	2.62962
CTRL	FR6	14.3564	0.00094296	2.67909	2.24045
2min	FR1	7.24995e-05	40.7509	15.8822	31.3698
2min	FR2	1.30252	0.00180503	14.585	10.6067
2min	FR3	11.6483	0.00180503	9.73716	5.91302
2min	FR4	64.5225	59.2418	56.3356	40.5461
2min	FR5	9.11682	0.00180503	1.88017	6.08397
2min	FR6	13.4098	0.00180503	1.57994	5.48039
8min	FR1	7.80809e-05	33.816	14.8177	26.5176
8min	FR2	0.817095	0.00194511	14.7963	12.9952
8min	FR3	11.3484	0.00194511	11.2601	5.67906
8min	FR4	62.9009	66.1762	51.6195	35.2557
8min	FR5	4.88804	0.00194511	3.0209	6.61818
8min	FR6	20.0455	0.00194511	4.48535	12.9342
20min	FR1	8.47174e-05	84.3155	26.5451	42.6993
20min	FR2	1.92466	0.00202143	15.6573	9.98633
20min	FR3	18.5708	0.00202143	17.4924	7.95401
20min	FR4	55.281	15.6765	32.8889	24.069
20min	FR5	4.77541	0.00202143	1.71301	3.91086
20min	FR6	19.448	0.00202143	5.70326	11.3805
90min	FR1	0.000190336	94.5632	37.6269	52.9427
90min	FR2	1.78397	0.00069169	23.5579	12.7328
90min	FR3	22.3885	0.00069169	9.93963	6.91626
90min	FR4	50.0172	5.434	23.7095	18.1826
90min	FR5	14.9461	0.00069169	1.25769	5.01454
90min	FR6	10.864	0.00069169	3.90841	4.21118

## Sheet: FIG 4D-E
FIG 4D-E
PTM_collapse_key	Group	EGFR_Y1110_M1	EGFR_Y1172_M1	EGFR_Y1197_M1	EGFR_Y998_M1	SHC1_Y427_M1	JUN_S63_M1
EGF_20min_FR1_Rep1	EGF_20min_FR1	NA	1803.58	NA	NA	35697.7	1803.58
EGF_20min_FR1_Rep2	EGF_20min_FR1	NA	1813.74	NA	NA	39519	1813.74
EGF_20min_FR1_Rep3	EGF_20min_FR1	NA	1782.4	NA	NA	2069.82	1782.4
EGF_20min_FR1_Rep4	EGF_20min_FR1	NA	1704.97	NA	NA	30934.7	1704.97
EGF_2min_FR1_Rep1	EGF_2min_FR1	NA	5430.33	NA	NA	58590.6	3025.02
EGF_2min_FR1_Rep2	EGF_2min_FR1	NA	2844.02	NA	NA	57425.2	3338.66
EGF_2min_FR1_Rep3	EGF_2min_FR1	NA	2197.3	NA	NA	33760.4	2627.2
EGF_2min_FR1_Rep4	EGF_2min_FR1	NA	2750.77	NA	NA	51151.8	4733.54
EGF_8min_FR1_Rep1	EGF_8min_FR1	NA	2695.07	NA	NA	42129.6	3881.35
EGF_8min_FR1_Rep2	EGF_8min_FR1	NA	2301.81	NA	NA	35836	9578.41
EGF_8min_FR1_Rep3	EGF_8min_FR1	NA	2599.31	NA	NA	52597.7	6996.09
EGF_8min_FR1_Rep4	EGF_8min_FR1	NA	2930.71	NA	NA	56619.9	6231.65
EGF_90min_FR1_Rep1	EGF_90min_FR1	NA	1534.98	NA	NA	26997.8	1534.98
EGF_90min_FR1_Rep2	EGF_90min_FR1	NA	1619.78	NA	NA	17965.8	1619.78
EGF_90min_FR1_Rep3	EGF_90min_FR1	NA	1721.89	NA	NA	16938.6	1721.89
EGF_90min_FR1_Rep4	EGF_90min_FR1	NA	1618.76	NA	NA	14636	1618.76
EGF_CTRL_FR1_Rep1	EGF_CTRL_FR1	NA	6756.93	NA	NA	21638.4	1664.46
EGF_CTRL_FR1_Rep2	EGF_CTRL_FR1	NA	7962.47	NA	NA	23641.4	1836.43
EGF_CTRL_FR1_Rep3	EGF_CTRL_FR1	NA	4131.06	NA	NA	25268.8	1891.41
EGF_CTRL_FR1_Rep4	EGF_CTRL_FR1	NA	6224.76	NA	NA	21961.1	1531.4
EGF_20min_FR2_Rep1	EGF_20min_FR2	NA	1349.14	NA	NA	6568.97	1070.4
EGF_20min_FR2_Rep2	EGF_20min_FR2	NA	1065.24	NA	NA	4653.86	1097.42
EGF_20min_FR2_Rep3	EGF_20min_FR2	NA	1414.21	NA	NA	4034.69	1084.9
EGF_20min_FR2_Rep4	EGF_20min_FR2	NA	1076.86	NA	NA	5927.52	1075.8
EGF_2min_FR2_Rep1	EGF_2min_FR2	NA	1344.26	NA	NA	19815.6	1338.59
EGF_2min_FR2_Rep2	EGF_2min_FR2	NA	1718.75	NA	NA	15131.7	1371.17
EGF_2min_FR2_Rep3	EGF_2min_FR2	NA	2187.17	NA	NA	8181.03	2152.85
EGF_2min_FR2_Rep4	EGF_2min_FR2	NA	2461.42	NA	NA	12951.9	2194.41
EGF_8min_FR2_Rep1	EGF_8min_FR2	NA	2296.38	NA	NA	7354.79	2888.19
EGF_8min_FR2_Rep2	EGF_8min_FR2	NA	1772.4	NA	NA	8933.82	2143.32
EGF_8min_FR2_Rep3	EGF_8min_FR2	NA	2637.33	NA	NA	13075.1	3134.7
EGF_8min_FR2_Rep4	EGF_8min_FR2	NA	1662.79	NA	NA	13815.3	1389.54
EGF_90min_FR2_Rep1	EGF_90min_FR2	NA	1027.36	NA	NA	4278.76	1027.36
EGF_90min_FR2_Rep2	EGF_90min_FR2	NA	803.94	NA	NA	6111.86	803.94
EGF_90min_FR2_Rep3	EGF_90min_FR2	NA	1037.04	NA	NA	5494.28	1037.04
EGF_90min_FR2_Rep4	EGF_90min_FR2	NA	1001.61	NA	NA	3984.43	1001.61
EGF_CTRL_FR2_Rep1	EGF_CTRL_FR2	NA	981.39	NA	NA	5426.5	981.39
EGF_CTRL_FR2_Rep2	EGF_CTRL_FR2	NA	985.462	NA	NA	4233.33	985.462
EGF_CTRL_FR2_Rep3	EGF_CTRL_FR2	NA	1066.23	NA	NA	5241.13	1066.23
EGF_CTRL_FR2_Rep4	EGF_CTRL_FR2	NA	934.674	NA	NA	4564.38	934.674
EGF_20min_FR3_Rep1	EGF_20min_FR3	NA	3295.03	1074.44	NA	2548.4	NA
EGF_20min_FR3_Rep2	EGF_20min_FR3	NA	5243.81	1072.72	NA	1993.55	NA
EGF_20min_FR3_Rep3	EGF_20min_FR3	NA	5103.44	1073.9	NA	2330.69	NA
EGF_20min_FR3_Rep4	EGF_20min_FR3	NA	2322.62	1073.62	NA	2481.25	NA
EGF_2min_FR3_Rep1	EGF_2min_FR3	NA	2820.76	556.874	NA	6935.83	NA
EGF_2min_FR3_Rep2	EGF_2min_FR3	NA	1772.87	461.29	NA	3804.23	NA
EGF_2min_FR3_Rep3	EGF_2min_FR3	NA	3304.92	1222.37	NA	2227.52	NA
EGF_2min_FR3_Rep4	EGF_2min_FR3	NA	1617.01	615.927	NA	1960.18	NA
EGF_8min_FR3_Rep1	EGF_8min_FR3	NA	1901.59	989.998	NA	3209.14	NA
EGF_8min_FR3_Rep2	EGF_8min_FR3	NA	2403.24	826.191	NA	3033.53	NA
EGF_8min_FR3_Rep3	EGF_8min_FR3	NA	2672.8	735.078	NA	2472.57	NA
EGF_8min_FR3_Rep4	EGF_8min_FR3	NA	3963.84	1450.24	NA	5067.31	NA
EGF_90min_FR3_Rep1	EGF_90min_FR3	NA	2063.89	423.96	NA	1785.33	NA
EGF_90min_FR3_Rep2	EGF_90min_FR3	NA	1025.14	352.01	NA	1892.99	NA
EGF_90min_FR3_Rep3	EGF_90min_FR3	NA	1408.35	527.569	NA	1745.77	NA
EGF_90min_FR3_Rep4	EGF_90min_FR3	NA	417.453	418.748	NA	1868.54	NA
EGF_CTRL_FR3_Rep1	EGF_CTRL_FR3	NA	1435.34	377.455	NA	632.339	NA
EGF_CTRL_FR3_Rep2	EGF_CTRL_FR3	NA	1626.97	542.777	NA	794.261	NA
EGF_CTRL_FR3_Rep3	EGF_CTRL_FR3	NA	999.834	577.734	NA	617.181	NA
EGF_CTRL_FR3_Rep4	EGF_CTRL_FR3	NA	1086.77	649.943	NA	3734.62	NA
EGF_20min_FR4_Rep1	EGF_20min_FR4	1963.3	55690.4	6713.27	577.205	28681	NA
EGF_20min_FR4_Rep2	EGF_20min_FR4	1049.94	39563.2	8675.4	556.567	19867	NA
EGF_20min_FR4_Rep3	EGF_20min_FR4	1466.89	33608.6	11986.7	260.26	9457.06	NA
EGF_20min_FR4_Rep4	EGF_20min_FR4	1925.36	34837.5	12260.9	436.319	4410.53	NA
EGF_2min_FR4_Rep1	EGF_2min_FR4	6815.04	151607	38872.2	2350.61	92057.4	NA
EGF_2min_FR4_Rep2	EGF_2min_FR4	7339.71	147636	51752.3	3381.53	68052.8	NA
EGF_2min_FR4_Rep3	EGF_2min_FR4	6657.54	134787	39803.5	2403.01	49504.4	NA
EGF_2min_FR4_Rep4	EGF_2min_FR4	8862.13	123135	46268.3	2171.71	20723.4	NA
EGF_8min_FR4_Rep1	EGF_8min_FR4	6361.15	116460	28183.5	1961.08	53906.2	NA
EGF_8min_FR4_Rep2	EGF_8min_FR4	7378.73	87927.5	41544.3	3297.96	37295.9	NA
EGF_8min_FR4_Rep3	EGF_8min_FR4	7421.47	142844	42013.3	2157.99	63820.2	NA
EGF_8min_FR4_Rep4	EGF_8min_FR4	7650.21	66499.1	57220.1	1489.45	4895.88	NA
EGF_90min_FR4_Rep1	EGF_90min_FR4	1918.03	10597.1	1883.18	861.378	7655.27	NA
EGF_90min_FR4_Rep2	EGF_90min_FR4	1422.23	10981.4	3570	882.449	5947.77	NA
EGF_90min_FR4_Rep3	EGF_90min_FR4	1620.92	9912.08	2370.6	837.221	6623.98	NA
EGF_90min_FR4_Rep4	EGF_90min_FR4	1029.1	9791.52	2933.65	809.171	8096.66	NA
EGF_CTRL_FR4_Rep1	EGF_CTRL_FR4	1996.85	47083.7	21581.8	724.181	1814.6	NA
EGF_CTRL_FR4_Rep2	EGF_CTRL_FR4	2343.57	12214.9	28967	738.074	2461.83	NA
EGF_CTRL_FR4_Rep3	EGF_CTRL_FR4	2016.61	47547.2	22654.5	790.419	2689.88	NA
EGF_CTRL_FR4_Rep4	EGF_CTRL_FR4	1649.65	126147	59082.7	479.514	49728.5	NA
EGF_20min_FR5_Rep1	EGF_20min_FR5	NA	4619.53	908.679	NA	3571.18	2314.58
EGF_20min_FR5_Rep2	EGF_20min_FR5	NA	4164.15	940.802	NA	2305.1	1893.51
EGF_20min_FR5_Rep3	EGF_20min_FR5	NA	3585.68	974.927	NA	4656.7	1936.89
EGF_20min_FR5_Rep4	EGF_20min_FR5	NA	5999.01	995.665	NA	5742.69	2397.5
EGF_2min_FR5_Rep1	EGF_2min_FR5	NA	8784.59	1792.17	NA	8809.16	7400.12
EGF_2min_FR5_Rep2	EGF_2min_FR5	NA	10013.7	1908.63	NA	6940.42	6090.19
EGF_2min_FR5_Rep3	EGF_2min_FR5	NA	8734.04	2096.9	NA	5757.4	4548.45
EGF_2min_FR5_Rep4	EGF_2min_FR5	NA	8798.15	1611.85	NA	3188.96	7960.48
EGF_8min_FR5_Rep1	EGF_8min_FR5	NA	6513.26	2733.16	NA	5568.81	4696.79
EGF_8min_FR5_Rep2	EGF_8min_FR5	NA	7832.42	2310.79	NA	3160.82	2966.55
EGF_8min_FR5_Rep3	EGF_8min_FR5	NA	13517.2	1909.31	NA	11126.9	5635.76
EGF_8min_FR5_Rep4	EGF_8min_FR5	NA	13713.4	2998.85	NA	11446.4	4520.49
EGF_90min_FR5_Rep1	EGF_90min_FR5	NA	1718.1	844.432	NA	3185.35	844.432
EGF_90min_FR5_Rep2	EGF_90min_FR5	NA	3223.36	772.64	NA	2369.02	772.64
EGF_90min_FR5_Rep3	EGF_90min_FR5	NA	2141.97	836.944	NA	2369.52	836.944
EGF_90min_FR5_Rep4	EGF_90min_FR5	NA	1219.66	845.076	NA	2730.52	845.076
EGF_CTRL_FR5_Rep1	EGF_CTRL_FR5	NA	2506.71	1066.48	NA	5277.92	894.957
EGF_CTRL_FR5_Rep2	EGF_CTRL_FR5	NA	3815.54	1104.45	NA	6235.4	943.628
EGF_CTRL_FR5_Rep3	EGF_CTRL_FR5	NA	5580.67	1066.67	NA	8073.73	1050.39
EGF_CTRL_FR5_Rep4	EGF_CTRL_FR5	NA	19442	9339.63	NA	8575.38	667.744
EGF_20min_FR6_Rep1	EGF_20min_FR6	NA	3331.12	985.382	NA	1124.69	NA
EGF_20min_FR6_Rep2	EGF_20min_FR6	NA	6594.16	2370.52	NA	2589.55	NA
EGF_20min_FR6_Rep3	EGF_20min_FR6	NA	16894	11668.8	NA	2951.52	NA
EGF_20min_FR6_Rep4	EGF_20min_FR6	NA	1540.5	8951.7	NA	4711.71	NA
EGF_2min_FR6_Rep1	EGF_2min_FR6	NA	5648.03	4037.91	NA	1285.55	NA
EGF_2min_FR6_Rep2	EGF_2min_FR6	NA	5864.14	3191.68	NA	1097.46	NA
EGF_2min_FR6_Rep3	EGF_2min_FR6	NA	6023.19	4469.29	NA	983.052	NA
EGF_2min_FR6_Rep4	EGF_2min_FR6	NA	5248.45	2698.34	NA	671.319	NA
EGF_8min_FR6_Rep1	EGF_8min_FR6	NA	4305.41	1844.24	NA	1247.62	NA
EGF_8min_FR6_Rep2	EGF_8min_FR6	NA	8762.56	5104.52	NA	1989.83	NA
EGF_8min_FR6_Rep3	EGF_8min_FR6	NA	8498.2	8546.77	NA	2126.78	NA
EGF_8min_FR6_Rep4	EGF_8min_FR6	NA	28413.9	21899.2	NA	2304.91	NA
EGF_90min_FR6_Rep1	EGF_90min_FR6	NA	555.581	580.025	NA	850.738	NA
EGF_90min_FR6_Rep2	EGF_90min_FR6	NA	1241.89	556.524	NA	860.045	NA
EGF_90min_FR6_Rep3	EGF_90min_FR6	NA	1158.52	541.287	NA	496.703	NA
EGF_90min_FR6_Rep4	EGF_90min_FR6	NA	1585.33	553.768	NA	1104.21	NA
EGF_CTRL_FR6_Rep1	EGF_CTRL_FR6	NA	1843.05	1194.03	NA	596.71	NA
EGF_CTRL_FR6_Rep2	EGF_CTRL_FR6	NA	817.588	560.655	NA	594.353	NA
EGF_CTRL_FR6_Rep3	EGF_CTRL_FR6	NA	2021.21	1561.15	NA	642.363	NA
EGF_CTRL_FR6_Rep4	EGF_CTRL_FR6	NA	3343.63	1940.92	NA	431.343	NA

## Sheet: FIG 5E
FIG 5E
LIVER						HeLa
Group	Egfr	Egfr_Y1110_M1	Egfr_Y1172_M1	Egfr_Y1197_M1	Egfr_S1166_M1	Group	EGFR	EGFR_S1064_M1	EGFR_Y1110_M1	EGFR_Y1172_M1	EGFR_Y1197_M1
CTRL_FR1	652731	15802.2	35613.2	51663.3	5914.66	CTRL_FR1	1	1	1	6756.93	1
CTRL_FR1	828026	18765.5	31490.7	48568.5	4238.49	CTRL_FR1	1	1	1	7962.47	1
CTRL_FR1	610734	15535.8	26014.8	35309.2	4022.42	CTRL_FR1	1	1	1	4131.06	1
CTRL_FR1	752710	30349.4	41497.9	70733.6	4295.28	CTRL_FR1	1	1	1	6224.76	1
EGF_10min_FR1	910951	85227.8	116645	207227	18579.6	EGF_8min_FR1	1	1	1	2695.07	1
EGF_10min_FR1	920026	321405	213702	791263	21188	EGF_8min_FR1	1	1	1	2301.81	1
EGF_10min_FR1	883013	103033	95140.2	235672	5332.43	EGF_8min_FR1	1	1	1	2599.31	1
EGF_10min_FR1	791247	174397	169835	397631	17800	EGF_8min_FR1	1	1	1	2930.71	1
CTRL_FR2	512523	1892.38	1187.42	4396.51	1	CTRL_FR2	10959.1	1	1	981.39	1
CTRL_FR2	718840	1986.33	1938.27	6704.17	1	CTRL_FR2	10672.9	1	1	985.462	1
CTRL_FR2	485839	1211.46	2379.34	3639.89	1	CTRL_FR2	13110.7	1	1	1066.23	1
CTRL_FR2	955229	3249.2	3124.54	9554.42	1	CTRL_FR2	21137.1	1	1	934.674	1
EGF_10min_FR2	1.1377e+06	12085.8	14573.1	18415.1	1	EGF_8min_FR2	10757.9	1	1	2296.38	1
EGF_10min_FR2	1.20961e+06	28587.9	15138.5	44885.4	1	EGF_8min_FR2	10683.1	1	1	1772.4	1
EGF_10min_FR2	880111	14916.4	8557.18	24284.5	1	EGF_8min_FR2	10767.1	1	1	2637.33	1
EGF_10min_FR2	909747	20028.6	9450.98	25068.8	1	EGF_8min_FR2	9650.78	1	1	1662.79	1
CTRL_FR3	953674	3050.85	1306.94	4236.09	271.546	CTRL_FR3	153284	1	1	1435.34	377.455
CTRL_FR3	1.25054e+06	1698.91	2223.84	5871.59	274.244	CTRL_FR3	188477	1	1	1626.97	542.777
CTRL_FR3	1.69352e+06	1507.21	1638.49	4977.19	264.393	CTRL_FR3	141684	1	1	999.834	577.734
CTRL_FR3	1.60387e+06	4237.12	5046.37	8015.84	254.202	CTRL_FR3	38269.6	1	1	1086.77	649.943
EGF_10min_FR3	1.37088e+06	9263.25	10871.8	17118.4	1080.43	EGF_8min_FR3	127051	1	1	1901.59	989.998
EGF_10min_FR3	1.43076e+06	20998.2	13957.8	31172.9	2736.94	EGF_8min_FR3	136806	1	1	2403.24	826.191
EGF_10min_FR3	1.03592e+06	9170.99	10095.4	19579.7	1189.75	EGF_8min_FR3	152809	1	1	2672.8	735.078
EGF_10min_FR3	1.80615e+06	11104.4	7056.33	19587.5	701.078	EGF_8min_FR3	164698	1	1	3963.84	1450.24
CTRL_FR4	8.0488e+06	11467.7	16763.4	25305.1	2787.59	CTRL_FR4	670540	2817.61	1996.85	47083.7	21581.8
CTRL_FR4	6.81339e+06	13441.2	8201.06	31159	3770.67	CTRL_FR4	721949	1834.8	2343.57	12214.9	28967
CTRL_FR4	8.75204e+06	6563.41	16674	23148.5	4321.29	CTRL_FR4	687975	3141.91	2016.61	47547.2	22654.5
CTRL_FR4	8.18798e+06	13611	20894	27626.8	3984.38	CTRL_FR4	563471	428.954	1649.65	126147	59082.7
EGF_10min_FR4	5.96112e+06	40118.1	44739.9	49771.1	6222.19	EGF_8min_FR4	858488	8034.65	6361.15	116460	28183.5
EGF_10min_FR4	8.47094e+06	147046	73839.7	143275	15338.8	EGF_8min_FR4	832543	4975.02	7378.73	87927.5	41544.3
EGF_10min_FR4	6.04098e+06	47972.4	44994.3	70292.9	4878.59	EGF_8min_FR4	799826	5692.45	7421.47	142844	42013.3
EGF_10min_FR4	6.24592e+06	61893	33291.6	89219.8	2936.89	EGF_8min_FR4	731486	4429.04	7650.21	66499.1	57220.1
CTRL_FR5	846417	111.522	568.348	1531.63	1	EGF_8min_FR5	60251.1	1	1	6513.26	2733.16
CTRL_FR5	950105	335.392	430.685	1825.74	1	EGF_8min_FR5	51611.6	1	1	7832.42	2310.79
CTRL_FR5	1.05819e+06	234.545	525.721	1246.16	1	EGF_8min_FR5	89259.9	1	1	13517.2	1909.31
CTRL_FR5	1.23708e+06	649.871	461.263	2290.78	1	EGF_8min_FR5	49286.1	1	1	13713.4	2998.85
EGF_10min_FR5	1.45795e+06	10466.2	5365.15	11013.7	1	CTRL_FR5	41284.6	1	1	2506.71	1066.48
EGF_10min_FR5	2.02191e+06	31226.1	8015.02	31791	1	CTRL_FR5	30889.4	1	1	3815.54	1104.45
EGF_10min_FR5	1.33144e+06	10213.8	4686.51	15638.4	1	CTRL_FR5	9782.03	1	1	5580.67	1066.67
EGF_10min_FR5	1.15229e+06	17696.6	3788.76	12912.5	1	CTRL_FR5	49214	1	1	19442	9339.63
CTRL_FR6	633468	1368.3	446.392	1155.72	1	CTRL_FR6	159863	1	1	1843.05	1194.03
CTRL_FR6	664032	1129.5	419.854	497.476	1	CTRL_FR6	166140	1	1	817.588	560.655
CTRL_FR6	569716	1141.52	418.516	1882.97	1	CTRL_FR6	220218	1	1	2021.21	1561.15
CTRL_FR6	848660	1210.36	457.675	2495.45	1	CTRL_FR6	15791.3	1	1	3343.63	1940.92
EGF_10min_FR6	903733	9235.21	3571.06	9904.73	1	EGF_8min_FR6	120778	1	1	4305.41	1844.24
EGF_10min_FR6	1.04883e+06	14163.8	4975.4	21136.8	1	EGF_8min_FR6	168159	1	1	8762.56	5104.52
EGF_10min_FR6	918169	7884.98	4184.65	10891.4	1	EGF_8min_FR6	270087	1	1	8498.2	8546.77
EGF_10min_FR6	667654	8333.68	2692.34	7955.1	1	EGF_8min_FR6	467888	1	1	28413.9	21899.2

## Sheet: FIG 5F
FIG 5F
HeLa						KIDNEY						LIVER
	EEA1	RAB5A	RAB7A	RAB8A	RAB6A		Eea1	Rab5a	Rab7a	Rab8a	Rab6a		Eea1	Rab5a	Rab7a	Rab8a	Rab6a
CTRL_FR1	144380	372118	1.41551e+06	978353	1.00209e+06	CTRL_FR1	625129	806821	1.52193e+06	1.32031e+06	545791	CTRL_FR1	412764	396910	1.50419e+06	132781	299089
CTRL_FR1	161893	416247	1.03685e+06	946988	261597	CTRL_FR1	506086	912371	1.18646e+06	874698	199422	CTRL_FR1	492870	478427	1.79038e+06	149910	199280
CTRL_FR1	64819	385795	905154	1.25655e+06	324089	CTRL_FR1	572233	919089	1.50104e+06	1.10416e+06	212376	CTRL_FR1	474602	422294	1.88979e+06	193299	223146
CTRL_FR1	115107	356765	1.07424e+06	1.28832e+06	820059	CTRL_FR1	597621	1.04765e+06	1.40268e+06	932968	195769	CTRL_FR1	476807	493335	1.51431e+06	171560	206132
EGF_8min_FR1	128459	355384	879081	965068	636384	EGF_10min_FR1	601555	961780	1.32476e+06	918879	192097	EGF_10min_FR1	443842	528353	1.69508e+06	106273	287905
EGF_8min_FR1	151728	352389	976485	1.57244e+06	941072	EGF_10min_FR1	444563	947495	1.3957e+06	919740	197178	EGF_10min_FR1	456096	465589	2.10285e+06	175600	224070
EGF_8min_FR1	135568	321606	728212	1.33325e+06	728971	EGF_10min_FR1	518884	968331	741343	965514	246479	EGF_10min_FR1	416234	357081	2.01949e+06	224399	188385
EGF_8min_FR1	195341	416026	1.0637e+06	1.06157e+06	350223	EGF_10min_FR1	575118	893527	1.37491e+06	844183	249232	EGF_10min_FR1	445830	684471	1.67623e+06	103785	185498
CTRL_FR2	505023	70770.1	1.49213e+06	246773	283531	CTRL_FR2	214869	270429	995404	403917	121320	CTRL_FR2	115783	136034	1.67253e+06	133001	336736
CTRL_FR2	612782	37422.8	1.02499e+06	378138	310850	CTRL_FR2	181254	287005	1.20541e+06	297150	233059	CTRL_FR2	115362	148023	1.83879e+06	151459	313752
CTRL_FR2	401278	61055.4	1.23945e+06	514897	105971	CTRL_FR2	200229	260196	1.06034e+06	398651	183596	CTRL_FR2	143496	247790	1.39502e+06	173487	363171
CTRL_FR2	165476	231990	1.61809e+06	609038	248536	CTRL_FR2	201594	296222	1.04928e+06	353829	139551	CTRL_FR2	107887	127663	1.96799e+06	155815	369038
EGF_8min_FR2	371158	53979.5	1.00958e+06	587159	178401	EGF_10min_FR2	243496	314083	1.04612e+06	462332	130917	EGF_10min_FR2	104868	159120	1.90053e+06	134815	277087
EGF_8min_FR2	488857	56424.7	1.22851e+06	366192	258926	EGF_10min_FR2	234639	378483	982750	439431	112211	EGF_10min_FR2	122382	127887	1.95068e+06	147004	301645
EGF_8min_FR2	364027	45808.7	1.01413e+06	507232	71246.9	EGF_10min_FR2	223118	310106	1.26934e+06	456846	103395	EGF_10min_FR2	100496	119778	1.71526e+06	194643	375820
EGF_8min_FR2	554981	69768.5	1.3289e+06	459258	245809	EGF_10min_FR2	193594	273742	1.18789e+06	447154	109240	EGF_10min_FR2	81350.2	134251	1.7373e+06	168269	400528
CTRL_FR3	1.29904e+06	261521	1.55385e+06	1.79682e+06	267522	CTRL_FR3	106714	180156	982525	319454	94346.3	CTRL_FR3	125035	73186.2	1.50842e+06	153176	206202
CTRL_FR3	1.25304e+06	203329	1.78516e+06	1.79431e+06	487171	CTRL_FR3	65938.7	169876	919463	347376	59926.3	CTRL_FR3	131997	87754.5	1.5124e+06	197257	222344
CTRL_FR3	999497	155714	1.96002e+06	1.76861e+06	220547	CTRL_FR3	71743.8	162657	790200	386238	69171.7	CTRL_FR3	83200.3	112060	2.00593e+06	161194	198397
CTRL_FR3	263660	269336	1.32312e+06	3.49596e+06	462479	CTRL_FR3	77997.8	167070	906598	340580	71577.7	CTRL_FR3	111058	89457.7	1.65841e+06	191820	193542
EGF_8min_FR3	1.10862e+06	144889	2.5706e+06	3.4698e+06	69922.5	EGF_10min_FR3	104615	140635	836168	338451	71215	EGF_10min_FR3	55455	80451.9	1.58621e+06	165190	207953
EGF_8min_FR3	957121	212370	1.59415e+06	2.19523e+06	491270	EGF_10min_FR3	129628	181366	892201	403517	75102.8	EGF_10min_FR3	78288.2	92364.4	1.64993e+06	165866	162753
EGF_8min_FR3	690598	232429	1.35836e+06	2.32811e+06	92468.2	EGF_10min_FR3	99404.1	166900	949293	298032	69856.1	EGF_10min_FR3	71878.1	53249.4	2.05177e+06	283658	161646
EGF_8min_FR3	800447	181520	1.92589e+06	2.20588e+06	404746	EGF_10min_FR3	103722	136001	558928	341910	87110.9	EGF_10min_FR3	85247.6	49767.4	2.09843e+06	259403	206368
CTRL_FR4	717559	1.72624e+06	2.25648e+07	5.24967e+06	3.55204e+06	CTRL_FR4	269534	537839	7.64947e+06	1.08734e+06	462998	CTRL_FR4	49783.1	331370	4.60824e+06	145949	249355
CTRL_FR4	640235	1.47322e+06	1.94501e+07	5.4312e+06	4.23315e+06	CTRL_FR4	156821	767049	6.4461e+06	1.34542e+06	423285	CTRL_FR4	39798	324412	4.94704e+06	200858	499152
CTRL_FR4	1.13038e+06	1.5797e+06	2.53121e+07	5.42839e+06	3.91583e+06	CTRL_FR4	177336	704626	5.39329e+06	1.30034e+06	506979	CTRL_FR4	75109.2	388147	7.87498e+06	336732	306426
CTRL_FR4	1.44093e+06	1.21537e+06	1.87602e+07	6.02179e+06	3.63441e+06	CTRL_FR4	190405	764478	7.10581e+06	1.23715e+06	468674	CTRL_FR4	16607.7	368685	4.75912e+06	241014	447505
EGF_8min_FR4	746360	2.21277e+06	2.62602e+07	8.06182e+06	3.8036e+06	EGF_10min_FR4	215833	588691	6.07814e+06	1.07109e+06	1.24715e+06	EGF_10min_FR4	36623.4	215974	4.14885e+06	114908	303592
EGF_8min_FR4	639895	1.87911e+06	3.15937e+07	5.61388e+06	3.64813e+06	EGF_10min_FR4	265670	687314	4.52581e+06	1.10351e+06	430760	EGF_10min_FR4	41875.4	244686	4.0706e+06	132236	339293
EGF_8min_FR4	1.04204e+06	1.81782e+06	2.68653e+07	7.12123e+06	4.00327e+06	EGF_10min_FR4	213661	604355	5.17601e+06	1.18712e+06	435330	EGF_10min_FR4	64712.3	292582	5.03959e+06	231809	355532
EGF_8min_FR4	585540	1.63108e+06	2.05317e+07	5.17241e+06	3.63147e+06	EGF_10min_FR4	258948	613231	5.29036e+06	1.09202e+06	481136	EGF_10min_FR4	99708.2	264696	5.12198e+06	178323	398805
CTRL_FR5	49979.9	85676.2	542629	549572	184988	CTRL_FR5	170373	316041	838498	481688	272025	CTRL_FR5	20710.4	49754.1	390560	137219	106418
CTRL_FR5	55074.1	85508.3	529028	425710	178276	CTRL_FR5	168108	459636	647359	520047	186576	CTRL_FR5	24715.9	16003.5	354340	125176	123447
CTRL_FR5	52220.2	92770	602741	702091	132101	CTRL_FR5	152946	324760	665847	512986	483755	CTRL_FR5	44821.2	71726.4	437730	131820	123585
CTRL_FR5	37207.3	49062	1.39463e+06	716710	306849	CTRL_FR5	194521	371046	1.00127e+06	417036	679923	CTRL_FR5	13088.3	37046.5	408646	163663	157876
EGF_8min_FR5	60817.1	80524.7	498045	565995	108124	EGF_10min_FR5	182661	165809	655386	455431	478162	EGF_10min_FR5	29991.2	35925.1	434800	93626.4	107081
EGF_8min_FR5	59420.3	74710.8	554776	598952	103552	EGF_10min_FR5	170864	142498	580828	464874	226752	EGF_10min_FR5	69995.4	38074.9	394268	69063.9	70315
EGF_8min_FR5	18495.3	99843.2	704785	998216	133017	EGF_10min_FR5	138124	175668	720335	572303	519557	EGF_10min_FR5	22141.2	33033.8	366234	113009	66554.3
EGF_8min_FR5	53895.4	133440	706098	1.01834e+06	215275	EGF_10min_FR5	180931	148859	932220	548626	255156	EGF_10min_FR5	33629.7	31688.4	483323	103023	66631.4
CTRL_FR6	61077.7	124434	994744	1.73655e+06	275521	CTRL_FR6	120212	218699	441621	229853	293598	CTRL_FR6	1	73688.8	519009	105725	108982
CTRL_FR6	23915	83312	706354	1.09953e+06	204920	CTRL_FR6	133571	180923	479623	413804	653158	CTRL_FR6	1	24427.5	408601	92583.9	36720.5
CTRL_FR6	46079.9	118612	602545	1.28699e+06	199178	CTRL_FR6	82478.3	237152	416205	509319	616037	CTRL_FR6	1	75707.9	434169	115913	122752
CTRL_FR6	26971.9	28609.9	620115	431085	271401	CTRL_FR6	126081	214092	416106	402359	471056	CTRL_FR6	1	35477.1	421478	150893	174436
EGF_8min_FR6	53855	117599	793028	1.49672e+06	156309	EGF_10min_FR6	183260	142395	404539	376595	672246	EGF_10min_FR6	1	66771.9	378869	119546	58595.3
EGF_8min_FR6	86771.1	107013	854602	1.54251e+06	185037	EGF_10min_FR6	18009.9	158362	336748	428156	383157	EGF_10min_FR6	1	82427.3	497936	105219	40244.5
EGF_8min_FR6	63253.4	126192	1.03265e+06	1.64377e+06	243020	EGF_10min_FR6	28393.1	235659	419361	275947	636556	EGF_10min_FR6	1	83237.4	479254	116337	175129
EGF_8min_FR6	55369.7	86802.8	1.40145e+06	1.05901e+06	394627	EGF_10min_FR6	56328.4	82287.8	386097	378817	344083	EGF_10min_FR6	1	97569.7	482589	99528.2	139526

## Sheet: FIG 6B
FIG 6B
FR	TimePoint	40S	60S			t-Test: Paired Two Sample for Means				t-Test: Paired Two Sample for Means
1	CTRL	27.7934	26.2881			60S FR2				60S FR6
1	1hSORBITOL	39.7115	31.3721				CTR	1h SORB			CTR	1h SORB
1	1hSORB30minREL	37.4697	25.5007			Mean	0.234439	0.184798		Mean	0.125675	0.197294
1	1hSORB3hREL	34.8295	25.0978			Variance	0.00905544	0.0058983		Variance	0.0132354	0.0212244
1	1hSORB24hREL	27.1294	19.3193			Observations	42	42		Observations	42	42
2	CTRL	30.0941	23.4439			Pearson Correlation	0.797098			Pearson Correlation	0.911041
2	1hSORBITOL	23.6357	18.4798			Hypothesized Mean Difference	0			Hypothesized Mean Difference	0
2	1hSORB30minREL	28.1312	21.3354			df	41			df	41
2	1hSORB3hREL	29.3042	24.3617			t Stat	5.59793			t Stat	-7.41252
2	1hSORB24hREL	38.1631	39.0858			P(T<=t) one-tail	8.0604e-07			P(T<=t) one-tail	2.16887e-09
3	CTRL	3.45665	5.16171			t Critical one-tail	1.68288			t Critical one-tail	1.68288
3	1hSORBITOL	7.27789	7.95294			P(T<=t) two-tail	1.61208e-06			P(T<=t) two-tail	4.33774e-09
3	1hSORB30minREL	4.04034	5.07493			t Critical two-tail	2.01954			t Critical two-tail	2.01954
3	1hSORB3hREL	5.24134	6.09164
3	1hSORB24hREL	4.86482	6.58255
4	CTRL	18.015	18.0502			t-Test: Paired Two Sample for Means				t-Test: Paired Two Sample for Means
4	1hSORB	9.22527	10.7483			40S FR2				40S FR6
4	30minREL	9.74618	11.8964				CTR	1h SORB			CTR	1h SORB
4	3hREL	11.0165	12.7576			Mean	0.300941	0.236357		Mean	0.0987173	0.103425
4	24hREL	13.8979	13.3277			Variance	0.00396169	0.00392271		Variance	0.00194867	0.00248376
5	CTRL	10.7691	14.4886			Observations	30	30		Observations	30	30
5	1hSORBITOL	9.8072	11.7175			Pearson Correlation	0.680753			Pearson Correlation	0.847463
5	1hSORB30minREL	10.1249	12.5471			Hypothesized Mean Difference	0			Hypothesized Mean Difference	0
5	1hSORB3hREL	9.87727	14.0486			df	29			df	29
5	1hSORB24hREL	7.80766	9.45412			t Stat	7.05069			t Stat	-0.971994
6	CTRL	9.87173	12.5675			P(T<=t) one-tail	4.67815e-08			P(T<=t) one-tail	0.169546
6	1hSORBITOL	10.3425	19.7294			t Critical one-tail	1.69913			t Critical one-tail	1.69913
6	1hSORB30minREL	10.4878	23.6454			P(T<=t) two-tail	9.3563e-08			P(T<=t) two-tail	0.339091
6	1hSORB3hREL	9.7312	17.6426			t Critical two-tail	2.04523			t Critical two-tail	2.04523
6	1hSORB24hREL	8.13706	12.2305

## Sheet: FIG 7B
FIG 7B
Ribosome	PG.Genes_UPPER	Rest_FR1	Rest_FR2	Rest_FR3	Rest_FR4	Rest_FR5	Rest_FR6	STIM_FR1	STIM_FR2	STIM_FR3	STIM_FR4	STIM_FR5	STIM_FR6		Ribosome	PG.Genes_UPPER	Rest_FR1	Rest_FR2	Rest_FR3	Rest_FR4	Rest_FR5	Rest_FR6	STIM_FR1	STIM_FR2	STIM_FR3	STIM_FR4	STIM_FR5	STIM_FR6
60S	RPL10	0.0377678	0.375573	0.0162977	0.00764948	0.237683	0.32503	0.110638	0.254112	0.00787925	0.00513868	0.234489	0.387743		40S	RPS10	0.0636594	0.139181	0.0131336	0.0197691	0.243275	0.520982	0.089648	0.0659291	0.00709574	0.0114942	0.192349	0.633484		FR2-60S			FR6-60S
60S	RPL10A	0.0200169	0.393991	0.0247092	0.0157564	0.430239	0.115288	0.123817	0.336436	0.0166311	0.00879803	0.306855	0.207463		40S	RPS11	0.0795356	0.520789	0.0151632	0.0199371	0.216203	0.148372	0.168972	0.35046	0.00957983	0.00288698	0.232682	0.235419		t-Test: Paired Two Sample for Means			t-Test: Paired Two Sample for Means
60S	RPL12	0.035244	0.38087	0.0235846	0.031131	0.289929	0.239242	0.115794	0.270339	0.0212369	0.0126163	0.352038	0.227975		40S	RPS12	0.00585005	0.292759	0.032542	0.0350148	0.245749	0.388085	0.167815	0.179972	0.0328857	0.0266171	0.284626	0.308085
60S	RPL13	0.0177421	0.462948	0.0198013	0.0158292	0.245781	0.237899	0.0891486	0.304252	0.0173688	0.00575228	0.21034	0.373138		40S	RPS13	0.0725061	0.339059	0.0226462	0.015571	0.246154	0.304063	0.138385	0.194556	0.0120526	0.00943114	0.273268	0.372308			Rest	STIM		Rest	STIM
60S	RPL13A	0.0150577	0.556051	0.0409322	0.0147515	0.346308	0.0269003	0.0398868	0.368723	0.0423276	0.0147236	0.492834	0.0415052		40S	RPS14	0.0655406	0.386356	0.01294	0.0299568	0.255251	0.249957	0.119231	0.281386	0.0111448	0.0223752	0.315265	0.250598		Mean	0.453485	0.347438	Mean	0.184949	0.244355
60S	RPL14	0.0645828	0.756136	0.0313175	0.0508566	0.0473614	0.0497453	0.103387	0.659647	0.028572	0.0366956	0.0665408	0.105158		40S	RPS15	0.0584721	0.33478	0.0372091	4.62533e-06	0.125409	0.444126	0.0744896	0.113262	0.00944335	2.46852e-06	0.151747	0.651056		Variance	0.0202132	0.018413	Variance	0.00911665	0.0112134
60S	RPL15	0.0192259	0.529816	0.0257005	0.0194854	0.253705	0.152067	0.0945775	0.481941	0.00592259	0.00259742	0.190923	0.224039		40S	RPS15A	0.0735822	0.31745	0.0127656	0.01357	0.340884	0.241748	0.118606	0.227224	0.00795568	0.00749973	0.416873	0.221841		Observations	37	37	Observations	37	37
60S	RPL18	0.0177395	0.371593	0.0239124	0.0134854	0.455383	0.117887	0.0953915	0.27986	0.0211707	0.00755035	0.427501	0.168526		40S	RPS16	0.0594856	0.346136	0.0155144	0.0151814	0.273049	0.290634	0.124604	0.220915	0.0141575	0.00953951	0.289662	0.341122		Pearson Correlation	0.847657		Pearson Correlation	0.736367
60S	RPL18A	0.00497953	0.568217	9.80658e-07	9.80658e-07	0.289056	0.137745	0.0713404	0.33649	1.33889e-06	1.33889e-06	0.21856	0.373607		40S	RPS17	0.0629268	0.27019	0.0250116	0.017167	0.178804	0.4459	0.0842135	0.149156	0.014983	0.00605601	0.145036	0.600556		Hypothesized Mean Difference	0		Hypothesized Mean Difference	0
60S	RPL19	0.0189305	0.447353	3.72813e-06	3.72813e-06	0.215871	0.317838	0.0359205	0.446923	4.73913e-06	4.73913e-06	0.200157	0.31699		40S	RPS19	0.0751079	0.21855	0.0153532	0.0076824	0.281643	0.401663	0.119839	0.102802	0.00722343	0.00533198	0.271261	0.493542		df	36		df	36
60S	RPL21	0.0398914	0.687373	0.0190142	1.72421e-06	0.169027	0.0846922	0.092543	0.471303	0.0174836	2.28821e-06	0.214732	0.203937		40S	RPS2	0.0687054	0.28394	0.0428587	1.02208e-06	0.547268	0.0572266	0.150951	0.120867	0.0235438	1.27146e-06	0.587593	0.117044		t Stat	8.3837		t Stat	-4.89947
60S	RPL22	0.0308064	0.436063	0.0304011	0.027233	0.333854	0.141643	0.0502586	0.409524	0.0142803	0.0157449	0.386315	0.123878		40S	RPS20	0.0848885	0.264516	0.0150497	0.0206492	0.277541	0.337355	0.135086	0.156585	0.00902746	0.0100313	0.252547	0.436724		P(T<=t) one-tail	2.75874e-10		P(T<=t) one-tail	1.02096e-05
60S	RPL23	0.00827585	0.333812	0.0119521	1.67953e-06	0.252391	0.393567	0.0922057	0.152176	0.0167071	1.98569e-06	0.391516	0.347393		40S	RPS21	0.0551731	0.073614	5.00019e-06	5.00019e-06	0.0932278	0.777975	0.0901368	0.0683807	5.19347e-06	5.19347e-06	0.245305	0.596167		t Critical one-tail	1.6883		t Critical one-tail	1.6883
60S	RPL23A	0.0240096	0.498901	0.0480187	0.0506453	0.205559	0.172866	0.128157	0.41555	0.0333001	0.00505054	0.238646	0.179297		40S	RPS23	0.0369048	0.793008	0.0160564	1.81012e-06	0.0988767	0.0551526	0.0734264	0.70237	0.0298997	2.30108e-06	0.0916546	0.102647		P(T<=t) two-tail	5.51747e-10		P(T<=t) two-tail	2.04193e-05
60S	RPL24	0.0582275	0.353682	0.0259337	0.0294705	0.233425	0.299261	0.164392	0.255098	0.0185267	0.0181889	0.271772	0.272022		40S	RPS24	0.0201884	0.472002	3.97585e-06	3.97585e-06	0.342793	0.165009	0.204558	0.369394	4.16731e-06	4.16731e-06	0.228629	0.197412		t Critical two-tail	2.02809		t Critical two-tail	2.02809
60S	RPL26	0.0721181	0.545965	0.0197845	0.0316399	0.165773	0.164719	0.145647	0.456445	0.017443	0.0170248	0.179793	0.183647		40S	RPS25	0.0720337	0.289287	0.0244445	0.0195659	0.244776	0.349893	0.144295	0.159081	0.0129338	0.00970477	0.199153	0.474833
60S	RPL27	0.0501979	0.468375	0.0291689	7.46517e-07	0.216404	0.235854	0.134616	0.368594	0.0179855	7.95817e-07	0.204976	0.273827		40S	RPS26	0.124445	0.406628	1.95364e-05	0.0558053	0.154342	0.25876	0.248552	0.256585	2.38289e-05	0.0434497	0.231082	0.220307		FR2-40S			FR6-40S
60S	RPL27A	0.0123413	0.446499	0.0157828	0.0127785	0.242934	0.269664	0.0967654	0.240337	0.0121191	0.00630618	0.211716	0.432756		40S	RPS27	0.0870176	0.501322	3.28686e-06	0.0257024	0.151756	0.234199	0.179062	0.29972	3.28236e-06	0.0158134	0.194029	0.311374		t-Test: Paired Two Sample for Means			t-Test: Paired Two Sample for Means
60S	RPL28	0.0564189	0.492828	0.0207373	0.0176358	0.269953	0.142428	0.117817	0.36618	0.0126603	0.0109595	0.281416	0.210967		40S	RPS27L	8.21869e-06	0.613202	8.21869e-06	8.21869e-06	0.127942	0.258831	8.71463e-06	0.23577	8.71463e-06	8.71463e-06	0.159788	0.604416
60S	RPL3	0.0428572	0.76361	8.44021e-06	0.0802958	8.44021e-06	0.11322	0.108206	0.702013	1.45847e-05	0.0399119	1.45847e-05	0.14984		40S	RPS28	3.78147e-06	0.147083	0.0257112	3.78147e-06	0.161641	0.665557	2.65088e-06	0.0967085	0.0132808	2.65088e-06	0.128063	0.761942			Rest	STIM		Rest	STIM
60S	RPL30	0.0968269	0.30558	6.07866e-06	0.0638684	0.290313	0.243406	0.169356	0.326697	6.72629e-06	0.0184069	0.308881	0.176652		40S	RPS29	0.0991395	0.165178	3.90423e-06	0.0236437	0.299279	0.412756	0.108118	0.0659898	3.42824e-06	0.0122941	0.208139	0.605455		Mean	0.364655	0.241681	Mean	0.299147	0.367691
60S	RPL31	0.0360278	0.524785	3.72898e-06	0.0177758	0.276311	0.145096	0.0871698	0.275926	3.24278e-06	0.00972728	0.298951	0.328222		40S	RPS3	0.0466178	0.387743	0.012814	0.0110148	0.278214	0.263596	0.101558	0.315806	0.0112027	0.00687185	0.266862	0.2977		Variance	0.0250977	0.0198696	Variance	0.0264266	0.0320717
60S	RPL32	3.53388e-06	0.745013	3.53388e-06	3.53388e-06	0.254973	3.53388e-06	5.75528e-06	0.675941	5.75528e-06	5.75528e-06	0.324036	5.75528e-06		40S	RPS3A	0.0347228	0.390104	0.013921	0.0147933	0.303306	0.243153	0.103984	0.290446	0.00868176	0.00832321	0.311681	0.276884		Observations	29	29	Observations	29	29
60S	RPL34	0.0489526	0.543501	0.0222596	0.0253597	0.265206	0.0947209	0.104302	0.400137	0.0177775	0.0179172	0.284858	0.175009		40S	RPS4X	0.0361351	0.439248	0.014834	0.0100887	0.278845	0.220849	0.0806264	0.321342	0.0123005	0.0193563	0.266786	0.299589		Pearson Correlation	0.907745		Pearson Correlation	0.853416
60S	RPL35	0.00750868	0.312055	0.0258896	8.08882e-07	0.470789	0.183757	0.0437678	0.211745	0.0195575	8.4504e-07	0.486396	0.238533		40S	RPS5	0.0614349	0.345496	0.0174049	0.0129496	0.342288	0.220426	0.114624	0.270003	0.00983648	0.00740455	0.294005	0.304127		Hypothesized Mean Difference	0		Hypothesized Mean Difference	0
60S	RPL35A	0.0465812	0.439574	0.0176574	0.00820037	0.260083	0.227904	0.109908	0.346599	0.00843381	0.00227379	0.196556	0.33623		40S	RPS6	0.0240253	0.576659	0.0179465	0.0107522	0.172112	0.198505	0.0847073	0.408309	0.0147594	0.00667507	0.182031	0.303518		df	28		df	28
60S	RPL36	0.0112646	0.169389	2.21843e-06	2.21843e-06	0.544975	0.274367	0.0625663	0.0943157	1.8116e-06	1.8116e-06	0.376643	0.466471		40S	RPS8	0.0416284	0.605259	0.0196226	0.027742	0.155537	0.150211	0.0985893	0.496499	0.0177618	0.0160414	0.13915	0.231958		t Stat	9.95499		t Stat	-3.93306
60S	RPL37A	0.056578	0.488803	0.0180322	0.0154853	0.268025	0.153077	0.10936	0.26642	0.026817	0.016969	0.376097	0.204337		40S	RPS9	0.0599939	0.285703	0.0297698	0.0185885	0.453822	0.152123	0.131539	0.171965	0.021103	0.0140729	0.470287	0.191033		P(T<=t) one-tail	5.31586e-11		P(T<=t) one-tail	0.000251341
60S	RPL3L	0.0633457	0.28795	0.0258689	0.43337	0.124425	0.0650411	0.155695	0.381773	0.0350818	0.00359766	0.226369	0.197484		40S	RPSA	0.0928853	0.369746	0.0239123	0.0197071	0.275592	0.218157	0.157114	0.31728	0.0167111	0.0111455	0.275857	0.221892		t Critical one-tail	1.70113		t Critical one-tail	1.70113
60S	RPL4	0.0156126	0.516654	0.0247784	0.00982759	0.23259	0.200537	0.0642832	0.293715	0.0275623	0.00577351	0.284026	0.324641			Average	0.0573317	0.364655	0.0164368	0.0153407	0.247089	0.299147	0.117681	0.241681	0.011297	0.0097394	0.251911	0.367691		P(T<=t) two-tail	1.06317e-10		P(T<=t) two-tail	0.000502683
60S	RPL5	0.0713893	0.389564	0.0154165	0.0124208	0.184561	0.326649	0.147716	0.343827	0.011851	0.00563045	0.188376	0.302599			STDEV	0.029538	0.158422	0.0113108	0.0126344	0.101889	0.162562	0.0519247	0.140959	0.00845559	0.00955078	0.103997	0.179086		t Critical two-tail	2.04841		t Critical two-tail	2.04841
60S	RPL6	0.0125325	0.490293	0.0195643	0.0149515	0.247934	0.214725	0.0641282	0.428327	0.0176289	0.00946868	0.21463	0.265817
60S	RPL7	0.0194281	0.251409	0.0371237	0.045708	0.567536	0.0787947	0.110452	0.152254	0.0460331	0.0367568	0.548038	0.106466
60S	RPL7A	0.0180194	0.436813	0.0267385	0.0146157	0.342261	0.161552	0.0723479	0.269636	0.0229577	0.00165757	0.325442	0.307959
60S	RPL8	0.0192279	0.501705	0.0206901	0.010946	0.290313	0.157117	0.0943797	0.369917	0.0143897	0.00473025	0.226683	0.289901
60S	RPL9	0.0307074	0.337243	0.0129931	0.0103401	0.406608	0.202108	0.0796997	0.258014	0.0112575	0.00609922	0.488368	0.156562
60S	RPLP0	0.00583491	0.168943	0.0413602	0.0308593	0.376287	0.376715	0.0617745	0.18403	0.0307584	0.0190757	0.343819	0.360542
	Average	0.0326019	0.453485	0.019877	0.0306051	0.278482	0.184949	0.0958762	0.347438	0.016534	0.00986926	0.285927	0.244355
	STD	0.0230783	0.142173	0.0123938	0.0706014	0.1175	0.0954812	0.037524	0.135694	0.0119023	0.0104864	0.115691	0.105894

## Sheet: SUP FIG 3C
SUP FIG 3C
HeLa	Mitochondria	Endoplasmic Reticulum	Nucleus	Cytosol
FR1	0.00758132	0.00626198	0.0225374	0.731002
FR2	0.0143832	0.0100482	0.167882	0.081204
FR3	0.0236885	0.1513	0.0170151	0.0498706
FR4	0.807671	0.384309	0.0236965	0.0250594
FR5	0.0682195	0.0916835	0.402712	0.0165922
FR6	0.0274135	0.0580203	0.136319	0.0160453
U2OS	Mitochondria	Endoplasmic Reticulum	Nucleus	Cytosol
FR1	0.0114935	0.0105936	0.0319694	0.83774
FR2	0.0101335	0.00885006	0.107275	0.0335893
FR3	0.0165544	0.105836	0.0149364	0.0301719
FR4	0.868029	0.495063	0.0346823	0.0302889
FR5	0.0414833	0.0544055	0.463157	0.0272581
FR6	0.0162199	0.0285395	0.0860835	0.0213364

## Sheet: SUP FIG 5C
SUP FIG 5C
	FR1				FR2				FR3				FR4				FR5				FR6
	CTRL_Rep1	CTRL_Rep2	CTRL_Rep3	CTRL_Rep4	CTRL_Rep1	CTRL_Rep2	CTRL_Rep3	CTRL_Rep4	CTRL_Rep1	CTRL_Rep2	CTRL_Rep3	CTRL_Rep4	CTRL_Rep1	CTRL_Rep2	CTRL_Rep3	CTRL_Rep4	CTRL_Rep1	CTRL_Rep2	CTRL_Rep3	CTRL_Rep4	CTRL_Rep1	CTRL_Rep2	CTRL_Rep3	CTRL_Rep4
ATR	1.48721e+06	2.33424e+06	2.32792e+06	2.45839e+06	734236	677794	4.60021e+06	2.95488e+06	383606	16202.9	761384	659570	988957	711395	1.04366e+06	2.49163e+06	8.68031e+06	8.68433e+06	1.13217e+07	6.905e+06	901751	1.00761e+06	2.646e+06	7.27467e+06
FYN	14131.9	15979.9	45144.9	57751.4	5818.47	45670	182847	60161.3	90985.2	98316.2	48363.9	147353	284564	315241	325641	185037	0	0	0	0	80677.2	114924	105860	86330.7
MAP2K2	889768	888738	908477	866125	6409.24	64366.9	155434	171333	71569	74123.5	64475.3	348876	0	0	0	0	0	0	0	0	58429.9	25508.5	37236.1	12228.1
TP53BP1_S831_M1	10393.4	7514.51	8717.19	19502.4	20494.8	22746.2	24752.9	40370.1	0	0	0	0	0	0	0	0	76638.1	135862	146239	88747.5	0	0	0	0
FYN_Y420_M1	5785.55	7867.07	3849.24	20807.9	0	0	0	0	8982.84	6290.84	5548.97	3057.14	46954.2	63791.8	44717.7	41620.9	0	0	0	0	6428.25	6446.7	10447.8	8177.27
MAPK1_Y187_M1	66958.4	36670.6	19847	50604.4	35353.7	27000.6	13957.7	12567.7	0	0	0	0	0	0	0	0	0	0	0	0	0	0	0	0
	average						sdev (error bars)
	FR1	FR2	FR3	FR4	FR5	FR6	FR1	FR2	FR3	FR4	FR5	FR6
ATR	2.15194e+06	2.24178e+06	455191	1.30891e+06	8.89782e+06	2.95751e+06	447205	1.89644e+06	333347	801787	1.82018e+06	2.98681e+06
FYN	33252	73624.1	96254.6	277621	0	96947.9	21645.4	76354.1	40565.1	64138.3	0	16124.8
MAP2K2	888277	99385.9	139761	0	0	33350.6	17331.7	77864.9	139470	0	0	19593.6
TP53BP1_S831	11531.9	27091	0	0	111871	0	5443.24	9021.96	0	0	34315.9	0
FYN_Y420	9577.44	0	5969.95	49271.1	0	7875	7664.62	0	2438.72	9924.33	0	1901.2
MAPK1_Y187	43520.1	22219.9	0	0	0	0	20057.2	10905.4	0	0	0	0

## Sheet: SUP FIG 7A
Suppl. Figure 7A
time.point	fraction	CHUK	PRELID1	RNF22	ELL2
CTRL	FR1	32.2431	0.000776397	11.246	0.00041296
CTRL	FR2	35.5692	0.000776397	88.7488	42.0817
CTRL	FR3	2.83301	56.9725	0.00129799	1.80843
CTRL	FR4	0.000213488	0.000776397	0.00129799	0.00041296
CTRL	FR5	0.000213488	43.0244	0.00129799	41.8566
CTRL	FR6	29.3543	0.000776397	0.00129799	14.2524
2min	FR1	52.0101	0.000967757	47.473	0.000352404
2min	FR2	43.9724	0.000967757	52.5242	19.903
2min	FR3	2.50243	92.4158	0.000701797	41.8469
2min	FR4	0.000312451	0.000967757	0.000701797	0.000352404
2min	FR5	0.000312451	7.58032	0.000701797	19.9894
2min	FR6	1.51438	0.000967757	0.000701797	18.26
8min	FR1	62.2952	0.000887842	84.5925	0.0002197
8min	FR2	30.8848	0.000887842	15.4026	15.6456
8min	FR3	4.32732	93.2681	0.00121987	44.9192
8min	FR4	0.000373843	0.000887842	0.00121987	0.0002197
8min	FR5	0.000373843	6.7284	0.00121987	26.6431
8min	FR6	2.49193	0.000887842	0.00121987	12.7917
20min	FR1	66.1232	0.000994534	38.1924	0.000291398
20min	FR2	28.4667	0.000994534	61.8044	30.3482
20min	FR3	2.99231	68.0586	0.000799378	34.8276
20min	FR4	0.000396967	0.000994534	0.000799378	0.000291398
20min	FR5	0.000396967	31.9374	0.000799378	23.3143
20min	FR6	2.417	0.000994534	0.000799378	11.5093
90min	FR1	26.9177	0.000990889	14.1323	0.000463666
90min	FR2	47.9605	0.000990889	85.8629	34.7866
90min	FR3	1.39953	63.8933	0.00120198	2.55511
90min	FR4	0.000171191	0.000990889	0.00120198	0.000463666
90min	FR5	0.000171191	36.1027	0.00120198	47.5076
90min	FR6	23.722	0.000990889	0.00120198	15.1498

[truncated: 4 more sheets: SUP FIG 7B, SUP FIG 9C, SUP FIG 10B, SUP FIG 11B-C]
